# Supplementary material for: Data from calorimetric decay heat measurements of five used PWR 17x17 nuclear fuel assemblies
Source: Data Brief. 2019 Dec 2;28:104917. doi: 10.1016/j.dib.2019.104917 (PMC6926112; doi:10.1016/j.dib.2019.104917)
Supplement: Multimedia component 1 [file mmc1.zip]

Archive with 46 entries (43 files):
- Data/
- Data/Calibration data from model measurements/
- Data/Calibration data from model measurements/EV_100W_ 2018-10-17.xlsx
- Data/Calibration data from model measurements/EV_1200W_2019-03-18.xlsx
- Data/Calibration data from model measurements/EV_200W_2017-11-16.xlsx
- Data/Calibration data from model measurements/EV_1000W_2017-10-03.xlsx
- Data/Calibration data from model measurements/EV_400W_2017-11-17.XLS
- Data/Calibration data from model measurements/EV_1350W_2019-03-15.xlsx
- Data/Calibration data from model measurements/EV_1500W_2019-03-14.xlsx
- Data/Calibration data from model measurements/EV_1625W_2019-02-13.xlsx
- Data/Calibration data from model measurements/EV_1750W_2019-03-12.xlsx
- Data/Calibration data from model measurements/EV_200W_2018-11-26.xlsx
- Data/Calibration data from model measurements/EV_300W_2018-11-12.xlsx
- Data/Calibration data from model measurements/EV_400W_2018-12-03.xlsx
- Data/Calibration data from model measurements/EV_500W_2018-11-08.xlsx
- Data/Calibration data from model measurements/EV_500W_2018-11-15.xlsx
- Data/Calibration data from model measurements/EV_500W_2018-11-19.xlsx
- Data/Calibration data from model measurements/EV_500W_2018-11-20.xlsx
- Data/Calibration data from model measurements/EV_500W_2018-11-21.xlsx
- Data/Calibration data from model measurements/EV_500W_2018-11-22.xlsx
- Data/Calibration data from model measurements/EV_650W-2018-12-11.xlsx
- Data/Calibration data from model measurements/EV_700W_2018-11-13.xlsx
- Data/Calibration data from model measurements/EV_750W_2018-12-10.xlsx
- Data/Calibration data from model measurements/EV_800W_2018-12-13.xlsx
- Data/Calibration data from model measurements/EV_850W_2018-12-06.xlsx
- Data/Calibration data from model measurements/EV_900W_2018-11-14.xlsx
- Data/Calibration data from model measurements/EV_900W_2018-12-12.xlsx
- Data/Calibration data from model measurements/EV_999W-2018-12-05.xlsx
- Data/Calibration data from model measurements/EV_600W_2017-11-20.XLS
- Data/Calibration data from model measurements/EV_800W_2017-11-21.xlsx
- Data/Calibration data from model measurements/EV_1000W_2017-11-22.xlsx
- Data/Calibration data from model measurements/EV_1000W_2017-11-23.xlsx
- Data/Calibration data from model measurements/EV_800W_2017-11-30.xlsx
- Data/Calibration data from model measurements/EV_600W_2017-12-04.xlsx
- Data/Calibration data from model measurements/EV_400W_2017-12-05.xlsx
- Data/Calibration data from model measurements/EV_200W_2017-12-06.xlsx
- Data/Calibration data from model measurements/EV_750W_2017-05-03.xlsx
- Data/Calibration data from model measurements/EV_900W_2017-04-13.xlsx
- Data/Calibration data from model measurements/EV_1000W_2017-04-18.xlsx
- Data/Calibration data from model measurements/EV_ 600W_2017-04-12.xlsx
- Data/Data from fuel assemblies/
- Data/Data from fuel assemblies/BT01_2019-01-29.xlsx
- Data/Data from fuel assemblies/BT02_2019-01-23.xlsx
- Data/Data from fuel assemblies/BT03_2019-02-04.xlsx
- Data/Data from fuel assemblies/BT04_2019-01-28.xlsx
- Data/Data from fuel assemblies/BT05_2019-01-24.xlsx
