# Supplementary material for: Data from calorimetric decay heat measurements of five used PWR 17x17 nuclear fuel assemblies
Source: Data Brief. 2019 Dec 2;28:104917. doi: 10.1016/j.dib.2019.104917 (PMC6926112; doi:10.1016/j.dib.2019.104917)
Supplement: Multimedia component 1 [file mmc1.zip › Data/Calibration data from model measurements/EV_100W_ 2018-10-17.xlsx]

## Sheet: EV 100 20181017
Tinfo1	Tinfo2	Logg_tid	T1	T2	T3	T4	T5	T6	T7	T8	T9	T10	T11	T12	T13	T14	T15	T16	T17	T18	T19	T20	T21	T22	T23	T24	T25	T26	T27	T28	T29	T30
KSN	EV 100
Kalib. Temperaturstegringsprincipen	EV 100 20181017
KA701	KA702
40	-82
0,00528	0,00520
KA703	KA704
-29	-239
0,00374	0,00517
KA705	KALIB.TEMP
-118	0,0
0,00538	FÖRSTÄRKNING
	007
			_251KA901_A_kW	_251KA509	_251KA501_B1	_251KA501_B2	_251KA502_B1	_251KA502_B2	_251KA511_B1	_251KA511_B2	_251KA511_B3	_251KA511_B4	_251KA511_B5	_251KA511_B6	_251KA511_B7	_251KA511_B8	_251KA511	_251KA751_Vikt	_251KA101	_251KA521_B1	_251KA522_B1	_251KA531_B1	_251KA531_B2	_251KA701	_251KA702	_251KA703	_251KA704	_251KA705	_251EA1	EA1_Börvärde	_251KA901_B_PA
			W	°C	°C	°C	°C	°C	°C	°C	°C	°C	°C	°C	°C	°C	°C	kg	bar	°C	°C	°C	°C	Gy/h	Gy/h	Gy/h	Gy/h	Gy/h	W	W	W
Wed Oct 17 2018 14:48:30		60	100,02																										137,34	100,47
		96		-0,335	18,628	18,676	18,314	18,32	18,253	18,25	18,273	18,279	18,265	18,285	18,454	18,297	18,294					19,508	19,509
		120	100,5																										137,34	100,47
		180	100,2																										137,39	100,47
		192		-0,415	18,735	18,756	18,33	18,331	18,261	18,252	18,285	18,289	18,278	18,302	18,465	18,31	18,305			18,275	19,516	19,508	19,508
		240	100,11																										137,39	100,47
		288		-0,502	18,834	18,851	18,338	18,343	18,273	18,257	18,297	18,301	18,291	18,316	18,479	18,32	18,317					19,507	19,511
		300	100,4															13,48											137,55	100,47
		360	100,54																										137,55	100,47
		384		-0,579	18,924	18,939	18,352	18,354	18,287	18,267	18,31	18,314	18,3	18,328	18,49	18,332	18,328			18,286	19,519	19,509	19,51
		420	100,66																										137,55	100,47
		480	100,72	-0,644	19,003	19,018	18,365	18,368	18,299	18,281	18,324	18,327	18,311	18,34	18,506	18,342	18,341					19,507	19,511						137,55	100,47
		540	100,85																										137,45	100,47
		576		-0,697	19,069	19,082	18,38	18,378	18,31	18,292	18,334	18,341	18,329	18,351	18,517	18,357	18,354			18,31	19,519	19,508	19,512
		600	100,55															13,45	0					-0,06	-0,34	-0,04	-0,03	-0,03	137,45	100,47	130,34
		660	100,74																										137,34	100,47
		672		-0,745	19,127	19,14	18,389	18,388	18,321	18,306	18,346	18,351	18,333	18,362	18,53	18,363	18,364					19,508	19,51
		720	100,25																										137,34	100,47
		768		-0,786	19,176	19,188	18,392	18,401	18,328	18,316	18,357	18,361	18,347	18,377	18,542	18,374	18,375			18,334	19,52	19,508	19,511
		780	100,09																										137,34	100,47
		840	100,36																										137,34	100,47
		864		-0,813	19,217	19,23	18,409	18,413	18,344	18,329	18,369	18,372	18,362	18,387	18,539	18,387	18,386					19,508	19,511
		900	100,41															13,41											137,45	100,47
		960	99,8	-0,836	19,253	19,266	18,423	18,425	18,351	18,343	18,38	18,385	18,372	18,4	18,553	18,397	18,398			18,36	19,522	19,508	19,513						137,45	100,47
		1020	100,17																										137,6	100,47
		1056		-0,856	19,284	19,296	18,434	18,435	18,367	18,355	18,394	18,398	18,382	18,411	18,565	18,407	18,410					19,508	19,512
		1080	101,03																										137,6	100,47
		1140	100,76																										137,55	100,47
		1152		-0,873	19,313	19,323	18,443	18,448	18,372	18,363	18,405	18,409	18,391	18,423	18,576	18,422	18,420			18,384	19,521	19,508	19,512
		1200	100,8															13,38	0					-0,1	-0,36	-0,06	-0,05	-0,07	137,55	100,47	130,39
		1248		-0,882	19,335	19,346	18,458	18,46	18,388	18,373	18,414	18,423	18,407	18,437	18,591	18,434	18,433					19,509	19,512
		1260	100,86																										137,34	100,47
		1320	100,64																										137,34	100,47
		1344		-0,893	19,356	19,366	18,465	18,471	18,399	18,391	18,426	18,432	18,421	18,447	18,602	18,445	18,445			18,404	19,519	19,509	19,512
		1380	100,35																										137,23	100,47
		1440	100	-0,895	19,372	19,383	18,482	18,482	18,408	18,401	18,437	18,444	18,436	18,461	18,614	18,457	18,457					19,507	19,511						137,23	100,47
		1500	100,21															13,34											137,34	100,47
		1536		-0,897	19,386	19,396	18,493	18,495	18,415	18,406	18,45	18,456	18,443	18,472	18,626	18,467	18,467			18,424	19,52	19,508	19,51
		1560	100,56																										137,34	100,47
		1620	100,8																										137,34	100,47
		1632		-0,903	19,401	19,411	18,502	18,504	18,425	18,42	18,461	18,465	18,451	18,483	18,64	18,476	18,478					19,509	19,511
		1680	101,04																										137,34	100,47
		1728		-0,901	19,413	19,422	18,514	18,519	18,445	18,433	18,474	18,479	18,461	18,494	18,651	18,489	18,491			18,453	19,52	19,508	19,512
		1740	100,52																										137,13	100,47
		1800	100,16															13,30	0					-0,07	-0,34	-0,04	-0,04	-0,04	137,13	100,47	130,55
		1824		-0,898	19,42	19,431	18,528	18,527	18,454	18,445	18,486	18,489	18,473	18,505	18,664	18,502	18,502					19,509	19,511
		1860	100,85																										137,18	100,47
		1920	100,22	-0,896	19,428	19,439	18,536	18,538	18,462	18,453	18,496	18,501	18,485	18,516	18,675	18,51	18,512			18,457	19,52	19,509	19,512						137,18	100,47
		1980	100,28																										137,18	100,47
		2016		-0,889	19,436	19,446	18,552	18,552	18,472	18,467	18,51	18,514	18,498	18,529	18,689	18,522	18,525					19,508	19,511
		2040	99,91																										137,18	100,47
		2100	99,95															13,27											137,34	100,47
		2112		-0,887	19,443	19,453	18,559	18,563	18,482	18,476	18,518	18,524	18,511	18,537	18,696	18,533	18,535			18,473	19,517	19,51	19,512
		2160	99,83																										137,34	100,47
		2208		-0,878	19,448	19,456	18,573	18,574	18,498	18,49	18,529	18,537	18,528	18,549	18,712	18,543	18,548					19,506	19,51
		2220	100,66																										137,55	100,47
		2280	100,31																										137,55	100,47
		2304		-0,877	19,452	19,463	18,578	18,583	18,509	18,507	18,541	18,546	18,538	18,565	18,725	18,558	18,561			18,489	19,517	19,507	19,511
		2340	100,52																										137,55	100,47
		2400	100,27	-0,867	19,457	19,467	18,594	18,596	18,525	18,509	18,552	18,559	18,55	18,573	18,736	18,568	18,571	13,23	0			19,508	19,511	-0,02	-0,29	0	0,03	0,02	137,55	100,47	130,48
		2460	100,36																										137,66	100,47
		2496		-0,858	19,46	19,471	18,608	18,607	18,539	18,525	18,56	18,57	18,557	18,585	18,75	18,581	18,583			18,528	19,519	19,509	19,512
		2520	100,62																										137,66	100,47
		2580	100,75																										137,66	100,47
		2592		-0,850	19,465	19,474	18,619	18,619	18,547	18,535	18,573	18,581	18,57	18,596	18,761	18,592	18,594					19,509	19,511
		2640	100,54																										137,66	100,47
		2688		-0,843	19,467	19,477	18,627	18,63	18,554	18,546	18,586	18,592	18,583	18,609	18,771	18,605	18,606			18,564	19,519	19,511	19,512
		2700	100,76															13,20											137,5	100,47
		2760	101,07																										137,5	100,47
		2784		-0,833	19,471	19,479	18,642	18,642	18,57	18,556	18,598	18,604	18,593	18,618	18,785	18,619	18,618					19,509	19,511
		2820	100,76																										137,29	100,47
		2880	100,93	-0,823	19,472	19,481	18,653	18,654	18,58	18,57	18,611	18,615	18,601	18,629	18,797	18,627	18,629			18,591	19,519	19,508	19,511						137,29	100,47
		2940	100,5																										137,13	100,47
		2976		-0,815	19,473	19,483	18,664	18,662	18,592	18,578	18,62	18,626	18,614	18,639	18,81	18,64	18,640					19,507	19,51
		3000	100,59															13,16	0					-0,02	-0,29	0	0,03	0,03	137,13	100,47	130,36
		3060	100,4																										137,13	100,47
		3072		-0,803	19,475	19,483	18,675	18,677	18,606	18,597	18,631	18,639	18,625	18,653	18,822	18,643	18,652			18,612	19,519	19,507	19,51
		3120	100,3																										137,13	100,47
		3168		-0,797	19,477	19,486	18,683	18,687	18,618	18,608	18,645	18,648	18,632	18,664	18,833	18,659	18,663					19,507	19,512
		3180	100,42																										137,23	100,47
		3240	100,27																										137,23	100,47
		3264		-0,785	19,476	19,488	18,698	18,697	18,62	18,618	18,655	18,66	18,644	18,674	18,844	18,67	18,673			18,611	19,518	19,509	19,512
		3300	100,74															13,13											137,23	100,47
		3360	100,34	-0,775	19,479	19,487	18,705	18,711	18,638	18,63	18,663	18,672	18,653	18,687	18,858	18,683	18,686					19,51	19,511						137,23	100,47
		3420	100,7																										137,18	100,47
		3456		-0,764	19,479	19,489	18,717	18,722	18,655	18,645	18,679	18,684	18,665	18,698	18,726	18,694	18,681			18,628	19,52	19,511	19,513
		3480	100,61																										137,18	100,47
		3540	100,9																										137,08	100,47
		3552		-0,754	19,481	19,49	18,73	18,732	18,663	18,656	18,688	18,694	18,671	18,708	18,736	18,705	18,690					19,512	19,512
		3600	101,06															13,10	0					0	-0,28	0,01	0,05	0,04	137,08	100,47	130,9
		3648		-0,745	19,481	19,493	18,741	18,743	18,668	18,664	18,701	18,704	18,68	18,718	18,75	18,717	18,700			18,663	19,52	19,509	19,511
		3660	100,64																										136,82	100,47
		3720	100,54																										136,82	100,47
		3744		-0,734	19,482	19,492	18,75	18,756	18,679	18,676	18,713	18,717	18,695	18,733	18,761	18,726	18,712					19,509	19,51
		3780	100,35																										136,82	100,47
		3840	100,21	-0,725	19,484	19,493	18,761	18,766	18,684	18,687	18,722	18,728	18,713	18,741	18,769	18,74	18,723			18,691	19,519	19,508	19,51						136,82	100,47
		3900	100,26															13,08											136,92	100,47
		3936		-0,715	19,484	19,493	18,774	18,773	18,691	18,697	18,735	18,738	18,725	18,753	18,781	18,75	18,734					19,511	19,511
		3960	100,17																										136,92	100,47
		4020	100,15																										137,08	100,47
		4032		-0,701	19,484	19,494	18,788	18,787	18,71	18,706	18,746	18,75	18,735	18,763	18,794	18,761	18,746			18,727	19,518	19,51	19,512
		4080	99,84																										137,08	100,47
		4128		-0,689	19,484	19,493	18,798	18,8	18,723	18,713	18,757	18,762	18,747	18,776	18,803	18,771	18,757					19,51	19,515
		4140	100,13																										137,34	100,47
		4200	99,69															13,03	0					-0,11	-0,38	-0,07	-0,07	-0,08	137,34	100,47	130,58
		4224		-0,679	19,485	19,494	18,811	18,81	18,736	18,734	18,77	18,773	18,758	18,787	18,816	18,782	18,769			18,745	19,518	19,511	19,516
		4260	100,16																										137,55	100,47
		4320	100,45	-0,670	19,485	19,495	18,818	18,823	18,742	18,748	18,778	18,781	18,777	18,797	18,825	18,793	18,780					19,509	19,516						137,55	100,47
		4380	100,74																										137,6	100,47
		4416		-0,660	19,486	19,494	18,829	18,831	18,759	18,75	18,787	18,793	18,782	18,809	18,836	18,806	18,790			18,776	19,517	19,511	19,514
		4440	100,8																										137,6	100,47
		4500	100,45															13,01											137,5	100,47
		4512		-0,648	19,485	19,496	18,842	18,844	18,769	18,761	18,8	18,807	18,795	18,816	18,847	18,813	18,801					19,51	19,512
		4560	100,33																										137,5	100,47
		4608		-0,639	19,487	19,494	18,851	18,853	18,779	18,775	18,812	18,818	18,804	18,829	18,859	18,827	18,813			18,794	19,516	19,51	19,514
		4620	100,47																										137,55	100,47
		4680	100,41																										137,55	100,47
		4704		-0,627	19,486	19,496	18,864	18,865	18,796	18,796	18,822	18,828	18,813	18,838	18,872	18,837	18,825					19,509	19,513
		4740	100,6																										137,55	100,47
		4800	100,55	-0,616	19,486	19,496	18,874	18,876	18,8	18,794	18,833	18,838	18,821	18,853	18,881	18,853	18,834	12,98	0	18,817	19,517	19,509	19,512	-0,09	-0,36	-0,05	-0,04	-0,05	137,55	100,47	130,23
		4860	100,7																										137,45	100,47
		4896		-0,606	19,488	19,496	18,886	18,887	18,816	18,81	18,845	18,849	18,834	18,864	18,892	18,859	18,846					19,507	19,513
		4920	100,72																										137,45	100,47
		4980	100,74																										137,34	100,47
		4992		-0,596	19,486	19,498	18,896	18,896	18,821	18,822	18,857	18,86	18,845	18,872	18,904	18,871	18,857			18,837	19,521	19,507	19,512
		5040	100,08																										137,34	100,47
		5088		-0,584	19,487	19,497	18,907	18,909	18,831	18,829	18,868	18,869	18,856	18,883	18,915	18,88	18,866					19,508	19,512
		5100	100,31															12,95											137,39	100,47
		5160	100,12																										137,39	100,47
		5184		-0,572	19,487	19,497	18,917	18,922	18,848	18,837	18,876	18,882	18,866	18,896	18,926	18,895	18,878			18,85	19,522	19,509	19,51
		5220	100,22																										137,39	100,47
		5280	100,58	-0,562	19,487	19,497	18,929	18,931	18,856	18,852	18,89	18,895	18,872	18,909	18,938	18,905	18,890					19,51	19,512						137,39	100,47
		5340	100,84																										137,39	100,47
		5376		-0,548	19,487	19,497	18,941	18,947	18,872	18,872	18,899	18,905	18,892	18,918	18,947	18,914	18,902			18,86	19,522	19,51	19,511
		5400	100,39															12,92	0					-0,05	-0,32	-0,02	0	-0,01	137,39	100,47	130,31
		5460	100,49																										137,34	100,47
		5472		-0,541	19,49	19,497	18,952	18,953	18,875	18,88	18,909	18,915	18,901	18,928	18,959	18,923	18,911					19,509	19,512
		5520	100,48																										137,34	100,47
		5568		-0,529	19,488	19,498	18,963	18,964	18,887	18,88	18,921	18,927	18,911	18,941	18,967	18,938	18,922			18,893	19,523	19,511	19,511
		5580	100,4																										137,34	100,47
		5640	100,14																										137,34	100,47
		5664		-0,517	19,487	19,497	18,974	18,976	18,901	18,891	18,93	18,939	18,916	18,948	18,977	18,949	18,931					19,511	19,514
		5700	99,99															12,89											137,45	100,47
		5760	100,51	-0,508	19,488	19,498	18,984	18,985	18,912	18,903	18,944	18,95	18,93	18,961	18,99	18,959	18,944			18,918	19,524	19,512	19,517						137,45	100,47
		5820	100,33																										137,55	100,47
		5856		-0,495	19,487	19,498	18,996	18,998	18,926	18,917	18,954	18,96	18,94	18,971	19,001	18,97	18,955					19,514	19,518
		5880	100,54																										137,55	100,47
		5940	100,44																										137,55	100,47
		5952		-0,489	19,487	19,498	19,001	19,005	18,932	18,934	18,968	18,969	18,942	18,982	19,012	18,98	18,965			18,942	19,521	19,512	19,515
		6000	100,47															12,86	0					-0,07	-0,35	-0,04	-0,03	-0,04	137,55	100,47	130,09
		6048		-0,476	19,489	19,499	19,016	19,02	18,944	18,945	18,976	18,977	18,962	18,993	19,024	18,99	18,976					19,51	19,512
		6060	100,46																										137,55	100,47
		6120	100,41																										137,55	100,47
		6144		-0,467	19,489	19,498	19,025	19,028	18,954	18,955	18,985	18,991	18,977	19,007	19,036	19,002	18,988			18,948	19,521	19,51	19,512
		6180	100,75																										137,55	100,47
		6240	100,58	-0,456	19,488	19,499	19,038	19,038	18,968	18,962	18,994	19,004	18,986	19,015	19,045	19,014	18,998					19,509	19,513						137,55	100,47
		6300	100,11															12,84											137,5	100,47
		6336		-0,444	19,489	19,498	19,046	19,052	18,978	18,972	19,008	19,012	19,002	19,026	19,055	19,024	19,010			18,965	19,525	19,508	19,511
		6360	100,7																										137,5	100,47
		6420	100,66																										137,5	100,47
		6432		-0,433	19,488	19,497	19,058	19,061	18,991	18,978	19,019	19,025	19,011	19,038	19,064	19,036	19,020					19,508	19,51
		6480	100,66																										137,5	100,47
		6528		-0,422	19,489	19,5	19,073	19,071	18,998	18,99	19,031	19,036	19,026	19,05	19,076	19,044	19,031			18,979	19,528	19,507	19,512
		6540	100,57																										137,39	100,47
		6600	100,59															12,81	0					-0,12	-0,4	-0,07	-0,08	-0,09	137,39	100,47	129,81
		6624		-0,414	19,489	19,498	19,079	19,08	19,008	18,999	19,039	19,044	19,03	19,06	19,084	19,051	19,039					19,509	19,511
		6660	100,69																										137,29	100,47
		6720	100,56	-0,399	19,489	19,5	19,094	19,096	19,021	19,006	19,051	19,058	19,043	19,07	19,098	19,06	19,051			19,004	19,53	19,515	19,514						137,29	100,47
		6780	100,35																										137,29	100,47
		6816		-0,392	19,489	19,499	19,101	19,103	19,038	19,023	19,062	19,067	19,048	19,08	19,109	19,075	19,063					19,519	19,519
		6840	100,62																										137,29	100,47
		6900	100,86															12,79											137,29	100,47
		6912		-0,379	19,489	19,498	19,113	19,115	19,052	19,034	19,074	19,079	19,051	19,092	19,121	19,085	19,074			19,047	19,53	19,519	19,526
		6960	100,35																										137,29	100,47
		7008		-0,371	19,489	19,498	19,123	19,123	19,059	19,05	19,083	19,088	19,068	19,105	19,128	19,097	19,085					19,517	19,524
		7020	100,57																										137,23	100,47
		7080	100,44																										137,23	100,47
		7104		-0,358	19,488	19,5	19,136	19,135	19,063	19,062	19,094	19,097	19,086	19,113	19,14	19,11	19,096			19,073	19,529	19,511	19,516
		7140	100,45																										137,23	100,47
		7200	100,39	-0,350	19,489	19,499	19,144	19,144	19,07	19,069	19,1	19,109	19,099	19,127	19,152	19,123	19,106	12,75	0			19,511	19,514	-0,04	-0,33	-0,02	-0,01	-0,02	137,23	100,47	130,24
		7260	100,53																										137,23	100,47
		7296		-0,340	19,488	19,499	19,153	19,155	19,085	19,071	19,109	19,12	19,11	19,135	19,163	19,13	19,115			19,066	19,527	19,509	19,513
		7320	100,53																										137,23	100,47
		7380	100,38																										137,23	100,47
		7392		-0,325	19,489	19,5	19,168	19,171	19,098	19,084	19,127	19,131	19,12	19,144	19,175	19,141	19,127					19,508	19,513
		7440	100,2																										137,23	100,47
		7488		-0,318	19,488	19,499	19,174	19,178	19,111	19,096	19,136	19,142	19,128	19,154	19,183	19,15	19,137			19,093	19,529	19,511	19,511
		7500	100,4															12,73											137,34	100,47
		7560	100,3																										137,34	100,47
		7584		-0,306	19,489	19,499	19,186	19,191	19,122	19,103	19,148	19,155	19,134	19,165	19,192	19,155	19,147					19,509	19,511
		7620	100,72																										137,39	100,47
		7680	100,53	-0,297	19,49	19,499	19,196	19,199	19,134	19,119	19,161	19,164	19,149	19,178	19,204	19,173	19,160			19,125	19,527	19,511	19,512						137,39	100,47
		7740	100,46																										137,39	100,47
		7776		-0,286	19,49	19,499	19,206	19,21	19,14	19,134	19,167	19,173	19,164	19,187	19,216	19,18	19,170					19,513	19,512
		7800	100,39															12,70	0					-0,04	-0,32	-0,02	0,01	-0,01	137,39	100,47	130,15
		7860	100,39																										137,39	100,47
		7872		-0,275	19,489	19,5	19,218	19,221	19,155	19,143	19,18	19,185	19,174	19,198	19,226	19,197	19,182			19,16	19,527	19,512	19,513
		7920	100,16																										137,39	100,47
		7968		-0,262	19,489	19,499	19,232	19,231	19,166	19,151	19,189	19,197	19,184	19,209	19,235	19,2	19,191					19,513	19,513
		7980	99,74																										137,5	100,47
		8040	100,16																										137,5	100,47
		8064		-0,254	19,49	19,499	19,238	19,243	19,173	19,16	19,199	19,207	19,192	19,22	19,246	19,214	19,201			19,179	19,527	19,513	19,514
		8100	100,42															12,68											137,71	100,47
		8160	100,78	-0,244	19,489	19,5	19,248	19,254	19,183	19,174	19,212	19,217	19,2	19,23	19,258	19,222	19,212					19,513	19,517						137,71	100,47
		8220	100,75																										137,66	100,47
		8256		-0,234	19,49	19,5	19,258	19,263	19,2	19,184	19,222	19,226	19,216	19,238	19,266	19,234	19,223			19,203	19,53	19,514	19,515
		8280	100,79																										137,66	100,47
		8340	100,87																										137,5	100,47
		8352		-0,219	19,489	19,499	19,272	19,277	19,201	19,193	19,233	19,238	19,226	19,251	19,278	19,239	19,232					19,513	19,513
		8400	100,95															12,65	0					-0,06	-0,33	-0,03	-0,01	-0,02	137,5	100,47	130,26
		8448		-0,212	19,49	19,499	19,281	19,284	19,211	19,205	19,241	19,248	19,234	19,263	19,289	19,257	19,244			19,206	19,529	19,51	19,513
		8460	100,77																										137,29	100,47
		8520	100,26																										137,29	100,47
		8544		-0,200	19,49	19,499	19,292	19,297	19,225	19,21	19,253	19,259	19,246	19,273	19,297	19,265	19,253					19,509	19,515
		8580	100,3																										137,29	100,47
		8640	100,87	-0,188	19,49	19,499	19,305	19,307	19,238	19,227	19,266	19,269	19,258	19,28	19,308	19,28	19,266			19,248	19,527	19,51	19,515						137,29	100,47
		8700	100,57															12,62											137,23	100,47
		8736		-0,180	19,489	19,501	19,315	19,315	19,247	19,245	19,274	19,279	19,272	19,293	19,322	19,288	19,277					19,509	19,515
		8760	100,37																										137,23	100,47
		8820	100,35																										137,23	100,47
		8832		-0,169	19,49	19,499	19,326	19,326	19,256	19,246	19,286	19,29	19,281	19,301	19,33	19,295	19,286			19,244	19,524	19,508	19,514
		8880	100,75																										137,23	100,47
		8928		-0,157	19,49	19,5	19,334	19,342	19,258	19,255	19,294	19,299	19,29	19,312	19,34	19,311	19,295					19,509	19,512
		8940	100,9																										137,23	100,47
		9000	100,56															12,60	0					-0,12	-0,4	-0,07	-0,08	-0,09	137,23	100,47	129,95
		9024		-0,149	19,49	19,501	19,345	19,348	19,281	19,266	19,306	19,31	19,3	19,323	19,351	19,321	19,307			19,256	19,524	19,51	19,513
		9060	100,21																										137,13	100,47
		9120	100,27	-0,137	19,491	19,5	19,359	19,359	19,293	19,282	19,316	19,32	19,311	19,334	19,363	19,334	19,319					19,509	19,515						137,13	100,47
		9180	100,11																										137,29	100,47
		9216		-0,128	19,491	19,5	19,366	19,369	19,302	19,288	19,326	19,332	19,318	19,343	19,371	19,342	19,328			19,287	19,525	19,51	19,512
		9240	100,39																										137,29	100,47
		9300	100,5															12,57											137,34	100,47
		9312		-0,117	19,49	19,498	19,376	19,378	19,311	19,3	19,335	19,342	19,322	19,357	19,382	19,349	19,337					19,51	19,514
		9360	100,38																										137,34	100,47
		9408		-0,107	19,489	19,5	19,385	19,389	19,321	19,31	19,348	19,352	19,338	19,365	19,391	19,36	19,348			19,326	19,526	19,509	19,513
		9420	100,57																										137,34	100,47
		9480	99,95																										137,34	100,47
		9504		-0,096	19,49	19,5	19,398	19,4	19,331	19,323	19,358	19,363	19,354	19,375	19,403	19,37	19,360					19,509	19,512
		9540	99,93																										137,55	100,47
		9600	100,56	-0,087	19,49	19,499	19,405	19,409	19,343	19,333	19,366	19,375	19,358	19,387	19,412	19,383	19,370	12,54	0	19,341	19,528	19,509	19,513	-0,03	-0,32	-0,02	-0,01	0	137,55	100,47	129,82
		9660	100,29																										137,6	100,47
		9696		-0,074	19,491	19,499	19,42	19,422	19,352	19,342	19,379	19,384	19,37	19,399	19,424	19,398	19,381					19,51	19,514
		9720	100,59																										137,6	100,47
		9780	100,75																										137,6	100,47
		9792		-0,064	19,491	19,5	19,43	19,433	19,362	19,355	19,39	19,394	19,38	19,409	19,432	19,4	19,390			19,365	19,529	19,509	19,513
		9840	100,97																										137,6	100,47
		9888		-0,055	19,491	19,501	19,441	19,441	19,375	19,366	19,399	19,404	19,39	19,418	19,446	19,414	19,401					19,51	19,514
		9900	100,71															12,52											137,45	100,47
		9960	101,08																										137,45	100,47
		9984		-0,043	19,49	19,498	19,449	19,453	19,381	19,373	19,411	19,416	19,399	19,426	19,455	19,427	19,411			19,382	19,531	19,512	19,514
		10020	100,77																										137,23	100,47
		10080	100,62	-0,033	19,49	19,499	19,461	19,462	19,392	19,386	19,42	19,427	19,405	19,439	19,466	19,433	19,421					19,511	19,513						137,23	100,47
		10140	100,34																										137,13	100,47
		10176		-0,024	19,49	19,499	19,468	19,473	19,401	19,397	19,429	19,438	19,418	19,451	19,475	19,445	19,432			19,378	19,53	19,511	19,512
		10200	100,34															12,50	0					-0,08	-0,36	-0,04	-0,04	-0,02	137,13	100,47	129,85
		10260	100,26																										137,18	100,47
		10272		-0,015	19,489	19,5	19,476	19,482	19,403	19,406	19,442	19,443	19,433	19,46	19,483	19,454	19,440					19,513	19,514
		10320	100,3																										137,18	100,47
		10368		-0,003	19,49	19,498	19,49	19,493	19,42	19,412	19,453	19,457	19,437	19,466	19,495	19,467	19,451			19,405	19,531	19,512	19,515
		10380	100,15																										137,29	100,47
		10440	100,36																										137,29	100,47
		10464		0,009	19,49	19,498	19,502	19,503	19,436	19,422	19,46	19,465	19,451	19,481	19,506	19,477	19,462					19,513	19,517
		10500	100,35															12,47											137,45	100,47
		10560	100,11	0,020	19,489	19,498	19,513	19,513	19,45	19,431	19,473	19,479	19,466	19,489	19,518	19,486	19,474			19,439	19,53	19,512	19,517						137,45	100,47
		10620	100,29																										137,55	100,47
		10656		0,026	19,491	19,5	19,519	19,524	19,457	19,447	19,483	19,488	19,459	19,498	19,53	19,494	19,482					19,513	19,517
		10680	100,26																										137,55	100,47
		10740	100,71																										137,6	100,47
		10752		0,040	19,49	19,499	19,532	19,537	19,471	19,457	19,493	19,496	19,477	19,509	19,539	19,512	19,494			19,469	19,53	19,515	19,518
		10800	100,51															12,45	0					-0,11	-0,4	-0,06	-0,06	-0,07	137,6	100,47	129,54
		10848		0,048	19,491	19,5	19,542	19,545	19,476	19,469	19,502	19,508	19,494	19,521	19,549	19,516	19,504					19,514	19,517
		10860	100,04																										137,6	100,47
		10920	100,16																										137,6	100,47
		10944		0,058	19,489	19,5	19,55	19,555	19,487	19,476	19,514	19,519	19,506	19,531	19,557	19,53	19,515			19,474	19,533	19,515	19,517
		10980	100,17																										137,81	100,47
		11040	100,53	0,068	19,49	19,5	19,561	19,565	19,494	19,488	19,525	19,528	19,512	19,539	19,567	19,531	19,523					19,513	19,515						137,81	100,47
		11100	100,59															12,42											137,81	100,47
		11136		0,079	19,49	19,499	19,569	19,578	19,505	19,5	19,534	19,539	19,528	19,55	19,578	19,547	19,535			19,497	19,535	19,512	19,514
		11160	100,84																										137,81	100,47
		11220	100,89																										137,71	100,47
		11232		0,090	19,489	19,499	19,583	19,585	19,513	19,507	19,546	19,55	19,534	19,56	19,588	19,555	19,544					19,512	19,514
		11280	100,72																										137,71	100,47
		11328		0,100	19,49	19,5	19,595	19,595	19,522	19,515	19,554	19,56	19,545	19,573	19,595	19,566	19,554			19,531	19,533	19,513	19,514
		11340	100,6																										137,5	100,47
		11400	100,48															12,39	0					-0,04	-0,33	-0,01	0	0,01	137,5	100,47	129,94
		11424		0,108	19,49	19,5	19,601	19,606	19,536	19,526	19,563	19,57	19,557	19,581	19,609	19,578	19,565					19,51	19,513
		11460	100,34																										137,5	100,47
		11520	100,83	0,118	19,49	19,499	19,61	19,615	19,543	19,537	19,575	19,58	19,567	19,593	19,618	19,592	19,576			19,554	19,532	19,51	19,514						137,5	100,47
		11580	100,7																										137,5	100,47
		11616		0,132	19,489	19,499	19,626	19,627	19,558	19,546	19,585	19,59	19,579	19,603	19,628	19,594	19,585					19,511	19,513
		11640	100,64																										137,5	100,47
		11700	100,64															12,37											137,45	100,47
		11712		0,139	19,49	19,501	19,631	19,637	19,569	19,559	19,594	19,599	19,586	19,609	19,638	19,61	19,596			19,565	19,534	19,511	19,514
		11760	100,61																										137,45	100,47
		11808		0,151	19,49	19,5	19,645	19,648	19,57	19,565	19,604	19,609	19,595	19,622	19,651	19,622	19,605					19,513	19,515
		11820	100,65																										137,39	100,47
		11880	100,22																										137,39	100,47
		11904		0,163	19,489	19,5	19,655	19,659	19,589	19,576	19,614	19,622	19,604	19,633	19,661	19,629	19,616			19,563	19,533	19,512	19,514
		11940	99,87																										137,5	100,47
		12000	100,27	0,171	19,491	19,498	19,663	19,668	19,597	19,589	19,625	19,63	19,614	19,642	19,669	19,639	19,626	12,35	0			19,512	19,515	-0,06	-0,34	-0,03	-0,01	-0,03	137,5	100,47	130,23
		12060	100,57																										137,66	100,47
		12096		0,178	19,49	19,5	19,669	19,676	19,602	19,598	19,639	19,641	19,627	19,652	19,679	19,645	19,635			19,584	19,534	19,51	19,513
		12120	100,33																										137,66	100,47
		12180	100,47																										137,66	100,47
		12192		0,191	19,49	19,5	19,685	19,686	19,611	19,61	19,647	19,651	19,633	19,664	19,689	19,659	19,645					19,511	19,514
		12240	100,56																										137,66	100,47
		12288		0,200	19,491	19,499	19,695	19,696	19,621	19,617	19,652	19,661	19,644	19,674	19,699	19,664	19,654			19,607	19,53	19,513	19,515
		12300	101,08															12,32											137,6	100,47
		12360	100,95																										137,6	100,47
		12384		0,210	19,489	19,5	19,701	19,707	19,636	19,63	19,667	19,672	19,659	19,682	19,71	19,68	19,667					19,514	19,516
		12420	100,73																										137,34	100,47
		12480	100,31	0,221	19,49	19,5	19,715	19,717	19,646	19,638	19,674	19,682	19,666	19,693	19,719	19,691	19,676			19,651	19,529	19,514	19,516						137,34	100,47
		12540	100,74																										137,34	100,47
		12576		0,231	19,49	19,5	19,726	19,726	19,661	19,648	19,686	19,691	19,681	19,704	19,728	19,698	19,687					19,513	19,517
		12600	100,56															12,30	0					-0,02	-0,32	0	0,02	0,01	137,34	100,47	130
		12660	100,67																										137,34	100,47
		12672		0,242	19,49	19,501	19,738	19,737	19,672	19,659	19,695	19,702	19,689	19,716	19,738	19,707	19,697			19,681	19,532	19,513	19,517
		12720	101,05																										137,34	100,47
		12768		0,249	19,492	19,501	19,744	19,747	19,681	19,667	19,704	19,712	19,7	19,724	19,748	19,718	19,707					19,514	19,516
		12780	100,64																										137,13	100,47
		12840	100,05																										137,13	100,47
		12864		0,258	19,49	19,499	19,749	19,756	19,684	19,68	19,718	19,721	19,712	19,732	19,759	19,727	19,717			19,694	19,531	19,514	19,515
		12900	100,47															12,27											137,23	100,47
		12960	100,6	0,272	19,489	19,5	19,766	19,767	19,697	19,689	19,726	19,732	19,719	19,744	19,769	19,735	19,726					19,514	19,516						137,23	100,47
		13020	100,51																										137,18	100,47
		13056		0,278	19,492	19,502	19,772	19,778	19,713	19,698	19,734	19,742	19,73	19,755	19,777	19,751	19,738			19,699	19,531	19,515	19,514
		13080	100,48																										137,18	100,47
		13140	100,17																										137,18	100,47
		13152		0,290	19,49	19,5	19,781	19,788	19,721	19,705	19,744	19,752	19,743	19,763	19,79	19,761	19,747					19,515	19,515
		13200	100,6															12,25	0					-0,02	-0,31	0	0,02	0,01	137,18	100,47	130,16
		13248		0,298	19,49	19,501	19,792	19,795	19,726	19,718	19,755	19,76	19,735	19,774	19,8	19,77	19,755			19,723	19,531	19,514	19,516
		13260	100,47																										137,18	100,47
		13320	100,61																										137,18	100,47
		13344		0,309	19,491	19,5	19,801	19,808	19,742	19,73	19,763	19,772	19,757	19,784	19,812	19,78	19,768					19,514	19,516
		13380	100,07																										137,18	100,47
		13440	100,03	0,319	19,49	19,501	19,812	19,816	19,754	19,741	19,777	19,781	19,77	19,792	19,818	19,788	19,778			19,734	19,531	19,513	19,517						137,18	100,47
		13500	100,31															12,23											137,39	100,47
		13536		0,328	19,491	19,5	19,821	19,826	19,755	19,748	19,784	19,791	19,777	19,803	19,83	19,801	19,786					19,513	19,518
		13560	100,55																										137,39	100,47
		13620	100,39																										137,39	100,47
		13632		0,341	19,489	19,501	19,833	19,839	19,771	19,753	19,796	19,803	19,782	19,816	19,838	19,812	19,796			19,76	19,533	19,512	19,517
		13680	100,71																										137,39	100,47
		13728		0,352	19,491	19,5	19,849	19,846	19,784	19,772	19,809	19,813	19,796	19,823	19,848	19,821	19,808					19,513	19,518
		13740	100,89																										137,39	100,47
		13800	100,91															12,21	0					-0,03	-0,32	-0,01	0,02	0,01	137,39	100,47	130,34
		13824		0,360	19,491	19,5	19,854	19,857	19,791	19,786	19,815	19,821	19,805	19,838	19,862	19,831	19,819			19,781	19,532	19,513	19,516
		13860	100,75																										137,23	100,47
		13920	100,2	0,371	19,491	19,501	19,865	19,87	19,798	19,794	19,824	19,831	19,823	19,839	19,87	19,84	19,827					19,514	19,515						137,23	100,47
		13980	100,02																										137,29	100,47
		14016		0,378	19,491	19,501	19,873	19,876	19,81	19,803	19,838	19,841	19,828	19,85	19,879	19,849	19,837			19,796	19,532	19,512	19,517
		14040	100,24																										137,29	100,47
		14100	99,87															12,18											137,45	100,47
		14112		0,387	19,491	19,501	19,88	19,885	19,815	19,81	19,847	19,848	19,841	19,864	19,887	19,856	19,846					19,512	19,514
		14160	99,79																										137,45	100,47
		14208		0,399	19,491	19,501	19,893	19,897	19,826	19,819	19,857	19,86	19,849	19,875	19,9	19,867	19,857			19,817	19,533	19,514	19,515
		14220	99,81																										137,71	100,47
		14280	100,45																										137,71	100,47
		14304		0,408	19,49	19,502	19,902	19,906	19,842	19,831	19,867	19,872	19,855	19,883	19,908	19,881	19,867					19,513	19,516
		14340	100,73																										137,81	100,47
		14400	100,91	0,418	19,494	19,501	19,915	19,917	19,848	19,843	19,878	19,882	19,867	19,891	19,916	19,891	19,877	12,16	0	19,851	19,532	19,513	19,515	-0,08	-0,36	-0,04	-0,03	-0,03	137,81	100,47	130,33
		14460	100,75																										137,66	100,47
		14496		0,428	19,493	19,501	19,922	19,927	19,859	19,854	19,886	19,892	19,872	19,905	19,93	19,901	19,887					19,514	19,516
		14520	100,7																										137,66	100,47
		14580	101,15																										137,45	100,47
		14592		0,439	19,492	19,501	19,933	19,938	19,867	19,862	19,895	19,901	19,887	19,912	19,94	19,911	19,897			19,867	19,53	19,513	19,518
		14640	100,74																										137,45	100,47
		14688		0,449	19,491	19,502	19,944	19,948	19,877	19,874	19,905	19,909	19,892	19,922	19,947	19,918	19,906					19,513	19,517
		14700	100,59															12,14											137,23	100,47
		14760	100,31																										137,23	100,47
		14784		0,458	19,493	19,501	19,954	19,956	19,881	19,876	19,914	19,922	19,901	19,932	19,957	19,929	19,914			19,876	19,528	19,512	19,517
		14820	100,19																										137,23	100,47
		14880	100,23	0,466	19,493	19,501	19,963	19,963	19,894	19,892	19,923	19,93	19,917	19,943	19,965	19,942	19,926					19,515	19,517						137,23	100,47
		14940	100,41																										137,34	100,47
		14976		0,477	19,493	19,501	19,974	19,974	19,905	19,898	19,931	19,941	19,929	19,95	19,976	19,947	19,935			19,907	19,528	19,514	19,518
		15000	100,22															12,11	0					-0,06	-0,35	-0,03	-0,01	-0,02	137,34	100,47	130,37
		15060	100,77																										137,45	100,47
		15072		0,487	19,491	19,503	19,984	19,984	19,921	19,909	19,944	19,95	19,938	19,961	19,987	19,961	19,946					19,513	19,517
		15120	100,65																										137,45	100,47
		15168		0,496	19,493	19,501	19,992	19,993	19,932	19,918	19,954	19,959	19,948	19,972	19,998	19,965	19,956			19,902	19,528	19,514	19,517
		15180	101,06																										137,34	100,47
		15240	100,5																										137,34	100,47
		15264		0,506	19,492	19,503	20	20,006	19,939	19,928	19,961	19,969	19,956	19,979	20,004	19,975	19,964					19,515	19,516
		15300	100,5															12,09											137,23	100,47
		15360	100,63	0,517	19,491	19,502	20,013	20,014	19,95	19,937	19,972	19,98	19,961	19,991	20,121	19,985	19,987			19,935	19,53	19,516	19,517						137,23	100,47
		15420	100,43																										137,23	100,47
		15456		0,525	19,492	19,502	20,019	20,024	19,96	19,948	19,985	19,989	19,975	20	20,119	20,114	20,011					19,514	19,518
		15480	101,09																										137,23	100,47
		15540	101,17																										137,03	100,47
		15552		0,536	19,491	19,503	20,033	20,034	19,969	19,959	19,995	19,998	19,982	20,01	20,119	20,007	20,005			19,942	19,533	19,514	19,517
		15600	100,46															12,07	0					-0,03	-0,32	-0,01	0,01	0,01	137,03	100,47	130,4
		15648		0,544	19,493	19,502	20,039	20,044	19,979	19,968	20,002	20,008	19,988	20,02	20,044	20,017	20,003					19,514	19,517
		15660	100,47																										136,92	100,47
		15720	100,02																										136,92	100,47
		15744		0,553	19,492	19,503	20,05	20,051	19,985	19,978	20,013	20,018	19,998	20,026	20,117	20,025	20,020			19,982	19,535	19,516	19,517
		15780	100,15																										137,08	100,47
		15840	100,15	0,562	19,493	19,503	20,057	20,062	19,997	19,991	20,024	20,028	20,009	20,041	20,063	20,033	20,023					19,516	19,516						137,08	100,47
		15900	100,83															12,03											137,23	100,47
		15936		0,572	19,492	19,502	20,067	20,071	20,004	19,997	20,032	20,04	20,02	20,046	20,119	20,042	20,038			20,011	19,534	19,515	19,517
		15960	100,69																										137,23	100,47
		16020	100,72																										137,13	100,47
		16032		0,582	19,493	19,502	20,08	20,079	20,018	20,007	20,042	20,047	20,033	20,057	20,085	20,05	20,042					19,514	19,517
		16080	100,62																										137,13	100,47
		16128		0,591	19,493	19,502	20,087	20,09	20,025	20,016	20,05	20,058	20,043	20,068	20,092	20,061	20,052			20,027	19,538	19,514	19,517
		16140	100,52																										137,03	100,47
		16200	100,45															12,01	0					-0,05	-0,34	-0,03	-0,01	-0,02	137,03	100,47	130,74
		16224		0,596	19,494	19,504	20,092	20,097	20,036	20,026	20,062	20,066	20,05	20,08	20,101	20,069	20,061					19,515	19,518
		16260	100,38																										137,03	100,47
		16320	100,28	0,608	19,493	19,503	20,103	20,109	20,047	20,035	20,067	20,074	20,058	20,087	20,132	20,097	20,075			20,042	19,538	19,513	19,517						137,03	100,47
		16380	100,06																										137,13	100,47
		16416		0,615	19,495	19,503	20,112	20,117	20,05	20,042	20,08	20,08	20,064	20,096	20,137	20,093	20,080					19,513	19,517
		16440	100,13																										137,13	100,47
		16500	100,42															11,99											137,34	100,47
		16512		0,626	19,494	19,503	20,122	20,127	20,06	20,053	20,084	20,092	20,074	20,106	20,143	20,107	20,090			20,045	19,539	19,514	19,515
		16560	100,65																										137,34	100,47
		16608		0,637	19,495	19,503	20,135	20,137	20,071	20,066	20,098	20,103	20,089	20,114	20,149	20,112	20,100					19,513	19,515
		16620	100,71																										137,29	100,47
		16680	100,26																										137,29	100,47
		16704		0,647	19,495	19,504	20,146	20,147	20,084	20,074	20,108	20,111	20,095	20,123	20,156	20,123	20,109			20,082	19,536	19,512	19,514
		16740	100,68																										137,29	100,47
		16800	100,12	0,654	19,494	19,504	20,151	20,155	20,09	20,085	20,12	20,121	20,103	20,133	20,164	20,128	20,118	11,97	0			19,513	19,514	-0,06	-0,36	-0,03	-0,02	-0,03	137,29	100,47	130,45
		16860	99,98																										137,39	100,47
		16896		0,667	19,493	19,503	20,164	20,166	20,097	20,089	20,126	20,131	20,116	20,142	20,171	20,137	20,126			20,098	19,535	19,513	19,513
		16920	100,29																										137,39	100,47
		16980	100,34																										137,55	100,47
		16992		0,673	19,496	19,504	20,171	20,175	20,102	20,099	20,135	20,141	20,132	20,152	20,18	20,148	20,136					19,514	19,516
		17040	100,43																										137,55	100,47
		17088		0,686	19,493	19,503	20,183	20,185	20,117	20,105	20,143	20,15	20,134	20,162	20,189	20,158	20,145			20,098	19,535	19,514	19,517
		17100	100,63															11,95											137,55	100,47
		17160	100,61																										137,55	100,47
		17184		0,694	19,495	19,503	20,191	20,195	20,129	20,118	20,155	20,161	20,148	20,172	20,198	20,17	20,156					19,518	19,519
		17220	101,11																										137,5	100,47
		17280	101,06	0,703	19,494	19,505	20,203	20,202	20,141	20,129	20,163	20,17	20,158	20,179	20,206	20,179	20,166			20,134	19,535	19,518	19,522						137,5	100,47
		17340	101,05																										137,18	100,47
		17376		0,713	19,494	19,504	20,212	20,212	20,143	20,136	20,174	20,178	20,168	20,19	20,214	20,181	20,173					19,518	19,524
		17400	100,55															11,92	0					-0,01	-0,31	0,01	0,03	-0,07	137,18	100,47	130,9
		17460	100,42																										137,08	100,47
		17472		0,722	19,494	19,504	20,218	20,224	20,155	20,145	20,183	20,189	20,177	20,2	20,225	20,196	20,184			20,145	19,532	19,519	19,522
		17520	100,33																										137,08	100,47
		17568		0,732	19,495	19,503	20,228	20,233	20,165	20,151	20,191	20,198	20,185	20,207	20,233	20,203	20,192					19,517	19,521
		17580	100,46																										137,08	100,47
		17640	100,13																										137,08	100,47
		17664		0,741	19,494	19,505	20,239	20,243	20,175	20,166	20,201	20,208	20,189	20,218	20,244	20,218	20,202			20,155	19,531	19,517	19,519
		17700	100,49															11,90											137,18	100,47
		17760	100,43	0,752	19,493	19,505	20,25	20,252	20,185	20,177	20,212	20,217	20,203	20,228	20,251	20,223	20,212					19,517	19,518						137,18	100,47
		17820	100,61																										137,18	100,47
		17856		0,762	19,495	19,503	20,262	20,26	20,195	20,185	20,22	20,227	20,208	20,236	20,262	20,23	20,220			20,2	19,532	19,515	19,518
		17880	100,64																										137,18	100,47
		17940	100,69																										137,08	100,47
		17952		0,770	19,495	19,503	20,268	20,27	20,208	20,198	20,232	20,237	20,219	20,248	20,272	20,241	20,232					19,516	19,518
		18000	100,46															11,87	0					-0,11	-0,4	-0,06	-0,06	-0,07	137,08	100,47	131,21
		18048		0,779	19,494	19,505	20,276	20,282	20,213	20,204	20,238	20,245	20,225	20,256	20,281	20,253	20,239			20,194	19,534	19,516	19,518
		18060	100,34																										137,08	100,47
		18120	100,41																										137,08	100,47
		18144		0,788	19,494	19,505	20,287	20,288	20,224	20,218	20,25	20,255	20,237	20,267	20,291	20,262	20,250					19,516	19,519
		18180	100,1																										137,13	100,47
		18240	100,4	0,797	19,495	19,504	20,293	20,299	20,229	20,221	20,256	20,266	20,251	20,274	20,3	20,271	20,259			20,213	19,536	19,516	19,52						137,13	100,47
		18300	100,56															11,85											137,18	100,47
		18336		0,809	19,494	19,504	20,305	20,31	20,243	20,235	20,268	20,275	20,256	20,284	20,309	20,281	20,269					19,517	19,519
		18360	100,79																										137,18	100,47
		18420	100,8																										137,03	100,47
		18432		0,819	19,493	19,503	20,316	20,318	20,252	20,248	20,277	20,286	20,263	20,294	20,319	20,288	20,278			20,242	19,534	19,515	19,518
		18480	100,54																										137,03	100,47
		18528		0,826	19,494	19,504	20,325	20,324	20,259	20,255	20,287	20,293	20,28	20,303	20,327	20,297	20,288					19,515	19,517
		18540	100,52																										137,03	100,47
		18600	100,62															11,84	0					-0,04	-0,33	-0,01	0,01	0,01	137,03	100,47	131,25
		18624		0,839	19,494	19,503	20,336	20,338	20,268	20,264	20,296	20,302	20,289	20,313	20,337	20,308	20,297			20,259	19,533	19,512	19,517
		18660	100,46																										136,97	100,47
		18720	100,07	0,846	19,494	19,504	20,343	20,346	20,276	20,272	20,307	20,311	20,297	20,323	20,347	20,315	20,306					19,515	19,516						136,97	100,47
		18780	100,38																										137,08	100,47
		18816		0,853	19,494	19,505	20,35	20,355	20,281	20,279	20,317	20,32	20,311	20,333	20,355	20,325	20,315			20,28	19,533	19,513	19,517
		18840	100,7																										137,08	100,47
		18900	100,68															11,81											137,08	100,47
		18912		0,864	19,494	19,504	20,362	20,365	20,298	20,288	20,323	20,33	20,318	20,338	20,366	20,335	20,325					19,514	19,517
		18960	100,21																										137,08	100,47
		19008		0,874	19,495	19,504	20,373	20,374	20,314	20,298	20,334	20,338	20,323	20,351	20,375	20,342	20,334			20,294	19,536	19,515	19,517
		19020	100,23																										137,08	100,47
		19080	100,06																										137,08	100,47
		19104		0,880	19,494	19,504	20,378	20,38	20,314	20,303	20,342	20,346	20,338	20,361	20,385	20,352	20,343					19,514	19,518
		19140	100,05																										137,23	100,47
		19200	100,28	0,892	19,495	19,503	20,39	20,392	20,328	20,317	20,353	20,357	20,349	20,369	20,393	20,367	20,354	11,78	0	20,31	19,538	19,515	19,52	-0,02	-0,32	0	0,03	0,02	137,23	100,47	130,65
		19260	100,28																										137,34	100,47
		19296		0,900	19,495	19,503	20,397	20,401	20,337	20,326	20,363	20,367	20,354	20,378	20,401	20,373	20,362					19,514	19,518
		19320	100,1																										137,34	100,47
		19380	100,19																										137,39	100,47
		19392		0,910	19,495	19,504	20,408	20,41	20,344	20,333	20,371	20,375	20,362	20,382	20,412	20,383	20,370			20,328	19,538	19,516	19,516
		19440	100,56																										137,39	100,47
		19488		0,918	19,493	19,504	20,413	20,419	20,355	20,345	20,381	20,386	20,376	20,398	20,422	20,394	20,382					19,514	19,516
		19500	100,86															11,76											137,39	100,47
		19560	101,06																										137,39	100,47
		19584		0,927	19,496	19,504	20,426	20,429	20,366	20,356	20,391	20,395	20,383	20,405	20,429	20,401	20,391			20,362	19,537	19,513	19,516
		19620	100,86																										137,13	100,47
		19680	100,12	0,938	19,494	19,503	20,436	20,437	20,377	20,365	20,398	20,404	20,386	20,414	20,438	20,409	20,399					19,516	19,517						137,13	100,47
		19740	100,25																										137,13	100,47
		19776		0,950	19,495	19,503	20,447	20,45	20,382	20,375	20,411	20,414	20,398	20,422	20,448	20,42	20,409			20,359	19,536	19,517	19,52
		19800	100,61															11,74	0					-0,03	-0,32	0	0,01	0,02	137,13	100,47	131,09
		19860	100,29																										137,13	100,47
		19872		0,957	19,495	19,504	20,454	20,459	20,389	20,386	20,416	20,422	20,409	20,432	20,457	20,426	20,417					19,521	19,522
		19920	100,54																										137,13	100,47
		19968		0,969	19,494	19,503	20,467	20,469	20,398	20,391	20,427	20,434	20,419	20,445	20,469	20,439	20,428			20,397	19,537	19,52	19,523
		19980	100,17																										137,23	100,47
		20040	100,8																										137,23	100,47
		20064		0,975	19,495	19,503	20,473	20,475	20,41	20,4	20,436	20,442	20,425	20,453	20,475	20,449	20,436					19,52	19,523
		20100	100,74															11,72											137,18	100,47
		20160	100,74	0,983	19,495	19,505	20,483	20,483	20,42	20,407	20,445	20,449	20,44	20,461	20,485	20,459	20,446			20,404	19,539	19,517	19,519						137,18	100,47
		20220	100,52																										137,08	100,47
		20256		0,991	19,495	19,505	20,49	20,492	20,434	20,418	20,455	20,459	20,45	20,468	20,495	20,466	20,456					19,518	19,517
		20280	100,39																										137,08	100,47
		20340	100,33																										137,08	100,47
		20352		1,001	19,494	19,502	20,497	20,501	20,438	20,429	20,463	20,47	20,453	20,48	20,503	20,474	20,464			20,437	19,542	19,514	19,518
		20400	100,76															11,69	0					-0,09	-0,39	-0,05	-0,05	-0,05	137,08	100,47	130,91
		20448		1,010	19,495	19,505	20,508	20,512	20,449	20,435	20,474	20,478	20,458	20,488	20,51	20,486	20,472					19,515	19,518
		20460	100,49																										137,08	100,47
		20520	100,61																										137,08	100,47
		20544		1,019	19,497	19,504	20,517	20,521	20,458	20,451	20,485	20,486	20,473	20,499	20,521	20,492	20,483			20,435	19,543	19,516	19,517
		20580	100,1																										137,08	100,47
		20640	100,42	1,026	19,496	19,506	20,525	20,53	20,463	20,458	20,493	20,497	20,482	20,509	20,533	20,5	20,492					19,515	19,518						137,08	100,47
		20700	100,54															11,66											137,18	100,47
		20736		1,039	19,495	19,506	20,538	20,54	20,476	20,466	20,501	20,506	20,495	20,515	20,54	20,511	20,501			20,449	19,544	19,514	19,518
		20760	100,75																										137,18	100,47
		20820	100,6																										137,13	100,47
		20832		1,046	19,496	19,505	20,546	20,547	20,478	20,472	20,509	20,514	20,499	20,525	20,55	20,52	20,508					19,516	19,519
		20880	100,51																										137,13	100,47
		20928		1,056	19,495	19,505	20,553	20,559	20,495	20,48	20,52	20,524	20,504	20,533	20,558	20,531	20,518			20,467	19,541	19,517	19,521
		20940	100,18																										137,13	100,47
		21000	99,94															11,64	0					-0,04	-0,34	-0,01	0,01	0	137,13	100,47	131,31
		21024		1,067	19,495	19,505	20,565	20,569	20,508	20,49	20,529	20,533	20,515	20,544	20,567	20,538	20,528					19,518	19,525
		21060	100,23																										137,34	100,47
		21120	100,35	1,074	19,495	19,506	20,573	20,576	20,515	20,503	20,537	20,541	20,528	20,553	20,576	20,548	20,538			20,479	19,541	19,518	19,52						137,34	100,47
		21180	100,49																										137,34	100,47
		21216		1,084	19,495	19,505	20,582	20,585	20,52	20,508	20,544	20,552	20,535	20,561	20,586	20,558	20,546					19,515	19,518
		21240	100,74																										137,34	100,47
		21300	100,35															11,63											137,34	100,47
		21312		1,094	19,494	19,504	20,593	20,593	20,534	20,52	20,555	20,561	20,545	20,571	20,594	20,568	20,556			20,517	19,54	19,515	19,518
		21360	100,57																										137,34	100,47
		21408		1,101	19,495	19,504	20,598	20,603	20,541	20,53	20,564	20,569	20,549	20,579	20,603	20,577	20,564					19,514	19,517
		21420	100,68																										137,34	100,47
		21480	100,89																										137,34	100,47
		21504		1,112	19,495	19,505	20,612	20,612	20,548	20,541	20,573	20,578	20,56	20,589	20,613	20,586	20,574			20,529	19,542	19,515	19,518
		21540	100,21																										137,23	100,47
		21600	100,67	1,122	19,493	19,504	20,62	20,621	20,557	20,554	20,582	20,588	20,573	20,599	20,621	20,597	20,584	11,60	0			19,515	19,517	-0,05	-0,35	-0,02	-0,01	-0,01	137,23	100,47	131
		21660	100,61																										137,23	100,47
		21696		1,129	19,496	19,505	20,629	20,63	20,563	20,563	20,593	20,595	20,583	20,608	20,631	20,603	20,592			20,544	19,544	19,514	19,518
		21720	100,68																										137,23	100,47
		21780	100,66																										137,23	100,47
		21792		1,139	19,496	19,503	20,637	20,641	20,569	20,565	20,6	20,606	20,597	20,616	20,639	20,613	20,601					19,514	19,518
		21840	100,72																										137,23	100,47
		21888		1,146	19,496	19,505	20,643	20,65	20,585	20,572	20,61	20,615	20,598	20,626	20,649	20,619	20,609			20,562	19,544	19,517	19,517
		21900	100,57															11,58											137,13	100,47
		21960	100,56																										137,13	100,47
		21984		1,156	19,496	19,505	20,654	20,659	20,595	20,583	20,62	20,624	20,609	20,634	20,657	20,629	20,619					19,517	19,518
		22020	100,37																										137,08	100,47
		22080	100,55	1,167	19,495	19,505	20,666	20,667	20,607	20,595	20,628	20,634	20,619	20,642	20,666	20,639	20,629			20,577	19,546	19,516	19,521						137,08	100,47
		22140	100,23																										137,08	100,47
		22176		1,174	19,495	19,504	20,671	20,676	20,612	20,603	20,636	20,641	20,63	20,651	20,677	20,648	20,637					19,515	19,519
		22200	100,19															11,55	0					-0,02	-0,32	0	0,03	0,03	137,08	100,47	130,68
		22260	100,25																										137,18	100,47
		22272		1,184	19,494	19,505	20,683	20,684	20,622	20,611	20,645	20,651	20,635	20,662	20,684	20,655	20,646			20,595	19,546	19,516	19,517
		22320	100,22																										137,18	100,47
		22368		1,194	19,495	19,504	20,693	20,694	20,628	20,616	20,654	20,659	20,646	20,673	20,695	20,665	20,654					19,515	19,519
		22380	100,35																										137,34	100,47
		22440	100,78																										137,34	100,47
		22464		1,199	19,496	19,506	20,699	20,701	20,639	20,619	20,663	20,669	20,66	20,679	20,703	20,674	20,663			20,628	19,544	19,515	19,52
		22500	100,55															11,53											137,29	100,47
		22560	101,01	1,211	19,495	19,504	20,709	20,711	20,649	20,632	20,672	20,679	20,663	20,687	20,71	20,682	20,672					19,514	19,52						137,29	100,47
		22620	101,03																										137,03	100,47
		22656		1,220	19,495	19,505	20,719	20,721	20,659	20,644	20,68	20,688	20,674	20,695	20,719	20,689	20,681			20,638	19,541	19,514	19,518
		22680	100,67																										137,03	100,47
		22740	100,42																										136,92	100,47
		22752		1,228	19,495	19,505	20,727	20,729	20,665	20,655	20,69	20,696	20,682	20,703	20,73	20,701	20,690					19,516	19,519
		22800	100,37															11,51	0					-0,08	-0,38	-0,04	-0,04	-0,05	136,92	100,47	130,77
		22848		1,238	19,495	19,505	20,736	20,74	20,675	20,665	20,701	20,705	20,696	20,717	20,738	20,711	20,701			20,657	19,538	19,516	19,516
		22860	100,17																										136,92	100,47
		22920	100,92																										136,92	100,47
		22944		1,244	19,496	19,505	20,744	20,745	20,683	20,674	20,708	20,713	20,701	20,723	20,748	20,72	20,709					19,515	19,518
		22980	100,74																										136,87	100,47
		23040	100,41	1,257	19,495	19,505	20,755	20,758	20,693	20,685	20,72	20,723	20,709	20,732	20,755	20,726	20,718			20,685	19,538	19,516	19,52						136,87	100,47
		23100	100,19															11,48											136,87	100,47
		23136		1,261	19,497	19,506	20,762	20,764	20,701	20,694	20,727	20,731	20,721	20,741	20,766	20,736	20,727					19,515	19,52
		23160	100,22																										136,87	100,47
		23220	100,28																										137,03	100,47
		23232		1,270	19,497	19,503	20,77	20,77	20,704	20,699	20,734	20,74	20,73	20,752	20,773	20,746	20,735			20,679	19,539	19,515	19,52
		23280	100,34																										137,03	100,47
		23328		1,281	19,496	19,505	20,781	20,782	20,718	20,711	20,744	20,749	20,735	20,759	20,783	20,753	20,744					19,52	19,521
		23340	100,51																										137,13	100,47
		23400	100,49															11,46	0					-0,08	-0,38	-0,04	-0,04	-0,05	137,13	100,47	131,08
		23424		1,288	19,497	19,506	20,79	20,79	20,727	20,719	20,755	20,757	20,739	20,767	20,791	20,766	20,753			20,699	19,538	19,521	19,523
		23460	100,81																										137,13	100,47
		23520	100,68	1,297	19,496	19,506	20,797	20,799	20,738	20,729	20,764	20,768	20,752	20,776	20,799	20,775	20,763					19,518	19,522						137,13	100,47
		23580	100,67																										137,03	100,47
		23616		1,306	19,497	19,506	20,806	20,809	20,746	20,737	20,772	20,774	20,763	20,788	20,808	20,779	20,771			20,715	19,539	19,515	19,521
		23640	100,95																										137,03	100,47
		23700	100,75															11,45											136,82	100,47
		23712		1,315	19,496	19,506	20,814	20,818	20,75	20,743	20,78	20,783	20,772	20,793	20,818	20,793	20,779					19,516	19,521
		23760	100,94																										136,82	100,47
		23808		1,325	19,496	19,506	20,825	20,828	20,762	20,753	20,79	20,792	20,779	20,804	20,827	20,798	20,788			20,757	19,54	19,517	19,52
		23820	101,06																										136,6	100,47
		23880	100,24																										136,6	100,47
		23904		1,332	19,498	19,506	20,831	20,836	20,775	20,758	20,796	20,803	20,793	20,812	20,836	20,805	20,797					19,516	19,52
		23940	100,05																										136,6	100,47
		24000	100,26	1,339	19,498	19,508	20,841	20,843	20,773	20,768	20,803	20,811	20,796	20,822	20,843	20,815	20,804	11,41	0	20,753	19,537	19,518	19,52	-0,05	-0,36	-0,02	0	-0,02	136,6	100,47	130,98
		24060	99,9																										136,71	100,47
		24096		1,348	19,497	19,506	20,848	20,851	20,782	20,78	20,813	20,819	20,807	20,83	20,853	20,826	20,814					19,516	19,522
		24120	100,09																										136,71	100,47
		24180	100,29																										136,92	100,47
		24192		1,356	19,496	19,505	20,855	20,859	20,791	20,788	20,822	20,828	20,817	20,839	20,86	20,833	20,822			20,778	19,539	19,515	19,521
		24240	100,16																										136,92	100,47
		24288		1,366	19,497	19,506	20,866	20,869	20,807	20,798	20,831	20,836	20,824	20,848	20,867	20,841	20,832					19,519	19,522
		24300	100,47															11,40											137,08	100,47
		24360	101,03																										137,08	100,47
		24384		1,376	19,496	19,505	20,874	20,879	20,817	20,806	20,841	20,845	20,83	20,855	20,879	20,846	20,840			20,797	19,539	19,517	19,524
		24420	100,87																										136,92	100,47
		24480	100,76	1,385	19,496	19,506	20,883	20,889	20,828	20,814	20,851	20,855	20,845	20,863	20,887	20,854	20,850					19,515	19,522						136,92	100,47
		24540	100,7																										136,76	100,47
		24576		1,392	19,497	19,505	20,891	20,894	20,829	20,819	20,856	20,862	20,85	20,875	20,894	20,866	20,856			20,808	19,541	19,515	19,519
		24600	100,6															11,37	0					-0,12	-0,42	-0,07	-0,08	-0,08	136,76	100,47	131,12
		24660	100,68																										136,66	100,47
		24672		1,400	19,498	19,506	20,901	20,904	20,84	20,83	20,867	20,871	20,86	20,881	20,902	20,873	20,866					19,515	19,517
		24720	100,53																										136,66	100,47
		24768		1,412	19,496	19,506	20,912	20,914	20,851	20,838	20,873	20,879	20,867	20,89	20,913	20,88	20,874			20,849	19,543	19,516	19,518
		24780	100,1																										136,66	100,47
		24840	100,33																										136,66	100,47
		24864		1,420	19,496	19,506	20,92	20,922	20,861	20,848	20,886	20,89	20,867	20,897	20,921	20,896	20,883					19,519	19,518
		24900	100,2															11,34											136,82	100,47
		24960	100,19	1,428	19,497	19,506	20,926	20,932	20,869	20,86	20,897	20,898	20,881	20,905	20,93	20,903	20,893			20,863	19,542	19,519	19,521						136,82	100,47
		25020	100,2																										136,92	100,47
		25056		1,435	19,497	19,505	20,935	20,937	20,87	20,866	20,901	20,906	20,889	20,915	20,939	20,913	20,900					19,518	19,524
		25080	100,26																										136,92	100,47
		25140	100,65																										137,03	100,47
		25152		1,445	19,496	19,506	20,945	20,947	20,888	20,877	20,91	20,915	20,899	20,922	20,947	20,923	20,910			20,86	19,543	19,517	19,524
		25200	100,74															11,33	0					-0,1	-0,4	-0,05	-0,04	-0,05	137,03	100,47	130,9
		25248		1,455	19,496	19,507	20,956	20,957	20,898	20,889	20,915	20,924	20,907	20,934	20,956	20,931	20,919					19,516	19,523
		25260	100,63																										136,92	100,47
		25320	100,66																										136,92	100,47
		25344		1,460	19,496	19,507	20,96	20,964	20,901	20,895	20,926	20,931	20,914	20,943	20,965	20,939	20,927			20,884	19,543	19,517	19,522
		25380	100,42																										136,82	100,47
		25440	100,49	1,474	19,497	19,505	20,975	20,974	20,91	20,907	20,936	20,941	20,924	20,95	20,971	20,944	20,935					19,518	19,52						136,82	100,47
		25500	100,55															11,30											136,82	100,47
		25536		1,481	19,497	19,505	20,98	20,983	20,918	20,907	20,943	20,948	20,932	20,961	20,98	20,957	20,943			20,887	19,546	19,518	19,521
		25560	100,06																										136,82	100,47
		25620	99,88																										136,92	100,47
		25632		1,489	19,496	19,506	20,988	20,991	20,93	20,917	20,954	20,958	20,947	20,968	20,991	20,964	20,954					19,516	19,519
		25680	100,44																										136,92	100,47
		25728		1,497	19,496	19,506	20,996	20,999	20,936	20,928	20,963	20,966	20,954	20,976	20,999	20,972	20,962			20,908	19,548	19,516	19,52
		25740	100,43																										137,03	100,47
		25800	100,74															11,29	0					-0,07	-0,38	-0,04	-0,03	-0,03	137,03	100,47	130,79
		25824		1,507	19,496	19,506	21,007	21,009	20,944	20,939	20,969	20,975	20,963	20,985	21,007	20,979	20,970					19,518	19,519
		25860	100,41																										137,03	100,47
		25920	100,56	1,513	19,496	19,506	21,014	21,014	20,953	20,94	20,979	20,983	20,971	20,995	21,017	20,99	20,978			20,944	19,546	19,519	19,52						137,03	100,47
		25980	100,21																										137,03	100,47
		26016		1,521	19,497	19,507	21,021	21,026	20,963	20,953	20,988	20,993	20,981	21,002	21,025	20,997	20,988					19,519	19,524
		26040	100,44																										137,03	100,47
		26100	100,98															11,26											137,03	100,47
		26112		1,532	19,496	19,506	21,03	21,035	20,973	20,969	20,995	21,001	20,989	21,01	21,033	21,006	20,997			20,96	19,548	19,519	19,523
		26160	100,78																										137,03	100,47
		26208		1,539	19,498	19,507	21,041	21,042	20,979	20,971	21,006	21,01	20,992	21,021	21,04	21,013	21,004					19,519	19,522
		26220	100,74																										136,82	100,47
		26280	100,49																										136,82	100,47
		26304		1,546	19,497	19,507	21,047	21,05	20,987	20,978	21,012	21,018	21,006	21,028	21,051	21,024	21,013			20,969	19,548	19,518	19,519
		26340	100,02																										136,82	100,47
		26400	100,13	1,554	19,498	19,507	21,056	21,057	20,994	20,988	21,021	21,027	21,014	21,037	21,059	21,035	21,022	11,24	0			19,517	19,52	-0,11	-0,42	-0,06	-0,06	-0,07	136,82	100,47	131,03
		26460	100,49																										136,97	100,47
		26496		1,565	19,496	19,507	21,066	21,067	21,005	20,998	21,029	21,035	21,016	21,043	21,066	21,04	21,029			20,983	19,55	19,516	19,52
		26520	100,38																										136,97	100,47
		26580	100,41																										136,97	100,47
		26592		1,570	19,497	19,508	21,071	21,074	21,011	21,002	21,039	21,044	21,027	21,055	21,075	21,05	21,038					19,516	19,52
		26640	99,87																										136,97	100,47
		26688		1,581	19,497	19,508	21,082	21,084	21,02	21,011	21,047	21,053	21,032	21,061	21,082	21,058	21,046			21,011	19,548	19,517	19,518
		26700	100,22															11,22											137,13	100,47
		26760	100,52																										137,13	100,47
		26784		1,589	19,498	19,508	21,089	21,094	21,03	21,027	21,057	21,062	21,045	21,071	21,091	21,064	21,056					19,516	19,519
		26820	100,72																										137,13	100,47
		26880	100,86	1,594	19,498	19,508	21,095	21,099	21,034	21,034	21,062	21,069	21,057	21,078	21,1	21,07	21,063			21,007	19,547	19,517	19,52						137,13	100,47
		26940	100,72																										136,97	100,47
		26976		1,607	19,498	19,508	21,108	21,112	21,048	21,04	21,07	21,078	21,062	21,089	21,108	21,079	21,072					19,519	19,52
		27000	100,51															11,19	0					-0,06	-0,42	-0,05	-0,05	-0,06	136,97	100,47	131,05
		27060	100,33																										136,97	100,47
		27072		1,614	19,498	19,507	21,115	21,118	21,056	21,05	21,079	21,086	21,075	21,095	21,118	21,091	21,081			21,034	19,545	19,518	19,519
		27120	100,24																										136,97	100,47
		27168		1,621	19,498	19,508	21,123	21,125	21,064	21,059	21,089	21,094	21,084	21,106	21,126	21,098	21,090					19,517	19,52
		27180	100,58																										136,97	100,47
		27240	100,88																										136,97	100,47
		27264		1,630	19,499	19,508	21,131	21,137	21,07	21,064	21,097	21,101	21,09	21,115	21,134	21,109	21,097			21,044	19,544	19,52	19,52
		27300	100,75															11,17											136,87	100,47
		27360	100,44	1,640	19,499	19,507	21,141	21,145	21,082	21,07	21,106	21,112	21,095	21,122	21,143	21,119	21,106					19,516	19,519						136,87	100,47
		27420	100,46																										136,87	100,47
		27456		1,647	19,5	19,507	21,15	21,151	21,09	21,082	21,117	21,119	21,106	21,13	21,152	21,119	21,114			21,064	19,545	19,518	19,52
		27480	100,05																										136,87	100,47
		27540	100,09																										137,03	100,47
		27552		1,654	19,498	19,509	21,157	21,158	21,097	21,086	21,124	21,127	21,112	21,139	21,157	21,135	21,122					19,517	19,521
		27600	100,32															11,15	0					-0,06	-0,36	-0,03	-0,02	-0,02	137,03	100,47	131,49
		27648		1,661	19,499	19,509	21,162	21,168	21,104	21,099	21,132	21,137	21,124	21,147	21,166	21,143	21,132			21,076	19,545	19,518	19,521
		27660	100,25																										137,13	100,47
		27720	100,39																										137,13	100,47
		27744		1,672	19,498	19,509	21,175	21,176	21,114	21,112	21,142	21,145	21,129	21,156	21,174	21,152	21,140					19,518	19,521
		27780	100,67																										137,13	100,47
		27840	100,58	1,679	19,498	19,508	21,181	21,184	21,125	21,117	21,148	21,153	21,137	21,164	21,184	21,157	21,148			21,092	19,544	19,518	19,522						137,13	100,47
		27900	100,11															11,12											137,13	100,47
		27936		1,689	19,497	19,508	21,19	21,193	21,132	21,128	21,157	21,161	21,15	21,171	21,192	21,169	21,158					19,52	19,522
		27960	100,59																										137,13	100,47
		28020	100,77																										137,13	100,47
		28032		1,697	19,498	19,508	21,199	21,201	21,135	21,134	21,164	21,169	21,159	21,177	21,199	21,176	21,164			21,114	19,543	19,521	19,521
		28080	100,48																										137,13	100,47
		28128		1,706	19,498	19,509	21,207	21,211	21,147	21,139	21,173	21,178	21,165	21,185	21,209	21,182	21,172					19,518	19,521
		28140	100,76																										137,03	100,47
		28200	100,81															11,11	0					-0,04	-0,35	-0,01	0,01	0	137,03	100,47	131,37
		28224		1,714	19,499	19,509	21,216	21,219	21,155	21,146	21,182	21,185	21,174	21,195	21,217	21,187	21,180			21,135	19,542	19,518	19,521
		28260	100,86																										136,92	100,47
		28320	100,61	1,724	19,498	19,508	21,225	21,228	21,168	21,156	21,188	21,196	21,183	21,206	21,225	21,199	21,190					19,519	19,521						136,92	100,47
		28380	100,75																										136,76	100,47
		28416		1,729	19,499	19,508	21,231	21,234	21,168	21,166	21,202	21,201	21,191	21,212	21,235	21,208	21,198			21,138	19,54	19,518	19,521
		28440	100,42																										136,76	100,47
		28500	100,32															11,08											136,76	100,47
		28512		1,739	19,498	19,508	21,24	21,245	21,183	21,177	21,207	21,211	21,198	21,219	21,241	21,213	21,206					19,517	19,521
		28560	100,61																										136,76	100,47
		28608		1,748	19,499	19,509	21,251	21,253	21,19	21,183	21,219	21,218	21,205	21,231	21,249	21,225	21,215			21,16	19,54	19,518	19,522
		28620	100,6																										136,76	100,47
		28680	100,07																										136,76	100,47
		28704		1,753	19,498	19,51	21,256	21,259	21,199	21,194	21,225	21,227	21,211	21,239	21,257	21,233	21,223					19,519	19,522
		28740	99,72																										136,87	100,47
		28800	99,67	1,763	19,5	19,509	21,268	21,268	21,208	21,203	21,23	21,236	21,222	21,246	21,267	21,239	21,231	11,06	0	21,177	19,539	19,522	19,523	-0,06	-0,37	-0,03	-0,02	-0,03	136,87	100,47	131,26
		28860	99,84																										137,23	100,47
		28896		1,774	19,499	19,507	21,276	21,278	21,217	21,207	21,239	21,244	21,226	21,254	21,276	21,252	21,239					19,522	19,525
		28920	100,27																										137,23	100,47
		28980	100,37																										137,45	100,47
		28992		1,778	19,498	19,508	21,277	21,284	21,221	21,215	21,249	21,252	21,238	21,264	21,283	21,254	21,247			21,196	19,541	19,523	19,525
		29040	100,69																										137,45	100,47
		29088		1,786	19,499	19,511	21,288	21,294	21,234	21,227	21,258	21,261	21,248	21,272	21,292	21,264	21,257					19,523	19,524
		29100	101,06															11,04											137,34	100,47
		29160	101,2																										137,34	100,47
		29184		1,792	19,5	19,509	21,295	21,297	21,237	21,233	21,265	21,268	21,257	21,279	21,3	21,273	21,264			21,21	19,545	19,52	19,521
		29220	101,09																										137,03	100,47
		29280	100,6	1,803	19,5	19,51	21,306	21,31	21,244	21,237	21,273	21,278	21,253	21,288	21,308	21,281	21,270					19,52	19,521						137,03	100,47
		29340	100,32																										137,03	100,47
		29376		1,810	19,5	19,508	21,313	21,315	21,256	21,249	21,281	21,285	21,269	21,293	21,316	21,29	21,280			21,235	19,544	19,521	19,521
		29400	100,58															11,02	0					-0,07	-0,37	-0,03	-0,02	-0,03	137,03	100,47	130,69
		29460	100,59																										137,03	100,47
		29472		1,818	19,5	19,509	21,323	21,323	21,26	21,262	21,288	21,293	21,278	21,302	21,323	21,293	21,287					19,518	19,521
		29520	100,71																										137,03	100,47
		29568		1,827	19,499	19,508	21,329	21,332	21,273	21,266	21,297	21,302	21,29	21,313	21,331	21,301	21,297			21,246	19,547	19,518	19,521
		29580	100,59																										136,92	100,47
		29640	100,82																										136,92	100,47
		29664		1,835	19,499	19,511	21,338	21,341	21,281	21,274	21,303	21,308	21,295	21,32	21,34	21,311	21,304					19,519	19,521
		29700	100,78															10,99											136,76	100,47
		29760	100,52	1,847	19,499	19,508	21,351	21,35	21,29	21,279	21,313	21,319	21,306	21,326	21,347	21,318	21,312			21,276	19,547	19,518	19,521						136,76	100,47
		29820	100,12																										136,76	100,47
		29856		1,851	19,498	19,51	21,354	21,357	21,297	21,287	21,32	21,326	21,311	21,336	21,357	21,33	21,320					19,518	19,522
		29880	100,52																										136,76	100,47
		29940	100,47																										136,82	100,47
		29952		1,861	19,5	19,509	21,363	21,367	21,305	21,3	21,325	21,333	21,317	21,343	21,361	21,337	21,328			21,271	19,548	19,519	19,52
		30000	100,11															10,97	0					-0,1	-0,42	-0,06	-0,06	-0,07	136,82	100,47	130,97
		30048		1,866	19,5	19,508	21,367	21,373	21,311	21,306	21,337	21,341	21,333	21,352	21,371	21,35	21,338					19,518	19,521
		30060	100,47																										136,92	100,47
		30120	100,18																										136,92	100,47
		30144		1,879	19,498	19,508	21,381	21,383	21,318	21,307	21,345	21,348	21,341	21,359	21,38	21,355	21,344			21,291	19,545	19,518	19,522
		30180	100,21																										136,97	100,47
		30240	100,7	1,886	19,498	19,509	21,39	21,389	21,328	21,318	21,354	21,358	21,346	21,369	21,388	21,366	21,353					19,518	19,52						136,97	100,47
		30300	100,53															10,95											136,97	100,47
		30336		1,890	19,499	19,509	21,392	21,397	21,339	21,323	21,36	21,367	21,351	21,376	21,397	21,368	21,360			21,325	19,545	19,518	19,52
		30360	100,43																										136,97	100,47
		30420	100,35																										136,97	100,47
		30432		1,901	19,5	19,51	21,405	21,407	21,35	21,335	21,37	21,375	21,361	21,382	21,407	21,379	21,370					19,52	19,521
		30480	100,4																										136,97	100,47
		30528		1,907	19,499	19,509	21,408	21,414	21,355	21,347	21,377	21,382	21,363	21,394	21,412	21,387	21,377			21,344	19,546	19,519	19,521
		30540	100,5																										136,97	100,47
		30600	100,28															10,92	0					-0,02	-0,34	0	0,03	0,02	136,97	100,47	131,25
		30624		1,917	19,498	19,508	21,418	21,422	21,36	21,354	21,389	21,389	21,375	21,399	21,422	21,395	21,385					19,518	19,52
		30660	100,4																										136,97	100,47
		30720	100,24	1,926	19,497	19,509	21,428	21,43	21,369	21,36	21,394	21,399	21,385	21,407	21,427	21,405	21,393			21,344	19,549	19,521	19,525						136,97	100,47
		30780	99,89																										137,08	100,47
		30816		1,933	19,501	19,507	21,435	21,438	21,377	21,366	21,401	21,406	21,395	21,415	21,436	21,413	21,401					19,522	19,526
		30840	100,33																										137,08	100,47
		30900	100,43															10,91											137,18	100,47
		30912		1,940	19,501	19,51	21,444	21,447	21,382	21,377	21,411	21,415	21,4	21,423	21,445	21,423	21,409			21,35	19,552	19,524	19,526
		30960	100,19																										137,18	100,47
		31008		1,946	19,501	19,51	21,451	21,453	21,396	21,388	21,419	21,423	21,399	21,429	21,454	21,425	21,417					19,524	19,527
		31020	100,58																										137,23	100,47
		31080	100,46																										137,23	100,47
		31104		1,956	19,502	19,51	21,462	21,463	21,404	21,4	21,428	21,43	21,413	21,44	21,46	21,434	21,426			21,362	19,549	19,522	19,527
		31140	100,96																										137,23	100,47
		31200	100,5	1,962	19,501	19,511	21,467	21,47	21,408	21,405	21,436	21,435	21,424	21,45	21,469	21,441	21,434	10,88	0			19,521	19,526	-0,07	-0,38	-0,03	-0,02	-0,03	137,23	100,47	131,26
		31260	100,38																										137,13	100,47
		31296		1,967	19,504	19,51	21,473	21,476	21,412	21,406	21,443	21,446	21,428	21,457	21,476	21,45	21,440			21,388	19,547	19,518	19,525
		31320	100,52																										137,13	100,47
		31380	100,36																										137,18	100,47
		31392		1,979	19,501	19,513	21,485	21,486	21,419	21,418	21,452	21,455	21,443	21,463	21,483	21,46	21,449					19,518	19,52
		31440	100,72																										137,18	100,47
		31488		1,985	19,504	19,511	21,49	21,495	21,434	21,429	21,456	21,462	21,447	21,47	21,493	21,463	21,457			21,409	19,545	19,518	19,522
		31500	100,71															10,86											137,08	100,47
		31560	100,39																										137,08	100,47
		31584		1,993	19,503	19,512	21,498	21,502	21,441	21,436	21,466	21,471	21,452	21,48	21,502	21,477	21,466					19,518	19,521
		31620	100,51																										137,08	100,47
		31680	100,45	2,001	19,502	19,514	21,51	21,508	21,449	21,442	21,472	21,479	21,463	21,49	21,508	21,482	21,473			21,416	19,547	19,521	19,521						137,08	100,47
		31740	100,46																										137,08	100,47
		31776		2,007	19,502	19,513	21,512	21,517	21,458	21,447	21,482	21,486	21,469	21,496	21,517	21,494	21,481					19,521	19,522
		31800	100,41															10,84	0					-0,02	-0,34	0	0,03	0,02	137,08	100,47	130,76
		31860	100,88																										137,08	100,47
		31872		2,014	19,502	19,513	21,52	21,524	21,465	21,455	21,493	21,496	21,476	21,503	21,524	21,5	21,489			21,439	19,55	19,522	19,522
		31920	100,86																										137,08	100,47
		31968		2,025	19,501	19,512	21,529	21,533	21,472	21,468	21,499	21,502	21,489	21,511	21,532	21,503	21,497					19,521	19,523
		31980	100,83																										136,92	100,47
		32040	100,86																										136,92	100,47
		32064		2,034	19,502	19,512	21,539	21,543	21,479	21,474	21,505	21,509	21,494	21,517	21,541	21,514	21,504			21,454	19,55	19,522	19,524
		32100	100,46															10,82											136,76	100,47
		32160	100,36	2,039	19,502	19,512	21,544	21,548	21,494	21,482	21,514	21,518	21,502	21,527	21,547	21,525	21,514					19,522	19,524						136,76	100,47
		32220	100,73																										136,76	100,47
		32256		2,050	19,502	19,512	21,555	21,558	21,498	21,486	21,521	21,525	21,513	21,535	21,554	21,524	21,520			21,475	19,551	19,521	19,526
		32280	100,49																										136,76	100,47
		32340	100,62																										136,71	100,47
		32352		2,056	19,502	19,512	21,562	21,564	21,508	21,501	21,529	21,534	21,521	21,541	21,562	21,539	21,529					19,52	19,524
		32400	100,22															10,79	0					-0,05	-0,37	-0,02	0	-0,01	136,71	100,47	130,99
		32448		2,065	19,501	19,512	21,568	21,574	21,514	21,507	21,54	21,541	21,533	21,547	21,571	21,547	21,538			21,486	19,549	19,52	19,523
		32460	100,21																										136,82	100,47
		32520	100,62																										136,82	100,47
		32544		2,071	19,501	19,511	21,575	21,578	21,523	21,514	21,545	21,549	21,536	21,558	21,581	21,555	21,545					19,519	19,524
		32580	100,77																										136,82	100,47
		32640	100,49	2,081	19,502	19,511	21,587	21,588	21,531	21,522	21,552	21,555	21,545	21,568	21,588	21,558	21,552			21,499	19,551	19,52	19,522						136,82	100,47
		32700	100,66															10,78											136,71	100,47
		32736		2,086	19,502	19,512	21,59	21,597	21,539	21,527	21,562	21,563	21,548	21,574	21,594	21,57	21,560					19,519	19,523
		32760	100,51																										136,71	100,47
		32820	100,56																										136,71	100,47
		32832		2,096	19,505	19,506	21,601	21,602	21,549	21,536	21,568	21,574	21,555	21,584	21,599	21,577	21,568			21,512	19,553	19,521	19,522
		32880	100,31																										136,71	100,47
		32928		2,100	19,502	19,512	21,605	21,609	21,552	21,546	21,576	21,579	21,561	21,593	21,611	21,583	21,575					19,52	19,519
		32940	100,38																										136,71	100,47
		33000	100,53															10,75	0					-0,03	-0,35	-0,01	0,01	0,01	136,71	100,47	130,23
		33024		2,114	19,501	19,511	21,618	21,621	21,556	21,555	21,585	21,589	21,573	21,602	21,625	21,589	21,584			21,532	19,555	19,522	19,521
		33060	100,3																										136,71	100,47
		33120	100,28	2,116	19,502	19,513	21,622	21,626	21,566	21,564	21,593	21,595	21,584	21,604	21,626	21,598	21,591					19,519	19,52						136,71	100,47
		33180	100,37																										136,82	100,47
		33216		2,128	19,502	19,513	21,635	21,635	21,572	21,569	21,597	21,604	21,582	21,613	21,634	21,61	21,598			21,546	19,553	19,519	19,521
		33240	100,37																										136,82	100,47
		33300	100,57															10,73											136,82	100,47
		33312		2,133	19,502	19,512	21,639	21,642	21,582	21,579	21,607	21,611	21,595	21,619	21,638	21,617	21,606					19,521	19,52
		33360	100,48																										136,82	100,47
		33408		2,140	19,503	19,513	21,649	21,647	21,589	21,583	21,614	21,618	21,6	21,628	21,646	21,622	21,613			21,555	19,552	19,519	19,521
		33420	100,51																										136,82	100,47
		33480	100,42																										136,82	100,47
		33504		2,150	19,503	19,512	21,655	21,659	21,601	21,589	21,622	21,626	21,615	21,635	21,654	21,628	21,621					19,519	19,522
		33540	100,93																										136,76	100,47
		33600	100,97	2,155	19,503	19,513	21,662	21,665	21,604	21,604	21,632	21,634	21,623	21,643	21,663	21,638	21,630	10,71	0	21,577	19,548	19,522	19,524	-0,04	-0,36	-0,02	0	-0,01	136,76	100,47	130,73
		33660	100,79																										136,6	100,47
		33696		2,164	19,503	19,512	21,67	21,673	21,614	21,608	21,637	21,644	21,629	21,653	21,672	21,647	21,638					19,522	19,525
		33720	100,57																										136,6	100,47
		33780	100,71																										136,5	100,47
		33792		2,173	19,503	19,513	21,681	21,681	21,622	21,617	21,648	21,649	21,636	21,659	21,68	21,656	21,646			21,588	19,549	19,524	19,526
		33840	100,52																										136,5	100,47
		33888		2,179	19,503	19,512	21,687	21,687	21,628	21,623	21,654	21,657	21,644	21,669	21,688	21,662	21,653					19,519	19,526
		33900	99,96															10,68											136,5	100,47
		33960	100,46																										136,5	100,47
		33984		2,186	19,503	19,512	21,69	21,696	21,64	21,629	21,66	21,665	21,647	21,676	21,694	21,672	21,660			21,605	19,551	19,521	19,523
		34020	100,75																										136,5	100,47
		34080	100,55	2,194	19,503	19,513	21,7	21,704	21,648	21,642	21,667	21,673	21,657	21,682	21,702	21,672	21,668					19,52	19,524						136,5	100,47
		34140	100,02																										136,45	100,47
		34176		2,200	19,502	19,513	21,704	21,711	21,647	21,644	21,676	21,681	21,664	21,691	21,706	21,687	21,674			21,617	19,55	19,521	19,523
		34200	99,99															10,66	0					-0,05	-0,36	-0,01	0,01	-0,01	136,45	100,47	130,66
		34260	99,64																										136,71	100,47
		34272		2,207	19,503	19,513	21,712	21,718	21,661	21,651	21,682	21,688	21,676	21,699	21,72	21,695	21,684					19,519	19,522
		34320	100,13																										136,71	100,47
		34368		2,218	19,503	19,512	21,723	21,727	21,664	21,661	21,688	21,695	21,678	21,706	21,725	21,699	21,690			21,643	19,551	19,52	19,522
		34380	100,38																										136,92	100,47
		34440	101																										136,92	100,47
		34464		2,226	19,503	19,512	21,733	21,734	21,676	21,664	21,698	21,703	21,687	21,715	21,733	21,707	21,698					19,521	19,523
		34500	100,89															10,64											136,71	100,47
		34560	100,73	2,230	19,502	19,514	21,737	21,739	21,682	21,67	21,703	21,709	21,698	21,719	21,739	21,714	21,704			21,65	19,553	19,521	19,522						136,71	100,47
		34620	100,55																										136,55	100,47
		34656		2,240	19,502	19,513	21,747	21,749	21,691	21,683	21,715	21,718	21,706	21,728	21,747	21,719	21,713					19,522	19,524
		34680	100,77																										136,55	100,47
		34740	101,05																										136,45	100,47
		34752		2,246	19,503	19,513	21,751	21,757	21,702	21,69	21,722	21,725	21,713	21,734	21,755	21,727	21,721			21,68	19,551	19,523	19,524
		34800	100,56															10,62	0					-0,08	-0,42	-0,05	-0,04	-0,05	136,45	100,47	130,78
		34848		2,256	19,502	19,511	21,761	21,764	21,709	21,698	21,728	21,734	21,722	21,741	21,759	21,738	21,729					19,521	19,524
		34860	100,15																										136,45	100,47
		34920	100,26																										136,45	100,47
		34944		2,263	19,502	19,512	21,768	21,773	21,719	21,706	21,736	21,74	21,729	21,751	21,769	21,744	21,737			21,68	19,549	19,521	19,525
		34980	100,11																										136,6	100,47
		35040	99,69	2,272	19,501	19,512	21,779	21,779	21,722	21,714	21,743	21,749	21,736	21,759	21,777	21,751	21,744					19,522	19,525						136,6	100,47
		35100	100,4															10,60											136,92	100,47
		35136		2,281	19,501	19,511	21,786	21,788	21,728	21,723	21,752	21,756	21,744	21,765	21,785	21,76	21,752			21,692	19,55	19,524	19,527
		35160	100,54																										136,92	100,47
		35220	100,55																										136,92	100,47
		35232		2,289	19,501	19,512	21,793	21,797	21,73	21,728	21,76	21,763	21,753	21,772	21,791	21,767	21,758					19,525	19,529
		35280	100,47																										136,92	100,47
		35328		2,293	19,502	19,511	21,797	21,802	21,745	21,735	21,768	21,77	21,76	21,781	21,8	21,777	21,767			21,706	19,552	19,526	19,528
		35340	100,24																										136,92	100,47
		35400	100,5															10,58	0					-0,1	-0,42	-0,06	-0,05	-0,06	136,92	100,47	130,86
		35424		2,303	19,502	19,51	21,809	21,81	21,751	21,741	21,773	21,78	21,767	21,788	21,81	21,782	21,774					19,526	19,528
		35460	100,36																										136,97	100,47
		35520	100,41	2,309	19,501	19,512	21,813	21,818	21,758	21,746	21,781	21,785	21,776	21,796	21,815	21,791	21,781			21,729	19,553	19,525	19,528						136,97	100,47
		35580	100,36																										137,08	100,47
		35616		2,316	19,501	19,512	21,819	21,825	21,77	21,76	21,788	21,794	21,776	21,804	21,822	21,798	21,789					19,523	19,525
		35640	100,93																										137,08	100,47
		35700	100,79															10,56											136,97	100,47
		35712		2,324	19,501	19,513	21,831	21,831	21,778	21,768	21,796	21,802	21,79	21,812	21,83	21,806	21,798			21,738	19,553	19,521	19,523
		35760	101,17																										136,97	100,47
		35808		2,333	19,5	19,511	21,837	21,84	21,782	21,773	21,804	21,809	21,797	21,817	21,837	21,816	21,804					19,519	19,523
		35820	101,12																										136,71	100,47
		35880	100,29																										136,71	100,47
		35904		2,339	19,5	19,512	21,844	21,846	21,79	21,777	21,813	21,815	21,803	21,825	21,845	21,821	21,811			21,779	19,555	19,521	19,521
		35940	100,44																										136,6	100,47
		36000	100,77	2,346	19,501	19,511	21,851	21,854	21,795	21,786	21,819	21,824	21,812	21,833	21,852	21,828	21,819	10,53	0			19,519	19,523	-0,05	-0,37	-0,01	0	-0,02	136,6	100,47	131,08
		36060	100,87																										136,5	100,47
		36096		2,354	19,501	19,512	21,86	21,861	21,804	21,798	21,827	21,832	21,814	21,841	21,857	21,836	21,826			21,78	19,553	19,52	19,523
		36120	100,42																										136,5	100,47
		36180	100,07																										136,5	100,47
		36192		2,360	19,501	19,512	21,865	21,867	21,814	21,804	21,836	21,839	21,823	21,847	21,866	21,839	21,833					19,52	19,525
		36240	100,27																										136,5	100,47
		36288		2,369	19,502	19,511	21,876	21,876	21,82	21,812	21,844	21,846	21,835	21,855	21,874	21,853	21,842			21,799	19,552	19,523	19,526
		36300	100,03															10,50											136,66	100,47
		36360	100,27																										136,66	100,47
		36384		2,377	19,501	19,511	21,882	21,884	21,823	21,821	21,848	21,854	21,838	21,862	21,883	21,858	21,848					19,522	19,526
		36420	100,33																										136,76	100,47
		36480	100,61	2,383	19,502	19,511	21,887	21,893	21,833	21,824	21,86	21,861	21,846	21,87	21,888	21,865	21,856			21,806	19,556	19,523	19,527						136,76	100,47
		36540	100,63																										136,76	100,47
		36576		2,392	19,501	19,512	21,896	21,9	21,841	21,834	21,867	21,869	21,855	21,879	21,894	21,871	21,864					19,521	19,526
		36600	100,75															10,48	0					-0,07	-0,39	-0,03	-0,01	-0,03	136,76	100,47	130,96
		36660	100,72																										136,66	100,47
		36672		2,394	19,504	19,513	21,903	21,903	21,844	21,841	21,873	21,876	21,863	21,887	21,903	21,883	21,871			21,827	19,553	19,521	19,525
		36720	100,74																										136,66	100,47
		36768		2,404	19,503	19,513	21,91	21,913	21,859	21,848	21,881	21,884	21,872	21,894	21,912	21,886	21,879					19,521	19,523
		36780	100,6																										136,55	100,47
		36840	100,3																										136,55	100,47
		36864		2,409	19,505	19,513	21,917	21,919	21,862	21,855	21,885	21,89	21,876	21,9	21,92	21,893	21,885			21,838	19,551	19,521	19,524
		36900	100,24															10,48											136,6	100,47
		36960	100,22	2,420	19,502	19,513	21,928	21,928	21,872	21,865	21,895	21,898	21,885	21,909	21,925	21,9	21,894					19,521	19,522						136,6	100,47
		37020	100,29																										136,71	100,47
		37056		2,428	19,504	19,513	21,936	21,937	21,878	21,875	21,903	21,905	21,887	21,915	21,932	21,908	21,900			21,858	19,55	19,52	19,523
		37080	100,42																										136,71	100,47
		37140	100,55																										136,71	100,47
		37152		2,433	19,502	19,514	21,939	21,943	21,883	21,882	21,911	21,913	21,9	21,923	21,938	21,914	21,908					19,521	19,523
		37200	101,02															10,44	0					-0,12	-0,45	-0,06	-0,07	-0,08	136,71	100,47	131,12
		37248		2,439	19,503	19,513	21,944	21,949	21,888	21,884	21,913	21,921	21,909	21,929	21,947	21,924	21,914			21,863	19,551	19,52	19,525
		37260	100,39																										136,5	100,47
		37320	100,25																										136,5	100,47
		37344		2,448	19,504	19,512	21,956	21,956	21,903	21,892	21,924	21,93	21,911	21,938	21,957	21,93	21,923					19,521	19,527
		37380	99,93																										136,6	100,47
		37440	100,24	2,455	19,504	19,512	21,961	21,965	21,907	21,9	21,929	21,933	21,925	21,944	21,962	21,937	21,930			21,881	19,55	19,524	19,529						136,6	100,47
		37500	100,17															10,43											136,82	100,47
		37536		2,463	19,503	19,512	21,97	21,971	21,916	21,902	21,937	21,943	21,93	21,95	21,968	21,943	21,936					19,522	19,525
		37560	100,51																										136,82	100,47
		37620	100,62																										136,82	100,47
		37632		2,472	19,502	19,512	21,978	21,981	21,926	21,917	21,947	21,949	21,934	21,96	21,976	21,956	21,946			21,91	19,55	19,521	19,524
		37680	100,6																										136,82	100,47
		37728		2,476	19,503	19,513	21,982	21,986	21,934	21,922	21,953	21,957	21,944	21,966	21,983	21,958	21,952					19,521	19,524
		37740	100,21																										136,82	100,47
		37800	100,37															10,41	0					-0,01	-0,33	0,01	0,04	0,04	136,82	100,47	131,23
		37824		2,487	19,501	19,512	21,992	21,994	21,935	21,93	21,959	21,964	21,952	21,973	22,146	21,966	21,978			21,904	19,552	19,52	19,522
		37860	100,41																										136,82	100,47
		37920	100,25	2,489	19,505	19,513	21,996	22	21,945	21,938	21,967	21,97	21,961	21,98	21,999	21,975	21,967					19,52	19,523						136,82	100,47
		37980	100,08																										137,03	100,47
		38016		2,498	19,504	19,512	22,004	22,008	21,956	21,94	21,975	21,978	21,966	21,985	22,139	21,972	21,989			21,924	19,552	19,521	19,523
		38040	100,28																										137,03	100,47
		38100	100,23															10,38											137,13	100,47
		38112		2,505	19,504	19,513	22,013	22,014	21,96	21,948	21,981	21,986	21,97	21,996	22,136	21,988	21,996					19,521	19,522
		38160	100,1																										137,13	100,47
		38208		2,513	19,504	19,513	22,021	22,021	21,969	21,956	21,989	21,994	21,981	22,004	22,02	21,998	21,989			21,926	19,554	19,521	19,524
		38220	100,5																										137,23	100,47
		38280	100,62																										137,23	100,47
		38304		2,519	19,505	19,511	22,026	22,028	21,975	21,965	21,998	21,999	21,985	22,01	22,131	22,003	22,008					19,524	19,525
		38340	101,04																										137,18	100,47
		38400	100,76	2,526	19,503	19,513	22,032	22,035	21,982	21,973	22,003	22,008	21,997	22,017	22,037	22,012	22,004	10,37	0	21,94	19,556	19,524	19,527	-0,07	-0,4	-0,04	-0,02	-0,03	137,18	100,47	131,23
		38460	100,84																										136,97	100,47
		38496		2,536	19,503	19,514	22,041	22,047	21,995	21,982	22,01	22,015	22,005	22,021	22,128	22,02	22,022					19,524	19,527
		38520	100,54																										136,97	100,47
		38580	100,49																										136,87	100,47
		38592		2,541	19,503	19,513	22,048	22,05	21,994	21,988	22,017	22,02	22,007	22,029	22,047	22,026	22,016			21,969	19,558	19,524	19,527
		38640	100,62																										136,87	100,47
		38688		2,552	19,502	19,513	22,059	22,06	22,004	21,992	22,024	22,028	22,019	22,038	22,127	22,034	22,033					19,524	19,529
		38700	100,42															10,35											136,82	100,47
		38760	100,41																										136,82	100,47
		38784		2,557	19,503	19,513	22,064	22,066	22,01	22,002	22,032	22,037	22,024	22,044	22,061	22,04	22,031			21,975	19,558	19,523	19,528
		38820	100,62																										136,82	100,47
		38880	100,47	2,564	19,503	19,514	22,072	22,072	22,02	22,008	22,038	22,043	22,031	22,053	22,128	22,045	22,046					19,524	19,527						136,82	100,47
		38940	100,66																										136,82	100,47
		38976		2,569	19,503	19,513	22,077	22,078	22,027	22,017	22,045	22,05	22,029	22,06	22,128	22,049	22,051			21,987	19,558	19,523	19,527
		39000	100,77															10,32	0					-0,13	-0,46	-0,07	-0,08	-0,1	136,82	100,47	131,23
		39060	100,86																										136,71	100,47
		39072		2,575	19,503	19,512	22,083	22,082	22,036	22,024	22,054	22,059	22,042	22,066	22,129	22,061	22,059					19,522	19,525
		39120	100,46																										136,71	100,47
		39168		2,583	19,502	19,512	22,089	22,091	22,041	22,03	22,059	22,065	22,048	22,075	22,131	22,068	22,065			22,002	19,558	19,524	19,526
		39180	100,43																										136,66	100,47
		39240	100,61																										136,66	100,47
		39264		2,590	19,504	19,512	22,098	22,098	22,047	22,037	22,067	22,071	22,059	22,079	22,132	22,075	22,071					19,522	19,522
		39300	100,28															10,30											136,66	100,47
		39360	100,2	2,595	19,502	19,513	22,1	22,105	22,053	22,044	22,069	22,078	22,064	22,087	22,134	22,103	22,079			22,024	19,557	19,524	19,524						136,66	100,47
		39420	100,34																										136,76	100,47
		39456		2,604	19,503	19,514	22,111	22,113	22,064	22,05	22,079	22,083	22,072	22,093	22,111	22,105	22,082					19,522	19,525
		39480	100,33																										136,76	100,47
		39540	100,44																										136,76	100,47
		39552		2,611	19,501	19,513	22,118	22,118	22,067	22,056	22,087	22,09	22,077	22,102	22,141	22,106	22,091			22,033	19,558	19,521	19,524
		39600	100,37															10,28	0					-0,05	-0,38	-0,03	0	-0,01	136,76	100,47	131,32
		39648		2,618	19,502	19,513	22,125	22,127	22,077	22,062	22,093	22,097	22,086	22,108	22,144	22,11	22,097					19,522	19,525
		39660	100,24																										136,76	100,47
		39720	100,11																										136,76	100,47
		39744		2,626	19,502	19,512	22,132	22,133	22,08	22,069	22,097	22,105	22,09	22,113	22,147	22,108	22,101			22,055	19,56	19,524	19,526
		39780	100,05																										136,92	100,47
		39840	100,81	2,632	19,502	19,513	22,139	22,141	22,086	22,078	22,107	22,11	22,094	22,121	22,139	22,119	22,107					19,525	19,526						136,92	100,47
		39900	100,71															10,26											136,87	100,47
		39936		2,637	19,502	19,514	22,145	22,146	22,093	22,084	22,113	22,117	22,102	22,128	22,156	22,124	22,115			22,061	19,56	19,526	19,528
		39960	100,55																										136,87	100,47
		40020	100,96																										136,82	100,47
		40032		2,645	19,503	19,513	22,151	22,155	22,099	22,092	22,121	22,125	22,116	22,133	22,16	22,13	22,122					19,526	19,529
		40080	100,68																										136,82	100,47
		40128		2,653	19,502	19,512	22,159	22,161	22,105	22,095	22,127	22,133	22,122	22,141	22,165	22,136	22,128			22,081	19,557	19,525	19,53
		40140	100,83																										136,6	100,47
		40200	100,43															10,23	0					-0,14	-0,47	-0,08	-0,09	-0,11	136,6	100,47	131,33
		40224		2,658	19,503	19,513	22,166	22,167	22,114	22,105	22,133	22,139	22,131	22,148	22,17	22,141	22,135					19,525	19,53
		40260	100,3																										136,6	100,47
		40320	99,99	2,667	19,503	19,511	22,173	22,174	22,119	22,108	22,14	22,146	22,136	22,154	22,177	22,147	22,141			22,105	19,553	19,524	19,529						136,6	100,47
		40380	100,27																										136,76	100,47
		40416		2,673	19,503	19,513	22,181	22,181	22,13	22,119	22,148	22,152	22,142	22,161	22,183	22,157	22,149					19,523	19,528
		40440	100,16																										136,76	100,47
		40500	100,21															10,21											136,87	100,47
		40512		2,680	19,504	19,512	22,186	22,189	22,138	22,123	22,156	22,16	22,149	22,169	22,188	22,161	22,156			22,1	19,553	19,521	19,526
		40560	100,52																										136,87	100,47
		40608		2,687	19,505	19,512	22,194	22,196	22,142	22,132	22,161	22,167	22,158	22,176	22,195	22,172	22,163					19,52	19,526
		40620	100,58																										136,87	100,47
		40680	100,35																										136,87	100,47
		40704		2,694	19,504	19,514	22,203	22,202	22,148	22,142	22,168	22,174	22,161	22,182	22,199	22,177	22,169			22,111	19,553	19,521	19,525
		40740	100,48																										136,87	100,47
		40800	100,39	2,698	19,504	19,514	22,205	22,209	22,153	22,144	22,175	22,18	22,167	22,19	22,207	22,181	22,175	10,19	0			19,522	19,525	-0,08	-0,42	-0,04	-0,04	-0,04	136,87	100,47	131,35
		40860	100,22																										136,92	100,47
		40896		2,707	19,504	19,514	22,214	22,217	22,166	22,153	22,182	22,188	22,177	22,196	22,214	22,192	22,184			22,125	19,555	19,522	19,525
		40920	100,05																										136,92	100,47
		40980	100,46																										137,03	100,47
		40992		2,712	19,505	19,514	22,221	22,221	22,171	22,164	22,191	22,195	22,18	22,204	22,22	22,197	22,190					19,521	19,525
		41040	100,57																										137,03	100,47
		41088		2,719	19,505	19,515	22,229	22,23	22,179	22,166	22,197	22,203	22,19	22,211	22,227	22,205	22,197			22,137	19,555	19,524	19,525
		41100	101															10,18											136,92	100,47
		41160	100,82																										136,92	100,47
		41184		2,729	19,503	19,513	22,237	22,238	22,185	22,174	22,203	22,207	22,198	22,218	22,234	22,21	22,204					19,524	19,526
		41220	100,31																										136,82	100,47
		41280	100,22	2,739	19,503	19,511	22,245	22,246	22,194	22,178	22,211	22,216	22,205	22,224	22,241	22,218	22,211			22,151	19,554	19,524	19,526						136,82	100,47
		41340	100,25																										136,97	100,47
		41376		2,742	19,504	19,513	22,248	22,252	22,202	22,19	22,22	22,224	22,21	22,231	22,249	22,224	22,219					19,524	19,525
		41400	100,14															10,15	0					-0,04	-0,37	-0,01	0,02	0,01	136,97	100,47	131,31
		41460	100,09																										137,13	100,47
		41472		2,749	19,504	19,513	22,257	22,258	22,205	22,195	22,224	22,23	22,215	22,239	22,254	22,234	22,224			22,175	19,55	19,523	19,525
		41520	100,02																										137,13	100,47
		41568		2,755	19,504	19,514	22,263	22,265	22,211	22,199	22,23	22,237	22,221	22,245	22,261	22,238	22,230					19,522	19,525
		41580	100,47																										137,29	100,47
		41640	100,42																										137,29	100,47
		41664		2,763	19,504	19,514	22,273	22,271	22,216	22,21	22,24	22,244	22,23	22,252	22,267	22,247	22,238			22,183	19,55	19,523	19,526
		41700	100,73															10,13											137,23	100,47
		41760	100,65	2,769	19,503	19,513	22,276	22,278	22,227	22,22	22,246	22,251	22,237	22,259	22,277	22,254	22,246					19,523	19,526						137,23	100,47
		41820	100,67																										137,08	100,47
		41856		2,776	19,503	19,513	22,284	22,284	22,229	22,223	22,253	22,257	22,245	22,266	22,282	22,26	22,252			22,2	19,552	19,523	19,525
		41880	100,39																										137,08	100,47
		41940	100,5																										137,08	100,47
		41952		2,782	19,505	19,512	22,289	22,292	22,241	22,231	22,262	22,263	22,252	22,271	22,289	22,266	22,259					19,523	19,525
		42000	100,4															10,11	0					-0,1	-0,42	-0,04	-0,03	-0,05	137,08	100,47	131,1
		42048		2,792	19,503	19,513	22,3	22,299	22,244	22,234	22,264	22,271	22,262	22,28	22,297	22,272	22,266			22,208	19,554	19,522	19,525
		42060	100,71																										137,08	100,47
		42120	100,88																										137,08	100,47
		42144		2,797	19,504	19,513	22,305	22,306	22,251	22,241	22,274	22,278	22,268	22,287	22,302	22,28	22,273					19,523	19,525
		42180	100,72																										136,87	100,47
		42240	100,22	2,803	19,504	19,515	22,309	22,315	22,262	22,252	22,28	22,285	22,273	22,293	22,31	22,288	22,280			22,22	19,557	19,523	19,525						136,87	100,47
		42300	100,47															10,09											136,87	100,47
		42336		2,808	19,504	19,516	22,316	22,32	22,266	22,256	22,289	22,291	22,278	22,298	22,315	22,296	22,286					19,522	19,525
		42360	100,31																										136,87	100,47
		42420	100,38																										136,87	100,47
		42432		2,816	19,505	19,516	22,326	22,327	22,274	22,26	22,294	22,299	22,286	22,306	22,323	22,302	22,293			22,235	19,558	19,524	19,526
		42480	100,62																										136,87	100,47
		42528		2,821	19,506	19,517	22,33	22,334	22,283	22,27	22,299	22,306	22,292	22,313	22,329	22,308	22,300					19,522	19,526
		42540	100,16																										136,87	100,47
		42600	100,73															10,07	0					-0,06	-0,39	-0,02	-0,01	-0,02	136,87	100,47	131
		42624		2,827	19,507	19,517	22,339	22,339	22,286	22,276	22,307	22,31	22,294	22,32	22,337	22,312	22,305			22,248	19,558	19,524	19,525
		42660	100,74																										136,71	100,47
		42720	100,24	2,836	19,507	19,516	22,347	22,348	22,296	22,28	22,312	22,319	22,305	22,326	22,342	22,321	22,313					19,522	19,526						136,71	100,47
		42780	100,02																										136,76	100,47
		42816		2,839	19,508	19,516	22,349	22,353	22,301	22,289	22,319	22,326	22,315	22,333	22,349	22,328	22,320			22,265	19,561	19,523	19,527
		42840	100,18																										136,76	100,47
		42900	100,2															10,05											136,92	100,47
		42912		2,848	19,506	19,516	22,357	22,36	22,311	22,296	22,327	22,332	22,321	22,341	22,356	22,33	22,327					19,525	19,529
		42960	100,78																										136,92	100,47
		43008		2,855	19,507	19,516	22,367	22,367	22,317	22,306	22,336	22,34	22,326	22,347	22,362	22,342	22,334			22,296	19,56	19,529	19,532
		43020	100,68																										136,82	100,47
		43080	100,44																										136,82	100,47
		43104		2,861	19,508	19,516	22,371	22,374	22,321	22,311	22,34	22,346	22,336	22,355	22,37	22,35	22,341					19,53	19,533
		43140	100,6																										136,82	100,47
		43200	100,5	2,868	19,508	19,516	22,377	22,382	22,325	22,316	22,348	22,351	22,339	22,359	22,376	22,358	22,346	10,03	0	22,31	19,56	19,53	19,533	-0,13	-0,46	-0,07	-0,07	-0,09	136,82	100,47	130,26
		43260	100,14																										136,82	100,47
		43296		2,875	19,506	19,517	22,385	22,388	22,334	22,327	22,357	22,359	22,346	22,367	22,384	22,363	22,355					19,529	19,534
		43320	100,31																										136,82	100,47
		43380	100,67																										136,92	100,47
		43392		2,882	19,506	19,516	22,394	22,392	22,341	22,333	22,363	22,365	22,354	22,372	22,391	22,366	22,361			22,301	19,56	19,528	19,53
		43440	100,99																										136,92	100,47
		43488		2,888	19,506	19,517	22,398	22,401	22,349	22,341	22,368	22,372	22,362	22,38	22,397	22,375	22,368					19,526	19,528
		43500	100,73															10,00											136,71	100,47
		43560	101,12																										136,71	100,47
		43584		2,897	19,504	19,516	22,407	22,406	22,354	22,347	22,373	22,379	22,368	22,385	22,401	22,381	22,373			22,313	19,559	19,523	19,527
		43620	100,77																										136,5	100,47
		43680	100,58	2,904	19,506	19,515	22,412	22,416	22,364	22,357	22,383	22,385	22,375	22,393	22,409	22,387	22,382					19,523	19,525						136,5	100,47
		43740	100,27																										136,5	100,47
		43776		2,905	19,506	19,516	22,415	22,418	22,365	22,358	22,389	22,392	22,378	22,401	22,416	22,395	22,387			22,332	19,559	19,523	19,525
		43800	100,21															9,99	0					-0,06	-0,4	-0,03	-0,01	-0,02	136,5	100,47	130,57
		43860	99,96																										136,66	100,47
		43872		2,917	19,505	19,515	22,426	22,429	22,376	22,361	22,394	22,401	22,383	22,406	22,422	22,401	22,393					19,522	19,525
		43920	99,74																										136,66	100,47
		43968		2,922	19,506	19,517	22,432	22,435	22,385	22,371	22,402	22,407	22,391	22,413	22,43	22,408	22,401			22,344	19,559	19,525	19,524
		43980	100,05																										136,97	100,47
		44040	100,32																										136,97	100,47
		44064		2,929	19,505	19,515	22,437	22,441	22,389	22,383	22,409	22,413	22,399	22,418	22,437	22,414	22,408					19,523	19,525
		44100	100,61															9,96											137,03	100,47
		44160	101,07	2,937	19,505	19,516	22,448	22,447	22,397	22,388	22,415	22,418	22,409	22,426	22,442	22,422	22,415			22,356	19,558	19,523	19,525						137,03	100,47
		44220	101,46																										136,76	100,47
		44256		2,941	19,505	19,515	22,45	22,452	22,404	22,393	22,418	22,424	22,416	22,432	22,449	22,426	22,420					19,522	19,527
		44280	100,7																										136,76	100,47
		44340	100,45																										136,6	100,47
		44352		2,949	19,505	19,516	22,458	22,46	22,404	22,395	22,427	22,432	22,422	22,441	22,454	22,436	22,426			22,368	19,557	19,523	19,528
		44400	100,08															9,94	0					-0,05	-0,39	-0,02	0,01	-0,01	136,6	100,47	130,52
		44448		2,955	19,505	19,516	22,466	22,465	22,416	22,402	22,435	22,439	22,427	22,448	22,462	22,441	22,434					19,524	19,528
		44460	100,33																										136,71	100,47
		44520	100,15																										136,71	100,47
		44544		2,962	19,504	19,516	22,471	22,473	22,423	22,414	22,443	22,445	22,435	22,452	22,47	22,449	22,441			22,387	19,556	19,526	19,526
		44580	100,11																										136,87	100,47
		44640	100,4	2,968	19,506	19,516	22,479	22,479	22,428	22,417	22,448	22,451	22,441	22,458	22,474	22,451	22,446					19,525	19,526						136,87	100,47
		44700	100,07															9,92											136,97	100,47
		44736		2,973	19,506	19,516	22,482	22,485	22,433	22,425	22,455	22,46	22,449	22,468	22,48	22,462	22,454			22,406	19,557	19,523	19,527
		44760	100,19																										136,97	100,47
		44820	100,05																										137,13	100,47
		44832		2,981	19,504	19,516	22,491	22,491	22,445	22,431	22,462	22,465	22,451	22,473	22,488	22,469	22,460					19,524	19,527
		44880	100,37																										137,13	100,47
		44928		2,986	19,506	19,514	22,495	22,497	22,449	22,438	22,466	22,471	22,459	22,481	22,494	22,474	22,467			22,421	19,557	19,522	19,527
		44940	100,39																										137,13	100,47
		45000	100,54															9,90	0					-0,07	-0,4	-0,03	-0,02	-0,02	137,18	100,47	130,6
		45024		2,994	19,506	19,516	22,503	22,507	22,451	22,445	22,473	22,477	22,467	22,486	22,501	22,481	22,473					19,524	19,527
		45060	100,78																										137,18	100,47
		45120	100,88	3,001	19,505	19,515	22,511	22,512	22,464	22,449	22,481	22,485	22,469	22,493	22,507	22,489	22,480			22,439	19,556	19,524	19,526						137,18	100,47
		45180	101,02																										137,18	100,47
		45216		3,006	19,506	19,518	22,518	22,517	22,47	22,459	22,486	22,486	22,475	22,497	22,513	22,493	22,485					19,524	19,529
		45240	100,67																										136,97	100,47
		45300	100,76															9,88											136,97	100,47
		45312		3,010	19,511	19,516	22,521	22,525	22,472	22,464	22,492	22,496	22,488	22,506	22,523	22,497	22,492			22,452	19,562	19,521	19,534
		45360	100,45																										136,82	100,47
		45408		3,021	19,507	19,515	22,53	22,533	22,477	22,474	22,497	22,503	22,494	22,51	22,529	22,507	22,499					19,524	19,535
		45420	100,54																										136,82	100,47
		45480	100,23																										136,76	100,47
		45504		3,028	19,508	19,509	22,533	22,54	22,489	22,472	22,506	22,512	22,502	22,518	22,534	22,514	22,506			22,45	19,56	19,526	19,531
		45540	100,58																										136,76	100,47
		45600	100,84	3,033	19,506	19,515	22,542	22,544	22,494	22,48	22,514	22,515	22,503	22,523	22,542	22,517	22,511	9,85	0			19,529	19,532	-0,06	-0,4	-0,02	-0,01	-0,02	136,87	100,47	130,4
		45660	100,37																										136,87	100,47
		45696		3,040	19,504	19,516	22,55	22,55	22,502	22,485	22,519	22,523	22,507	22,53	22,545	22,526	22,517			22,462	19,56	19,529	19,532
		45720	100,26																										136,76	100,47
		45780	100,32																										136,76	100,47
		45792		3,045	19,504	19,516	22,555	22,555	22,507	22,494	22,527	22,53	22,516	22,539	22,554	22,53	22,525					19,526	19,529
		45840	100,33																										136,82	100,47
		45888		3,053	19,504	19,514	22,56	22,563	22,513	22,501	22,531	22,537	22,521	22,544	22,559	22,539	22,531			22,488	19,562	19,524	19,53
		45900	100,77															9,84											136,82	100,47
		45960	100,22																										136,76	100,47
		45984		3,062	19,504	19,516	22,572	22,571	22,521	22,506	22,54	22,543	22,528	22,551	22,566	22,547	22,538					19,526	19,529
		46020	99,72																										136,76	100,47
		46080	100,21	3,065	19,505	19,515	22,575	22,576	22,526	22,512	22,547	22,551	22,537	22,556	22,572	22,551	22,544			22,491	19,56	19,526	19,528						136,92	100,47
		46140	99,99																										136,92	100,47
		46176		3,069	19,506	19,517	22,579	22,582	22,528	22,519	22,552	22,555	22,544	22,564	22,577	22,557	22,550					19,525	19,53
		46200	100,06															9,82	0					-0,1	-0,43	-0,05	-0,05	-0,06	137,13	100,47	130,99
		46260	100,13																										137,13	100,47
		46272		3,081	19,504	19,515	22,59	22,59	22,539	22,527	22,557	22,563	22,551	22,569	22,584	22,565	22,557			22,508	19,559	19,528	19,53
		46320	100,56																										137,34	100,47
		46368		3,086	19,504	19,517	22,596	22,596	22,544	22,535	22,562	22,569	22,559	22,576	22,591	22,572	22,564					19,528	19,533
		46380	100,45																										137,34	100,47
		46440	101,06																										137,34	100,47
		46464		3,093	19,504	19,514	22,602	22,602	22,554	22,539	22,572	22,573	22,565	22,582	22,598	22,577	22,570			22,517	19,562	19,527	19,531
		46500	100,59															9,80											137,34	100,47
		46560	100,49	3,096	19,505	19,515	22,604	22,609	22,561	22,547	22,578	22,582	22,57	22,588	22,604	22,582	22,577					19,526	19,529						137,18	100,47
		46620	100,17																										137,18	100,47
		46656		3,102	19,505	19,516	22,61	22,615	22,564	22,555	22,585	22,587	22,576	22,592	22,611	22,59	22,582			22,54	19,564	19,527	19,528
		46680	100,15																										137,18	100,47
		46740	100,2																										137,18	100,47
		46752		3,110	19,507	19,515	22,619	22,622	22,575	22,563	22,59	22,594	22,583	22,603	22,618	22,599	22,591					19,526	19,529
		46800	100,18															9,79	0					-0,07	-0,42	-0,04	-0,02	-0,03	137,34	100,47	130,89
		46848		3,115	19,506	19,516	22,626	22,627	22,579	22,568	22,598	22,599	22,588	22,609	22,623	22,603	22,596			22,551	19,566	19,524	19,528
		46860	100,29																										137,34	100,47
		46920	100,54																										137,45	100,47
		46944		3,122	19,506	19,516	22,631	22,635	22,583	22,572	22,604	22,608	22,591	22,615	22,63	22,61	22,602					19,525	19,526
		46980	100,48																										137,45	100,47
		47040	100,27	3,128	19,508	19,516	22,639	22,642	22,592	22,578	22,61	22,613	22,602	22,621	22,635	22,617	22,609			22,559	19,565	19,523	19,525						137,45	100,47
		47100	100,44															9,76											137,45	100,47
		47136		3,135	19,507	19,516	22,647	22,647	22,592	22,586	22,613	22,62	22,61	22,627	22,641	22,622	22,614					19,524	19,526
		47160	100,86																										137,55	100,47
		47220	100,87																										137,55	100,47
		47232		3,139	19,507	19,518	22,651	22,652	22,603	22,589	22,62	22,626	22,615	22,633	22,65	22,628	22,620			22,561	19,565	19,526	19,525
		47280	100,45																										137,45	100,47
		47328		3,146	19,509	19,517	22,657	22,66	22,606	22,597	22,628	22,633	22,616	22,638	22,655	22,635	22,626					19,523	19,526
		47340	100,46																										137,45	100,47
		47400	100,34															9,73	0					-0,07	-0,41	-0,03	-0,01	-0,03	137,39	100,47	130,78
		47424		3,151	19,509	19,518	22,663	22,665	22,616	22,603	22,635	22,639	22,625	22,647	22,661	22,644	22,634			22,574	19,563	19,521	19,524
		47460	100,67																										137,39	100,47
		47520	100,86	3,159	19,508	19,518	22,671	22,672	22,622	22,609	22,644	22,645	22,633	22,654	22,668	22,647	22,640					19,523	19,525						137,39	100,47
		47580	100,74																										137,39	100,47
		47616		3,164	19,509	19,517	22,678	22,676	22,626	22,614	22,647	22,654	22,639	22,66	22,674	22,655	22,646			22,588	19,564	19,524	19,525
		47640	100,69																										137,23	100,47
		47700	100,39															9,71											137,23	100,47
		47712		3,171	19,508	19,518	22,682	22,685	22,635	22,62	22,655	22,659	22,644	22,666	22,68	22,657	22,652					19,523	19,526
		47760	100,33																										137,23	100,47
		47808		3,178	19,508	19,517	22,688	22,692	22,641	22,63	22,661	22,664	22,655	22,672	22,687	22,666	22,660			22,607	19,56	19,524	19,526
		47820	100,56																										137,23	100,47
		47880	100,62																										137,29	100,47
		47904		3,183	19,508	19,519	22,694	22,699	22,65	22,637	22,668	22,67	22,656	22,677	22,691	22,672	22,665					19,523	19,529
		47940	100,51																										137,29	100,47
		48000	100,85	3,189	19,508	19,518	22,7	22,703	22,653	22,646	22,673	22,676	22,663	22,685	22,699	22,678	22,672	9,70	0	22,613	19,559	19,525	19,528	-0,06	-0,41	-0,03	-0,02	-0,03	137,29	100,47	130,76
		48060	100,38																										137,29	100,47
		48096		3,199	19,508	19,517	22,712	22,71	22,662	22,652	22,679	22,684	22,669	22,691	22,704	22,685	22,678					19,527	19,531
		48120	100,59																										137,29	100,47
		48180	101,16																										137,29	100,47
		48192		3,202	19,509	19,518	22,715	22,716	22,67	22,66	22,686	22,689	22,677	22,697	22,712	22,689	22,685			22,644	19,561	19,526	19,534
		48240	100,96																										137,18	100,47
		48288		3,208	19,509	19,519	22,721	22,723	22,67	22,664	22,691	22,694	22,682	22,703	22,716	22,697	22,690					19,529	19,534
		48300	101,13															9,68											137,18	100,47
		48360	100,82																										136,92	100,47
		48384		3,212	19,51	19,519	22,725	22,729	22,677	22,667	22,698	22,702	22,684	22,711	22,724	22,703	22,696			22,646	19,563	19,53	19,533
		48420	100,43																										136,92	100,47
		48480	100,61	3,222	19,507	19,518	22,732	22,736	22,686	22,677	22,706	22,709	22,695	22,715	22,73	22,707	22,703					19,531	19,533						136,76	100,47
		48540	100,05																										136,76	100,47
		48576		3,224	19,508	19,519	22,737	22,739	22,685	22,683	22,71	22,713	22,698	22,722	22,735	22,714	22,708			22,658	19,566	19,531	19,533
		48600	100,02															9,66	0					0,01	-0,32	0,03	0,07	0,06	136,76	100,47	130,58
		48660	99,99																										136,76	100,47
		48672		3,232	19,511	19,519	22,747	22,748	22,699	22,689	22,718	22,718	22,708	22,729	22,742	22,72	22,715					19,529	19,53
		48720	100,37																										136,97	100,47
		48768		3,236	19,511	19,52	22,751	22,753	22,706	22,693	22,721	22,726	22,719	22,734	22,748	22,729	22,722			22,659	19,563	19,527	19,527
		48780	100,4																										136,97	100,47
		48840	100,24																										137,08	100,47
		48864		3,241	19,512	19,52	22,755	22,759	22,707	22,697	22,729	22,733	22,723	22,739	22,755	22,736	22,727					19,527	19,53
		48900	100,03															9,64											137,08	100,47
		48960	99,89	3,249	19,51	19,522	22,763	22,766	22,713	22,703	22,736	22,741	22,727	22,747	22,758	22,734	22,732			22,691	19,566	19,523	19,528						137,18	100,47
		49020	100,69																										137,18	100,47
		49056		3,255	19,511	19,524	22,772	22,773	22,726	22,712	22,741	22,746	22,731	22,753	22,767	22,747	22,740					19,525	19,526
		49080	100,64																										137,34	100,47
		49140	100,38																										137,34	100,47
		49152		3,258	19,512	19,524	22,775	22,777	22,731	22,715	22,747	22,751	22,738	22,759	22,774	22,752	22,746			22,696	19,565	19,524	19,527
		49200	100,61															9,61	0					-0,1	-0,44	-0,05	-0,05	-0,05	137,23	100,47	130,51
		49248		3,265	19,513	19,525	22,784	22,784	22,734	22,724	22,752	22,759	22,744	22,764	22,78	22,76	22,752					19,523	19,525
		49260	100,69																										137,23	100,47
		49320	100,95																										137,23	100,47
		49344		3,270	19,513	19,525	22,79	22,789	22,739	22,729	22,758	22,764	22,744	22,77	22,785	22,767	22,757			22,7	19,566	19,524	19,526
		49380	100,58																										137,23	100,47
		49440	100,65	3,278	19,514	19,523	22,796	22,796	22,747	22,738	22,766	22,77	22,759	22,775	22,79	22,773	22,765					19,524	19,528						137,13	100,47
		49500	100,66															9,59											137,13	100,47
		49536		3,286	19,513	19,523	22,804	22,804	22,754	22,738	22,772	22,777	22,766	22,782	22,796	22,778	22,770			22,722	19,566	19,524	19,527
		49560	100,36																										137,03	100,47
		49620	100,03																										137,03	100,47
		49632		3,290	19,512	19,523	22,807	22,808	22,758	22,743	22,779	22,782	22,767	22,789	22,802	22,784	22,775					19,524	19,528
		49680	100,02																										137,13	100,47
		49728		3,296	19,513	19,523	22,814	22,814	22,768	22,75	22,786	22,789	22,774	22,797	22,809	22,788	22,783			22,728	19,566	19,525	19,53
		49740	100,35																										137,13	100,47
		49800	100,02															9,58	0					-0,03	-0,38	0	-0,04	-0,05	137,23	100,47	130,56
		49824		3,303	19,512	19,522	22,819	22,821	22,774	22,765	22,791	22,795	22,78	22,803	22,815	22,795	22,790					19,526	19,53
		49860	100,32																										137,23	100,47
		49920	100,56	3,311	19,511	19,522	22,828	22,827	22,776	22,768	22,798	22,801	22,787	22,806	22,822	22,8	22,795			22,747	19,561	19,527	19,529						137,39	100,47
		49980	100,75																										137,39	100,47
		50016		3,317	19,512	19,522	22,834	22,833	22,786	22,77	22,803	22,807	22,795	22,815	22,827	22,809	22,801					19,526	19,531
		50040	100,49																										137,23	100,47
		50100	100,53															9,55											137,23	100,47
		50112		3,321	19,51	19,523	22,836	22,839	22,79	22,778	22,807	22,812	22,799	22,82	22,833	22,813	22,807			22,757	19,559	19,528	19,53
		50160	100,62																										137,23	100,47
		50208		3,328	19,511	19,521	22,844	22,845	22,796	22,787	22,816	22,818	22,805	22,824	22,84	22,821	22,813					19,53	19,531
		50220	101,12																										137,23	100,47
		50280	100,67																										137,08	100,47
		50304		3,335	19,512	19,521	22,851	22,853	22,802	22,796	22,822	22,825	22,814	22,831	22,845	22,827	22,820			22,769	19,555	19,53	19,533
		50340	99,89																										137,08	100,47
		50400	100,34	3,340	19,51	19,52	22,854	22,856	22,807	22,798	22,827	22,832	22,822	22,837	22,852	22,834	22,826	9,53	0			19,53	19,531	-0,05	-0,4	-0,02	0	-0,01	137,03	100,47	130,74
		50460	100,34																										137,03	100,47
		50496		3,346	19,511	19,522	22,861	22,864	22,814	22,803	22,832	22,838	22,822	22,844	22,859	22,837	22,831			22,783	19,556	19,528	19,53
		50520	100,74																										137,13	100,47
		50580	100,1																										137,13	100,47
		50592		3,355	19,51	19,521	22,87	22,871	22,822	22,81	22,839	22,843	22,833	22,851	22,866	22,841	22,838					19,526	19,528
		50640	99,92																										137,13	100,47
		50688		3,359	19,511	19,52	22,873	22,876	22,826	22,819	22,846	22,846	22,837	22,855	22,871	22,845	22,843			22,793	19,559	19,525	19,527
		50700	100,48															9,51											137,13	100,47
		50760	100,55																										137,29	100,47
		50784		3,364	19,51	19,52	22,878	22,881	22,835	22,821	22,849	22,856	22,843	22,862	22,875	22,854	22,849					19,525	19,528
		50820	100,26																										137,29	100,47
		50880	100,55	3,372	19,508	19,521	22,884	22,889	22,837	22,826	22,859	22,86	22,848	22,868	22,882	22,864	22,855			22,8	19,562	19,525	19,53						137,29	100,47
		50940	100,44																										137,29	100,47
		50976		3,378	19,509	19,521	22,891	22,895	22,843	22,835	22,864	22,868	22,854	22,872	22,888	22,866	22,861					19,526	19,53
		51000	100,46															9,49	0					-0,06	-0,4	-0,02	-0,01	-0,02	137,29	100,47	130,7
		51060	100,57																										137,29	100,47
		51072		3,384	19,509	19,52	22,899	22,898	22,852	22,842	22,868	22,871	22,859	22,879	22,893	22,875	22,867			22,81	19,564	19,527	19,531
		51120	100,74																										137,29	100,47
		51168		3,390	19,509	19,519	22,903	22,905	22,853	22,843	22,874	22,879	22,868	22,887	22,9	22,879	22,873					19,528	19,532
		51180	100,6																										137,29	100,47
		51240	100,72																										137,13	100,47
		51264		3,394	19,508	19,521	22,907	22,911	22,859	22,848	22,878	22,885	22,872	22,891	22,905	22,888	22,878			22,824	19,561	19,53	19,532
		51300	100,45															9,48											137,13	100,47
		51360	100,34	3,404	19,509	19,52	22,916	22,92	22,87	22,86	22,887	22,892	22,879	22,899	22,914	22,894	22,887					19,528	19,532						137,03	100,47
		51420	100,31																										137,03	100,47
		51456		3,410	19,508	19,52	22,924	22,923	22,876	22,863	22,892	22,897	22,885	22,905	22,917	22,896	22,891			22,832	19,561	19,529	19,532
		51480	100,33																										137,13	100,47
		51540	100,36																										137,13	100,47
		51552		3,412	19,508	19,522	22,926	22,929	22,879	22,869	22,901	22,903	22,891	22,909	22,924	22,904	22,897					19,526	19,533
		51600	100,27															9,45	0					-0,05	-0,4	-0,01	0,01	-0,01	137,23	100,47	130,45
		51648		3,420	19,509	19,52	22,932	22,936	22,887	22,872	22,903	22,908	22,897	22,916	22,93	22,912	22,903			22,846	19,563	19,527	19,532
		51660	100,17																										137,23	100,47
		51720	100,41																										137,34	100,47
		51744		3,425	19,508	19,518	22,937	22,94	22,895	22,879	22,911	22,915	22,903	22,922	22,936	22,918	22,910					19,527	19,531
		51780	100,21																										137,34	100,47
		51840	100,25	3,432	19,509	19,519	22,945	22,948	22,899	22,888	22,917	22,921	22,91	22,929	22,942	22,922	22,916			22,86	19,566	19,527	19,532						137,39	100,47
		51900	100,68															9,43											137,39	100,47
		51936		3,438	19,51	19,518	22,949	22,954	22,904	22,893	22,922	22,927	22,913	22,935	22,949	22,927	22,921					19,528	19,53
		51960	100,98																										137,45	100,47
		52020	100,8																										137,45	100,47
		52032		3,444	19,509	19,521	22,956	22,962	22,908	22,898	22,928	22,934	22,92	22,939	22,954	22,933	22,927			22,863	19,567	19,528	19,53
		52080	100,28																										137,29	100,47
		52128		3,449	19,511	19,521	22,964	22,967	22,917	22,905	22,933	22,939	22,928	22,945	22,96	22,939	22,933					19,528	19,531
		52140	100,7																										137,29	100,47
		52200	100,54															9,42	0					-0,1	-0,44	-0,05	-0,05	-0,06	137,29	100,47	130,41
		52224		3,454	19,509	19,522	22,968	22,972	22,921	22,909	22,94	22,945	22,936	22,951	22,963	22,945	22,939			22,878	19,568	19,527	19,531
		52260	100,61																										137,29	100,47
		52320	100,46	3,458	19,512	19,523	22,976	22,976	22,932	22,919	22,947	22,951	22,942	22,958	22,972	22,952	22,947					19,527	19,531						137,23	100,47
		52380	100,47																										137,23	100,47
		52416		3,465	19,511	19,522	22,979	22,985	22,933	22,924	22,953	22,957	22,947	22,962	22,977	22,961	22,952			22,897	19,566	19,525	19,529
		52440	100,49																										137,23	100,47
		52500	100,7															9,40											137,23	100,47
		52512		3,471	19,512	19,523	22,987	22,989	22,941	22,929	22,961	22,962	22,951	22,97	22,982	22,961	22,957					19,525	19,529
		52560	100,64																										137,23	100,47
		52608		3,477	19,512	19,523	22,993	22,996	22,948	22,935	22,965	22,968	22,956	22,974	22,989	22,971	22,963			22,922	19,564	19,526	19,529
		52620	100,75																										137,23	100,47
		52680	101,02																										137,13	100,47
		52704		3,482	19,511	19,522	22,998	23	22,951	22,942	22,97	22,973	22,962	22,982	22,996	22,973	22,969					19,526	19,528
		52740	100,7																										137,13	100,47
		52800	100,28	3,488	19,511	19,523	23,005	23,005	22,958	22,946	22,975	22,981	22,967	22,986	22,999	22,979	22,974	9,38	0	22,915	19,568	19,527	19,53	-0,07	-0,42	-0,03	-0,02	-0,02	136,92	100,47	130,09
		52860	100,1																										136,92	100,47
		52896		3,495	19,51	19,522	23,011	23,012	22,962	22,957	22,983	22,987	22,972	22,993	23,007	22,985	22,981					19,527	19,531
		52920	100,11																										136,97	100,47
		52980	100,3																										136,97	100,47
		52992		3,500	19,512	19,521	23,016	23,016	22,964	22,963	22,99	22,995	22,979	22,998	23,014	22,996	22,987			22,926	19,567	19,528	19,53
		53040	100,51																										137,18	100,47
		53088		3,504	19,515	19,523	23,023	23,023	22,974	22,964	22,992	22,998	22,988	23,005	23,017	22,999	22,992					19,524	19,529
		53100	100,1															9,35											137,18	100,47
		53160	100,36																										137,23	100,47
		53184		3,512	19,51	19,522	23,028	23,029	22,982	22,973	22,998	23,004	22,989	23,01	23,024	23,005	22,998			22,94	19,568	19,529	19,531
		53220	100,69																										137,23	100,47
		53280	100,57	3,517	19,512	19,523	23,034	23,034	22,986	22,977	23,006	23,009	22,996	23,017	23,03	23,009	23,004					19,528	19,53						137,29	100,47
		53340	101,07																										137,29	100,47
		53376		3,523	19,51	19,524	23,04	23,04	22,994	22,977	23,012	23,015	23	23,021	23,037	23,02	23,009			22,948	19,565	19,528	19,531
		53400	100,64															9,33	0					-0,05	-0,41	-0,02	0,01	-0,01	137,13	100,47	130,04
		53460	100,45																										137,13	100,47
		53472		3,532	19,51	19,521	23,047	23,048	22,998	22,987	23,017	23,021	23,01	23,025	23,038	23,015	23,014					19,528	19,531
		53520	99,99																										136,97	100,47
		53568		3,533	19,511	19,521	23,047	23,051	23,004	22,993	23,021	23,026	23,015	23,032	23,046	23,024	23,020			22,962	19,567	19,526	19,531
		53580	100,07																										136,97	100,47
		53640	100,3																										137,18	100,47
		53664		3,542	19,511	19,522	23,058	23,059	23,012	22,997	23,028	23,033	23,019	23,037	23,053	23,032	23,026					19,528	19,531
		53700	100,8															9,31											137,18	100,47
		53760	100,4	3,549	19,509	19,521	23,064	23,063	23,02	23,008	23,034	23,038	23,022	23,045	23,059	23,039	23,033			22,972	19,563	19,528	19,532						137,23	100,47
		53820	100,25																										137,23	100,47
		53856		3,553	19,511	19,521	23,067	23,071	23,021	23,012	23,04	23,044	23,027	23,05	23,063	23,045	23,038					19,529	19,533
		53880	100,16																										137,23	100,47
		53940	100,2																										137,23	100,47
		53952		3,559	19,51	19,52	23,072	23,076	23,026	23,018	23,046	23,049	23,036	23,056	23,069	23,05	23,044			22,987	19,564	19,529	19,531
		54000	100,37															9,29	0					-0,08	-0,43	-0,03	-0,03	-0,03	137,39	100,47	130,66
		54048		3,564	19,509	19,521	23,077	23,081	23,031	23,024	23,052	23,056	23,044	23,064	23,076	23,059	23,051					19,53	19,531
		54060	100,11																										137,39	100,47
		54120	100,48																										137,39	100,47
		54144		3,573	19,508	19,52	23,085	23,089	23,04	23,033	23,057	23,061	23,049	23,068	23,08	23,06	23,056			22,998	19,562	19,527	19,53
		54180	100,44																										137,39	100,47
		54240	100,5	3,577	19,509	19,52	23,088	23,094	23,046	23,035	23,064	23,067	23,056	23,072	23,089	23,07	23,062					19,527	19,529						137,39	100,47
		54300	100,79															9,27											137,39	100,47
		54336		3,583	19,51	19,519	23,096	23,099	23,05	23,038	23,068	23,073	23,058	23,078	23,093	23,074	23,066			23,009	19,563	19,528	19,527
		54360	100,45																										137,29	100,47
		54420	100,22																										137,29	100,47
		54432		3,589	19,51	19,52	23,102	23,105	23,056	23,044	23,074	23,078	23,064	23,085	23,099	23,08	23,073					19,526	19,528
		54480	100,39																										137,29	100,47
		54528		3,594	19,511	19,52	23,108	23,111	23,063	23,049	23,081	23,085	23,069	23,089	23,104	23,082	23,078			23,022	19,561	19,528	19,529
		54540	100,7																										137,29	100,47
		54600	100,79															9,26	0					-0,07	-0,42	-0,03	-0,02	-0,03	137,29	100,47	130,72
		54624		3,602	19,509	19,519	23,115	23,117	23,07	23,058	23,088	23,09	23,068	23,097	23,11	23,089	23,084					19,528	19,527
		54660	100,65																										137,29	100,47
		54720	100,42	3,606	19,508	19,519	23,117	23,122	23,075	23,062	23,09	23,095	23,084	23,102	23,115	23,096	23,090			23,039	19,563	19,527	19,531						137,23	100,47
		54780	100,28																										137,23	100,47
		54816		3,612	19,51	19,52	23,127	23,128	23,079	23,065	23,098	23,101	23,086	23,108	23,121	23,101	23,095					19,527	19,529
		54840	100,43																										137,23	100,47
		54900	100,49															9,23											137,23	100,47
		54912		3,615	19,51	19,52	23,129	23,132	23,082	23,073	23,104	23,106	23,095	23,114	23,126	23,108	23,101			23,051	19,566	19,528	19,531
		54960	100,48																										137,23	100,47
		55008		3,626	19,509	19,52	23,139	23,141	23,092	23,077	23,108	23,113	23,101	23,121	23,132	23,11	23,107					19,529	19,534
		55020	100,3																										137,23	100,47
		55080	99,85																										137,23	100,47
		55104		3,625	19,51	19,52	23,139	23,142	23,097	23,09	23,116	23,117	23,108	23,127	23,137	23,119	23,114			23,05	19,565	19,53	19,534
		55140	100,64																										137,23	100,47
		55200	100,44	3,634	19,509	19,519	23,147	23,149	23,099	23,092	23,121	23,123	23,111	23,13	23,143	23,121	23,118	9,21	0			19,53	19,536	-0,05	-0,41	-0,01	0	0	137,39	100,47	130,25
		55260	100,46																										137,39	100,47
		55296		3,638	19,508	19,52	23,151	23,154	23,108	23,097	23,124	23,13	23,114	23,135	23,15	23,132	23,124			23,068	19,566	19,53	19,537
		55320	100,95																										137,39	100,47
		55380	100,62																										137,39	100,47
		55392		3,647	19,508	19,52	23,161	23,16	23,114	23,103	23,131	23,135	23,123	23,14	23,154	23,135	23,129					19,531	19,535
		55440	100,58																										137,29	100,47
		55488		3,651	19,509	19,52	23,163	23,167	23,12	23,111	23,138	23,141	23,131	23,147	23,16	23,14	23,136			23,069	19,568	19,529	19,535
		55500	100,2															9,19											137,29	100,47
		55560	100,35																										137,29	100,47
		55584		3,658	19,509	19,52	23,172	23,172	23,128	23,115	23,144	23,146	23,135	23,154	23,166	23,147	23,142					19,527	19,533
		55620	100,5																										137,29	100,47
		55680	100,05	3,663	19,508	19,52	23,175	23,179	23,133	23,119	23,149	23,153	23,139	23,157	23,172	23,15	23,147			23,086	19,568	19,528	19,532						137,34	100,47
		55740	100,03																										137,34	100,47
		55776		3,668	19,509	19,52	23,18	23,185	23,134	23,129	23,152	23,157	23,142	23,166	23,177	23,155	23,152					19,528	19,531
		55800	100,57															9,17	0					-0,04	-0,4	-0,01	0,02	0	137,5	100,47	130,21
		55860	100,6																										137,5	100,47
		55872		3,672	19,51	19,521	23,188	23,188	23,14	23,132	23,161	23,163	23,153	23,167	23,183	23,161	23,158			23,11	19,568	19,528	19,532
		55920	100,19																										137,39	100,47
		55968		3,677	19,51	19,521	23,192	23,193	23,147	23,132	23,162	23,17	23,161	23,176	23,188	23,169	23,163					19,528	19,532
		55980	100,24																										137,39	100,47
		56040	100,08																										137,45	100,47
		56064		3,683	19,51	19,52	23,196	23,2	23,151	23,14	23,169	23,174	23,157	23,182	23,195	23,173	23,168			23,111	19,569	19,528	19,53
		56100	100,5															9,15											137,45	100,47
		56160	100,52	3,691	19,509	19,519	23,205	23,205	23,159	23,145	23,175	23,179	23,162	23,185	23,199	23,182	23,173					19,528	19,53						137,6	100,47
		56220	100,6																										137,6	100,47
		56256		3,694	19,508	19,52	23,206	23,21	23,164	23,149	23,183	23,186	23,171	23,194	23,202	23,187	23,180			23,132	19,569	19,528	19,53
		56280	100,72																										137,6	100,47
		56340	100,45																										137,6	100,47
		56352		3,698	19,512	19,52	23,213	23,215	23,17	23,157	23,188	23,19	23,178	23,198	23,21	23,188	23,185					19,528	19,531
		56400	99,94															9,14	0					-0,09	-0,45	-0,04	-0,03	-0,04	137,55	100,47	129,63
		56448		3,706	19,509	19,519	23,218	23,221	23,176	23,164	23,191	23,196	23,186	23,202	23,217	23,197	23,191			23,133	19,569	19,528	19,532
		56460	100,1																										137,55	100,47
		56520	100,28																										137,71	100,47
		56544		3,712	19,51	19,519	23,225	23,229	23,18	23,166	23,199	23,203	23,191	23,208	23,221	23,204	23,197					19,528	19,531
		56580	100,74																										137,71	100,47
		56640	100,58	3,715	19,509	19,52	23,227	23,231	23,185	23,175	23,204	23,206	23,193	23,215	23,227	23,208	23,202			23,141	19,57	19,529	19,534						137,71	100,47
		56700	100,22															9,12											137,71	100,47
		56736		3,723	19,511	19,52	23,238	23,238	23,193	23,178	23,211	23,213	23,199	23,219	23,232	23,21	23,207					19,531	19,533
		56760	100,84																										137,71	100,47
		56820	100,69																										137,71	100,47
		56832		3,729	19,511	19,52	23,244	23,244	23,201	23,184	23,213	23,219	23,207	23,224	23,236	23,219	23,213			23,153	19,57	19,529	19,538
		56880	100,53																										137,6	100,47
		56928		3,734	19,511	19,519	23,244	23,254	23,199	23,195	23,22	23,224	23,212	23,229	23,243	23,224	23,218					19,528	19,53
		56940	100,11																										137,6	100,47
		57000	100,48															9,10	0					-0,07	-0,42	-0,03	-0,01	-0,03	137,6	100,47	129,42
		57024		3,736	19,511	19,521	23,254	23,251	23,205	23,2	23,225	23,228	23,22	23,233	23,249	23,231	23,224			23,157	19,569	19,528	19,532
		57060	100,33																										137,6	100,47
		57120	100,18	3,744	19,511	19,522	23,261	23,26	23,212	23,201	23,232	23,235	23,226	23,242	23,255	23,237	23,230					19,528	19,531						137,71	100,47
		57180	100,62																										137,71	100,47
		57216		3,747	19,513	19,522	23,264	23,265	23,217	23,207	23,235	23,239	23,224	23,244	23,258	23,241	23,233			23,172	19,569	19,528	19,53
		57240	100,79																										137,71	100,47
		57300	100,52															9,08											137,71	100,47
		57312		3,753	19,511	19,522	23,267	23,271	23,226	23,215	23,244	23,246	23,231	23,252	23,266	23,246	23,241					19,528	19,533
		57360	100,45																										137,6	100,47
		57408		3,757	19,513	19,522	23,273	23,276	23,23	23,224	23,248	23,252	23,24	23,257	23,271	23,249	23,246			23,186	19,567	19,53	19,531
		57420	100,57																										137,6	100,47
		57480	100,36																										137,6	100,47
		57504		3,764	19,512	19,522	23,28	23,282	23,236	23,228	23,251	23,258	23,243	23,262	23,276	23,257	23,251					19,529	19,53
		57540	100,25																										137,6	100,47
		57600	100,96	3,769	19,512	19,522	23,286	23,287	23,239	23,233	23,258	23,264	23,25	23,269	23,281	23,26	23,257	9,06	0	23,199	19,568	19,529	19,53	0,01	-0,35	0,03	0,06	0,05	137,71	100,47	130,05
		57660	100,85																										137,71	100,47
		57696		3,779	19,51	19,521	23,294	23,296	23,247	23,238	23,264	23,267	23,256	23,271	23,288	23,268	23,262					19,528	19,53
		57720	100,41																										137,6	100,47
		57780	100,57																										137,6	100,47
		57792		3,783	19,51	19,521	23,297	23,3	23,256	23,241	23,27	23,273	23,262	23,279	23,292	23,274	23,268			23,214	19,566	19,528	19,529
		57840	100,53																										137,6	100,47
		57888		3,787	19,511	19,522	23,303	23,304	23,259	23,244	23,273	23,278	23,27	23,285	23,297	23,275	23,273					19,529	19,53
		57900	99,92															9,04											137,6	100,47
		57960	99,73																										137,6	100,47
		57984		3,793	19,51	19,521	23,31	23,308	23,264	23,246	23,277	23,285	23,273	23,29	23,3	23,285	23,278			23,233	19,569	19,529	19,532
		58020	100,1																										137,6	100,47
		58080	100,57	3,795	19,512	19,523	23,312	23,313	23,27	23,254	23,285	23,289	23,28	23,295	23,31	23,288	23,284					19,528	19,531						137,87	100,47
		58140	100,69																										137,87	100,47
		58176		3,801	19,512	19,523	23,317	23,319	23,277	23,257	23,29	23,295	23,282	23,299	23,315	23,295	23,289			23,242	19,571	19,528	19,533
		58200	100,39															9,02	0					-0,04	-0,4	-0,01	0,02	0,01	137,87	100,47	130,08
		58260	100,34																										137,87	100,47
		58272		3,807	19,511	19,523	23,322	23,325	23,281	23,269	23,297	23,3	23,287	23,307	23,316	23,301	23,295					19,532	19,535
		58320	100,71																										137,87	100,47
		58368		3,813	19,511	19,521	23,328	23,331	23,285	23,278	23,302	23,306	23,297	23,311	23,324	23,306	23,301			23,259	19,571	19,53	19,534
		58380	101,24																										137,87	100,47
		58440	101,34																										137,66	100,47
		58464		3,819	19,511	19,522	23,335	23,335	23,288	23,282	23,305	23,31	23,302	23,316	23,331	23,314	23,306					19,53	19,534
		58500	100,91															9,00											137,66	100,47
		58560	100,78	3,826	19,512	19,523	23,342	23,345	23,294	23,289	23,309	23,316	23,302	23,321	23,335	23,316	23,310			23,253	19,568	19,531	19,533						137,29	100,47
		58620	100,24																										137,29	100,47
		58656		3,827	19,511	19,523	23,341	23,347	23,301	23,291	23,318	23,322	23,311	23,327	23,34	23,322	23,316					19,53	19,532
		58680	100,51																										137,23	100,47
		58740	100,26																										137,23	100,47
		58752		3,833	19,512	19,522	23,348	23,353	23,307	23,295	23,323	23,328	23,315	23,334	23,346	23,325	23,322			23,258	19,566	19,529	19,534
		58800	100,57															8,98	0					-0,06	-0,42	-0,02	0	-0,02	137,23	100,47	130,23
		58848		3,840	19,51	19,523	23,356	23,358	23,31	23,302	23,328	23,333	23,321	23,339	23,351	23,333	23,327					19,528	19,532
		58860	100,21																										137,23	100,47
		58920	100,33																										137,23	100,47
		58944		3,845	19,512	19,522	23,361	23,363	23,318	23,307	23,334	23,336	23,322	23,345	23,358	23,336	23,332			23,277	19,568	19,53	19,531
		58980	100,4																										137,23	100,47
		59040	100,53	3,850	19,511	19,522	23,365	23,369	23,324	23,314	23,339	23,342	23,33	23,35	23,363	23,344	23,338					19,529	19,532						137,34	100,47
		59100	100,21															8,97											137,34	100,47
		59136		3,858	19,511	19,52	23,376	23,372	23,325	23,32	23,344	23,349	23,336	23,354	23,367	23,348	23,343			23,28	19,571	19,529	19,533
		59160	100,22																										137,34	100,47
		59220	100,26																										137,34	100,47
		59232		3,862	19,511	19,521	23,379	23,378	23,332	23,324	23,35	23,354	23,34	23,36	23,373	23,355	23,349					19,528	19,533
		59280	100,26																										137,39	100,47
		59328		3,865	19,511	19,521	23,38	23,383	23,339	23,325	23,357	23,359	23,347	23,366	23,378	23,359	23,354			23,296	19,569	19,53	19,533
		59340	99,84																										137,39	100,47
		59400	100,12															8,94	0					-0,11	-0,47	-0,06	-0,06	-0,08	137,55	100,47	130,12
		59424		3,873	19,511	19,52	23,388	23,388	23,344	23,335	23,361	23,365	23,354	23,369	23,382	23,363	23,359					19,53	19,532
		59460	100,26																										137,55	100,47
		59520	100,16	3,878	19,511	19,521	23,392	23,396	23,349	23,336	23,366	23,369	23,357	23,375	23,387	23,369	23,364			23,306	19,564	19,529	19,531						137,71	100,47
		59580	100,86																										137,71	100,47
		59616		3,884	19,511	19,521	23,4	23,4	23,353	23,337	23,369	23,373	23,364	23,38	23,395	23,373	23,368					19,528	19,534
		59640	100,47																										137,71	100,47
		59700	100,88															8,92											137,71	100,47
		59712		3,889	19,512	19,521	23,405	23,405	23,362	23,347	23,375	23,382	23,372	23,385	23,399	23,379	23,375			23,34	19,562	19,529	19,532
		59760	100,74																										137,55	100,47
		59808		3,895	19,51	19,521	23,41	23,411	23,363	23,355	23,381	23,385	23,38	23,391	23,405	23,386	23,381					19,529	19,533
		59820	100,48																										137,55	100,47
		59880	100,57																										137,5	100,47
		59904		3,899	19,51	19,522	23,414	23,416	23,371	23,36	23,388	23,39	23,38	23,399	23,409	23,392	23,386			23,326	19,567	19,531	19,532
		59940	100,59																										137,5	100,47
		60000	100,59	3,904	19,511	19,521	23,417	23,423	23,376	23,366	23,395	23,396	23,384	23,403	23,415	23,394	23,391	8,90	0			19,531	19,533	-0,09	-0,44	-0,04	-0,03	-0,05	137,5	100,47	130,27
		60060	100,4																										137,5	100,47
		60096		3,910	19,511	19,52	23,423	23,428	23,381	23,371	23,398	23,402	23,382	23,408	23,422	23,401	23,396			23,345	19,566	19,532	19,533
		60120	100,44																										137,5	100,47
		60180	100,3																										137,5	100,47
		60192		3,914	19,512	19,52	23,43	23,43	23,385	23,376	23,402	23,407	23,396	23,413	23,425	23,405	23,401					19,531	19,534
		60240	100,22																										137,55	100,47
		60288		3,920	19,51	19,52	23,433	23,437	23,393	23,38	23,408	23,412	23,4	23,42	23,43	23,412	23,407			23,348	19,567	19,531	19,533
		60300	100,64															8,89											137,55	100,47
		60360	100,55																										137,55	100,47
		60384		3,926	19,509	19,522	23,441	23,441	23,392	23,383	23,413	23,417	23,403	23,423	23,436	23,415	23,410					19,532	19,534
		60420	100,78																										137,55	100,47
		60480	100,34	3,931	19,509	19,52	23,444	23,447	23,4	23,393	23,419	23,422	23,41	23,427	23,443	23,421	23,417			23,354	19,563	19,53	19,532						137,55	100,47
		60540	100,55																										137,55	100,47
		60576		3,935	19,51	19,52	23,447	23,452	23,406	23,397	23,424	23,429	23,401	23,434	23,445	23,428	23,420					19,53	19,533
		60600	100,2															8,86	0					-0,04	-0,4	0	0,02	0,01	137,55	100,47	130,14
		60660	100,7																										137,55	100,47
		60672		3,941	19,511	19,519	23,454	23,459	23,412	23,403	23,429	23,432	23,416	23,44	23,451	23,432	23,427			23,369	19,565	19,53	19,534
		60720	100,73																										137,6	100,47
		60768		3,947	19,51	19,519	23,459	23,464	23,416	23,407	23,432	23,437	23,428	23,444	23,456	23,437	23,432					19,531	19,533
		60780	100,36																										137,6	100,47
		60840	100,47																										137,6	100,47
		60864		3,953	19,51	19,519	23,467	23,468	23,424	23,414	23,438	23,442	23,434	23,446	23,46	23,444	23,438			23,382	19,569	19,531	19,533
		60900	100,3															8,85											137,6	100,47
		60960	100,54	3,957	19,51	19,519	23,47	23,474	23,431	23,419	23,445	23,449	23,438	23,454	23,467	23,449	23,444					19,531	19,534						137,6	100,47
		61020	100,32																										137,6	100,47
		61056		3,964	19,509	19,519	23,478	23,479	23,435	23,424	23,448	23,452	23,443	23,46	23,471	23,451	23,448			23,399	19,572	19,53	19,531
		61080	100,59																										137,6	100,47
		61140	100,34																										137,6	100,47
		61152		3,965	19,511	19,521	23,479	23,483	23,439	23,429	23,454	23,46	23,449	23,464	23,477	23,459	23,454					19,531	19,533
		61200	100,33															8,83	0					-0,12	-0,48	-0,07	-0,06	-0,08	137,6	100,47	129,67
		61248		3,974	19,508	19,52	23,488	23,488	23,444	23,434	23,461	23,464	23,454	23,469	23,482	23,464	23,459			23,415	19,572	19,53	19,533
		61260	100,33																										137,6	100,47
		61320	100,22																										137,71	100,47
		61344		3,978	19,51	19,52	23,491	23,494	23,452	23,44	23,465	23,469	23,459	23,475	23,487	23,468	23,464					19,532	19,533
		61380	99,77																										137,71	100,47
		61440	100,16	3,981	19,511	19,517	23,493	23,497	23,454	23,443	23,469	23,474	23,465	23,481	23,494	23,473	23,469			23,414	19,572	19,529	19,531						137,87	100,47
		61500	100															8,81											137,87	100,47
		61536		3,989	19,509	19,52	23,502	23,505	23,458	23,45	23,478	23,48	23,468	23,484	23,496	23,478	23,474					19,53	19,533
		61560	100,57																										138,07	100,47
		61620	100,63																										138,07	100,47
		61632		3,992	19,511	19,519	23,504	23,51	23,461	23,452	23,481	23,483	23,472	23,489	23,504	23,485	23,478			23,415	19,572	19,53	19,532
		61680	100,52																										138,07	100,47
		61728		3,999	19,51	19,521	23,514	23,516	23,468	23,459	23,486	23,492	23,476	23,496	23,507	23,486	23,484					19,529	19,532
		61740	100,4																										138,07	100,47
		61800	100,48															8,78	0					-0,06	-0,42	-0,02	0	-0,01	138,07	100,47	129,89
		61824		4,004	19,51	19,52	23,519	23,52	23,471	23,463	23,494	23,496	23,478	23,499	23,51	23,496	23,488			23,43	19,572	19,532	19,533
		61860	100,59																										138,07	100,47
		61920	100,69	4,007	19,511	19,52	23,52	23,524	23,475	23,467	23,497	23,5	23,483	23,504	23,515	23,498	23,492					19,53	19,533						138,07	100,47
		61980	100,59																										138,07	100,47
		62016		4,013	19,512	19,521	23,53	23,529	23,485	23,476	23,503	23,504	23,491	23,51	23,521	23,504	23,499			23,441	19,573	19,531	19,535
		62040	100,65																										138,02	100,47
		62100	100,68															8,77											138,02	100,47
		62112		4,017	19,511	19,52	23,531	23,534	23,493	23,482	23,507	23,51	23,499	23,515	23,529	23,506	23,505					19,529	19,535
		62160	100,41																										137,92	100,47
		62208		4,022	19,512	19,521	23,537	23,541	23,498	23,486	23,51	23,515	23,503	23,521	23,532	23,515	23,510			23,448	19,574	19,531	19,535
		62220	100,17																										137,92	100,47
		62280	100,46																										137,97	100,47
		62304		4,028	19,51	19,522	23,543	23,545	23,501	23,491	23,517	23,521	23,505	23,526	23,536	23,521	23,515					19,53	19,534
		62340	100,44																										137,97	100,47
		62400	100,55	4,031	19,511	19,521	23,545	23,549	23,504	23,495	23,524	23,525	23,515	23,53	23,541	23,525	23,520	8,75	0	23,455	19,574	19,529	19,534	-0,05	-0,42	-0,01	0,01	-0,01	137,97	100,47	130
		62460	100,73																										137,97	100,47
		62496		4,038	19,511	19,52	23,552	23,555	23,508	23,497	23,528	23,531	23,519	23,535	23,548	23,526	23,524					19,531	19,534
		62520	100,98																										137,97	100,47
		62580	100,78																										137,97	100,47
		62592		4,041	19,511	19,523	23,555	23,56	23,517	23,501	23,532	23,535	23,519	23,541	23,551	23,534	23,529			23,474	19,572	19,531	19,533
		62640	100,64																										137,81	100,47
		62688		4,047	19,512	19,522	23,563	23,565	23,521	23,507	23,537	23,541	23,527	23,545	23,556	23,54	23,534					19,53	19,532
		62700	100,32															8,74											137,81	100,47
		62760	100,57																										137,76	100,47
		62784		4,053	19,512	19,521	23,57	23,569	23,527	23,515	23,542	23,544	23,534	23,552	23,562	23,543	23,540			23,478	19,57	19,53	19,533
		62820	100,35																										137,76	100,47
		62880	100,18	4,058	19,512	19,523	23,575	23,575	23,528	23,521	23,548	23,551	23,535	23,555	23,568	23,551	23,545					19,53	19,533						137,81	100,47
		62940	100,48																										137,81	100,47
		62976		4,061	19,512	19,523	23,579	23,578	23,533	23,525	23,554	23,553	23,546	23,561	23,573	23,552	23,550			23,496	19,568	19,529	19,533
		63000	100,05															8,72	0					-0,07	-0,43	-0,03	-0,02	-0,03	137,87	100,47	130,1
		63060	100,2																										137,87	100,47
		63072		4,066	19,511	19,523	23,581	23,585	23,542	23,528	23,554	23,561	23,54	23,565	23,578	23,559	23,553					19,529	19,533
		63120	100,6																										138,02	100,47
		63168		4,071	19,513	19,523	23,586	23,592	23,547	23,532	23,564	23,564	23,551	23,571	23,583	23,564	23,560			23,508	19,566	19,529	19,532
		63180	100,61																										138,02	100,47
		63240	101,02																										138,02	100,47
		63264		4,074	19,513	19,525	23,591	23,594	23,552	23,536	23,565	23,57	23,559	23,574	23,587	23,567	23,564					19,53	19,533
		63300	100,95															8,70											138,02	100,47
		63360	100,63	4,081	19,512	19,524	23,6	23,598	23,554	23,545	23,571	23,575	23,56	23,577	23,594	23,572	23,569			23,516	19,567	19,531	19,533						137,81	100,47
		63420	100,23																										137,81	100,47
		63456		4,084	19,513	19,525	23,601	23,605	23,56	23,55	23,577	23,581	23,571	23,583	23,597	23,583	23,575					19,53	19,532
		63480	100,26																										137,71	100,47
		63540	99,87																										137,71	100,47
		63552		4,091	19,513	19,523	23,608	23,61	23,566	23,554	23,581	23,584	23,575	23,592	23,602	23,585	23,580			23,519	19,57	19,533	19,533
		63600	100,22															8,68	0					-0,11	-0,48	-0,06	-0,06	-0,07	137,92	100,47	130,01
		63648		4,097	19,513	19,523	23,613	23,616	23,572	23,558	23,586	23,591	23,579	23,596	23,607	23,589	23,585					19,532	19,535
		63660	100,05																										137,92	100,47
		63720	100,25																										138,07	100,47
		63744		4,102	19,513	19,523	23,619	23,621	23,576	23,564	23,594	23,594	23,587	23,6	23,612	23,59	23,590			23,53	19,57	19,534	19,536
		63780	100,61																										138,07	100,47
		63840	100,51	4,103	19,513	19,524	23,62	23,623	23,582	23,57	23,599	23,597	23,588	23,605	23,618	23,599	23,595					19,534	19,536						138,13	100,47
		63900	100,69															8,67											138,13	100,47
		63936		4,109	19,513	19,524	23,626	23,629	23,586	23,575	23,603	23,608	23,592	23,611	23,622	23,603	23,600			23,557	19,569	19,533	19,536
		63960	100,66																										138,13	100,47
		64020	100,64																										138,13	100,47
		64032		4,115	19,513	19,524	23,632	23,635	23,59	23,582	23,606	23,611	23,595	23,616	23,626	23,608	23,604					19,532	19,535
		64080	100,65																										138,02	100,47
		64128		4,119	19,511	19,523	23,635	23,637	23,593	23,585	23,609	23,615	23,602	23,621	23,634	23,613	23,609			23,57	19,57	19,531	19,533
		64140	100,62																										138,02	100,47
		64200	100,45															8,64	0					-0,07	-0,44	-0,03	-0,02	-0,03	137,92	100,47	129,88
		64224		4,125	19,513	19,523	23,643	23,643	23,594	23,59	23,617	23,62	23,61	23,623	23,635	23,619	23,614					19,529	19,532
		64260	100,77																										137,92	100,47
		64320	100,9	4,128	19,513	19,524	23,644	23,649	23,604	23,594	23,62	23,623	23,614	23,628	23,641	23,623	23,618			23,563	19,567	19,531	19,532						137,81	100,47
		64380	100,5																										137,81	100,47
		64416		4,135	19,51	19,523	23,65	23,654	23,608	23,599	23,627	23,628	23,618	23,635	23,647	23,627	23,624					19,531	19,534
		64440	100,47																										137,71	100,47
		64500	100															8,62											137,71	100,47
		64512		4,139	19,513	19,523	23,655	23,658	23,615	23,605	23,63	23,635	23,616	23,638	23,652	23,632	23,628			23,579	19,568	19,531	19,534
		64560	100,24																										137,81	100,47
		64608		4,146	19,513	19,522	23,66	23,666	23,621	23,609	23,638	23,638	23,624	23,646	23,657	23,639	23,634					19,533	19,536
		64620	100,5																										137,81	100,47
		64680	100,89																										137,97	100,47
		64704		4,150	19,512	19,523	23,667	23,668	23,626	23,615	23,641	23,645	23,628	23,647	23,662	23,642	23,638			23,585	19,571	19,535	19,538
		64740	100,63																										137,97	100,47
		64800	100,45	4,154	19,513	19,524	23,673	23,673	23,63	23,622	23,649	23,65	23,638	23,654	23,664	23,647	23,644	8,60	0			19,536	19,537	-0,05	-0,42	-0,01	0,01	0	137,87	100,47	129,92
		64860	100																										137,87	100,47
		64896		4,158	19,514	19,523	23,674	23,678	23,634	23,625	23,649	23,656	23,643	23,656	23,67	23,654	23,648			23,59	19,573	19,536	19,539
		64920	100,12																										137,92	100,47
		64980	100,22																										137,92	100,47
		64992		4,163	19,514	19,524	23,684	23,681	23,642	23,632	23,655	23,66	23,649	23,663	23,674	23,659	23,654					19,533	19,538
		65040	100,06																										138,07	100,47
		65088		4,168	19,514	19,522	23,685	23,687	23,643	23,635	23,661	23,662	23,65	23,668	23,683	23,661	23,658			23,605	19,572	19,534	19,535
		65100	100,45															8,59											138,07	100,47
		65160	100,4																										138,18	100,47
		65184		4,172	19,516	19,525	23,693	23,692	23,65	23,638	23,665	23,669	23,656	23,674	23,686	23,667	23,663					19,533	19,534
		65220	100,84																										138,18	100,47
		65280	100,92	4,176	19,516	19,524	23,694	23,699	23,653	23,64	23,673	23,674	23,663	23,679	23,689	23,672	23,668			23,611	19,572	19,534	19,534						138,18	100,47
		65340	100,93																										138,18	100,47
		65376		4,184	19,514	19,521	23,7	23,703	23,66	23,646	23,676	23,678	23,663	23,685	23,693	23,673	23,672					19,531	19,534
		65400	101,03															8,57	0					-0,07	-0,44	-0,03	-0,02	-0,03	137,92	100,47	130,44
		65460	100,82																										137,92	100,47
		65472		4,189	19,514	19,525	23,708	23,709	23,666	23,654	23,679	23,685	23,67	23,69	23,7	23,683	23,678			23,626	19,575	19,532	19,534
		65520	100,48																										137,71	100,47
		65568		4,191	19,515	19,523	23,709	23,711	23,67	23,659	23,683	23,687	23,678	23,694	23,704	23,689	23,683					19,531	19,534
		65580	100,5																										137,71	100,47
		65640	100,29																										137,71	100,47
		65664		4,197	19,514	19,523	23,717	23,715	23,673	23,661	23,688	23,694	23,684	23,698	23,71	23,692	23,688			23,65	19,577	19,53	19,532
		65700	100,76															8,55											137,71	100,47
		65760	100,55	4,203	19,514	19,523	23,721	23,721	23,682	23,67	23,696	23,697	23,686	23,702	23,715	23,699	23,693					19,532	19,532						137,71	100,47
Thu Oct 18 2018 09:04:57
