# Supplementary material for: Data from calorimetric decay heat measurements of five used PWR 17x17 nuclear fuel assemblies
Source: Data Brief. 2019 Dec 2;28:104917. doi: 10.1016/j.dib.2019.104917 (PMC6926112; doi:10.1016/j.dib.2019.104917)
Supplement: Multimedia component 1 [file mmc1.zip › Data/Calibration data from model measurements/EV_1200W_2019-03-18.xlsx]

## Sheet: 2019-03-18 EV1200W
Tinfo1	Tinfo2	Logg_tid	T1	T2	T3	T4	T5	T6	T7	T8	T9	T10	T11	T12	T13	T14	T15	T16	T17	T18	T19	T20	T21	T22	T23	T24	T25	T26	T27	T28	T29	T30
KSN	2019-03-18 EV1200W
Kalib. Temperaturstegringsprincipen	2019-03-18 EV1200W
KA701	KA702
40	-82
0,00528	0,00520
KA703	KA704
-29	-239
0,00374	0,00517
KA705	KALIB.TEMP
-118	0,0
0,00538	FÖRSTÄRKNING
	007
			_251KA901_A_kW	_251KA509	_251KA501_B1	_251KA501_B2	_251KA502_B1	_251KA502_B2	_251KA511_B1	_251KA511_B2	_251KA511_B3	_251KA511_B4	_251KA511_B5	_251KA511_B6	_251KA511_B7	_251KA511_B8	_251KA511	_251KA751_Vikt	_251KA101	_251KA521_B1	_251KA522_B1	_251KA531_B1	_251KA531_B2	_251KA701	_251KA702	_251KA703	_251KA704	_251KA705	_251EA1	EA1_Börvärde	_251KA901_B_PA
			W	°C	°C	°C	°C	°C	°C	°C	°C	°C	°C	°C	°C	°C	°C	kg	bar	°C	°C	°C	°C	Gy/h	Gy/h	Gy/h	Gy/h	Gy/h	W	W	W
Mon Mar 18 2019 09:45:15		60	1197,2																										1216,55	1195,85
		96		0,767	15,745	15,743	16,508	16,514	16,262	16,265	16,323	16,319	16,239	16,249	16,391	16,225	16,284					19,501	19,502
		120	1196,5																										1216,55	1195,85
		180	1195,44																										1216,55	1195,85
		192		0,124	16,488	16,511	16,624	16,622	16,26	16,267	16,328	16,366	16,242	16,298	16,49	16,308	16,320			16,273	19,498	19,5	19,502
		240	1195,21																										1216,55	1195,85
		288		-0,333	17,001	17,043	16,685	16,692	16,269	16,298	16,335	16,396	16,29	16,382	16,584	16,406	16,370					19,5	19,502
		300	1194,98															9,66											1216,55	1195,85
		360	1195,49																										1216,55	1195,85
		384		-0,690	17,435	17,463	16,755	16,764	16,28	16,32	16,349	16,47	16,346	16,357	16,677	16,508	16,413			16,327	19,496	19,499	19,511
		420	1195,77																										1216,55	1195,85
		480	1195,65	-0,998	17,837	17,867	16,844	16,863	16,388	16,382	16,411	16,554	16,412	16,356	16,748	16,493	16,468					19,501	19,504						1216,55	1195,85
		540	1196,2																										1216,55	1195,85
		576		-1,262	18,17	18,193	16,92	16,918	16,488	16,482	16,544	16,564	16,478	16,373	16,834	16,665	16,553			16,401	19,493	19,498	19,503
		600	1196,99															9,52	0					-2,67	-3,2	-0,89	-0,63	-3,07	1216,55	1195,85	124,98
		660	1196,08																										1216,55	1195,85
		672		-1,443	18,424	18,446	16,991	16,994	16,574	16,545	16,586	16,672	16,498	16,506	16,905	16,813	16,637					19,499	19,504
		720	1196,49																										1216,55	1195,85
		768		-1,569	18,632	18,653	17,064	17,082	16,628	16,607	16,731	16,748	16,573	16,545	16,992	16,847	16,709			16,487	19,494	19,501	19,504
		780	1195,18																										1216,55	1195,85
		840	1195,12																										1216,55	1195,85
		864		-1,652	18,796	18,814	17,146	17,16	16,727	16,769	16,828	16,803	16,68	16,633	17,074	16,861	16,797					19,501	19,502
		900	1196,28															9,44											1216,55	1195,85
		960	1196,04	-1,709	18,923	18,941	17,223	17,223	16,784	16,805	16,824	16,794	16,841	16,831	17,139	16,813	16,854			16,664	19,495	19,501	19,502						1216,55	1195,85
		1020	1195,73																										1216,55	1195,85
		1056		-1,785	19,027	19,04	17,255	17,241	16,838	16,824	16,815	16,862	16,898	17,034	17,203	16,891	16,921					19,499	19,505
		1080	1195,21																										1216,55	1195,85
		1140	1195,69																										1216,55	1195,85
		1152		-1,760	19,104	19,117	17,349	17,351	16,865	16,856	16,99	16,965	16,941	17,121	17,279	17,076	17,012			16,919	19,493	19,501	19,503
		1200	1195,5															9,34	0					-2,68	-3,22	-0,9	-0,64	-3,07	1216,55	1195,85	124,94
		1248		-1,760	19,17	19,184	17,402	17,432	16,906	16,906	16,986	17,093	17,019	17,17	17,348	17,074	17,063					19,501	19,504
		1260	1194,85																										1216,55	1195,85
		1320	1195,38																										1216,55	1195,85
		1344		-1,753	19,22	19,233	17,472	17,475	17,003	16,975	17,118	17,13	17,098	17,195	17,433	17,237	17,149			17,128	19,495	19,501	19,502
		1380	1196,05																										1216,55	1195,85
		1440	1195,12	-1,724	19,262	19,275	17,531	17,557	17,039	17,047	17,189	17,188	17,18	17,238	17,51	17,353	17,218					19,5	19,505						1216,55	1195,85
		1500	1194,98															9,28											1216,55	1195,85
		1536		-1,667	19,302	19,308	17,632	17,644	17,084	17,137	17,278	17,304	17,241	17,263	17,59	17,424	17,290			17,211	19,493	19,501	19,505
		1560	1195,24																										1216,55	1195,85
		1620	1195,8																										1216,55	1195,85
		1632		-1,636	19,327	19,337	17,69	17,703	17,184	17,221	17,31	17,346	17,33	17,299	17,679	17,498	17,358					19,502	19,504
		1680	1195,64																										1216,55	1195,85
		1728		-1,556	19,345	19,357	17,803	17,788	17,331	17,335	17,384	17,517	17,366	17,386	17,755	17,584	17,457			17,29	19,496	19,501	19,503
		1740	1194,71																										1216,55	1195,85
		1800	1194,64															9,22	0					-2,65	-3,17	-0,88	-0,59	-3,03	1216,55	1195,85	125,28
		1824		-1,497	19,368	19,377	17,876	17,875	17,495	17,458	17,524	17,524	17,397	17,393	17,859	17,554	17,525					19,501	19,504
		1860	1194,48																										1216,55	1195,85
		1920	1195,19	-1,442	19,385	19,397	17,946	17,952	17,556	17,5	17,584	17,603	17,468	17,431	17,94	17,607	17,586			17,377	19,494	19,498	19,502						1216,55	1195,85
		1980	1195,17																										1216,55	1195,85
		2016		-1,386	19,396	19,408	18,007	18,024	17,62	17,567	17,622	17,654	17,573	17,755	18,025	17,7	17,689					19,501	19,503
		2040	1194,61																										1216,55	1195,85
		2100	1193,85															9,19											1216,55	1195,85
		2112		-1,357	19,409	19,42	18,048	18,067	17,634	17,633	17,692	17,633	17,603	17,869	18,107	17,805	17,747			17,672	19,496	19,498	19,504
		2160	1194,27																										1216,55	1195,85
		2208		-1,290	19,419	19,424	18,126	18,137	17,647	17,636	17,78	17,734	17,725	17,956	18,22	17,832	17,816					19,501	19,504
		2220	1194,49																										1217,38	1195,85
		2280	1194,82																										1217,38	1195,85
		2304		-1,266	19,427	19,437	18,158	18,174	17,674	17,708	17,781	17,837	17,914	17,925	18,249	17,9	17,874			17,815	19,496	19,505	19,502
		2340	1194,85																										1217,38	1195,85
		2400	1194,1	-1,192	19,428	19,444	18,249	18,24	17,742	17,732	17,798	17,934	17,922	17,961	18,305	17,917	17,914	9,15	0			19,5	19,501	-2,65	-3,2	-0,88	-0,61	-3,05	1217,38	1195,85	125,37
		2460	1195,19																										1217,98	1195,85
		2496		-1,106	19,444	19,449	18,343	18,338	17,836	17,828	17,901	18,065	17,954	17,926	18,362	18,112	17,998			17,97	19,493	19,502	19,503
		2520	1195,87																										1217,98	1195,85
		2580	1196,24																										1217,98	1195,85
		2592		-1,036	19,444	19,453	18,409	18,416	17,929	17,912	18,013	18,074	18,08	17,964	18,453	18,192	18,077					19,499	19,504
		2640	1197,12																										1217,98	1195,85
		2688		-0,958	19,45	19,463	18,491	18,505	17,977	18,03	18,146	18,173	18,123	18,085	18,533	18,219	18,161			18,04	19,491	19,502	19,504
		2700	1196,52															9,16											1217,98	1195,85
		2760	1196,51																										1217,98	1195,85
		2784		-0,910	19,451	19,461	18,54	18,553	18,065	18,112	18,207	18,246	18,166	18,161	18,599	18,322	18,235					19,503	19,503
		2820	1196,39																										1217,98	1195,85
		2880	1195,77	-0,820	19,454	19,468	18,638	18,644	18,199	18,21	18,236	18,334	18,195	18,259	18,682	18,368	18,310			18,116	19,489	19,498	19,504						1217,98	1195,85
		2940	1195,91																										1217,98	1195,85
		2976		-0,771	19,459	19,474	18,693	18,699	18,224	18,257	18,334	18,35	18,269	18,325	18,763	18,484	18,376					19,502	19,504
		3000	1195,86															9,14	0					-2,74	-3,29	-0,95	-0,71	-3,14	1217,98	1195,85	125,24
		3060	1195,93																										1217,98	1195,85
		3072		-0,701	19,462	19,471	18,767	18,764	18,27	18,332	18,428	18,349	18,402	18,32	18,829	18,585	18,439			18,248	19,491	19,5	19,503
		3120	1195,09																										1217,98	1195,85
		3168		-0,633	19,463	19,472	18,83	18,839	18,346	18,375	18,46	18,471	18,44	18,412	18,754	18,653	18,489					19,5	19,504
		3180	1195,43																										1217,98	1195,85
		3240	1195,43																										1217,98	1195,85
		3264		-0,562	19,463	19,478	18,903	18,914	18,502	18,481	18,548	18,596	18,467	18,446	18,822	18,742	18,576			18,42	19,49	19,5	19,505
		3300	1195,48															9,11											1217,98	1195,85
		3360	1195,37	-0,461	19,465	19,478	19,004	19,016	18,612	18,554	18,66	18,699	18,614	18,505	18,904	18,76	18,664					19,499	19,502						1217,98	1195,85
		3420	1195,65																										1217,98	1195,85
		3456		-0,413	19,469	19,477	19,057	19,063	18,648	18,641	18,703	18,669	18,744	18,625	18,987	18,874	18,736			18,566	19,49	19,501	19,501
		3480	1195,53																										1217,98	1195,85
		3540	1195,15																										1217,98	1195,85
		3552		-0,366	19,47	19,48	19,099	19,119	18,693	18,696	18,69	18,724	18,756	18,684	19,032	18,914	18,774					19,498	19,504
		3600	1195,49															9,10	0					-2,68	-3,2	-0,89	-0,63	-3,06	1217,98	1195,85	125,5
		3648		-0,297	19,471	19,48	19,177	19,18	18,747	18,744	18,795	18,79	18,873	18,758	19,105	18,969	18,848			18,754	19,488	19,493	19,506
		3660	1195,21																										1217,98	1195,85
		3720	1194,89																										1217,98	1195,85
		3744		-0,229	19,471	19,483	19,237	19,259	18,8	18,83	18,88	18,887	18,949	18,856	19,169	19,018	18,924					19,506	19,496
		3780	1194,92																										1217,98	1195,85
		3840	1194,65	-0,144	19,469	19,487	19,328	19,34	18,879	18,92	18,985	18,959	18,946	18,983	19,233	19,103	19,001			18,91	19,494	19,497	19,507						1217,98	1195,85
		3900	1194,93															9,13											1218,59	1195,85
		3936		-0,086	19,473	19,485	19,396	19,389	18,929	18,982	19,052	19,066	19,049	19,001	19,308	19,179	19,071					19,498	19,503
		3960	1195,23																										1218,59	1195,85
		4020	1195,09																										1218,59	1195,85
		4032		-0,019	19,474	19,486	19,455	19,466	18,98	19,018	19,094	19,163	19,083	19,018	19,383	19,194	19,117			18,984	19,493	19,493	19,502
		4080	1195,32																										1218,59	1195,85
		4128		0,095	19,471	19,484	19,573	19,572	19,14	19,095	19,207	19,2	19,127	19,1	19,453	19,342	19,208					19,498	19,496
		4140	1195,39																										1218,59	1195,85
		4200	1194,7															9,12	0					-2,72	-3,27	-0,94	-0,68	-3,12	1218,59	1195,85	125,66
		4224		0,131	19,468	19,49	19,604	19,616	19,168	19,171	19,307	19,305	19,235	19,145	19,528	19,428	19,286			19,056	19,498	19,5	19,506
		4260	1194,93																										1218,59	1195,85
		4320	1195,85	0,228	19,473	19,482	19,709	19,703	19,195	19,295	19,348	19,357	19,244	19,218	19,602	19,514	19,347					19,502	19,504						1218,59	1195,85
		4380	1195,59																										1218,59	1195,85
		4416		0,279	19,477	19,489	19,769	19,755	19,323	19,348	19,364	19,384	19,327	19,309	19,673	19,492	19,402			19,229	19,492	19,499	19,503
		4440	1195,41																										1218,59	1195,85
		4500	1195,92															9,11											1218,59	1195,85
		4512		0,343	19,485	19,488	19,83	19,829	19,46	19,4	19,393	19,465	19,442	19,442	19,743	19,542	19,486					19,503	19,505
		4560	1195,53																										1218,59	1195,85
		4608		0,384	19,475	19,495	19,866	19,872	19,528	19,464	19,468	19,495	19,527	19,56	19,809	19,521	19,547			19,475	19,499	19,499	19,506
		4620	1196,17																										1218,59	1195,85
		4680	1196,55																										1218,59	1195,85
		4704		0,472	19,479	19,491	19,943	19,971	19,507	19,516	19,597	19,593	19,628	19,646	19,868	19,595	19,619					19,506	19,503
		4740	1196,29																										1218,59	1195,85
		4800	1196,04	0,537	19,478	19,485	20,021	20,016	19,535	19,561	19,617	19,688	19,698	19,732	19,929	19,68	19,680	9,12	0	19,649	19,495	19,5	19,502	-2,66	-3,2	-0,89	-0,62	-3,06	1218,59	1195,85	125,68
		4860	1195,59																										1218,59	1195,85
		4896		0,591	19,479	19,489	20,072	20,078	19,558	19,611	19,685	19,727	19,742	19,756	19,993	19,726	19,725					19,502	19,502
		4920	1195,27																										1218,59	1195,85
		4980	1196,27																										1218,59	1195,85
		4992		0,664	19,479	19,488	20,162	20,134	19,691	19,696	19,777	19,81	19,87	19,975	20,083	19,864	19,846			19,801	19,493	19,5	19,497
		5040	1195,57																										1218,59	1195,85
		5088		0,744	19,481	19,492	20,228	20,232	19,799	19,759	19,875	19,847	19,958	19,922	20,155	19,906	19,903					19,5	19,5
		5100	1195,35															9,10											1218,59	1195,85
		5160	1195,6																										1218,59	1195,85
		5184		0,789	19,485	19,492	20,277	20,279	19,811	19,824	19,934	19,901	19,955	19,963	20,198	19,996	19,948			19,907	19,492	19,502	19,504
		5220	1195,72																										1218,59	1195,85
		5280	1196,74	0,879	19,48	19,491	20,367	20,362	19,859	19,954	20,023	20,073	20,034	20,094	20,263	20,051	20,044					19,5	19,504						1218,59	1195,85
		5340	1196,64																										1218,59	1195,85
		5376		0,957	19,48	19,492	20,437	20,45	19,983	19,968	20,058	20,137	19,984	20,091	20,343	20,195	20,095			20,021	19,5	19,507	19,502
		5400	1195,77															9,13	0					-2,67	-3,21	-0,89	-0,64	-3,07	1218,59	1195,85	125,62
		5460	1197,52																										1218,59	1195,85
		5472		1,028	19,485	19,486	20,511	20,516	20,134	20,108	20,15	20,182	20,099	20,124	20,418	20,263	20,185					19,503	19,507
		5520	1196,64																										1218,59	1195,85
		5568		1,094	19,486	19,491	20,573	20,592	20,195	20,153	20,221	20,245	20,14	20,115	20,487	20,35	20,238			20,096	19,499	19,507	19,503
		5580	1195,47																										1218,59	1195,85
		5640	1196,16																										1218,59	1195,85
		5664		1,156	19,482	19,498	20,634	20,659	20,251	20,215	20,268	20,3	20,25	20,248	20,556	20,354	20,305					19,501	19,497
		5700	1196,46															9,10											1218,59	1195,85
		5760	1196,01	1,213	19,479	19,504	20,706	20,702	20,345	20,275	20,328	20,338	20,314	20,287	20,63	20,462	20,372			20,236	19,498	19,501	19,504						1218,59	1195,85
		5820	1197,01																										1218,59	1195,85
		5856		1,276	19,488	19,488	20,759	20,77	20,37	20,34	20,405	20,402	20,339	20,378	20,704	20,589	20,441					19,503	19,51
		5880	1196,36																										1218,59	1195,85
		5940	1197,22																										1218,59	1195,85
		5952		1,371	19,485	19,502	20,859	20,871	20,478	20,4	20,477	20,51	20,416	20,431	20,766	20,506	20,498			20,359	19,501	19,5	19,506
		6000	1195,65															9,12	0					-2,71	-3,24	-0,92	-0,67	-3,1	1218,59	1195,85	125,29
		6048		1,435	19,495	19,49	20,917	20,937	20,52	20,462	20,568	20,584	20,438	20,482	20,83	20,61	20,562					19,501	19,504
		6060	1196,35																										1218,59	1195,85
		6120	1196,36																										1218,59	1195,85
		6144		1,496	19,488	19,496	20,978	20,999	20,583	20,568	20,604	20,641	20,528	20,741	20,895	20,612	20,646			20,607	19,503	19,503	19,506
		6180	1195,57																										1218,59	1195,85
		6240	1194,81	1,558	19,488	19,493	21,035	21,062	20,656	20,589	20,657	20,641	20,67	20,816	20,96	20,768	20,720					19,502	19,5						1218,59	1195,85
		6300	1194,54															9,13											1218,59	1195,85
		6336		1,590	19,49	19,503	21,081	21,093	20,648	20,619	20,669	20,727	20,708	20,825	21,011	20,881	20,761			20,692	19,511	19,505	19,506
		6360	1194,69																										1218,59	1195,85
		6420	1195,95																										1218,59	1195,85
		6432		1,681	19,491	19,503	21,174	21,182	20,766	20,726	20,767	20,867	20,807	20,807	21,085	20,908	20,842					19,502	19,507
		6480	1196,62																										1218,59	1195,85
		6528		1,772	19,487	19,494	21,259	21,266	20,875	20,805	20,913	20,944	20,83	20,816	21,17	21,055	20,926			20,772	19,506	19,501	19,506
		6540	1196,75																										1218,59	1195,85
		6600	1195,13															9,12	0					-2,65	-3,18	-0,88	-0,61	-3,04	1218,59	1195,85	125,37
		6624		1,836	19,489	19,5	21,327	21,333	20,932	20,957	20,972	21,02	20,859	20,881	21,238	20,958	20,977					19,496	19,501
		6660	1194,42																										1218,59	1195,85
		6720	1194,89	1,901	19,489	19,496	21,382	21,406	21,001	21,006	21,03	21,003	21,004	20,939	21,299	21,117	21,050			20,995	19,504	19,5	19,511						1218,59	1195,85
		6780	1194,94																										1219,19	1195,85
		6816		1,931	19,487	19,5	21,415	21,434	21,022	21,027	21,051	21,087	21,05	21,05	21,386	21,276	21,119					19,499	19,504
		6840	1195,96																										1219,19	1195,85
		6900	1195,14															9,13											1219,19	1195,85
		6912		2,033	19,49	19,495	21,515	21,537	21,104	21,095	21,149	21,148	21,132	21,113	21,429	21,238	21,176			21,1	19,511	19,498	19,503
		6960	1195,65																										1219,19	1195,85
		7008		2,110	19,488	19,507	21,607	21,609	21,19	21,139	21,213	21,245	21,247	21,193	21,482	21,398	21,263					19,499	19,507
		7020	1195,79																										1219,19	1195,85
		7080	1195,32																										1219,19	1195,85
		7104		2,147	19,493	19,501	21,647	21,64	21,211	21,229	21,279	21,288	21,365	21,256	21,567	21,464	21,332			21,222	19,511	19,5	19,496
		7140	1196,04																										1219,19	1195,85
		7200	1195,58	2,236	19,491	19,5	21,716	21,746	21,236	21,273	21,344	21,369	21,388	21,317	21,636	21,454	21,377	9,12	0			19,499	19,502	-2,72	-3,29	-0,95	-0,65	-3,09	1219,19	1195,85	125,67
		7260	1195,42																										1219,19	1195,85
		7296		2,288	19,492	19,499	21,783	21,783	21,344	21,356	21,403	21,477	21,402	21,384	21,695	21,491	21,444			21,407	19,512	19,501	19,512
		7320	1194,74																										1219,19	1195,85
		7380	1194,77																										1219,19	1195,85
		7392		2,378	19,49	19,501	21,871	21,876	21,478	21,434	21,495	21,547	21,477	21,583	21,769	21,458	21,530					19,498	19,505
		7440	1194,57																										1219,19	1195,85
		7488		2,449	19,491	19,494	21,941	21,941	21,534	21,503	21,546	21,575	21,509	21,614	21,829	21,57	21,585			21,487	19,51	19,499	19,51
		7500	1194,82															9,15											1219,19	1195,85
		7560	1194,61																										1219,19	1195,85
		7584		2,490	19,494	19,5	21,986	21,988	21,54	21,559	21,632	21,601	21,588	21,74	21,892	21,716	21,658					19,501	19,502
		7620	1194,77																										1219,19	1195,85
		7680	1194,89	2,532	19,49	19,498	22,013	22,038	21,547	21,571	21,633	21,678	21,724	21,769	21,965	21,852	21,717			21,597	19,514	19,504	19,504						1219,19	1195,85
		7740	1195,05																										1219,19	1195,85
		7776		2,597	19,494	19,506	22,104	22,091	21,613	21,638	21,736	21,73	21,739	21,774	22,012	21,921	21,770					19,5	19,506
		7800	1194,59															9,14	0					-2,72	-3,26	-0,93	-0,68	-3,12	1219,19	1195,85	125,71
		7860	1194,97																										1219,19	1195,85
		7872		2,680	19,488	19,496	22,169	22,175	21,805	21,732	21,794	21,863	21,76	21,816	22,132	21,984	21,861			21,7	19,517	19,507	19,509
		7920	1195,19																										1219,19	1195,85
		7968		2,779	19,492	19,499	22,28	22,269	21,957	21,948	21,943	21,925	21,791	21,855	22,167	22,062	21,956					19,499	19,496
		7980	1195,52																										1219,19	1195,85
		8040	1195,43																										1219,19	1195,85
		8064		2,869	19,488	19,502	22,357	22,372	22,01	22,006	21,985	22,01	21,884	21,891	22,226	22,112	22,016			21,839	19,518	19,504	19,503
		8100	1195,38															9,17											1219,19	1195,85
		8160	1194,72	2,900	19,498	19,506	22,402	22,401	22,001	21,99	22,096	22,04	22,002	21,947	22,298	22,183	22,070					19,505	19,505						1219,19	1195,85
		8220	1193,74																										1219,19	1195,85
		8256		2,937	19,49	19,5	22,433	22,431	22,059	22,043	22,047	22,019	22,005	22,108	22,354	22,266	22,113			21,966	19,514	19,505	19,505
		8280	1194,25																										1219,19	1195,85
		8340	1195																										1220,18	1195,85
		8352		3,018	19,494	19,5	22,516	22,515	22,152	22,137	22,158	22,105	22,106	22,145	22,418	22,228	22,181					19,504	19,506
		8400	1195,51															9,16	0					-2,69	-3,23	-0,91	-0,65	-3,09	1220,18	1195,85	125,43
		8448		3,079	19,484	19,502	22,574	22,57	22,177	22,174	22,22	22,223	22,175	22,153	22,487	22,365	22,247			22,142	19,517	19,502	19,504
		8460	1195,93																										1220,18	1195,85
		8520	1197,01																										1220,18	1195,85
		8544		3,147	19,49	19,499	22,632	22,651	22,231	22,209	22,267	22,285	22,213	22,212	22,547	22,447	22,301					19,501	19,503
		8580	1195,84																										1220,18	1195,85
		8640	1195,48	3,211	19,493	19,502	22,709	22,708	22,323	22,285	22,32	22,345	22,339	22,303	22,61	22,429	22,369			22,234	19,518	19,503	19,502						1220,18	1195,85
		8700	1194,78															9,16											1220,18	1195,85
		8736		3,283	19,496	19,501	22,774	22,79	22,44	22,335	22,377	22,428	22,38	22,491	22,668	22,489	22,451					19,5	19,505
		8760	1194,72																										1220,18	1195,85
		8820	1194,55																										1220,18	1195,85
		8832		3,343	19,49	19,497	22,832	22,84	22,463	22,42	22,44	22,505	22,41	22,637	22,741	22,56	22,522			22,482	19,512	19,499	19,503
		8880	1195,98																										1220,18	1195,85
		8928		3,408	19,493	19,5	22,905	22,903	22,495	22,48	22,507	22,523	22,437	22,683	22,803	22,576	22,563					19,498	19,5
		8940	1196,59																										1220,18	1195,85
		9000	1196,42															9,17	0					-2,62	-3,16	-0,86	-0,59	-3,02	1220,18	1195,85	125,37
		9024		3,460	19,491	19,501	22,95	22,962	22,557	22,557	22,55	22,587	22,655	22,643	22,861	22,773	22,648			22,586	19,522	19,502	19,501
		9060	1195,64																										1220,18	1195,85
		9120	1196,64	3,516	19,497	19,498	23,011	23,016	22,574	22,601	22,57	22,628	22,695	22,69	22,927	22,775	22,682					19,502	19,503						1220,18	1195,85
		9180	1195,81																										1220,18	1195,85
		9216		3,615	19,493	19,496	23,114	23,105	22,687	22,638	22,658	22,788	22,733	22,731	22,993	22,861	22,761			22,699	19,519	19,502	19,504
		9240	1195,59																										1220,18	1195,85
		9300	1195,28															9,17											1220,18	1195,85
		9312		3,670	19,488	19,501	23,174	23,155	22,714	22,744	22,768	22,851	22,779	22,762	23,054	22,931	22,825					19,497	19,504
		9360	1195,11																										1220,18	1195,85
		9408		3,744	19,492	19,497	23,243	23,235	22,817	22,832	22,948	22,879	22,81	22,833	23,131	22,904	22,894			22,789	19,522	19,501	19,507
		9420	1196,7																										1220,18	1195,85
		9480	1197,77																										1220,18	1195,85
		9504		3,793	19,491	19,498	23,286	23,288	22,885	22,913	22,926	22,928	22,926	22,877	23,211	23,032	22,962					19,502	19,504
		9540	1197,03																										1219,46	1195,85
		9600	1195,53	3,871	19,492	19,498	23,365	23,368	22,994	22,935	22,979	23,006	22,98	22,935	23,259	23,102	23,024	9,17	0	22,883	19,53	19,499	19,501	-2,72	-3,27	-0,93	-0,68	-3,13	1219,46	1195,85	125,41
		9660	1195,42																										1219,46	1195,85
		9696		3,932	19,494	19,501	23,421	23,437	23,04	23,002	23,028	23,087	23,024	23,067	23,334	23,048	23,079					19,504	19,504
		9720	1195,41																										1219,46	1195,85
		9780	1196,5																										1219,46	1195,85
		9792		3,981	19,493	19,5	23,47	23,485	23,085	23,079	23,112	23,102	23,083	23,223	23,397	23,145	23,153			23,099	19,525	19,502	19,503
		9840	1195,62																										1219,46	1195,85
		9888		4,047	19,492	19,497	23,547	23,535	23,143	23,131	23,196	23,181	23,112	23,274	23,448	23,231	23,214					19,499	19,508
		9900	1195,14															9,18											1219,46	1195,85
		9960	1195,38																										1219,46	1195,85
		9984		4,086	19,495	19,502	23,585	23,583	23,153	23,158	23,197	23,266	23,253	23,368	23,51	23,371	23,285			23,172	19,524	19,504	19,505
		10020	1194,99																										1219,46	1195,85
		10080	1194,61	4,168	19,49	19,504	23,665	23,664	23,24	23,215	23,295	23,324	23,264	23,35	23,575	23,46	23,340					19,502	19,504						1219,46	1195,85
		10140	1195,34																										1219,46	1195,85
		10176		4,243	19,491	19,501	23,728	23,75	23,244	23,297	23,378	23,412	23,361	23,376	23,635	23,545	23,406			23,303	19,529	19,503	19,504
		10200	1195,49															9,21	0					-2,68	-3,22	-0,89	-0,63	-3,06	1219,46	1195,85	125,62
		10260	1195,62																										1219,46	1195,85
		10272		4,309	19,493	19,5	23,801	23,81	23,417	23,351	23,422	23,453	23,401	23,413	23,7	23,596	23,469					19,498	19,501
		10320	1195,57																										1219,46	1195,85
		10368		4,396	19,486	19,497	23,897	23,878	23,498	23,482	23,52	23,545	23,456	23,45	23,778	23,609	23,542			23,383	19,526	19,503	19,506
		10380	1195,05																										1219,46	1195,85
		10440	1194,81																										1219,46	1195,85
		10464		4,449	19,492	19,507	23,95	23,947	23,559	23,583	23,63	23,567	23,537	23,493	23,851	23,729	23,619					19,493	19,504
		10500	1194,79															9,20											1219,46	1195,85
		10560	1195,04	4,515	19,495	19,496	24,01	24,01	23,63	23,615	23,61	23,626	23,596	23,59	23,902	23,713	23,660			23,542	19,529	19,502	19,498						1219,46	1195,85
		10620	1194,27																										1219,46	1195,85
		10656		4,565	19,495	19,506	24,062	24,07	23,706	23,655	23,663	23,714	23,68	23,775	23,97	23,711	23,734					19,499	19,499
		10680	1194,11																										1219,46	1195,85
		10740	1194,01																										1220,29	1195,85
		10752		4,613	19,497	19,509	24,116	24,115	23,747	23,74	23,765	23,747	23,723	23,756	24,024	23,887	23,799			23,684	19,525	19,502	19,509
		10800	1193,91															9,21	0					-2,7	-3,23	-0,92	-0,66	-3,09	1220,29	1195,85	126,01
		10848		4,691	19,487	19,504	24,187	24,185	23,778	23,787	23,801	23,818	23,783	23,781	24,139	24,003	23,861					19,503	19,495
		10860	1195,03																										1221,11	1195,85
		10920	1195,83																										1221,11	1195,85
		10944		4,761	19,489	19,505	24,244	24,271	23,837	23,825	23,922	23,919	23,938	23,888	24,168	24,061	23,945			23,811	19,53	19,504	19,503
		10980	1195,52																										1221,11	1195,85
		11040	1195,63	4,796	19,498	19,5	24,297	24,293	23,854	23,864	23,963	23,944	23,941	23,908	24,216	24,101	23,974					19,495	19,501						1221,11	1195,85
		11100	1195,14															9,23											1221,11	1195,85
		11136		4,897	19,493	19,497	24,395	24,389	23,951	23,953	24,087	24,041	24,002	23,978	24,276	24,166	24,057			23,911	19,535	19,505	19,496
		11160	1195,29																										1221,11	1195,85
		11220	1195,28																										1221,11	1195,85
		11232		4,961	19,495	19,496	24,46	24,452	24,117	24,059	24,11	24,087	24,102	24,01	24,346	24,119	24,119					19,488	19,497
		11280	1195,28																										1221,11	1195,85
		11328		5,022	19,494	19,5	24,512	24,527	24,126	24,082	24,125	24,189	24,104	24,172	24,409	24,162	24,171			24,028	19,531	19,499	19,502
		11340	1195,45																										1221,11	1195,85
		11400	1197,05															9,21	0					-2,66	-3,2	-0,89	-0,62	-3,06	1221,11	1195,85	126
		11424		5,061	19,494	19,5	24,557	24,558	24,157	24,153	24,17	24,176	24,146	24,35	24,459	24,243	24,232					19,499	19,498
		11460	1195,75																										1221,11	1195,85
		11520	1195,77	5,125	19,492	19,505	24,621	24,625	24,214	24,218	24,295	24,244	24,3	24,324	24,529	24,337	24,308			24,288	19,529	19,5	19,498						1221,11	1195,85
		11580	1195,01																										1221,11	1195,85
		11616		5,164	19,489	19,503	24,644	24,676	24,219	24,231	24,304	24,281	24,334	24,463	24,575	24,389	24,349					19,499	19,506
		11640	1195,02																										1221,11	1195,85
		11700	1194,03															9,23											1221,11	1195,85
		11712		5,231	19,492	19,504	24,722	24,735	24,241	24,278	24,325	24,395	24,415	24,516	24,633	24,412	24,402			24,386	19,535	19,497	19,501
		11760	1196,42																										1221,11	1195,85
		11808		5,290	19,492	19,501	24,792	24,781	24,376	24,352	24,396	24,455	24,509	24,54	24,688	24,501	24,477					19,501	19,502
		11820	1195,53																										1221,11	1195,85
		11880	1195,31																										1221,11	1195,85
		11904		5,370	19,487	19,504	24,853	24,877	24,403	24,427	24,484	24,531	24,517	24,617	24,755	24,532	24,533			24,501	19,534	19,501	19,5
		11940	1196,27																										1221,11	1195,85
		12000	1195,92	5,439	19,495	19,504	24,935	24,941	24,529	24,488	24,575	24,637	24,612	24,681	24,818	24,563	24,613	9,21	0			19,498	19,506	-2,65	-3,19	-0,88	-0,61	-3,05	1221,11	1195,85	125,68
		12060	1195,98																										1221,11	1195,85
		12096		5,505	19,494	19,498	24,99	25,012	24,576	24,568	24,617	24,649	24,695	24,754	24,881	24,65	24,674			24,633	19,533	19,5	19,506
		12120	1196,39																										1221,11	1195,85
		12180	1196,3																										1221,11	1195,85
		12192		5,540	19,497	19,504	25,034	25,046	24,574	24,604	24,634	24,746	24,769	24,841	24,946	24,759	24,734					19,499	19,503
		12240	1196,6																										1221,11	1195,85
		12288		5,622	19,495	19,5	25,108	25,131	24,624	24,649	24,693	24,798	24,84	24,825	25,005	24,765	24,775			24,79	19,534	19,498	19,495
		12300	1196,02															9,21											1221,11	1195,85
		12360	1194,29																										1221,11	1195,85
		12384		5,679	19,496	19,5	25,175	25,179	24,704	24,741	24,767	24,855	24,841	24,924	25,064	24,926	24,853					19,499	19,506
		12420	1194,97																										1221,11	1195,85
		12480	1194,57	5,745	19,489	19,5	25,236	25,243	24,818	24,809	24,819	24,927	24,883	24,923	25,131	24,992	24,913			24,814	19,529	19,499	19,498						1221,11	1195,85
		12540	1195,14																										1221,11	1195,85
		12576		5,824	19,489	19,503	25,312	25,327	24,923	24,928	24,968	25,002	24,884	24,933	25,204	25,063	24,988					19,503	19,503
		12600	1195,79															9,24	0					-2,63	-3,16	-0,86	-0,58	-3,02	1221,11	1195,85	125,85
		12660	1195,69																										1221,11	1195,85
		12672		5,871	19,492	19,502	25,373	25,363	24,992	24,985	25,037	25,021	24,963	25,041	25,266	25,138	25,055			24,901	19,53	19,501	19,504
		12720	1194,85																										1221,11	1195,85
		12768		5,929	19,492	19,505	25,413	25,443	25,089	25,046	25,049	25,079	24,985	25,042	25,331	25,228	25,106					19,501	19,509
		12780	1195,65																										1221,11	1195,85
		12840	1197,13																										1221,11	1195,85
		12864		6,016	19,49	19,502	25,509	25,515	25,126	25,126	25,141	25,192	25,076	25,05	25,396	25,278	25,173			24,966	19,54	19,502	19,506
		12900	1196,38															9,24											1221,11	1195,85
		12960	1196,08	6,068	19,496	19,508	25,557	25,584	25,18	25,168	25,221	25,225	25,177	25,109	25,46	25,377	25,240					19,501	19,505						1221,11	1195,85
		13020	1195,93																										1221,11	1195,85
		13056		6,128	19,493	19,503	25,626	25,626	25,25	25,248	25,265	25,265	25,291	25,2	25,524	25,434	25,310			25,142	19,542	19,505	19,504
		13080	1195,66																										1221,11	1195,85
		13140	1195,45																										1221,11	1195,85
		13152		6,193	19,498	19,507	25,701	25,689	25,344	25,317	25,315	25,311	25,342	25,245	25,58	25,396	25,356					19,502	19,512
		13200	1195,19															9,24	0					-2,69	-3,22	-0,91	-0,65	-3,09	1221,11	1195,85	125,86
		13248		6,252	19,494	19,505	25,754	25,748	25,419	25,381	25,375	25,388	25,367	25,538	25,642	25,358	25,434			25,304	19,538	19,5	19,503
		13260	1194,71																										1221,11	1195,85
		13320	1193,32																										1221,11	1195,85
		13344		6,298	19,493	19,507	25,793	25,803	25,422	25,429	25,398	25,438	25,45	25,478	25,702	25,568	25,486					19,505	19,502
		13380	1194,45																										1221,94	1195,85
		13440	1195,56	6,349	19,494	19,51	25,839	25,863	25,426	25,441	25,501	25,506	25,443	25,621	25,755	25,613	25,538			25,465	19,539	19,505	19,511						1221,94	1195,85
		13500	1196,73															9,25											1221,94	1195,85
		13536		6,420	19,499	19,509	25,924	25,925	25,485	25,51	25,536	25,619	25,507	25,634	25,811	25,692	25,599					19,507	19,507
		13560	1196,42																										1221,94	1195,85
		13620	1195,92																										1221,94	1195,85
		13632		6,469	19,491	19,509	25,966	25,972	25,548	25,548	25,586	25,607	25,639	25,652	25,873	25,68	25,642			25,617	19,534	19,504	19,505
		13680	1194,82																										1221,94	1195,85
		13728		6,563	19,492	19,509	26,065	26,062	25,611	25,649	25,662	25,768	25,67	25,679	25,936	25,766	25,718					19,504	19,502
		13740	1195,18																										1221,94	1195,85
		13800	1195,04															9,24	0					-2,68	-3,21	-0,9	-0,63	-3,07	1221,94	1195,85	125,79
		13824		6,614	19,499	19,507	26,109	26,126	25,818	25,767	25,799	25,788	25,68	25,723	26	25,895	25,809			25,677	19,544	19,505	19,508
		13860	1196,67																										1221,94	1195,85
		13920	1196,51	6,675	19,5	19,506	26,173	26,183	25,823	25,819	25,844	25,817	25,738	25,758	26,149	25,947	25,862					19,505	19,506						1221,94	1195,85
		13980	1195,95																										1221,94	1195,85
		14016		6,718	19,497	19,503	26,221	26,215	25,874	25,811	25,878	25,872	25,821	25,784	26,16	25,896	25,887			25,775	19,541	19,499	19,507
		14040	1195,36																										1221,94	1195,85
		14100	1195,85															9,23											1221,94	1195,85
		14112		6,807	19,497	19,503	26,304	26,309	25,945	25,914	25,926	25,95	25,915	26,073	26,191	25,921	25,979					19,5	19,506
		14160	1195,49																										1221,94	1195,85
		14208		6,850	19,495	19,51	26,35	26,356	26,008	25,963	25,95	25,973	26,002	26,059	26,246	26,038	26,030			25,971	19,542	19,5	19,503
		14220	1195,02																										1221,94	1195,85
		14280	1195,42																										1221,94	1195,85
		14304		6,888	19,495	19,504	26,373	26,401	26,003	25,98	26,015	26,047	26,006	26,15	26,292	26,088	26,073					19,502	19,505
		14340	1194,57																										1221,94	1195,85
		14400	1195,22	6,957	19,494	19,5	26,45	26,459	26,021	26,007	26,048	26,144	26,114	26,194	26,343	26,219	26,136	9,25	0	26,054	19,541	19,501	19,504	-2,69	-3,23	-0,91	-0,64	-3,09	1221,94	1195,85	125,39
		14460	1195,56																										1221,94	1195,85
		14496		7,013	19,492	19,508	26,513	26,512	26,105	26,07	26,145	26,196	26,155	26,207	26,402	26,327	26,201					19,504	19,508
		14520	1195,76																										1221,94	1195,85
		14580	1196,05																										1221,94	1195,85
		14592		7,079	19,499	19,501	26,582	26,575	26,238	26,223	26,249	26,272	26,15	26,208	26,471	26,364	26,272			26,116	19,539	19,501	19,499
		14640	1195,9																										1221,94	1195,85
		14688		7,154	19,495	19,501	26,649	26,656	26,29	26,294	26,341	26,352	26,227	26,194	26,531	26,368	26,325					19,499	19,503
		14700	1196,62															9,27											1221,94	1195,85
		14760	1195,6																										1221,94	1195,85
		14784		7,219	19,491	19,505	26,712	26,723	26,36	26,378	26,386	26,341	26,351	26,266	26,596	26,435	26,389			26,24	19,543	19,5	19,506
		14820	1195,34																										1221,94	1195,85
		14880	1196,07	7,265	19,489	19,507	26,748	26,778	26,385	26,394	26,422	26,376	26,432	26,426	26,664	26,492	26,449					19,505	19,503						1221,94	1195,85
		14940	1195,45																										1221,94	1195,85
		14976		7,332	19,49	19,507	26,832	26,83	26,471	26,446	26,451	26,417	26,477	26,472	26,715	26,458	26,488			26,372	19,543	19,5	19,503
		15000	1196,47															9,27	0					-2,68	-3,22	-0,9	-0,64	-3,08	1221,94	1195,85	125,66
		15060	1195,2																										1221,94	1195,85
		15072		7,372	19,49	19,502	26,86	26,876	26,488	26,483	26,497	26,541	26,513	26,556	26,774	26,571	26,553					19,507	19,503
		15120	1195,65																										1221,94	1195,85
		15168		7,430	19,486	19,504	26,927	26,924	26,514	26,513	26,516	26,582	26,591	26,594	26,814	26,671	26,599			26,498	19,548	19,504	19,503
		15180	1195,55																										1221,94	1195,85
		15240	1195,05																										1221,94	1195,85
		15264		7,497	19,493	19,501	26,99	26,998	26,558	26,565	26,578	26,7	26,647	26,618	26,876	26,78	26,665					19,502	19,501
		15300	1195,77															9,28											1221,94	1195,85
		15360	1196,29	7,560	19,492	19,502	27,054	27,059	26,619	26,624	26,682	26,757	26,672	26,65	26,948	26,82	26,722			26,584	19,55	19,501	19,504						1221,94	1195,85
		15420	1195,86																										1221,94	1195,85
		15456		7,635	19,493	19,502	27,126	27,139	26,835	26,794	26,808	26,794	26,721	26,712	27,009	26,869	26,818					19,504	19,505
		15480	1195,63																										1221,94	1195,85
		15540	1194,79																										1221,94	1195,85
		15552		7,687	19,492	19,504	27,174	27,195	26,811	26,797	26,804	26,822	26,813	26,785	27,068	26,906	26,851			26,731	19,538	19,499	19,506
		15600	1195,48															9,29	0					-2,71	-3,24	-0,92	-0,67	-3,11	1221,94	1195,85	125,63
		15648		7,731	19,493	19,504	27,23	27,228	26,913	26,829	26,817	26,857	26,843	26,834	27,122	26,976	26,899					19,495	19,503
		15660	1196,19																										1221,94	1195,85
		15720	1195,67																										1221,94	1195,85
		15744		7,796	19,498	19,507	27,296	27,302	26,919	26,892	26,937	26,943	26,935	27,079	27,182	26,974	26,983			26,911	19,543	19,503	19,504
		15780	1194,79																										1221,94	1195,85
		15840	1195,04	7,828	19,493	19,501	27,318	27,333	26,919	26,92	26,966	26,975	27,047	27,142	27,227	27,082	27,035					19,499	19,504						1221,94	1195,85
		15900	1195,69															9,31											1221,94	1195,85
		15936		7,890	19,496	19,502	27,386	27,393	26,993	26,96	27,004	27,053	27,07	27,181	27,287	27,067	27,077			27,128	19,551	19,511	19,505
		15960	1195,2																										1221,94	1195,85
		16020	1195,33																										1221,94	1195,85
		16032		7,962	19,495	19,496	27,449	27,467	27,031	27,024	27,059	27,171	27,13	27,174	27,344	27,23	27,145					19,504	19,507
		16080	1194,92																										1221,94	1195,85
		16128		8,011	19,498	19,5	27,502	27,519	27,07	27,088	27,101	27,253	27,153	27,233	27,401	27,238	27,192			27,148	19,551	19,503	19,508
		16140	1195,16																										1221,94	1195,85
		16200	1195,65															9,31	0					-2,68	-3,22	-0,91	-0,64	-3,08	1221,94	1195,85	125,87
		16224		8,084	19,485	19,506	27,573	27,586	27,18	27,236	27,206	27,26	27,217	27,227	27,465	27,373	27,270					19,5	19,505
		16260	1195,2																										1221,94	1195,85
		16320	1194,75	8,149	19,497	19,506	27,645	27,656	27,293	27,279	27,278	27,326	27,235	27,258	27,52	27,436	27,328			27,2	19,55	19,5	19,505						1221,94	1195,85
		16380	1194,15																										1221,94	1195,85
		16416		8,214	19,489	19,497	27,701	27,713	27,325	27,36	27,387	27,372	27,328	27,309	27,59	27,441	27,389					19,5	19,513
		16440	1194,85																										1221,94	1195,85
		16500	1194,86															9,32											1222,6	1195,85
		16512		8,275	19,493	19,503	27,766	27,779	27,385	27,392	27,443	27,408	27,379	27,332	27,652	27,55	27,443			27,304	19,551	19,502	19,505
		16560	1194,78																										1222,6	1195,85
		16608		8,314	19,5	19,504	27,815	27,818	27,464	27,447	27,456	27,472	27,484	27,435	27,703	27,539	27,500					19,504	19,507
		16620	1195,81																										1222,6	1195,85
		16680	1196,2																										1222,6	1195,85
		16704		8,395	19,491	19,502	27,887	27,897	27,546	27,49	27,483	27,509	27,507	27,609	27,759	27,572	27,559			27,444	19,544	19,502	19,496
		16740	1196,88																										1222,6	1195,85
		16800	1195,64	8,427	19,486	19,505	27,916	27,93	27,552	27,519	27,548	27,601	27,53	27,727	27,812	27,613	27,613	9,33	0			19,492	19,507	-2,67	-3,2	-0,89	-0,63	-3,07	1222,6	1195,85	125,83
		16860	1196,22																										1222,6	1195,85
		16896		8,482	19,493	19,5	27,984	27,972	27,586	27,565	27,568	27,658	27,68	27,656	27,868	27,756	27,667			27,622	19,551	19,51	19,513
		16920	1196,24																										1222,6	1195,85
		16980	1195,8																										1222,6	1195,85
		16992		8,525	19,488	19,499	28,004	28,033	27,612	27,6	27,649	27,669	27,723	27,721	27,925	27,758	27,707					19,505	19,508
		17040	1195,9																										1222,6	1195,85
		17088		8,589	19,495	19,503	28,085	28,091	27,662	27,716	27,76	27,8	27,739	27,759	27,977	27,816	27,779			27,717	19,544	19,508	19,508
		17100	1195,42															9,35											1222,6	1195,85
		17160	1195,55																										1222,6	1195,85
		17184		8,666	19,492	19,498	28,161	28,161	27,801	27,785	27,835	27,824	27,785	27,887	28,176	27,814	27,863					19,501	19,505
		17220	1195,47																										1222,6	1195,85
		17280	1194,8	8,709	19,492	19,504	28,204	28,209	27,851	27,819	27,856	27,878	27,829	28,21	28,164	27,872	27,935			27,835	19,547	19,503	19,514						1222,6	1195,85
		17340	1195,6																										1222,6	1195,85
		17376		8,771	19,49	19,493	28,261	28,264	27,863	27,849	27,857	27,918	27,94	28,016	28,181	27,907	27,941					19,505	19,508
		17400	1195,19															9,35	0					-2,72	-3,26	-0,93	-0,68	-3,12	1222,6	1195,85	125,75
		17460	1196,61																										1222,6	1195,85
		17472		8,817	19,493	19,5	28,313	28,314	27,89	27,883	27,997	27,983	27,96	27,993	28,211	28,102	28,002			27,927	19,543	19,501	19,505
		17520	1196,66																										1222,6	1195,85
		17568		8,867	19,494	19,503	28,365	28,366	27,957	27,947	28,027	28,075	28,069	28,025	28,257	28,178	28,067					19,503	19,5
		17580	1196,13																										1222,6	1195,85
		17640	1196,38																										1222,6	1195,85
		17664		8,948	19,495	19,502	28,451	28,442	28,074	28,108	28,136	28,106	28,069	28,057	28,316	28,158	28,128			28,022	19,546	19,502	19,503
		17700	1196,22															9,36											1222,6	1195,85
		17760	1196,55	9,007	19,492	19,502	28,503	28,506	28,199	28,203	28,202	28,153	28,152	28,143	28,384	28,277	28,214					19,502	19,506						1222,6	1195,85
		17820	1195,88																										1222,6	1195,85
		17856		9,057	19,489	19,502	28,554	28,552	28,234	28,186	28,195	28,196	28,179	28,193	28,437	28,322	28,243			28,148	19,545	19,502	19,504
		17880	1194,7																										1222,6	1195,85
		17940	1195,32																										1222,6	1195,85
		17952		9,123	19,492	19,502	28,613	28,627	28,243	28,222	28,262	28,234	28,268	28,348	28,497	28,278	28,294					19,5	19,499
		18000	1196,99															9,37	0					-2,61	-3,15	-0,85	-0,57	-3,01	1222,6	1195,85	125,86
		18048		9,172	19,487	19,502	28,666	28,666	28,286	28,266	28,281	28,288	28,301	28,425	28,546	28,303	28,337			28,28	19,545	19,5	19,497
		18060	1195,83																										1222,6	1195,85
		18120	1195,46																										1222,6	1195,85
		18144		9,215	19,487	19,502	28,71	28,709	28,356	28,322	28,335	28,384	28,367	28,425	28,6	28,506	28,412					19,501	19,507
		18180	1195,5																										1222,6	1195,85
		18240	1195,26	9,265	19,493	19,497	28,749	28,77	28,363	28,377	28,426	28,451	28,409	28,429	28,659	28,578	28,462			28,361	19,55	19,495	19,503						1222,6	1195,85
		18300	1195,45															9,37											1222,6	1195,85
		18336		9,356	19,493	19,505	28,854	28,856	28,579	28,602	28,565	28,505	28,433	28,454	28,717	28,523	28,547					19,497	19,503
		18360	1195,36																										1222,6	1195,85
		18420	1196,19																										1222,6	1195,85
		18432		9,408	19,492	19,501	28,902	28,908	28,554	28,575	28,604	28,586	28,487	28,476	28,78	28,582	28,581			28,435	19,552	19,496	19,511
		18480	1196,25																										1222,6	1195,85
		18528		9,454	19,496	19,508	28,956	28,956	28,623	28,595	28,591	28,567	28,579	28,588	28,833	28,665	28,630					19,504	19,505
		18540	1196,1																										1222,6	1195,85
		18600	1195,94															9,40	0					-2,67	-3,21	-0,9	-0,64	-3,07	1222,6	1195,85	126,05
		18624		9,503	19,496	19,498	29,003	28,997	28,65	28,632	28,662	28,643	28,627	28,712	28,886	28,737	28,694			28,592	19,557	19,501	19,51
		18660	1196,04																										1222,6	1195,85
		18720	1195,65	9,553	19,491	19,508	29,058	29,047	28,723	28,704	28,683	28,678	28,685	28,711	28,941	28,85	28,747					19,5	19,508						1222,6	1195,85
		18780	1195,46																										1222,6	1195,85
		18816		9,606	19,49	19,502	29,096	29,109	28,728	28,717	28,724	28,832	28,742	28,72	28,992	28,893	28,794			28,658	19,56	19,504	19,506
		18840	1195,85																										1222,6	1195,85
		18900	1195,15															9,39											1222,6	1195,85
		18912		9,677	19,493	19,503	29,173	29,176	28,817	28,806	28,83	28,856	28,796	28,733	29,052	28,968	28,857					19,502	19,507
Mon Mar 18 2019 15:00:48
