# Supplementary material for: Data from calorimetric decay heat measurements of five used PWR 17x17 nuclear fuel assemblies
Source: Data Brief. 2019 Dec 2;28:104917. doi: 10.1016/j.dib.2019.104917 (PMC6926112; doi:10.1016/j.dib.2019.104917)
Supplement: Multimedia component 1 [file mmc1.zip › Data/Calibration data from model measurements/EV_200W_2017-11-16.xlsx]

## Sheet: 2017-11-16
Tinfo1	Tinfo2	Logg_tid	T1	T2	T3	T4	T5	T6	T7	T8	T9	T10	T11	T12	T13	T14	T15	T16	T17	T18	T19	T20	T21	T22	T23	T24	T25	T26	T27	T28	T29	T30
KSN	EV 200W
Kalib. Temperaturstegringsprincipen	2017-11-16
KA701	KA702
0	0
0,00000	0,00000
KA703	KA704
0	0
0,00000	0,00000
KA705	KALIB.TEMP
0	0,0
0,00000	FÖRSTÄRKNING
	007
			_251KA901_A_kW	_251KA509	_251KA501_B1	_251KA501_B2	_251KA502_B1	_251KA502_B2	_251KA511_B1	_251KA511_B2	_251KA511_B3	_251KA511_B4	_251KA511_B5	_251KA511_B6	_251KA511_B7	_251KA511_B8	_251KA511	_251KA751_Vikt	_251KA101	_251KA521_B1	_251KA522_B1	_251KA531_B1	_251KA531_B2	_251KA701	_251KA702	_251KA703	_251KA704	_251KA705	_251EA1	EA1_Börvärde	_251KA901_B_PA
			W	°C	°C	°C	°C	°C	°C	°C	°C	°C	°C	°C	°C	°C	°C	kg	bar	°C	°C	°C	°C	Gy/h	Gy/h	Gy/h	Gy/h	Gy/h	W	W	W
Thu Nov 16 2017 11:22:40		60	209,19																										236,62	209,44
		96		0,177	16,268	16,279	16,449	16,452	16,427	16,449	16,419	16,42	16,384	16,385	16,404	16,381	16,409					18,806	18,811
		120	209,8																										236,62	209,44
		180	208,69																										236,62	209,44
		192		0,137	16,304	16,321	16,446	16,453	16,396	16,414	16,404	16,405	16,377	16,391	16,418	16,391	16,400			16,412	18,799	18,806	18,811
		240	209,32																										236,62	209,44
		288		0,008	16,44	16,45	16,453	16,454	16,381	16,392	16,402	16,404	16,379	16,401	16,448	16,407	16,402					18,804	18,817
		300	209,88															12,80											236,62	209,44
		360	209,65																										236,62	209,44
		384		-0,117	16,573	16,608	16,471	16,475	16,379	16,382	16,403	16,414	16,388	16,422	16,471	16,424	16,410			16,421	18,8	18,808	18,81
		420	208,82																										236,62	209,44
		480	208,93	-0,430	16,908	16,937	16,493	16,493	16,382	16,38	16,411	16,427	16,399	16,439	16,487	16,456	16,423					18,808	18,81						236,62	209,44
		540	208,85																										236,62	209,44
		576		-0,732	17,23	17,259	16,511	16,513	16,393	16,39	16,415	16,451	16,415	16,461	16,511	16,47	16,438			16,438	18,799	18,806	18,81
		600	209,89															12,72	0					0	0	0	0	0	236,62	209,44	132,05
		660	209,8																										236,62	209,44
		672		-0,987	17,509	17,536	16,533	16,538	16,402	16,406	16,438	16,47	16,438	16,477	16,532	16,49	16,457					18,808	18,809
		720	209,29																										236,51	209,44
		768		-1,194	17,736	17,755	16,551	16,553	16,422	16,426	16,46	16,49	16,453	16,503	16,554	16,512	16,477			16,447	18,804	18,81	18,81
		780	209,45																										236,51	209,44
		840	209,76																										236,51	209,44
		864		-1,353	17,915	17,938	16,573	16,574	16,438	16,444	16,485	16,506	16,476	16,523	16,572	16,529	16,497					18,811	18,811
		900	209,35															12,66											236,51	209,44
		960	209,53	-1,492	18,077	18,093	16,591	16,594	16,456	16,459	16,502	16,531	16,486	16,547	16,593	16,551	16,516			16,493	18,799	18,81	18,812						236,51	209,44
		1020	209,05																										236,51	209,44
		1056		-1,595	18,199	18,215	16,612	16,612	16,482	16,478	16,525	16,55	16,513	16,567	16,61	16,567	16,537					18,809	18,81
		1080	209,4																										236,67	209,44
		1140	209,83																										236,67	209,44
		1152		-1,678	18,3	18,314	16,624	16,633	16,496	16,49	16,541	16,568	16,526	16,583	16,629	16,585	16,552			16,538	18,8	18,809	18,811
		1200	209,71															12,60	0					0	0	0	0	0	236,51	209,44	132,21
		1248		-1,736	18,378	18,389	16,644	16,65	16,505	16,522	16,566	16,592	16,542	16,606	16,653	16,607	16,574					18,809	18,811
		1260	210,27																										236,51	209,44
		1320	209,35																										236,3	209,44
		1344		-1,783	18,442	18,457	16,665	16,669	16,522	16,536	16,581	16,603	16,558	16,625	16,668	16,622	16,589			16,582	18,8	18,809	18,811
		1380	209,81																										236,3	209,44
		1440	209,26	-1,819	18,501	18,51	16,684	16,689	16,548	16,549	16,604	16,624	16,586	16,637	16,687	16,648	16,610					18,808	18,812						236,3	209,44
		1500	208,62															12,57											236,3	209,44
		1536		-1,840	18,541	18,554	16,706	16,708	16,571	16,58	16,623	16,649	16,599	16,66	16,706	16,664	16,632			16,602	18,799	18,81	18,812
		1560	208,58																										236,62	209,44
		1620	208,64																										236,62	209,44
		1632		-1,861	18,579	18,592	16,724	16,724	16,591	16,597	16,64	16,668	16,619	16,683	16,724	16,679	16,650					18,81	18,811
		1680	208,43																										237,09	209,44
		1728		-1,872	18,61	18,622	16,745	16,743	16,608	16,61	16,663	16,68	16,635	16,699	16,742	16,702	16,667			16,631	18,799	18,809	18,813
		1740	209,2																										237,09	209,44
		1800	208,95															12,51	0					0	0	0	0	0	237,3	209,44	132,28
		1824		-1,882	18,637	18,648	16,757	16,764	16,627	16,626	16,677	16,708	16,643	16,722	16,764	16,712	16,685					18,811	18,815
		1860	209,08																										237,3	209,44
		1920	209,55	-1,879	18,656	18,666	16,781	16,784	16,641	16,658	16,702	16,724	16,672	16,736	16,782	16,736	16,706			16,688	18,798	18,809	18,815						237,41	209,44
		1980	210,01																										237,41	209,44
		2016		-1,879	18,677	18,687	16,802	16,803	16,67	16,676	16,716	16,744	16,699	16,752	16,8	16,755	16,727					18,81	18,815
		2040	210,15																										237,2	209,44
		2100	210,1															12,48											237,2	209,44
		2112		-1,884	18,691	18,704	16,81	16,817	16,673	16,674	16,733	16,755	16,708	16,776	16,818	16,775	16,739			16,723	18,798	18,811	18,811
		2160	209,84																										236,88	209,44
		2208		-1,878	18,708	18,716	16,834	16,834	16,689	16,694	16,759	16,774	16,737	16,792	16,837	16,796	16,760					18,811	18,812
		2220	209,53																										236,88	209,44
		2280	209,71																										236,88	209,44
		2304		-1,867	18,715	18,725	16,85	16,856	16,722	16,723	16,773	16,799	16,749	16,81	16,859	16,807	16,780			16,757	18,796	18,81	18,815
		2340	209,84																										236,88	209,44
		2400	211,12	-1,866	18,725	18,736	16,857	16,871	16,721	16,739	16,797	16,798	16,752	16,827	16,874	16,832	16,793	12,45	0			18,811	18,811	0	0	0	0	0	236,51	209,44	131,87
		2460	209,96																										236,51	209,44
		2496		-1,851	18,735	18,745	16,889	16,89	16,739	16,75	16,805	16,837	16,79	16,843	16,891	16,845	16,812			16,8	18,799	18,809	18,812
		2520	209,71																										236,09	209,44
		2580	208,91																										236,09	209,44
		2592		-1,840	18,744	18,751	16,905	16,91	16,769	16,794	16,834	16,849	16,816	16,869	16,912	16,869	16,839					18,811	18,811
		2640	209,23																										236,2	209,44
		2688		-1,823	18,746	18,757	16,929	16,928	16,8	16,801	16,838	16,866	16,819	16,888	16,929	16,883	16,853			16,847	18,796	18,817	18,811
		2700	209,42															12,42											236,2	209,44
		2760	209,65																										236,2	209,44
		2784		-1,815	18,751	18,764	16,941	16,944	16,806	16,819	16,865	16,878	16,844	16,9	16,948	16,911	16,871					18,811	18,81
		2820	210,22																										236,2	209,44
		2880	209,37	-1,792	18,757	18,767	16,969	16,971	16,818	16,821	16,885	16,903	16,856	16,921	16,962	16,921	16,886			16,874	18,802	18,811	18,814						235,78	209,44
		2940	208,49																										235,78	209,44
		2976		-1,783	18,762	18,772	16,98	16,987	16,844	16,829	16,902	16,917	16,87	16,931	16,978	16,939	16,901					18,811	18,812
		3000	208,58															12,41	0					0	0	0	0	0	236,15	209,44	131,81
		3060	209,07																										236,15	209,44
		3072		-1,766	18,764	18,774	17,001	17,005	16,871	16,864	16,92	16,943	16,898	16,961	16,999	16,959	16,927			16,9	18,799	18,811	18,809
		3120	208,85																										236,46	209,44
		3168		-1,755	18,767	18,777	17,016	17,018	16,881	16,894	16,941	16,959	16,917	16,975	17,022	16,976	16,946					18,812	18,813
		3180	209,22																										236,46	209,44
		3240	209,35																										236,67	209,44
		3264		-1,737	18,772	18,78	17,039	17,04	16,905	16,904	16,956	16,983	16,922	16,99	17,042	16,992	16,962			16,942	18,8	18,812	18,815
		3300	209,95															12,38											236,67	209,44
		3360	209,24	-1,722	18,772	18,783	17,056	17,055	16,915	16,933	16,972	16,995	16,936	17,012	17,061	17,01	16,979					18,811	18,813						236,57	209,44
		3420	208,97																										236,57	209,44
		3456		-1,700	18,771	18,783	17,077	17,078	16,937	16,961	16,989	17,015	16,957	17,024	17,074	17,031	16,999			16,972	18,8	18,809	18,814
		3480	209,29																										236,72	209,44
		3540	209,16																										236,72	209,44
		3552		-1,685	18,775	18,785	17,095	17,095	16,951	16,957	17,014	17,013	16,992	17,05	17,095	17,048	17,015					18,808	18,814
		3600	209,09															12,37	0					0	0	0	0	0	236,72	209,44	132,34
		3648		-1,670	18,776	18,787	17,107	17,115	16,952	16,998	17,029	17,042	17,014	17,065	17,112	17,069	17,035			17,017	18,8	18,809	18,814
		3660	209,84																										236,72	209,44
		3720	209,45																										236,72	209,44
		3744		-1,658	18,778	18,789	17,123	17,128	16,984	17	17,041	17,071	17,001	17,08	17,127	17,084	17,049					18,811	18,813
		3780	210,16																										236,72	209,44
		3840	209,74	-1,639	18,78	18,789	17,144	17,148	17,008	17,015	17,069	17,079	17,037	17,098	17,148	17,1	17,069			17,053	18,802	18,809	18,813						236,51	209,44
		3900	210,02															12,35											236,51	209,44
		3936		-1,618	18,778	18,789	17,163	17,168	17,019	17,023	17,078	17,11	17,067	17,121	17,163	17,121	17,088					18,813	18,813
		3960	210,09																										236,3	209,44
		4020	209,77																										236,3	209,44
		4032		-1,598	18,782	18,79	17,188	17,188	17,056	17,053	17,099	17,13	17,08	17,14	17,182	17,138	17,110			17,085	18,802	18,811	18,814
		4080	210,21																										236,09	209,44
		4128		-1,585	18,782	18,791	17,202	17,201	17,063	17,072	17,12	17,142	17,086	17,157	17,204	17,154	17,125					18,813	18,817
		4140	209,88																										236,09	209,44
		4200	210,06															12,33	0					0	0	0	0	0	235,83	209,44	132,38
		4224		-1,569	18,782	18,79	17,217	17,217	17,083	17,093	17,141	17,161	17,112	17,175	17,224	17,179	17,146			17,104	18,802	18,812	18,817
		4260	208,64																										235,83	209,44
		4320	208,57	-1,551	18,781	18,793	17,23	17,241	17,095	17,109	17,159	17,184	17,119	17,195	17,242	17,194	17,162					18,813	18,818						235,94	209,44
		4380	208,72																										235,94	209,44
		4416		-1,527	18,782	18,793	17,261	17,26	17,127	17,126	17,178	17,202	17,117	17,216	17,268	17,215	17,181			17,14	18,801	18,815	18,814
		4440	209,11																										236,36	209,44
		4500	209,12															12,33											236,36	209,44
		4512		-1,518	18,785	18,793	17,27	17,272	17,127	17,148	17,188	17,217	17,164	17,228	17,285	17,235	17,199					18,813	18,814
		4560	208,82																										236,62	209,44
		4608		-1,498	18,785	18,795	17,29	17,294	17,147	17,162	17,207	17,23	17,193	17,25	17,307	17,25	17,218			17,195	18,802	18,811	18,81
		4620	209,31																										236,62	209,44
		4680	209,59																										236,62	209,44
		4704		-1,485	18,786	18,794	17,303	17,307	17,146	17,17	17,22	17,241	17,217	17,268	17,326	17,263	17,231					18,805	18,812
		4740	209,83																										236,62	209,44
		4800	209,47	-1,466	18,786	18,795	17,319	17,33	17,164	17,19	17,244	17,268	17,222	17,286	17,344	17,283	17,250	12,31	0	17,228	18,8	18,81	18,811	0	0	0	0	0	236,46	209,44	132,51
		4860	209,5																										236,46	209,44
		4896		-1,449	18,783	18,799	17,339	17,345	17,2	17,198	17,26	17,289	17,244	17,305	17,365	17,303	17,270					18,809	18,812
		4920	209,73																										236,46	209,44
		4980	210,06																										236,46	209,44
		4992		-1,431	18,787	18,795	17,358	17,362	17,216	17,228	17,284	17,303	17,265	17,319	17,385	17,316	17,290			17,263	18,801	18,807	18,813
		5040	210,33																										236,25	209,44
		5088		-1,413	18,79	18,797	17,378	17,383	17,24	17,253	17,295	17,323	17,283	17,334	17,406	17,337	17,309					18,809	18,813
		5100	210,26															12,30											236,25	209,44
		5160	209,26																										235,94	209,44
		5184		-1,398	18,788	18,799	17,397	17,395	17,267	17,281	17,31	17,342	17,311	17,353	17,425	17,354	17,330			17,31	18,801	18,81	18,81
		5220	208,52																										235,94	209,44
		5280	208,83	-1,379	18,789	18,801	17,414	17,418	17,269	17,274	17,322	17,36	17,322	17,375	17,446	17,37	17,342					18,809	18,81						236,2	209,44
		5340	209,1																										236,2	209,44
		5376		-1,362	18,789	18,798	17,432	17,431	17,274	17,308	17,347	17,372	17,348	17,392	17,465	17,39	17,362			17,342	18,802	18,809	18,814
		5400	209,44															12,28	0					0	0	0	0	0	236,36	209,44	132,29
		5460	209,49																										236,36	209,44
		5472		-1,342	18,789	18,798	17,447	17,456	17,294	17,32	17,366	17,391	17,374	17,412	17,484	17,405	17,381					18,809	18,811
		5520	209,75																										236,36	209,44
		5568		-1,324	18,788	18,799	17,466	17,474	17,327	17,328	17,382	17,412	17,376	17,428	17,504	17,421	17,397			17,389	18,802	18,814	18,811
		5580	209,72																										236,36	209,44
		5640	209,31																										236,2	209,44
		5664		-1,308	18,786	18,799	17,484	17,486	17,335	17,351	17,396	17,433	17,393	17,444	17,522	17,446	17,415					18,811	18,811
		5700	209,55															12,28											236,2	209,44
		5760	209,59	-1,297	18,79	18,803	17,497	17,502	17,37	17,371	17,418	17,444	17,419	17,463	17,541	17,456	17,435			17,429	18,801	18,81	18,812						236,2	209,44
		5820	209,24																										236,2	209,44
		5856		-1,278	18,788	18,8	17,513	17,519	17,387	17,382	17,43	17,468	17,434	17,482	17,566	17,476	17,453					18,812	18,811
		5880	210,02																										236,04	209,44
		5940	209,23																										236,04	209,44
		5952		-1,257	18,788	18,798	17,536	17,537	17,395	17,405	17,444	17,479	17,452	17,499	17,584	17,495	17,469			17,453	18,802	18,811	18,813
		6000	209,29															12,27	0					0	0	0	0	0	235,88	209,44	131,82
		6048		-1,241	18,789	18,8	17,551	17,556	17,41	17,431	17,467	17,494	17,453	17,518	17,6	17,512	17,486					18,811	18,814
		6060	209,52																										235,88	209,44
		6120	208,52																										235,88	209,44
		6144		-1,217	18,789	18,799	17,575	17,579	17,445	17,442	17,487	17,512	17,486	17,532	17,622	17,529	17,507			17,487	18,802	18,809	18,815
		6180	208,74																										235,88	209,44
		6240	208,68	-1,206	18,788	18,8	17,587	17,589	17,468	17,456	17,498	17,533	17,508	17,552	17,646	17,548	17,526					18,81	18,815						236,3	209,44
		6300	209,28															12,27											236,3	209,44
		6336		-1,186	18,789	18,8	17,608	17,609	17,465	17,476	17,524	17,552	17,511	17,566	17,666	17,562	17,540			17,523	18,804	18,811	18,817
		6360	208,5																										236,51	209,44
		6420	209,39																										236,51	209,44
		6432		-1,172	18,79	18,8	17,621	17,625	17,488	17,498	17,539	17,567	17,545	17,59	17,682	17,581	17,561					18,811	18,816
		6480	209,07																										236,67	209,44
		6528		-1,155	18,789	18,8	17,638	17,641	17,51	17,511	17,556	17,585	17,555	17,605	17,703	17,6	17,578			17,551	18,803	18,811	18,815
		6540	208,7																										236,67	209,44
		6600	208,83															12,26	0					0	0	0	0	0	236,99	209,44	132,15
		6624		-1,133	18,788	18,8	17,659	17,664	17,521	17,524	17,57	17,603	17,577	17,623	17,718	17,612	17,593					18,812	18,813
		6660	209,12																										236,99	209,44
		6720	209,35	-1,114	18,789	18,8	17,677	17,683	17,542	17,551	17,591	17,621	17,597	17,634	17,743	17,642	17,615			17,592	18,803	18,809	18,813						237,14	209,44
		6780	209,36																										237,14	209,44
		6816		-1,099	18,789	18,8	17,692	17,7	17,552	17,561	17,608	17,635	17,612	17,652	17,76	17,648	17,629					18,811	18,813
		6840	209,53																										237,14	209,44
		6900	209,57															12,25											237,14	209,44
		6912		-1,085	18,791	18,8	17,709	17,713	17,573	17,576	17,626	17,65	17,632	17,671	17,779	17,665	17,646			17,622	18,804	18,812	18,812
		6960	209,73																										237,04	209,44
		7008		-1,063	18,79	18,8	17,728	17,735	17,583	17,596	17,646	17,668	17,647	17,691	17,801	17,683	17,664					18,813	18,814
		7020	210,03																										237,04	209,44
		7080	209,66																										236,77	209,44
		7104		-1,046	18,79	18,8	17,752	17,746	17,597	17,619	17,664	17,689	17,655	17,706	17,822	17,706	17,682			17,653	18,804	18,81	18,813
		7140	209,31																										236,77	209,44
		7200	209,57	-1,027	18,788	18,8	17,765	17,77	17,616	17,636	17,685	17,709	17,676	17,726	17,839	17,717	17,700	12,25	0			18,812	18,815	0	0	0	0	0	236,77	209,44	132,27
		7260	209,35																										236,77	209,44
		7296		-1,015	18,79	18,801	17,779	17,781	17,64	17,651	17,693	17,729	17,695	17,742	17,858	17,739	17,718			17,696	18,806	18,812	18,814
		7320	209,43																										236,77	209,44
		7380	208,95																										236,77	209,44
		7392		-0,995	18,789	18,8	17,799	17,8	17,664	17,663	17,708	17,742	17,708	17,758	17,881	17,759	17,735					18,813	18,813
		7440	209,14																										236,88	209,44
		7488		-0,976	18,787	18,802	17,817	17,819	17,682	17,68	17,729	17,763	17,727	17,776	17,898	17,767	17,753			17,722	18,808	18,814	18,814
		7500	209,18															12,25											236,88	209,44
		7560	209,21																										237,04	209,44
		7584		-0,959	18,789	18,8	17,832	17,839	17,696	17,709	17,752	17,776	17,746	17,794	17,918	17,79	17,773					18,811	18,813
		7620	208,93																										237,04	209,44
		7680	209,48	-0,946	18,789	18,8	17,846	17,851	17,699	17,72	17,762	17,792	17,762	17,812	17,937	17,806	17,786			17,754	18,809	18,811	18,814						237,14	209,44
		7740	210,27																										237,14	209,44
		7776		-0,925	18,789	18,799	17,867	17,872	17,725	17,745	17,785	17,814	17,781	17,83	17,953	17,831	17,808					18,811	18,815
		7800	209,95															12,24	0					0	0	0	0	0	236,88	209,44	132,38
		7860	210,07																										236,88	209,44
		7872		-0,906	18,79	18,798	17,882	17,893	17,745	17,771	17,802	17,832	17,795	17,847	17,974	17,843	17,826			17,799	18,812	18,81	18,814
		7920	209,73																										236,67	209,44
		7968		-0,892	18,789	18,801	17,9	17,905	17,773	17,782	17,819	17,848	17,81	17,863	17,993	17,858	17,843					18,812	18,812
		7980	209,38																										236,67	209,44
		8040	209,39																										236,67	209,44
		8064		-0,877	18,79	18,799	17,915	17,92	17,778	17,792	17,833	17,865	17,827	17,88	18,014	17,873	17,858			17,821	18,813	18,81	18,813
		8100	209,84															12,25											236,67	209,44
		8160	209,53	-0,861	18,79	18,801	17,936	17,933	17,792	17,805	17,856	17,88	17,851	17,896	18,031	17,894	17,876					18,811	18,815						236,67	209,44
		8220	209,78																										236,67	209,44
		8256		-0,842	18,79	18,801	17,955	17,952	17,804	17,822	17,865	17,897	17,87	17,921	18,054	17,908	17,893			17,856	18,814	18,812	18,816
		8280	210,1																										236,57	209,44
		8340	209,47																										236,57	209,44
		8352		-0,821	18,791	18,801	17,978	17,973	17,825	17,848	17,892	17,915	17,885	17,932	18,068	17,932	17,912					18,811	18,815
		8400	210,07															12,24	0					0	0	0	0	0	236,41	209,44	132,65
		8448		-0,806	18,79	18,801	17,988	17,991	17,839	17,86	17,909	17,934	17,911	17,947	18,09	17,945	17,929			17,844	18,813	18,811	18,815
		8460	209,7																										236,41	209,44
		8520	209,06																										236,41	209,44
		8544		-0,792	18,792	18,801	18,003	18,005	17,876	17,873	17,918	17,949	17,922	17,962	18,11	17,958	17,946					18,812	18,815
		8580	208,96																										236,41	209,44
		8640	208,82	-0,772	18,79	18,802	18,022	18,026	17,897	17,892	17,936	17,964	17,932	17,98	18,208	17,98	17,974			17,918	18,813	18,814	18,815						236,62	209,44
		8700	209,06															12,25											236,62	209,44
		8736		-0,759	18,791	18,8	18,032	18,041	17,9	17,904	17,953	17,982	17,953	18	18,208	17,998	17,987					18,814	18,816
		8760	209,16																										236,88	209,44
		8820	209,29																										236,88	209,44
		8832		-0,740	18,79	18,803	18,054	18,059	17,906	17,928	17,974	18,002	17,966	18,015	18,212	18,012	18,002			17,953	18,812	18,813	18,815
		8880	210,24																										236,99	209,44
		8928		-0,722	18,792	18,803	18,072	18,079	17,941	17,946	17,988	18,02	17,984	18,075	18,182	18,031	18,021					18,814	18,815
		8940	209,66																										236,99	209,44
		9000	209,15															12,24	0					0	0	0	0	0	236,99	209,44	132,36
		9024		-0,706	18,789	18,801	18,087	18,091	17,957	17,966	18,004	18,04	18,007	18,05	18,226	18,04	18,036			17,967	18,813	18,814	18,814
		9060	209,67																										236,99	209,44
		9120	210,06	-0,689	18,791	18,803	18,107	18,109	17,971	17,977	18,022	18,055	18,028	18,069	18,236	18,06	18,052					18,812	18,814						236,99	209,44
		9180	209,61																										236,99	209,44
		9216		-0,674	18,791	18,802	18,123	18,123	17,982	17,997	18,042	18,07	18,043	18,091	18,247	18,091	18,070			18,004	18,813	18,811	18,814
		9240	209,3																										236,88	209,44
		9300	209,52															12,23											236,88	209,44
		9312		-0,657	18,791	18,803	18,138	18,143	17,991	18,021	18,059	18,082	18,054	18,103	18,262	18,109	18,085					18,811	18,814
		9360	209,35																										236,88	209,44
		9408		-0,640	18,793	18,802	18,154	18,16	18,008	18,037	18,072	18,103	18,074	18,12	18,274	18,119	18,101			18,047	18,812	18,81	18,813
		9420	209,29																										236,88	209,44
		9480	209,19																										237,04	209,44
		9504		-0,619	18,791	18,8	18,176	18,177	18,031	18,051	18,088	18,118	18,086	18,135	18,293	18,131	18,117					18,811	18,813
		9540	209,29																										237,04	209,44
		9600	209,7	-0,604	18,789	18,804	18,19	18,194	18,052	18,062	18,104	18,133	18,112	18,152	18,309	18,149	18,134	12,24	0	18,059	18,813	18,81	18,813	0	0	0	0	0	237,04	209,44	132,18
		9660	208,88																										237,04	209,44
		9696		-0,587	18,79	18,801	18,207	18,209	18,08	18,077	18,119	18,155	18,125	18,171	18,324	18,166	18,152					18,812	18,815
		9720	209,18																										237,2	209,44
		9780	210,02																										237,2	209,44
		9792		-0,573	18,791	18,801	18,221	18,224	18,082	18,094	18,137	18,168	18,142	18,187	18,343	18,175	18,166			18,097	18,815	18,81	18,815
		9840	209,97																										237,04	209,44
		9888		-0,552	18,791	18,802	18,247	18,242	18,109	18,105	18,154	18,187	18,161	18,205	18,361	18,195	18,185					18,81	18,815
		9900	209,71															12,23											237,04	209,44
		9960	209,55																										236,83	209,44
		9984		-0,543	18,792	18,803	18,252	18,257	18,146	18,125	18,17	18,203	18,181	18,217	18,378	18,221	18,205			18,118	18,815	18,813	18,814
		10020	209,13																										236,83	209,44
		10080	209,27	-0,525	18,793	18,802	18,27	18,274	18,154	18,135	18,183	18,22	18,197	18,235	18,399	18,225	18,219					18,811	18,814						236,99	209,44
		10140	210,29																										236,99	209,44
		10176		-0,507	18,792	18,802	18,287	18,294	18,169	18,157	18,202	18,237	18,217	18,25	18,414	18,248	18,237			18,194	18,817	18,812	18,814
		10200	210,19															12,24	0					0	0	0	0	0	236,83	209,44	132,1
		10260	209,96																										236,83	209,44
		10272		-0,490	18,79	18,802	18,304	18,309	18,182	18,187	18,22	18,252	18,228	18,27	18,434	18,264	18,255					18,812	18,813
		10320	210,59																										236,57	209,44
		10368		-0,472	18,792	18,801	18,321	18,327	18,19	18,202	18,242	18,267	18,244	18,284	18,451	18,276	18,269			18,223	18,815	18,812	18,814
		10380	210																										236,57	209,44
		10440	208,9																										236,36	209,44
		10464		-0,455	18,793	18,803	18,344	18,342	18,21	18,219	18,255	18,284	18,263	18,297	18,469	18,299	18,287					18,813	18,815
		10500	209,06															12,23											236,36	209,44
		10560	209,61	-0,439	18,792	18,801	18,358	18,356	18,229	18,237	18,272	18,304	18,277	18,318	18,485	18,317	18,305			18,244	18,817	18,816	18,816						236,57	209,44
		10620	209,57																										236,57	209,44
		10656		-0,425	18,793	18,802	18,373	18,372	18,236	18,257	18,291	18,315	18,28	18,336	18,504	18,335	18,319					18,814	18,816
		10680	209,15																										236,57	209,44
		10740	209,41																										236,57	209,44
		10752		-0,407	18,792	18,802	18,388	18,391	18,265	18,274	18,305	18,337	18,314	18,352	18,525	18,35	18,340			18,249	18,815	18,815	18,818
		10800	209,18															12,24	0					0	0	0	0	0	236,57	209,44	132,09
		10848		-0,387	18,791	18,801	18,407	18,41	18,288	18,278	18,319	18,352	18,329	18,369	18,54	18,367	18,355					18,815	18,818
		10860	210,04																										236,57	209,44
		10920	208,41																										236,57	209,44
		10944		-0,371	18,792	18,804	18,423	18,431	18,301	18,305	18,343	18,367	18,338	18,382	18,543	18,381	18,370			18,283	18,814	18,814	18,817
		10980	208,46																										236,57	209,44
		11040	208,17	-0,355	18,793	18,802	18,443	18,442	18,317	18,321	18,356	18,385	18,366	18,4	18,562	18,398	18,388					18,813	18,816						237,04	209,44
		11100	209,67															12,24											237,04	209,44
		11136		-0,339	18,794	18,802	18,459	18,46	18,328	18,331	18,371	18,4	18,382	18,42	18,577	18,414	18,403			18,316	18,815	18,815	18,819
		11160	209,81																										237,2	209,44
		11220	209,82																										237,2	209,44
		11232		-0,324	18,793	18,804	18,474	18,475	18,345	18,346	18,38	18,418	18,397	18,436	18,597	18,43	18,419					18,811	18,817
		11280	209,42																										237,04	209,44
		11328		-0,309	18,793	18,803	18,489	18,489	18,36	18,361	18,4	18,431	18,413	18,45	18,612	18,447	18,434			18,385	18,816	18,813	18,816
		11340	209,31																										237,04	209,44
		11400	209,67															12,23	0					0	0	0	0	0	237,04	209,44	132,21
		11424		-0,290	18,793	18,804	18,507	18,51	18,382	18,378	18,42	18,447	18,43	18,469	18,632	18,467	18,453					18,813	18,815
		11460	209,64																										237,04	209,44
		11520	210,07	-0,278	18,794	18,803	18,522	18,519	18,406	18,394	18,441	18,469	18,451	18,482	18,65	18,478	18,471			18,44	18,815	18,813	18,816						236,88	209,44
		11580	210																										236,88	209,44
		11616		-0,256	18,794	18,804	18,539	18,547	18,414	18,428	18,451	18,488	18,462	18,499	18,666	18,496	18,488					18,814	18,815
		11640	209,56																										236,77	209,44
		11700	209,27															12,24											236,77	209,44
		11712		-0,247	18,795	18,803	18,549	18,554	18,424	18,442	18,473	18,499	18,475	18,518	18,683	18,514	18,503			18,46	18,816	18,814	18,814
		11760	209,1																										236,77	209,44
		11808		-0,232	18,794	18,804	18,57	18,565	18,448	18,447	18,484	18,513	18,491	18,53	18,702	18,528	18,518					18,814	18,815
		11820	208,87																										236,77	209,44
		11880	208,77																										236,99	209,44
		11904		-0,214	18,794	18,806	18,582	18,589	18,477	18,491	18,503	18,529	18,514	18,551	18,723	18,546	18,542			18,499	18,816	18,813	18,817
		11940	209,17																										236,99	209,44
		12000	208,92	-0,192	18,793	18,803	18,604	18,607	18,484	18,486	18,52	18,55	18,528	18,568	18,737	18,564	18,555	12,24	0			18,812	18,815	0	0	0	0	0	237,2	209,44	132,18
		12060	209,74																										237,2	209,44
		12096		-0,177	18,793	18,803	18,62	18,621	18,497	18,503	18,537	18,564	18,547	18,585	18,753	18,58	18,571			18,536	18,817	18,812	18,816
		12120	209,74																										237,2	209,44
		12180	210,59																										237,2	209,44
		12192		-0,160	18,794	18,804	18,637	18,642	18,512	18,513	18,553	18,577	18,561	18,6	18,77	18,596	18,585					18,811	18,815
		12240	209,27																										236,83	209,44
		12288		-0,147	18,794	18,806	18,652	18,654	18,534	18,532	18,572	18,601	18,581	18,613	18,791	18,605	18,604			18,578	18,818	18,812	18,814
		12300	209,05															12,24											236,83	209,44
		12360	209,29																										236,93	209,44
		12384		-0,125	18,793	18,804	18,673	18,674	18,547	18,543	18,586	18,617	18,599	18,63	18,809	18,626	18,620					18,813	18,814
		12420	209,01																										236,93	209,44
		12480	208,49	-0,114	18,794	18,804	18,684	18,687	18,561	18,562	18,606	18,63	18,614	18,647	18,826	18,647	18,637			18,574	18,818	18,813	18,814						237,04	209,44
		12540	209,43																										237,04	209,44
		12576		-0,097	18,795	18,804	18,699	18,705	18,575	18,574	18,618	18,647	18,629	18,664	18,842	18,661	18,651					18,812	18,814
		12600	209,98															12,23	0					0	0	0	0	0	237,04	209,44	132,13
		12660	209,74																										237,04	209,44
		12672		-0,078	18,794	18,804	18,718	18,725	18,591	18,593	18,633	18,664	18,647	18,682	18,859	18,676	18,668			18,618	18,818	18,811	18,814
		12720	209,66																										236,83	209,44
		12768		-0,060	18,793	18,803	18,739	18,736	18,605	18,613	18,654	18,678	18,663	18,7	18,732	18,691	18,667					18,811	18,815
		12780	209,09																										236,83	209,44
		12840	209,15																										236,99	209,44
		12864		-0,046	18,794	18,805	18,754	18,754	18,619	18,63	18,669	18,694	18,67	18,715	18,749	18,708	18,682			18,662	18,817	18,814	18,813
		12900	209,17															12,24											236,99	209,44
		12960	208,44	-0,034	18,795	18,805	18,764	18,768	18,636	18,647	18,691	18,711	18,684	18,729	18,767	18,726	18,699					18,813	18,817						236,99	209,44
		13020	208,96																										236,99	209,44
		13056		-0,015	18,795	18,804	18,781	18,787	18,645	18,669	18,703	18,726	18,695	18,744	18,781	18,746	18,714			18,697	18,818	18,813	18,815
		13080	208,93																										237,25	209,44
		13140	209,33																										237,25	209,44
		13152		0,002	18,794	18,804	18,801	18,801	18,683	18,683	18,72	18,749	18,718	18,763	18,794	18,757	18,733					18,814	18,816
		13200	209,28															12,23	0					0	0	0	0	0	237,25	209,44	131,98
		13248		0,019	18,793	18,805	18,819	18,816	18,689	18,696	18,731	18,766	18,738	18,779	18,815	18,774	18,749			18,715	18,816	18,815	18,815
		13260	209,45																										237,25	209,44
		13320	209,73																										237,25	209,44
		13344		0,035	18,795	18,804	18,835	18,833	18,695	18,707	18,746	18,779	18,76	18,793	18,83	18,794	18,763					18,811	18,813
		13380	209,56																										237,25	209,44
		13440	209,51	0,051	18,795	18,804	18,848	18,853	18,716	18,719	18,767	18,795	18,776	18,813	18,845	18,804	18,779			18,759	18,818	18,809	18,814						237,25	209,44
		13500	209,97															12,23											237,25	209,44
		13536		0,068	18,794	18,804	18,867	18,867	18,747	18,736	18,778	18,806	18,787	18,829	18,861	18,826	18,796					18,81	18,814
		13560	210,32																										237,09	209,44
		13620	209,65																										237,09	209,44
		13632		0,083	18,794	18,805	18,884	18,882	18,753	18,758	18,797	18,825	18,797	18,841	18,88	18,84	18,811			18,797	18,818	18,811	18,814
		13680	210,12																										236,88	209,44
		13728		0,100	18,795	18,804	18,899	18,9	18,763	18,777	18,819	18,843	18,819	18,859	18,895	18,857	18,829					18,812	18,815
		13740	210,44																										236,88	209,44
		13800	209,56															12,24	0					0	0	0	0	0	236,51	209,44	131,83
		13824		0,116	18,794	18,805	18,916	18,915	18,786	18,792	18,829	18,859	18,83	18,873	18,911	18,871	18,844			18,82	18,819	18,811	18,817
		13860	209,31																										236,51	209,44
		13920	209,17	0,131	18,795	18,805	18,929	18,932	18,807	18,808	18,848	18,878	18,854	18,89	18,923	18,885	18,862					18,813	18,816						236,62	209,44
		13980	209,51																										236,62	209,44
		14016		0,144	18,794	18,805	18,943	18,945	18,821	18,825	18,855	18,893	18,861	18,902	18,943	18,903	18,875			18,853	18,819	18,813	18,816
		14040	208,74																										236,77	209,44
		14100	208,54															12,25											236,77	209,44
		14112		0,161	18,795	18,805	18,961	18,96	18,838	18,835	18,88	18,91	18,877	18,921	18,959	18,921	18,893					18,813	18,816
		14160	208,98																										237,2	209,44
		14208		0,180	18,795	18,806	18,98	18,98	18,855	18,856	18,9	18,923	18,897	18,936	18,975	18,936	18,910			18,868	18,82	18,815	18,816
		14220	209,43																										237,2	209,44
		14280	209,67																										237,2	209,44
		14304		0,192	18,795	18,805	18,993	18,991	18,859	18,873	18,914	18,938	18,915	18,959	18,988	18,949	18,924					18,814	18,817
		14340	209,71																										237,2	209,44
		14400	209,78	0,210	18,794	18,805	19,008	19,012	18,877	18,885	18,924	18,955	18,929	18,971	19,005	18,962	18,939	12,23	0	18,883	18,82	18,814	18,817	0	0	0	0	0	237,09	209,44	131,84
		14460	209,78																										237,09	209,44
		14496		0,224	18,795	18,807	19,026	19,025	18,885	18,9	18,94	18,973	18,932	18,988	19,021	18,981	18,953					18,812	18,82
		14520	209,21																										236,93	209,44
		14580	209,49																										236,93	209,44
		14592		0,239	18,798	18,808	19,039	19,044	18,911	18,915	18,957	18,989	18,96	18,998	19,038	19	18,971			18,939	18,818	18,817	18,82
		14640	208,74																										236,93	209,44
		14688		0,260	18,796	18,805	19,059	19,062	18,938	18,931	18,973	19,002	18,98	19,021	19,055	19,013	18,989					18,817	18,817
		14700	208,49															12,23											236,93	209,44
		14760	209,08																										237,25	209,44
		14784		0,270	18,797	18,805	19,068	19,075	18,949	18,958	18,994	19,02	18,994	19,036	19,066	19,033	19,006			18,953	18,818	18,814	18,813
		14820	208,51																										237,25	209,44
		14880	208,23	0,290	18,796	18,806	19,092	19,09	18,965	18,954	19,001	19,034	19,009	19,05	19,089	19,051	19,019					18,816	18,814						237,67	209,44
		14940	209,65																										237,67	209,44
		14976		0,304	18,795	18,806	19,101	19,107	18,985	18,99	19,024	19,049	19,032	19,067	19,098	19,056	19,038			18,982	18,821	18,816	18,815
		15000	209,98															12,24	0					0	0	0	0	0	237,67	209,44	131,68
		15060	210,31																										237,67	209,44
		15072		0,321	18,795	18,806	19,12	19,123	18,999	19,003	19,033	19,07	19,04	19,081	19,121	19,078	19,053					18,815	18,817
		15120	210,24																										237,25	209,44
		15168		0,335	18,799	18,806	19,136	19,14	19,007	19,027	19,06	19,08	19,064	19,093	19,136	19,092	19,070			19,03	18,821	18,813	18,817
		15180	210,7																										237,25	209,44
		15240	209,87																										236,77	209,44
		15264		0,352	18,797	18,806	19,152	19,155	19,026	19,036	19,077	19,09	19,071	19,117	19,149	19,107	19,084					18,815	18,82
		15300	209,01															12,24											236,77	209,44
		15360	208,39	0,370	18,798	18,804	19,17	19,172	19,044	19,041	19,082	19,116	19,09	19,128	19,166	19,132	19,100			19,03	18,821	18,816	18,817						236,99	209,44
		15420	208,98																										236,99	209,44
		15456		0,386	18,793	18,806	19,183	19,188	19,058	19,052	19,095	19,134	19,101	19,149	19,189	19,134	19,114					18,817	18,819
		15480	209,27																										237,3	209,44
		15540	210,04																										237,3	209,44
		15552		0,399	18,796	18,805	19,196	19,203	19,075	19,075	19,114	19,15	19,129	19,159	19,194	19,158	19,132			19,076	18,823	18,819	18,82
		15600	208,87															12,25	0					0	0	0	0	0	237,3	209,44	131,8
		15648		0,416	18,795	18,806	19,219	19,214	19,09	19,088	19,136	19,165	19,135	19,172	19,209	19,171	19,146					18,815	18,819
		15660	209,05																										237,3	209,44
		15720	209,91																										237,41	209,44
		15744		0,426	18,796	18,809	19,227	19,231	19,104	19,106	19,149	19,178	19,145	19,191	19,224	19,187	19,160			19,105	18,817	18,814	18,819
		15780	209,89																										237,41	209,44
		15840	209,84	0,446	18,796	18,807	19,247	19,249	19,127	19,124	19,164	19,194	19,167	19,207	19,24	19,208	19,179					18,813	18,815						237,25	209,44
		15900	209,93															12,24											237,25	209,44
		15936		0,462	18,796	18,805	19,263	19,262	19,15	19,141	19,177	19,209	19,179	19,226	19,259	19,222	19,195			19,145	18,823	18,815	18,817
		15960	209,68																										237,14	209,44
		16020	209,07																										237,14	209,44
		16032		0,480	18,796	18,806	19,278	19,284	19,155	19,152	19,195	19,222	19,202	19,24	19,273	19,233	19,209					18,812	18,814
		16080	209,59																										237,14	209,44
		16128		0,492	18,796	18,807	19,293	19,294	19,172	19,17	19,22	19,238	19,218	19,251	19,292	19,248	19,226			19,189	18,823	18,813	18,815
		16140	209,32																										237,14	209,44
		16200	209,47															12,23	0					0	0	0	0	0	237,14	209,44	131,78
		16224		0,506	18,796	18,806	19,304	19,311	19,195	19,193	19,228	19,257	19,231	19,267	19,304	19,271	19,243					18,813	18,816
		16260	209,4																										237,14	209,44
		16320	209,75	0,526	18,795	18,8	19,322	19,325	19,207	19,213	19,25	19,265	19,248	19,288	19,322	19,279	19,259			19,234	18,822	18,814	18,815						237,04	209,44
		16380	208,82																										237,04	209,44
		16416		0,542	18,796	18,806	19,341	19,344	19,206	19,22	19,268	19,285	19,267	19,301	19,337	19,295	19,272					18,816	18,819
		16440	208,5																										237,25	209,44
		16500	208,85															12,24											237,25	209,44
		16512		0,551	18,796	18,806	19,351	19,353	19,226	19,24	19,271	19,305	19,278	19,317	19,35	19,313	19,288			19,25	18,824	18,815	18,816
		16560	209,76																										237,56	209,44
		16608		0,565	18,796	18,806	19,372	19,36	19,247	19,251	19,291	19,321	19,295	19,332	19,37	19,33	19,305					18,815	18,817
		16620	209,32																										237,56	209,44
		16680	209,47																										237,56	209,44
		16704		0,585	18,798	18,807	19,386	19,388	19,271	19,267	19,297	19,333	19,312	19,348	19,383	19,346	19,320			19,256	18,825	18,812	18,818
		16740	210,02																										237,56	209,44
		16800	209,7	0,602	18,796	18,807	19,399	19,409	19,276	19,286	19,32	19,35	19,324	19,361	19,395	19,358	19,334	12,24	0			18,814	18,817	0	0	0	0	0	237,56	209,44	131,98
		16860	209,72																										237,56	209,44
		16896		0,612	18,8	18,805	19,415	19,414	19,288	19,294	19,334	19,367	19,345	19,379	19,413	19,377	19,350			19,289	18,825	18,814	18,816
		16920	209,63																										237,41	209,44
		16980	209,36																										237,41	209,44
		16992		0,636	18,797	18,807	19,437	19,439	19,309	19,317	19,355	19,378	19,36	19,388	19,431	19,385	19,365					18,813	18,82
		17040	209,11																										237,41	209,44
		17088		0,643	18,798	18,807	19,444	19,448	19,323	19,326	19,356	19,398	19,378	19,409	19,444	19,406	19,380			19,331	18,826	18,814	18,817
		17100	209,6															12,23											237,41	209,44
		17160	209,61																										237,41	209,44
		17184		0,662	18,797	18,807	19,462	19,466	19,338	19,338	19,378	19,418	19,381	19,425	19,462	19,424	19,395					18,815	18,817
		17220	208,84																										237,41	209,44
		17280	209,37	0,674	18,798	18,807	19,475	19,479	19,357	19,387	19,397	19,426	19,393	19,445	19,475	19,438	19,415			19,337	18,828	18,815	18,815						237,41	209,44
		17340	210,02																										237,41	209,44
		17376		0,693	18,799	18,807	19,492	19,501	19,37	19,375	19,418	19,445	19,419	19,459	19,491	19,453	19,429					18,816	18,822
		17400	209,29															12,23	0					0	0	0	0	0	237,25	209,44	132,05
		17460	209,64																										237,25	209,44
		17472		0,713	18,797	18,807	19,514	19,517	19,393	19,392	19,427	19,457	19,436	19,474	19,505	19,471	19,444			19,37	18,826	18,815	18,814
		17520	209,9																										237,25	209,44
		17568		0,721	18,798	18,808	19,522	19,525	19,397	19,405	19,445	19,469	19,449	19,489	19,526	19,483	19,458					18,814	18,817
		17580	210,05																										237,25	209,44
		17640	209,93																										236,93	209,44
		17664		0,744	18,798	18,806	19,545	19,548	19,423	19,418	19,459	19,492	19,459	19,504	19,538	19,501	19,474			19,42	18,825	18,816	18,817
		17700	209,69															12,23											236,93	209,44
		17760	209,45	0,756	18,796	18,807	19,557	19,559	19,441	19,43	19,47	19,506	19,482	19,514	19,551	19,511	19,488					18,815	18,816						236,93	209,44
		17820	209,35																										236,93	209,44
		17856		0,774	18,797	18,809	19,576	19,577	19,448	19,455	19,495	19,517	19,492	19,533	19,568	19,528	19,504			19,47	18,827	18,811	18,816
		17880	209,28																										236,93	209,44
		17940	209,6																										236,93	209,44
		17952		0,783	18,798	18,809	19,587	19,586	19,462	19,461	19,507	19,536	19,514	19,548	19,584	19,539	19,519					18,814	18,817
		18000	209,35															12,25	0					0	0	0	0	0	236,93	209,44	131,83
		18048		0,800	18,801	18,808	19,602	19,607	19,487	19,476	19,525	19,551	19,518	19,561	19,603	19,556	19,535			19,474	18,827	18,817	18,817
		18060	209,62																										236,93	209,44
		18120	209,56																										236,93	209,44
		18144		0,814	18,799	18,808	19,617	19,618	19,509	19,5	19,534	19,571	19,537	19,58	19,609	19,573	19,552					18,814	18,816
		18180	209,18																										236,93	209,44
		18240	209,09	0,830	18,801	18,809	19,633	19,636	19,52	19,514	19,541	19,585	19,555	19,597	19,63	19,588	19,566			19,489	18,828	18,815	18,818						236,93	209,44
		18300	208,35															12,24											236,93	209,44
		18336		0,845	18,801	18,809	19,647	19,652	19,528	19,533	19,566	19,594	19,569	19,611	19,643	19,605	19,581					18,814	18,819
		18360	208,94																										237,25	209,44
		18420	208,76																										237,25	209,44
		18432		0,854	18,8	18,809	19,656	19,662	19,538	19,543	19,585	19,611	19,587	19,623	19,66	19,62	19,596			19,521	18,826	18,814	18,82
		18480	209,58																										237,56	209,44
		18528		0,876	18,801	18,809	19,676	19,685	19,55	19,557	19,596	19,629	19,596	19,639	19,672	19,637	19,610					18,816	18,819
		18540	210,15																										237,56	209,44
		18600	210,86															12,22	0					0	0	0	0	0	237,14	209,44	131,77
		18624		0,886	18,798	18,811	19,687	19,694	19,568	19,579	19,607	19,647	19,615	19,659	19,688	19,635	19,625			19,538	18,827	18,817	18,818
		18660	210,14																										237,14	209,44
		18720	209,62	0,909	18,798	18,809	19,71	19,714	19,59	19,59	19,633	19,655	19,63	19,672	19,705	19,669	19,643					18,818	18,817						236,77	209,44
		18780	209,12																										236,77	209,44
		18816		0,920	18,799	18,81	19,723	19,726	19,601	19,603	19,644	19,661	19,645	19,688	19,72	19,687	19,656			19,61	18,828	18,817	18,813
		18840	208,89																										236,93	209,44
		18900	209,31															12,23											236,93	209,44
		18912		0,935	18,802	18,81	19,74	19,742	19,62	19,633	19,656	19,688	19,666	19,704	19,734	19,7	19,675					18,817	18,817
		18960	208,94																										237,14	209,44
		19008		0,950	18,801	18,809	19,753	19,756	19,63	19,634	19,679	19,705	19,682	19,723	19,748	19,713	19,689			19,622	18,828	18,816	18,818
		19020	208,89																										237,14	209,44
		19080	209,16																										237,35	209,44
		19104		0,967	18,8	18,808	19,77	19,771	19,648	19,637	19,691	19,721	19,686	19,732	19,767	19,723	19,701					18,816	18,819
		19140	209,5																										237,35	209,44
		19200	209,89	0,982	18,798	18,811	19,784	19,789	19,663	19,668	19,708	19,739	19,699	19,747	19,776	19,745	19,718	12,24	0	19,65	18,829	18,817	18,817	0	0	0	0	0	237,35	209,44	131,94
		19260	209,27																										237,35	209,44
		19296		0,995	18,798	18,81	19,795	19,803	19,687	19,68	19,718	19,75	19,719	19,76	19,797	19,757	19,734					18,817	18,816
		19320	209,09																										237,35	209,44
		19380	208,97																										237,35	209,44
		19392		1,013	18,799	18,808	19,817	19,817	19,7	19,698	19,731	19,766	19,724	19,772	19,811	19,771	19,747			19,711	18,827	18,817	18,818
		19440	208,68																										237,61	209,44
		19488		1,029	18,798	18,809	19,829	19,835	19,707	19,71	19,748	19,779	19,73	19,787	19,829	19,783	19,759					18,816	18,822
		19500	209,99															12,23											237,61	209,44
		19560	210,05																										237,46	209,44
		19584		1,043	18,798	18,809	19,842	19,85	19,724	19,726	19,765	19,799	19,767	19,803	19,838	19,811	19,779			19,726	18,827	18,816	18,821
		19620	209,3																										237,46	209,44
		19680	209,4	1,056	18,799	18,809	19,859	19,86	19,738	19,741	19,78	19,807	19,779	19,822	19,857	19,812	19,792					18,815	18,819						237,46	209,44
		19740	209,71																										237,46	209,44
		19776		1,078	18,798	18,807	19,876	19,885	19,751	19,758	19,796	19,826	19,796	19,83	19,871	19,829	19,807			19,76	18,827	18,816	18,816
		19800	210,15															12,23	0					0	0	0	0	0	237,2	209,44	132,4
		19860	209,73																										237,2	209,44
		19872		1,085	18,798	18,806	19,889	19,885	19,768	19,794	19,804	19,842	19,812	19,849	19,885	19,852	19,826					18,813	18,818
		19920	209,33																										237,04	209,44
		19968		1,106	18,798	18,808	19,909	19,908	19,782	19,79	19,826	19,847	19,818	19,866	19,901	19,862	19,836			19,783	18,829	18,816	18,814
		19980	209,87																										237,04	209,44
		20040	209,52																										236,88	209,44
		20064		1,117	18,799	18,809	19,916	19,925	19,792	19,815	19,841	19,867	19,837	19,881	19,912	19,881	19,853					18,815	18,816
		20100	209,45															12,23											236,88	209,44
		20160	209,26	1,134	18,8	18,809	19,936	19,941	19,812	19,822	19,86	19,886	19,858	19,897	19,93	19,894	19,870			19,816	18,829	18,815	18,816						236,88	209,44
		20220	209,33																										236,88	209,44
		20256		1,149	18,8	18,809	19,95	19,956	19,823	19,844	19,872	19,901	19,875	19,911	20,163	19,905	19,912					18,815	18,816
		20280	209,03																										236,88	209,44
		20340	209,57																										236,88	209,44
		20352		1,161	18,8	18,809	19,964	19,966	19,829	19,849	19,888	19,914	19,892	19,93	19,964	19,923	19,899			19,844	18,828	18,815	18,819
		20400	209,38															12,24	0					0	0	0	0	0	237,04	209,44	132,42
		20448		1,176	18,798	18,809	19,975	19,983	19,844	19,875	19,897	19,929	19,911	19,94	19,973	19,943	19,914					18,818	18,818
		20460	209,32																										237,04	209,44
		20520	209,41																										237,04	209,44
		20544		1,190	18,8	18,81	19,993	19,997	19,854	19,88	19,914	19,946	19,908	19,949	19,987	19,958	19,925			19,893	18,831	18,816	18,819
		20580	209,17																										237,04	209,44
		20640	209,11	1,204	18,801	18,809	20,006	20,012	19,879	19,892	19,94	19,949	19,936	19,972	20,119	19,966	19,957					18,816	18,818						237,2	209,44
		20700	209,18															12,23											237,2	209,44
		20736		1,219	18,802	18,81	20,022	20,029	19,905	19,907	19,951	19,977	19,948	19,986	20,019	19,984	19,960			19,921	18,829	18,822	18,818
		20760	208,5																										237,2	209,44
		20820	208,65																										237,2	209,44
		20832		1,236	18,799	18,81	20,043	20,039	19,918	19,913	19,956	19,99	19,959	19,997	20,026	19,985	19,968					18,819	18,819
		20880	208,91																										237,51	209,44
		20928		1,254	18,801	18,808	20,056	20,06	19,93	19,935	19,983	20,002	19,982	20,02	20,042	20,014	19,989			19,945	18,829	18,818	18,822
		20940	209,23																										237,51	209,44
		21000	209,16															12,23	0					0	0	0	0	0	237,67	209,44	132,57
		21024		1,265	18,801	18,809	20,07	20,069	19,947	19,944	19,991	20,016	19,999	20,029	20,108	20,029	20,008					18,819	18,82
		21060	209,38																										237,67	209,44
		21120	209,19	1,274	18,801	18,81	20,076	20,083	19,961	19,966	20,012	20,03	20,004	20,042	20,112	20,045	20,021			19,97	18,829	18,816	18,82						237,83	209,44
		21180	209,57																										237,83	209,44
		21216		1,293	18,799	18,808	20,095	20,099	19,983	19,983	20,018	20,045	20,012	20,058	20,115	20,06	20,034					18,817	18,82
		21240	209,78																										237,83	209,44
		21300	210,4															12,23											237,83	209,44
		21312		1,303	18,801	18,809	20,107	20,109	19,988	20,005	20,04	20,064	20,033	20,077	20,124	20,069	20,050			19,977	18,829	18,818	18,82
		21360	210,34																										237,46	209,44
		21408		1,319	18,799	18,81	20,124	20,124	20,01	20,012	20,05	20,075	20,049	20,097	20,134	20,083	20,064					18,817	18,819
		21420	210,36																										237,46	209,44
		21480	209,86																										237,09	209,44
		21504		1,333	18,8	18,809	20,139	20,137	20,022	20,023	20,05	20,091	20,057	20,107	20,144	20,104	20,075			20,035	18,831	18,817	18,822
		21540	208,98																										237,09	209,44
		21600	208,92	1,349	18,799	18,81	20,152	20,156	20,036	20,038	20,082	20,102	20,078	20,116	20,154	20,118	20,091	12,22	0			18,817	18,82	0	0	0	0	0	237,2	209,44	132,75
		21660	208,62																										237,2	209,44
		21696		1,364	18,798	18,809	20,166	20,169	20,053	20,051	20,088	20,119	20,094	20,131	20,166	20,12	20,103			20,045	18,83	18,818	18,821
		21720	209,16																										237,56	209,44
		21780	209,72																										237,56	209,44
		21792		1,378	18,799	18,808	20,182	20,181	20,072	20,089	20,096	20,129	20,105	20,145	20,179	20,144	20,120					18,817	18,82
		21840	210,27																										237,46	209,44
		21888		1,394	18,799	18,811	20,197	20,201	20,089	20,101	20,117	20,147	20,116	20,16	20,192	20,152	20,134			20,068	18,829	18,818	18,815
		21900	209,86															12,24											237,46	209,44
		21960	209,89																										237,2	209,44
		21984		1,409	18,798	18,811	20,213	20,213	20,105	20,105	20,129	20,161	20,138	20,174	20,205	20,172	20,149					18,816	18,817
		22020	209,28																										237,2	209,44
		22080	209,75	1,422	18,799	18,81	20,225	20,229	20,115	20,121	20,14	20,178	20,149	20,191	20,219	20,185	20,162			20,107	18,833	18,816	18,815						237,2	209,44
		22140	209,85																										237,2	209,44
		22176		1,436	18,801	18,812	20,243	20,242	20,12	20,125	20,163	20,191	20,164	20,207	20,235	20,204	20,176					18,818	18,818
		22200	209,82															12,23	0					0	0	0	0	0	237,2	209,44	132,74
		22260	209,93																										237,2	209,44
		22272		1,455	18,8	18,808	20,257	20,26	20,142	20,151	20,172	20,204	20,181	20,219	20,249	20,213	20,191			20,122	18,833	18,816	18,817
		22320	208,68																										237,2	209,44
		22368		1,465	18,799	18,809	20,268	20,27	20,16	20,186	20,185	20,218	20,193	20,23	20,266	20,228	20,208					18,814	18,818
		22380	208,53																										237,2	209,44
		22440	207,61																										237,72	209,44
		22464		1,479	18,797	18,81	20,28	20,286	20,169	20,188	20,208	20,229	20,206	20,25	20,278	20,244	20,222			20,167	18,83	18,814	18,816
		22500	208,81															12,22											237,72	209,44
		22560	208,9	1,493	18,799	18,81	20,295	20,301	20,191	20,199	20,22	20,244	20,224	20,261	20,292	20,254	20,236					18,814	18,819						238,19	209,44
		22620	209,39																										238,19	209,44
		22656		1,511	18,799	18,81	20,314	20,317	20,199	20,195	20,235	20,262	20,236	20,274	20,305	20,272	20,247			20,186	18,833	18,815	18,815
		22680	209,74																										238,19	209,44
		22740	209,44																										238,19	209,44
		22752		1,524	18,801	18,808	20,327	20,329	20,217	20,208	20,256	20,278	20,243	20,292	20,322	20,286	20,263					18,818	18,817
		22800	208,83															12,23	0					0	0	0	0	0	238,19	209,44	131,07
		22848		1,536	18,802	18,809	20,341	20,343	20,239	20,223	20,259	20,294	20,268	20,306	20,336	20,299	20,278			20,214	18,834	18,815	18,815
		22860	209,25																										238,19	209,44
		22920	209,28																										238,19	209,44
		22944		1,551	18,801	18,809	20,354	20,358	20,245	20,251	20,262	20,307	20,281	20,318	20,351	20,315	20,291					18,816	18,819
		22980	209,17																										238,19	209,44
		23040	208,8	1,567	18,802	18,811	20,372	20,375	20,255	20,256	20,29	20,319	20,292	20,332	20,366	20,328	20,305			20,28	18,835	18,816	18,818						238,35	209,44
		23100	208,65															12,23											238,35	209,44
		23136		1,582	18,801	18,811	20,388	20,388	20,266	20,284	20,299	20,337	20,311	20,345	20,379	20,346	20,321					18,815	18,819
		23160	209,24																										238,61	209,44
		23220	209,24																										238,61	209,44
		23232		1,594	18,801	18,811	20,4	20,401	20,288	20,285	20,326	20,35	20,331	20,358	20,392	20,36	20,336			20,305	18,835	18,816	18,819
		23280	209,42																										238,77	209,44
		23328		1,606	18,802	18,812	20,41	20,415	20,291	20,296	20,331	20,37	20,333	20,373	20,405	20,374	20,347					18,814	18,819
		23340	209,5																										238,77	209,44
		23400	210,39															12,23	0					0	0	0	0	0	238,77	209,44	130,46
		23424		1,621	18,802	18,811	20,427	20,428	20,309	20,312	20,35	20,376	20,355	20,391	20,423	20,38	20,362			20,329	18,834	18,817	18,819
		23460	210,18																										238,77	209,44
		23520	210,71	1,639	18,8	18,81	20,442	20,447	20,332	20,331	20,363	20,393	20,374	20,402	20,435	20,394	20,378					18,817	18,816						238,35	209,44
		23580	209,89																										238,35	209,44
		23616		1,646	18,804	18,812	20,453	20,454	20,345	20,342	20,379	20,405	20,388	20,42	20,451	20,417	20,393			20,322	18,832	18,816	18,82
		23640	209,14																										238,14	209,44
		23700	208,95															12,22											238,14	209,44
		23712		1,669	18,801	18,811	20,474	20,475	20,357	20,355	20,388	20,42	20,394	20,432	20,465	20,422	20,404					18,817	18,821
		23760	208,8																										238,35	209,44
		23808		1,682	18,802	18,81	20,489	20,488	20,369	20,37	20,403	20,435	20,409	20,446	20,477	20,442	20,419			20,382	18,833	18,816	18,821
		23820	208,02																										238,35	209,44
		23880	208,82																										238,82	209,44
		23904		1,692	18,802	18,811	20,496	20,5	20,382	20,396	20,42	20,447	20,422	20,461	20,493	20,457	20,435					18,817	18,82
		23940	208,71																										238,82	209,44
		24000	209,9	1,702	18,802	18,812	20,51	20,508	20,397	20,399	20,431	20,461	20,445	20,476	20,506	20,472	20,448	12,22	0	20,427	18,834	18,816	18,82	0	0	0	0	0	239,03	209,44	130,17
		24060	209,92																										239,03	209,44
		24096		1,721	18,802	18,811	20,524	20,53	20,407	20,419	20,45	20,473	20,454	20,491	20,518	20,483	20,462					18,815	18,821
		24120	209,84																										238,77	209,44
		24180	209,41																										238,77	209,44
		24192		1,738	18,802	18,811	20,542	20,547	20,421	20,432	20,456	20,488	20,469	20,508	20,533	20,497	20,476			20,45	18,837	18,816	18,819
		24240	209,31																										238,77	209,44
		24288		1,749	18,801	18,811	20,553	20,557	20,441	20,459	20,482	20,507	20,485	20,519	20,548	20,508	20,494					18,818	18,818
		24300	209,5															12,23											238,77	209,44
		24360	209,53																										238,77	209,44
		24384		1,762	18,803	18,812	20,57	20,57	20,449	20,486	20,487	20,52	20,488	20,53	20,561	20,527	20,506			20,444	18,836	18,816	18,819
		24420	208,96																										238,77	209,44
		24480	209,71	1,778	18,801	18,814	20,585	20,586	20,465	20,474	20,506	20,536	20,508	20,545	20,576	20,536	20,518					18,818	18,819						238,77	209,44
		24540	209,35																										238,77	209,44
		24576		1,793	18,801	18,812	20,599	20,6	20,481	20,479	20,514	20,547	20,522	20,556	20,59	20,551	20,530			20,504	18,837	18,818	18,821
		24600	209,32															12,24	0					0	0	0	0	0	238,77	209,44	130,38
		24660	209,1																										238,77	209,44
		24672		1,805	18,804	18,812	20,613	20,612	20,494	20,499	20,527	20,557	20,538	20,573	20,605	20,567	20,545					18,817	18,82
		24720	208,76																										238,98	209,44
		24768		1,817	18,802	18,812	20,624	20,624	20,509	20,506	20,549	20,575	20,55	20,587	20,618	20,585	20,560			20,509	18,835	18,818	18,82
		24780	209,47																										238,98	209,44
		24840	209,8																										238,98	209,44
		24864		1,833	18,802	18,813	20,641	20,641	20,523	20,537	20,562	20,59	20,562	20,603	20,63	20,6	20,576					18,819	18,819
		24900	209,72															12,22											238,98	209,44
		24960	209,46	1,849	18,803	18,811	20,654	20,659	20,534	20,547	20,576	20,604	20,572	20,616	20,645	20,609	20,588			20,559	18,838	18,816	18,818						238,82	209,44
		25020	209,61																										238,82	209,44
		25056		1,861	18,802	18,813	20,667	20,67	20,548	20,56	20,601	20,618	20,596	20,631	20,662	20,622	20,605					18,816	18,816
		25080	209,81																										238,82	209,44
		25140	209,23																										238,82	209,44
		25152		1,877	18,804	18,813	20,683	20,688	20,556	20,568	20,602	20,629	20,611	20,643	20,68	20,636	20,616			20,576	18,839	18,816	18,821
		25200	209,5															12,22	0					0	0	0	0	0	238,82	209,44	130,49
		25248		1,889	18,802	18,813	20,697	20,696	20,586	20,601	20,611	20,645	20,62	20,661	20,688	20,647	20,632					18,814	18,82
		25260	209,71																										238,82	209,44
		25320	209,38																										238,82	209,44
		25344		1,905	18,801	18,812	20,709	20,713	20,593	20,598	20,633	20,654	20,63	20,671	20,701	20,664	20,643			20,6	18,837	18,816	18,821
		25380	209,08																										238,82	209,44
		25440	209,69	1,914	18,803	18,813	20,718	20,726	20,61	20,617	20,653	20,672	20,636	20,685	20,717	20,686	20,660					18,818	18,823						238,93	209,44
		25500	209,63															12,23											238,93	209,44
		25536		1,930	18,802	18,813	20,735	20,74	20,627	20,64	20,664	20,687	20,654	20,697	20,73	20,694	20,674			20,636	18,837	18,818	18,822
		25560	209,68																										238,82	209,44
		25620	209,45																										238,82	209,44
		25632		1,944	18,803	18,813	20,751	20,753	20,639	20,638	20,677	20,702	20,671	20,712	20,744	20,707	20,686					18,818	18,822
		25680	209,64																										238,82	209,44
		25728		1,955	18,803	18,813	20,764	20,762	20,651	20,65	20,681	20,709	20,691	20,729	20,757	20,722	20,699			20,661	18,835	18,821	18,822
		25740	209,14																										238,82	209,44
		25800	209,45															12,22	0					0	0	0	0	0	238,82	209,44	130,34
		25824		1,971	18,802	18,812	20,776	20,781	20,664	20,679	20,7	20,731	20,71	20,746	20,773	20,737	20,717					18,821	18,822
		25860	209,13																										238,82	209,44
		25920	209,59	1,982	18,804	18,812	20,788	20,791	20,683	20,68	20,712	20,745	20,721	20,754	20,784	20,75	20,729			20,678	18,836	18,821	18,821						238,82	209,44
		25980	209,45																										238,82	209,44
		26016		1,996	18,803	18,811	20,8	20,805	20,697	20,72	20,729	20,755	20,73	20,77	20,798	20,764	20,745					18,82	18,821
		26040	209,57																										238,82	209,44
		26100	209,03															12,23											238,82	209,44
		26112		2,015	18,803	18,812	20,821	20,823	20,703	20,704	20,737	20,771	20,746	20,782	20,811	20,773	20,753			20,698	18,837	18,822	18,819
		26160	209,58																										238,82	209,44
		26208		2,029	18,803	18,812	20,834	20,839	20,722	20,731	20,75	20,785	20,754	20,8	20,826	20,794	20,770					18,818	18,819
		26220	209,76																										238,82	209,44
		26280	209,77																										238,82	209,44
		26304		2,046	18,805	18,811	20,854	20,854	20,736	20,759	20,763	20,796	20,77	20,81	20,838	20,804	20,785			20,732	18,838	18,815	18,819
		26340	209,66																										238,82	209,44
		26400	209,7	2,058	18,803	18,812	20,866	20,865	20,754	20,761	20,793	20,812	20,791	20,822	20,853	20,818	20,800	12,22	0			18,817	18,818	0	0	0	0	0	238,56	209,44	130,45
		26460	209,4																										238,56	209,44
		26496		2,064	18,804	18,813	20,871	20,873	20,762	20,758	20,793	20,825	20,801	20,837	20,868	20,835	20,810			20,746	18,838	18,816	18,817
		26520	210																										238,56	209,44
		26580	209,94																										238,56	209,44
		26592		2,078	18,803	18,816	20,883	20,892	20,775	20,786	20,812	20,839	20,817	20,851	20,88	20,844	20,825					18,817	18,818
		26640	209,59																										238,4	209,44
		26688		2,097	18,801	18,813	20,902	20,905	20,792	20,798	20,83	20,853	20,833	20,863	20,891	20,858	20,840			20,777	18,838	18,819	18,817
		26700	209,62															12,23											238,4	209,44
		26760	209,77																										238,3	209,44
		26784		2,108	18,8	18,813	20,914	20,916	20,806	20,806	20,84	20,867	20,841	20,876	20,911	20,873	20,852					18,817	18,819
		26820	209,07																										238,3	209,44
		26880	209,28	2,122	18,804	18,813	20,931	20,931	20,819	20,827	20,856	20,879	20,852	20,89	20,92	20,885	20,866			20,81	18,835	18,814	18,822						238,51	209,44
		26940	209,41																										238,51	209,44
		26976		2,136	18,803	18,812	20,941	20,946	20,835	20,848	20,857	20,893	20,866	20,905	20,935	20,902	20,880					18,817	18,821
		27000	209,26															12,24	0					0	0	0	0	0	238,51	209,44	130,56
		27060	209,77																										238,51	209,44
		27072		2,151	18,802	18,813	20,961	20,957	20,844	20,863	20,88	20,905	20,876	20,918	20,949	20,922	20,895			20,842	18,836	18,817	18,82
		27120	209,69																										238,25	209,44
		27168		2,161	18,803	18,813	20,965	20,974	20,858	20,867	20,902	20,922	20,896	20,93	20,96	20,927	20,908					18,818	18,82
		27180	209,38																										238,25	209,44
		27240	209,38																										238,25	209,44
		27264		2,180	18,803	18,812	20,985	20,989	20,877	20,879	20,915	20,933	20,906	20,945	20,977	20,94	20,921			20,886	18,838	18,818	18,822
		27300	209,24															12,22											238,25	209,44
		27360	209,18	2,191	18,802	18,813	20,997	21	20,892	20,889	20,929	20,951	20,925	20,96	20,992	20,954	20,936					18,818	18,82						238,25	209,44
		27420	209,06																										238,25	209,44
		27456		2,207	18,804	18,813	21,015	21,017	20,894	20,899	20,93	20,963	20,939	20,975	21,004	20,969	20,947			20,908	18,839	18,818	18,82
		27480	209,38																										238,25	209,44
		27540	209,25																										238,25	209,44
		27552		2,218	18,801	18,811	21,023	21,024	20,915	20,941	20,949	20,979	20,949	20,984	21,017	20,984	20,965					18,817	18,819
		27600	209,3															12,21	0					0	0	0	0	0	238,25	209,44	130,26
		27648		2,229	18,803	18,811	21,03	21,041	20,922	20,931	20,968	20,979	20,964	20,994	21,03	20,995	20,973			20,949	18,84	18,818	18,819
		27660	208,89																										238,25	209,44
		27720	209,16																										238,46	209,44
		27744		2,248	18,801	18,812	21,052	21,057	20,947	20,95	20,981	21,002	20,974	21,014	21,043	21,012	20,990					18,815	18,821
		27780	209,31																										238,46	209,44
		27840	209,56	2,258	18,802	18,812	21,066	21,065	20,954	20,963	20,984	21,018	20,996	21,023	21,056	21,02	21,002			20,947	18,841	18,818	18,821						238,46	209,44
		27900	209,58															12,22											238,46	209,44
		27936		2,271	18,803	18,813	21,079	21,08	20,963	20,984	20,999	21,029	21,006	21,038	21,068	21,034	21,015					18,822	18,82
		27960	209,47																										238,46	209,44
		28020	210,07																										238,46	209,44
		28032		2,283	18,803	18,812	21,091	21,09	20,98	21,007	21,019	21,043	21,012	21,054	21,083	21,05	21,031			20,989	18,842	18,819	18,82
		28080	210,1																										238,3	209,44
		28128		2,296	18,804	18,813	21,104	21,106	20,995	21,003	21,016	21,057	21,031	21,06	21,101	21,064	21,041					18,821	18,821
		28140	209,28																										238,3	209,44
		28200	209,14															12,22	0					0	0	0	0	0	238,3	209,44	130,18
		28224		2,308	18,805	18,814	21,116	21,12	21,008	21,003	21,045	21,067	21,043	21,08	21,11	21,076	21,054			21,003	18,842	18,819	18,817
		28260	208,84																										238,3	209,44
		28320	209,02	2,327	18,803	18,814	21,132	21,138	21,017	21,02	21,059	21,084	21,06	21,091	21,124	21,088	21,068					18,818	18,822						238,51	209,44
		28380	209,33																										238,51	209,44
		28416		2,336	18,806	18,813	21,143	21,148	21,041	21,036	21,064	21,098	21,07	21,107	21,134	21,098	21,081			21,033	18,842	18,818	18,819
		28440	209,29																										238,51	209,44
		28500	209,49															12,22											238,51	209,44
		28512		2,351	18,802	18,809	21,156	21,158	21,047	21,084	21,073	21,109	21,088	21,119	21,149	21,115	21,098					18,819	18,821
		28560	209,56																										238,51	209,44
		28608		2,363	18,804	18,813	21,17	21,172	21,066	21,096	21,094	21,122	21,094	21,134	21,159	21,127	21,112			21,061	18,845	18,819	18,82
		28620	209,35																										238,51	209,44
		28680	210,18																										238,51	209,44
		28704		2,374	18,805	18,814	21,182	21,185	21,083	21,105	21,104	21,134	21,112	21,147	21,174	21,142	21,125					18,818	18,819
		28740	209,95																										238,51	209,44
		28800	209,69	2,393	18,805	18,813	21,201	21,203	21,094	21,117	21,108	21,148	21,128	21,158	21,19	21,162	21,138	12,22	0	21,093	18,84	18,817	18,82	0	0	0	0	0	238,3	209,44	130,37
		28860	208,55																										238,3	209,44
		28896		2,401	18,804	18,814	21,21	21,21	21,1	21,127	21,142	21,16	21,145	21,172	21,203	21,168	21,152					18,818	18,82
		28920	209,59																										238,46	209,44
		28980	209,1																										238,46	209,44
		28992		2,419	18,803	18,813	21,221	21,232	21,11	21,112	21,154	21,17	21,153	21,188	21,214	21,187	21,161			21,106	18,84	18,819	18,824
		29040	209,53																										238,46	209,44
		29088		2,428	18,805	18,812	21,233	21,239	21,13	21,131	21,155	21,188	21,163	21,2	21,228	21,196	21,174					18,819	18,825
		29100	209,17															12,23											238,46	209,44
		29160	210,31																										238,35	209,44
		29184		2,443	18,804	18,814	21,251	21,254	21,143	21,15	21,177	21,202	21,175	21,213	21,241	21,209	21,189			21,151	18,843	18,82	18,826
		29220	209,97																										238,35	209,44
		29280	210,14	2,456	18,804	18,813	21,263	21,265	21,154	21,162	21,187	21,213	21,185	21,227	21,255	21,222	21,201					18,82	18,82						238,04	209,44
		29340	209,51																										238,04	209,44
		29376		2,468	18,806	18,814	21,277	21,278	21,166	21,174	21,202	21,23	21,206	21,24	21,27	21,235	21,215			21,167	18,842	18,821	18,822
		29400	208,98															12,21	0					0	0	0	0	0	238,04	209,44	130,54
		29460	209,31																										238,04	209,44
		29472		2,480	18,804	18,815	21,289	21,29	21,182	21,216	21,211	21,241	21,213	21,253	21,281	21,251	21,231					18,82	18,821
		29520	209,4																										238,14	209,44
		29568		2,494	18,805	18,814	21,303	21,305	21,19	21,197	21,233	21,253	21,227	21,268	21,296	21,264	21,241			21,197	18,844	18,818	18,821
		29580	209,46																										238,14	209,44
		29640	209,04																										238,25	209,44
		29664		2,507	18,806	18,815	21,317	21,317	21,204	21,208	21,246	21,266	21,25	21,281	21,308	21,277	21,255					18,819	18,819
		29700	208,82															12,22											238,25	209,44
		29760	208,79	2,518	18,806	18,815	21,326	21,33	21,216	21,216	21,253	21,281	21,261	21,293	21,323	21,287	21,266			21,222	18,843	18,821	18,819						238,56	209,44
		29820	209,24																										238,56	209,44
		29856		2,531	18,806	18,818	21,343	21,342	21,228	21,232	21,267	21,284	21,264	21,304	21,334	21,299	21,276					18,818	18,821
		29880	209,4																										238,56	209,44
		29940	209,62																										238,56	209,44
		29952		2,549	18,808	18,817	21,359	21,363	21,24	21,251	21,282	21,306	21,283	21,32	21,347	21,31	21,292			21,245	18,841	18,819	18,82
		30000	209,01															12,22	0					0	0	0	0	0	238,56	209,44	130,09
		30048		2,559	18,805	18,816	21,367	21,372	21,255	21,272	21,304	21,321	21,299	21,33	21,361	21,323	21,308					18,819	18,82
		30060	209,18																										238,56	209,44
		30120	209,82																										238,56	209,44
		30144		2,571	18,803	18,817	21,38	21,382	21,267	21,28	21,308	21,329	21,311	21,343	21,371	21,339	21,318			21,249	18,84	18,82	18,817
		30180	209,51																										238,56	209,44
		30240	208,87	2,582	18,808	18,816	21,395	21,393	21,283	21,295	21,316	21,34	21,321	21,36	21,386	21,351	21,332					18,819	18,82						238,56	209,44
		30300	209,44															12,22											238,56	209,44
		30336		2,597	18,807	18,814	21,406	21,41	21,302	21,308	21,334	21,359	21,334	21,373	21,398	21,365	21,347			21,3	18,841	18,819	18,821
		30360	209,83																										238,56	209,44
		30420	209,42																										238,56	209,44
		30432		2,609	18,808	18,818	21,422	21,422	21,315	21,315	21,348	21,374	21,345	21,379	21,419	21,38	21,359					18,817	18,822
		30480	209,88																										238,3	209,44
		30528		2,625	18,805	18,815	21,433	21,436	21,326	21,341	21,355	21,388	21,361	21,396	21,425	21,389	21,373			21,317	18,836	18,819	18,819
		30540	209,11																										238,3	209,44
		30600	209,23															12,22	0					0	0	0	0	0	238,3	209,44	130,13
		30624		2,643	18,805	18,813	21,448	21,456	21,333	21,343	21,375	21,4	21,366	21,411	21,437	21,404	21,384					18,819	18,819
		30660	209,61																										238,3	209,44
		30720	209,48	2,649	18,805	18,816	21,457	21,462	21,352	21,353	21,397	21,411	21,389	21,421	21,453	21,402	21,397			21,352	18,843	18,818	18,82						238,3	209,44
		30780	209,8																										238,3	209,44
		30816		2,663	18,807	18,813	21,473	21,473	21,365	21,362	21,396	21,423	21,399	21,434	21,465	21,436	21,410					18,821	18,82
		30840	208,96																										238,3	209,44
		30900	209															12,22											238,3	209,44
		30912		2,676	18,806	18,814	21,481	21,491	21,376	21,378	21,411	21,436	21,413	21,449	21,477	21,444	21,423			21,364	18,844	18,82	18,82
		30960	209,48																										238,46	209,44
		31008		2,688	18,806	18,815	21,496	21,5	21,382	21,387	21,426	21,448	21,411	21,465	21,489	21,451	21,432					18,821	18,821
		31020	210,55																										238,46	209,44
		31080	210,13																										238,14	209,44
		31104		2,702	18,808	18,815	21,516	21,511	21,407	21,395	21,439	21,465	21,431	21,477	21,501	21,467	21,448			21,408	18,841	18,821	18,821
		31140	210,37																										238,14	209,44
		31200	209,94	2,715	18,805	18,815	21,524	21,525	21,42	21,415	21,448	21,476	21,438	21,483	21,517	21,479	21,459	12,23	0			18,821	18,821	0	0	0	0	0	237,83	209,44	130,42
		31260	209,49																										237,83	209,44
		31296		2,723	18,805	18,815	21,534	21,532	21,432	21,45	21,467	21,487	21,468	21,501	21,524	21,499	21,478			21,432	18,84	18,821	18,822
		31320	209,43																										237,83	209,44
		31380	209,43																										237,83	209,44
		31392		2,735	18,809	18,818	21,546	21,551	21,44	21,451	21,475	21,503	21,481	21,51	21,537	21,501	21,487					18,819	18,823
		31440	208,45																										237,98	209,44
		31488		2,752	18,805	18,816	21,564	21,561	21,457	21,46	21,49	21,516	21,492	21,527	21,553	21,525	21,503			21,437	18,845	18,816	18,823
		31500	209,7															12,21											237,98	209,44
		31560	209,4																										237,98	209,44
		31584		2,772	18,802	18,815	21,583	21,578	21,47	21,482	21,499	21,527	21,494	21,537	21,565	21,532	21,513					18,819	18,826
		31620	209,24																										237,98	209,44
		31680	209,08	2,779	18,806	18,815	21,588	21,59	21,48	21,475	21,513	21,538	21,508	21,549	21,578	21,545	21,523			21,461	18,842	18,819	18,821						237,98	209,44
		31740	208,66																										237,98	209,44
		31776		2,792	18,805	18,815	21,599	21,604	21,491	21,494	21,524	21,557	21,531	21,563	21,593	21,56	21,539					18,821	18,823
		31800	209,25															12,21	0					0	0	0	0	0	238,25	209,44	130,42
		31860	208,98																										238,25	209,44
		31872		2,801	18,805	18,818	21,611	21,614	21,502	21,502	21,54	21,564	21,541	21,575	21,607	21,574	21,551			21,511	18,846	18,82	18,823
		31920	209,07																										238,46	209,44
		31968		2,816	18,806	18,815	21,624	21,629	21,511	21,529	21,552	21,579	21,561	21,582	21,619	21,583	21,565					18,821	18,822
		31980	209,39																										238,46	209,44
		32040	209,48																										238,46	209,44
		32064		2,826	18,805	18,815	21,635	21,637	21,529	21,544	21,555	21,587	21,57	21,607	21,629	21,597	21,577			21,524	18,845	18,818	18,822
		32100	209,8															12,22											238,46	209,44
		32160	209,69	2,841	18,805	18,818	21,653	21,652	21,539	21,549	21,575	21,601	21,58	21,616	21,642	21,612	21,589					18,819	18,822						238,35	209,44
		32220	209,18																										238,35	209,44
		32256		2,852	18,805	18,816	21,663	21,662	21,55	21,564	21,588	21,613	21,591	21,626	21,653	21,615	21,600			21,568	18,848	18,819	18,82
		32280	209,64																										238,35	209,44
		32340	209,7																										238,35	209,44
		32352		2,870	18,805	18,813	21,678	21,681	21,577	21,574	21,609	21,627	21,609	21,64	21,667	21,635	21,617					18,817	18,821
		32400	209,61															12,22	0					0	0	0	0	0	238,35	209,44	130,31
		32448		2,880	18,804	18,814	21,686	21,691	21,581	21,607	21,613	21,638	21,617	21,654	21,678	21,649	21,630			21,584	18,85	18,819	18,821
		32460	208,86																										238,35	209,44
		32520	209,3																										238,51	209,44
		32544		2,892	18,805	18,814	21,702	21,7	21,596	21,609	21,634	21,649	21,628	21,666	21,693	21,662	21,642					18,82	18,822
		32580	210,2																										238,51	209,44
		32640	209,96	2,913	18,804	18,809	21,719	21,719	21,604	21,622	21,643	21,667	21,64	21,675	21,705	21,672	21,653			21,605	18,85	18,824	18,823						238,25	209,44
		32700	209,58															12,21											238,25	209,44
		32736		2,915	18,806	18,815	21,722	21,729	21,627	21,619	21,649	21,681	21,651	21,687	21,716	21,684	21,664					18,82	18,821
		32760	209,36																										238,25	209,44
		32820	209,18																										238,25	209,44
		32832		2,933	18,804	18,814	21,739	21,744	21,63	21,644	21,665	21,693	21,664	21,7	21,73	21,698	21,678			21,636	18,847	18,822	18,822
		32880	209,31																										238,4	209,44
		32928		2,946	18,805	18,811	21,755	21,754	21,646	21,651	21,684	21,703	21,687	21,711	21,744	21,712	21,692					18,818	18,823
		32940	209,31																										238,4	209,44
		33000	209,26															12,20	0					0	0	0	0	0	238,56	209,44	130,5
		33024		2,951	18,807	18,814	21,762	21,761	21,654	21,662	21,699	21,716	21,697	21,729	21,757	21,724	21,705			21,651	18,847	18,818	18,822
		33060	209,72																										238,56	209,44
		33120	209,38	2,970	18,804	18,813	21,779	21,779	21,668	21,673	21,705	21,729	21,693	21,742	21,769	21,738	21,715					18,819	18,822						238,46	209,44
		33180	209,52																										238,46	209,44
		33216		2,979	18,805	18,814	21,788	21,79	21,687	21,689	21,727	21,743	21,713	21,753	21,779	21,749	21,730			21,688	18,845	18,818	18,823
		33240	210,12																										238,46	209,44
		33300	209,72															12,22											238,46	209,44
		33312		2,988	18,804	18,815	21,792	21,803	21,705	21,696	21,726	21,754	21,728	21,766	21,794	21,761	21,741					18,818	18,819
		33360	209,98																										238,3	209,44
		33408		3,007	18,804	18,818	21,818	21,817	21,712	21,72	21,736	21,769	21,735	21,777	21,805	21,776	21,754			21,701	18,845	18,82	18,82
		33420	209,4																										238,3	209,44
		33480	209,12																										238,3	209,44
		33504		3,015	18,805	18,816	21,826	21,826	21,72	21,726	21,755	21,778	21,74	21,79	21,817	21,781	21,763					18,821	18,823
		33540	209,38																										238,3	209,44
		33600	208,56	3,032	18,805	18,813	21,845	21,838	21,736	21,764	21,77	21,799	21,764	21,806	21,824	21,799	21,783	12,21	0	21,741	18,844	18,821	18,824	0	0	0	0	0	238,46	209,44	130,68
		33660	208,66																										238,46	209,44
		33696		3,045	18,803	18,815	21,852	21,855	21,742	21,747	21,773	21,806	21,781	22,393	21,842	21,807	21,861					18,822	18,823
		33720	209,21																										238,82	209,44
		33780	210,03																										238,82	209,44
		33792		3,053	18,806	18,815	21,862	21,864	21,753	21,784	21,796	21,818	21,8	21,828	21,855	21,827	21,808			21,749	18,844	18,821	18,825
		33840	210,34																										238,56	209,44
		33888		3,064	18,808	18,816	21,875	21,877	21,771	21,785	21,803	21,83	21,806	21,84	21,871	21,84	21,818					18,819	18,822
		33900	210,11															12,21											238,56	209,44
		33960	211,06																										238,14	209,44
		33984		3,079	18,804	18,815	21,886	21,891	21,785	21,809	21,821	21,843	21,808	21,855	21,877	21,851	21,831			21,785	18,845	18,82	18,822
		34020	210,3																										238,14	209,44
		34080	208,99	3,096	18,801	18,816	21,905	21,903	21,8	21,8	21,827	21,856	21,831	21,863	21,888	21,859	21,841					18,821	18,821						237,77	209,44
		34140	208,95																										237,77	209,44
		34176		3,099	18,807	18,815	21,904	21,916	21,804	21,817	21,837	21,872	21,844	21,88	21,906	21,871	21,854			21,81	18,847	18,821	18,821
		34200	208,99															12,21	0					0	0	0	0	0	237,98	209,44	130,24
		34260	209,77																										237,98	209,44
		34272		3,118	18,807	18,815	21,925	21,932	21,815	21,821	21,856	21,88	21,85	21,885	21,914	21,882	21,863					18,819	18,822
		34320	209,44																										237,98	209,44
		34368		3,128	18,805	18,815	21,936	21,94	21,826	21,827	21,865	21,889	21,873	21,905	21,922	21,894	21,875			21,83	18,851	18,821	18,822
		34380	209,12																										237,98	209,44
		34440	208,4																										238,14	209,44
		34464		3,140	18,806	18,815	21,943	21,957	21,843	21,842	21,876	21,906	21,884	21,912	21,941	21,912	21,889					18,819	18,821
		34500	208,6															12,21											238,14	209,44
		34560	209,3	3,151	18,805	18,815	21,955	21,967	21,863	21,863	21,894	21,915	21,895	21,927	21,95	21,92	21,903			21,848	18,85	18,821	18,821						238,4	209,44
		34620	210,01																										238,4	209,44
		34656		3,164	18,805	18,816	21,97	21,98	21,87	21,873	21,9	21,924	21,907	21,934	21,965	21,93	21,913					18,824	18,821
		34680	210,37																										238,09	209,44
		34740	209,71																										238,09	209,44
		34752		3,176	18,806	18,815	21,985	21,987	21,884	21,884	21,916	21,938	21,922	21,95	21,976	21,945	21,927			21,887	18,85	18,819	18,822
		34800	209,78															12,21	0					0	0	0	0	0	237,88	209,44	130,44
		34848		3,189	18,807	18,815	21,999	22,001	21,897	21,89	21,926	21,949	21,932	21,963	21,985	21,962	21,938					18,818	18,823
		34860	209,26																										237,88	209,44
		34920	209,77																										237,77	209,44
		34944		3,204	18,805	18,817	22,014	22,016	21,911	21,909	21,945	21,961	21,943	21,974	21,999	21,974	21,952			21,908	18,851	18,817	18,822
		34980	209,25																										237,77	209,44
		35040	209,17	3,211	18,805	18,815	22,02	22,021	21,931	21,925	21,947	21,977	21,927	21,98	22,013	21,983	21,960					18,824	18,822						237,77	209,44
		35100	208,69															12,20											237,77	209,44
		35136		3,228	18,803	18,814	22,036	22,036	21,941	21,928	21,962	21,986	21,957	21,995	22,027	21,996	21,974			21,925	18,852	18,816	18,822
		35160	209,16																										238,04	209,44
		35220	209,27																										238,04	209,44
		35232		3,239	18,805	18,815	22,047	22,05	21,952	21,938	21,973	22,001	21,974	22,008	22,039	22,005	21,986					18,824	18,822
		35280	209,62																										238,04	209,44
		35328		3,252	18,805	18,813	22,058	22,065	21,965	21,974	21,991	22,009	21,982	22,022	22,112	22,017	22,009			21,933	18,852	18,82	18,824
		35340	209,46																										238,04	209,44
		35400	208,87															12,21	0					0	0	0	0	0	238,04	209,44	130,52
		35424		3,262	18,803	18,815	22,072	22,069	21,968	21,97	22,004	22,027	22,003	22,035	22,112	22,03	22,019					18,822	18,824
		35460	209,49																										238,04	209,44
		35520	209,5	3,272	18,805	18,815	22,08	22,083	21,977	21,985	22,013	22,035	22,009	22,053	22,073	22,045	22,024			21,977	18,849	18,82	18,823						238,04	209,44
		35580	209,12																										238,04	209,44
		35616		3,282	18,806	18,816	22,093	22,094	21,994	22,001	22,026	22,055	22,02	22,058	22,119	22,056	22,041					18,822	18,824
		35640	209,08																										238,04	209,44
		35700	209,07															12,21											238,19	209,44
		35712		3,294	18,807	18,816	22,106	22,105	22,011	22,027	22,026	22,06	22,034	22,072	22,123	22,072	22,053			22,012	18,849	18,822	18,823
		35760	208,77																										238,19	209,44
		35808		3,308	18,806	18,815	22,119	22,118	22,016	22,023	22,051	22,075	22,041	22,082	22,127	22,08	22,062					18,822	18,824
		35820	209,01																										238,46	209,44
		35880	209,03																										238,46	209,44
		35904		3,317	18,806	18,816	22,127	22,128	22,021	22,027	22,062	22,078	22,061	22,104	22,135	22,088	22,072			22,041	18,852	18,822	18,825
		35940	209,43																										238,67	209,44
		36000	209,84	3,332	18,807	18,815	22,143	22,143	22,033	22,045	22,073	22,092	22,072	22,11	22,143	22,108	22,084	12,20	0			18,822	18,824	0	0	0	0	0	238,67	209,44	130,06
		36060	209,5																										238,67	209,44
		36096		3,342	18,806	18,816	22,151	22,155	22,048	22,054	22,08	22,108	22,082	22,121	22,152	22,12	22,096			22,066	18,853	18,826	18,825
		36120	209,89																										238,67	209,44
		36180	209,55																										238,67	209,44
		36192		3,353	18,805	18,815	22,162	22,165	22,056	22,064	22,094	22,119	22,086	22,13	22,159	22,126	22,104					18,827	18,824
		36240	209,1																										238,67	209,44
		36288		3,370	18,806	18,815	22,179	22,182	22,074	22,077	22,109	22,13	22,1	22,142	22,167	22,134	22,117			22,091	18,853	18,822	18,824
		36300	209,52															12,22											238,67	209,44
		36360	209,35																										238,67	209,44
		36384		3,377	18,806	18,817	22,189	22,188	22,08	22,086	22,127	22,134	22,119	22,155	22,179	22,15	22,129					18,822	18,825
		36420	210,01																										238,67	209,44
		36480	209,9	3,391	18,807	18,816	22,201	22,205	22,095	22,132	22,126	22,152	22,131	22,161	22,191	22,158	22,143			22,104	18,854	18,823	18,819						238,67	209,44
		36540	209,15																										238,46	209,44
		36576		3,403	18,807	18,815	22,213	22,214	22,111	22,116	22,145	22,163	22,142	22,174	22,2	22,17	22,153					18,818	18,823
		36600	209,36															12,21	0					0	0	0	0	0	238,46	209,44	130,12
		36660	209,26																										238,46	209,44
		36672		3,417	18,806	18,815	22,228	22,226	22,127	22,121	22,154	22,177	22,147	22,187	22,213	22,183	22,164			22,119	18,851	18,82	18,82
		36720	209,77																										238,46	209,44
		36768		3,425	18,804	18,815	22,238	22,231	22,132	22,137	22,177	22,189	22,158	22,199	22,225	22,19	22,176					18,822	18,82
		36780	209,98																										238,46	209,44
		36840	209,51																										238,46	209,44
		36864		3,437	18,808	18,815	22,248	22,249	22,149	22,146	22,176	22,199	22,178	22,208	22,236	22,208	22,188			22,129	18,852	18,817	18,824
		36900	209,98															12,22											238,3	209,44
		36960	209,64	3,451	18,804	18,815	22,258	22,262	22,156	22,181	22,191	22,215	22,176	22,224	22,246	22,218	22,201					18,82	18,824						238,3	209,44
		37020	209,57																										238,09	209,44
		37056		3,464	18,805	18,815	22,273	22,275	22,168	22,172	22,2	22,226	22,187	22,235	22,262	22,229	22,210			22,161	18,851	18,82	18,824
		37080	209,27																										238,09	209,44
		37140	209,02																										238,09	209,44
		37152		3,475	18,805	18,815	22,284	22,285	22,183	22,185	22,204	22,239	22,209	22,246	22,274	22,242	22,223					18,82	18,822
		37200	208,62															12,21	0					0	0	0	0	0	238,09	209,44	130,49
		37248		3,482	18,808	18,815	22,293	22,294	22,192	22,193	22,222	22,246	22,216	22,259	22,282	22,253	22,233			22,184	18,853	18,821	18,823
		37260	208,6																										238,4	209,44
		37320	209,11																										238,4	209,44
		37344		3,496	18,804	18,816	22,304	22,308	22,203	22,21	22,244	22,259	22,233	22,27	22,295	22,265	22,247					18,82	18,823
		37380	209,91																										238,77	209,44
		37440	209,66	3,506	18,806	18,814	22,314	22,318	22,217	22,221	22,253	22,271	22,256	22,286	22,305	22,276	22,261			22,229	18,851	18,82	18,825						238,77	209,44
		37500	209,83															12,22											238,77	209,44
		37536		3,519	18,804	18,815	22,326	22,33	22,227	22,233	22,262	22,285	22,265	22,295	22,318	22,29	22,272					18,822	18,824
		37560	209,56																										238,77	209,44
		37620	209,53																										238,67	209,44
		37632		3,533	18,801	18,816	22,339	22,344	22,243	22,253	22,261	22,297	22,272	22,307	22,329	22,303	22,283			22,237	18,853	18,822	18,823
		37680	209,62																										238,67	209,44
		37728		3,546	18,805	18,814	22,355	22,356	22,253	22,256	22,289	22,307	22,291	22,315	22,341	22,312	22,295					18,823	18,823
		37740	210,12																										238,67	209,44
		37800	209,73															12,22	0					0	0	0	0	0	238,67	209,44	130,24
		37824		3,553	18,803	18,813	22,358	22,364	22,259	22,265	22,295	22,319	22,298	22,327	22,352	22,325	22,305			22,245	18,852	18,822	18,824
		37860	209,71																										238,4	209,44
		37920	209,56	3,569	18,805	18,814	22,377	22,38	22,276	22,295	22,302	22,331	22,312	22,34	22,365	22,335	22,319					18,823	18,825						238,4	209,44
		37980	209,49																										238,4	209,44
		38016		3,580	18,805	18,814	22,387	22,393	22,291	22,295	22,314	22,343	22,321	22,354	22,375	22,35	22,330			22,296	18,852	18,82	18,824
		38040	209,26																										238,4	209,44
		38100	209,11															12,22											238,4	209,44
		38112		3,590	18,807	18,815	22,398	22,404	22,302	22,302	22,336	22,349	22,335	22,363	22,387	22,363	22,342					18,821	18,824
		38160	209,52																										238,4	209,44
		38208		3,597	18,808	18,819	22,408	22,414	22,313	22,313	22,341	22,362	22,341	22,376	22,399	22,37	22,352			22,315	18,848	18,821	18,823
		38220	209,45																										238,4	209,44
		38280	209,77																										238,4	209,44
		38304		3,612	18,808	18,819	22,427	22,424	22,331	22,318	22,353	22,379	22,359	22,384	22,408	22,382	22,364					18,82	18,824
		38340	209,81																										238,4	209,44
		38400	208,65	3,624	18,808	18,817	22,435	22,437	22,337	22,335	22,367	22,389	22,368	22,394	22,421	22,39	22,375	12,21	0	22,333	18,849	18,824	18,82	0	0	0	0	0	238,4	209,44	130,42
		38460	209,37																										238,4	209,44
		38496		3,635	18,806	18,817	22,447	22,445	22,348	22,341	22,372	22,401	22,369	22,409	22,435	22,403	22,385					18,821	18,823
		38520	209,56																										238,4	209,44
		38580	209,34																										238,51	209,44
		38592		3,642	18,811	18,821	22,457	22,458	22,36	22,353	22,395	22,409	22,381	22,423	22,445	22,418	22,398			22,348	18,85	18,82	18,822
		38640	209,6																										238,51	209,44
		38688		3,653	18,808	18,817	22,464	22,468	22,377	22,366	22,395	22,424	22,395	22,433	22,458	22,428	22,410					18,819	18,823
		38700	209,91															12,21											238,51	209,44
		38760	209,5																										238,51	209,44
		38784		3,671	18,809	18,815	22,482	22,483	22,382	22,387	22,409	22,436	22,404	22,442	22,469	22,44	22,421			22,376	18,858	18,821	18,821
		38820	209,62																										238,35	209,44
		38880	209,39	3,681	18,808	18,818	22,494	22,494	22,387	22,39	22,424	22,446	22,415	22,456	22,481	22,454	22,432					18,821	18,824						238,35	209,44
		38940	209,5																										238,35	209,44
		38976		3,688	18,809	18,82	22,499	22,506	22,391	22,403	22,439	22,455	22,436	22,471	22,49	22,46	22,443			22,411	18,85	18,821	18,823
		39000	209,21															12,22	0					0	0	0	0	0	238,35	209,44	130,12
		39060	209,43																										238,35	209,44
		39072		3,701	18,813	18,818	22,516	22,516	22,402	22,416	22,446	22,471	22,45	22,477	22,503	22,47	22,454					18,822	18,824
		39120	209,54																										238,35	209,44
		39168		3,709	18,81	18,818	22,525	22,521	22,427	22,424	22,458	22,482	22,46	22,49	22,515	22,483	22,467			22,418	18,849	18,821	18,824
		39180	209,32																										238,35	209,44
		39240	209,08																										238,35	209,44
		39264		3,724	18,81	18,819	22,537	22,541	22,437	22,454	22,471	22,494	22,471	22,497	22,524	22,491	22,480					18,821	18,824
		39300	209,24															12,21											238,51	209,44
		39360	209,08	3,735	18,811	18,819	22,549	22,55	22,446	22,451	22,483	22,501	22,478	22,513	22,538	22,508	22,490			22,456	18,846	18,823	18,823						238,51	209,44
		39420	209,47																										238,67	209,44
		39456		3,748	18,809	18,818	22,56	22,562	22,465	22,469	22,492	22,509	22,491	22,523	22,548	22,519	22,502					18,821	18,824
		39480	209,71																										238,67	209,44
		39540	209,96																										238,67	209,44
		39552		3,759	18,808	18,818	22,571	22,573	22,475	22,481	22,501	22,527	22,509	22,536	22,56	22,527	22,515			22,445	18,852	18,822	18,823
		39600	209,73															12,22	0					0	0	0	0	0	238,67	209,44	130,54
		39648		3,769	18,809	18,819	22,582	22,584	22,481	22,483	22,512	22,537	22,507	22,548	22,569	22,541	22,522					18,82	18,819
		39660	209,33																										238,46	209,44
		39720	209,8																										238,46	209,44
		39744		3,779	18,809	18,819	22,592	22,595	22,499	22,503	22,519	22,549	22,52	22,558	22,578	22,555	22,535			22,484	18,854	18,823	18,824
		39780	209,4																										238,46	209,44
		39840	209,5	3,790	18,812	18,818	22,604	22,606	22,503	22,511	22,529	22,561	22,54	22,565	22,592	22,564	22,546					18,821	18,824						238,46	209,44
		39900	209,39															12,22											238,46	209,44
		39936		3,804	18,808	18,819	22,617	22,619	22,518	22,527	22,539	22,568	22,547	22,578	22,604	22,573	22,557			22,501	18,851	18,823	18,824
		39960	209,14																										238,46	209,44
		40020	209,08																										238,46	209,44
		40032		3,815	18,809	18,82	22,63	22,628	22,528	22,531	22,566	22,582	22,561	22,592	22,616	22,584	22,570					18,82	18,823
		40080	209,44																										238,46	209,44
		40128		3,827	18,809	18,819	22,64	22,642	22,547	22,539	22,573	22,591	22,573	22,603	22,628	22,596	22,581			22,541	18,85	18,821	18,82
		40140	209,25																										238,61	209,44
		40200	208,93															12,23	0					0	0	0	0	0	238,61	209,44	130,8
		40224		3,836	18,81	18,821	22,652	22,651	22,558	22,553	22,583	22,604	22,583	22,616	22,642	22,61	22,594					18,821	18,824
		40260	209,45																										238,61	209,44
		40320	208,76	3,848	18,811	18,818	22,66	22,665	22,566	22,559	22,598	22,618	22,598	22,628	22,647	22,621	22,604			22,561	18,85	18,822	18,823						238,61	209,44
		40380	209,01																										238,72	209,44
		40416		3,863	18,811	18,821	22,677	22,68	22,577	22,584	22,601	22,627	22,6	22,639	22,661	22,631	22,615					18,82	18,825
		40440	209,75																										238,72	209,44
		40500	209,71															12,22											238,88	209,44
		40512		3,869	18,81	18,821	22,681	22,688	22,59	22,586	22,618	22,64	22,619	22,649	22,671	22,642	22,627			22,584	18,853	18,822	18,825
		40560	209,31																										238,88	209,44
		40608		3,881	18,809	18,82	22,694	22,696	22,595	22,601	22,621	22,651	22,627	22,659	22,684	22,659	22,637					18,821	18,825
		40620	209,36																										238,72	209,44
		40680	210,09																										238,72	209,44
		40704		3,893	18,811	18,82	22,708	22,709	22,609	22,613	22,634	22,661	22,643	22,67	22,694	22,668	22,649			22,607	18,854	18,82	18,825
		40740	209,88																										238,72	209,44
		40800	209,73	3,905	18,809	18,819	22,721	22,717	22,624	22,613	22,65	22,67	22,65	22,681	22,706	22,676	22,659	12,23	0			18,824	18,823	0	0	0	0	0	238,72	209,44	130,82
		40860	209,1																										238,56	209,44
		40896		3,916	18,811	18,82	22,73	22,733	22,632	22,644	22,67	22,684	22,654	22,693	22,717	22,69	22,673			22,636	18,853	18,821	18,826
		40920	208,5																										238,56	209,44
		40980	209,43																										238,72	209,44
		40992		3,924	18,813	18,82	22,74	22,742	22,638	22,642	22,676	22,695	22,67	22,705	22,727	22,701	22,682					18,822	18,824
		41040	209,76																										238,72	209,44
		41088		3,936	18,811	18,822	22,752	22,752	22,655	22,653	22,685	22,707	22,677	22,715	22,737	22,711	22,693			22,66	18,858	18,824	18,824
		41100	210,17															12,23											238,72	209,44
		41160	211,42																										238,72	209,44
		41184		3,948	18,811	18,819	22,762	22,765	22,661	22,677	22,696	22,72	22,696	22,724	22,75	22,721	22,706					18,816	18,825
		41220	210,4																										238,19	209,44
		41280	209,62	3,955	18,811	18,821	22,772	22,77	22,679	22,673	22,703	22,731	22,705	22,74	22,761	22,737	22,716			22,681	18,852	18,821	18,824						238,19	209,44
		41340	209,38																										237,72	209,44
		41376		3,970	18,812	18,821	22,785	22,788	22,686	22,692	22,72	22,738	22,718	22,75	22,772	22,748	22,728					18,821	18,824
		41400	209,61															12,23	0					0	0	0	0	0	237,72	209,44	130,62
		41460	210,16																										237,72	209,44
		41472		3,981	18,813	18,822	22,8	22,797	22,701	22,707	22,729	22,751	22,732	22,761	22,783	22,757	22,740			22,697	18,856	18,821	18,825
		41520	210,07																										237,72	209,44
		41568		3,991	18,813	18,822	22,806	22,811	22,708	22,714	22,729	22,761	22,742	22,771	22,797	22,767	22,749					18,822	18,824
		41580	209,78																										237,51	209,44
		41640	209,69																										237,51	209,44
		41664		4,003	18,813	18,823	22,819	22,823	22,72	22,719	22,754	22,775	22,744	22,782	22,806	22,78	22,760			22,703	18,858	18,821	18,826
		41700	208,99															12,23											237,3	209,44
		41760	209,18	4,014	18,811	18,825	22,831	22,833	22,734	22,746	22,759	22,786	22,757	22,795	22,816	22,791	22,773					18,82	18,823						237,3	209,44
		41820	209,24																										237,41	209,44
		41856		4,021	18,815	18,828	22,841	22,844	22,751	22,78	22,777	22,797	22,777	22,806	22,828	22,796	22,789			22,75	18,854	18,823	18,826
		41880	208,94																										237,41	209,44
		41940	209,13																										237,56	209,44
		41952		4,032	18,813	18,824	22,85	22,851	22,761	22,754	22,771	22,807	22,779	22,814	22,84	22,811	22,792					18,823	18,826
		42000	208,62															12,23	0					0	0	0	0	0	237,56	209,44	130,47
		42048		4,045	18,814	18,824	22,863	22,865	22,77	22,762	22,801	22,817	22,792	22,825	22,848	22,819	22,804			22,775	18,851	18,824	18,826
		42060	208,99																										237,77	209,44
		42120	208,72																										237,77	209,44
		42144		4,055	18,815	18,825	22,872	22,877	22,778	22,774	22,805	22,828	22,806	22,837	22,861	22,835	22,816					18,823	18,825
		42180	209,11																										238,19	209,44
		42240	209,6	4,068	18,813	18,823	22,885	22,887	22,788	22,787	22,811	22,839	22,805	22,847	22,869	22,844	22,824			22,791	18,853	18,824	18,825						238,19	209,44
		42300	209,27															12,23											238,19	209,44
		42336		4,076	18,814	18,825	22,895	22,896	22,799	22,8	22,83	22,85	22,831	22,856	22,884	22,854	22,838					18,822	18,824
		42360	209,21																										238,19	209,44
		42420	208,73																										238,19	209,44
		42432		4,088	18,814	18,823	22,907	22,906	22,814	22,81	22,841	22,864	22,842	22,871	22,893	22,864	22,850			22,8	18,855	18,822	18,825
		42480	208,82																										238,19	209,44
		42528		4,101	18,811	18,823	22,92	22,917	22,826	22,819	22,854	22,872	22,855	22,882	22,905	22,874	22,861					18,822	18,825
		42540	209,35																										238,46	209,44
		42600	209,37															12,24	0					0	0	0	0	0	238,46	209,44	130,64
		42624		4,111	18,812	18,822	22,928	22,929	22,832	22,834	22,863	22,882	22,858	22,892	22,914	22,89	22,871			22,803	18,857	18,823	18,825
		42660	209,42																										238,61	209,44
		42720	209,6	4,122	18,815	18,822	22,939	22,942	22,846	22,838	22,873	22,893	22,868	22,903	22,925	22,9	22,881					18,822	18,823						238,61	209,44
		42780	210,01																										238,61	209,44
		42816		4,132	18,812	18,823	22,949	22,95	22,857	22,857	22,875	22,904	22,885	22,911	22,935	22,909	22,892			22,813	18,856	18,823	18,825
		42840	209,51																										238,61	209,44
		42900	209,95															12,24											238,46	209,44
		42912		4,143	18,812	18,822	22,959	22,962	22,862	22,862	22,893	22,918	22,893	22,924	22,946	22,919	22,902					18,823	18,825
		42960	210,17																										238,46	209,44
		43008		4,156	18,808	18,822	22,969	22,972	22,877	22,873	22,899	22,922	22,905	22,937	22,956	22,935	22,913			22,866	18,852	18,822	18,824
		43020	209,83																										238,19	209,44
		43080	209,93																										238,19	209,44
		43104		4,165	18,812	18,822	22,978	22,986	22,897	22,888	22,907	22,937	22,919	22,945	22,968	22,942	22,925					18,823	18,825
		43140	209,55																										237,83	209,44
		43200	209,13	4,175	18,811	18,822	22,991	22,992	22,9	22,9	22,924	22,946	22,93	22,957	22,979	22,953	22,936	12,24	0	22,892	18,853	18,823	18,821	0	0	0	0	0	237,83	209,44	130,7
		43260	208,84																										237,83	209,44
		43296		4,193	18,811	18,82	23,009	23,008	22,91	22,909	22,94	22,957	22,938	22,967	22,991	22,963	22,947					18,824	18,827
		43320	208,8																										237,83	209,44
		43380	209,31																										238,09	209,44
		43392		4,201	18,812	18,82	23,016	23,017	22,923	22,919	22,955	22,969	22,943	22,982	23	22,97	22,958			22,917	18,854	18,823	18,826
		43440	209,54																										238,09	209,44
		43488		4,209	18,811	18,822	23,024	23,027	22,94	22,925	22,957	22,98	22,951	22,989	23,012	22,981	22,967					18,824	18,825
		43500	209,39															12,24											238,09	209,44
		43560	209,29																										238,09	209,44
		43584		4,222	18,809	18,822	23,036	23,04	22,947	22,942	22,964	22,989	22,968	22,999	23,023	22,995	22,978			22,908	18,856	18,824	18,825
		43620	209,67																										238,09	209,44
		43680	209,19	4,234	18,81	18,821	23,048	23,052	22,948	22,95	22,984	23,001	22,976	23,006	23,032	23,005	22,988					18,823	18,823						238,09	209,44
		43740	209																										238,09	209,44
		43776		4,242	18,811	18,82	23,058	23,056	22,961	22,959	22,996	23,011	22,989	23,021	23,043	23,018	23,000			22,933	18,856	18,821	18,826
		43800	209,23															12,25	0					0	0	0	0	0	238,09	209,44	130,5
		43860	209,67																										238,3	209,44
		43872		4,256	18,809	18,819	23,07	23,069	22,972	22,972	23,002	23,023	23,004	23,033	23,055	23,024	23,011					18,82	18,828
		43920	209,23																										238,3	209,44
		43968		4,267	18,809	18,82	23,081	23,081	22,984	22,978	23,016	23,034	23,003	23,043	23,06	23,037	23,019			22,967	18,862	18,823	18,826
		43980	209,8																										238,3	209,44
		44040	209,98																										238,3	209,44
		44064		4,276	18,811	18,82	23,09	23,093	22,995	22,99	23,028	23,044	23,019	23,049	23,074	23,048	23,031					18,822	18,825
		44100	209,06															12,25											238,14	209,44
		44160	208,72	4,284	18,811	18,819	23,098	23,101	23,009	23,008	23,039	23,056	23,031	23,065	23,084	23,053	23,043			22,988	18,861	18,823	18,825						238,14	209,44
		44220	209,38																										238,14	209,44
		44256		4,301	18,809	18,818	23,114	23,115	23,017	23,022	23,042	23,068	23,044	23,076	23,095	23,072	23,054					18,821	18,826
		44280	209,08																										238,14	209,44
		44340	209,34																										238,35	209,44
		44352		4,301	18,81	18,82	23,114	23,119	23,029	23,025	23,053	23,079	23,048	23,085	23,107	23,078	23,063			23,025	18,863	18,823	18,825
		44400	209,63															12,26	0					0	0	0	0	0	238,35	209,44	130,39
		44448		4,320	18,809	18,821	23,134	23,137	23,041	23,039	23,061	23,087	23,06	23,096	23,117	23,088	23,074					18,824	18,827
		44460	209,64																										238,46	209,44
		44520	209,93																										238,46	209,44
		44544		4,329	18,811	18,819	23,141	23,147	23,05	23,05	23,077	23,096	23,072	23,104	23,127	23,102	23,085			23,045	18,855	18,823	18,823
		44580	209,55																										238,3	209,44
		44640	209,53	4,340	18,813	18,82	23,156	23,158	23,058	23,055	23,092	23,109	23,087	23,117	23,137	23,108	23,095					18,825	18,828						238,3	209,44
		44700	209,72															12,26											238,19	209,44
		44736		4,347	18,811	18,821	23,159	23,167	23,074	23,073	23,096	23,122	23,094	23,124	23,15	23,121	23,107			23,052	18,857	18,823	18,825
		44760	209,23																										238,19	209,44
		44820	209,68																										238,04	209,44
		44832		4,361	18,81	18,821	23,175	23,178	23,073	23,087	23,107	23,13	23,109	23,136	23,16	23,14	23,118					18,823	18,825
		44880	210,33																										238,04	209,44
		44928		4,368	18,808	18,82	23,181	23,182	23,092	23,094	23,112	23,137	23,124	23,151	23,169	23,144	23,128			23,073	18,856	18,823	18,824
		44940	210,04																										237,88	209,44
		45000	209,92															12,25	0					0	0	0	0	0	237,88	209,44	130,24
		45024		4,378	18,811	18,82	23,193	23,194	23,106	23,09	23,124	23,153	23,125	23,155	23,187	23,156	23,137					18,825	18,825
		45060	209,47																										237,51	209,44
		45120	209,88	4,390	18,81	18,82	23,205	23,205	23,111	23,103	23,137	23,166	23,146	23,173	23,19	23,163	23,149			23,096	18,855	18,829	18,829						237,51	209,44
		45180	209,08																										237,41	209,44
		45216		4,402	18,81	18,819	23,216	23,217	23,117	23,124	23,155	23,171	23,149	23,177	23,207	23,175	23,159					18,823	18,828
		45240	208,88																										237,41	209,44
		45300	208,5															12,26											237,56	209,44
		45312		4,414	18,81	18,815	23,227	23,225	23,132	23,136	23,158	23,183	23,161	23,189	23,208	23,189	23,170			23,115	18,849	18,823	18,825
		45360	208,52																										237,56	209,44
		45408		4,422	18,81	18,819	23,233	23,24	23,134	23,144	23,168	23,19	23,166	23,197	23,229	23,19	23,177					18,82	18,824
		45420	208,72																										238,04	209,44
		45480	208,96																										238,04	209,44
		45504		4,435	18,81	18,821	23,252	23,249	23,154	23,142	23,178	23,204	23,179	23,207	23,229	23,204	23,187			23,134	18,852	18,824	18,825
		45540	209,26																										238,4	209,44
		45600	209,66	4,442	18,809	18,814	23,251	23,256	23,164	23,176	23,179	23,22	23,188	23,221	23,242	23,218	23,201	12,26	0			18,822	18,826	0	0	0	0	0	238,4	209,44	130,16
		45660	209,74																										238,4	209,44
		45696		4,454	18,81	18,82	23,27	23,269	23,17	23,174	23,2	23,222	23,192	23,231	23,253	23,23	23,209			23,16	18,856	18,821	18,821
		45720	209,43																										238,4	209,44
		45780	209,86																										238,4	209,44
		45792		4,464	18,81	18,82	23,278	23,281	23,184	23,203	23,2	23,24	23,214	23,241	23,263	23,239	23,223					18,82	18,825
		45840	209,22																										238,4	209,44
		45888		4,473	18,808	18,819	23,282	23,291	23,191	23,194	23,211	23,248	23,217	23,255	23,267	23,246	23,229			23,171	18,856	18,823	18,834
		45900	209,2															12,27											238,4	209,44
		45960	209,55																										238,4	209,44
		45984		4,483	18,811	18,82	23,298	23,3	23,205	23,202	23,229	23,253	23,236	23,26	23,28	23,266	23,241					18,824	18,832
		46020	209,99																										238,4	209,44
		46080	209,98	4,492	18,811	18,824	23,307	23,312	23,217	23,218	23,245	23,262	23,238	23,277	23,291	23,267	23,252			23,179	18,857	18,825	18,828						238,4	209,44
		46140	209,41																										238,25	209,44
		46176		4,504	18,81	18,821	23,319	23,32	23,225	23,226	23,253	23,273	23,248	23,279	23,305	23,28	23,261					18,823	18,828
		46200	209,3															12,27	0					0	0	0	0	0	238,25	209,44	130,12
		46260	209,92																										238,14	209,44
		46272		4,518	18,808	18,82	23,331	23,332	23,238	23,249	23,263	23,285	23,264	23,295	23,312	23,284	23,274			23,21	18,857	18,825	18,827
		46320	210,14																										238,14	209,44
		46368		4,526	18,81	18,819	23,339	23,343	23,251	23,246	23,277	23,292	23,276	23,302	23,323	23,298	23,283					18,825	18,827
		46380	209,41																										237,93	209,44
		46440	209,53																										237,93	209,44
		46464		4,538	18,808	18,82	23,351	23,353	23,259	23,264	23,284	23,306	23,283	23,314	23,333	23,31	23,294			23,228	18,86	18,823	18,826
		46500	209,79															12,26											237,93	209,44
		46560	209,45	4,547	18,811	18,819	23,36	23,363	23,267	23,289	23,297	23,317	23,289	23,322	23,342	23,313	23,305					18,823	18,826						237,93	209,44
		46620	209,4																										237,93	209,44
		46656		4,556	18,806	18,82	23,368	23,37	23,282	23,294	23,303	23,328	23,303	23,333	23,357	23,332	23,317			23,239	18,864	18,82	18,829
		46680	209,16																										237,93	209,44
		46740	209,63																										237,93	209,44
		46752		4,563	18,812	18,822	23,376	23,384	23,288	23,311	23,316	23,335	23,316	23,342	23,367	23,34	23,327					18,823	18,826
		46800	209,5															12,28	0					0	0	0	0	0	237,93	209,44	130,09
		46848		4,574	18,811	18,82	23,388	23,391	23,298	23,299	23,33	23,341	23,327	23,349	23,374	23,352	23,334			23,283	18,858	18,824	18,826
		46860	209,29																										237,93	209,44
		46920	209,14																										237,93	209,44
		46944		4,587	18,809	18,817	23,399	23,4	23,314	23,33	23,331	23,356	23,333	23,364	23,386	23,36	23,347					18,825	18,828
		46980	209,15																										238,09	209,44
		47040	209,61	4,594	18,811	18,822	23,41	23,412	23,32	23,32	23,344	23,368	23,353	23,376	23,397	23,369	23,356			23,301	18,859	18,824	18,823						238,09	209,44
		47100	209,21															12,28											238,09	209,44
		47136		4,604	18,811	18,82	23,417	23,421	23,326	23,331	23,354	23,378	23,356	23,386	23,404	23,378	23,364					18,824	18,825
		47160	209,21																										238,09	209,44
		47220	208,89																										238,19	209,44
		47232		4,615	18,81	18,82	23,429	23,431	23,342	23,346	23,363	23,386	23,366	23,395	23,417	23,388	23,375			23,304	18,857	18,825	18,824
		47280	209,19																										238,19	209,44
		47328		4,626	18,81	18,821	23,442	23,442	23,351	23,358	23,379	23,397	23,379	23,398	23,425	23,4	23,386					18,823	18,824
		47340	208,69																										238,35	209,44
		47400	209,22															12,27	0					0	0	0	0	0	238,35	209,44	130,55
		47424		4,640	18,808	18,82	23,45	23,459	23,358	23,373	23,39	23,405	23,391	23,414	23,436	23,409	23,397			23,342	18,861	18,823	18,826
		47460	209,81																										238,56	209,44
		47520	210,18	4,647	18,811	18,819	23,463	23,462	23,372	23,367	23,399	23,411	23,398	23,425	23,447	23,421	23,405					18,822	18,825						238,56	209,44
		47580	209,83																										238,4	209,44
		47616		4,656	18,811	18,822	23,472	23,472	23,386	23,372	23,403	23,429	23,406	23,436	23,458	23,43	23,415			23,362	18,858	18,822	18,824
		47640	209,68																										238,4	209,44
		47700	210,13															12,28											238,25	209,44
		47712		4,666	18,811	18,82	23,48	23,483	23,4	23,394	23,412	23,436	23,418	23,445	23,462	23,439	23,426					18,825	18,828
		47760	210,13																										238,25	209,44
		47808		4,678	18,81	18,819	23,493	23,492	23,401	23,396	23,424	23,447	23,427	23,458	23,476	23,446	23,434			23,37	18,859	18,823	18,827
		47820	210,27																										237,93	209,44
		47880	210,19																										237,93	209,44
		47904		4,683	18,81	18,821	23,501	23,497	23,407	23,416	23,438	23,455	23,438	23,464	23,487	23,462	23,446					18,827	18,827
		47940	209,17																										237,51	209,44
		48000	209,6	4,697	18,811	18,82	23,511	23,515	23,423	23,421	23,453	23,47	23,447	23,471	23,496	23,472	23,457	12,27	0	23,41	18,859	18,827	18,826	0	0	0	0	0	237,51	209,44	130,87
		48060	209,38																										237,51	209,44
		48096		4,707	18,809	18,819	23,518	23,525	23,434	23,434	23,463	23,48	23,461	23,482	23,508	23,48	23,468					18,826	18,828
		48120	209,15																										237,51	209,44
		48180	208,73																										237,51	209,44
		48192		4,717	18,809	18,819	23,529	23,533	23,442	23,449	23,464	23,489	23,473	23,493	23,515	23,489	23,477			23,41	18,859	18,824	18,83
		48240	208,97																										237,51	209,44
		48288		4,728	18,808	18,818	23,541	23,541	23,443	23,445	23,481	23,494	23,48	23,509	23,525	23,502	23,485					18,825	18,834
		48300	209															12,28											237,88	209,44
		48360	209,63																										237,88	209,44
		48384		4,740	18,809	18,819	23,553	23,555	23,46	23,46	23,485	23,506	23,483	23,517	23,534	23,512	23,495			23,437	18,86	18,828	18,829
		48420	209,21																										238,04	209,44
		48480	209,1	4,750	18,807	18,818	23,563	23,562	23,464	23,483	23,503	23,519	23,493	23,525	23,547	23,523	23,507					18,824	18,829						238,04	209,44
		48540	209,47																										238,19	209,44
		48576		4,757	18,81	18,818	23,569	23,573	23,478	23,491	23,511	23,525	23,503	23,536	23,555	23,53	23,516			23,468	18,859	18,826	18,827
		48600	209,26															12,29	0					0	0	0	0	0	238,19	209,44	130,43
		48660	209,09																										238,19	209,44
		48672		4,767	18,804	18,819	23,577	23,58	23,487	23,493	23,512	23,537	23,52	23,542	23,567	23,541	23,525					18,825	18,826
		48720	209,52																										238,19	209,44
		48768		4,776	18,81	18,819	23,59	23,592	23,498	23,505	23,533	23,542	23,526	23,557	23,577	23,55	23,536			23,486	18,86	18,826	18,828
		48780	209,34																										238,3	209,44
		48840	209,77																										238,3	209,44
		48864		4,791	18,809	18,819	23,608	23,602	23,513	23,516	23,539	23,553	23,533	23,565	23,586	23,558	23,545					18,824	18,827
		48900	209,55															12,29											238,3	209,44
		48960	209,44	4,801	18,809	18,818	23,614	23,615	23,525	23,52	23,555	23,566	23,548	23,574	23,594	23,572	23,557			23,495	18,862	18,824	18,828						238,3	209,44
		49020	209,33																										238,3	209,44
		49056		4,808	18,809	18,821	23,622	23,624	23,536	23,528	23,553	23,581	23,556	23,582	23,605	23,579	23,565					18,825	18,826
		49080	209,5																										238,3	209,44
		49140	208,97																										238,3	209,44
		49152		4,818	18,809	18,818	23,63	23,633	23,544	23,553	23,559	23,587	23,564	23,6	23,615	23,587	23,576			23,528	18,86	18,824	18,826
		49200	209,43															12,28	0					0	0	0	0	0	238,3	209,44	130,42
		49248		4,824	18,809	18,819	23,637	23,64	23,55	23,552	23,58	23,597	23,568	23,604	23,625	23,599	23,584					18,825	18,826
		49260	209,74																										238,46	209,44
		49320	209,73																										238,46	209,44
		49344		4,837	18,81	18,819	23,649	23,654	23,565	23,564	23,589	23,608	23,581	23,614	23,629	23,611	23,595			23,524	18,858	18,824	18,828
		49380	209,29																										238,35	209,44
		49440	209,13	4,849	18,809	18,819	23,661	23,664	23,572	23,569	23,597	23,616	23,593	23,624	23,649	23,619	23,605					18,828	18,827						238,35	209,44
		49500	209,21															12,28											238,35	209,44
		49536		4,858	18,809	18,819	23,673	23,671	23,577	23,582	23,607	23,626	23,601	23,632	23,653	23,632	23,614			23,532	18,861	18,823	18,828
		49560	209,48																										238,35	209,44
		49620	209,45																										238,35	209,44
		49632		4,867	18,809	18,82	23,681	23,681	23,588	23,597	23,613	23,637	23,61	23,647	23,66	23,639	23,624					18,825	18,828
		49680	209,23																										238,35	209,44
		49728		4,875	18,81	18,819	23,688	23,692	23,596	23,625	23,628	23,646	23,624	23,652	23,674	23,645	23,636			23,582	18,865	18,825	18,827
		49740	209,33																										238,35	209,44
		49800	209,87															12,28	0					0	0	0	0	0	238,35	209,44	130,68
		49824		4,887	18,81	18,819	23,7	23,704	23,608	23,612	23,645	23,656	23,633	23,663	23,685	23,663	23,646					18,826	18,827
		49860	210,66																										238,35	209,44
		49920	210,21	4,895	18,81	18,819	23,706	23,713	23,611	23,616	23,645	23,662	23,643	23,67	23,694	23,663	23,650			23,609	18,857	18,825	18,83						238,35	209,44
		49980	209,59																										237,93	209,44
		50016		4,904	18,813	18,82	23,722	23,72	23,624	23,627	23,65	23,675	23,65	23,68	23,702	23,678	23,661					18,824	18,827
		50040	209,58																										237,93	209,44
		50100	208,91															12,29											237,83	209,44
		50112		4,914	18,811	18,82	23,728	23,731	23,637	23,643	23,667	23,686	23,661	23,694	23,715	23,685	23,673			23,606	18,861	18,825	18,824
		50160	208,74																										237,83	209,44
		50208		4,924	18,81	18,82	23,736	23,743	23,646	23,645	23,677	23,693	23,67	23,698	23,722	23,692	23,680					18,824	18,823
		50220	209,26																										238,09	209,44
		50280	209,58																										238,09	209,44
		50304		4,934	18,811	18,821	23,749	23,751	23,658	23,665	23,682	23,707	23,679	23,706	23,729	23,706	23,691			23,641	18,862	18,823	18,826
		50340	209,17																										238,09	209,44
		50400	209,15	4,943	18,811	18,82	23,758	23,759	23,673	23,674	23,696	23,715	23,682	23,721	23,742	23,715	23,702	12,30	0			18,823	18,827	0	0	0	0	0	238,09	209,44	130,41
		50460	208,9																										238,09	209,44
		50496		4,953	18,812	18,821	23,772	23,767	23,679	23,676	23,699	23,725	23,701	23,731	23,751	23,731	23,712			23,667	18,865	18,825	18,828
		50520	208,91																										238,09	209,44
		50580	208,97																										238,35	209,44
		50592		4,960	18,81	18,826	23,775	23,78	23,694	23,691	23,719	23,733	23,702	23,739	23,763	23,736	23,722					18,826	18,828
		50640	210,22																										238,35	209,44
		50688		4,974	18,812	18,821	23,788	23,792	23,701	23,696	23,73	23,747	23,715	23,751	23,772	23,743	23,732			23,677	18,865	18,826	18,829
		50700	209,86															12,30											238,35	209,44
		50760	210,25																										238,35	209,44
		50784		4,977	18,813	18,822	23,797	23,793	23,703	23,715	23,734	23,749	23,736	23,762	23,779	23,752	23,741					18,825	18,83
		50820	209,78																										237,98	209,44
		50880	209,49	4,988	18,813	18,825	23,806	23,808	23,709	23,719	23,74	23,762	23,739	23,774	23,789	23,766	23,750			23,706	18,867	18,827	18,829						237,98	209,44
		50940	210																										237,88	209,44
		50976		4,999	18,814	18,819	23,814	23,818	23,727	23,73	23,751	23,775	23,748	23,781	23,796	23,772	23,760					18,826	18,828
		51000	208,89															12,30	0					0	0	0	0	0	237,88	209,44	130,29
		51060	209,12																										237,88	209,44
		51072		5,007	18,813	18,823	23,826	23,825	23,74	23,739	23,756	23,784	23,759	23,784	23,809	23,783	23,769			23,722	18,869	18,825	18,828
		51120	208,82																										237,88	209,44
		51168		5,018	18,813	18,823	23,833	23,839	23,749	23,756	23,773	23,79	23,766	23,795	23,823	23,792	23,780					18,826	18,829
		51180	209,06																										238,04	209,44
		51240	208,84																										238,04	209,44
		51264		5,026	18,814	18,825	23,846	23,845	23,755	23,754	23,779	23,802	23,777	23,809	23,828	23,803	23,788			23,749	18,869	18,826	18,828
		51300	209,42															12,30											238,25	209,44
		51360	210,55	5,035	18,814	18,824	23,852	23,855	23,768	23,765	23,799	23,81	23,792	23,818	23,837	23,808	23,800					18,827	18,828						238,25	209,44
		51420	209,15																										238,25	209,44
		51456		5,042	18,816	18,824	23,864	23,861	23,776	23,771	23,805	23,819	23,794	23,824	23,848	23,821	23,807			23,764	18,867	18,826	18,828
		51480	209,47																										238,25	209,44
		51540	209,32																										238,25	209,44
		51552		5,056	18,813	18,823	23,872	23,876	23,784	23,771	23,807	23,829	23,797	23,833	23,855	23,833	23,814					18,829	18,828
		51600	209,54															12,30	0					0	0	0	0	0	238,25	209,44	130,37
		51648		5,065	18,814	18,824	23,885	23,882	23,789	23,807	23,816	23,841	23,817	23,85	23,866	23,835	23,828			23,781	18,86	18,827	18,827
		51660	208,96																										238,25	209,44
		51720	209,12																										238,25	209,44
		51744		5,074	18,815	18,823	23,891	23,895	23,802	23,8	23,833	23,848	23,826	23,85	23,874	23,85	23,835					18,827	18,829
		51780	208,96																										238,46	209,44
		51840	209,07	5,087	18,814	18,822	23,904	23,907	23,803	23,807	23,846	23,855	23,833	23,868	23,884	23,86	23,845			23,791	18,858	18,827	18,828						238,46	209,44
		51900	209,29															12,30											238,77	209,44
		51936		5,095	18,812	18,824	23,912	23,914	23,82	23,825	23,842	23,866	23,84	23,876	23,892	23,868	23,854					18,826	18,828
		51960	209,88																										238,77	209,44
		52020	209,98																										238,77	209,44
		52032		5,107	18,812	18,821	23,922	23,924	23,839	23,826	23,857	23,878	23,856	23,884	23,902	23,877	23,865			23,807	18,86	18,826	18,828
		52080	209,64																										238,77	209,44
		52128		5,113	18,812	18,823	23,932	23,929	23,838	23,838	23,864	23,889	23,866	23,89	23,915	23,888	23,874					18,825	18,826
		52140	209,35																										238,51	209,44
		52200	209,76															12,31	0					0	0	0	0	0	238,51	209,44	130,57
		52224		5,121	18,813	18,822	23,935	23,942	23,854	23,854	23,874	23,895	23,876	23,901	23,922	23,894	23,884			23,838	18,86	18,825	18,827
		52260	209,27																										238,51	209,44
		52320	209,42	5,133	18,813	18,822	23,949	23,952	23,86	23,865	23,882	23,905	23,883	23,914	23,935	23,907	23,894					18,824	18,827						238,51	209,44
		52380	209,57																										238,51	209,44
		52416		5,143	18,811	18,822	23,959	23,961	23,871	23,869	23,896	23,912	23,895	23,923	23,941	23,915	23,903			23,844	18,86	18,826	18,828
		52440	209,42																										238,51	209,44
		52500	209,31															12,31											238,51	209,44
		52512		5,151	18,812	18,822	23,965	23,971	23,878	23,877	23,906	23,923	23,902	23,931	23,952	23,923	23,911					18,825	18,831
		52560	210,33																										238,51	209,44
		52608		5,158	18,813	18,823	23,974	23,978	23,886	23,883	23,911	23,931	23,918	23,941	23,959	23,935	23,920			23,887	18,861	18,828	18,83
		52620	209,65																										238,4	209,44
		52680	208,71																										238,4	209,44
		52704		5,167	18,813	18,822	23,983	23,986	23,901	23,894	23,923	23,939	23,925	23,948	23,968	23,944	23,930					18,827	18,829
		52740	210,06																										238,4	209,44
		52800	209,73	5,179	18,81	18,822	23,992	23,998	23,913	23,9	23,933	23,949	23,925	23,962	23,979	23,952	23,939	12,31	0	23,9	18,863	18,827	18,827	0	0	0	0	0	238,4	209,44	130,78
		52860	209,33																										238,3	209,44
		52896		5,183	18,814	18,822	23,997	24,006	23,921	23,905	23,945	23,956	23,939	23,965	23,989	23,964	23,948					18,826	18,827
		52920	209,14																										238,3	209,44
		52980	208,86																										238,3	209,44
		52992		5,197	18,815	18,822	24,018	24,014	23,928	23,922	23,95	23,972	23,95	23,98	23,997	23,969	23,959			23,914	18,867	18,827	18,829
		53040	209,03																										238,3	209,44
		53088		5,207	18,81	18,822	24,024	24,022	23,936	23,963	23,956	23,98	23,959	23,985	24,004	23,981	23,970					18,827	18,83
		53100	209,62															12,31											238,56	209,44
		53160	209,36																										238,56	209,44
		53184		5,218	18,813	18,821	24,035	24,035	23,936	23,946	23,966	23,99	23,97	23,993	24,013	23,99	23,975			23,913	18,868	18,826	18,831
		53220	209,33																										238,56	209,44
		53280	209,74	5,222	18,813	18,824	24,038	24,043	23,955	23,953	23,977	23,999	23,976	24,007	24,022	23,998	23,986					18,827	18,828						238,56	209,44
		53340	210,18																										238,56	209,44
		53376		5,230	18,812	18,823	24,041	24,054	23,965	23,959	23,993	24,01	23,978	24,122	24,128	23,998	24,019			23,938	18,87	18,826	18,828
		53400	209,73															12,32	0					0	0	0	0	0	238,56	209,44	130,17
		53460	209,27																										238,3	209,44
		53472		5,242	18,815	18,822	24,06	24,06	23,966	23,974	24,002	24,012	23,997	24,024	24,043	24,006	24,003					18,826	18,827
		53520	209,37																										238,3	209,44
		53568		5,256	18,813	18,822	24,07	24,077	23,984	23,98	24,005	24,028	24,001	24,027	24,122	24,014	24,020			23,956	18,866	18,825	18,829
		53580	209,87																										238,3	209,44
		53640	209,95																										238,3	209,44
		53664		5,260	18,814	18,826	24,078	24,082	23,991	23,997	24,022	24,037	24,013	24,039	24,121	24,026	24,031					18,825	18,828
		53700	209,48															12,32											238,14	209,44
		53760	209,38	5,267	18,814	18,824	24,088	24,084	24,004	24,006	24,024	24,046	24,021	24,048	24,12	24,035	24,038			23,973	18,866	18,824	18,827						238,14	209,44
		53820	209,27																										238,04	209,44
		53856		5,275	18,814	18,823	24,094	24,092	24,005	24,011	24,033	24,052	24,027	24,061	24,123	24,044	24,045					18,824	18,826
		53880	209,23																										238,04	209,44
		53940	209,61																										238,14	209,44
		53952		5,288	18,814	18,823	24,107	24,105	24,011	24,021	24,057	24,061	24,035	24,071	24,124	24,055	24,054			23,99	18,872	18,823	18,825
		54000	209,36															12,32	0					0	0	0	0	0	238,14	209,44	130,01
		54048		5,295	18,814	18,823	24,114	24,113	24,03	24,03	24,047	24,076	24,049	24,079	24,127	24,062	24,063					18,825	18,827
		54060	209,19																										238,14	209,44
		54120	208,94																										238,14	209,44
		54144		5,306	18,813	18,823	24,124	24,123	24,039	24,058	24,066	24,08	24,061	24,085	24,131	24,073	24,074			24,021	18,869	18,828	18,827
		54180	209,3																										238,3	209,44
		54240	208,9	5,311	18,813	18,823	24,129	24,13	24,041	24,049	24,071	24,088	24,062	24,109	24,136	24,081	24,080					18,825	18,828						238,3	209,44
		54300	209,35															12,31											238,46	209,44
		54336		5,322	18,814	18,823	24,141	24,14	24,055	24,071	24,086	24,094	24,072	24,116	24,141	24,113	24,094			24,028	18,868	18,826	18,829
		54360	210,13																										238,46	209,44
		54420	209,71																										238,3	209,44
		54432		5,332	18,812	18,823	24,149	24,15	24,068	24,063	24,091	24,107	24,085	24,121	24,146	24,108	24,099					18,827	18,83
		54480	209,3																										238,3	209,44
		54528		5,336	18,814	18,822	24,153	24,156	24,071	24,077	24,099	24,114	24,082	24,124	24,153	24,125	24,106			24,056	18,868	18,829	18,831
		54540	209,29																										238,19	209,44
		54600	210,1															12,31	0					0	0	0	0	0	238,19	209,44	130,17
		54624		5,349	18,813	18,823	24,164	24,17	24,08	24,073	24,111	24,121	24,101	24,134	24,159	24,125	24,113					18,828	18,831
		54660	209,78																										238,04	209,44
		54720	209,71	5,358	18,812	18,823	24,176	24,176	24,091	24,081	24,114	24,132	24,113	24,137	24,165	24,128	24,120			24,07	18,869	18,828	18,831						238,04	209,44
		54780	209,49																										237,93	209,44
		54816		5,368	18,808	18,823	24,181	24,185	24,092	24,093	24,122	24,142	24,122	24,149	24,172	24,139	24,129					18,829	18,831
		54840	210,01																										237,93	209,44
		54900	209,91															12,32											237,77	209,44
		54912		5,375	18,812	18,822	24,191	24,193	24,101	24,094	24,127	24,153	24,124	24,157	24,179	24,146	24,135			24,081	18,87	18,832	18,831
		54960	209,39																										237,77	209,44
		55008		5,384	18,813	18,822	24,201	24,202	24,113	24,109	24,142	24,161	24,134	24,165	24,188	24,153	24,146					18,829	18,83
		55020	209,25																										237,67	209,44
		55080	208,94																										237,67	209,44
		55104		5,395	18,814	18,822	24,213	24,213	24,124	24,117	24,149	24,17	24,148	24,172	24,194	24,163	24,155			24,1	18,871	18,824	18,83
		55140	208,82																										237,77	209,44
		55200	208,83	5,399	18,814	18,823	24,216	24,218	24,133	24,128	24,149	24,179	24,158	24,181	24,202	24,166	24,162	12,32	0			18,83	18,831	0	0	0	0	0	237,77	209,44	130,01
		55260	209,44																										238,09	209,44
		55296		5,410	18,814	18,825	24,23	24,229	24,143	24,14	24,166	24,189	24,158	24,192	24,212	24,181	24,173			24,122	18,87	18,827	18,829
		55320	209																										238,09	209,44
		55380	209,38																										238,25	209,44
		55392		5,419	18,815	18,822	24,237	24,239	24,15	24,154	24,178	24,197	24,168	24,202	24,22	24,187	24,182					18,828	18,829
		55440	209,48																										238,25	209,44
		55488		5,428	18,813	18,823	24,244	24,248	24,158	24,165	24,186	24,206	24,179	24,207	24,225	24,198	24,190			24,132	18,867	18,825	18,831
		55500	209,22															12,34											238,25	209,44
		55560	209,21																										238,25	209,44
		55584		5,440	18,813	18,822	24,256	24,259	24,166	24,167	24,189	24,212	24,199	24,214	24,237	24,205	24,199					18,827	18,83
		55620	209,39																										238,25	209,44
		55680	209,46	5,448	18,814	18,82	24,267	24,263	24,173	24,179	24,2	24,224	24,198	24,227	24,246	24,225	24,209			24,141	18,865	18,82	18,828						238,25	209,44
		55740	209,8																										238,25	209,44
		55776		5,453	18,814	18,824	24,269	24,276	24,187	24,186	24,219	24,227	24,206	24,236	24,256	24,229	24,218					18,826	18,828
		55800	209,53															12,34	0					0	0	0	0	0	238,25	209,44	129,84
		55860	209,11																										238,25	209,44
		55872		5,465	18,814	18,823	24,284	24,283	24,194	24,193	24,225	24,238	24,22	24,244	24,264	24,241	24,227			24,175	18,861	18,822	18,83
		55920	208,61																										238,25	209,44
		55968		5,469	18,815	18,824	24,288	24,29	24,204	24,2	24,228	24,249	24,225	24,257	24,273	24,241	24,235					18,826	18,829
		55980	209,73																										238,35	209,44
		56040	209,73																										238,35	209,44
		56064		5,484	18,812	18,821	24,301	24,301	24,212	24,211	24,238	24,258	24,236	24,261	24,281	24,247	24,243			24,186	18,867	18,826	18,829
		56100	209,2															12,33											238,35	209,44
		56160	209,24	5,488	18,815	18,823	24,307	24,306	24,218	24,22	24,247	24,262	24,247	24,27	24,289	24,26	24,252					18,826	18,828						238,35	209,44
		56220	209,37																										238,35	209,44
		56256		5,500	18,813	18,824	24,316	24,321	24,231	24,236	24,26	24,279	24,249	24,275	24,297	24,268	24,262			24,226	18,87	18,826	18,829
		56280	209,12																										238,35	209,44
		56340	209,72																										238,51	209,44
		56352		5,507	18,816	18,824	24,327	24,327	24,241	24,247	24,269	24,282	24,263	24,287	24,306	24,276	24,271					18,828	18,829
		56400	209,43															12,33	0					0	0	0	0	0	238,51	209,44	130,27
		56448		5,518	18,814	18,825	24,337	24,338	24,254	24,265	24,269	24,293	24,265	24,298	24,317	24,285	24,281			24,233	18,868	18,827	18,831
		56460	209,56																										238,51	209,44
		56520	209,48																										238,51	209,44
		56544		5,524	18,816	18,824	24,342	24,347	24,259	24,259	24,28	24,298	24,278	24,306	24,327	24,294	24,288					18,826	18,829
		56580	209,34																										238,51	209,44
		56640	209,23	5,531	18,815	18,824	24,347	24,354	24,267	24,264	24,294	24,312	24,289	24,313	24,335	24,302	24,297			24,254	18,865	18,826	18,829						238,51	209,44
		56700	210,01															12,33											238,51	209,44
		56736		5,545	18,815	18,825	24,366	24,363	24,276	24,277	24,3	24,321	24,301	24,322	24,343	24,314	24,307					18,827	18,829
		56760	209,9																										238,51	209,44
		56820	209,89																										238,3	209,44
		56832		5,551	18,816	18,825	24,368	24,375	24,284	24,282	24,314	24,328	24,31	24,33	24,353	24,32	24,315			24,267	18,873	18,825	18,83
		56880	209,81																										238,3	209,44
		56928		5,558	18,816	18,824	24,377	24,38	24,289	24,287	24,318	24,338	24,314	24,341	24,36	24,327	24,322					18,826	18,829
		56940	209,54																										238,14	209,44
		57000	209,29															12,34	0					0	0	0	0	0	238,14	209,44	130,12
		57024		5,570	18,815	18,823	24,386	24,391	24,304	24,316	24,322	24,347	24,322	24,348	24,368	24,34	24,333			24,294	18,871	18,826	18,829
		57060	209,38																										238,14	209,44
		57120	209,09	5,579	18,815	18,824	24,398	24,4	24,316	24,322	24,331	24,356	24,329	24,362	24,377	24,355	24,343					18,826	18,827						238,14	209,44
		57180	209,04																										238,14	209,44
		57216		5,583	18,817	18,824	24,404	24,404	24,323	24,325	24,342	24,362	24,342	24,371	24,388	24,364	24,352			24,297	18,87	18,824	18,831
		57240	209,1																										238,14	209,44
		57300	208,9															12,33											238,3	209,44
		57312		5,595	18,814	18,826	24,414	24,416	24,33	24,331	24,353	24,37	24,35	24,377	24,394	24,364	24,359					18,827	18,829
		57360	209,69																										238,3	209,44
		57408		5,602	18,815	18,826	24,421	24,423	24,339	24,333	24,355	24,38	24,36	24,384	24,404	24,371	24,366			24,34	18,871	18,827	18,83
		57420	208,98																										238,3	209,44
		57480	209,06																										238,3	209,44
		57504		5,610	18,817	18,826	24,433	24,43	24,348	24,342	24,374	24,39	24,369	24,395	24,413	24,382	24,377					18,828	18,83
		57540	209,96																										238,46	209,44
		57600	209,95	5,619	18,817	18,826	24,438	24,443	24,348	24,353	24,376	24,4	24,375	24,402	24,42	24,389	24,383	12,34	0	24,337	18,874	18,825	18,83	0	0	0	0	0	238,46	209,44	129,85
		57660	209,93																										238,25	209,44
		57696		5,624	18,818	18,828	24,444	24,45	24,365	24,365	24,383	24,408	24,383	24,41	24,431	24,396	24,393					18,826	18,829
		57720	209,6																										238,25	209,44
		57780	209,55																										238,09	209,44
		57792		5,632	18,818	18,829	24,454	24,457	24,37	24,386	24,394	24,413	24,392	24,419	24,435	24,408	24,402			24,344	18,872	18,827	18,828
		57840	209,66																										238,09	209,44
		57888		5,641	18,818	18,826	24,46	24,465	24,38	24,385	24,41	24,423	24,407	24,432	24,445	24,415	24,412					18,827	18,83
		57900	209,01															12,35											238,09	209,44
		57960	209,09																										238,09	209,44
		57984		5,651	18,817	18,825	24,472	24,472	24,387	24,391	24,421	24,423	24,415	24,436	24,457	24,425	24,419			24,361	18,865	18,828	18,831
		58020	209,14																										238,25	209,44
		58080	208,7	5,661	18,815	18,826	24,481	24,481	24,398	24,397	24,421	24,438	24,421	24,445	24,463	24,43	24,427					18,83	18,83						238,25	209,44
		58140	209,18																										238,4	209,44
		58176		5,674	18,817	18,826	24,494	24,497	24,404	24,405	24,427	24,449	24,435	24,452	24,473	24,44	24,436			24,392	18,866	18,828	18,828
		58200	209,59															12,33	0					0	0	0	0	0	238,4	209,44	129,93
		58260	209,77																										238,4	209,44
		58272		5,677	18,816	18,827	24,499	24,498	24,417	24,416	24,44	24,455	24,442	24,46	24,477	24,451	24,445					18,828	18,829
		58320	209,82																										238,4	209,44
		58368		5,688	18,815	18,827	24,507	24,51	24,425	24,422	24,448	24,468	24,448	24,471	24,492	24,47	24,455			24,401	18,87	18,828	18,829
		58380	210,26																										238,19	209,44
		58440	210,69																										238,19	209,44
		58464		5,697	18,813	18,825	24,514	24,519	24,434	24,429	24,456	24,473	24,457	24,477	24,498	24,472	24,462					18,829	18,821
		58500	210,05															12,35											237,72	209,44
		58560	210,36	5,704	18,817	18,821	24,523	24,523	24,443	24,443	24,462	24,481	24,462	24,485	24,504	24,472	24,469			24,404	18,869	18,83	18,83						237,72	209,44
		58620	210,87																										237,35	209,44
		58656		5,717	18,812	18,823	24,536	24,533	24,45	24,449	24,472	24,491	24,472	24,497	24,507	24,485	24,478					18,83	18,83
		58680	209,9																										237,35	209,44
		58740	210,28																										236,72	209,44
		58752		5,722	18,816	18,825	24,542	24,543	24,459	24,461	24,487	24,499	24,479	24,5	24,517	24,491	24,487			24,423	18,869	18,83	18,835
		58800	209,65															12,35	0					0	0	0	0	0	236,72	209,44	131,4
		58848		5,733	18,818	18,82	24,551	24,552	24,471	24,48	24,492	24,512	24,484	24,516	24,53	24,503	24,499					18,832	18,828
		58860	209,18																										236,41	209,44
		58920	208,95																										236,41	209,44
		58944		5,741	18,812	18,821	24,556	24,559	24,47	24,471	24,504	24,519	24,498	24,519	24,543	24,502	24,503			24,463	18,873	18,829	18,828
		58980	209,08																										236,41	209,44
		59040	209,61	5,746	18,815	18,824	24,564	24,567	24,481	24,477	24,512	24,528	24,499	24,532	24,55	24,522	24,513					18,833	18,837						236,41	209,44
		59100	209,11															12,34											236,57	209,44
		59136		5,756	18,815	18,824	24,574	24,577	24,497	24,485	24,519	24,535	24,511	24,544	24,553	24,527	24,521			24,479	18,865	18,83	18,831
		59160	209,61																										236,57	209,44
		59220	209,13																										236,57	209,44
		59232		5,760	18,813	18,824	24,575	24,583	24,499	24,514	24,525	24,544	24,519	24,549	24,566	24,536	24,532					18,829	18,83
		59280	208,87																										236,57	209,44
		59328		5,775	18,814	18,822	24,591	24,595	24,509	24,511	24,529	24,552	24,531	24,555	24,574	24,541	24,538			24,488	18,869	18,83	18,831
		59340	209,19																										236,72	209,44
		59400	209,56															12,36	0					0	0	0	0	0	236,72	209,44	131,78
		59424		5,781	18,815	18,823	24,599	24,6	24,515	24,521	24,54	24,56	24,542	24,564	24,579	24,55	24,546					18,828	18,833
		59460	209,02																										236,72	209,44
		59520	209,11	5,788	18,817	18,822	24,605	24,609	24,527	24,526	24,541	24,57	24,548	24,574	24,592	24,557	24,554			24,509	18,868	18,829	18,83						236,72	209,44
		59580	208,32																										236,93	209,44
		59616		5,800	18,815	18,822	24,615	24,621	24,538	24,535	24,561	24,576	24,551	24,579	24,602	24,568	24,564					18,829	18,83
		59640	208,69																										236,93	209,44
		59700	209,29															12,34											237,35	209,44
		59712		5,809	18,814	18,823	24,627	24,627	24,548	24,539	24,568	24,587	24,564	24,59	24,601	24,583	24,572			24,523	18,861	18,83	18,825
		59760	210,5																										237,35	209,44
		59808		5,816	18,812	18,823	24,63	24,636	24,55	24,553	24,567	24,592	24,571	24,591	24,618	24,596	24,580					18,831	18,832
		59820	210,47																										237,35	209,44
		59880	209,8																										237,35	209,44
		59904		5,819	18,814	18,822	24,64	24,635	24,559	24,561	24,59	24,6	24,577	24,605	24,626	24,596	24,589			24,551	18,862	18,825	18,831
		59940	209,77																										237,04	209,44
		60000	209,63	5,836	18,814	18,822	24,652	24,656	24,568	24,571	24,59	24,613	24,588	24,617	24,632	24,602	24,598	12,35	0			18,831	18,83	0	0	0	0	0	237,04	209,44	131,13
		60060	210,17																										236,88	209,44
		60096		5,843	18,813	18,823	24,662	24,66	24,573	24,578	24,599	24,623	24,596	24,621	24,639	24,604	24,604			24,565	18,865	18,827	18,831
		60120	209,34																										236,88	209,44
		60180	209,08																										236,67	209,44
		60192		5,849	18,815	18,823	24,664	24,672	24,585	24,582	24,61	24,628	24,604	24,633	24,648	24,618	24,614					18,823	18,83
		60240	210,07																										236,67	209,44
		60288		5,859	18,816	18,823	24,678	24,679	24,589	24,601	24,619	24,634	24,607	24,639	24,654	24,626	24,621			24,578	18,866	18,824	18,828
		60300	209,36															12,35											236,51	209,44
		60360	209,34																										236,51	209,44
		60384		5,868	18,814	18,826	24,688	24,687	24,599	24,604	24,627	24,641	24,623	24,648	24,664	24,636	24,630					18,826	18,827
		60420	209,01																										236,51	209,44
		60480	209,29	5,872	18,817	18,826	24,693	24,695	24,608	24,611	24,637	24,649	24,622	24,656	24,675	24,641	24,637			24,576	18,867	18,83	18,83						236,51	209,44
		60540	209,23																										236,67	209,44
		60576		5,884	18,814	18,826	24,705	24,702	24,621	24,621	24,648	24,663	24,634	24,669	24,682	24,647	24,648					18,829	18,831
		60600	209,5															12,36	0					0	0	0	0	0	236,67	209,44	131,45
		60660	209,35																										236,67	209,44
		60672		5,889	18,818	18,823	24,71	24,709	24,627	24,624	24,65	24,669	24,647	24,674	24,69	24,658	24,655			24,606	18,866	18,826	18,832
		60720	209,69																										236,67	209,44
		60768		5,905	18,81	18,819	24,718	24,721	24,634	24,629	24,653	24,677	24,653	24,68	24,698	24,667	24,661					18,831	18,829
		60780	209,22																										236,67	209,44
		60840	209,34																										236,67	209,44
		60864		5,912	18,814	18,819	24,73	24,727	24,641	24,637	24,668	24,687	24,664	24,691	24,704	24,677	24,671			24,622	18,872	18,828	18,833
		60900	209,72															12,37											236,77	209,44
		60960	209,48	5,914	18,815	18,824	24,735	24,731	24,65	24,653	24,678	24,697	24,672	24,696	24,714	24,686	24,681					18,83	18,832						236,77	209,44
		61020	209,43																										236,77	209,44
		61056		5,921	18,818	18,825	24,743	24,743	24,656	24,659	24,686	24,703	24,68	24,705	24,722	24,695	24,688			24,645	18,871	18,828	18,83
		61080	209,65																										236,77	209,44
		61140	209,57																										236,77	209,44
		61152		5,929	18,815	18,826	24,75	24,749	24,667	24,669	24,696	24,712	24,69	24,713	24,729	24,703	24,697					18,827	18,831
		61200	209,4															12,36	0					0	0	0	0	0	236,77	209,44	131,58
		61248		5,936	18,816	18,826	24,756	24,759	24,674	24,675	24,698	24,718	24,697	24,722	24,737	24,708	24,704			24,643	18,866	18,827	18,832
		61260	209,35																										236,77	209,44
		61320	209,15																										236,77	209,44
		61344		5,946	18,817	18,826	24,767	24,768	24,682	24,7	24,708	24,726	24,704	24,727	24,746	24,718	24,714					18,828	18,829
		61380	209,37																										236,99	209,44
		61440	209,42	5,953	18,82	18,827	24,778	24,776	24,689	24,705	24,716	24,734	24,702	24,739	24,757	24,727	24,721			24,673	18,868	18,827	18,833						236,99	209,44
		61500	209,11															12,36											237,09	209,44
		61536		5,964	18,816	18,827	24,786	24,785	24,701	24,701	24,726	24,743	24,716	24,746	24,761	24,732	24,728					18,828	18,831
		61560	209,34																										237,09	209,44
		61620	209,47																										237,25	209,44
		61632		5,968	18,815	18,83	24,791	24,789	24,706	24,708	24,738	24,749	24,727	24,755	24,772	24,745	24,738			24,677	18,871	18,829	18,83
		61680	209,59																										237,25	209,44
		61728		5,977	18,817	18,827	24,796	24,802	24,718	24,71	24,745	24,756	24,737	24,765	24,782	24,751	24,745					18,829	18,835
		61740	209,46																										237,25	209,44
		61800	209,62															12,36	0					0	0	0	0	0	237,25	209,44	131,27
		61824		5,986	18,822	18,828	24,809	24,814	24,73	24,732	24,748	24,767	24,743	24,769	24,788	24,751	24,753			24,69	18,874	18,829	18,829
		61860	209,6																										237,25	209,44
		61920	209,48	5,996	18,816	18,827	24,815	24,821	24,736	24,733	24,753	24,772	24,76	24,777	24,795	24,766	24,762					18,83	18,831						237,25	209,44
		61980	209,91																										237,25	209,44
		62016		6,001	18,814	18,825	24,818	24,823	24,744	24,743	24,765	24,784	24,762	24,789	24,804	24,773	24,770			24,694	18,874	18,83	18,832
		62040	209,22																										237,25	209,44
		62100	209,86															12,38											237,25	209,44
		62112		6,010	18,816	18,827	24,831	24,833	24,752	24,765	24,777	24,792	24,766	24,796	24,811	24,782	24,780					18,83	18,831
		62160	210,11																										237,25	209,44
		62208		6,018	18,813	18,827	24,838	24,839	24,754	24,765	24,781	24,801	24,78	24,803	24,819	24,789	24,786			24,75	18,878	18,828	18,83
		62220	209,64																										237,09	209,44
		62280	209,59																										237,09	209,44
		62304		6,030	18,814	18,828	24,85	24,852	24,767	24,774	24,786	24,806	24,785	24,813	24,83	24,797	24,795					18,825	18,832
		62340	209,33																										236,88	209,44
		62400	209,09	6,038	18,815	18,824	24,857	24,857	24,772	24,771	24,8	24,817	24,792	24,819	24,834	24,8	24,801	12,37	0	24,747	18,876	18,822	18,838	0	0	0	0	0	236,88	209,44	131,02
		62460	208,85																										236,88	209,44
		62496		6,046	18,814	18,824	24,864	24,867	24,775	24,777	24,809	24,824	24,802	24,83	24,843	24,811	24,809					18,826	18,831
		62520	208,93																										236,88	209,44
		62580	208,79																										237,2	209,44
		62592		6,050	18,812	18,822	24,863	24,87	24,789	24,79	24,806	24,832	24,804	24,833	24,85	24,822	24,816			24,779	18,877	18,828	18,832
		62640	208,65																										237,2	209,44
		62688		6,058	18,814	18,824	24,877	24,877	24,8	24,798	24,825	24,842	24,815	24,844	24,86	24,829	24,827					18,829	18,83
		62700	209,08															12,36											237,51	209,44
		62760	209,17																										237,51	209,44
		62784		6,067	18,814	18,824	24,887	24,886	24,807	24,817	24,825	24,847	24,825	24,853	24,867	24,841	24,835			24,781	18,877	18,828	18,831
		62820	209,55																										237,61	209,44
		62880	209,99	6,077	18,813	18,824	24,895	24,896	24,811	24,813	24,84	24,852	24,838	24,857	24,876	24,845	24,842					18,827	18,833						237,61	209,44
		62940	209,77																										237,41	209,44
		62976		6,080	18,814	18,824	24,897	24,901	24,816	24,822	24,851	24,862	24,842	24,866	24,884	24,853	24,849			24,793	18,876	18,828	18,829
		63000	209,82															12,37	0					0	0	0	0	0	237,41	209,44	131,94
		63060	209,45																										237,2	209,44
		63072		6,093	18,814	18,823	24,912	24,912	24,832	24,824	24,849	24,87	24,851	24,874	24,892	24,863	24,857					18,828	18,829
		63120	209,38																										237,2	209,44
		63168		6,101	18,813	18,824	24,919	24,921	24,835	24,831	24,865	24,878	24,86	24,886	24,898	24,87	24,865			24,819	18,876	18,829	18,831
		63180	209																										237,2	209,44
		63240	209,43																										237,2	209,44
		63264		6,110	18,814	18,824	24,926	24,932	24,847	24,851	24,878	24,89	24,868	24,892	24,907	24,883	24,877					18,83	18,832
		63300	208,74															12,38											237,2	209,44
		63360	208,81	6,112	18,816	18,824	24,93	24,934	24,857	24,85	24,873	24,894	24,873	24,898	24,915	24,887	24,881			24,823	18,882	18,829	18,834						237,2	209,44
		63420	209,01																										237,56	209,44
		63456		6,122	18,814	18,821	24,938	24,942	24,862	24,856	24,892	24,899	24,877	24,905	24,92	24,885	24,887					18,83	18,834
		63480	208,96																										237,56	209,44
		63540	209,46																										237,77	209,44
		63552		6,135	18,814	18,822	24,953	24,952	24,871	24,872	24,899	24,909	24,89	24,916	24,93	24,9	24,898			24,836	18,878	18,828	18,83
		63600	209,82															12,37	0					0	0	0	0	0	237,77	209,44	131,38
		63648		6,139	18,817	18,824	24,957	24,961	24,876	24,878	24,9	24,918	24,899	24,922	24,94	24,908	24,905					18,828	18,834
		63660	210,55																										237,77	209,44
		63720	210,49																										237,77	209,44
		63744		6,147	18,814	18,825	24,966	24,968	24,887	24,898	24,905	24,929	24,901	24,93	24,947	24,916	24,914			24,856	18,878	18,829	18,832
		63780	209,76																										237,3	209,44
		63840	209,44	6,154	18,815	18,824	24,97	24,977	24,89	24,894	24,919	24,933	24,917	24,94	24,955	24,925	24,922					18,829	18,831						237,3	209,44
		63900	208,99															12,38											237,09	209,44
		63936		6,171	18,814	18,824	24,986	24,994	24,893	24,9	24,927	24,945	24,924	24,945	24,961	24,934	24,929			24,864	18,882	18,824	18,829
		63960	209,05																										237,09	209,44
		64020	209,32																										237,09	209,44
		64032		6,172	18,813	18,824	24,991	24,991	24,907	24,905	24,929	24,949	24,925	24,951	24,967	24,942	24,934					18,831	18,832
		64080	209,02																										237,09	209,44
		64128		6,181	18,815	18,824	25,001	24,999	24,915	24,917	24,937	24,957	24,937	24,962	24,977	24,948	24,944			24,895	18,877	18,829	18,833
		64140	208,81																										237,09	209,44
		64200	209,4															12,38	0					0	0	0	0	0	237,09	209,44	131,21
		64224		6,188	18,815	18,825	25,006	25,009	24,922	24,921	24,953	24,966	24,945	24,969	24,985	24,957	24,952					18,832	18,831
		64260	208,64																										237,25	209,44
		64320	209,86	6,196	18,814	18,824	25,016	25,015	24,931	24,931	24,954	24,973	24,947	24,978	24,994	24,962	24,959			24,895	18,877	18,829	18,833						237,25	209,44
		64380	209,58																										237,46	209,44
		64416		6,201	18,814	18,83	25,022	25,025	24,944	24,943	24,963	24,983	24,962	24,984	25	24,97	24,969					18,83	18,834
		64440	209,73																										237,46	209,44
		64500	209,49															12,39											237,35	209,44
		64512		6,207	18,815	18,828	25,027	25,029	24,952	24,951	24,97	24,991	24,967	24,998	25,009	24,979	24,977			24,919	18,874	18,829	18,834
		64560	209,99																										237,35	209,44
		64608		6,217	18,82	18,826	25,04	25,04	24,962	24,967	24,982	25,001	24,976	24,998	25,014	24,986	24,986					18,83	18,832
		64620	209,91																										237,35	209,44
		64680	209,29																										237,35	209,44
		64704		6,226	18,815	18,826	25,046	25,047	24,967	24,967	24,991	25,004	24,984	25,013	25,028	24,995	24,994			24,958	18,876	18,828	18,833
		64740	208,96																										237,2	209,44
		64800	208,76	6,232	18,815	18,825	25,05	25,053	24,968	24,971	25,006	25,011	24,993	25,015	25,032	25,003	25,000	12,38	0			18,83	18,831	0	0	0	0	0	237,2	209,44	131,22
		64860	210,17																										237,46	209,44
		64896		6,239	18,816	18,824	25,055	25,064	24,983	24,979	25,003	25,023	25,005	25,021	25,042	25,014	25,009			24,941	18,875	18,831	18,833
		64920	210,23																										237,46	209,44
		64980	210,28																										237,09	209,44
		64992		6,247	18,813	18,825	25,066	25,067	24,987	24,992	25,012	25,027	25,009	25,031	25,046	25,019	25,015					18,829	18,84
		65040	209,81																										237,09	209,44
		65088		6,256	18,816	18,824	25,076	25,076	25,002	24,995	25,017	25,036	25,014	25,043	25,053	25,027	25,023			24,967	18,867	18,829	18,835
		65100	209,33															12,37											236,72	209,44
		65160	209,79																										236,72	209,44
		65184		6,262	18,815	18,826	25,083	25,082	25,001	25,001	25,027	25,042	25,025	25,048	25,062	25,032	25,030					18,83	18,833
		65220	209,74																										236,72	209,44
		65280	209,86	6,274	18,815	18,824	25,093	25,094	25,012	25,007	25,027	25,051	25,031	25,053	25,071	25,042	25,037			24,986	18,868	18,826	18,832						236,72	209,44
		65340	209,74																										236,62	209,44
		65376		6,282	18,816	18,824	25,102	25,103	25,017	25,019	25,045	25,061	25,04	25,059	25,079	25,052	25,046					18,829	18,831
		65400	208,76															12,38	0					0	0	0	0	0	236,62	209,44	132,29
		65460	209,6																										236,62	209,44
		65472		6,285	18,816	18,826	25,108	25,104	25,025	25,052	25,047	25,066	25,047	25,071	25,088	25,059	25,057			25,001	18,869	18,83	18,832
		65520	209,11																										236,62	209,44
		65568		6,292	18,816	18,826	25,112	25,115	25,04	25,042	25,059	25,076	25,054	25,081	25,094	25,065	25,064					18,83	18,832
		65580	209,48																										236,62	209,44
		65640	210,22																										236,62	209,44
		65664		6,301	18,82	18,824	25,121	25,125	25,045	25,051	25,054	25,081	25,062	25,086	25,101	25,069	25,069			25,009	18,873	18,83	18,834
		65700	208,84															12,39											236,41	209,44
		65760	208,7	6,307	18,816	18,826	25,128	25,129	25,053	25,065	25,065	25,09	25,066	25,095	25,108	25,078	25,077					18,829	18,832						236,41	209,44
		65820	209,38																										236,62	209,44
		65856		6,317	18,816	18,827	25,137	25,14	25,055	25,066	25,08	25,099	25,067	25,1	25,118	25,088	25,084			25,04	18,871	18,828	18,833
		65880	208,88																										236,62	209,44
		65940	208,95																										236,83	209,44
		65952		6,324	18,817	18,827	25,145	25,146	25,057	25,066	25,092	25,102	25,079	25,104	25,122	25,092	25,089					18,83	18,834
		66000	209,27															12,39	0					0	0	0	0	0	236,83	209,44	132,2
		66048		6,332	18,818	18,826	25,154	25,153	25,074	25,068	25,096	25,114	25,093	25,114	25,132	25,104	25,099			25,036	18,875	18,831	18,834
		66060	209,93																										237,04	209,44
		66120	209,89																										237,04	209,44
		66144		6,337	18,818	18,826	25,161	25,156	25,075	25,081	25,093	25,122	25,099	25,124	25,137	25,112	25,105					18,829	18,832
		66180	209,65																										236,93	209,44
		66240	208,93	6,345	18,818	18,826	25,167	25,167	25,09	25,1	25,115	25,127	25,108	25,132	25,146	25,118	25,117			25,055	18,874	18,83	18,832						236,93	209,44
		66300	209,35															12,39											236,93	209,44
		66336		6,350	18,82	18,828	25,169	25,178	25,102	25,097	25,123	25,136	25,122	25,14	25,151	25,13	25,125					18,83	18,836
		66360	208,61																										236,93	209,44
		66420	209																										237,2	209,44
		66432		6,361	18,816	18,828	25,183	25,183	25,104	25,106	25,125	25,145	25,126	25,148	25,158	25,139	25,131			25,064	18,88	18,83	18,833
		66480	208,68																										237,2	209,44
		66528		6,369	18,818	18,827	25,191	25,192	25,113	25,107	25,134	25,151	25,129	25,156	25,169	25,145	25,138					18,83	18,83
		66540	208,7																										237,46	209,44
		66600	209,93															12,38	0					0	0	0	0	0	237,46	209,44	132,01
		66624		6,378	18,817	18,824	25,198	25,2	25,118	25,135	25,143	25,158	25,139	25,163	25,179	25,146	25,148			25,099	18,877	18,831	18,831
		66660	209,42																										237,46	209,44
		66720	210,3	6,383	18,816	18,828	25,202	25,207	25,124	25,124	25,148	25,169	25,147	25,181	25,179	25,154	25,153					18,831	18,833						237,46	209,44
		66780	210,19																										237,35	209,44
		66816		6,388	18,82	18,828	25,211	25,213	25,134	25,136	25,161	25,174	25,153	25,179	25,19	25,162	25,161			25,113	18,877	18,83	18,834
		66840	209,69																										237,35	209,44
		66900	209,22															12,40											237,09	209,44
		66912		6,394	18,819	18,83	25,222	25,216	25,14	25,142	25,164	25,182	25,163	25,18	25,201	25,167	25,167					18,83	18,833
		66960	209,32																										237,09	209,44
		67008		6,410	18,815	18,828	25,23	25,233	25,151	25,148	25,173	25,189	25,152	25,191	25,204	25,178	25,173			25,139	18,875	18,831	18,833
		67020	209,73																										237,09	209,44
		67080	209,55																										237,09	209,44
		67104		6,411	18,818	18,828	25,233	25,235	25,159	25,157	25,175	25,198	25,169	25,199	25,213	25,186	25,182					18,831	18,839
		67140	209,36																										237,09	209,44
		67200	209,39	6,424	18,818	18,825	25,246	25,244	25,159	25,167	25,185	25,203	25,178	25,206	25,223	25,194	25,189	12,40	0	25,124	18,874	18,829	18,832	0	0	0	0	0	237,09	209,44	132
		67260	210,19																										237,09	209,44
		67296		6,434	18,814	18,826	25,252	25,256	25,173	25,173	25,199	25,208	25,182	25,212	25,23	25,198	25,197					18,831	18,838
		67320	209,51																										237,09	209,44
		67380	209,69																										236,88	209,44
		67392		6,435	18,819	18,826	25,256	25,259	25,18	25,186	25,208	25,218	25,198	25,224	25,239	25,208	25,208			25,151	18,872	18,83	18,833
		67440	209,73																										236,88	209,44
		67488		6,445	18,817	18,825	25,268	25,265	25,187	25,191	25,214	25,222	25,208	25,23	25,244	25,214	25,214					18,831	18,834
		67500	209,58															12,40											236,77	209,44
		67560	209,66																										236,77	209,44
		67584		6,451	18,817	18,828	25,275	25,273	25,194	25,193	25,22	25,233	25,207	25,239	25,25	25,218	25,219			25,158	18,872	18,832	18,834
		67620	209,27																										236,67	209,44
		67680	209,22	6,458	18,818	18,825	25,281	25,279	25,199	25,205	25,221	25,242	25,212	25,241	25,256	25,228	25,226					18,832	18,835						236,67	209,44
		67740	208,43																										236,67	209,44
		67776		6,464	18,818	18,826	25,285	25,286	25,207	25,215	25,227	25,249	25,223	25,253	25,263	25,242	25,235			25,188	18,874	18,832	18,83
		67800	208,62															12,41	0					0	0	0	0	0	236,67	209,44	132,36
		67860	208,99																										237,09	209,44
		67872		6,471	18,822	18,825	25,297	25,293	25,209	25,218	25,235	25,256	25,23	25,26	25,281	25,242	25,241					18,831	18,831
		67920	209,06																										237,09	209,44
		67968		6,483	18,817	18,826	25,305	25,304	25,22	25,221	25,249	25,263	25,244	25,27	25,282	25,252	25,250			25,205	18,872	18,831	18,832
		67980	208,91																										237,3	209,44
		68040	209,77																										237,3	209,44
		68064		6,485	18,817	18,829	25,303	25,312	25,229	25,23	25,254	25,268	25,255	25,276	25,289	25,264	25,258					18,831	18,833
		68100	209,89															12,40											237,3	209,44
		68160	210,05	6,495	18,816	18,828	25,315	25,32	25,239	25,234	25,264	25,279	25,258	25,279	25,297	25,267	25,265			25,214	18,875	18,83	18,833						237,3	209,44
		68220	209,26																										237,09	209,44
		68256		6,505	18,821	18,823	25,327	25,327	25,242	25,245	25,269	25,285	25,261	25,289	25,3	25,273	25,270					18,831	18,833
		68280	208,6																										237,09	209,44
		68340	209,47																										237,09	209,44
		68352		6,509	18,818	18,826	25,332	25,33	25,249	25,255	25,276	25,291	25,271	25,297	25,31	25,28	25,279			25,227	18,882	18,829	18,833
		68400	208,98															12,40	0					0	0	0	0	0	237,09	209,44	131,5
		68448		6,517	18,815	18,831	25,34	25,339	25,256	25,264	25,293	25,299	25,28	25,304	25,318	25,281	25,287					18,829	18,832
		68460	209,22																										237,25	209,44
		68520	209,19																										237,25	209,44
		68544		6,527	18,818	18,825	25,347	25,349	25,27	25,265	25,283	25,306	25,293	25,309	25,325	25,299	25,294			25,238	18,883	18,829	18,832
		68580	209,67																										237,41	209,44
		68640	209,69	6,528	18,821	18,825	25,347	25,356	25,278	25,28	25,298	25,314	25,304	25,316	25,332	25,305	25,303					18,829	18,836						237,41	209,44
		68700	209,77															12,39											237,41	209,44
		68736		6,543	18,816	18,825	25,36	25,366	25,284	25,283	25,307	25,319	25,302	25,322	25,33	25,31	25,307			25,266	18,884	18,833	18,834
		68760	209,88																										237,41	209,44
		68820	209,7																										237,2	209,44
		68832		6,547	18,815	18,825	25,369	25,364	25,292	25,287	25,311	25,33	25,308	25,331	25,349	25,319	25,316					18,829	18,833
		68880	209,57																										237,2	209,44
		68928		6,554	18,815	18,825	25,375	25,373	25,297	25,299	25,318	25,336	25,316	25,332	25,353	25,325	25,322			25,284	18,88	18,829	18,83
		68940	209,67																										237,09	209,44
		69000	209,91															12,40	0					0	0	0	0	0	237,09	209,44	132,31
		69024		6,561	18,816	18,826	25,378	25,385	25,303	25,305	25,332	25,348	25,322	25,347	25,359	25,334	25,331					18,829	18,832
		69060	209,57																										236,93	209,44
		69120	209,58	6,571	18,82	18,824	25,394	25,393	25,313	25,303	25,333	25,352	25,33	25,355	25,368	25,34	25,337			25,284	18,879	18,832	18,833						236,93	209,44
		69180	209,36																										236,93	209,44
		69216		6,574	18,818	18,827	25,394	25,398	25,313	25,32	25,338	25,357	25,334	25,36	25,374	25,348	25,343					18,83	18,833
		69240	209,21																										236,93	209,44
		69300	208,91															12,41											236,93	209,44
		69312		6,581	18,818	18,825	25,405	25,4	25,323	25,326	25,345	25,365	25,345	25,368	25,383	25,353	25,351			25,299	18,875	18,831	18,834
		69360	209,46																										236,93	209,44
		69408		6,589	18,816	18,826	25,407	25,413	25,331	25,333	25,36	25,373	25,351	25,378	25,392	25,362	25,360					18,834	18,835
		69420	208,7																										237,09	209,44
		69480	209,48																										237,09	209,44
		69504		6,599	18,816	18,826	25,419	25,421	25,339	25,338	25,358	25,381	25,355	25,383	25,399	25,368	25,365			25,323	18,878	18,83	18,834
		69540	209,52																										237,3	209,44
		69600	209,74	6,602	18,818	18,828	25,421	25,428	25,348	25,348	25,371	25,385	25,363	25,391	25,4	25,374	25,373	12,41	0			18,83	18,833	0	0	0	0	0	237,3	209,44	132,1
		69660	209,64																										237,14	209,44
		69696		6,610	18,817	18,824	25,426	25,435	25,356	25,359	25,384	25,393	25,369	25,395	25,413	25,385	25,382			25,341	18,882	18,831	18,835
		69720	209,47																										237,14	209,44
		69780	209,9																										237,14	209,44
		69792		6,619	18,823	18,824	25,442	25,444	25,36	25,369	25,383	25,397	25,38	25,404	25,414	25,392	25,387					18,831	18,835
		69840	209,59																										237,14	209,44
		69888		6,628	18,817	18,826	25,451	25,448	25,366	25,368	25,39	25,41	25,39	25,413	25,426	25,401	25,395			25,347	18,879	18,833	18,834
		69900	209,36															12,41											237,14	209,44
		69960	209,96																										237,14	209,44
		69984		6,634	18,816	18,829	25,457	25,455	25,376	25,387	25,402	25,415	25,393	25,422	25,432	25,407	25,404					18,829	18,835
		70020	209,77																										237,04	209,44
		70080	209,67	6,642	18,816	18,826	25,462	25,463	25,379	25,389	25,409	25,427	25,393	25,422	25,44	25,415	25,409			25,361	18,884	18,832	18,833						237,04	209,44
		70140	209,56																										236,88	209,44
		70176		6,651	18,815	18,825	25,471	25,471	25,394	25,389	25,419	25,43	25,409	25,431	25,447	25,422	25,418					18,831	18,835
		70200	209,84															12,40	0					0	0	0	0	0	236,88	209,44	132,25
		70260	209,67																										236,88	209,44
		70272		6,658	18,815	18,827	25,48	25,479	25,401	25,396	25,414	25,436	25,412	25,434	25,455	25,431	25,422			25,39	18,882	18,84	18,833
		70320	208,99																										236,88	209,44
		70368		6,662	18,817	18,829	25,484	25,486	25,408	25,397	25,424	25,446	25,415	25,444	25,46	25,428	25,428					18,831	18,834
		70380	208,28																										236,88	209,44
		70440	208,96																										236,88	209,44
		70464		6,667	18,818	18,828	25,49	25,49	25,409	25,411	25,434	25,453	25,432	25,456	25,467	25,438	25,438			25,391	18,879	18,829	18,83
		70500	208,56															12,41											237,35	209,44
		70560	209,23	6,679	18,818	18,824	25,503	25,498	25,415	25,42	25,443	25,459	25,436	25,46	25,472	25,446	25,444					18,832	18,836						237,35	209,44
		70620	209,7																										237,67	209,44
		70656		6,678	18,819	18,825	25,501	25,5	25,427	25,422	25,444	25,456	25,442	25,47	25,485	25,454	25,450			25,422	18,881	18,833	18,837
		70680	209,44																										237,67	209,44
		70740	209,35																										237,67	209,44
		70752		6,690	18,814	18,829	25,51	25,513	25,431	25,437	25,458	25,47	25,453	25,476	25,489	25,46	25,459					18,831	18,832
		70800	209,92															12,41	0					0	0	0	0	0	237,67	209,44	131,66
		70848		6,690	18,821	18,831	25,516	25,516	25,449	25,444	25,464	25,481	25,462	25,481	25,495	25,468	25,468			25,419	18,881	18,832	18,837
		70860	210,1																										237,67	209,44
		70920	210,01																										237,67	209,44
		70944		6,699	18,819	18,829	25,519	25,527	25,447	25,455	25,473	25,486	25,468	25,491	25,501	25,472	25,474					18,832	18,841
		70980	209,93																										237,3	209,44
		71040	210,16	6,707	18,817	18,831	25,529	25,532	25,452	25,456	25,476	25,492	25,462	25,499	25,51	25,482	25,479			25,43	18,878	18,835	18,833						237,3	209,44
		71100	209,59															12,41											237,04	209,44
		71136		6,721	18,816	18,827	25,54	25,545	25,465	25,464	25,486	25,5	25,48	25,511	25,515	25,488	25,489					18,831	18,838
		71160	209,33																										237,04	209,44
		71220	209,14																										237,04	209,44
		71232		6,725	18,811	18,825	25,544	25,543	25,467	25,468	25,497	25,506	25,491	25,51	25,522	25,493	25,494			25,457	18,883	18,829	18,834
		71280	209,4																										237,04	209,44
		71328		6,733	18,815	18,823	25,547	25,556	25,474	25,481	25,491	25,513	25,491	25,518	25,529	25,506	25,500					18,833	18,835
		71340	209,23																										237,04	209,44
		71400	209,02															12,41	0					0	0	0	0	0	237,04	209,44	132,01
		71424		6,739	18,815	18,825	25,558	25,56	25,483	25,493	25,51	25,52	25,502	25,522	25,539	25,514	25,510			25,452	18,885	18,834	18,837
		71460	209,37																										237,2	209,44
		71520	208,97	6,749	18,817	18,824	25,566	25,572	25,489	25,494	25,514	25,528	25,511	25,529	25,547	25,515	25,516					18,833	18,836						237,2	209,44
		71580	209,54																										237,46	209,44
		71616		6,755	18,814	18,826	25,572	25,577	25,494	25,503	25,525	25,533	25,52	25,537	25,552	25,523	25,523			25,458	18,885	18,831	18,835
		71640	209,69																										237,46	209,44
		71700	209,7															12,42											237,46	209,44
		71712		6,763	18,814	18,825	25,579	25,587	25,502	25,505	25,524	25,542	25,523	25,544	25,558	25,54	25,530					18,829	18,834
		71760	209,68																										237,46	209,44
		71808		6,768	18,815	18,827	25,589	25,588	25,509	25,52	25,533	25,552	25,532	25,552	25,564	25,537	25,537			25,473	18,889	18,834	18,835
		71820	210,14																										237,46	209,44
		71880	209,72																										237,46	209,44
		71904		6,774	18,816	18,825	25,593	25,597	25,514	25,522	25,538	25,558	25,528	25,555	25,575	25,548	25,542					18,836	18,833
		71940	210,57																										237,25	209,44
		72000	210,23	6,782	18,817	18,825	25,602	25,604	25,519	25,524	25,551	25,564	25,53	25,565	25,579	25,558	25,549	12,42	0	25,511	18,888	18,838	18,834	0	0	0	0	0	237,25	209,44	132,42
		72060	209,86																										236,88	209,44
		72096		6,787	18,816	18,826	25,611	25,605	25,531	25,529	25,55	25,57	25,555	25,576	25,587	25,559	25,557					18,835	18,835
		72120	209,73																										236,88	209,44
		72180	209,74																										236,67	209,44
		72192		6,796	18,812	18,825	25,612	25,616	25,536	25,55	25,566	25,576	25,555	25,574	25,592	25,563	25,564			25,509	18,886	18,83	18,836
		72240	209,4																										236,67	209,44
		72288		6,805	18,813	18,826	25,623	25,625	25,549	25,543	25,569	25,586	25,565	25,588	25,6	25,573	25,572					18,832	18,836
		72300	208,82															12,43											236,67	209,44
		72360	208,61																										236,67	209,44
		72384		6,806	18,816	18,826	25,624	25,63	25,556	25,549	25,569	25,591	25,565	25,593	25,605	25,581	25,576			25,508	18,881	18,832	18,835
		72420	208,35																										236,99	209,44
		72480	209,21	6,811	18,819	18,826	25,633	25,634	25,564	25,573	25,582	25,596	25,575	25,602	25,612	25,589	25,587					18,826	18,834						236,99	209,44
		72540	209,21																										237,35	209,44
		72576		6,820	18,819	18,827	25,641	25,645	25,571	25,567	25,592	25,605	25,579	25,608	25,619	25,595	25,592			25,541	18,876	18,831	18,835
		72600	209,48															12,42	0					0	0	0	0	0	237,35	209,44	132,34
		72660	209,36																										237,35	209,44
		72672		6,830	18,818	18,827	25,654	25,65	25,57	25,574	25,593	25,615	25,594	25,615	25,627	25,599	25,598					18,831	18,833
		72720	209,63																										237,35	209,44
		72768		6,831	18,818	18,826	25,65	25,656	25,583	25,585	25,609	25,618	25,596	25,623	25,634	25,608	25,607			25,541	18,878	18,828	18,833
		72780	192,5																										0	0
Fri Nov 17 2017 07:35:47
