# Supplementary material for: Data from calorimetric decay heat measurements of five used PWR 17x17 nuclear fuel assemblies
Source: Data Brief. 2019 Dec 2;28:104917. doi: 10.1016/j.dib.2019.104917 (PMC6926112; doi:10.1016/j.dib.2019.104917)
Supplement: Multimedia component 1 [file mmc1.zip › Data/Calibration data from model measurements/EV_1000W_2017-10-03.xlsx]

## Sheet: 2017-10-03
Tinfo1	Tinfo2	Logg_tid	T1	T2	T3	T4	T5	T6	T7	T8	T9	T10	T11	T12	T13	T14	T15	T16	T17	T18	T19	T20	T21	T22	T23	T24	T25	T26	T27	T28	T29	T30
KSN	EV 1000 W
Kalib. Temperaturstegringsprincipen	2017-10-03
KA701	KA702
0	0
0,00000	0,00000
KA703	KA704
0	0
0,00000	0,00000
KA705	KALIB.TEMP
0	0,0
0,00000	FÖRSTÄRKNING
	007
			_251KA901_A_kW	_251KA509	_251KA501_B1	_251KA501_B2	_251KA502_B1	_251KA502_B2	_251KA511_B1	_251KA511_B2	_251KA511_B3	_251KA511_B4	_251KA511_B5	_251KA511_B6	_251KA511_B7	_251KA511_B8	_251KA511	_251KA751_Vikt	_251KA101	_251KA521_B1	_251KA522_B1	_251KA531_B1	_251KA531_B2	_251KA701	_251KA702	_251KA703	_251KA704	_251KA705	_251EA1	EA1_Börvärde	_251KA901_B_PA
			W	°C	°C	°C	°C	°C	°C	°C	°C	°C	°C	°C	°C	°C	°C	kg	bar	°C	°C	°C	°C	Gy/h	Gy/h	Gy/h	Gy/h	Gy/h	W	W	W
Tue Oct 03 2017 15:23:23		60	954,6																										981,59	1020,99
		96		0,338	19,225	19,238	19,564	19,576	19,446	19,433	19,477	19,488	19,461	19,481	19,461	19,46	19,463					20,208	20,221
		120	978,6																										981,59	1020,99
		180	988,65																										981,59	1020,99
		192		0,317	19,287	19,302	19,607	19,616	19,458	19,448	19,497	19,526	19,47	19,474	19,497	19,465	19,479			19,461	20,324	20,21	20,216
		240	992,67																										981,59	1020,99
		288		0,276	19,357	19,371	19,641	19,64	19,468	19,459	19,494	19,542	19,477	19,505	19,539	19,492	19,497					20,208	20,219
		300	994,85															12,41											981,59	1020,99
		360	995,13																										981,59	1020,99
		384		0,249	19,408	19,421	19,658	19,67	19,476	19,474	19,507	19,561	19,495	19,525	19,58	19,522	19,518			19,484	20,319	20,209	20,214
		420	996,09																										981,59	1020,99
		480	995,65	0,252	19,434	19,449	19,691	19,696	19,496	19,473	19,531	19,581	19,517	19,569	19,611	19,573	19,544					20,22	20,214						981,59	995,63
		540	994,72																										981,59	995,63
		576		0,261	19,449	19,462	19,709	19,725	19,511	19,55	19,554	19,616	19,557	19,612	19,643	19,59	19,579			19,55	20,314	20,228	20,236
		600	995,17															12,42	0					0	0	0	0	0	981,59	995,63	125,56
		660	994,88																										981,59	995,63
		672		0,289	19,463	19,472	19,757	19,756	19,53	19,525	19,592	19,649	19,588	19,641	19,671	19,625	19,603					20,217	20,243
		720	993,83																										981,59	995,63
		768		0,317	19,47	19,478	19,789	19,792	19,567	19,557	19,621	19,678	19,622	19,661	19,692	19,657	19,632			19,624	20,312	20,195	20,218
		780	995,27																										981,59	995,63
		840	993,63																										982,33	995,63
		864		0,332	19,478	19,483	19,804	19,821	19,594	19,606	19,668	19,698	19,652	19,698	19,72	19,683	19,665					20,192	20,207
		900	993,94															12,42											982,33	995,63
		960	994,47	0,360	19,48	19,489	19,847	19,841	19,629	19,627	19,672	19,735	19,676	19,717	19,738	19,704	19,687			19,661	20,315	20,196	20,206						983,06	995,63
		1020	995,68																										983,06	995,63
		1056		0,381	19,486	19,488	19,872	19,864	19,663	19,663	19,697	19,765	19,71	19,738	19,756	19,726	19,715					20,195	20,207
		1080	994,38																										983,06	995,63
		1140	995,23																										983,06	995,63
		1152		0,401	19,488	19,493	19,887	19,897	19,692	19,674	19,723	19,786	19,731	19,76	19,773	19,747	19,736			19,71	20,306	20,2	20,212
		1200	996,07															12,40	0					0	0	0	0	0	983,06	995,63	125,68
		1248		0,413	19,487	19,498	19,9	19,911	19,716	19,711	19,75	19,807	19,75	19,779	19,791	19,771	19,759					20,204	20,216
		1260	996,14																										983,06	995,63
		1320	995,97																										983,06	995,63
		1344		0,413	19,506	19,514	19,924	19,922	19,739	19,751	19,771	19,828	19,779	19,796	19,799	19,787	19,781			19,76	20,306	20,207	20,214
		1380	995,78																										983,06	995,63
		1440	996,33	0,479	19,462	19,467	19,946	19,941	19,766	19,753	19,794	19,846	19,792	19,811	19,813	19,798	19,797					20,217	20,219						983,06	995,63
		1500	996,12															12,42											983,06	995,63
		1536		0,564	19,381	19,392	19,95	19,95	19,782	19,777	19,816	19,857	19,804	19,816	19,793	19,796	19,805			19,788	20,315	20,221	20,235
		1560	996,16																										983,06	995,63
		1620	996,63																										983,06	995,63
		1632		0,593	19,357	19,367	19,957	19,953	19,793	19,779	19,825	19,869	19,815	19,815	19,781	19,799	19,809					20,207	20,231
		1680	995,46																										983,06	995,63
		1728		0,568	19,377	19,395	19,956	19,952	19,807	19,784	19,826	19,879	19,814	19,813	19,78	19,79	19,812			19,802	20,321	20,196	20,21
		1740	995																										983,06	995,63
		1800	996,34															12,41	0					0	0	0	0	0	983,06	995,63	125,68
		1824		0,535	19,42	19,431	19,958	19,963	19,814	19,801	19,832	19,868	19,815	19,81	19,794	19,784	19,815					20,187	20,202
		1860	995,42																										983,06	995,63
		1920	994,74	0,513	19,448	19,46	19,97	19,964	19,811	19,79	19,83	19,876	19,814	19,809	19,811	19,793	19,817			19,799	20,338	20,19	20,201						983,06	995,63
		1980	995,06																										983,06	995,63
		2016		0,493	19,468	19,48	19,966	19,968	19,818	19,797	19,832	19,876	19,812	19,817	19,82	19,81	19,823					20,209	20,207
		2040	994,94																										983,06	995,63
		2100	994,68															12,43											983,06	995,63
		2112		0,501	19,474	19,486	19,982	19,981	19,814	19,853	19,836	19,879	19,822	19,835	19,833	19,813	19,836			19,814	20,333	20,214	20,225
		2160	994,65																										983,06	995,63
		2208		0,506	19,481	19,486	19,986	19,993	19,816	19,807	19,843	19,885	19,823	19,855	19,844	19,829	19,838					20,21	20,228
		2220	994,36																										983,06	995,63
		2280	994,6																										983,59	995,63
		2304		0,515	19,476	19,485	19,996	19,995	19,828	19,857	19,858	19,901	19,841	19,853	19,84	19,843	19,853			19,836	20,337	20,208	20,213
		2340	994,77																										983,59	995,63
		2400	995,07	0,535	19,473	19,486	20,02	20,009	19,843	19,823	19,867	19,912	19,849	19,86	19,859	19,845	19,857	12,41	0			20,211	20,209	0	0	0	0	0	983,59	995,63	126,28
		2460	995,12																										983,59	995,63
		2496		0,538	19,474	19,486	20,017	20,02	19,849	19,844	19,877	19,923	19,86	19,875	19,853	19,855	19,867			19,85	20,331	20,214	20,216
		2520	995,4																										983,59	995,63
		2580	995																										983,59	995,63
		2592		0,546	19,478	19,487	20,026	20,03	19,86	19,896	19,882	19,933	19,868	19,881	19,872	19,864	19,882					20,21	20,225
		2640	995,68																										983,59	995,63
		2688		0,538	19,481	19,49	20,027	20,02	19,867	19,852	19,881	19,936	19,878	19,887	19,878	19,87	19,881			19,865	20,329	20,205	20,224
		2700	994,04															12,41											983,59	995,63
		2760	994,72																										984,11	995,63
		2784		0,556	19,48	19,484	20,036	20,04	19,871	19,888	19,901	19,94	19,885	19,901	19,89	19,874	19,894					20,21	20,221
		2820	994,97																										984,11	995,63
		2880	995,1	0,532	19,505	19,514	20,044	20,04	19,88	19,896	19,896	19,954	19,894	19,903	19,882	19,884	19,899			19,879	20,328	20,215	20,214						984,11	995,63
		2940	994,17																										984,11	995,63
		2976		0,565	19,473	19,479	20,042	20,04	19,888	19,879	19,915	19,957	19,905	19,911	19,875	19,882	19,902					20,216	20,221
		3000	995,41															12,41	0					0	0	0	0	0	984,11	995,63	125,45
		3060	995,39																										984,11	995,63
		3072		0,643	19,403	19,406	20,048	20,046	19,894	19,896	19,925	19,961	19,901	19,908	19,868	19,881	19,904			19,896	20,327	20,199	20,218
		3120	996,01																										984,11	995,63
		3168		0,664	19,371	19,384	20,041	20,041	19,901	19,883	19,919	19,96	19,904	19,899	19,85	19,88	19,900					20,193	20,204
		3180	995,65																										984,11	995,63
		3240	995,13																										984,11	995,63
		3264		0,647	19,381	19,395	20,037	20,032	19,902	19,883	19,919	19,954	19,892	19,894	19,851	19,859	19,894			19,883	20,326	20,213	20,215
		3300	994,91															12,40											984,11	995,63
		3360	994,42	0,619	19,412	19,425	20,037	20,038	19,895	19,884	19,915	19,954	19,889	19,872	19,854	19,852	19,889					20,219	20,228						984,11	995,63
		3420	995,23																										984,11	995,63
		3456		0,588	19,441	19,454	20,035	20,036	19,892	19,882	19,901	19,945	19,88	19,872	19,865	19,854	19,886			19,871	20,324	20,213	20,222
		3480	994,4																										984,11	995,63
		3540	995,19																										984,11	995,63
		3552		0,552	19,472	19,487	20,04	20,023	19,881	19,876	19,903	19,945	19,87	19,874	19,869	19,861	19,885					20,214	20,22
		3600	994,66															12,41	0					0	0	0	0	0	984,11	995,63	125,86
		3648		0,597	19,428	19,433	20,027	20,027	19,879	19,869	19,907	19,939	19,875	19,885	19,857	19,867	19,885			19,88	20,326	20,211	20,221
		3660	995,47																										984,11	995,63
		3720	995,44																										984,11	995,63
		3744		0,730	19,296	19,295	20,024	20,027	19,878	19,869	19,914	19,944	19,881	19,896	19,831	19,864	19,885					20,207	20,221
		3780	995,79																										984,11	995,63
		3840	995,93	0,838	19,178	19,187	20,021	20,019	19,882	19,865	19,909	19,943	19,883	19,877	19,794	19,848	19,875			19,866	20,321	20,215	20,223						984,11	995,63
		3900	995,45															12,42											984,11	995,63
		3936		0,823	19,168	19,179	19,997	19,996	19,885	19,865	19,901	19,931	19,877	19,854	19,764	19,81	19,861					20,216	20,226
		3960	995,03																										984,11	995,63
		4020	995,32																										984,11	995,63
		4032		0,772	19,197	19,215	19,975	19,98	19,873	19,87	19,896	19,924	19,854	19,806	19,754	19,784	19,845			19,838	20,316	20,189	20,216
		4080	994,97																										984,11	995,63
		4128		0,725	19,235	19,248	19,96	19,973	19,857	19,857	19,875	19,892	19,817	19,782	19,75	19,762	19,824					20,193	20,21
		4140	995,65																										984,11	995,63
		4200	995,51															12,42	0					0	0	0	0	0	984,11	995,63	125,99
		4224		0,698	19,247	19,262	19,955	19,95	19,827	19,832	19,851	19,872	19,801	19,785	19,748	19,752	19,809			19,797	20,322	20,197	20,21
		4260	994,68																										984,11	995,63
		4320	994,82	0,672	19,261	19,268	19,94	19,934	19,801	19,809	19,832	19,853	19,779	19,778	19,748	19,753	19,794					20,192	20,208						984,11	995,63
		4380	995,06																										984,11	995,63
		4416		0,644	19,281	19,293	19,931	19,931	19,788	19,788	19,811	19,845	19,775	19,777	19,741	19,745	19,784			19,777	20,33	20,21	20,213
		4440	994,88																										984,11	995,63
		4500	995,31															12,41											984,11	995,63
		4512		0,616	19,306	19,318	19,925	19,931	19,786	19,774	19,806	19,837	19,762	19,774	19,751	19,743	19,779					20,221	20,216
		4560	994,37																										984,11	995,63
		4608		0,588	19,333	19,343	19,924	19,927	19,769	19,77	19,808	19,831	19,764	19,772	19,757	19,744	19,777			19,761	20,328	20,215	20,224
		4620	993,07																										984,11	995,63
		4680	992,64																										985,21	995,63
		4704		0,569	19,358	19,365	19,925	19,936	19,774	19,767	19,802	19,832	19,771	19,774	19,762	19,758	19,780					20,209	20,228
		4740	995,14																										985,21	995,63
		4800	996,45	0,549	19,372	19,384	19,92	19,933	19,775	19,76	19,793	19,841	19,766	19,781	19,772	19,759	19,781	12,41	0	19,765	20,325	20,206	20,218	0	0	0	0	0	985,21	995,63	126,1
		4860	997,89																										985,21	995,63
		4896		0,540	19,393	19,396	19,929	19,94	19,775	19,78	19,8	19,841	19,784	19,782	19,784	19,774	19,790					20,205	20,21
		4920	997,08																										984,27	995,63
		4980	996,06																										984,27	995,63
		4992		0,540	19,4	19,414	19,948	19,946	19,776	19,763	19,806	19,851	19,785	19,802	19,793	19,782	19,795			19,776	20,325	20,213	20,218
		5040	995,92																										984,27	995,63
		5088		0,538	19,407	19,418	19,947	19,954	19,786	19,783	19,811	19,853	19,791	19,807	19,792	19,791	19,802					20,218	20,222
		5100	995,83															12,41											984,27	995,63
		5160	996,55																										984,27	995,63
		5184		0,584	19,373	19,372	19,956	19,957	19,795	19,776	19,821	19,863	19,803	19,818	19,789	19,798	19,808			19,793	20,332	20,214	20,223
		5220	995,8																										984,27	995,63
		5280	995,6	0,646	19,311	19,313	19,962	19,955	19,805	19,782	19,831	19,869	19,81	19,819	19,774	19,792	19,810					20,212	20,226						984,27	995,63
		5340	995,24																										984,27	995,63
		5376		0,644	19,297	19,309	19,942	19,953	19,811	19,814	19,833	19,872	19,813	19,813	19,758	19,781	19,812			19,801	20,325	20,212	20,223
		5400	994,79															12,42	0					0	0	0	0	0	984,27	995,63	126,14
		5460	996,3																										984,27	995,63
		5472		0,605	19,335	19,348	19,946	19,947	19,813	19,794	19,833	19,87	19,805	19,798	19,76	19,767	19,805					20,211	20,218
		5520	996,27																										984,27	995,63
		5568		0,557	19,377	19,392	19,935	19,947	19,811	19,796	19,827	19,857	19,796	19,793	19,771	19,77	19,803			19,786	20,324	20,196	20,211
		5580	995,3																										984,27	995,63
		5640	994,46																										984,27	995,63
		5664		0,529	19,411	19,424	19,943	19,951	19,797	19,808	19,822	19,855	19,79	19,784	19,787	19,772	19,802					20,196	20,209
		5700	995,7															12,41											984,27	995,63
		5760	996,98	0,511	19,432	19,443	19,951	19,947	19,793	19,786	19,807	19,857	19,784	19,805	19,796	19,785	19,802			19,786	20,321	20,213	20,216						984,27	995,63
		5820	996,28																										984,27	995,63
		5856		0,513	19,437	19,451	19,956	19,957	19,784	19,78	19,814	19,859	19,796	19,805	19,805	19,79	19,804					20,218	20,223
		5880	995,51																										984,27	995,63
		5940	994,89																										984,27	995,63
		5952		0,511	19,445	19,455	19,961	19,961	19,793	19,788	19,821	19,865	19,8	19,828	19,812	19,806	19,814			19,802	20,31	20,209	20,227
		6000	994,46															12,42	0					0	0	0	0	0	984,27	995,63	126,24
		6048		0,532	19,443	19,452	19,985	19,973	19,804	19,793	19,826	19,879	19,819	19,83	19,826	19,811	19,823					20,198	20,214
		6060	995,89																										984,27	995,63
		6120	995,62																										984,27	995,63
		6144		0,528	19,445	19,451	19,97	19,982	19,813	19,797	19,834	19,886	19,816	19,839	19,823	19,821	19,829			19,818	20,309	20,202	20,209
		6180	995,87																										984,27	995,63
		6240	994,08	0,543	19,437	19,448	19,98	19,991	19,818	19,816	19,845	19,897	19,829	19,845	19,835	19,828	19,839					20,207	20,202						984,27	995,63
		6300	994,68															12,41											984,27	995,63
		6336		0,547	19,434	19,449	19,989	19,989	19,837	19,81	19,849	19,902	19,832	19,862	19,841	19,836	19,846			19,832	20,305	20,216	20,218
		6360	995,28																										984,27	995,63
		6420	995,26																										984,27	995,63
		6432		0,558	19,437	19,449	19,996	20,005	19,842	19,825	19,861	19,915	19,849	19,857	19,841	19,839	19,854					20,213	20,229
		6480	996,04																										984,27	995,63
		6528		0,568	19,44	19,449	20,014	20,01	19,846	19,839	19,861	19,92	19,854	19,859	19,855	19,847	19,860			19,844	20,307	20,203	20,227
		6540	996,85																										984,27	995,63
		6600	995,84															12,41	0					0	0	0	0	0	984,27	995,63	125,91
		6624		0,562	19,446	19,459	20,013	20,016	19,859	19,831	19,872	19,925	19,862	19,882	19,853	19,853	19,867					20,198	20,205
		6660	995,96																										984,27	995,63
		6720	995,75	0,556	19,456	19,463	20,006	20,024	19,857	19,849	19,885	19,931	19,865	19,879	19,851	19,859	19,872			19,856	20,309	20,187	20,203						984,27	995,63
		6780	996,47																										984,27	995,63
		6816		0,606	19,405	19,407	20,012	20,012	19,865	19,851	19,897	19,93	19,869	19,878	19,842	19,851	19,873					20,19	20,202
		6840	997,18																										984,27	995,63
		6900	996,68															12,40											984,27	995,63
		6912		0,653	19,353	19,364	20,001	20,023	19,872	19,854	19,897	19,932	19,874	19,874	19,825	19,852	19,873			19,859	20,311	20,199	20,206
		6960	997,31																										983,69	995,63
		7008		0,654	19,352	19,361	20,006	20,015	19,873	19,858	19,897	19,93	19,868	19,861	19,816	19,834	19,867					20,202	20,213
		7020	996,78																										983,69	995,63
		7080	995,78																										983,69	995,63
		7104		0,617	19,378	19,392	20,003	20	19,87	19,865	19,894	19,932	19,857	19,854	19,821	19,826	19,865			19,849	20,305	20,202	20,211
		7140	994,36																										983,69	995,63
		7200	995,07	0,587	19,411	19,418	20,001	20,002	19,863	19,852	19,884	19,918	19,849	19,842	19,827	19,822	19,857	12,42	0			20,209	20,214	0	0	0	0	0	983,69	995,63	125,77
		7260	995,43																										983,69	995,63
		7296		0,561	19,437	19,442	19,998	20,003	19,852	19,852	19,876	19,91	19,841	19,842	19,833	19,823	19,854			19,846	20,311	20,219	20,221
		7320	995,66																										983,69	995,63
		7380	996,61																										983,69	995,63
		7392		0,551	19,448	19,462	20,002	20,009	19,844	19,849	19,875	19,914	19,846	19,843	19,841	19,832	19,856					20,224	20,236
		7440	995,49																										983,69	995,63
		7488		0,553	19,447	19,459	20,002	20,009	19,847	19,835	19,877	19,912	19,847	19,853	19,853	19,838	19,858			19,847	20,321	20,215	20,222
		7500	994,71															12,41											983,69	995,63
		7560	995,15																										983,69	995,63
		7584		0,556	19,444	19,457	20,008	20,006	19,847	19,834	19,868	19,916	19,856	19,857	19,852	19,846	19,860					20,212	20,218
		7620	994,3																										983,69	995,63
		7680	994,14	0,569	19,441	19,454	20,019	20,014	19,851	19,847	19,882	19,92	19,854	19,878	19,857	19,856	19,868			19,857	20,323	20,215	20,223						984,32	995,63
		7740	994,02																										984,32	995,63
		7776		0,579	19,442	19,453	20,028	20,024	19,862	19,853	19,878	19,931	19,87	19,877	19,857	19,854	19,873					20,212	20,226
		7800	996,12															12,40	0					0	0	0	0	0	984,85	995,63	125,64
		7860	995,57																										984,85	995,63
		7872		0,582	19,442	19,453	20,034	20,026	19,866	19,85	19,887	19,931	19,87	19,886	19,862	19,865	19,877			19,863	20,327	20,204	20,22
		7920	995,21																										984,85	995,63
		7968		0,581	19,445	19,454	20,032	20,028	19,869	19,871	19,896	19,934	19,871	19,872	19,868	19,862	19,880					20,216	20,215
		7980	995,8																										984,85	995,63
		8040	994,95																										984,85	995,63
		8064		0,588	19,449	19,457	20,041	20,041	19,875	19,861	19,893	19,941	19,877	19,881	19,878	19,867	19,884			19,864	20,326	20,223	20,226
		8100	995,91															12,41											984,85	995,63
		8160	996,67	0,578	19,45	19,462	20,037	20,031	19,878	19,872	19,899	19,947	19,883	19,894	19,867	19,877	19,890					20,213	20,228						984,85	995,63
		8220	996,6																										984,85	995,63
		8256		0,564	19,464	19,471	20,031	20,033	19,884	19,9	19,901	19,949	19,888	19,904	19,864	19,88	19,896			19,87	20,321	20,202	20,219
		8280	996,21																										984,85	995,63
		8340	994,93																										984,85	995,63
		8352		0,614	19,419	19,424	20,037	20,035	19,885	19,878	19,911	19,952	19,893	19,893	19,861	19,873	19,893					20,214	20,225
		8400	995,12															12,41	0					0	0	0	0	0	984,85	995,63	125,29
		8448		0,669	19,362	19,369	20,036	20,032	19,891	19,874	19,916	19,95	19,892	19,893	19,844	19,865	19,891			19,877	20,323	20,211	20,227
		8460	996,12																										984,85	995,63
		8520	996,79																										984,85	995,63
		8544		0,665	19,355	19,37	20,028	20,028	19,89	19,878	19,914	19,95	19,89	19,884	19,835	19,856	19,887					20,208	20,221
		8580	997,33																										984,85	995,63
		8640	997,04	0,635	19,381	19,393	20,021	20,023	19,888	19,877	19,918	19,947	19,88	19,858	19,83	19,841	19,880			19,872	20,323	20,215	20,222						984,06	995,63
		8700	996,63															12,42											984,06	995,63
		8736		0,599	19,411	19,422	20,008	20,022	19,88	19,876	19,908	19,935	19,868	19,863	19,838	19,838	19,876					20,211	20,22
		8760	996,18																										984,06	995,63
		8820	994,83																										983,54	995,63
		8832		0,578	19,433	19,443	20,019	20,012	19,87	19,871	19,888	19,928	19,859	19,863	19,844	19,835	19,870			19,858	20,328	20,204	20,217
		8880	995,82																										983,54	995,63
		8928		0,569	19,445	19,458	20,018	20,024	19,863	19,856	19,881	19,923	19,858	19,866	19,851	19,844	19,868					20,211	20,222
		8940	993,46																										983,54	995,63
		9000	994,03															12,41	0					0	0	0	0	0	984,17	995,63	125,52
		9024		0,560	19,455	19,458	20,015	20,019	19,858	19,855	19,886	19,923	19,86	19,87	19,858	19,85	19,870			19,861	20,321	20,205	20,226
		9060	994,59																										984,17	995,63
		9120	994,5	0,560	19,448	19,461	20,017	20,011	19,861	19,85	19,886	19,928	19,867	19,863	19,859	19,857	19,871					20,194	20,215						984,17	995,63
		9180	995,42																										984,74	995,63
		9216		0,574	19,448	19,455	20,026	20,024	19,863	19,852	19,886	19,933	19,872	19,879	19,864	19,856	19,876			19,867	20,33	20,201	20,213
		9240	996,43																										984,74	995,63
		9300	997,35															12,40											984,74	995,63
		9312		0,578	19,445	19,454	20,024	20,03	19,876	19,855	19,89	19,939	19,876	19,881	19,869	19,858	19,880					20,205	20,22
		9360	996,41																										984,74	995,63
		9408		0,583	19,446	19,451	20,034	20,03	19,874	19,912	19,897	19,942	19,88	19,888	19,87	19,868	19,891			19,868	20,326	20,204	20,221
		9420	995,36																										984,17	995,63
		9480	995,21																										984,17	995,63
		9504		0,597	19,444	19,454	20,046	20,046	19,881	19,884	19,904	19,952	19,876	19,887	19,871	19,87	19,891					20,21	20,221
		9540	995,01																										984,17	995,63
		9600	994,57	0,600	19,442	19,45	20,044	20,048	19,882	19,879	19,904	19,948	19,887	19,891	19,877	19,873	19,893	12,42	0	19,877	20,322	20,211	20,216	0	0	0	0	0	984,17	995,63	125,53
		9660	995,17																										984,17	995,63
		9696		0,588	19,449	19,462	20,044	20,043	19,886	19,872	19,909	19,954	19,888	19,898	19,878	19,879	19,895					20,206	20,21
		9720	995,68																										984,17	995,63
		9780	994,94																										984,17	995,63
		9792		0,574	19,464	19,471	20,045	20,038	19,889	19,873	19,913	19,957	19,897	19,897	19,869	19,878	19,897			19,882	20,326	20,21	20,211
		9840	994,68																										984,17	995,63
		9888		0,644	19,397	19,401	20,041	20,045	19,898	19,886	19,916	19,956	19,898	19,906	19,862	19,875	19,900					20,216	20,224
		9900	994,29															12,41											984,17	995,63
		9960	993,47																										984,17	995,63
		9984		0,728	19,307	19,31	20,035	20,039	19,896	19,88	19,919	19,955	19,895	19,89	19,837	19,865	19,892			19,881	20,326	20,208	20,224
		10020	994,11																										984,8	995,63
		10080	994,78	0,738	19,281	19,293	20,028	20,021	19,896	19,884	19,913	19,949	19,892	19,876	19,818	19,85	19,885					20,203	20,214						985,53	995,63
		10140	995,7																										985,53	995,63
		10176		0,688	19,317	19,334	20,014	20,013	19,89	19,878	19,916	19,944	19,873	19,856	19,81	19,826	19,874			19,869	20,332	20,203	20,215
		10200	996,76															12,40	0					0	0	0	0	0	985,53	995,63	126,09
		10260	996,93																										985,53	995,63
		10272		0,629	19,369	19,381	20,004	20,005	19,879	19,878	19,902	19,927	19,859	19,835	19,814	19,821	19,864					20,204	20,22
		10320	996,14																										985,53	995,63
		10368		0,591	19,403	19,415	19,999	20	19,866	19,865	19,882	19,915	19,842	19,826	19,825	19,822	19,855			19,845	20,331	20,202	20,219
		10380	996,89																										985,01	995,63
		10440	995,81																										985,01	995,63
		10464		0,564	19,423	19,433	19,992	19,991	19,845	19,85	19,868	19,908	19,836	19,842	19,832	19,817	19,850					20,202	20,217
		10500	996,35															12,40											985,01	995,63
		10560	996,97	0,590	19,436	19,45	20,032	20,033	19,838	19,841	19,875	19,897	19,835	19,844	19,913	19,83	19,859			19,839	20,338	20,208	20,217						985,01	995,63
		10620	996,8																										985,01	995,63
		10656		0,569	19,509	19,556	20,101	20,102	19,842	19,843	19,871	19,903	19,841	19,851	20,151	19,875	19,897					20,213	20,216
		10680	994,11																										985,01	995,63
		10740	994,9																										985,01	995,63
		10752		0,635	19,556	19,553	20,179	20,199	19,853	19,851	19,881	19,941	19,85	19,902	20,143	19,933	19,919			19,861	20,33	20,208	20,223
		10800	994,8															12,20	0					0	0	0	0	0	985,01	995,63	128,79
		10848		0,661	19,562	19,584	20,237	20,231	19,855	19,863	19,913	19,971	19,87	19,916	20,168	20,028	19,948					20,186	20,212
		10860	996,02																										985,01	995,63
		10920	995,52																										985,01	995,63
		10944		0,675	19,619	19,635	20,296	20,309	19,87	19,868	19,921	20,044	19,927	19,969	20,216	20,047	19,983			19,911	20,326	20,18	20,199
		10980	996,26																										985,01	995,63
		11040	994,81	0,698	19,659	19,675	20,362	20,368	19,95	20,053	20,031	20,093	19,996	19,997	20,273	20,115	20,063					20,193	20,193						985,01	995,63
		11100	994,84															12,03											985,01	995,63
		11136		0,717	19,703	19,717	20,425	20,429	20,069	20,091	20,076	20,144	20,031	20,013	20,346	20,121	20,111			20,083	20,326	20,224	20,216
		11160	994,74																										985,01	995,63
		11220	996,68																										985,53	995,63
		11232		0,712	19,742	19,755	20,465	20,456	20,1	20,106	20,135	20,154	20,111	20,07	20,403	20,233	20,164					20,234	20,239
		11280	996,69																										985,53	995,63
		11328		0,770	19,774	19,785	20,552	20,547	20,157	20,143	20,21	20,255	20,162	20,115	20,467	20,226	20,217			20,129	20,329	20,215	20,235
		11340	996,3																										985,53	995,63
		11400	996,91															11,88	0					0	0	0	0	0	985,53	995,63	128,73
		11424		0,758	19,807	19,818	20,571	20,569	20,197	20,194	20,259	20,254	20,276	20,215	20,518	20,325	20,280					20,207	20,222
		11460	997,28																										985,53	995,63
		11520	997,75	0,796	19,829	19,84	20,636	20,625	20,239	20,229	20,277	20,284	20,31	20,44	20,575	20,348	20,338			20,24	20,322	20,195	20,216						985,53	995,63
		11580	996,62																										984,9	995,63
		11616		0,831	19,847	19,857	20,682	20,684	20,29	20,279	20,334	20,363	20,41	20,447	20,623	20,399	20,393					20,183	20,211
		11640	995,49																										984,9	995,63
		11700	995,51															11,75											984,38	995,63
		11712		0,856	19,868	19,879	20,734	20,725	20,353	20,348	20,405	20,426	20,442	20,545	20,677	20,486	20,460			20,385	20,32	20,193	20,201
		11760	996,34																										984,38	995,63
		11808		0,909	19,885	19,89	20,794	20,799	20,395	20,396	20,431	20,478	20,523	20,633	20,732	20,55	20,517					20,223	20,213
		11820	996,23																										984,38	995,63
		11880	996,41																										984,38	995,63
		11904		0,960	19,891	19,905	20,852	20,863	20,421	20,432	20,513	20,56	20,594	20,605	20,784	20,654	20,570			20,483	20,328	20,222	20,223
		11940	995,19																										984,38	995,63
		12000	994,97	1,011	19,903	19,912	20,927	20,909	20,481	20,502	20,578	20,623	20,63	20,691	20,846	20,727	20,635	11,64	0			20,203	20,219	0	0	0	0	0	984,38	995,63	128,52
		12060	995,74																										984,38	995,63
		12096		1,082	19,909	19,92	20,993	20,999	20,532	20,606	20,724	20,674	20,651	20,731	20,9	20,784	20,700			20,56	20,32	20,196	20,221
		12120	996,67																										984,38	995,63
		12180	995,2																										984,38	995,63
		12192		1,122	19,915	19,92	21,034	21,044	20,59	20,671	20,734	20,718	20,675	20,743	20,963	20,865	20,745					20,207	20,218
		12240	994,07																										984,38	995,63
		12288		1,173	19,922	19,937	21,103	21,102	20,63	20,667	20,824	20,765	20,732	20,746	21,024	20,937	20,791			20,656	20,311	20,226	20,22
		12300	994,03															11,57											984,38	995,63
		12360	993,37																										984,38	995,63
		12384		1,248	19,923	19,937	21,178	21,177	20,715	20,761	20,858	20,87	20,736	20,801	21,093	20,98	20,852					20,229	20,242
		12420	995,05																										985,32	995,63
		12480	997,51	1,287	19,934	19,937	21,217	21,227	20,895	20,842	20,9	20,938	20,805	20,81	21,144	21,075	20,926			20,737	20,313	20,212	20,244						985,32	995,63
		12540	997,14																										985,32	995,63
		12576		1,352	19,934	19,944	21,29	21,292	20,963	21,02	20,961	20,986	20,921	20,891	21,206	21,019	20,996					20,2	20,22
		12600	996,61															11,48	0					0	0	0	0	0	985,32	995,63	129,36
		12660	995,78																										984,58	995,63
		12672		1,394	19,935	19,946	21,338	21,331	20,969	20,991	21,046	20,958	21,038	20,911	21,272	21,096	21,035			20,896	20,318	20,199	20,209
		12720	995,04																										984,58	995,63
		12768		1,432	19,94	19,949	21,37	21,384	21,029	21,05	21,051	21,008	21,068	21,032	21,32	21,188	21,093					20,197	20,212
		12780	995,48																										984,58	995,63
		12840	996,28																										984,58	995,63
		12864		1,511	19,943	19,95	21,465	21,449	21,083	21,086	21,088	21,096	21,066	21,191	21,368	21,284	21,158			20,969	20,321	20,197	20,21
		12900	994,49															11,41											984,58	995,63
		12960	995,74	1,544	19,948	19,953	21,505	21,484	21,109	21,115	21,185	21,17	21,104	21,183	21,423	21,318	21,201					20,204	20,218						984,58	995,63
		13020	995,24																										984,58	995,63
		13056		1,614	19,944	19,954	21,565	21,562	21,166	21,176	21,266	21,229	21,192	21,197	21,484	21,286	21,249			21,082	20,323	20,216	20,22
		13080	994,74																										984,58	995,63
		13140	993,14																										984,58	995,63
		13152		1,655	19,942	19,952	21,59	21,615	21,245	21,259	21,285	21,279	21,23	21,235	21,546	21,445	21,316					20,216	20,216
		13200	993,01															11,36	0					0	0	0	0	0	984,58	995,63	129,59
		13248		1,722	19,945	19,953	21,676	21,667	21,299	21,291	21,369	21,379	21,295	21,394	21,607	21,475	21,389			21,17	20,33	20,208	20,216
		13260	994,15																										985,53	995,63
		13320	994,56																										985,53	995,63
		13344		1,795	19,941	19,958	21,748	21,742	21,332	21,357	21,409	21,447	21,37	21,359	21,65	21,561	21,436					20,214	20,235
		13380	994,08																										986,37	995,63
		13440	995,88	1,840	19,94	19,949	21,777	21,792	21,391	21,396	21,473	21,494	21,377	21,417	21,714	21,623	21,486			21,336	20,338	20,215	20,233						986,37	995,63
		13500	996,17															11,32											986,37	995,63
		13536		1,884	19,944	19,956	21,837	21,831	21,504	21,51	21,511	21,509	21,562	21,484	21,766	21,644	21,561					20,204	20,211
		13560	995,82																										986,37	995,63
		13620	995,97																										986,37	995,63
		13632		1,917	19,947	19,956	21,868	21,869	21,541	21,535	21,56	21,521	21,632	21,524	21,827	21,667	21,601			21,521	20,337	20,194	20,205
		13680	997,32																										986,37	995,63
		13728		1,995	19,944	19,958	21,95	21,942	21,612	21,561	21,559	21,597	21,649	21,601	21,877	21,69	21,643					20,204	20,209
		13740	996,28																										986,37	995,63
		13800	995,73															11,27	0					0	0	0	0	0	986,37	995,63	129,15
		13824		2,072	19,946	19,95	22,019	22,021	21,716	21,628	21,661	21,655	21,695	21,782	21,932	21,717	21,723			21,624	20,328	20,212	20,226
		13860	995,12																										986,37	995,63
		13920	995,28	2,131	19,945	19,956	22,086	22,077	21,719	21,704	21,761	21,739	21,715	21,782	21,994	21,828	21,780					20,215	20,228						986,37	995,63
		13980	995,8																										986,37	995,63
		14016		2,175	19,947	19,954	22,119	22,132	21,755	21,766	21,824	21,843	21,828	21,983	22,049	21,856	21,863			21,8	20,33	20,208	20,218
		14040	996,11																										986,37	995,63
		14100	996,3															11,25											986,37	995,63
		14112		2,212	19,946	19,958	22,152	22,176	21,769	21,788	21,818	21,855	21,932	21,985	22,158	21,904	21,901					20,212	20,217
		14160	996,5																										986,37	995,63
		14208		2,279	19,949	19,958	22,228	22,238	21,826	21,84	21,89	21,906	21,977	21,967	22,176	22,002	21,948			21,923	20,33	20,216	20,227
		14220	995,87																										986,37	995,63
		14280	996,09																										986,37	995,63
		14304		2,328	19,94	19,958	22,274	22,28	21,856	21,899	21,94	21,932	22,008	21,961	22,211	22,121	21,991					20,216	20,22
		14340	996,16																										986,37	995,63
		14400	996,37	2,411	19,942	19,956	22,354	22,367	21,911	21,952	22,022	22,079	22,054	22,025	22,271	22,182	22,062	11,24	0	21,993	20,322	20,201	20,212	0	0	0	0	0	986,37	995,63	128,84
		14460	996,42																										986,37	995,63
		14496		2,447	19,947	19,958	22,392	22,408	21,999	21,996	22,073	22,108	22,125	22,039	22,322	22,174	22,105					20,201	20,211
		14520	995,99																										986,37	995,63
		14580	997,16																										986,37	995,63
		14592		2,532	19,946	19,957	22,484	22,483	22,094	22,1	22,123	22,195	22,164	22,237	22,386	22,236	22,192			22,072	20,322	20,198	20,214
		14640	996,71																										986,37	995,63
		14688		2,575	19,944	19,953	22,518	22,53	22,131	22,141	22,189	22,166	22,16	22,303	22,431	22,307	22,229					20,208	20,222
		14700	996,5															11,21											986,37	995,63
		14760	995,99																										986,37	995,63
		14784		2,619	19,945	19,958	22,572	22,569	22,155	22,17	22,257	22,276	22,189	22,4	22,491	22,3	22,280			22,202	20,32	20,22	20,23
		14820	995,87																										986,37	995,63
		14880	995,2	2,668	19,947	19,956	22,617	22,621	22,199	22,265	22,279	22,316	22,338	22,493	22,55	22,4	22,355					20,224	20,234						986,37	995,63
		14940	995,36																										986,37	995,63
		14976		2,707	19,947	19,955	22,659	22,657	22,219	22,285	22,302	22,371	22,463	22,452	22,599	22,407	22,387			22,439	20,318	20,22	20,235
		15000	994,65															11,21	0					0	0	0	0	0	986,37	995,63	128,91
		15060	996,01																										986,37	995,63
		15072		2,761	19,948	19,959	22,717	22,711	22,334	22,321	22,348	22,399	22,469	22,48	22,654	22,438	22,430					20,213	20,23
		15120	996,97																										986,37	995,63
		15168		2,823	19,949	19,958	22,771	22,782	22,41	22,394	22,408	22,503	22,491	22,494	22,701	22,566	22,496			22,47	20,313	20,206	20,205
		15180	996,79																										986,37	995,63
		15240	997,1																										986,37	995,63
		15264		2,899	19,946	19,961	22,849	22,855	22,438	22,441	22,467	22,602	22,517	22,557	22,765	22,655	22,555					20,19	20,191
		15300	996,62															11,21											985,74	995,63
		15360	996,12	2,966	19,95	19,959	22,916	22,925	22,587	22,632	22,613	22,632	22,603	22,552	22,819	22,704	22,643			22,553	20,323	20,208	20,197						985,74	995,63
		15420	995,41																										985,74	995,63
		15456		3,004	19,949	19,958	22,956	22,96	22,628	22,592	22,641	22,646	22,602	22,612	22,896	22,661	22,660					20,222	20,227
		15480	996,2																										985,74	995,63
		15540	995,58																										985,74	995,63
		15552		3,085	19,949	19,953	23,036	23,035	22,681	22,668	22,691	22,732	22,654	22,679	22,935	22,732	22,722			22,61	20,334	20,215	20,236
		15600	995,25															11,21	0					0	0	0	0	0	985,74	995,63	128,81
		15648		3,107	19,949	19,962	23,064	23,06	22,739	22,686	22,705	22,763	22,702	22,904	22,999	22,852	22,794					20,215	20,228
		15660	995,12																										985,74	995,63
		15720	995,47																										985,74	995,63
		15744		3,140	19,95	19,968	23,095	23,103	22,753	22,717	22,754	22,764	22,774	22,967	23,043	22,86	22,829			22,859	20,343	20,212	20,224
		15780	994,78																										985,74	995,63
		15840	994,46	3,224	19,948	19,958	23,165	23,188	22,746	22,745	22,879	22,848	22,937	22,947	23,09	22,921	22,889					20,215	20,218						985,74	995,63
		15900	993,76															11,20											985,74	995,63
		15936		3,265	19,952	19,959	23,221	23,22	22,797	22,799	22,87	22,888	22,975	22,995	23,147	22,975	22,931			22,948	20,335	20,205	20,206
		15960	993,97																										985,74	995,63
		16020	995,2																										986,53	995,63
		16032		3,341	19,947	19,958	23,294	23,293	22,904	22,881	22,894	22,993	22,998	22,99	23,199	23,084	22,993					20,188	20,2
		16080	996																										986,53	995,63
		16128		3,387	19,952	19,96	23,339	23,348	22,99	22,95	22,945	23,081	23,021	23,022	23,252	23,135	23,050			22,991	20,337	20,185	20,205
		16140	995,84																										986,53	995,63
		16200	996,16															11,21	0					0	0	0	0	0	986,53	995,63	129,63
		16224		3,458	19,954	19,961	23,406	23,424	23,067	23,008	23,014	23,121	23,076	23,04	23,314	23,188	23,103					20,201	20,218
		16260	995,66																										986,53	995,63
		16320	996,17	3,508	19,947	19,958	23,469	23,453	23,146	23,12	23,163	23,17	23,109	23,079	23,376	23,31	23,184			23,035	20,343	20,217	20,221						986,53	995,63
		16380	995,78																										986,53	995,63
		16416		3,583	19,947	19,957	23,533	23,538	23,217	23,174	23,239	23,199	23,18	23,162	23,434	23,327	23,242					20,22	20,224
		16440	995,88																										986,53	995,63
		16500	995,55															11,20											986,53	995,63
		16512		3,610	19,95	19,961	23,567	23,565	23,224	23,191	23,234	23,222	23,286	23,217	23,49	23,362	23,278			23,183	20,348	20,216	20,226
		16560	995,25																										986,53	995,63
		16608		3,664	19,948	19,959	23,614	23,62	23,274	23,231	23,248	23,308	23,31	23,236	23,536	23,431	23,322					20,217	20,228
		16620	995,53																										986,53	995,63
		16680	995,62																										986,53	995,63
		16704		3,721	19,951	19,96	23,67	23,684	23,344	23,294	23,317	23,348	23,34	23,301	23,594	23,51	23,381			23,257	20,342	20,213	20,231
		16740	995,88																										986,53	995,63
		16800	995,95	3,762	19,949	19,96	23,72	23,714	23,391	23,345	23,373	23,39	23,393	23,441	23,638	23,536	23,438	11,21	0			20,203	20,226	0	0	0	0	0	986,53	995,63	129,98
		16860	996																										986,53	995,63
		16896		3,823	19,95	19,959	23,771	23,783	23,435	23,39	23,468	23,448	23,424	23,482	23,689	23,575	23,489			23,326	20,333	20,206	20,217
		16920	995,43																										986,53	995,63
		16980	996,28																										986,53	995,63
		16992		3,881	19,949	19,959	23,821	23,848	23,469	23,472	23,543	23,498	23,522	23,513	23,748	23,667	23,554					20,206	20,217
		17040	995,76																										986,53	995,63
		17088		3,921	19,948	19,957	23,872	23,875	23,486	23,5	23,564	23,56	23,546	23,53	23,802	23,703	23,586			23,504	20,334	20,207	20,215
		17100	995,65															11,20											986,53	995,63
		17160	996,13																										986,53	995,63
		17184		3,979	19,947	19,959	23,93	23,933	23,565	23,63	23,615	23,618	23,646	23,621	23,85	23,742	23,661					20,202	20,21
		17220	995,06																										986,53	995,63
		17280	995,62	4,031	19,947	19,96	23,972	23,996	23,669	23,636	23,646	23,729	23,687	23,656	23,908	23,724	23,707			23,623	20,337	20,213	20,217						986,53	995,63
		17340	996,01																										986,53	995,63
		17376		4,108	19,95	19,96	24,065	24,061	23,713	23,679	23,716	23,778	23,705	23,779	24,204	23,735	23,789					20,217	20,223
		17400	995,24															11,21	0					0	0	0	0	0	986,53	995,63	129,73
		17460	996,07																										986,53	995,63
		17472		4,137	19,951	19,959	24,087	24,096	23,747	23,716	23,736	23,789	23,759	23,891	24,017	23,825	23,810			23,718	20,333	20,215	20,229
		17520	996,34																										986,53	995,63
		17568		4,186	19,949	19,96	24,141	24,141	23,739	23,738	23,849	23,78	23,85	23,932	24,065	23,924	23,860					20,22	20,226
		17580	995,55																										986,53	995,63
		17640	995,64																										986,53	995,63
		17664		4,229	19,951	19,957	24,172	24,195	23,762	23,791	23,87	23,841	23,939	24,013	24,168	23,919	23,913			23,908	20,332	20,228	20,23
		17700	995,33															11,22											986,53	995,63
		17760	996,46	4,294	19,947	19,96	24,236	24,259	23,834	23,857	23,914	23,974	24,009	24,131	24,189	23,942	23,981					20,227	20,229						986,53	995,63
		17820	995,32																										986,53	995,63
		17856		4,344	19,951	19,959	24,297	24,3	23,893	23,903	23,97	24,036	24,017	24,05	24,225	24,137	24,029			23,946	20,339	20,215	20,221
		17880	997,09																										986,53	995,63
		17940	995,92																										986,53	995,63
		17952		4,387	19,951	19,958	24,328	24,356	23,985	23,938	24,004	24,06	24,08	24,185	24,27	24,086	24,076					20,208	20,218
		18000	995,74															11,22	0					0	0	0	0	0	986,53	995,63	129,73
		18048		4,451	19,948	19,956	24,404	24,403	24,02	23,996	24,083	24,12	24,148	24,173	24,318	24,141	24,125			24,138	20,329	20,202	20,221
		18060	995,4																										986,53	995,63
		18120	995,79																										986,53	995,63
		18144		4,522	19,949	19,959	24,471	24,481	24,056	24,066	24,146	24,191	24,199	24,294	24,38	24,174	24,188					20,199	20,214
		18180	994,94																										986,53	995,63
		18240	995	4,545	19,947	19,958	24,494	24,501	24,098	24,117	24,179	24,223	24,271	24,247	24,43	24,241	24,226			24,237	20,327	20,206	20,212						986,53	995,63
		18300	995,53															11,24											986,53	995,63
		18336		4,612	19,949	19,96	24,561	24,573	24,205	24,171	24,19	24,272	24,295	24,398	24,482	24,311	24,291					20,206	20,221
		18360	994,78																										986,53	995,63
		18420	995,5																										986,53	995,63
		18432		4,661	19,947	19,955	24,607	24,617	24,247	24,239	24,213	24,297	24,379	24,419	24,526	24,354	24,334			24,348	20,331	20,212	20,228
		18480	995,11																										986,53	995,63
		18528		4,720	19,947	19,957	24,667	24,677	24,331	24,278	24,296	24,358	24,43	24,418	24,581	24,426	24,390					20,213	20,228
		18540	995,21																										986,53	995,63
		18600	993,65															11,25	0					0	0	0	0	0	986,53	995,63	129,76
		18624		4,761	19,947	19,959	24,715	24,713	24,4	24,329	24,324	24,406	24,443	24,485	24,636	24,492	24,439			24,405	20,336	20,213	20,232
		18660	994,76																										986,53	995,63
		18720	994,72	4,817	19,946	19,955	24,769	24,766	24,402	24,393	24,4	24,49	24,448	24,501	24,688	24,579	24,488					20,217	20,228						986,53	995,63
		18780	995,22																										987,11	995,63
		18816		4,893	19,949	19,952	24,843	24,844	24,459	24,571	24,473	24,595	24,484	24,52	24,749	24,586	24,555			24,457	20,339	20,213	20,226
		18840	996,09																										987,11	995,63
		18900	995,17															11,27											987,11	995,63
		18912		4,952	19,939	19,957	24,9	24,901	24,573	24,561	24,586	24,607	24,549	24,55	24,802	24,747	24,622					20,215	20,223
		18960	995,65																										987,11	995,63
		19008		5,003	19,945	19,953	24,953	24,95	24,606	24,599	24,66	24,633	24,589	24,593	24,863	24,731	24,659			24,586	20,333	20,211	20,22
		19020	995,41																										987,11	995,63
		19080	995,81																										987,11	995,63
		19104		5,056	19,946	19,956	25,002	25,011	24,646	24,623	24,704	24,667	24,669	24,642	24,914	24,773	24,705					20,204	20,218
		19140	995,8																										987,11	995,63
		19200	995,83	5,083	19,945	19,958	25,026	25,043	24,695	24,691	24,712	24,736	24,711	24,782	24,965	24,88	24,772	11,29	0	24,659	20,335	20,203	20,219	0	0	0	0	0	987,11	995,63	130,1
		19260	996,06																										987,11	995,63
		19296		5,135	19,944	19,957	25,084	25,088	24,768	24,739	24,769	24,767	24,765	24,768	25,015	24,93	24,815					20,212	20,225
		19320	994,89																										987,11	995,63
		19380	995,03																										987,11	995,63
		19392		5,194	19,948	19,956	25,143	25,15	24,784	24,778	24,842	24,852	24,795	24,87	25,056	24,898	24,859			24,734	20,334	20,207	20,226
		19440	994,83																										987,11	995,63
		19488		5,247	19,947	19,955	25,198	25,199	24,822	24,841	24,892	24,868	24,839	24,955	25,115	24,907	24,905					20,2	20,218
		19500	994,6															11,30											987,11	995,63
		19560	995,43																										987,11	995,63
		19584		5,300	19,945	19,955	25,248	25,253	24,937	24,887	24,926	24,925	24,914	24,949	25,164	25,001	24,963			24,873	20,333	20,2	20,21
		19620	995,19																										987,11	995,63
		19680	995,93	5,342	19,946	19,956	25,291	25,294	24,936	24,933	24,983	24,976	24,927	25,019	25,212	25,125	25,014					20,212	20,219						987,11	995,63
		19740	995,64																										987,11	995,63
		19776		5,385	19,945	19,956	25,335	25,335	25,014	24,953	24,98	25,052	24,963	25,061	25,262	25,194	25,060			24,979	20,337	20,212	20,22
		19800	994,31															11,31	0					0	0	0	0	0	987,11	995,63	129,98
		19860	995,15																										987,11	995,63
		19872		5,471	19,944	19,949	25,427	25,409	25,034	25,055	25,104	25,129	25,085	25,131	25,325	25,243	25,138					20,21	20,225
		19920	996,95																										987,11	995,63
		19968		5,515	19,944	19,949	25,452	25,472	25,1	25,093	25,148	25,176	25,126	25,162	25,367	25,227	25,175			25,065	20,341	20,216	20,238
		19980	994,71																										987,11	995,63
		20040	995,1																										987,11	995,63
		20064		5,566	19,946	19,957	25,52	25,515	25,221	25,147	25,18	25,223	25,137	25,179	25,429	25,375	25,236					20,226	20,235
		20100	995,05															11,32											987,11	995,63
		20160	995,38	5,598	19,944	19,958	25,544	25,554	25,231	25,218	25,233	25,239	25,25	25,222	25,481	25,385	25,282			25,159	20,34	20,211	20,21						987,11	995,63
		20220	994,07																										987,11	995,63
		20256		5,661	19,947	19,958	25,61	25,617	25,309	25,232	25,275	25,302	25,363	25,286	25,521	25,405	25,337					20,2	20,206
		20280	995,06																										987,11	995,63
		20340	996,74																										987,11	995,63
		20352		5,715	19,946	19,953	25,655	25,674	25,338	25,293	25,339	25,343	25,429	25,36	25,581	25,414	25,387			25,304	20,337	20,205	20,214
		20400	995,7															11,33	0					0	0	0	0	0	987,11	995,63	129,6
		20448		5,751	19,946	19,957	25,706	25,699	25,335	25,374	25,386	25,377	25,454	25,525	25,627	25,423	25,438					20,205	20,222
		20460	995,28																										987,11	995,63
		20520	996,36																										987,11	995,63
		20544		5,810	19,946	19,956	25,757	25,765	25,424	25,429	25,444	25,435	25,443	25,518	25,671	25,515	25,485			25,461	20,337	20,208	20,225
		20580	994,86																										987,11	995,63
		20640	995,43	5,870	19,945	19,954	25,821	25,817	25,459	25,475	25,521	25,481	25,521	25,57	25,729	25,602	25,545					20,216	20,227						987,11	995,63
		20700	996,21															11,36											987,11	995,63
		20736		5,908	19,946	19,957	25,859	25,86	25,477	25,49	25,507	25,578	25,555	25,641	25,776	25,676	25,588			25,506	20,344	20,216	20,226
		20760	996,11																										987,11	995,63
		20820	995,23																										987,11	995,63
		20832		5,973	19,947	19,956	25,92	25,929	25,559	25,524	25,612	25,619	25,594	25,625	25,827	25,741	25,638					20,215	20,226
		20880	995,09																										987,11	995,63
		20928		6,032	19,947	19,959	25,98	25,989	25,582	25,644	25,666	25,655	25,674	25,662	25,88	25,798	25,695			25,581	20,34	20,219	20,227
		20940	996,2																										987,11	995,63
		21000	995,15															11,36	0					0	0	0	0	0	987,11	995,63	129,42
		21024		6,061	19,947	19,952	25,998	26,023	25,599	25,634	25,722	25,655	25,689	25,748	25,927	25,804	25,722					20,215	20,224
		21060	995,29																										987,11	995,63
		21120	993,68	6,113	19,946	19,958	26,063	26,068	25,754	25,731	25,751	25,737	25,725	25,792	25,984	25,852	25,791			25,728	20,336	20,207	20,221						987,11	995,63
		21180	994,07																										987,11	995,63
		21216		6,173	19,948	19,959	26,121	26,132	25,833	25,788	25,853	25,785	25,761	25,874	26,027	25,939	25,857					20,207	20,224
		21240	993,28																										987,11	995,63
		21300	994,62															11,38											988	995,63
		21312		6,217	19,948	19,963	26,172	26,174	25,822	25,907	25,882	25,867	25,796	25,929	26,178	25,984	25,921			25,764	20,339	20,212	20,221
		21360	995,75																										988	995,63
		21408		6,278	19,945	19,957	26,235	26,224	25,845	25,852	25,947	25,926	25,858	25,957	26,183	26,153	25,965					20,21	20,225
		21420	995,61																										988,58	995,63
		21480	997,13																										988,58	995,63
		21504		6,327	19,945	19,963	26,277	26,285	25,917	25,906	25,975	25,98	25,932	25,996	26,206	26,152	26,008			25,876	20,344	20,208	20,225
		21540	997,93																										988,58	995,63
		21600	997,31	6,383	19,946	19,956	26,334	26,334	25,944	25,96	26,048	26,027	25,971	25,979	26,242	26,177	26,044	11,38	0			20,214	20,23	0	0	0	0	0	988,58	995,63	129,9
		21660	996,59																										987,79	995,63
		21696		6,441	19,944	19,957	26,385	26,398	26,033	26,042	26,08	26,086	26,008	26,027	26,289	26,217	26,098			25,989	20,346	20,219	20,235
		21720	996,52																										987,79	995,63
		21780	994,91																										987,26	995,63
		21792		6,475	19,947	19,957	26,428	26,426	26,1	26,108	26,102	26,103	26,078	26,068	26,339	26,271	26,146					20,225	20,236
		21840	995,91																										987,26	995,63
		21888		6,523	19,949	19,96	26,476	26,479	26,185	26,158	26,135	26,147	26,136	26,14	26,386	26,245	26,191			26,111	20,362	20,22	20,229
		21900	996,8															11,40											987,26	995,63
		21960	995,92																										987,26	995,63
		21984		6,577	19,948	19,962	26,533	26,531	26,229	26,186	26,207	26,214	26,217	26,187	26,436	26,346	26,253					20,211	20,221
		22020	996,15																										987,26	995,63
		22080	996,11	6,619	19,948	19,952	26,564	26,574	26,254	26,233	26,241	26,258	26,288	26,216	26,486	26,317	26,287			26,208	20,349	20,207	20,216						987,26	995,63
		22140	995,58																										987,26	995,63
		22176		6,667	19,946	19,959	26,616	26,624	26,357	26,283	26,275	26,313	26,305	26,438	26,534	26,363	26,358					20,203	20,214
		22200	995,34															11,42	0					0	0	0	0	0	987,26	995,63	130,03
		22260	995,27																										987,26	995,63
		22272		6,706	19,95	19,956	26,659	26,659	26,328	26,298	26,317	26,343	26,357	26,463	26,583	26,421	26,389			26,314	20,346	20,21	20,218
		22320	996,46																										987,26	995,63
		22368		6,751	19,947	19,958	26,698	26,709	26,345	26,331	26,394	26,398	26,457	26,514	26,624	26,436	26,437					20,209	20,215
		22380	996,56																										987,26	995,63
		22440	994,84																										987,26	995,63
		22464		6,804	19,945	19,958	26,753	26,758	26,425	26,389	26,416	26,469	26,499	26,543	26,667	26,507	26,489			26,462	20,354	20,21	20,217
		22500	995,2															11,42											987,26	995,63
		22560	995,19	6,857	19,946	19,955	26,812	26,804	26,456	26,426	26,464	26,528	26,522	26,558	26,721	26,527	26,525					20,209	20,227						987,26	995,63
		22620	994,97																										987,26	995,63
		22656		6,922	19,945	19,956	26,871	26,874	26,494	26,517	26,559	26,627	26,587	26,645	26,768	26,607	26,601			26,529	20,352	20,223	20,239
		22680	994,84																										987,26	995,63
		22740	994,61																										987,26	995,63
		22752		6,967	19,946	19,959	26,909	26,93	26,532	26,532	26,571	26,655	26,583	26,614	26,82	26,674	26,623					20,22	20,23
		22800	994,02															11,44	0					0	0	0	0	0	987,26	995,63	130,14
		22848		7,028	19,946	19,954	26,979	26,977	26,569	26,612	26,661	26,72	26,619	26,644	26,877	26,799	26,688			26,586	20,356	20,203	20,219
		22860	995,2																										987,26	995,63
		22920	995,14																										987,26	995,63
		22944		7,092	19,947	19,957	27,044	27,044	26,692	26,655	26,727	26,747	26,663	26,677	26,921	26,867	26,744					20,218	20,231
		22980	994,58																										987,26	995,63
		23040	995,46	7,112	19,946	19,956	27,055	27,071	26,77	26,725	26,787	26,759	26,746	26,753	26,984	26,799	26,790			26,651	20,357	20,234	20,234						987,26	995,63
		23100	994,17															11,45											987,26	995,63
		23136		7,168	19,946	19,956	27,117	27,12	26,804	26,768	26,819	26,784	26,817	26,763	27,029	26,956	26,843					20,226	20,233
		23160	994,03																										987,26	995,63
		23220	995,11																										987,84	995,63
		23232		7,213	19,948	19,958	27,161	27,172	26,849	26,845	26,845	26,837	26,892	26,813	27,075	26,935	26,886			26,779	20,36	20,21	20,229
		23280	995,75																										987,84	995,63
		23328		7,274	19,947	19,955	27,222	27,228	26,905	26,869	26,877	26,906	26,908	26,923	27,121	26,906	26,927					20,195	20,215
		23340	997,03																										987,84	995,63
		23400	995,42															11,46	0					0	0	0	0	0	987,84	995,63	129,19
		23424		7,304	19,946	19,956	27,25	27,261	26,931	26,906	26,973	26,983	26,94	27,011	27,17	26,96	26,984			26,932	20,356	20,204	20,216
		23460	995,96																										987,32	995,63
		23520	995,11	7,360	19,947	19,95	27,306	27,312	26,965	26,935	26,972	27,023	27,009	27,023	27,212	27,133	27,034					20,212	20,222						987,32	995,63
		23580	995,01																										987,32	995,63
		23616		7,401	19,95	19,958	27,353	27,358	26,966	26,972	26,978	27,096	27,043	27,06	27,268	27,195	27,072			27,009	20,352	20,208	20,217
		23640	996,74																										987,32	995,63
		23700	995,77															11,47											987,32	995,63
		23712		7,450	19,948	19,957	27,401	27,403	26,994	27,032	27,087	27,117	27,09	27,073	27,304	27,25	27,118					20,203	20,215
		23760	995,18																										987,32	995,63
		23808		7,516	19,952	19,952	27,463	27,474	27,114	27,18	27,135	27,213	27,12	27,114	27,362	27,29	27,191			27,064	20,352	20,207	20,212
		23820	994,35																										987,32	995,63
		23880	994,7																										987,32	995,63
		23904		7,548	19,951	19,957	27,493	27,512	27,239	27,19	27,235	27,209	27,173	27,137	27,415	27,312	27,239					20,212	20,216
		23940	995,07																										987,32	995,63
		24000	995,24	7,607	19,947	19,959	27,556	27,565	27,223	27,248	27,268	27,235	27,216	27,228	27,476	27,39	27,286	11,48	0	27,157	20,346	20,212	20,22	0	0	0	0	0	987,32	995,63	129,23
		24060	995,52																										987,32	995,63
		24096		7,665	19,95	19,964	27,617	27,627	27,339	27,348	27,341	27,302	27,308	27,236	27,512	27,312	27,337					20,209	20,223
		24120	994,83																										987,32	995,63
		24180	995,12																										987,32	995,63
		24192		7,703	19,953	19,953	27,654	27,657	27,368	27,342	27,314	27,336	27,311	27,279	27,565	27,373	27,361			27,266	20,341	20,213	20,218
		24240	995,8																										987,32	995,63
		24288		7,745	19,95	19,959	27,704	27,694	27,403	27,363	27,352	27,4	27,343	27,508	27,614	27,369	27,419					20,219	20,229
		24300	995,54															11,50											987,32	995,63
		24360	996,11																										987,32	995,63
		24384		7,788	19,952	19,961	27,734	27,756	27,399	27,398	27,447	27,437	27,463	27,5	27,65	27,485	27,472			27,401	20,344	20,216	20,228
		24420	994,99																										987,32	995,63
		24480	995,5	7,817	19,949	19,963	27,764	27,781	27,405	27,429	27,458	27,472	27,522	27,532	27,703	27,488	27,501					20,22	20,228						987,32	995,63
		24540	994,6																										987,32	995,63
		24576		7,867	19,95	19,961	27,824	27,821	27,421	27,452	27,479	27,529	27,598	27,674	27,742	27,611	27,563			27,505	20,343	20,22	20,234
		24600	994,71															11,52	0					0	0	0	0	0	987,32	995,63	129,59
		24660	995,4																										987,32	995,63
		24672		7,921	19,953	19,961	27,864	27,891	27,487	27,54	27,564	27,573	27,597	27,7	27,778	27,646	27,611					20,22	20,221
		24720	995,24																										987,32	995,63
		24768		7,980	19,95	19,963	27,937	27,936	27,539	27,571	27,658	27,655	27,657	27,665	27,833	27,739	27,665			27,569	20,341	20,206	20,208
		24780	995,04																										987,32	995,63
		24840	996,22																										987,32	995,63
		24864		8,012	19,95	19,96	27,961	27,973	27,582	27,614	27,66	27,673	27,674	27,696	27,878	27,785	27,695					20,207	20,229
		24900	995,99															11,51											987,32	995,63
		24960	996,38	8,079	19,951	19,964	28,033	28,041	27,633	27,671	27,742	27,751	27,72	27,76	27,924	27,777	27,747			27,659	20,34	20,223	20,235						987,32	995,63
		25020	996,13																										987,32	995,63
		25056		8,132	19,945	19,966	28,085	28,089	27,719	27,754	27,789	27,776	27,777	27,765	27,984	27,855	27,802					20,22	20,225
		25080	996,13																										987,32	995,63
		25140	994,76																										987,32	995,63
		25152		8,168	19,952	19,96	28,116	28,132	27,818	27,789	27,787	27,801	27,809	27,806	28,209	27,87	27,861			27,791	20,338	20,208	20,22
		25200	994,88															11,53	0					0	0	0	0	0	987,32	995,63	129,53
		25248		8,217	19,953	19,958	28,17	28,174	27,85	27,873	27,873	27,884	27,857	27,826	28,187	27,932	27,910					20,208	20,225
		25260	995,21																										987,32	995,63
		25320	995,34																										987,32	995,63
		25344		8,258	19,953	19,964	28,219	28,215	27,899	27,884	27,88	27,921	27,92	27,885	28,188	27,947	27,940			27,835	20,343	20,214	20,222
		25380	995,47																										987,32	995,63
		25440	995,73	8,303	19,953	19,964	28,253	28,27	27,926	27,923	27,959	27,983	27,965	28,066	28,205	27,986	28,002					20,204	20,211						987,32	995,63
		25500	994,04															11,55											987,32	995,63
		25536		8,363	19,951	19,958	28,312	28,323	27,958	27,973	28,041	28,048	27,965	28,135	28,227	28,098	28,056			27,951	20,349	20,201	20,21
		25560	993,25																										987,32	995,63
		25620	995,27																										987,89	995,63
		25632		8,415	19,95	19,962	28,37	28,371	27,998	28,025	28,046	28,084	28,078	28,165	28,267	28,114	28,097					20,205	20,208
		25680	995,61																										987,89	995,63
		25728		8,449	19,954	19,958	28,409	28,402	28,034	28,048	28,083	28,089	28,087	28,234	28,309	28,168	28,131			28,091	20,355	20,204	20,214
		25740	996,11																										987,89	995,63
		25800	996,51															11,57	0					0	0	0	0	0	987,89	995,63	129,92
		25824		8,487	19,954	19,961	28,436	28,453	28,09	28,098	28,176	28,12	28,2	28,246	28,352	28,179	28,183					20,214	20,226
		25860	996,04																										987,89	995,63
		25920	995,33	8,528	19,954	19,962	28,487	28,484	28,123	28,134	28,205	28,168	28,227	28,326	28,388	28,222	28,224			28,208	20,361	20,219	20,229						987,89	995,63
		25980	996,51																										987,89	995,63
		26016		8,582	19,951	19,961	28,532	28,544	28,153	28,159	28,22	28,269	28,309	28,354	28,441	28,284	28,274					20,213	20,224
		26040	996,22																										987,89	995,63
		26100	995,94															11,59											987,89	995,63
		26112		8,631	19,953	19,963	28,588	28,59	28,25	28,235	28,266	28,319	28,325	28,366	28,489	28,371	28,328			28,303	20,364	20,223	20,241
		26160	994,87																										987,89	995,63
		26208		8,664	19,955	19,968	28,624	28,628	28,297	28,285	28,293	28,384	28,343	28,445	28,53	28,393	28,371					20,235	20,241
		26220	995,03																										987,89	995,63
		26280	995,46																										987,89	995,63
		26304		8,725	19,953	19,962	28,679	28,685	28,329	28,339	28,351	28,416	28,372	28,515	28,576	28,414	28,414			28,426	20,363	20,219	20,223
		26340	995,16																										987,89	995,63
		26400	994,78	8,771	19,948	19,956	28,725	28,721	28,345	28,366	28,433	28,427	28,502	28,541	28,631	28,458	28,463	11,59	0			20,204	20,208	0	0	0	0	0	987,89	995,63	129,34
		26460	994,42																										987,89	995,63
		26496		8,822	19,947	19,963	28,774	28,781	28,375	28,414	28,447	28,492	28,538	28,565	28,675	28,53	28,505			28,513	20,366	20,211	20,212
		26520	994,33																										987,89	995,63
		26580	995,48																										988,42	995,63
		26592		8,862	19,953	19,961	28,817	28,82	28,434	28,489	28,464	28,537	28,547	28,647	28,721	28,561	28,550					20,216	20,22
		26640	996,31																										988,42	995,63
		26688		8,913	19,951	19,961	28,871	28,867	28,515	28,537	28,515	28,584	28,617	28,639	28,769	28,582	28,595			28,579	20,372	20,207	20,226
		26700	995,75															11,62											988,42	995,63
		26760	996,61																										988,42	995,63
		26784		8,943	19,953	19,961	28,904	28,896	28,563	28,552	28,58	28,606	28,593	28,739	28,809	28,683	28,641					20,197	20,219
		26820	996,35																										988,42	995,63
		26880	996,42	9,003	19,951	19,964	28,96	28,96	28,622	28,637	28,644	28,69	28,704	28,744	28,859	28,695	28,699			28,676	20,364	20,212	20,23						988,42	995,63
		26940	996,04																										988,42	995,63
		26976		9,049	19,949	19,965	29,002	29,01	28,662	28,663	28,687	28,715	28,728	28,806	28,902	28,768	28,741					20,224	20,238
		27000	996,66															11,62	0					0	0	0	0	0	988,42	995,63	129,25
		27060	995,87																										988,42	995,63
		27072		9,104	19,946	19,957	29,053	29,058	28,698	28,695	28,743	28,767	28,79	28,867	28,943	28,855	28,795			28,76	20,362	20,213	20,221
		27120	996,52																										988,42	995,63
		27168		9,137	19,951	19,963	29,098	29,09	28,736	28,755	28,801	28,789	28,81	28,927	28,994	28,87	28,835					20,197	20,203
		27180	996,45																										988,42	995,63
		27240	996,17																										988,42	995,63
		27264		9,174	19,951	19,967	29,136	29,131	28,78	28,808	28,855	28,857	28,822	28,938	29,04	28,902	28,875			28,88	20,371	20,206	20,217
		27300	996,15															11,62											988,42	995,63
		27360	995,4	9,236	19,954	19,968	29,198	29,195	28,851	28,859	28,904	28,901	28,919	29,021	29,096	28,959	28,939					20,22	20,229						988,42	995,63
		27420	994,99																										988,42	995,63
		27456		9,264	19,95	19,964	29,214	29,227	28,908	28,884	28,893	28,917	29,005	29,037	29,138	28,986	28,971			28,994	20,36	20,223	20,232
		27480	994,79																										988,42	995,63
		27540	995,27																										988,42	995,63
		27552		9,293	19,953	19,963	29,25	29,252	28,916	28,93	28,915	28,962	29,043	29,092	29,175	28,994	29,003					20,219	20,229
		27600	995,44															11,64	0					0	0	0	0	0	988,42	995,63	129,66
		27648		9,362	19,952	19,961	29,32	29,317	28,958	28,987	28,974	29,067	29,07	29,095	29,217	29,114	29,060			29,022	20,359	20,204	20,22
		27660	994,93																										988,42	995,63
		27720	995,93																										988,42	995,63
		27744		9,411	19,95	19,961	29,366	29,368	28,993	29,041	29,03	29,11	29,076	29,121	29,264	29,182	29,102					20,198	20,212
		27780	996,74																										988,42	995,63
		27840	996,81	9,466	19,952	19,962	29,421	29,425	29,061	29,135	29,111	29,179	29,077	29,116	29,313	29,238	29,154			29,049	20,362	20,206	20,208						988,42	995,63
		27900	995,71															11,65											988,42	995,63
		27936		9,522	19,952	19,965	29,483	29,479	29,124	29,136	29,203	29,211	29,122	29,156	29,366	29,248	29,196					20,206	20,215
		27960	995,33																										988,42	995,63
		28020	995,68																										988,42	995,63
		28032		9,551	19,953	19,957	29,496	29,517	29,171	29,215	29,248	29,216	29,245	29,202	29,418	29,315	29,254			29,139	20,369	20,209	20,219
		28080	994,68																										988,42	995,63
		28128		9,598	19,947	19,956	29,547	29,551	29,267	29,243	29,222	29,244	29,273	29,23	29,456	29,344	29,285					20,215	20,224
		28140	994,66																										988,42	995,63
		28200	995,41															11,67	0					0	0	0	0	0	988,42	995,63	129,73
		28224		9,656	19,952	19,958	29,603	29,619	29,281	29,28	29,288	29,348	29,333	29,257	29,504	29,3	29,324			29,229	20,37	20,216	20,233
		28260	995,29																										988,42	995,63
		28320	996,61	9,683	19,952	19,967	29,642	29,643	29,321	29,297	29,309	29,358	29,348	29,456	29,548	29,413	29,381					20,23	20,243						988,42	995,63
		28380	995,21																										988,42	995,63
		28416		9,725	19,954	19,965	29,679	29,69	29,333	29,334	29,391	29,369	29,43	29,422	29,585	29,411	29,409			29,371	20,369	20,227	20,233
		28440	994,78																										988,42	995,63
		28500	996,03															11,69											988,42	995,63
		28512		9,771	19,952	19,964	29,721	29,737	29,369	29,365	29,436	29,453	29,445	29,454	29,623	29,524	29,459					20,21	20,217
		28560	995,77																										988,42	995,63
		28608		9,818	19,953	19,963	29,772	29,781	29,426	29,436	29,47	29,539	29,504	29,491	29,664	29,591	29,515			29,465	20,368	20,208	20,217
		28620	996,23																										988,42	995,63
		28680	997,15																										988,42	995,63
		28704		9,881	19,952	19,962	29,838	29,837	29,493	29,491	29,532	29,552	29,506	29,522	29,72	29,63	29,556					20,215	20,222
		28740	995,12																										988,42	995,63
		28800	994,88	9,913	19,953	19,963	29,869	29,872	29,533	29,513	29,589	29,581	29,52	29,582	29,768	29,69	29,597	11,70	0	29,536	20,369	20,223	20,228	0	0	0	0	0	988,42	995,63	129,81
		28860	995,07																										988,42	995,63
		28896		9,968	19,952	19,962	29,919	29,931	29,582	29,639	29,639	29,617	29,599	29,584	29,809	29,687	29,645					20,218	20,224
		28920	994,32																										988,42	995,63
		28980	993,67																										988,42	995,63
		28992		10,004	19,953	19,964	29,954	29,97	29,628	29,66	29,663	29,671	29,631	29,757	29,857	29,729	29,700			29,587	20,363	20,204	20,225
		29040	994,42																										988,42	995,63
		29088		10,033	19,951	19,963	29,988	29,993	29,689	29,65	29,698	29,672	29,66	29,808	29,9	29,763	29,730					20,228	20,241
		29100	995,39															11,71											989,15	995,63
		29160	996,58																										989,15	995,63
		29184		10,075	19,953	19,96	30,023	30,04	29,724	29,718	29,75	29,739	29,733	29,833	29,939	29,776	29,776			29,736	20,367	20,24	20,242
		29220	996,4																										989,15	995,63
		29280	995,86	10,127	19,956	19,964	30,083	30,091	29,739	29,74	29,801	29,825	29,826	29,829	29,983	29,824	29,821					20,221	20,231						989,15	995,63
		29340	994,98																										989,15	995,63
		29376		10,164	19,954	19,962	30,113	30,131	29,772	29,757	29,825	29,84	29,875	29,874	30,027	29,888	29,857			29,801	20,363	20,211	20,226
		29400	996,1															11,72	0					0	0	0	0	0	989,15	995,63	130,19
		29460	995,2																										989,15	995,63
		29472		10,207	19,954	19,964	30,17	30,162	29,852	29,801	29,835	29,901	29,904	29,958	30,215	29,949	29,927					20,216	20,224
		29520	996,16																										989,15	995,63
		29568		10,254	19,956	19,964	30,214	30,213	29,895	29,886	29,923	29,951	29,939	30,016	30,205	29,961	29,972			29,845	20,362	20,205	20,218
		29580	996,62																										989,15	995,63
		29640	996,02																										989,15	995,63
		29664		10,300	19,954	19,966	30,26	30,26	29,912	29,902	29,962	30,011	30,002	30,094	30,157	29,99	30,004					20,203	20,217
		29700	995,39															11,73											989,15	995,63
		29760	996,14	10,345	19,958	19,968	30,305	30,311	29,98	29,983	30,026	30,042	30,045	30,118	30,229	30,179	30,075			30,055	20,362	20,201	20,218						989,15	995,63
		29820	996,47																										989,15	995,63
		29856		10,384	19,954	19,965	30,34	30,347	29,99	30,013	30,071	30,048	30,103	30,167	30,254	30,117	30,095					20,218	20,231
		29880	997,03																										989,15	995,63
		29940	995,58																										989,15	995,63
		29952		10,432	19,955	19,965	30,389	30,395	30,035	30,054	30,096	30,12	30,091	30,126	30,289	30,207	30,127			30,14	20,363	20,225	20,235
		30000	995,71															11,75	0					0	0	0	0	0	989,15	995,63	130,28
		30048		10,471	19,957	19,964	30,427	30,437	30,067	30,086	30,156	30,138	30,129	30,189	30,327	30,238	30,166					20,211	20,221
		30060	995,89																										989,15	995,63
		30120	995,77																										989,15	995,63
		30144		10,525	19,955	19,966	30,48	30,491	30,154	30,156	30,206	30,209	30,143	30,272	30,375	30,247	30,220			30,13	20,367	20,195	20,214
		30180	996,1																										989,15	995,63
		30240	996,47	10,561	19,952	19,969	30,521	30,523	30,23	30,214	30,228	30,254	30,161	30,268	30,424	30,331	30,264					20,211	20,231						989,15	995,63
		30300	995,75															11,76											989,15	995,63
		30336		10,611	19,953	19,965	30,565	30,575	30,239	30,246	30,278	30,287	30,231	30,297	30,457	30,399	30,304			30,195	20,371	20,23	20,242
		30360	995,9																										989,15	995,63
		30420	995,27																										989,15	995,63
		30432		10,657	19,958	19,962	30,615	30,619	30,275	30,305	30,314	30,33	30,26	30,312	30,501	30,417	30,339					20,226	20,229
		30480	995,82																										989,15	995,63
		30528		10,690	19,956	19,965	30,641	30,659	30,343	30,391	30,386	30,374	30,3	30,35	30,549	30,482	30,397			30,273	20,371	20,211	20,224
		30540	995,39																										989,15	995,63
		30600	996,39															11,77	0					0	0	0	0	0	989,15	995,63	129,74
		30624		10,740	19,956	19,964	30,695	30,704	30,369	30,414	30,423	30,386	30,382	30,418	30,586	30,534	30,439					20,214	20,23
		30660	996,11																										989,15	995,63
		30720	996,8	10,789	19,955	19,967	30,74	30,76	30,405	30,434	30,47	30,471	30,4	30,414	30,632	30,568	30,474			30,321	20,365	20,22	20,221						989,15	995,63
		30780	997,48																										989,15	995,63
		30816		10,819	19,955	19,966	30,778	30,782	30,473	30,463	30,486	30,506	30,486	30,423	30,681	30,63	30,518					20,211	20,216
		30840	995,52																										989,15	995,63
		30900	995,44															11,79											988,47	995,63
		30912		10,865	19,956	19,966	30,819	30,832	30,535	30,511	30,502	30,522	30,559	30,476	30,72	30,648	30,559			30,407	20,364	20,207	20,218
		30960	994,74																										988,47	995,63
		31008		10,912	19,954	19,97	30,868	30,879	30,59	30,542	30,554	30,586	30,579	30,537	30,762	30,675	30,603					20,207	20,224
		31020	996,3																										988,47	995,63
		31080	996,44																										988,47	995,63
		31104		10,955	19,957	19,962	30,91	30,919	30,639	30,584	30,613	30,654	30,61	30,583	30,805	30,659	30,643			30,546	20,365	20,219	20,235
		31140	996,3																										988,47	995,63
		31200	995,34	11,000	19,961	19,959	30,96	30,961	30,687	30,649	30,627	30,679	30,63	30,775	30,85	30,712	30,701	11,81	0			20,228	20,239	0	0	0	0	0	988,47	995,63	129,22
		31260	995,59																										988,47	995,63
		31296		11,035	19,954	19,964	30,985	31,003	30,675	30,668	30,676	30,687	30,691	30,776	30,892	30,803	30,734			30,646	20,37	20,216	20,218
		31320	995,45																										988,47	995,63
		31380	995,49																										988,47	995,63
		31392		11,073	19,954	19,965	31,041	31,023	30,701	30,706	30,761	30,737	30,722	30,781	30,936	30,851	30,774					20,208	20,209
		31440	995,95																										988,47	995,63
		31488		11,116	19,947	19,965	31,07	31,074	30,724	30,739	30,796	30,796	30,773	30,799	30,975	30,87	30,809			30,786	20,372	20,213	20,221
		31500	995,08															11,81											988,47	995,63
		31560	996,08																										988,47	995,63
		31584		11,164	19,958	19,96	31,119	31,126	30,787	30,795	30,82	30,843	30,799	30,84	31,013	30,915	30,851					20,215	20,231
		31620	996,65																										988,47	995,63
		31680	996,22	11,218	19,951	19,965	31,173	31,178	30,873	30,923	30,892	30,918	30,823	30,93	31,061	30,938	30,920			30,77	20,372	20,216	20,229						988,47	995,63
		31740	996,06																										988,47	995,63
		31776		11,249	19,953	19,963	31,204	31,21	30,951	30,933	30,949	30,922	30,857	30,938	31,096	30,969	30,952					20,215	20,225
		31800	995,01															11,83	0					0	0	0	0	0	988,47	995,63	129,22
		31860	995,51																										988,47	995,63
		31872		11,288	19,954	19,968	31,246	31,252	30,918	30,928	30,972	30,979	30,914	30,94	31,147	31,072	30,984			30,881	20,374	20,219	20,227
		31920	995,48																										988,47	995,63
		31968		11,339	19,955	19,963	31,302	31,295	30,936	30,999	30,996	31,029	30,958	31,034	31,186	31,056	31,024					20,219	20,233
		31980	995,4																										988,47	995,63
		32040	994,93																										988,47	995,63
		32064		11,381	19,951	19,959	31,336	31,335	31,059	31,028	31,035	31,028	31,024	31,095	31,227	31,079	31,072			30,973	20,368	20,218	20,231
		32100	994,36															11,84											988,47	995,63
		32160	995,17	11,409	19,954	19,964	31,363	31,372	31,074	31,074	31,081	31,075	31,058	31,19	31,258	31,112	31,115					20,215	20,224						988,47	995,63
		32220	994,29																										988,47	995,63
		32256		11,451	19,954	19,959	31,407	31,407	31,078	31,071	31,09	31,114	31,126	31,23	31,298	31,181	31,149			31,08	20,372	20,223	20,229
		32280	994,07																										988,47	995,63
		32340	996,05																										989	995,63
		32352		11,492	19,954	19,961	31,445	31,453	31,092	31,137	31,167	31,193	31,188	31,252	31,345	31,206	31,198					20,225	20,236
		32400	996,11															11,85	0					0	0	0	0	0	989	995,63	129,49
		32448		11,545	19,958	19,957	31,502	31,503	31,128	31,15	31,211	31,219	31,246	31,268	31,383	31,215	31,227			31,211	20,37	20,224	20,238
		32460	997,16																										989	995,63
		32520	997,17																										989	995,63
		32544		11,585	19,952	19,963	31,538	31,547	31,173	31,262	31,259	31,286	31,284	31,3	31,425	31,288	31,285					20,223	20,239
		32580	995,51																										988,42	995,63
		32640	995,06	11,626	19,956	19,961	31,579	31,589	31,23	31,261	31,299	31,338	31,264	31,315	31,469	31,349	31,316			31,231	20,374	20,215	20,229						988,42	995,63
		32700	994,7															11,86											988,42	995,63
		32736		11,669	19,951	19,965	31,627	31,626	31,269	31,271	31,317	31,356	31,346	31,353	31,515	31,452	31,360					20,209	20,223
		32760	994,88																										988,42	995,63
		32820	995,04																										988,42	995,63
		32832		11,717	19,955	19,964	31,669	31,684	31,311	31,369	31,404	31,406	31,349	31,367	31,551	31,495	31,407			31,297	20,374	20,215	20,223
		32880	995,95																										988,42	995,63
		32928		11,749	19,953	19,965	31,712	31,705	31,382	31,397	31,442	31,431	31,39	31,38	31,599	31,538	31,445					20,209	20,216
		32940	995,57																										988,42	995,63
		33000	994,75															11,89	0					0	0	0	0	0	988,42	995,63	129,55
		33024		11,806	19,95	19,964	31,765	31,761	31,498	31,49	31,438	31,478	31,472	31,419	31,646	31,558	31,500			31,374	20,376	20,203	20,214
		33060	995,34																										988,42	995,63
		33120	996,12	11,843	19,948	19,962	31,803	31,792	31,538	31,48	31,484	31,498	31,514	31,467	31,686	31,565	31,529					20,208	20,22						988,42	995,63
		33180	995,59																										988,42	995,63
		33216		11,876	19,956	19,967	31,83	31,845	31,552	31,536	31,551	31,534	31,54	31,52	31,724	31,601	31,570			31,47	20,374	20,215	20,224
		33240	995,51																										988,42	995,63
		33300	995,35															11,90											988,42	995,63
		33312		11,919	19,954	19,966	31,885	31,872	31,582	31,569	31,601	31,562	31,63	31,569	31,767	31,582	31,608					20,221	20,226
		33360	996,46																										988,42	995,63
		33408		11,958	19,961	19,967	31,921	31,923	31,602	31,595	31,65	31,623	31,634	31,707	31,807	31,679	31,662			31,618	20,375	20,216	20,23
		33420	996,31																										988,42	995,63
		33480	995,51																										988,42	995,63
		33504		11,990	19,954	19,964	31,947	31,951	31,625	31,611	31,679	31,646	31,708	31,731	31,844	31,686	31,691					20,22	20,235
		33540	995,26																										988,42	995,63
		33600	995,66	12,047	19,95	19,972	31,999	32,018	31,665	31,652	31,741	31,706	31,733	31,761	31,88	31,79	31,741	11,90	0	31,663	20,377	20,222	20,229	0	0	0	0	0	988,42	995,63	129,55
		33660	994,72																										988,42	995,63
		33696		12,076	19,954	19,964	32,03	32,041	31,689	31,697	31,716	31,781	31,735	31,752	31,923	31,863	31,770					20,21	20,215
		33720	994,07																										988,42	995,63
		33780	995,41																										988,42	995,63
		33792		12,128	19,957	19,968	32,089	32,091	31,747	31,861	31,811	31,83	31,776	31,779	31,966	31,905	31,834			31,716	20,378	20,21	20,221
		33840	995,94																										988,42	995,63
		33888		12,148	19,957	19,968	32,114	32,107	31,805	31,855	31,864	31,863	31,794	31,821	32,012	31,942	31,869					20,215	20,233
		33900	995,04															11,92											988,42	995,63
		33960	994,95																										988,42	995,63
		33984		12,211	19,955	19,967	32,169	32,175	31,902	31,965	31,905	31,895	31,838	31,858	32,06	31,984	31,926			31,792	20,379	20,218	20,229
		34020	994,33																										988,42	995,63
		34080	995,05	12,235	19,961	19,967	32,2	32,198	31,936	31,901	31,911	31,935	31,867	31,916	32,225	31,925	31,952					20,215	20,231						988,42	995,63
		34140	995,53																										988,42	995,63
		34176		12,272	19,958	19,964	32,227	32,239	31,94	31,935	31,938	31,963	31,932	31,938	32,216	32,055	31,990			31,876	20,383	20,217	20,228
		34200	995,48															11,93	0					0	0	0	0	0	988,42	995,63	129,41
		34260	995,57																										988,42	995,63
		34272		12,309	19,958	19,966	32,268	32,275	31,96	31,965	31,983	32,008	32,005	31,997	32,222	32,102	32,030					20,212	20,224
		34320	995,14																										988,42	995,63
		34368		12,363	19,951	19,963	32,323	32,317	31,96	31,988	32,083	32,036	32,062	32,024	32,239	32,061	32,057			31,937	20,378	20,215	20,226
		34380	994,48																										988,42	995,63
		34440	995,49																										988,42	995,63
		34464		12,408	19,954	19,961	32,361	32,371	31,999	32,011	32,105	32,099	32,065	32,046	32,262	32,204	32,099					20,213	20,228
		34500	995,67															11,94											988,42	995,63
		34560	995,11	12,432	19,957	19,967	32,391	32,397	32,075	32,091	32,103	32,104	32,14	32,072	32,288	32,192	32,133			32,061	20,385	20,211	20,229						988,42	995,63
		34620	995,07																										988,42	995,63
		34656		12,474	19,959	19,969	32,432	32,444	32,116	32,127	32,137	32,166	32,158	32,111	32,321	32,219	32,169					20,215	20,228
		34680	994,21																										988,42	995,63
		34740	995,01																										988,42	995,63
		34752		12,507	19,957	19,97	32,467	32,474	32,173	32,155	32,201	32,181	32,173	32,194	32,359	32,261	32,212			32,098	20,388	20,214	20,223
		34800	995,06															11,94	0					0	0	0	0	0	988,42	995,63	129,26
		34848		12,557	19,959	19,969	32,517	32,524	32,194	32,209	32,27	32,251	32,195	32,24	32,403	32,341	32,263					20,218	20,231
		34860	996,38																										988,42	995,63
		34920	996,65																										988,42	995,63
		34944		12,588	19,956	19,969	32,549	32,552	32,211	32,229	32,305	32,272	32,237	32,26	32,446	32,383	32,293			32,199	20,39	20,225	20,238
		34980	995,45																										988,42	995,63
		35040	995,3	12,626	19,956	19,966	32,591	32,583	32,259	32,27	32,318	32,318	32,28	32,278	32,484	32,392	32,325					20,221	20,232						988,42	995,63
		35100	995,37															11,98											988,42	995,63
		35136		12,676	19,957	19,966	32,639	32,636	32,365	32,353	32,354	32,333	32,323	32,333	32,521	32,462	32,380			32,287	20,391	20,216	20,23
		35160	995,76																										988,42	995,63
		35220	995,74																										988,42	995,63
		35232		12,706	19,958	19,958	32,669	32,659	32,38	32,392	32,384	32,385	32,387	32,367	32,563	32,44	32,412					20,219	20,229
		35280	995,12																										988,42	995,63
		35328		12,744	19,958	19,969	32,706	32,709	32,407	32,396	32,414	32,415	32,411	32,506	32,595	32,504	32,456			32,381	20,394	20,212	20,224
		35340	994,76																										988,42	995,63
		35400	995,23															11,99	0					0	0	0	0	0	988,42	995,63	129,4
		35424		12,792	19,956	19,967	32,749	32,758	32,478	32,454	32,47	32,482	32,434	32,567	32,635	32,532	32,507					20,206	20,223
		35460	995,11																										988,42	995,63
		35520	995,95	12,829	19,958	19,97	32,791	32,796	32,492	32,501	32,537	32,505	32,45	32,582	32,677	32,536	32,535			32,478	20,39	20,22	20,223						988,42	995,63
		35580	995,59																										988,42	995,63
		35616		12,874	19,957	19,967	32,829	32,842	32,534	32,544	32,564	32,578	32,509	32,587	32,714	32,577	32,576					20,22	20,221
		35640	995,52																										988,42	995,63
		35700	995,5															12,01											988,42	995,63
		35712		12,900	19,964	19,969	32,869	32,863	32,55	32,544	32,56	32,606	32,573	32,677	32,753	32,611	32,609			32,518	20,383	20,207	20,224
		35760	994,63																										988,42	995,63
		35808		12,941	19,958	19,966	32,901	32,905	32,58	32,581	32,612	32,592	32,656	32,674	32,794	32,695	32,648					20,208	20,221
		35820	994,19																										988,42	995,63
		35880	994,52																										988,42	995,63
		35904		12,957	19,961	19,969	32,909	32,935	32,602	32,608	32,622	32,642	32,681	32,676	32,826	32,748	32,676			32,595	20,38	20,211	20,221
		35940	994,88																										989,05	995,63
		36000	995,11	13,033	19,958	19,966	32,989	33,002	32,658	32,753	32,744	32,757	32,689	32,7	32,867	32,783	32,744	12,01	0			20,209	20,219	0	0	0	0	0	989,05	995,63	129,68
		36060	995,44																										989,05	995,63
		36096		13,084	19,958	19,967	33,045	33,048	32,816	32,849	32,784	32,797	32,717	32,725	32,919	32,834	32,805			32,655	20,384	20,21	20,218
		36120	996,64																										989,05	995,63
		36180	996,79																										989,05	995,63
		36192		13,131	19,955	19,966	33,09	33,094	32,801	32,851	32,824	32,799	32,728	32,77	32,957	32,907	32,830					20,213	20,229
		36240	995,52																										989,05	995,63
		36288		13,143	19,957	19,96	33,102	33,102	32,823	32,827	32,839	32,855	32,777	32,826	32,998	32,95	32,862			32,71	20,392	20,22	20,235
		36300	994,79															12,01											989,05	995,63
		36360	995,23																										989,05	995,63
		36384		13,203	19,965	19,965	33,164	33,172	32,867	32,857	32,875	32,89	32,853	32,845	33,042	32,945	32,897					20,225	20,23
		36420	995,12																										989,05	995,63
		36480	996,36	13,213	19,957	19,969	33,173	33,18	32,884	32,889	32,909	32,889	32,902	32,876	33,074	32,971	32,924			32,791	20,389	20,221	20,224						989,05	995,63
		36540	995,3																										989,05	995,63
		36576		13,258	19,954	19,963	33,218	33,215	32,932	32,924	32,92	32,922	32,96	33,043	33,103	32,956	32,970					20,214	20,227
		36600	996															12,04	0					0	0	0	0	0	989,05	995,63	129,24
		36660	995,57																										989,05	995,63
		36672		13,292	19,958	19,969	33,259	33,253	32,954	32,928	32,952	33,006	32,974	33,043	33,141	33,028	33,003			32,926	20,388	20,214	20,224
		36720	996,13																										989,05	995,63
		36768		13,334	19,955	19,968	33,293	33,298	32,978	32,989	33,028	33,025	33,01	33,033	33,182	33,096	33,043					20,213	20,22
		36780	994,86																										989,05	995,63
		36840	996,47																										989,05	995,63
		36864		13,379	19,957	19,964	33,328	33,352	33	33,035	33,059	33,082	33,031	33,043	33,218	33,16	33,078			32,979	20,386	20,217	20,227
		36900	996,66															12,06											989,05	995,63
		36960	995,76	13,412	19,959	19,968	33,371	33,38	33,028	33,069	33,116	33,123	33,066	33,151	33,266	33,164	33,123					20,224	20,23						989,05	995,63
		37020	995,72																										989,05	995,63
		37056		13,452	19,956	19,966	33,41	33,416	33,152	33,116	33,11	33,114	33,097	33,131	33,295	33,182	33,150			33,049	20,392	20,209	20,228
		37080	995,64																										989,05	995,63
		37140	995,79																										989,05	995,63
		37152		13,476	19,961	19,967	33,434	33,445	33,15	33,159	33,159	33,148	33,195	33,267	33,332	33,164	33,197					20,208	20,23
		37200	996,34															12,05	0					0	0	0	0	0	989,05	995,63	129,19
		37248		13,534	19,955	19,967	33,491	33,498	33,175	33,182	33,213	33,214	33,205	33,264	33,37	33,258	33,235			33,184	20,383	20,222	20,238
		37260	995,3																										989,05	995,63
		37320	995,51																										989,05	995,63
		37344		13,558	19,958	19,973	33,518	33,53	33,199	33,209	33,249	33,257	33,262	33,312	33,41	33,312	33,276					20,221	20,227
		37380	996,57																										989,05	995,63
		37440	996,21	13,599	19,956	19,961	33,557	33,557	33,241	33,243	33,27	33,316	33,317	33,333	33,441	33,319	33,310			33,276	20,382	20,21	20,219						989,05	995,63
		37500	996															12,07											989,05	995,63
		37536		13,631	19,958	19,97	33,595	33,594	33,265	33,308	33,313	33,336	33,323	33,372	33,485	33,397	33,350					20,214	20,22
		37560	996,11																										989,05	995,63
		37620	995,58																										989,05	995,63
		37632		13,677	19,952	19,969	33,636	33,639	33,357	33,384	33,352	33,383	33,351	33,384	33,519	33,435	33,396			33,305	20,381	20,213	20,223
		37680	995,72																										989,05	995,63
		37728		13,731	19,959	19,967	33,692	33,695	33,417	33,38	33,437	33,407	33,385	33,407	33,559	33,506	33,437					20,214	20,234
		37740	995,21																										989,05	995,63
		37800	995,08															12,07	0					0	0	0	0	0	989,05	995,63	129,3
		37824		13,748	19,956	19,973	33,701	33,723	33,393	33,432	33,437	33,475	33,403	33,44	33,595	33,554	33,466			33,361	20,39	20,217	20,237
		37860	995,57																										989,05	995,63
		37920	995,04	13,801	19,955	19,969	33,764	33,762	33,451	33,452	33,502	33,503	33,457	33,438	33,64	33,569	33,501					20,216	20,224						989,05	995,63
		37980	996,01																										989,05	995,63
		38016		13,849	19,957	19,969	33,805	33,819	33,522	33,525	33,563	33,524	33,495	33,484	33,682	33,592	33,548			33,428	20,39	20,215	20,225
		38040	994,71																										989,05	995,63
		38100	995,68															12,09											989,05	995,63
		38112		13,857	19,962	19,965	33,823	33,818	33,559	33,547	33,548	33,533	33,522	33,525	33,714	33,624	33,572					20,219	20,232
		38160	995,84																										989,05	995,63
		38208		13,904	19,957	19,969	33,872	33,863	33,603	33,584	33,578	33,561	33,571	33,607	33,752	33,643	33,612			33,477	20,39	20,215	20,229
		38220	996,17																										989,05	995,63
		38280	995,59																										989,05	995,63
		38304		13,941	19,957	19,97	33,898	33,911	33,625	33,625	33,623	33,662	33,6	33,69	33,782	33,621	33,653					20,219	20,236
		38340	996,48																										989,05	995,63
		38400	995,79	13,981	19,962	19,971	33,94	33,954	33,623	33,671	33,695	33,674	33,614	33,745	33,825	33,721	33,696	12,11	0	33,601	20,392	20,23	20,241	0	0	0	0	0	989,05	995,63	129,28
		38460	995,7																										989,05	995,63
		38496		14,014	19,954	19,967	33,969	33,98	33,65	33,672	33,679	33,711	33,686	33,79	33,86	33,736	33,723					20,226	20,236
		38520	995,82																										989,05	995,63
		38580	995,81																										989,05	995,63
		38592		14,053	19,959	19,967	34,015	34,018	33,659	33,685	33,723	33,747	33,767	33,79	33,897	33,828	33,762			33,746	20,392	20,219	20,236
		38640	995,88																										989,05	995,63
		38688		14,089	19,957	19,967	34,037	34,064	33,709	33,722	33,761	33,792	33,778	33,802	33,929	33,865	33,795					20,226	20,242
		38700	996,2															12,11											989,05	995,63
		38760	996,29																										989,05	995,63
		38784		14,114	19,964	19,97	34,088	34,073	33,78	33,769	33,825	33,856	33,785	33,819	33,965	33,917	33,840			33,753	20,391	20,224	20,234
		38820	997,35																										989,05	995,63
		38880	997	14,179	19,96	19,967	34,139	34,146	33,847	33,952	33,932	33,891	33,823	33,843	34,008	33,961	33,907					20,22	20,235						989,05	995,63
		38940	995,4																										988,42	995,63
		38976		14,226	19,96	19,969	34,192	34,189	33,883	33,954	33,967	33,949	33,862	33,877	34,045	33,981	33,940			33,816	20,39	20,225	20,239
		39000	995,19															12,12	0					0	0	0	0	0	988,42	995,63	129,38
		39060	996,45																										988,42	995,63
		39072		14,257	19,958	19,969	34,218	34,223	33,933	33,919	33,941	33,947	33,915	33,912	34,244	34,01	33,978					20,219	20,226
		39120	995,82																										988,42	995,63
		39168		14,274	19,956	19,968	34,239	34,233	33,957	33,962	33,979	33,952	33,958	33,949	34,128	34,043	33,991			33,895	20,398	20,214	20,225
		39180	995,75																										988,42	995,63
		39240	995,62																										988,42	995,63
		39264		14,313	19,959	19,967	34,272	34,279	33,994	33,968	33,993	34,032	34,01	33,967	34,166	33,999	34,016					20,221	20,237
		39300	995,14															12,14											988,42	995,63
		39360	994,7	14,343	19,959	19,968	34,307	34,305	34,03	34,01	34,018	34,052	34,003	34,116	34,243	34,024	34,062			33,932	20,395	20,23	20,24						988,42	995,63
		39420	994,29																										988,42	995,63
		39456		14,382	19,957	19,974	34,345	34,35	34,06	34,042	34,072	34,05	34,065	34,146	34,259	34,221	34,114					20,231	20,239
		39480	994,98																										988,42	995,63
		39540	995,18																										988,94	995,63
		39552		14,401	19,959	19,968	34,363	34,366	34,057	34,06	34,088	34,091	34,12	34,184	34,277	34,124	34,125			34,069	20,396	20,23	20,238
		39600	995,17															12,16	0					0	0	0	0	0	988,94	995,63	129,11
		39648		14,453	19,958	19,967	34,421	34,41	34,068	34,087	34,12	34,161	34,13	34,191	34,3	34,212	34,159					20,218	20,222
		39660	996																										988,94	995,63
		39720	997,11																										988,94	995,63
		39744		14,483	19,96	19,969	34,452	34,444	34,109	34,128	34,18	34,191	34,184	34,206	34,333	34,276	34,201			34,125	20,4	20,203	20,204
		39780	997,18																										988,94	995,63
		39840	994,95	14,525	19,959	19,972	34,493	34,488	34,153	34,17	34,245	34,237	34,191	34,227	34,368	34,309	34,238					20,198	20,205						988,94	995,63
		39900	993,88															12,15											988,94	995,63
		39936		14,567	19,961	19,97	34,53	34,535	34,188	34,225	34,278	34,271	34,274	34,227	34,41	34,29	34,270			34,179	20,389	20,201	20,219
		39960	994,49																										988,94	995,63
		40020	995,42																										989,52	995,63
		40032		14,593	19,958	19,972	34,552	34,565	34,242	34,241	34,282	34,306	34,266	34,373	34,438	34,316	34,308					20,208	20,223
		40080	995,34																										989,52	995,63
		40128		14,640	19,962	19,971	34,605	34,609	34,294	34,307	34,348	34,331	34,312	34,412	34,482	34,334	34,353			34,326	20,39	20,215	20,223
		40140	996,15																										989,52	995,63
		40200	996,11															12,17	0					0	0	0	0	0	989,52	995,63	129,1
		40224		14,673	19,961	19,973	34,637	34,642	34,329	34,329	34,349	34,378	34,345	34,404	34,515	34,383	34,379					20,213	20,221
		40260	996,17																										989,52	995,63
		40320	995,83	14,691	19,962	19,971	34,655	34,66	34,343	34,349	34,365	34,39	34,385	34,488	34,545	34,399	34,408			34,405	20,392	20,215	20,229						989,52	995,63
		40380	996,42																										989,52	995,63
		40416		14,739	19,961	19,972	34,706	34,705	34,436	34,396	34,407	34,414	34,472	34,531	34,579	34,474	34,464					20,228	20,238
		40440	996,77																										989,52	995,63
		40500	997,05															12,19											989,52	995,63
		40512		14,764	19,959	19,97	34,724	34,734	34,452	34,45	34,456	34,47	34,479	34,571	34,618	34,486	34,498			34,479	20,389	20,225	20,23
		40560	997,25																										989,52	995,63
		40608		14,811	19,961	19,964	34,776	34,771	34,477	34,49	34,486	34,522	34,522	34,593	34,651	34,497	34,530					20,207	20,214
		40620	996,72																										988,89	995,63
		40680	995,5																										988,89	995,63
		40704		14,844	19,963	19,968	34,802	34,817	34,526	34,557	34,522	34,574	34,574	34,578	34,689	34,521	34,568			34,525	20,401	20,213	20,226
		40740	994,9																										988,89	995,63
		40800	994,88	14,893	19,954	19,964	34,847	34,856	34,553	34,545	34,557	34,606	34,604	34,591	34,73	34,658	34,606	12,21	0			20,225	20,241	0	0	0	0	0	988,89	995,63	129
		40860	995,37																										988,89	995,63
		40896		14,921	19,963	19,97	34,888	34,887	34,575	34,584	34,594	34,645	34,65	34,606	34,763	34,71	34,641			34,566	20,404	20,228	20,236
		40920	995,05																										988,89	995,63
		40980	995,89																										988,89	995,63
		40992		14,956	19,958	19,974	34,924	34,921	34,654	34,671	34,636	34,715	34,666	34,636	34,803	34,726	34,688					20,224	20,235
		41040	994,7																										988,89	995,63
		41088		14,999	19,963	19,972	34,972	34,961	34,675	34,734	34,701	34,728	34,703	34,653	34,843	34,724	34,720			34,62	20,395	20,226	20,24
		41100	995,1															12,22											988,89	995,63
		41160	995,16																										988,89	995,63
		41184		15,026	19,966	19,971	34,999	34,991	34,71	34,692	34,734	34,723	34,703	34,813	34,877	34,738	34,749					20,227	20,237
		41220	994,81																										988,89	995,63
		41280	994,42	15,063	19,957	19,97	35,021	35,033	34,751	34,791	34,772	34,759	34,727	34,844	34,91	34,832	34,798			34,765	20,393	20,218	20,23						988,89	995,63
		41340	994,27																										988,89	995,63
		41376		15,095	19,96	19,971	35,055	35,066	34,751	34,751	34,785	34,807	34,812	34,849	34,941	34,807	34,813					20,216	20,232
		41400	993,71															12,23	0					0	0	0	0	0	988,89	995,63	129,63
		41460	994,96																										989,63	995,63
		41472		15,122	19,957	19,969	35,086	35,085	34,76	34,773	34,793	34,846	34,844	34,891	34,972	34,867	34,843			34,826	20,401	20,222	20,235
		41520	994,7																										989,63	995,63
		41568		15,157	19,961	19,97	35,12	35,124	34,804	34,803	34,827	34,879	34,866	34,872	34,997	34,931	34,872					20,22	20,228
		41580	995,85																										989,63	995,63
		41640	995,16																										989,63	995,63
		41664		15,205	19,959	19,969	35,17	35,168	34,842	34,852	34,893	34,951	34,893	34,887	35,043	34,977	34,917			34,906	20,407	20,216	20,224
		41700	995,48															12,24											989,63	995,63
		41760	995,39	15,235	19,958	19,971	35,196	35,204	34,91	34,941	34,942	34,983	34,921	34,916	35,08	34,966	34,957					20,214	20,226						989,63	995,63
		41820	994,98																										989,63	995,63
		41856		15,299	19,956	19,968	35,264	35,257	34,967	34,99	35	34,983	34,948	34,954	35,117	35,058	35,002			34,894	20,403	20,214	20,223
		41880	994,14																										989,63	995,63
		41940	996,29																										989,63	995,63
		41952		15,298	19,961	19,972	35,27	35,259	35,004	34,977	34,988	34,997	35,017	34,995	35,153	35,067	35,025					20,221	20,229
		42000	996,35															12,24	0					0	0	0	0	0	989,63	995,63	129,32
		42048		15,354	19,956	19,971	35,317	35,318	35,018	35,033	35,053	35,062	35,009	35,02	35,189	35,076	35,058			34,979	20,4	20,229	20,24
		42060	995,72																										989,63	995,63
		42120	995,59																										989,63	995,63
		42144		15,378	19,96	19,967	35,344	35,339	35,046	35,05	35,055	35,089	35,064	35,038	35,22	35,141	35,088					20,229	20,24
		42180	995,6																										989,63	995,63
		42240	995,59	15,411	19,96	19,968	35,377	35,373	35,107	35,082	35,11	35,101	35,105	35,07	35,258	35,197	35,129			35,001	20,407	20,216	20,231						989,63	995,63
		42300	994,34															12,27											989,63	995,63
		42336		15,450	19,957	19,97	35,412	35,414	35,114	35,107	35,144	35,167	35,147	35,149	35,284	35,237	35,169					20,221	20,232
		42360	994,86																										989,63	995,63
		42420	995,55																										989,63	995,63
		42432		15,484	19,958	19,968	35,449	35,445	35,133	35,123	35,209	35,211	35,184	35,149	35,324	35,249	35,198			35,083	20,404	20,223	20,232
		42480	994,89																										989,63	995,63
		42528		15,511	19,959	19,972	35,476	35,477	35,193	35,189	35,216	35,234	35,217	35,204	35,358	35,271	35,235					20,224	20,233
		42540	996,26																										989,63	995,63
		42600	995,93															12,28	0					0	0	0	0	0	989,63	995,63	129,35
		42624		15,559	19,96	19,969	35,512	35,535	35,259	35,216	35,231	35,228	35,261	35,211	35,394	35,282	35,260			35,159	20,41	20,225	20,24
		42660	996,53																										989,63	995,63
		42720	996,29	15,594	19,96	19,961	35,554	35,554	35,276	35,271	35,286	35,267	35,274	35,317	35,424	35,318	35,304					20,219	20,226						989,63	995,63
		42780	995,58																										989,1	995,63
		42816		15,622	19,957	19,97	35,577	35,594	35,277	35,272	35,337	35,336	35,293	35,341	35,467	35,344	35,333			35,25	20,407	20,203	20,212
		42840	995,62																										989,1	995,63
		42900	994,54															12,29											989,1	995,63
		42912		15,652	19,959	19,968	35,61	35,621	35,3	35,331	35,359	35,377	35,341	35,351	35,493	35,428	35,372					20,207	20,228
		42960	995,12																										989,1	995,63
		43008		15,684	19,961	19,968	35,652	35,645	35,313	35,406	35,386	35,416	35,375	35,381	35,531	35,454	35,408			35,298	20,394	20,221	20,236
		43020	994,92																										989,1	995,63
		43080	993,79																										989,1	995,63
		43104		15,723	19,959	19,968	35,685	35,688	35,394	35,385	35,427	35,42	35,383	35,468	35,569	35,454	35,438					20,215	20,225
		43140	994,5																										989,1	995,63
		43200	994,06	15,749	19,961	19,971	35,716	35,715	35,443	35,453	35,443	35,467	35,408	35,535	35,602	35,467	35,477	12,30	0	35,36	20,39	20,207	20,224	0	0	0	0	0	989,1	995,63	129,48
		43260	994,15																										989,78	995,63
		43296		15,782	19,96	19,969	35,747	35,746	35,455	35,475	35,499	35,476	35,506	35,533	35,63	35,481	35,507					20,209	20,222
		43320	994,52																										989,78	995,63
		43380	997,21																										990,41	995,63
		43392		15,822	19,957	19,97	35,784	35,788	35,473	35,489	35,544	35,517	35,539	35,566	35,658	35,528	35,539			35,499	20,399	20,213	20,219
		43440	997,53																										990,41	995,63
		43488		15,851	19,959	19,966	35,82	35,806	35,505	35,529	35,569	35,57	35,574	35,567	35,695	35,547	35,570					20,213	20,223
		43500	996,81															12,30											989,73	995,63
		43560	995,99																										989,73	995,63
		43584		15,892	19,96	19,97	35,853	35,86	35,53	35,543	35,581	35,626	35,612	35,647	35,737	35,589	35,608			35,544	20,401	20,212	20,226
		43620	996,12																										989,73	995,63
		43680	995,85	15,925	19,961	19,973	35,887	35,897	35,565	35,593	35,623	35,644	35,614	35,651	35,764	35,617	35,634					20,215	20,228						989,73	995,63
		43740	995,23																										989,73	995,63
		43776		15,966	19,959	19,97	35,928	35,932	35,617	35,632	35,674	35,666	35,661	35,727	35,794	35,672	35,680			35,604	20,403	20,221	20,237
		43800	994,75															12,33	0					0	0	0	0	0	989,73	995,63	129,49
		43860	994,52																										989,73	995,63
		43872		15,977	19,962	19,97	35,939	35,946	35,631	35,657	35,686	35,717	35,669	35,762	35,833	35,688	35,705					20,225	20,234
		43920	995,5																										989,73	995,63
		43968		16,035	19,958	19,97	36,002	35,997	35,675	35,686	35,736	35,728	35,731	35,786	35,859	35,752	35,744			35,683	20,406	20,217	20,23
		43980	995,41																										989,73	995,63
		44040	995,42																										989,73	995,63
		44064		16,056	19,961	19,968	36,022	36,019	35,711	35,723	35,754	35,782	35,766	35,817	35,892	35,751	35,775					20,218	20,23
		44100	995,42															12,33											989,73	995,63
		44160	997,35	16,096	19,961	19,971	36,059	36,065	35,728	35,758	35,781	35,827	35,809	35,812	35,933	35,786	35,804			35,718	20,404	20,222	20,234						989,73	995,63
		44220	996,24																										989,73	995,63
		44256		16,126	19,962	19,969	36,087	36,097	35,768	35,794	35,824	35,848	35,838	35,863	35,959	35,888	35,848					20,218	20,225
		44280	995,74																										989,73	995,63
		44340	995,33																										989,73	995,63
		44352		16,154	19,962	19,969	36,124	36,115	35,813	35,816	35,834	35,894	35,843	35,869	35,996	35,946	35,876			35,794	20,408	20,206	20,217
		44400	995,8															12,35	0					0	0	0	0	0	989,73	995,63	129,33
		44448		16,210	19,955	19,969	36,164	36,179	35,901	35,963	35,916	35,938	35,86	35,948	36,032	35,984	35,943					20,202	20,22
		44460	995,24																										989,73	995,63
		44520	995,5																										989,73	995,63
		44544		16,229	19,964	19,97	36,188	36,205	35,972	36,001	35,972	35,963	35,876	35,927	36,074	36,014	35,975			35,84	20,411	20,217	20,235
		44580	995,31																										989,73	995,63
		44640	995,83	16,258	19,96	19,973	36,222	36,227	35,973	35,976	35,98	35,981	35,903	35,942	36,104	36,05	35,989					20,232	20,24						989,73	995,63
		44700	995,79															12,36											989,73	995,63
		44736		16,306	19,959	19,969	36,271	36,269	36,003	36,005	36,019	36,047	35,982	35,948	36,144	36,093	36,030			35,866	20,407	20,234	20,244
		44760	995,91																										989,73	995,63
		44820	996,87																										989,73	995,63
		44832		16,324	19,962	19,968	36,296	36,282	36,013	36,005	36,011	36,023	36,004	35,967	36,174	36,115	36,039					20,218	20,236
		44880	995,66																										989,73	995,63
		44928		16,368	19,959	19,972	36,332	36,335	36,057	36,073	36,084	36,06	36,061	36,022	36,199	36,162	36,090			35,977	20,409	20,218	20,242
		44940	995,84																										989,73	995,63
		45000	995,42															12,37	0					0	0	0	0	0	989,73	995,63	129,57
		45024		16,386	19,962	19,967	36,344	36,356	36,074	36,081	36,094	36,091	36,137	36,063	36,268	36,089	36,112					20,224	20,236
		45060	994,02																										989,73	995,63
		45120	994,36	16,424	19,966	19,972	36,39	36,395	36,107	36,107	36,114	36,151	36,127	36,123	36,285	36,161	36,147			36,087	20,412	20,219	20,22						989,73	995,63
		45180	995,53																										990,26	995,63
		45216		16,462	19,96	19,969	36,429	36,423	36,143	36,172	36,167	36,164	36,141	36,163	36,307	36,233	36,186					20,212	20,225
		45240	996,38																										990,26	995,63
		45300	996,43															12,38											990,26	995,63
		45312		16,489	19,961	19,969	36,454	36,453	36,16	36,187	36,217	36,21	36,146	36,207	36,333	36,26	36,215			36,144	20,412	20,226	20,239
		45360	997,01																										990,26	995,63
		45408		16,522	19,961	19,97	36,488	36,487	36,173	36,194	36,256	36,218	36,193	36,251	36,361	36,31	36,244					20,234	20,241
		45420	996,23																										990,26	995,63
		45480	996,23																										990,26	995,63
		45504		16,553	19,96	19,97	36,515	36,52	36,202	36,25	36,275	36,273	36,226	36,247	36,394	36,336	36,275			36,185	20,414	20,229	20,238
		45540	996,83																										990,26	995,63
		45600	997,15	16,578	19,962	19,972	36,547	36,543	36,249	36,263	36,281	36,3	36,287	36,267	36,423	36,368	36,305	12,40	0			20,231	20,24	0	0	0	0	0	990,26	995,63	129,28
		45660	995,68																										989,57	995,63
		45696		16,616	19,962	19,971	36,585	36,58	36,337	36,321	36,294	36,307	36,313	36,327	36,455	36,411	36,346			36,248	20,413	20,235	20,245
		45720	995,25																										989,57	995,63
		45780	995,27																										989,57	995,63
		45792		16,652	19,964	19,972	36,612	36,628	36,365	36,385	36,359	36,348	36,354	36,339	36,49	36,44	36,385					20,232	20,237
		45840	995,21																										989,57	995,63
		45888		16,680	19,96	19,973	36,645	36,647	36,375	36,376	36,395	36,416	36,368	36,359	36,521	36,432	36,405			36,295	20,416	20,213	20,226
		45900	994,52															12,40											989,57	995,63
		45960	995,36																										989,57	995,63
		45984		16,707	19,961	19,971	36,676	36,671	36,45	36,392	36,421	36,404	36,385	36,414	36,557	36,47	36,437					20,2	20,215
		46020	995,28																										989,57	995,63
		46080	995,08	16,752	19,961	19,97	36,717	36,718	36,466	36,44	36,449	36,463	36,429	36,415	36,584	36,525	36,471			36,344	20,409	20,207	20,219						989,57	995,63
		46140	994,58																										989,57	995,63
		46176		16,776	19,961	19,974	36,751	36,737	36,468	36,459	36,492	36,494	36,47	36,473	36,617	36,576	36,506					20,22	20,235
		46200	995,14															12,41	0					0	0	0	0	0	989,57	995,63	129,26
		46260	996,4																										989,57	995,63
		46272		16,818	19,961	19,971	36,779	36,789	36,481	36,506	36,541	36,529	36,491	36,482	36,653	36,595	36,535			36,425	20,413	20,223	20,239
		46320	995,32																										989,57	995,63
		46368		16,844	19,959	19,972	36,812	36,808	36,526	36,539	36,569	36,57	36,524	36,518	36,682	36,632	36,570					20,216	20,233
		46380	995,3																										989,57	995,63
		46440	994,82																										989,57	995,63
		46464		16,880	19,963	19,971	36,845	36,848	36,569	36,569	36,616	36,59	36,548	36,533	36,715	36,671	36,601			36,499	20,414	20,218	20,234
		46500	994,6															12,43											989,57	995,63
		46560	995,25	16,898	19,962	19,971	36,864	36,864	36,599	36,597	36,626	36,612	36,593	36,547	36,755	36,685	36,627					20,226	20,233						989,57	995,63
		46620	995,33																										989,57	995,63
		46656		16,937	19,963	19,971	36,903	36,906	36,658	36,653	36,638	36,631	36,609	36,667	36,777	36,639	36,659			36,535	20,419	20,223	20,232
		46680	995,56																										989,57	995,63
		46740	995,7																										989,57	995,63
		46752		16,974	19,964	19,973	36,937	36,947	36,684	36,68	36,691	36,677	36,663	36,702	36,814	36,699	36,701					20,227	20,237
		46800	995,62															12,44	0					0	0	0	0	0	989,57	995,63	129,24
		46848		17,007	19,961	19,971	36,963	36,983	36,7	36,701	36,72	36,698	36,686	36,791	36,844	36,707	36,731			36,62	20,421	20,23	20,245
		46860	994,56																										989,57	995,63
		46920	996																										989,57	995,63
		46944		17,019	19,963	19,976	36,982	36,994	36,7	36,713	36,746	36,751	36,707	36,83	36,867	36,775	36,761					20,229	20,242
		46980	995,55																										989,57	995,63
		47040	994,77	17,060	19,96	19,975	37,038	37,018	36,765	36,783	36,793	36,782	36,792	36,835	36,896	36,792	36,805			36,741	20,419	20,226	20,232						989,57	995,63
		47100	994,48															12,45											989,57	995,63
		47136		17,092	19,96	19,973	37,056	37,06	36,755	36,769	36,783	36,806	36,807	36,828	36,928	36,82	36,812					20,211	20,226
		47160	994,13																										989,57	995,63
		47220	994,75																										990,2	995,63
		47232		17,120	19,96	19,973	37,086	37,088	36,785	36,824	36,854	36,859	36,833	36,845	36,96	36,892	36,857			36,78	20,42	20,206	20,221
		47280	995,09																										990,2	995,63
		47328		17,168	19,962	19,973	37,139	37,131	36,824	36,879	36,892	36,91	36,854	36,87	36,991	36,944	36,896					20,215	20,222
		47340	995,21																										990,73	995,63
		47400	995,79															12,47	0					0	0	0	0	0	990,73	995,63	129,2
		47424		17,194	19,961	19,971	37,155	37,166	36,879	36,943	36,917	36,945	36,868	36,868	37,028	36,968	36,927			36,815	20,42	20,22	20,234
		47460	995,68																										990,73	995,63
		47520	995,77	17,229	19,967	19,977	37,2	37,201	36,933	36,97	36,951	36,95	36,909	36,894	37,064	37,009	36,960					20,225	20,231						990,73	995,63
		47580	996,67																										990,73	995,63
		47616		17,262	19,963	19,978	37,235	37,23	36,974	37,005	37	36,963	36,928	36,959	37,099	37,021	36,994			36,889	20,414	20,225	20,235
		47640	995,57																										990,73	995,63
		47700	995,63															12,47											990,73	995,63
		47712		17,287	19,964	19,976	37,262	37,253	36,975	37,001	37	37,028	36,979	36,967	37,123	37,037	37,014					20,222	20,238
		47760	995,49																										990,73	995,63
		47808		17,308	19,967	19,977	37,286	37,275	37,049	37,075	37,022	37,009	37,009	37	37,157	37,066	37,048			36,914	20,41	20,221	20,225
		47820	995,68																										990,73	995,63
		47880	995,71																										990,73	995,63
		47904		17,348	19,965	19,977	37,314	37,323	37,056	37,054	37,038	37,069	37,046	37,019	37,184	37,134	37,075					20,219	20,232
		47940	996,77																										990,73	995,63
		48000	998,39	17,371	19,965	19,981	37,334	37,355	37,087	37,081	37,098	37,083	37,05	37,068	37,219	37,167	37,107	12,48	0	37,012	20,414	20,216	20,232	0	0	0	0	0	990,73	995,63	129,44
		48060	996,83																										990,1	995,63
		48096		17,394	19,971	19,98	37,367	37,372	37,086	37,143	37,132	37,152	37,103	37,101	37,25	37,141	37,138					20,207	20,216
		48120	995,45																										990,1	995,63
		48180	995,47																										990,1	995,63
		48192		17,438	19,966	19,974	37,406	37,411	37,145	37,233	37,169	37,176	37,127	37,189	37,28	37,156	37,184			37,044	20,416	20,207	20,223
		48240	995,45																										990,1	995,63
		48288		17,453	19,966	19,977	37,423	37,425	37,174	37,153	37,173	37,165	37,149	37,255	37,306	37,185	37,195					20,221	20,241
		48300	995,19															12,50											990,1	995,63
		48360	994,32																										990,1	995,63
		48384		17,490	19,965	19,978	37,455	37,469	37,191	37,194	37,219	37,222	37,211	37,293	37,337	37,245	37,239			37,225	20,412	20,228	20,232
		48420	994,62																										990,1	995,63
		48480	994,43	17,521	19,967	19,976	37,487	37,498	37,2	37,22	37,218	37,265	37,259	37,313	37,369	37,282	37,266					20,222	20,228						990,1	995,63
		48540	994,94																										990,68	995,63
		48576		17,554	19,967	19,981	37,526	37,529	37,215	37,24	37,274	37,284	37,309	37,314	37,39	37,28	37,288			37,276	20,417	20,219	20,231
		48600	995,86															12,51	0					0	0	0	0	0	990,68	995,63	129,58
		48660	995,89																										990,68	995,63
		48672		17,577	19,967	19,976	37,547	37,55	37,241	37,266	37,282	37,308	37,318	37,348	37,421	37,308	37,311					20,22	20,228
		48720	995,61																										990,68	995,63
		48768		17,612	19,966	19,975	37,574	37,591	37,276	37,311	37,332	37,362	37,327	37,357	37,451	37,393	37,351			37,261	20,416	20,224	20,23
		48780	995,81																										990,68	995,63
		48840	995,95																										990,68	995,63
		48864		17,653	19,965	19,98	37,622	37,629	37,341	37,35	37,375	37,394	37,34	37,363	37,48	37,417	37,383					20,222	20,233
		48900	996															12,52											990,68	995,63
		48960	995,32	17,679	19,967	19,976	37,652	37,648	37,382	37,471	37,418	37,434	37,365	37,365	37,518	37,462	37,427			37,342	20,415	20,215	20,231						990,68	995,63
		49020	995,19																										990,68	995,63
		49056		17,718	19,968	19,974	37,689	37,688	37,428	37,445	37,436	37,46	37,389	37,414	37,548	37,498	37,452					20,232	20,245
		49080	995,19																										990,68	995,63
		49140	995,68																										990,68	995,63
		49152		17,748	19,963	19,975	37,707	37,727	37,449	37,467	37,457	37,465	37,402	37,438	37,584	37,545	37,476			37,357	20,418	20,24	20,243
		49200	995,96															12,53	0					0	0	0	0	0	990,68	995,63	129,38
		49248		17,771	19,971	19,975	37,743	37,745	37,502	37,473	37,481	37,485	37,448	37,46	37,614	37,573	37,505					20,213	20,22
		49260	996,2																										990,68	995,63
		49320	996,84																										990,68	995,63
		49344		17,811	19,965	19,974	37,777	37,785	37,524	37,526	37,545	37,535	37,488	37,465	37,641	37,546	37,534			37,395	20,421	20,208	20,221
		49380	996,16																										990,68	995,63
		49440	994,71	17,832	19,964	19,973	37,804	37,797	37,561	37,554	37,55	37,546	37,518	37,514	37,672	37,589	37,563					20,234	20,25						990,68	995,63
		49500	996															12,54											990,68	995,63
		49536		17,861	19,962	19,974	37,827	37,831	37,582	37,582	37,58	37,573	37,539	37,545	37,702	37,606	37,589			37,454	20,422	20,24	20,252
		49560	996,37																										990,68	995,63
		49620	996,4																										990,68	995,63
		49632		17,897	19,968	19,977	37,859	37,879	37,591	37,618	37,635	37,625	37,568	37,617	37,73	37,644	37,628					20,214	20,223
		49680	996,26																										990,68	995,63
		49728		17,925	19,966	19,973	37,888	37,901	37,614	37,627	37,659	37,634	37,607	37,622	37,766	37,695	37,653			37,53	20,422	20,208	20,235
		49740	996,15																										990,68	995,63
		49800	995,63															12,56	0					0	0	0	0	0	990,68	995,63	129,59
		49824		17,947	19,966	19,975	37,924	37,911	37,625	37,632	37,679	37,667	37,633	37,639	37,788	37,734	37,675					20,217	20,232
		49860	996,07																										990,68	995,63
		49920	996,38	17,983	19,964	19,975	37,944	37,961	37,653	37,661	37,72	37,741	37,662	37,688	37,819	37,728	37,709			37,574	20,418	20,215	20,214						990,68	995,63
		49980	996,37																										990,68	995,63
		50016		18,017	19,964	19,974	37,981	37,991	37,706	37,772	37,757	37,754	37,72	37,709	37,848	37,799	37,758					20,215	20,237
		50040	995,44																										990,68	995,63
		50100	995,75															12,56											990,68	995,63
		50112		18,054	19,968	19,966	38,019	38,024	37,703	37,732	37,77	37,764	37,729	37,761	37,882	37,832	37,772			37,643	20,42	20,229	20,248
		50160	995,68																										990,68	995,63
		50208		18,074	19,966	19,974	38,036	38,052	37,733	37,748	37,803	37,819	37,763	37,802	37,91	37,864	37,805					20,224	20,237
		50220	994,78																										990,68	995,63
		50280	995,21																										990,68	995,63
		50304		18,111	19,963	19,973	38,073	38,085	37,828	37,887	37,825	37,834	37,768	37,794	37,941	37,89	37,846			37,665	20,422	20,216	20,23
		50340	995,82																										990,68	995,63
		50400	995,26	18,133	19,963	19,973	38,099	38,103	37,861	37,916	37,923	37,864	37,81	37,833	37,974	37,919	37,888	12,58	0			20,225	20,236	0	0	0	0	0	990,68	995,63	130,07
		50460	996,04																										990,68	995,63
		50496		18,163	19,962	19,977	38,133	38,132	37,884	37,88	37,904	37,88	37,846	37,848	37,999	37,948	37,899			37,787	20,425	20,222	20,234
		50520	996,62																										990,68	995,63
		50580	995,95																										990,68	995,63
		50592		18,191	19,963	19,975	38,159	38,161	37,93	37,887	37,905	37,886	37,88	37,885	38,027	37,929	37,916					20,208	20,236
		50640	995,79																										990,68	995,63
		50688		18,213	19,963	19,974	38,175	38,188	37,942	37,93	37,938	37,932	37,918	37,925	38,059	37,999	37,955			37,802	20,427	20,223	20,248
		50700	995,25															12,58											990,68	995,63
		50760	995,36																										990,68	995,63
		50784		18,248	19,964	19,976	38,22	38,215	37,956	37,96	37,974	37,98	37,925	37,949	38,084	38,038	37,983					20,226	20,239
		50820	995,37																										990,68	995,63
		50880	995,74	18,283	19,966	19,97	38,248	38,253	37,975	37,963	38,023	38,029	37,961	37,99	38,113	38,066	38,015			37,846	20,419	20,222	20,234						990,68	995,63
		50940	995,76																										990,68	995,63
		50976		18,306	19,965	19,976	38,285	38,267	37,987	38,014	38,061	38,058	37,983	38,021	38,28	38,089	38,062					20,223	20,232
		51000	995,74															12,60	0					0	0	0	0	0	990,68	995,63	129,44
		51060	995,73																										990,68	995,63
		51072		18,339	19,968	19,974	38,31	38,311	38,012	38,069	38,069	38,096	38,045	38,026	38,272	38,277	38,108			37,942	20,422	20,22	20,222
		51120	995,68																										990,68	995,63
		51168		18,369	19,962	19,976	38,343	38,333	38,098	38,071	38,093	38,082	38,063	38,054	38,273	38,128	38,108					20,219	20,231
		51180	995,46																										990,68	995,63
		51240	995,47																										990,68	995,63
		51264		18,401	19,965	19,975	38,37	38,372	38,119	38,1	38,138	38,103	38,088	38,078	38,28	38,175	38,135			38,02	20,424	20,231	20,249
		51300	995,58															12,59											990,68	995,63
		51360	995,19	18,430	19,964	19,979	38,401	38,402	38,128	38,13	38,158	38,154	38,097	38,112	38,295	38,202	38,159					20,228	20,234						990,68	995,63
		51420	994,78																										990,68	995,63
		51456		18,443	19,967	19,971	38,409	38,416	38,142	38,212	38,19	38,204	38,136	38,162	38,309	38,246	38,200			38,047	20,429	20,215	20,226
		51480	994,25																										990,68	995,63
		51540	994,57																										991,2	995,63
		51552		18,478	19,967	19,977	38,445	38,454	38,176	38,2	38,231	38,213	38,185	38,177	38,33	38,246	38,220					20,222	20,23
		51600	995,48															12,62	0					0	0	0	0	0	991,2	995,63	130,49
		51648		18,520	19,963	19,973	38,488	38,488	38,195	38,22	38,247	38,248	38,191	38,284	38,354	38,205	38,243			38,238	20,425	20,214	20,222
		51660	996,35																										991,2	995,63
		51720	996,16																										991,2	995,63
		51744		18,535	19,968	19,973	38,498	38,513	38,215	38,258	38,263	38,25	38,222	38,292	38,381	38,311	38,274					20,206	20,214
		51780	996,16																										991,2	995,63
		51840	995,86	18,567	19,966	19,975	38,543	38,532	38,247	38,328	38,279	38,307	38,25	38,307	38,402	38,347	38,308			38,223	20,431	20,217	20,234						991,2	995,63
		51900	996,28															12,62											991,2	995,63
		51936		18,586	19,965	19,974	38,551	38,561	38,294	38,316	38,327	38,335	38,269	38,311	38,427	38,384	38,333					20,229	20,232
		51960	995,1																										991,2	995,63
		52020	995,4																										991,2	995,63
		52032		18,620	19,968	19,974	38,588	38,594	38,299	38,359	38,345	38,365	38,316	38,356	38,46	38,411	38,364			38,266	20,432	20,221	20,227
		52080	995,32																										991,2	995,63
		52128		18,649	19,964	19,974	38,617	38,618	38,337	38,423	38,399	38,428	38,33	38,366	38,482	38,418	38,398					20,224	20,243
		52140	994,72																										991,2	995,63
		52200	996,03															12,64	0					0	0	0	0	0	991,2	995,63	129,85
		52224		18,686	19,971	19,98	38,661	38,663	38,436	38,426	38,405	38,443	38,352	38,398	38,513	38,421	38,424			38,303	20,434	20,228	20,243
		52260	995,68																										991,2	995,63
		52320	995,67	18,708	19,969	19,977	38,677	38,685	38,427	38,428	38,433	38,439	38,395	38,412	38,543	38,43	38,438					20,226	20,235						991,2	995,63
		52380	995,35																										991,2	995,63
		52416		18,734	19,965	19,972	38,693	38,712	38,436	38,446	38,475	38,452	38,443	38,524	38,571	38,448	38,474			38,335	20,431	20,222	20,237
		52440	995,23																										991,2	995,63
		52500	996,14															12,66											991,2	995,63
		52512		18,757	19,965	19,976	38,726	38,729	38,451	38,456	38,495	38,499	38,469	38,548	38,597	38,51	38,503					20,221	20,232
		52560	995,75																										991,2	995,63
		52608		18,767	19,966	19,976	38,748	38,727	38,469	38,503	38,521	38,521	38,483	38,532	38,622	38,545	38,524			38,475	20,436	20,226	20,243
		52620	995,45																										991,2	995,63
		52680	996,31																										991,2	995,63
		52704		18,812	19,965	19,977	38,781	38,786	38,492	38,532	38,541	38,57	38,535	38,555	38,652	38,595	38,559					20,242	20,25
		52740	995,41																										991,2	995,63
		52800	996,4	18,845	19,963	19,975	38,811	38,817	38,539	38,546	38,566	38,597	38,537	38,57	38,679	38,627	38,583	12,65	0	38,483	20,428	20,237	20,238	0	0	0	0	0	991,2	995,63	129,03
		52860	995,26																										991,2	995,63
		52896		18,880	19,969	19,975	38,854	38,85	38,582	38,665	38,637	38,617	38,577	38,605	38,707	38,658	38,631					20,22	20,229
		52920	995,44																										991,2	995,63
		52980	995,17																										991,2	995,63
		52992		18,912	19,967	19,968	38,871	38,888	38,629	38,654	38,67	38,668	38,594	38,607	38,74	38,683	38,656			38,515	20,427	20,213	20,22
		53040	996,15																										991,2	995,63
		53088		18,939	19,968	19,977	38,902	38,92	38,681	38,75	38,7	38,673	38,585	38,622	38,768	38,705	38,685					20,204	20,214
		53100	995,44															12,66											991,2	995,63
		53160	995,77																										991,2	995,63
		53184		18,967	19,961	19,973	38,928	38,94	38,68	38,698	38,712	38,675	38,632	38,679	38,797	38,675	38,694			38,539	20,435	20,213	20,231
		53220	996,38																										991,2	995,63
		53280	995,84	18,990	19,963	19,976	38,954	38,965	38,721	38,754	38,73	38,706	38,702	38,744	38,823	38,736	38,739					20,227	20,246						991,2	995,63
		53340	994,64																										991,2	995,63
		53376		19,018	19,966	19,976	38,992	38,985	38,717	38,734	38,744	38,74	38,721	38,79	38,854	38,727	38,753			38,6	20,436	20,233	20,235
		53400	994,51															12,68	0					0	0	0	0	0	991,2	995,63	129,41
		53460	995,86																										991,2	995,63
		53472		19,034	19,963	19,975	39,003	39,003	38,728	38,736	38,766	38,767	38,755	38,797	38,874	38,743	38,771					20,215	20,232
		53520	995,17																										991,2	995,63
		53568		19,073	19,967	19,975	39,044	39,044	38,753	38,776	38,807	38,817	38,797	38,835	38,901	38,796	38,810			38,72	20,44	20,225	20,234
		53580	995,2																										991,2	995,63
		53640	994,01																										991,2	995,63
		53664		19,101	19,964	19,967	39,066	39,067	38,779	38,792	38,842	38,86	38,806	38,882	38,93	38,85	38,843					20,229	20,243
		53700	994,17															12,69											991,2	995,63
		53760	994,49	19,121	19,967	19,974	39,092	39,091	38,802	38,802	38,836	38,887	38,863	38,867	38,954	38,865	38,859			38,821	20,436	20,226	20,239						991,2	995,63
		53820	996																										991,88	995,63
		53856		19,158	19,965	19,974	39,126	39,129	38,837	38,843	38,859	38,896	38,878	38,864	38,982	38,935	38,887					20,211	20,22
		53880	995,54																										991,88	995,63
		53940	996,12																										991,88	995,63
		53952		19,176	19,964	19,976	39,146	39,147	38,853	38,88	38,911	38,942	38,894	38,889	39,016	38,96	38,918			38,833	20,43	20,21	20,222
		54000	995,24															12,70	0					0	0	0	0	0	991,88	995,63	129,28
		54048		19,208	19,965	19,975	39,18	39,177	38,916	38,924	38,956	38,931	38,899	38,919	39,036	38,97	38,944					20,221	20,231
		54060	996,43																										991,88	995,63
		54120	996,32																										991,88	995,63
		54144		19,257	19,964	19,977	39,222	39,232	38,956	39,027	38,993	39,005	38,942	38,932	39,075	39,019	38,994			38,87	20,43	20,233	20,236
		54180	995,97																										991,88	995,63
		54240	996,53	19,268	19,964	19,974	39,237	39,237	39,001	38,994	39,001	39,015	38,949	38,967	39,105	39,058	39,011					20,234	20,252						991,88	995,63
		54300	997,13															12,71											991,88	995,63
		54336		19,294	19,966	19,974	39,261	39,268	39,005	39,117	39,048	39,043	38,981	38,974	39,127	39,088	39,048			38,886	20,436	20,222	20,231
		54360	997,23																										991,88	995,63
		54420	997,16																										991,09	995,63
		54432		19,331	19,964	19,976	39,306	39,296	39,044	39,062	39,056	39,048	39,027	39,029	39,16	39,065	39,061					20,218	20,219
		54480	995																										991,09	995,63
		54528		19,357	19,96	19,976	39,329	39,32	39,066	39,074	39,088	39,08	39,045	39,063	39,182	39,047	39,081			38,934	20,436	20,218	20,237
		54540	995,29																										991,09	995,63
		54600	995,81															12,73	0					0	0	0	0	0	991,09	995,63	129,62
		54624		19,367	19,968	19,98	39,345	39,337	39,096	39,11	39,124	39,104	39,071	39,097	39,213	39,072	39,111					20,224	20,236
		54660	995,09																										991,09	995,63
		54720	995,22	19,386	19,969	19,98	39,364	39,358	39,098	39,151	39,126	39,14	39,134	39,133	39,233	39,088	39,138			39,025	20,432	20,223	20,235						991,09	995,63
		54780	994,84																										991,09	995,63
		54816		19,417	19,967	19,976	39,382	39,394	39,104	39,125	39,143	39,171	39,164	39,186	39,257	39,151	39,163					20,226	20,243
		54840	994,77																										991,09	995,63
		54900	994,44															12,74											991,67	995,63
		54912		19,440	19,966	19,977	39,413	39,41	39,135	39,154	39,143	39,198	39,173	39,203	39,288	39,182	39,185			39,106	20,424	20,23	20,236
		54960	995,62																										991,67	995,63
		55008		19,482	19,964	19,977	39,45	39,456	39,16	39,207	39,197	39,243	39,186	39,257	39,308	39,21	39,221					20,218	20,224
		55020	994,46																										991,67	995,63
		55080	994,34																										991,67	995,63
		55104		19,505	19,966	19,974	39,474	39,476	39,188	39,229	39,233	39,259	39,226	39,289	39,336	39,228	39,249			39,16	20,432	20,221	20,23
		55140	995,46																										992,2	995,63
		55200	996,51	19,529	19,964	19,973	39,499	39,496	39,217	39,259	39,267	39,277	39,257	39,318	39,365	39,244	39,276	12,73	0			20,236	20,247	0	0	0	0	0	992,2	995,63	129,89
		55260	996,04																										992,2	995,63
		55296		19,555	19,973	19,976	39,527	39,532	39,245	39,288	39,284	39,309	39,272	39,345	39,389	39,291	39,303			39,245	20,436	20,23	20,242
		55320	995,25																										992,2	995,63
		55380	996,06																										992,2	995,63
		55392		19,581	19,969	19,977	39,553	39,555	39,284	39,291	39,304	39,336	39,299	39,355	39,415	39,314	39,325					20,213	20,232
		55440	996,53																										992,2	995,63
		55488		19,608	19,965	19,977	39,581	39,577	39,31	39,319	39,313	39,357	39,333	39,361	39,444	39,349	39,348			39,275	20,437	20,221	20,237
		55500	995,71															12,76											992,2	995,63
		55560	996,08																										992,2	995,63
		55584		19,634	19,967	19,976	39,6	39,611	39,356	39,351	39,36	39,355	39,345	39,381	39,469	39,413	39,379					20,219	20,235
		55620	997,26																										992,2	995,63
		55680	996,69	19,671	19,969	19,974	39,639	39,646	39,388	39,44	39,41	39,436	39,371	39,393	39,492	39,448	39,422			39,309	20,439	20,221	20,247						992,2	995,63
		55740	995,56																										991,52	995,63
		55776		19,693	19,967	19,975	39,656	39,672	39,425	39,407	39,415	39,47	39,408	39,394	39,521	39,466	39,438					20,231	20,245
		55800	995,35															12,77	0					0	0	0	0	0	991,52	995,63	129,16
		55860	995,11																										991,52	995,63
		55872		19,730	19,967	19,978	39,7	39,704	39,495	39,522	39,485	39,478	39,396	39,422	39,558	39,522	39,485			39,371	20,435	20,226	20,237
		55920	994,95																										991,52	995,63
		55968		19,755	19,965	19,977	39,729	39,723	39,485	39,5	39,488	39,512	39,444	39,431	39,584	39,507	39,494					20,229	20,248
		55980	996,23																										991,52	995,63
		56040	995,91																										991,52	995,63
		56064		19,784	19,962	19,977	39,755	39,753	39,488	39,526	39,53	39,514	39,48	39,478	39,617	39,511	39,518			39,39	20,432	20,243	20,25
		56100	996,05															12,78											991,52	995,63
		56160	996,4	19,803	19,966	19,976	39,778	39,771	39,548	39,522	39,547	39,528	39,489	39,503	39,639	39,523	39,537					20,23	20,228						991,52	995,63
		56220	995,13																										991,52	995,63
		56256		19,824	19,965	19,975	39,791	39,797	39,553	39,539	39,538	39,548	39,57	39,529	39,658	39,543	39,560			39,455	20,434	20,221	20,24
		56280	995,61																										991,52	995,63
		56340	995,18																										991,52	995,63
		56352		19,841	19,965	19,976	39,817	39,805	39,557	39,548	39,556	39,573	39,587	39,634	39,68	39,595	39,591					20,232	20,247
		56400	995,87															12,78	0					0	0	0	0	0	991,52	995,63	129,47
		56448		19,870	19,968	19,976	39,835	39,848	39,56	39,573	39,61	39,646	39,588	39,661	39,704	39,591	39,617			39,483	20,434	20,224	20,214
		56460	995,92																										991,52	995,63
		56520	995,81																										991,52	995,63
		56544		19,899	19,975	19,978	39,88	39,87	39,609	39,62	39,618	39,653	39,637	39,673	39,734	39,619	39,645					20,21	20,223
		56580	995,97																										991,52	995,63
		56640	995,99	19,926	19,97	19,978	39,899	39,901	39,616	39,673	39,652	39,672	39,661	39,707	39,758	39,655	39,674			39,602	20,439	20,224	20,232						991,52	995,63
		56700	995,67															12,80											991,52	995,63
		56736		19,954	19,968	19,975	39,924	39,926	39,648	39,678	39,713	39,723	39,675	39,717	39,786	39,689	39,704					20,22	20,226
		56760	995,42																										991,52	995,63
		56820	995,2																										991,52	995,63
		56832		19,975	19,962	19,982	39,944	39,95	39,659	39,676	39,704	39,751	39,696	39,735	39,811	39,737	39,721			39,611	20,441	20,212	20,225
		56880	994,5																										991,52	995,63
		56928		20,011	19,967	19,981	39,982	39,987	39,695	39,748	39,746	39,758	39,71	39,733	39,83	39,781	39,750					20,227	20,245
		56940	996,07																										991,52	995,63
		57000	994,77															12,80	0					0	0	0	0	0	991,52	995,63	129,23
		57024		20,030	19,968	19,978	40,002	40,004	39,736	39,79	39,789	39,778	39,73	39,77	39,86	39,816	39,784			39,649	20,438	20,234	20,249
		57060	994,99																										991,52	995,63
		57120	996,64	20,069	19,967	19,977	40,038	40,044	39,802	39,869	39,83	39,814	39,75	39,801	39,888	39,841	39,824					20,231	20,241						991,52	995,63
		57180	996,46																										991,52	995,63
		57216		20,082	19,967	19,976	40,058	40,05	39,813	39,817	39,811	39,82	39,779	39,833	39,912	39,87	39,832			39,717	20,441	20,228	20,242
		57240	997,32																										991,52	995,63
		57300	995,63															12,81											990,83	995,63
		57312		20,118	19,966	19,982	40,091	40,092	39,839	39,902	39,842	39,858	39,796	39,822	39,944	39,889	39,862					20,226	20,235
		57360	995,18																										990,83	995,63
		57408		20,134	19,966	19,978	40,102	40,111	39,882	39,944	39,897	39,888	39,828	39,87	39,969	39,925	39,900			39,723	20,446	20,224	20,236
		57420	995,31																										990,83	995,63
		57480	994,66																										990,83	995,63
		57504		20,154	19,968	19,974	40,124	40,127	39,897	39,941	39,917	39,919	39,832	39,879	39,985	39,953	39,915					20,223	20,235
		57540	995,55																										990,83	995,63
		57600	995,37	20,184	19,964	19,977	40,162	40,147	39,921	39,922	39,941	39,923	39,877	39,895	40,023	39,98	39,935	12,81	0	39,759	20,445	20,215	20,231	0	0	0	0	0	990,83	995,63	130,08
Wed Oct 04 2017 07:23:29
