# Supplementary material for: Data from calorimetric decay heat measurements of five used PWR 17x17 nuclear fuel assemblies
Source: Data Brief. 2019 Dec 2;28:104917. doi: 10.1016/j.dib.2019.104917 (PMC6926112; doi:10.1016/j.dib.2019.104917)
Supplement: Multimedia component 1 [file mmc1.zip › Data/Calibration data from model measurements/EV_400W_2017-11-17.XLS]

## Sheet: 2017-11-17
Tinfo1	Tinfo2	Logg_tid	T1	T2	T3	T4	T5	T6	T7	T8	T9	T10	T11	T12	T13	T14	T15	T16	T17	T18	T19	T20	T21	T22	T23	T24	T25	T26	T27	T28	T29	T30
KSN	EV400W
Kalib. Temperaturstegringsprincipen	2017-11-17
KA701	KA702
0	0
0,00000	0,00000
KA703	KA704
0	0
0,00000	0,00000
KA705	KALIB.TEMP
0	0,0
0,00000	FÖRSTÄRKNING
	007
			_251KA901_A_kW	_251KA509	_251KA501_B1	_251KA501_B2	_251KA502_B1	_251KA502_B2	_251KA511_B1	_251KA511_B2	_251KA511_B3	_251KA511_B4	_251KA511_B5	_251KA511_B6	_251KA511_B7	_251KA511_B8	_251KA511	_251KA751_Vikt	_251KA101	_251KA521_B1	_251KA522_B1	_251KA531_B1	_251KA531_B2	_251KA701	_251KA702	_251KA703	_251KA704	_251KA705	_251EA1	EA1_Börvärde	_251KA901_B_PA
			W	°C	°C	°C	°C	°C	°C	°C	°C	°C	°C	°C	°C	°C	°C	kg	bar	°C	°C	°C	°C	Gy/h	Gy/h	Gy/h	Gy/h	Gy/h	W	W	W
Fri Nov 17 2017 10:06:18		60	407,79																										424,78	407,63
		96		0,720	14,879	14,892	15,606	15,605	15,593	15,589	15,597	15,595	15,582	15,547	15,432	15,498	15,554					18,835	18,836
		120	407,69																										424,78	407,63
		180	407,37																										424,78	407,63
		192		0,585	14,976	15,039	15,591	15,593	15,58	15,586	15,576	15,578	15,553	15,506	15,492	15,473	15,543			15,561	18,818	18,831	18,835
		240	408,45																										424,78	407,63
		288		-0,086	15,607	15,788	15,61	15,613	15,561	15,572	15,554	15,553	15,527	15,479	15,558	15,458	15,533					18,832	18,828
		300	408,78															11,96											424,78	407,63
		360	408,8																										424,31	407,63
		384		-0,844	16,461	16,528	15,651	15,651	15,539	15,545	15,536	15,552	15,502	15,502	15,607	15,511	15,537			15,531	18,817	18,833	18,835
		420	408,4																										424,31	407,63
		480	407,92	-1,354	17,011	17,053	15,675	15,68	15,519	15,535	15,539	15,565	15,492	15,535	15,654	15,558	15,550					18,832	18,837						423,83	407,63
		540	407,83																										423,83	407,63
		576		-1,814	17,475	17,544	15,694	15,696	15,501	15,514	15,513	15,579	15,507	15,567	15,694	15,609	15,560			15,55	18,819	18,834	18,836
		600	407,62															16,38	0					0	0	0	0	0	423,83	407,63	129,09
		660	407,06																										423,83	407,63
		672		-2,101	17,809	17,841	15,722	15,725	15,507	15,499	15,564	15,594	15,528	15,615	15,722	15,646	15,584					18,834	18,835
		720	406,73																										423,83	407,63
		768		-2,293	18,051	18,063	15,755	15,772	15,513	15,554	15,604	15,63	15,548	15,634	15,751	15,68	15,614			15,578	18,819	18,832	18,834
		780	407,2																										423,83	407,63
		840	406,27																										424,04	407,63
		864		-2,428	18,22	18,224	15,796	15,793	15,52	15,587	15,666	15,657	15,56	15,664	15,786	15,714	15,644					18,831	18,834
		900	407,52															15,61											424,04	407,63
		960	406,93	-2,507	18,326	18,344	15,825	15,83	15,555	15,607	15,697	15,721	15,593	15,685	15,817	15,749	15,678			15,624	18,821	18,834	18,834						424,36	407,63
		1020	406,94																										424,36	407,63
		1056		-2,567	18,424	18,44	15,864	15,867	15,603	15,665	15,724	15,755	15,619	15,732	15,852	15,786	15,717					18,833	18,834
		1080	407,19																										424,73	407,63
		1140	408,26																										424,73	407,63
		1152		-2,617	18,498	18,519	15,889	15,895	15,634	15,672	15,74	15,785	15,645	15,753	15,886	15,81	15,741			15,689	18,821	18,833	18,834
		1200	408,14															14,88	0					0	0	0	0	0	424,73	407,63	129,13
		1248		-2,640	18,562	18,58	15,924	15,938	15,665	15,706	15,781	15,815	15,721	15,765	15,921	15,856	15,779					18,833	18,835
		1260	406,79																										424,73	407,63
		1320	407,4																										424,73	407,63
		1344		-2,669	18,61	18,627	15,955	15,944	15,69	15,757	15,816	15,803	15,739	15,807	15,949	15,885	15,806			15,699	18,82	18,835	18,836
		1380	407,61																										424,73	407,63
		1440	407,31	-2,667	18,646	18,665	15,984	15,994	15,767	15,76	15,858	15,841	15,789	15,834	15,98	15,919	15,844					18,83	18,843						424,73	407,63
		1500	407,04															14,22											424,73	407,63
		1536		-2,679	18,677	18,696	16,003	16,012	15,823	15,8	15,856	15,855	15,843	15,885	16,098	15,95	15,889			15,786	18,821	18,832	18,83
		1560	407,4																										424,73	407,63
		1620	407,78																										424,73	407,63
		1632		-2,664	18,706	18,721	16,05	16,049	15,86	15,859	15,903	15,917	15,847	15,91	16,038	15,974	15,914					18,833	18,837
		1680	408,8																										424,73	407,63
		1728		-2,662	18,73	18,742	16,072	16,076	15,854	15,883	15,958	15,961	15,879	15,958	16,101	16,004	15,950			15,88	18,821	18,832	18,834
		1740	408,27																										424,73	407,63
		1800	407,29															13,61	0					0	0	0	0	0	424,52	407,63	129,29
		1824		-2,647	18,747	18,758	16,102	16,108	15,865	15,906	15,98	15,974	15,883	15,966	16,116	16,038	15,966					18,833	18,835
		1860	406,81																										424,52	407,63
		1920	406,83	-2,637	18,761	18,77	16,127	16,13	15,893	15,96	15,981	16,035	15,926	15,997	16,138	16,083	16,002			15,94	18,82	18,835	18,835						424,83	407,63
		1980	406,86																										424,83	407,63
		2016		-2,599	18,771	18,782	16,173	16,182	15,925	15,953	16,059	16,063	15,926	16,069	16,164	16,09	16,031					18,832	18,835
		2040	406,21																										425,2	407,63
		2100	408,96															13,02											425,2	407,63
		2112		-2,581	18,778	18,789	16,199	16,206	15,958	15,975	16,037	16,091	15,947	16,043	16,191	16,127	16,046			15,991	18,82	18,836	18,836
		2160	407,99																										425,2	407,63
		2208		-2,561	18,783	18,796	16,222	16,236	15,991	16,025	16,078	16,132	15,993	16,051	16,223	16,164	16,082					18,834	18,837
		2220	407,57																										425,2	407,63
		2280	408,07																										424,94	407,63
		2304		-2,529	18,789	18,802	16,262	16,271	16,014	16,082	16,148	16,144	16,029	16,105	16,259	16,192	16,122			16,057	18,821	18,833	18,835
		2340	408,71																										424,94	407,63
		2400	408,39	-2,502	18,794	18,806	16,293	16,303	16,107	16,082	16,148	16,164	16,067	16,15	16,286	16,224	16,154	12,50	0			18,832	18,836	0	0	0	0	0	424,62	407,63	129,47
		2460	407,78																										424,62	407,63
		2496		-2,483	18,798	18,81	16,325	16,317	16,104	16,137	16,218	16,181	16,109	16,174	16,318	16,263	16,188			16,128	18,824	18,833	18,835
		2520	407,57																										424,62	407,63
		2580	407,31																										424,62	407,63
		2592		-2,439	18,801	18,814	16,368	16,37	16,162	16,137	16,228	16,25	16,113	16,207	16,346	16,293	16,217					18,833	18,835
		2640	407,6																										424,62	407,63
		2688		-2,417	18,81	18,815	16,39	16,401	16,162	16,236	16,242	16,296	16,159	16,178	16,374	16,324	16,246			16,171	18,823	18,833	18,834
		2700	407,12															12,01											424,62	407,63
		2760	407,88																										424,62	407,63
		2784		-2,392	18,809	18,818	16,423	16,419	16,182	16,25	16,322	16,275	16,222	16,204	16,412	16,365	16,279					18,839	18,841
		2820	407,55																										424,62	407,63
		2880	407,44	-2,376	18,809	18,819	16,435	16,441	16,268	16,234	16,289	16,294	16,247	16,221	16,438	16,393	16,298			16,22	18,827	18,835	18,841						424,62	407,63
		2940	407,5																										424,62	407,63
		2976		-2,345	18,815	18,822	16,476	16,471	16,282	16,271	16,353	16,311	16,275	16,276	16,471	16,402	16,330					18,834	18,831
		3000	407,35															11,56	0					0	0	0	0	0	424,62	407,63	129,44
		3060	407,92																										424,62	407,63
		3072		-2,322	18,815	18,826	16,49	16,507	16,283	16,27	16,344	16,374	16,308	16,32	16,494	16,448	16,355			16,274	18,827	18,833	18,834
		3120	407,16																										424,62	407,63
		3168		-2,287	18,816	18,826	16,533	16,535	16,333	16,303	16,39	16,421	16,334	16,323	16,524	16,472	16,388					18,833	18,835
		3180	407,64																										424,62	407,63
		3240	407,49																										424,62	407,63
		3264		-2,261	18,818	18,83	16,56	16,565	16,363	16,378	16,444	16,425	16,364	16,378	16,554	16,493	16,425			16,358	18,825	18,832	18,835
		3300	406,87															11,13											424,62	407,63
		3360	406,81	-2,222	18,822	18,831	16,6	16,609	16,385	16,404	16,482	16,479	16,389	16,399	16,584	16,528	16,456					18,832	18,832						424,83	407,63
		3420	408,32																										424,83	407,63
		3456		-2,209	18,823	18,832	16,615	16,623	16,4	16,431	16,471	16,491	16,453	16,435	16,613	16,555	16,481			16,394	18,824	18,833	18,835
		3480	408,38																										424,83	407,63
		3540	408,76																										424,83	407,63
		3552		-2,190	18,823	18,833	16,634	16,642	16,445	16,452	16,517	16,49	16,467	16,501	16,64	16,593	16,513					18,833	18,835
		3600	408,44															10,75	0					0	0	0	0	0	424,36	407,63	129,38
		3648		-2,150	18,825	18,834	16,679	16,68	16,531	16,479	16,54	16,541	16,493	16,547	16,666	16,616	16,552			16,453	18,822	18,837	18,835
		3660	408,5																										424,36	407,63
		3720	408,2																										423,99	407,63
		3744		-2,117	18,826	18,836	16,707	16,72	16,516	16,514	16,586	16,607	16,514	16,592	16,7	16,644	16,584					18,834	18,836
		3780	408,02																										423,99	407,63
		3840	407,28	-2,087	18,825	18,835	16,742	16,744	16,523	16,535	16,592	16,643	16,554	16,613	16,732	16,677	16,609			16,494	18,823	18,833	18,837						423,99	407,63
		3900	406,33															10,39											423,99	407,63
		3936		-2,060	18,828	18,839	16,771	16,775	16,557	16,568	16,644	16,663	16,562	16,625	16,763	16,697	16,635					18,834	18,836
		3960	407,64																										424,41	407,63
		4020	406,8																										424,41	407,63
		4032		-2,020	18,827	18,836	16,812	16,811	16,603	16,587	16,678	16,705	16,581	16,647	16,788	16,733	16,665			16,572	18,822	18,833	18,836
		4080	407,16																										424,67	407,63
		4128		-1,998	18,826	18,836	16,824	16,842	16,605	16,642	16,708	16,715	16,616	16,637	16,825	16,764	16,689					18,835	18,836
		4140	407,74																										424,67	407,63
		4200	407,48															10,08	0					0	0	0	0	0	424,67	407,63	129,85
		4224		-1,968	18,828	18,836	16,862	16,867	16,612	16,654	16,697	16,792	16,649	16,705	16,853	16,799	16,720			16,64	18,823	18,83	18,834
		4260	407,72																										424,67	407,63
		4320	407,6	-1,940	18,825	18,835	16,894	16,885	16,661	16,697	16,761	16,752	16,693	16,713	16,881	16,832	16,749					18,833	18,833						424,67	407,63
		4380	407,67																										424,67	407,63
		4416		-1,917	18,826	18,835	16,913	16,914	16,716	16,719	16,766	16,78	16,696	16,761	16,911	16,859	16,776			16,7	18,821	18,833	18,835
		4440	406,84																										424,67	407,63
		4500	406,77															9,77											424,67	407,63
		4512		-1,872	18,826	18,835	16,959	16,958	16,756	16,778	16,829	16,83	16,736	16,785	16,936	16,889	16,817					18,833	18,835
		4560	406,12																										425,2	407,63
		4608		-1,861	18,824	18,837	16,965	16,974	16,763	16,78	16,824	16,848	16,769	16,822	16,967	16,909	16,835			16,78	18,822	18,833	18,832
		4620	406,73																										425,2	407,63
		4680	406,81																										425,57	407,63
		4704		-1,816	18,825	18,837	17,01	17,019	16,758	16,832	16,895	16,884	16,815	16,832	16,998	16,942	16,869					18,833	18,835
		4740	407,27																										425,57	407,63
		4800	408,2	-1,790	18,824	18,834	17,04	17,039	16,779	16,882	16,891	16,93	16,822	16,901	17,027	16,972	16,901	9,49	0	16,837	18,822	18,832	18,835	0	0	0	0	0	425,83	407,63	129,14
		4860	407,84																										425,83	407,63
		4896		-1,763	18,824	18,835	17,065	17,069	16,855	16,889	16,949	16,929	16,848	16,925	17,056	16,995	16,931					18,832	18,835
		4920	407,22																										425,83	407,63
		4980	407,72																										425,83	407,63
		4992		-1,733	18,822	18,833	17,093	17,096	16,866	16,911	16,921	17,005	16,898	16,907	17,082	17,029	16,952			16,876	18,818	18,831	18,836
		5040	407,63																										425,83	407,63
		5088		-1,697	18,823	18,833	17,129	17,134	16,895	16,936	17,026	16,993	16,959	16,952	17,112	17,058	16,991					18,833	18,836
		5100	408,32															9,23											425,83	407,63
		5160	407,88																										425,83	407,63
		5184		-1,683	18,824	18,833	17,143	17,149	16,924	16,95	17,013	17,02	16,988	16,99	17,144	17,089	17,015			16,915	18,821	18,832	18,835
		5220	407,96																										425,83	407,63
		5280	407,97	-1,633	18,823	18,831	17,191	17,196	16,97	16,988	17,071	17,06	16,99	17,044	17,169	17,118	17,051					18,832	18,834						425,83	407,63
		5340	407,92																										425,83	407,63
		5376		-1,615	18,821	18,833	17,21	17,214	17,009	17,014	17,092	17,08	17,023	17,033	17,197	17,154	17,075			17,009	18,818	18,832	18,835
		5400	408,64															9,01	0					0	0	0	0	0	425,83	407,63	129,2
		5460	408,34																										425,83	407,63
		5472		-1,585	18,824	18,832	17,243	17,243	17,075	17,029	17,106	17,114	17,075	17,09	17,232	17,172	17,112					18,833	18,835
		5520	407,65																										425,3	407,63
		5568		-1,561	18,821	18,831	17,258	17,271	17,083	17,077	17,152	17,117	17,094	17,136	17,264	17,196	17,140			17,046	18,821	18,833	18,836
		5580	408,4																										425,3	407,63
		5640	407,64																										425,3	407,63
		5664		-1,532	18,822	18,831	17,298	17,291	17,13	17,105	17,123	17,174	17,109	17,15	17,296	17,229	17,165					18,834	18,836
		5700	406,91															8,79											425,3	407,63
		5760	407,54	-1,496	18,821	18,831	17,33	17,33	17,121	17,151	17,203	17,212	17,146	17,171	17,328	17,255	17,198			17,098	18,822	18,834	18,836						425,57	407,63
		5820	407,79																										425,57	407,63
		5856		-1,461	18,82	18,83	17,364	17,365	17,15	17,149	17,249	17,221	17,152	17,19	17,361	17,283	17,219					18,834	18,835
		5880	407,59																										425,57	407,63
		5940	407,09																										425,57	407,63
		5952		-1,429	18,82	18,829	17,387	17,404	17,162	17,183	17,25	17,284	17,187	17,219	17,395	17,309	17,249			17,156	18,82	18,835	18,838
		6000	407,33															8,60	0					0	0	0	0	0	425,57	407,63	129,31
		6048		-1,406	18,818	18,83	17,414	17,421	17,168	17,223	17,29	17,293	17,224	17,219	17,432	17,34	17,274					18,833	18,836
		6060	406,89																										425,57	407,63
		6120	407,69																										425,57	407,63
		6144		-1,378	18,82	18,83	17,444	17,449	17,207	17,241	17,316	17,326	17,233	17,285	17,461	17,37	17,305			17,225	18,821	18,834	18,836
		6180	406,98																										425,57	407,63
		6240	406,98	-1,346	18,818	18,828	17,472	17,482	17,251	17,271	17,35	17,336	17,287	17,296	17,496	17,401	17,336					18,833	18,835						425,57	407,63
		6300	407,11															8,41											425,57	407,63
		6336		-1,324	18,816	18,825	17,493	17,501	17,334	17,289	17,361	17,349	17,321	17,312	17,525	17,438	17,366			17,279	18,821	18,835	18,835
		6360	406,78																										425,93	407,63
		6420	407,18																										425,93	407,63
		6432		-1,303	18,817	18,828	17,519	17,52	17,355	17,335	17,384	17,41	17,33	17,351	17,558	17,462	17,398					18,834	18,834
		6480	407,28																										425,93	407,63
		6528		-1,265	18,815	18,826	17,55	17,561	17,348	17,368	17,434	17,42	17,353	17,375	17,589	17,492	17,422			17,341	18,821	18,833	18,833
		6540	407,3																										425,93	407,63
		6600	407															8,26	0					0	0	0	0	0	426,25	407,63	129,24
		6624		-1,237	18,818	18,825	17,583	17,586	17,391	17,4	17,453	17,449	17,393	17,402	17,617	17,525	17,454					18,832	18,834
		6660	408,25																										426,25	407,63
		6720	407,68	-1,202	18,817	18,826	17,617	17,621	17,421	17,451	17,467	17,523	17,408	17,432	17,654	17,548	17,488			17,387	18,82	18,833	18,835						426,25	407,63
		6780	407,93																										426,25	407,63
		6816		-1,180	18,815	18,828	17,644	17,638	17,435	17,447	17,524	17,492	17,441	17,447	17,685	17,579	17,506					18,833	18,834
		6840	408,36																										426,25	407,63
		6900	408,4															8,10											426,25	407,63
		6912		-1,158	18,815	18,826	17,662	17,662	17,511	17,459	17,505	17,514	17,481	17,517	17,71	17,601	17,537			17,448	18,818	18,831	18,835
		6960	408,69																										425,93	407,63
		7008		-1,127	18,815	18,826	17,687	17,699	17,531	17,515	17,581	17,538	17,483	17,52	17,748	17,636	17,569					18,833	18,834
		7020	408,78																										425,93	407,63
		7080	408,07																										425,41	407,63
		7104		-1,098	18,814	18,825	17,722	17,721	17,563	17,535	17,577	17,606	17,529	17,56	17,774	17,651	17,599			17,49	18,825	18,831	18,835
		7140	406,9																										425,41	407,63
		7200	407,28	-1,063	18,815	18,826	17,759	17,755	17,558	17,572	17,669	17,6	17,576	17,605	17,815	17,687	17,635	7,97	0			18,832	18,835	0	0	0	0	0	425,41	407,63	128,74
		7260	407,28																										425,41	407,63
		7296		-1,036	18,815	18,827	17,777	17,793	17,612	17,583	17,652	17,662	17,599	17,618	17,841	17,714	17,660			17,509	18,826	18,833	18,834
		7320	407,49																										425,41	407,63
		7380	407,48																										425,41	407,63
		7392		-1,018	18,815	18,826	17,802	17,802	17,615	17,628	17,69	17,669	17,6	17,663	17,875	17,741	17,685					18,833	18,834
		7440	406,97																										425,41	407,63
		7488		-0,988	18,816	18,828	17,836	17,832	17,647	17,657	17,691	17,701	17,644	17,708	17,905	17,761	17,714			17,62	18,827	18,832	18,833
		7500	408,39															7,84											425,41	407,63
		7560	407,81																										425,41	407,63
		7584		-0,952	18,816	18,827	17,868	17,872	17,669	17,693	17,737	17,734	17,668	17,713	17,936	17,799	17,744					18,832	18,833
		7620	407,06																										425,41	407,63
		7680	406,92	-0,933	18,816	18,826	17,887	17,889	17,69	17,717	17,748	17,766	17,702	17,715	17,965	17,818	17,765			17,686	18,829	18,83	18,834						425,62	407,63
		7740	406,95																										425,62	407,63
		7776		-0,892	18,817	18,827	17,929	17,931	17,709	17,737	17,807	17,79	17,731	17,742	18,001	17,859	17,797					18,831	18,836
		7800	407,91															7,72	0					0	0	0	0	0	425,88	407,63	128,94
		7860	409,38																										425,88	407,63
		7872		-0,878	18,817	18,826	17,942	17,945	17,757	17,739	17,799	17,832	17,775	17,809	18,032	17,878	17,828			17,729	18,828	18,831	18,833
		7920	407,78																										425,57	407,63
		7968		-0,845	18,816	18,827	17,976	17,977	17,765	17,779	17,834	17,878	17,794	17,815	18,059	17,893	17,852					18,831	18,834
		7980	407,24																										425,57	407,63
		8040	406,55																										425,57	407,63
		8064		-0,817	18,816	18,827	18	18,009	17,781	17,809	17,87	17,875	17,818	17,842	18,222	17,931	17,893			17,779	18,828	18,832	18,835
		8100	407,48															7,62											425,57	407,63
		8160	406,65	-0,793	18,816	18,826	18,022	18,034	17,788	17,865	17,894	17,909	17,862	17,854	18,215	17,969	17,919					18,828	18,834						425,93	407,63
		8220	407,48																										425,93	407,63
		8256		-0,767	18,817	18,827	18,058	18,053	17,839	17,861	17,956	17,904	17,873	17,892	18,148	18,001	17,934			17,844	18,831	18,832	18,835
		8280	408,28																										425,93	407,63
		8340	408,09																										425,93	407,63
		8352		-0,730	18,817	18,827	18,09	18,094	17,911	17,889	17,957	17,961	17,879	17,914	18,217	18,086	17,977					18,833	18,836
		8400	406,27															7,53	0					0	0	0	0	0	425,93	407,63	129,13
		8448		-0,703	18,817	18,828	18,118	18,122	17,926	17,982	18,011	17,989	17,903	17,946	18,232	18,044	18,004			17,916	18,831	18,833	18,838
		8460	406,07																										425,93	407,63
		8520	407,68																										426,51	407,63
		8544		-0,680	18,815	18,827	18,14	18,143	17,969	17,96	17,999	18,016	17,932	17,978	18,252	18,069	18,022					18,834	18,835
		8580	407,3																										426,51	407,63
		8640	407,84	-0,670	18,816	18,827	18,149	18,154	17,968	17,994	18,021	17,999	17,976	18,001	18,272	18,111	18,043			17,96	18,831	18,833	18,838						426,51	407,63
		8700	407,91															7,45											426,51	407,63
		8736		-0,624	18,817	18,827	18,197	18,2	18,025	18,024	18,072	18,076	18,021	18,034	18,293	18,133	18,085					18,834	18,835
		8760	407,02																										426,51	407,63
		8820	407,1																										426,51	407,63
		8832		-0,587	18,808	18,826	18,228	18,232	18,039	18,052	18,111	18,118	18,053	18,037	18,328	18,151	18,111			17,997	18,831	18,834	18,837
		8880	408,06																										426,77	407,63
		8928		-0,576	18,817	18,826	18,242	18,249	18,059	18,072	18,116	18,142	18,09	18,058	18,356	18,18	18,134					18,834	18,836
		8940	407,48																										426,77	407,63
		9000	407,68															7,38	0					0	0	0	0	0	426,77	407,63	129,25
		9024		-0,551	18,811	18,827	18,265	18,271	18,069	18,095	18,15	18,123	18,094	18,085	18,387	18,214	18,152			18,06	18,83	18,841	18,835
		9060	408,06																										426,77	407,63
		9120	408,87	-0,512	18,816	18,827	18,306	18,314	18,137	18,114	18,19	18,172	18,13	18,108	18,412	18,236	18,187					18,834	18,835						426,77	407,63
		9180	408,32																										426,77	407,63
		9216		-0,485	18,815	18,826	18,334	18,336	18,135	18,136	18,2	18,214	18,156	18,157	18,444	18,266	18,214			18,112	18,831	18,836	18,837
		9240	408,07																										426,3	407,63
		9300	408,24															7,31											426,3	407,63
		9312		-0,452	18,816	18,826	18,367	18,371	18,135	18,162	18,223	18,247	18,17	18,173	18,475	18,288	18,234					18,834	18,836
		9360	408,05																										426,04	407,63
		9408		-0,439	18,816	18,826	18,379	18,385	18,144	18,21	18,242	18,267	18,176	18,234	18,506	18,327	18,263			18,176	18,829	18,835	18,837
		9420	408,03																										426,04	407,63
		9480	407,6																										426,04	407,63
		9504		-0,409	18,816	18,827	18,411	18,415	18,248	18,21	18,269	18,274	18,201	18,262	18,533	18,349	18,293					18,835	18,838
		9540	407,76																										426,04	407,63
		9600	408,49	-0,382	18,815	18,826	18,436	18,441	18,248	18,248	18,302	18,306	18,228	18,294	18,544	18,371	18,318	7,25	0	18,207	18,831	18,834	18,837	0	0	0	0	0	426,04	407,63	129,32
		9660	407,66																										426,04	407,63
		9696		-0,358	18,815	18,826	18,46	18,464	18,274	18,263	18,322	18,351	18,271	18,321	18,574	18,396	18,347					18,835	18,838
		9720	407,99																										426,04	407,63
		9780	408,12																										426,04	407,63
		9792		-0,319	18,814	18,827	18,501	18,503	18,295	18,298	18,355	18,392	18,325	18,347	18,599	18,427	18,380			18,3	18,83	18,835	18,838
		9840	407,54																										426,04	407,63
		9888		-0,290	18,818	18,827	18,531	18,534	18,318	18,352	18,421	18,418	18,355	18,326	18,633	18,451	18,409					18,835	18,836
		9900	406,76															7,19											426,04	407,63
		9960	406,86																										426,25	407,63
		9984		-0,270	18,817	18,826	18,547	18,556	18,343	18,368	18,437	18,435	18,363	18,348	18,657	18,476	18,428			18,322	18,83	18,834	18,836
		10020	406,36																										426,25	407,63
		10080	407,6	-0,240	18,816	18,824	18,578	18,583	18,362	18,389	18,433	18,475	18,39	18,38	18,695	18,497	18,453					18,835	18,835						426,62	407,63
		10140	407,89																										426,62	407,63
		10176		-0,203	18,817	18,826	18,619	18,617	18,388	18,426	18,51	18,47	18,397	18,406	18,726	18,532	18,482			18,374	18,83	18,833	18,837
		10200	408,27															7,14	0					0	0	0	0	0	426,62	407,63	128,82
		10260	407,4																										426,62	407,63
		10272		-0,189	18,816	18,827	18,629	18,636	18,416	18,45	18,476	18,517	18,426	18,438	18,751	18,573	18,506					18,834	18,838
		10320	407,47																										426,62	407,63
		10368		-0,150	18,816	18,826	18,673	18,669	18,461	18,475	18,549	18,526	18,458	18,48	18,777	18,592	18,540			18,425	18,831	18,834	18,839
		10380	408,67																										426,62	407,63
		10440	407,76																										426,35	407,63
		10464		-0,143	18,817	18,827	18,676	18,682	18,471	18,501	18,56	18,569	18,486	18,503	18,806	18,623	18,565					18,835	18,838
		10500	408,28															7,09											426,35	407,63
		10560	408,18	-0,105	18,818	18,827	18,717	18,718	18,533	18,515	18,572	18,596	18,558	18,532	18,836	18,649	18,599			18,496	18,837	18,834	18,839						426,14	407,63
		10620	407,5																										426,14	407,63
		10656		-0,084	18,816	18,828	18,731	18,745	18,547	18,546	18,612	18,61	18,559	18,535	18,721	18,674	18,601					18,837	18,838
		10680	407,35																										425,93	407,63
		10740	407,84																										425,93	407,63
		10752		-0,055	18,815	18,827	18,76	18,771	18,586	18,567	18,638	18,636	18,593	18,579	18,75	18,704	18,632			18,526	18,845	18,829	18,844
		10800	407,9															7,06	0					0	0	0	0	0	425,93	407,63	128,79
		10848		-0,035	18,821	18,832	18,785	18,798	18,581	18,596	18,654	18,687	18,608	18,596	18,777	18,733	18,654					18,836	18,837
		10860	408,49																										425,93	407,63
		10920	407,19																										425,72	407,63
		10944		0,003	18,815	18,826	18,826	18,82	18,6	18,639	18,69	18,708	18,632	18,622	18,802	18,751	18,681			18,617	18,844	18,841	18,839
		10980	407,5																										425,72	407,63
		11040	407,76	0,028	18,817	18,827	18,855	18,845	18,625	18,658	18,743	18,712	18,65	18,664	18,83	18,784	18,708					18,835	18,836						425,72	407,63
		11100	407,7															7,02											425,72	407,63
		11136		0,057	18,812	18,828	18,872	18,881	18,73	18,681	18,73	18,733	18,698	18,684	18,855	18,812	18,740			18,692	18,846	18,835	18,836
		11160	408,34																										425,72	407,63
		11220	408,24																										425,72	407,63
		11232		0,060	18,821	18,821	18,882	18,881	18,73	18,726	18,762	18,74	18,736	18,729	18,876	18,831	18,766					18,83	18,831
		11280	407,33																										425,51	407,63
		11328		0,103	18,817	18,827	18,926	18,925	18,786	18,766	18,804	18,787	18,756	18,762	18,907	18,851	18,802			18,701	18,841	18,834	18,837
		11340	407,35																										425,51	407,63
		11400	406,91															6,99	0					0	0	0	0	0	425,51	407,63	128,63
		11424		0,122	18,818	18,828	18,941	18,948	18,802	18,788	18,799	18,808	18,783	18,786	18,938	18,885	18,824					18,834	18,837
		11460	406,22																										425,51	407,63
		11520	406,59	0,166	18,818	18,827	18,987	18,99	18,827	18,818	18,843	18,883	18,809	18,805	18,958	18,907	18,856			18,757	18,842	18,835	18,838						426,14	407,63
		11580	407,49																										426,14	407,63
		11616		0,184	18,817	18,827	19,009	19,004	18,825	18,837	18,905	18,873	18,819	18,848	18,99	18,931	18,878					18,835	18,843
		11640	408,87																										426,14	407,63
		11700	408,26															6,97											426,14	407,63
		11712		0,215	18,817	18,828	19,036	19,038	18,835	18,835	18,908	18,91	18,855	18,872	19,006	18,954	18,897			18,823	18,84	18,834	18,838
		11760	408,11																										425,72	407,63
		11808		0,215	18,824	18,829	19,039	19,045	18,858	18,875	18,919	18,9	18,897	18,881	19,042	18,982	18,919					18,839	18,83
		11820	407,89																										425,72	407,63
		11880	407,66																										425,72	407,63
		11904		0,267	18,817	18,827	19,09	19,088	18,932	18,921	18,938	18,958	18,918	18,906	19,061	19,022	18,957			18,876	18,839	18,834	18,836
		11940	407,58																										425,72	407,63
		12000	407,52	0,296	18,818	18,827	19,12	19,117	18,928	18,935	18,968	19,014	18,92	18,942	19,09	19,04	18,980	6,94	0			18,836	18,837	0	0	0	0	0	425,72	407,63	128,8
		12060	406,63																										425,72	407,63
		12096		0,329	18,818	18,825	19,15	19,151	18,939	18,962	19,038	19,022	18,965	18,981	19,12	19,067	19,012			18,931	18,839	18,834	18,838
		12120	407,19																										426,04	407,63
		12180	407,98																										426,04	407,63
		12192		0,346	18,817	18,828	19,166	19,17	18,943	18,975	19,023	19,07	18,98	18,995	19,149	19,098	19,029					18,834	18,838
		12240	407,19																										426,04	407,63
		12288		0,379	18,817	18,827	19,199	19,203	18,964	19,004	19,063	19,083	18,997	19,029	19,182	19,126	19,056			18,974	18,838	18,835	18,836
		12300	407,57															6,91											426,04	407,63
		12360	407,6																										426,04	407,63
		12384		0,383	18,818	18,827	19,205	19,205	18,982	19,024	19,081	19,065	19,046	19,054	19,203	19,147	19,075					18,834	18,835
		12420	407,25																										426,04	407,63
		12480	407,16	0,422	18,818	18,826	19,244	19,244	19,024	19,03	19,126	19,095	19,06	19,049	19,224	19,183	19,099			19,01	18,845	18,834	18,835						426,04	407,63
		12540	407,11																										426,04	407,63
		12576		0,446	18,819	18,827	19,27	19,269	19,099	19,059	19,109	19,145	19,121	19,083	19,249	19,209	19,134					18,835	18,836
		12600	407,03															6,90	0					0	0	0	0	0	426,41	407,63	128,61
		12660	406,58																										426,41	407,63
		12672		0,478	18,82	18,828	19,301	19,303	19,119	19,103	19,194	19,164	19,129	19,121	19,278	19,234	19,168			19,058	18,846	18,834	18,838
		12720	406,92																										426,83	407,63
		12768		0,500	18,818	18,828	19,32	19,326	19,145	19,132	19,207	19,194	19,151	19,175	19,304	19,258	19,196					18,834	18,837
		12780	407,35																										426,83	407,63
		12840	407,12																										427,14	407,63
		12864		0,528	18,818	18,828	19,353	19,349	19,197	19,171	19,218	19,22	19,161	19,178	19,327	19,285	19,220			19,126	18,848	18,834	18,838
		12900	408,31															6,88											427,14	407,63
		12960	408,67	0,549	18,818	18,828	19,37	19,373	19,209	19,205	19,239	19,248	19,187	19,195	19,356	19,306	19,243					18,833	18,837						427,14	407,63
		13020	408,6																										427,14	407,63
		13056		0,579	18,819	18,828	19,398	19,407	19,224	19,233	19,296	19,258	19,235	19,203	19,38	19,336	19,271			19,193	18,847	18,835	18,837
		13080	408,65																										426,72	407,63
		13140	408,34																										426,72	407,63
		13152		0,606	18,821	18,829	19,427	19,434	19,249	19,24	19,306	19,305	19,266	19,246	19,406	19,362	19,298					18,835	18,837
		13200	407,57															6,86	0					0	0	0	0	0	426,3	407,63	129,03
		13248		0,631	18,82	18,828	19,45	19,459	19,257	19,262	19,304	19,345	19,288	19,291	19,433	19,386	19,321			19,241	18,849	18,834	18,838
		13260	408,14																										426,3	407,63
		13320	408,27																										426,3	407,63
		13344		0,660	18,82	18,829	19,482	19,487	19,287	19,286	19,355	19,359	19,33	19,319	19,461	19,414	19,351					18,835	18,835
		13380	408,11																										426,3	407,63
		13440	407,73	0,676	18,82	18,829	19,501	19,499	19,305	19,316	19,368	19,394	19,327	19,352	19,489	19,44	19,374			19,294	18,846	18,833	18,836						426,04	407,63
		13500	407,48															6,86											426,04	407,63
		13536		0,711	18,818	18,829	19,533	19,536	19,32	19,36	19,428	19,411	19,341	19,386	19,515	19,47	19,404					18,836	18,836
		13560	407,48																										426,04	407,63
		13620	407,28																										426,04	407,63
		13632		0,740	18,821	18,828	19,561	19,569	19,346	19,384	19,433	19,442	19,358	19,395	19,539	19,494	19,424			19,34	18,844	18,834	18,836
		13680	407,16																										426,04	407,63
		13728		0,766	18,824	18,825	19,59	19,592	19,373	19,388	19,457	19,477	19,37	19,414	19,565	19,52	19,445					18,834	18,837
		13740	406,95																										426,04	407,63
		13800	407,52															6,86	0					0	0	0	0	0	426,35	407,63	128,75
		13824		0,789	18,819	18,829	19,607	19,618	19,428	19,415	19,465	19,506	19,392	19,444	19,594	19,52	19,470			19,374	18,844	18,837	18,838
		13860	407,27																										426,35	407,63
		13920	407,27	0,814	18,819	18,832	19,641	19,638	19,459	19,46	19,526	19,514	19,442	19,462	19,627	19,573	19,508					18,831	18,837						426,35	407,63
		13980	409,39																										426,35	407,63
		14016		0,841	18,819	18,829	19,666	19,663	19,524	19,475	19,503	19,534	19,474	19,519	19,645	19,592	19,533			19,422	18,844	18,831	18,838
		14040	408,57																										425,98	407,63
		14100	407,49															6,85											425,98	407,63
		14112		0,850	18,819	18,828	19,68	19,666	19,507	19,507	19,543	19,529	19,505	19,567	19,668	19,615	19,555					18,835	18,841
		14160	408,18																										425,72	407,63
		14208		0,890	18,817	18,829	19,705	19,721	19,535	19,511	19,59	19,588	19,524	19,579	19,689	19,648	19,583			19,464	18,842	18,831	18,842
		14220	408,48																										425,72	407,63
		14280	407,79																										425,46	407,63
		14304		0,913	18,817	18,825	19,732	19,736	19,537	19,557	19,606	19,643	19,548	19,618	19,715	19,657	19,610					18,83	18,843
		14340	407,17																										425,46	407,63
		14400	407,25	0,947	18,825	18,834	19,77	19,782	19,552	19,561	19,63	19,677	19,569	19,618	19,743	19,692	19,630	6,83	0	19,496	18,843	18,836	18,839	0	0	0	0	0	425,46	407,63	128,79
		14460	407,76																										425,46	407,63
		14496		0,975	18,814	18,825	19,798	19,792	19,569	19,614	19,643	19,695	19,603	19,641	19,775	19,716	19,657					18,837	18,836
		14520	407,65																										425,46	407,63
		14580	406,95																										425,46	407,63
		14592		0,988	18,819	18,835	19,809	19,821	19,609	19,613	19,679	19,692	19,629	19,645	19,788	19,746	19,675			19,559	18,846	18,835	18,839
		14640	407,91																										425,46	407,63
		14688		1,017	18,817	18,829	19,838	19,841	19,653	19,634	19,68	19,709	19,665	19,675	19,825	19,767	19,701					18,837	18,839
		14700	407,09															6,82											425,46	407,63
		14760	407,15																										425,46	407,63
		14784		1,049	18,82	18,829	19,874	19,872	19,697	19,702	19,784	19,733	19,692	19,713	19,86	19,798	19,747			19,636	18,849	18,839	18,839
		14820	407,73																										425,46	407,63
		14880	407,29	1,060	18,819	18,83	19,889	19,88	19,727	19,707	19,753	19,764	19,745	19,728	19,871	19,819	19,764					18,842	18,846						425,46	407,63
		14940	407,18																										425,46	407,63
		14976		1,104	18,819	18,827	19,936	19,918	19,729	19,738	19,772	19,833	19,726	19,75	19,907	19,848	19,788			19,699	18,843	18,838	18,842
		15000	406,79															6,82	0					0	0	0	0	0	425,46	407,63	128,81
		15060	407,02																										425,46	407,63
		15072		1,118	18,819	18,829	19,938	19,945	19,749	19,754	19,826	19,822	19,782	19,764	19,926	19,869	19,811					18,838	18,841
		15120	407,25																										425,78	407,63
		15168		1,144	18,819	18,827	19,966	19,969	19,761	19,788	19,826	19,848	19,808	19,833	19,949	19,891	19,838			19,766	18,847	18,837	18,839
		15180	407,58																										425,78	407,63
		15240	406,92																										425,78	407,63
		15264		1,185	18,818	18,828	20,009	20,007	19,779	19,804	19,877	19,875	19,833	19,858	19,975	19,925	19,866					18,837	18,837
		15300	406,58															6,81											425,78	407,63
		15360	407,12	1,193	18,821	18,831	20,015	20,024	19,813	19,872	19,9	19,915	19,829	19,861	20	19,958	19,893			19,799	18,847	18,836	18,838						426,14	407,63
		15420	407,53																										426,14	407,63
		15456		1,227	18,82	18,83	20,047	20,057	19,85	19,907	19,921	19,919	19,839	19,879	20,026	19,971	19,914					18,832	18,84
		15480	408,59																										426,14	407,63
		15540	407,55																										426,14	407,63
		15552		1,246	18,82	18,832	20,066	20,078	19,844	19,918	19,933	19,945	19,899	19,883	20,107	20,006	19,942			19,811	18,847	18,836	18,836
		15600	407,88															6,81	0					0	0	0	0	0	426,14	407,63	129,06
		15648		1,275	18,821	18,831	20,102	20,101	19,885	19,933	19,971	19,985	19,943	19,915	20,111	20,033	19,972					18,836	18,839
		15660	407,1																										426,14	407,63
		15720	408,15																										426,14	407,63
		15744		1,286	18,821	18,83	20,11	20,114	19,918	19,945	20,015	19,972	19,955	19,943	20,121	20,057	19,991			19,914	18,846	18,834	18,838
		15780	407,69																										426,14	407,63
		15840	407,89	1,324	18,823	18,829	20,148	20,152	19,972	19,948	20,024	20,039	19,961	19,959	20,135	20,084	20,015					18,835	18,837						426,14	407,63
		15900	408,02															6,82											426,14	407,63
		15936		1,349	18,823	18,83	20,172	20,179	19,98	19,987	20,06	20,059	19,989	19,987	20,158	20,107	20,041			19,947	18,847	18,835	18,836
		15960	407,8																										426,14	407,63
		16020	407,2																										426,14	407,63
		16032		1,366	18,822	18,83	20,189	20,195	19,995	20,019	20,07	20,068	20,019	20,025	20,178	20,14	20,064					18,834	18,837
		16080	407,53																										426,14	407,63
		16128		1,395	18,822	18,83	20,218	20,224	20,052	20,028	20,068	20,101	20,024	20,103	20,2	20,146	20,090			19,991	18,848	18,835	18,837
		16140	407,23																										426,14	407,63
		16200	407,17															6,81	0					0	0	0	0	0	426,14	407,63	129,19
		16224		1,411	18,821	18,83	20,237	20,237	20,065	20,072	20,129	20,088	20,056	20,122	20,224	20,176	20,116					18,834	18,837
		16260	407,49																										426,14	407,63
		16320	407,84	1,436	18,822	18,832	20,265	20,262	20,096	20,084	20,121	20,126	20,095	20,146	20,243	20,202	20,139			20,048	18,848	18,834	18,835						426,14	407,63
		16380	408,25																										426,14	407,63
		16416		1,473	18,822	18,83	20,298	20,3	20,114	20,133	20,166	20,194	20,091	20,173	20,269	20,216	20,170					18,835	18,835
		16440	407,95																										426,14	407,63
		16500	408,45															6,82											426,14	407,63
		16512		1,499	18,821	18,83	20,325	20,325	20,118	20,149	20,205	20,194	20,119	20,179	20,295	20,241	20,188			20,11	18,848	18,835	18,837
		16560	408,24																										425,88	407,63
		16608		1,526	18,822	18,831	20,351	20,355	20,138	20,157	20,212	20,249	20,147	20,219	20,324	20,262	20,214					18,835	18,837
		16620	407,76																										425,88	407,63
		16680	407,53																										425,88	407,63
		16704		1,546	18,825	18,829	20,373	20,373	20,165	20,176	20,259	20,261	20,157	20,218	20,348	20,29	20,234			20,192	18,849	18,836	18,841
		16740	407,06																										425,88	407,63
		16800	407,41	1,577	18,821	18,83	20,402	20,404	20,192	20,238	20,27	20,283	20,192	20,212	20,377	20,325	20,261	6,80	0			18,835	18,84	0	0	0	0	0	425,88	407,63	129,24
		16860	407,64																										425,88	407,63
		16896		1,585	18,82	18,83	20,411	20,408	20,207	20,249	20,275	20,3	20,232	20,251	20,401	20,349	20,283			20,217	18,849	18,836	18,839
		16920	408,44																										425,88	407,63
		16980	407,74																										425,88	407,63
		16992		1,625	18,82	18,83	20,451	20,449	20,255	20,259	20,332	20,308	20,263	20,259	20,426	20,378	20,310					18,837	18,839
		17040	407,46																										425,88	407,63
		17088		1,648	18,823	18,83	20,474	20,475	20,276	20,269	20,348	20,361	20,281	20,286	20,448	20,402	20,334			20,242	18,85	18,837	18,838
		17100	406,74															6,81											425,88	407,63
		17160	406,87																										426,14	407,63
		17184		1,678	18,823	18,829	20,502	20,505	20,31	20,344	20,377	20,388	20,299	20,318	20,475	20,425	20,367					18,835	18,84
		17220	407,11																										426,14	407,63
		17280	407,66	1,700	18,82	18,831	20,524	20,527	20,329	20,347	20,387	20,415	20,309	20,4	20,499	20,452	20,392			20,323	18,849	18,838	18,84						426,41	407,63
		17340	407,31																										426,41	407,63
		17376		1,724	18,82	18,831	20,544	20,554	20,383	20,366	20,423	20,423	20,349	20,384	20,527	20,484	20,417					18,837	18,841
		17400	407,81															6,82	0					0	0	0	0	0	426,41	407,63	129,38
		17460	407,19																										426,41	407,63
		17472		1,724	18,821	18,829	20,548	20,549	20,372	20,379	20,423	20,399	20,379	20,432	20,545	20,498	20,428			20,358	18,851	18,836	18,84
		17520	407,77																										426,41	407,63
		17568		1,778	18,82	18,831	20,6	20,607	20,419	20,391	20,465	20,474	20,421	20,43	20,567	20,524	20,461					18,836	18,839
		17580	407,81																										426,41	407,63
		17640	408,05																										426,2	407,63
		17664		1,798	18,822	18,829	20,622	20,624	20,445	20,431	20,484	20,533	20,445	20,449	20,595	20,547	20,491			20,417	18,853	18,836	18,837
		17700	407,74															6,82											426,2	407,63
		17760	407,62	1,823	18,821	18,83	20,645	20,652	20,452	20,488	20,516	20,547	20,467	20,486	20,621	20,572	20,519					18,836	18,839						426,2	407,63
		17820	408,36																										426,2	407,63
		17856		1,848	18,821	18,83	20,675	20,673	20,462	20,495	20,552	20,563	20,479	20,461	20,65	20,598	20,532			20,454	18,852	18,836	18,839
		17880	408,41																										426,2	407,63
		17940	408,82																										426,2	407,63
		17952		1,879	18,821	18,829	20,703	20,705	20,488	20,529	20,574	20,588	20,492	20,493	20,671	20,631	20,558					18,837	18,841
		18000	409,13															6,81	0					0	0	0	0	0	425,67	407,63	130,87
		18048		1,902	18,821	18,83	20,731	20,725	20,538	20,593	20,589	20,625	20,553	20,531	20,701	20,653	20,598			20,486	18,852	18,836	18,84
		18060	408,88																										425,67	407,63
		18120	408,79																										424,99	407,63
		18144		1,920	18,821	18,827	20,739	20,75	20,551	20,574	20,62	20,613	20,545	20,563	20,724	20,678	20,609					18,838	18,841
		18180	408,16																										424,99	407,63
		18240	407,85	1,929	18,821	18,831	20,754	20,756	20,579	20,597	20,628	20,643	20,596	20,652	20,749	20,629	20,634			20,552	18,855	18,835	18,84						424,73	407,63
		18300	408,4															6,81											424,73	407,63
		18336		1,965	18,823	18,828	20,792	20,789	20,633	20,609	20,644	20,657	20,623	20,724	20,768	20,685	20,668					18,839	18,839
		18360	407,62																										424,46	407,63
		18420	408,19																										424,46	407,63
		18432		1,972	18,82	18,832	20,8	20,797	20,627	20,63	20,697	20,671	20,633	20,74	20,792	20,724	20,689			20,647	18,855	18,836	18,839
		18480	406,76																										424,46	407,63
		18528		2,009	18,821	18,83	20,834	20,836	20,649	20,7	20,691	20,719	20,676	20,763	20,813	20,73	20,718					18,836	18,839
		18540	407,25																										424,46	407,63
		18600	407,81															6,81	0					0	0	0	0	0	424,67	407,63	130,94
		18624		2,039	18,823	18,831	20,865	20,866	20,701	20,668	20,71	20,766	20,725	20,793	20,835	20,75	20,743			20,683	18,856	18,835	18,84
		18660	407,79																										424,67	407,63
		18720	408,32	2,050	18,823	18,83	20,876	20,878	20,7	20,678	20,704	20,78	20,757	20,811	20,861	20,804	20,762					18,835	18,84						424,67	407,63
		18780	407,57																										424,67	407,63
		18816		2,082	18,822	18,831	20,908	20,909	20,728	20,701	20,724	20,814	20,754	20,835	20,88	20,824	20,783			20,732	18,855	18,835	18,84
		18840	407,94																										424,46	407,63
		18900	407,62															6,82											424,46	407,63
		18912		2,106	18,823	18,832	20,928	20,939	20,763	20,729	20,764	20,85	20,788	20,852	20,908	20,835	20,811					18,836	18,839
		18960	407,85																										424,46	407,63
		19008		2,130	18,823	18,833	20,958	20,957	20,778	20,749	20,792	20,867	20,811	20,88	20,934	20,876	20,836			20,782	18,853	18,834	18,837
		19020	408,04																										424,46	407,63
		19080	407,56																										424,46	407,63
		19104		2,158	18,822	18,832	20,985	20,985	20,792	20,785	20,834	20,884	20,837	20,904	20,961	20,895	20,861					18,835	18,839
		19140	407,12																										424,46	407,63
		19200	407,38	2,183	18,82	18,831	21,008	21,009	20,808	20,85	20,857	20,913	20,861	20,925	20,982	20,925	20,890	6,79	0	20,831	18,853	18,834	18,84	0	0	0	0	0	424,46	407,63	130,51
		19260	407,76																										424,46	407,63
		19296		2,205	18,823	18,833	21,034	21,032	20,832	20,84	20,89	20,922	20,887	20,959	21,005	20,936	20,909					18,836	18,84
		19320	407,65																										424,46	407,63
		19380	407,29																										424,46	407,63
		19392		2,220	18,824	18,832	21,045	21,052	20,846	20,869	20,897	20,952	20,927	20,978	21,03	20,968	20,933			20,889	18,852	18,836	18,836
		19440	407,52																										424,46	407,63
		19488		2,248	18,824	18,835	21,076	21,08	20,866	20,885	20,94	20,975	20,943	20,999	21,057	20,995	20,958					18,838	18,839
		19500	407,02															6,81											424,46	407,63
		19560	407,14																										424,46	407,63
		19584		2,270	18,826	18,837	21,103	21,1	20,895	20,912	20,954	20,995	20,969	21,027	21,078	21,028	20,982			20,918	18,856	18,837	18,839
		19620	406,56																										424,46	407,63
		19680	406,81	2,298	18,826	18,834	21,123	21,132	20,916	20,971	20,98	21,025	20,989	21,052	21,107	21,052	21,012					18,836	18,841						424,88	407,63
		19740	407,32																										424,88	407,63
		19776		2,323	18,828	18,835	21,153	21,156	20,947	20,971	21,027	21,041	21,028	21,071	21,127	21,071	21,035			20,965	18,858	18,837	18,839
		19800	406,74															6,81	0					0	0	0	0	0	424,88	407,63	130,67
		19860	408,64																										424,88	407,63
		19872		2,338	18,827	18,833	21,169	21,168	20,969	20,991	21,041	21,057	21,046	21,105	21,151	21,097	21,057					18,836	18,838
		19920	407,74																										424,88	407,63
		19968		2,369	18,825	18,835	21,197	21,201	20,984	21,018	21,074	21,067	21,067	21,125	21,174	21,115	21,078			20,991	18,859	18,837	18,84
		19980	408,5																										424,88	407,63
		20040	409,02																										424,62	407,63
		20064		2,397	18,826	18,836	21,225	21,23	21,009	21,04	21,102	21,109	21,092	21,15	21,196	21,134	21,104					18,837	18,839
		20100	408,14															6,81											424,62	407,63
		20160	407,64	2,411	18,826	18,836	21,24	21,244	21,053	21,058	21,111	21,13	21,114	21,172	21,222	21,162	21,128			21,066	18,857	18,836	18,838						424,2	407,63
		20220	407,05																										424,2	407,63
		20256		2,444	18,823	18,836	21,274	21,273	21,066	21,086	21,145	21,156	21,14	21,191	21,246	21,189	21,152					18,837	18,84
		20280	406,82																										424,2	407,63
		20340	406,98																										424,2	407,63
		20352		2,468	18,826	18,835	21,294	21,302	21,087	21,11	21,16	21,183	21,151	21,216	21,271	21,209	21,173			21,109	18,859	18,836	18,84
		20400	407,27															6,81	0					0	0	0	0	0	424,57	407,63	130,68
		20448		2,487	18,824	18,838	21,315	21,322	21,115	21,143	21,175	21,197	21,162	21,243	21,293	21,241	21,196					18,838	18,839
		20460	407,43																										424,57	407,63
		20520	407,49																										424,57	407,63
		20544		2,510	18,824	18,835	21,346	21,334	21,14	21,165	21,206	21,23	21,196	21,267	21,314	21,26	21,222			21,134	18,86	18,836	18,839
		20580	407,58																										424,57	407,63
		20640	407,84	2,540	18,823	18,836	21,369	21,369	21,165	21,192	21,232	21,251	21,197	21,289	21,341	21,283	21,244					18,837	18,84						424,57	407,63
		20700	407,78															6,81											424,57	407,63
		20736		2,564	18,825	18,836	21,394	21,394	21,191	21,21	21,263	21,283	21,239	21,321	21,366	21,318	21,274			21,209	18,859	18,834	18,84
		20760	407,93																										424,57	407,63
		20820	407,09																										424,57	407,63
		20832		2,588	18,826	18,837	21,414	21,424	21,21	21,234	21,29	21,289	21,261	21,342	21,393	21,338	21,295					18,836	18,841
		20880	407,05																										424,57	407,63
		20928		2,611	18,825	18,834	21,443	21,438	21,23	21,264	21,309	21,319	21,273	21,365	21,415	21,355	21,316			21,234	18,859	18,838	18,838
		20940	407,11																										424,57	407,63
		21000	408,43															6,81	0					0	0	0	0	0	424,57	407,63	131,03
		21024		2,631	18,821	18,834	21,456	21,46	21,242	21,272	21,335	21,333	21,307	21,392	21,437	21,376	21,337					18,837	18,841
		21060	408,01																										424,57	407,63
		21120	407,14	2,665	18,814	18,834	21,482	21,496	21,276	21,304	21,358	21,367	21,343	21,408	21,463	21,405	21,365			21,275	18,863	18,836	18,837						424,57	407,63
		21180	408																										424,57	407,63
		21216		2,683	18,823	18,832	21,507	21,514	21,298	21,319	21,381	21,369	21,347	21,436	21,484	21,395	21,379					18,836	18,84
		21240	407,76																										424,57	407,63
		21300	407,62															6,81											424,57	407,63
		21312		2,707	18,822	18,832	21,534	21,535	21,332	21,368	21,404	21,404	21,387	21,456	21,512	21,445	21,413			21,346	18,86	18,838	18,839
		21360	407,33																										424,57	407,63
		21408		2,728	18,824	18,832	21,557	21,555	21,344	21,372	21,423	21,443	21,408	21,484	21,532	21,472	21,435					18,838	18,84
		21420	407,26																										424,57	407,63
		21480	407,91																										424,57	407,63
		21504		2,748	18,824	18,832	21,571	21,581	21,374	21,398	21,463	21,444	21,436	21,505	21,554	21,502	21,460			21,406	18,86	18,838	18,843
		21540	407,26																										424,57	407,63
		21600	406,45	2,776	18,823	18,832	21,602	21,606	21,401	21,433	21,472	21,488	21,463	21,526	21,578	21,51	21,484	6,81	0			18,839	18,842	0	0	0	0	0	424,57	407,63	130,95
		21660	407,09																										424,57	407,63
		21696		2,795	18,822	18,832	21,617	21,627	21,419	21,458	21,498	21,508	21,484	21,559	21,603	21,541	21,509			21,45	18,861	18,838	18,84
		21720	407,54																										425,04	407,63
		21780	407,57																										425,04	407,63
		21792		2,824	18,823	18,834	21,653	21,651	21,434	21,472	21,522	21,523	21,515	21,579	21,618	21,568	21,529					18,839	18,843
		21840	407,56																										425,04	407,63
		21888		2,843	18,822	18,834	21,67	21,671	21,453	21,484	21,549	21,544	21,535	21,598	21,646	21,588	21,550			21,505	18,859	18,84	18,842
		21900	408,16															6,83											425,04	407,63
		21960	407,85																										425,04	407,63
		21984		2,861	18,822	18,832	21,686	21,69	21,5	21,523	21,571	21,566	21,559	21,618	21,671	21,608	21,577					18,84	18,84
		22020	408,81																										425,04	407,63
		22080	408,44	2,895	18,822	18,832	21,719	21,725	21,531	21,555	21,593	21,592	21,575	21,64	21,698	21,639	21,603			21,549	18,86	18,84	18,84						424,67	407,63
		22140	407,98																										424,67	407,63
		22176		2,926	18,822	18,831	21,766	21,738	21,553	21,564	21,613	21,616	21,596	21,666	21,718	21,662	21,624					18,836	18,84
		22200	407,94															6,81	0					0	0	0	0	0	424,46	407,63	130,51
		22260	407,66																										424,46	407,63
		22272		2,951	18,822	18,831	21,781	21,774	21,566	21,592	21,639	21,657	21,615	21,683	21,736	21,652	21,643			21,613	18,862	18,838	18,84
		22320	407,55																										424,46	407,63
		22368		2,976	18,821	18,831	21,813	21,792	21,585	21,623	21,665	21,671	21,627	21,712	21,763	21,708	21,669					18,839	18,842
		22380	408,01																										424,46	407,63
		22440	407,48																										424,46	407,63
		22464		3,001	18,824	18,831	21,842	21,815	21,612	21,644	21,669	21,7	21,675	21,74	21,786	21,736	21,695			21,639	18,859	18,839	18,839
		22500	406,6															6,84											424,46	407,63
		22560	407,39	3,019	18,822	18,831	21,851	21,84	21,642	21,671	21,711	21,715	21,694	21,763	21,809	21,76	21,721					18,839	18,842						424,67	407,63
		22620	406,83																										424,67	407,63
		22656		3,044	18,823	18,831	21,882	21,86	21,67	21,689	21,732	21,728	21,714	21,787	21,832	21,785	21,742			21,687	18,859	18,838	18,84
		22680	407,58																										424,94	407,63
		22740	408,47																										424,94	407,63
		22752		3,069	18,821	18,827	21,902	21,885	21,678	21,714	21,753	21,76	21,726	21,817	21,859	21,805	21,764					18,838	18,84
		22800	407,2															6,84	0					0	0	0	0	0	424,94	407,63	130,82
		22848		3,090	18,823	18,832	21,93	21,905	21,706	21,734	21,786	21,782	21,752	21,833	21,881	21,813	21,786			21,705	18,858	18,836	18,841
		22860	407,91																										424,94	407,63
		22920	407,88																										424,94	407,63
		22944		3,115	18,824	18,83	21,954	21,931	21,73	21,752	21,799	21,81	21,767	21,849	21,903	21,843	21,807					18,837	18,84
		22980	407,84																										424,94	407,63
		23040	408,09	3,133	18,822	18,831	21,972	21,947	21,741	21,772	21,817	21,828	21,796	21,88	21,923	21,873	21,829			21,79	18,862	18,837	18,839						424,94	407,63
		23100	408,03															6,83											424,94	407,63
		23136		3,165	18,823	18,834	22,004	21,983	21,763	21,791	21,847	21,866	21,828	21,9	21,949	21,897	21,855					18,835	18,835
		23160	408,45																										424,67	407,63
		23220	406,92																										424,67	407,63
		23232		3,182	18,825	18,833	22,02	22,002	21,801	21,811	21,868	21,892	21,856	21,921	21,968	21,925	21,880			21,81	18,861	18,838	18,841
		23280	407,68																										424,67	407,63
		23328		3,217	18,826	18,833	22,043	22,049	21,819	21,838	21,89	21,913	21,889	21,945	21,991	21,94	21,903					18,837	18,834
		23340	407,64																										424,67	407,63
		23400	408,37															6,84	0					0	0	0	0	0	424,67	407,63	130,89
		23424		3,242	18,827	18,833	22,07	22,075	21,835	21,874	21,907	21,942	21,896	21,972	22,015	21,956	21,925			21,843	18,865	18,838	18,84
		23460	406,93																										424,67	407,63
		23520	407,09	3,251	18,825	18,834	22,083	22,079	21,85	21,887	21,933	21,964	21,92	21,978	22,039	21,968	21,942					18,836	18,84						424,67	407,63
		23580	408,32																										424,67	407,63
		23616		3,281	18,826	18,836	22,111	22,112	21,885	21,903	21,955	21,979	21,952	22,014	22,056	21,998	21,968			21,891	18,864	18,836	18,84
		23640	407,87																										424,67	407,63
		23700	407,92															6,85											424,67	407,63
		23712		3,296	18,827	18,836	22,127	22,127	21,906	21,926	21,988	21,998	21,959	22,035	22,085	22,008	21,988					18,836	18,839
		23760	407,29																										424,67	407,63
		23808		3,325	18,827	18,835	22,156	22,156	21,945	21,965	22,004	22,014	21,964	22,058	22,131	22,04	22,015			21,977	18,865	18,837	18,84
		23820	407,34																										424,67	407,63
		23880	408,14																										424,67	407,63
		23904		3,345	18,826	18,837	22,175	22,177	21,962	21,993	22,026	22,052	22,015	22,079	22,142	22,072	22,043					18,836	18,839
		23940	407,81																										424,67	407,63
		24000	408,05	3,362	18,828	18,836	22,191	22,198	21,974	22,005	22,04	22,068	22,031	22,11	22,157	22,092	22,060	6,84	0	22,016	18,866	18,837	18,838	0	0	0	0	0	424,41	407,63	130,87
		24060	407,76																										424,41	407,63
		24096		3,388	18,825	18,835	22,221	22,215	21,997	22,038	22,073	22,076	22,065	22,128	22,179	22,121	22,085					18,836	18,841
		24120	408,19																										424,41	407,63
		24180	408,24																										424,41	407,63
		24192		3,411	18,828	18,836	22,243	22,244	22,022	22,055	22,096	22,094	22,085	22,148	22,197	22,138	22,104			22,051	18,869	18,839	18,84
		24240	407,64																										424,41	407,63
		24288		3,430	18,826	18,837	22,261	22,262	22,05	22,068	22,123	22,131	22,101	22,168	22,216	22,165	22,128					18,839	18,843
		24300	408,17															6,85											424,41	407,63
		24360	407,97																										424,41	407,63
		24384		3,460	18,827	18,835	22,289	22,293	22,068	22,089	22,144	22,153	22,097	22,191	22,238	22,186	22,146			22,094	18,867	18,839	18,842
		24420	407,78																										424,41	407,63
		24480	407,87	3,479	18,826	18,837	22,31	22,31	22,086	22,114	22,161	22,176	22,143	22,209	22,261	22,211	22,170					18,839	18,841						424,41	407,63
		24540	407,42																										424,41	407,63
		24576		3,504	18,825	18,834	22,329	22,338	22,134	22,14	22,184	22,199	22,153	22,234	22,281	22,236	22,195			22,144	18,867	18,84	18,841
		24600	406,96															6,86	0					0	0	0	0	0	424,41	407,63	131,23
		24660	406,38																										424,41	407,63
		24672		3,521	18,824	18,836	22,347	22,355	22,151	22,151	22,198	22,229	22,187	22,263	22,307	22,257	22,218					18,839	18,842
		24720	407,51																										424,88	407,63
		24768		3,547	18,826	18,836	22,378	22,377	22,183	22,183	22,229	22,246	22,202	22,283	22,326	22,273	22,241			22,142	18,865	18,836	18,84
		24780	406,98																										424,88	407,63
		24840	408,02																										425,2	407,63
		24864		3,574	18,825	18,835	22,405	22,402	22,2	22,208	22,245	22,264	22,229	22,308	22,349	22,292	22,262					18,836	18,843
		24900	408,43															6,87											425,2	407,63
		24960	408,19	3,584	18,828	18,836	22,415	22,418	22,214	22,23	22,267	22,304	22,235	22,323	22,371	22,324	22,284			22,187	18,868	18,837	18,842						424,88	407,63
		25020	409,26																										424,88	407,63
		25056		3,615	18,825	18,834	22,444	22,444	22,234	22,243	22,286	22,316	22,268	22,342	22,395	22,347	22,304					18,839	18,844
		25080	407,96																										424,52	407,63
		25140	406,99																										424,52	407,63
		25152		3,627	18,827	18,836	22,46	22,457	22,254	22,268	22,318	22,331	22,311	22,366	22,414	22,366	22,328			22,23	18,868	18,84	18,841
		25200	406,68															6,87	0					0	0	0	0	0	424,52	407,63	131,17
		25248		3,654	18,826	18,836	22,485	22,485	22,274	22,281	22,323	22,365	22,331	22,395	22,437	22,39	22,349					18,841	18,842
		25260	406,56																										424,52	407,63
		25320	407,77																										424,99	407,63
		25344		3,672	18,826	18,836	22,502	22,504	22,302	22,306	22,354	22,358	22,353	22,421	22,462	22,412	22,371			22,309	18,864	18,842	18,843
		25380	407,61																										424,99	407,63
		25440	407,87	3,706	18,828	18,836	22,535	22,541	22,324	22,333	22,376	22,397	22,361	22,442	22,482	22,432	22,393					18,84	18,84						424,99	407,63
		25500	407,72															6,88											424,99	407,63
		25536		3,720	18,826	18,837	22,549	22,553	22,341	22,347	22,399	22,435	22,375	22,46	22,504	22,454	22,414			22,35	18,863	18,838	18,843
		25560	407,91																										424,99	407,63
		25620	407,81																										424,99	407,63
		25632		3,743	18,826	18,836	22,573	22,574	22,369	22,385	22,426	22,445	22,386	22,48	22,527	22,478	22,437					18,842	18,838
		25680	408,29																										424,99	407,63
		25728		3,770	18,826	18,835	22,6	22,601	22,392	22,422	22,439	22,473	22,419	22,503	22,549	22,502	22,462			22,381	18,866	18,841	18,843
		25740	408,27																										424,99	407,63
		25800	408,72															6,89	0					0	0	0	0	0	424,67	407,63	131,37
		25824		3,792	18,827	18,836	22,623	22,624	22,42	22,445	22,466	22,491	22,453	22,525	22,568	22,518	22,486					18,841	18,843
		25860	408,89																										424,67	407,63
		25920	408,42	3,815	18,827	18,837	22,647	22,646	22,438	22,491	22,501	22,521	22,472	22,537	22,593	22,546	22,512			22,425	18,874	18,84	18,843						424,1	407,63
		25980	407,42																										424,1	407,63
		26016		3,838	18,826	18,835	22,668	22,67	22,461	22,494	22,508	22,545	22,485	22,571	22,618	22,543	22,528					18,842	18,843
		26040	406,77																										424,1	407,63
		26100	405,88															6,89											424,1	407,63
		26112		3,853	18,829	18,833	22,684	22,684	22,479	22,516	22,535	22,566	22,523	22,589	22,638	22,586	22,554			22,48	18,87	18,84	18,843
		26160	407,35																										424,73	407,63
		26208		3,873	18,828	18,836	22,705	22,705	22,497	22,516	22,556	22,579	22,521	22,615	22,66	22,609	22,571					18,841	18,841
		26220	407,57																										424,73	407,63
		26280	407,96																										424,73	407,63
		26304		3,899	18,826	18,837	22,726	22,734	22,532	22,56	22,589	22,59	22,57	22,634	22,681	22,625	22,598			22,532	18,869	18,84	18,839
		26340	407,91																										424,73	407,63
		26400	407,79	3,928	18,825	18,836	22,753	22,763	22,556	22,586	22,608	22,612	22,591	22,66	22,703	22,647	22,620	6,89	0			18,841	18,842	0	0	0	0	0	424,73	407,63	131,15
		26460	408,51																										424,73	407,63
		26496		3,946	18,827	18,834	22,773	22,78	22,571	22,609	22,625	22,647	22,604	22,676	22,724	22,666	22,640			22,558	18,867	18,842	18,841
		26520	407,31																										424,52	407,63
		26580	407,35																										424,52	407,63
		26592		3,961	18,827	18,835	22,791	22,794	22,594	22,621	22,659	22,66	22,636	22,702	22,748	22,694	22,664					18,84	18,841
		26640	407,23																										424,52	407,63
		26688		3,986	18,831	18,837	22,817	22,823	22,628	22,646	22,675	22,671	22,658	22,718	22,769	22,714	22,685			22,628	18,868	18,837	18,841
		26700	408,26															6,89											424,52	407,63
		26760	407,5																										424,52	407,63
		26784		4,009	18,827	18,835	22,837	22,844	22,644	22,672	22,685	22,694	22,671	22,74	22,788	22,738	22,704					18,839	18,842
		26820	408,34																										424,52	407,63
		26880	408,38	4,035	18,827	18,836	22,867	22,867	22,679	22,688	22,713	22,719	22,696	22,764	22,807	22,765	22,729			22,642	18,871	18,843	18,842						424,52	407,63
		26940	408,17																										424,52	407,63
		26976		4,054	18,827	18,837	22,884	22,888	22,7	22,727	22,734	22,759	22,678	22,778	22,833	22,79	22,750					18,84	18,842
		27000	407,22															6,88	0					0	0	0	0	0	424,2	407,63	131,14
		27060	408,05																										424,2	407,63
		27072		4,075	18,827	18,835	22,907	22,905	22,725	22,749	22,761	22,77	22,716	22,816	22,855	22,805	22,775			22,729	18,869	18,84	18,843
		27120	407,43																										424,2	407,63
		27168		4,092	18,827	18,837	22,923	22,926	22,73	22,751	22,786	22,791	22,764	22,83	22,878	22,827	22,795					18,839	18,842
		27180	408,49																										424,2	407,63
		27240	408,87																										424,2	407,63
		27264		4,114	18,827	18,837	22,943	22,95	22,74	22,762	22,807	22,806	22,764	22,845	22,899	22,847	22,809			22,745	18,869	18,84	18,844
		27300	407,74															6,91											424,2	407,63
		27360	406,52	4,133	18,829	18,838	22,969	22,963	22,775	22,791	22,82	22,836	22,785	22,873	22,917	22,867	22,833					18,841	18,843						423,89	407,63
		27420	406,74																										423,89	407,63
		27456		4,158	18,828	18,837	22,992	22,989	22,798	22,822	22,85	22,866	22,813	22,898	22,941	22,885	22,859			22,797	18,869	18,841	18,843
		27480	407,21																										424,36	407,63
		27540	407,72																										424,36	407,63
		27552		4,178	18,828	18,838	23,016	23,006	22,825	22,839	22,892	22,883	22,839	22,912	22,961	22,906	22,882					18,842	18,844
		27600	406,57															6,91	0					0	0	0	0	0	424,36	407,63	131,47
		27648		4,202	18,829	18,838	23,035	23,035	22,829	22,87	22,909	22,906	22,84	22,938	22,982	22,937	22,901			22,824	18,868	18,837	18,842
		27660	407,78																										424,36	407,63
		27720	409,09																										424,62	407,63
		27744		4,193	18,827	18,84	23,022	23,03	23,036	23,056	23,013	22,922	22,867	22,949	22,996	22,935	22,972					18,84	18,845
		27780	300,9																										0	0
Fri Nov 17 2017 17:50:14
