# Supplementary material for: Data from calorimetric decay heat measurements of five used PWR 17x17 nuclear fuel assemblies
Source: Data Brief. 2019 Dec 2;28:104917. doi: 10.1016/j.dib.2019.104917 (PMC6926112; doi:10.1016/j.dib.2019.104917)
Supplement: Multimedia component 1 [file mmc1.zip › Data/Calibration data from model measurements/EV_1350W_2019-03-15.xlsx]

## Sheet: 2019-03-15 1350W
Tinfo1	Tinfo2	Logg_tid	T1	T2	T3	T4	T5	T6	T7	T8	T9	T10	T11	T12	T13	T14	T15	T16	T17	T18	T19	T20	T21	T22	T23	T24	T25	T26	T27	T28	T29	T30
KSN	2019-03-15 1350W
Kalib. Temperaturstegringsprincipen	2019-03-15 1350W
KA701	KA702
40	-82
0,00528	0,00520
KA703	KA704
-29	-239
0,00374	0,00517
KA705	KALIB.TEMP
-118	0,0
0,00538	FÖRSTÄRKNING
	007
			_251KA901_A_kW	_251KA509	_251KA501_B1	_251KA501_B2	_251KA502_B1	_251KA502_B2	_251KA511_B1	_251KA511_B2	_251KA511_B3	_251KA511_B4	_251KA511_B5	_251KA511_B6	_251KA511_B7	_251KA511_B8	_251KA511	_251KA751_Vikt	_251KA101	_251KA521_B1	_251KA522_B1	_251KA531_B1	_251KA531_B2	_251KA701	_251KA702	_251KA703	_251KA704	_251KA705	_251EA1	EA1_Börvärde	_251KA901_B_PA
			W	°C	°C	°C	°C	°C	°C	°C	°C	°C	°C	°C	°C	°C	°C	kg	bar	°C	°C	°C	°C	Gy/h	Gy/h	Gy/h	Gy/h	Gy/h	W	W	W
Fri Mar 15 2019 09:26:03		60	1351,5																										1356,14	1352,48
		96		1,113	16,274	16,284	17,389	17,394	17,195	17,175	17,241	17,276	17,163	17,18	17,111	17,139	17,185					19,467	19,469
		120	1352,06																										1356,14	1352,48
		180	1351,51																										1356,14	1352,48
		192		1,025	16,364	16,411	17,411	17,415	17,186	17,173	17,242	17,263	17,163	17,175	17,233	17,135	17,196			17,187	19,482	19,478	19,478
		240	1351,53																										1356,14	1352,48
		288		0,851	16,609	16,672	17,484	17,499	17,183	17,178	17,243	17,249	17,166	17,155	17,373	17,136	17,210					19,472	19,478
		300	1350,13															9,62											1356,85	1352,48
		360	1351,51																										1356,85	1352,48
		384		0,428	17,154	17,201	17,587	17,623	17,192	17,2	17,258	17,3	17,184	17,231	17,491	17,275	17,266			17,188	19,476	19,467	19,475
		420	1351,96																										1356,85	1352,48
		480	1353,18	0,010	17,661	17,694	17,687	17,688	17,207	17,227	17,294	17,357	17,226	17,302	17,61	17,388	17,326					19,473	19,473						1356,85	1352,48
		540	1352,69																										1356,85	1352,48
		576		-0,320	18,076	18,11	17,78	17,766	17,236	17,244	17,311	17,423	17,28	17,313	17,724	17,422	17,369			17,264	19,477	19,474	19,474
		600	1353,07															9,30	0					-2,63	-3,22	-0,86	-0,59	-2,98	1356,85	1352,48	125,55
		660	1352,82																										1356,85	1352,48
		672		-0,543	18,393	18,411	17,849	17,869	17,351	17,3	17,424	17,504	17,33	17,359	17,818	17,551	17,455					19,473	19,473
		720	1352,28																										1356,85	1352,48
		768		-0,688	18,623	18,64	17,935	17,951	17,508	17,43	17,545	17,555	17,525	17,401	17,926	17,711	17,575			17,413	19,476	19,473	19,479
		780	1352,36																										1356,85	1352,48
		840	1352,89																										1356,85	1352,48
		864		-0,793	18,791	18,812	18,005	18,011	17,571	17,484	17,545	17,609	17,553	17,464	18,008	17,743	17,622					19,467	19,48
		900	1352,57															9,02											1356,85	1352,48
		960	1351,91	-0,836	18,922	18,941	18,093	18,099	17,582	17,591	17,698	17,636	17,692	17,552	18,095	17,851	17,712			17,522	19,475	19,474	19,475						1356,85	1352,48
		1020	1352,48																										1356,85	1352,48
		1056		-0,849	19,026	19,04	18,184	18,184	17,68	17,621	17,801	17,752	17,789	17,623	18,207	17,906	17,797					19,476	19,478
		1080	1352,84																										1356,85	1352,48
		1140	1352,55																										1356,85	1352,48
		1152		-0,868	19,094	19,119	18,229	18,249	17,838	17,743	17,804	17,796	17,872	17,693	18,264	17,907	17,865			17,679	19,474	19,472	19,48
		1200	1352,1															8,79	0					-2,67	-3,25	-0,88	-0,63	-3,02	1356,85	1352,48	125,54
		1248		-0,845	19,166	19,18	18,326	18,33	17,894	17,846	17,954	17,893	17,862	17,818	18,352	17,984	17,950					19,473	19,477
		1260	1352,52																										1356,85	1352,48
		1320	1351,72																										1356,85	1352,48
		1344		-0,831	19,218	19,222	18,383	18,394	17,888	17,904	18,008	18,009	17,935	17,929	18,421	18,127	18,028			17,885	19,476	19,476	19,475
		1380	1352,2																										1356,85	1352,48
		1440	1352,01	-0,778	19,258	19,271	18,475	18,499	17,976	17,988	17,993	18,088	17,98	18,043	18,518	18,077	18,083					19,473	19,475						1356,85	1352,48
		1500	1352,51															8,57											1356,85	1352,48
		1536		-0,733	19,291	19,303	18,55	18,579	18,053	18,048	18,107	18,142	18,132	18,323	18,579	18,16	18,193			17,992	19,477	19,472	19,477
		1560	1351,98																										1356,85	1352,48
		1620	1352,72																										1356,85	1352,48
		1632		-0,693	19,315	19,334	18,627	18,635	18,113	18,147	18,235	18,156	18,128	18,328	18,663	18,271	18,255					19,474	19,477
		1680	1352,92																										1356,85	1352,48
		1728		-0,653	19,34	19,359	18,701	18,692	18,141	18,155	18,272	18,248	18,334	18,397	18,748	18,262	18,320			18,343	19,477	19,475	19,474
		1740	1351,98																										1356,85	1352,48
		1800	1352,92															8,41	0					-2,67	-3,26	-0,88	-0,63	-3,02	1356,85	1352,48	125,68
		1824		-0,582	19,357	19,371	18,766	18,798	18,181	18,228	18,362	18,399	18,428	18,492	18,826	18,419	18,417					19,47	19,471
		1860	1352,35																										1356,85	1352,48
		1920	1351,84	-0,528	19,376	19,382	18,841	18,862	18,287	18,322	18,412	18,467	18,492	18,569	18,759	18,556	18,483			18,431	19,478	19,474	19,473						1356,85	1352,48
		1980	1351,89																										1356,85	1352,48
		2016		-0,443	19,385	19,396	18,949	18,947	18,387	18,402	18,488	18,617	18,514	18,601	18,84	18,555	18,550					19,474	19,476
		2040	1351,79																										1356,85	1352,48
		2100	1351,84															8,27											1356,85	1352,48
		2112		-0,387	19,391	19,406	19,009	19,015	18,459	18,459	18,595	18,65	18,602	18,742	18,914	18,672	18,637			18,639	19,479	19,471	19,475
		2160	1351,91																										1356,85	1352,48
		2208		-0,302	19,402	19,415	19,106	19,107	18,57	18,616	18,726	18,7	18,75	18,787	18,985	18,768	18,738					19,473	19,475
		2220	1351,37																										1356,85	1352,48
		2280	1351,18																										1356,85	1352,48
		2304		-0,237	19,415	19,421	19,184	19,178	18,615	18,64	18,705	18,825	18,822	18,962	19,068	18,833	18,809			18,787	19,479	19,473	19,463
		2340	1350,38																										1357,68	1352,48
		2400	1351,44	-0,182	19,415	19,432	19,238	19,244	18,657	18,692	18,772	18,854	18,907	18,974	19,143	18,899	18,862	8,16	0			19,474	19,475	-2,63	-3,2	-0,86	-0,58	-2,97	1357,68	1352,48	125,89
		2460	1352,66																										1357,68	1352,48
		2496		-0,096	19,419	19,433	19,323	19,338	18,8	18,823	18,929	18,918	18,975	19,034	19,243	18,923	18,956			18,963	19,486	19,475	19,478
		2520	1352,87																										1357,68	1352,48
		2580	1352,43																										1357,68	1352,48
		2592		-0,013	19,431	19,433	19,411	19,427	18,879	18,898	19,008	19,012	19,057	19,007	19,309	19,136	19,038					19,474	19,474
		2640	1352,88																										1357,68	1352,48
		2688		0,044	19,428	19,438	19,469	19,486	18,975	18,952	19,063	19,016	19,096	19,041	19,381	19,167	19,086			19,027	19,476	19,472	19,472
		2700	1351,53															8,06											1357,68	1352,48
		2760	1350,88																										1357,68	1352,48
		2784		0,158	19,432	19,447	19,595	19,6	19,069	19,02	19,187	19,21	19,145	19,157	19,462	19,314	19,195					19,476	19,485
		2820	1351,35																										1357,68	1352,48
		2880	1351,63	0,196	19,437	19,447	19,64	19,635	19,154	19,119	19,229	19,263	19,179	19,177	19,555	19,44	19,264			19,168	19,48	19,471	19,478						1357,68	1352,48
		2940	1350,69																										1357,68	1352,48
		2976		0,281	19,44	19,458	19,735	19,725	19,214	19,174	19,323	19,34	19,28	19,322	19,62	19,41	19,335					19,474	19,476
		3000	1351,45															7,99	0					-2,62	-3,21	-0,85	-0,58	-2,98	1357,68	1352,48	126,19
		3060	1351,41																										1357,68	1352,48
		3072		0,401	19,435	19,447	19,836	19,848	19,46	19,352	19,478	19,384	19,43	19,307	19,709	19,502	19,453			19,307	19,477	19,47	19,476
		3120	1351,36																										1357,68	1352,48
		3168		0,431	19,445	19,454	19,869	19,892	19,435	19,372	19,383	19,448	19,47	19,37	19,783	19,544	19,476					19,472	19,47
		3180	1351,45																										1357,68	1352,48
		3240	1351,23																										1357,68	1352,48
		3264		0,553	19,441	19,456	20,001	20,002	19,552	19,478	19,55	19,634	19,521	19,485	19,861	19,513	19,574			19,433	19,477	19,468	19,466
		3300	1352,29															7,93											1357,68	1352,48
		3360	1352,78	0,610	19,443	19,452	20,054	20,061	19,611	19,586	19,649	19,678	19,65	19,561	19,966	19,671	19,672					19,473	19,473						1357,68	1352,48
		3420	1352,52																										1357,68	1352,48
		3456		0,694	19,443	19,462	20,14	20,152	19,687	19,617	19,655	19,729	19,679	19,696	20,035	19,914	19,751			19,628	19,475	19,477	19,486
		3480	1351,54																										1357,68	1352,48
		3540	1351,54																										1357,68	1352,48
		3552		0,734	19,447	19,463	20,192	20,187	19,697	19,682	19,759	19,797	19,709	19,81	20,123	19,858	19,804					19,468	19,477
		3600	1351,55															7,89	0					-2,61	-3,19	-0,84	-0,57	-2,95	1357,68	1352,48	126,2
		3648		0,836	19,445	19,462	20,278	20,301	19,918	19,79	19,929	19,89	19,782	19,871	20,181	19,949	19,914			19,816	19,48	19,473	19,478
		3660	1351,54																										1357,68	1352,48
		3720	1351,42																										1357,68	1352,48
		3744		0,921	19,447	19,459	20,367	20,381	19,932	20,009	19,944	19,948	19,837	20,104	20,255	19,961	19,999					19,476	19,474
		3780	1350,93																										1357,68	1352,48
		3840	1351,32	0,947	19,462	19,46	20,398	20,419	20,011	19,928	19,977	19,982	19,898	20,19	20,327	20,128	20,055			19,984	19,483	19,474	19,476						1357,68	1352,48
		3900	1350,49															7,87											1357,68	1352,48
		3936		1,044	19,453	19,461	20,499	20,504	20,036	20,033	20,075	20,112	19,984	20,247	20,39	20,11	20,123					19,475	19,472
		3960	1352,23																										1358,39	1352,48
		4020	1352,26																										1358,39	1352,48
		4032		1,091	19,458	19,471	20,553	20,559	20,103	20,094	20,11	20,221	20,202	20,272	20,476	20,194	20,209			20,163	19,483	19,472	19,473
		4080	1351,36																										1358,39	1352,48
		4128		1,164	19,458	19,458	20,622	20,622	20,181	20,127	20,191	20,196	20,314	20,406	20,535	20,327	20,285					19,469	19,476
		4140	1352,32																										1358,39	1352,48
		4200	1352,77															7,83	0					-2,63	-3,21	-0,85	-0,59	-2,98	1358,39	1352,48	126
		4224		1,249	19,461	19,462	20,701	20,72	20,186	20,225	20,269	20,291	20,424	20,492	20,619	20,371	20,360			20,404	19,48	19,473	19,476
		4260	1351,56																										1358,39	1352,48
		4320	1352,35	1,308	19,448	19,468	20,758	20,773	20,313	20,311	20,285	20,398	20,407	20,594	20,681	20,458	20,431					19,472	19,483						1358,39	1352,48
		4380	1351,5																										1358,39	1352,48
		4416		1,410	19,458	19,469	20,881	20,866	20,458	20,377	20,366	20,511	20,469	20,621	20,769	20,495	20,508			20,528	19,481	19,473	19,477
		4440	1351,62																										1358,39	1352,48
		4500	1351,86															7,82											1358,39	1352,48
		4512		1,502	19,454	19,469	20,965	20,962	20,489	20,425	20,505	20,602	20,578	20,613	20,847	20,7	20,595					19,475	19,477
		4560	1352,43																										1358,39	1352,48
		4608		1,570	19,454	19,465	21,026	21,033	20,566	20,529	20,585	20,621	20,596	20,629	20,924	20,734	20,648			20,55	19,471	19,47	19,48
		4620	1351,9																										1358,39	1352,48
		4680	1351,93																										1358,39	1352,48
		4704		1,678	19,449	19,467	21,122	21,149	20,677	20,662	20,719	20,752	20,621	20,633	20,999	20,836	20,737					19,48	19,476
		4740	1350,88																										1358,39	1352,48
		4800	1351,16	1,757	19,455	19,467	21,217	21,22	20,765	20,767	20,859	20,842	20,744	20,705	21,102	20,875	20,832	7,82	0	20,627	19,477	19,473	19,477	-2,66	-3,24	-0,87	-0,61	-3	1358,39	1352,48	126,23
		4860	1350,81																										1358,39	1352,48
		4896		1,846	19,452	19,466	21,307	21,303	20,896	20,815	20,831	20,869	20,808	20,754	21,177	20,872	20,878					19,468	19,478
		4920	1351,78																										1358,39	1352,48
		4980	1352,96																										1358,39	1352,48
		4992		1,904	19,462	19,468	21,359	21,378	20,922	20,893	20,913	20,91	20,87	20,888	21,264	20,878	20,942			20,821	19,482	19,474	19,47
		5040	1351,87																										1358,39	1352,48
		5088		1,950	19,456	19,46	21,413	21,403	20,963	20,916	20,928	20,969	20,934	21,081	21,318	21,046	21,019					19,471	19,478
		5100	1351,82															7,81											1358,39	1352,48
		5160	1351,5																										1358,39	1352,48
		5184		2,013	19,451	19,469	21,463	21,482	20,962	20,953	21,052	21,054	21,021	21,183	21,38	21,281	21,111			21,04	19,479	19,473	19,477
		5220	1351,97																										1358,39	1352,48
		5280	1352	2,087	19,454	19,469	21,543	21,554	20,977	21,04	21,125	21,204	21,078	21,2	21,45	21,27	21,168					19,471	19,473						1358,39	1352,48
		5340	1351,49																										1358,39	1352,48
		5376		2,189	19,461	19,467	21,648	21,658	21,075	21,22	21,261	21,217	21,278	21,213	21,538	21,386	21,274			21,126	19,478	19,474	19,477
		5400	1350,32															7,81	0					-2,61	-3,21	-0,84	-0,56	-2,96	1358,39	1352,48	126,27
		5460	1351,08																										1358,39	1352,48
		5472		2,238	19,454	19,47	21,692	21,707	21,198	21,233	21,241	21,264	21,312	21,258	21,6	21,46	21,321					19,473	19,475
		5520	1351,38																										1359,22	1352,48
		5568		2,347	19,456	19,466	21,809	21,807	21,466	21,465	21,366	21,48	21,344	21,339	21,667	21,5	21,453			21,252	19,48	19,473	19,476
		5580	1351,62																										1359,22	1352,48
		5640	1351,34																										1359,22	1352,48
		5664		2,422	19,457	19,463	21,88	21,885	21,471	21,44	21,443	21,514	21,436	21,389	21,772	21,562	21,503					19,476	19,473
		5700	1351,91															7,80											1359,22	1352,48
		5760	1352,31	2,495	19,458	19,471	21,964	21,955	21,509	21,488	21,548	21,508	21,55	21,465	21,833	21,697	21,575			21,436	19,479	19,474	19,478						1359,22	1352,48
		5820	1352,33																										1359,22	1352,48
		5856		2,563	19,469	19,461	22,038	22,018	21,582	21,572	21,579	21,606	21,599	21,605	21,924	21,588	21,632					19,476	19,481
		5880	1352																										1359,22	1352,48
		5940	1352,91																										1359,22	1352,48
		5952		2,635	19,458	19,474	22,094	22,107	21,684	21,642	21,701	21,68	21,612	21,653	22,007	21,875	21,732			21,645	19,486	19,468	19,483
		6000	1353,27															7,79	0					-2,61	-3,19	-0,84	-0,57	-2,96	1359,22	1352,48	126,21
		6048		2,690	19,457	19,467	22,15	22,154	21,683	21,655	21,688	21,745	21,726	21,683	22,113	21,948	21,780					19,477	19,482
		6060	1352,48																										1359,22	1352,48
		6120	1351,51																										1359,22	1352,48
		6144		2,784	19,454	19,474	22,247	22,249	21,739	21,708	21,796	21,836	21,839	21,797	22,147	21,992	21,857			21,804	19,481	19,473	19,481
		6180	1351,43																										1359,22	1352,48
		6240	1351,85	2,833	19,462	19,47	22,281	22,317	21,817	21,807	21,846	21,86	21,963	21,857	22,208	22,072	21,929					19,474	19,481						1359,22	1352,48
		6300	1351,5															7,78											1359,22	1352,48
		6336		2,923	19,461	19,471	22,39	22,389	21,867	21,902	21,875	22,02	21,991	21,937	22,272	22,103	21,996			21,924	19,486	19,477	19,476
		6360	1351,49																										1359,22	1352,48
		6420	1351,74																										1359,22	1352,48
		6432		2,963	19,47	19,47	22,437	22,428	21,972	21,96	21,985	22,041	22,062	22,027	22,344	22,146	22,067					19,469	19,484
		6480	1352,14																										1359,22	1352,48
		6528		3,081	19,457	19,467	22,544	22,541	22,086	22,031	22,09	22,143	22,11	22,191	22,418	22,223	22,161			22,034	19,492	19,478	19,481
		6540	1352,11																										1359,22	1352,48
		6600	1350,91															7,78	0					-2,67	-3,23	-0,88	-0,62	-3,01	1359,22	1352,48	126,25
		6624		3,162	19,461	19,472	22,617	22,64	22,127	22,099	22,15	22,262	22,164	22,301	22,5	22,241	22,231					19,474	19,475
		6660	1350,76																										1359,22	1352,48
		6720	1350,97	3,218	19,459	19,469	22,672	22,692	22,17	22,18	22,22	22,247	22,248	22,361	22,573	22,263	22,283			22,181	19,489	19,475	19,47						1359,22	1352,48
		6780	1350,35																										1359,22	1352,48
		6816		3,274	19,458	19,471	22,737	22,741	22,243	22,244	22,323	22,346	22,314	22,489	22,637	22,344	22,367					19,478	19,478
		6840	1351,08																										1360,09	1352,48
		6900	1351,97															7,79											1360,09	1352,48
		6912		3,360	19,466	19,472	22,826	22,833	22,289	22,353	22,476	22,418	22,45	22,533	22,712	22,491	22,465			22,381	19,495	19,474	19,474
		6960	1351,54																										1360,09	1352,48
		7008		3,420	19,459	19,469	22,887	22,881	22,351	22,379	22,464	22,544	22,466	22,545	22,783	22,591	22,515					19,475	19,478
		7020	1352,05																										1360,09	1352,48
		7080	1351,74																										1360,09	1352,48
		7104		3,513	19,462	19,473	22,985	22,975	22,444	22,424	22,57	22,595	22,499	22,652	22,866	22,732	22,598			22,486	19,494	19,469	19,478
		7140	1351,75																										1360,09	1352,48
		7200	1351,18	3,593	19,465	19,474	23,058	23,067	22,502	22,655	22,667	22,628	22,569	22,705	22,938	22,756	22,678	7,78	0			19,472	19,471	-2,62	-3,2	-0,84	-0,57	-2,96	1360,09	1352,48	126,48
		7260	1351,56																										1360,09	1352,48
		7296		3,660	19,467	19,473	23,122	23,138	22,57	22,674	22,743	22,732	22,672	22,715	23,02	22,903	22,754			22,642	19,497	19,474	19,476
		7320	1351,09																										1360,09	1352,48
		7380	1351,57																										1360,09	1352,48
		7392		3,736	19,463	19,477	23,202	23,21	22,763	22,705	22,751	22,773	22,774	22,761	23,096	22,942	22,821					19,474	19,477
		7440	1351,15																										1360,09	1352,48
		7488		3,823	19,464	19,477	23,281	23,306	22,901	22,776	22,882	22,812	22,868	22,825	23,157	23,053	22,909			22,78	19,498	19,474	19,483
		7500	1351,8															7,78											1360,09	1352,48
		7560	1353,13																										1360,09	1352,48
		7584		3,881	19,467	19,475	23,345	23,359	22,976	22,877	22,907	22,897	22,917	22,899	23,238	23,123	22,979					19,471	19,477
		7620	1353,45																										1360,09	1352,48
		7680	1353,65	3,950	19,461	19,475	23,413	23,423	23,027	22,92	23,001	23,016	23,018	22,924	23,309	23,199	23,052			22,855	19,498	19,475	19,476						1360,09	1352,48
		7740	1353,63																										1360,09	1352,48
		7776		4,023	19,47	19,475	23,494	23,496	23,056	23,056	23,107	23,084	23,046	23,041	23,388	23,174	23,119					19,475	19,473
		7800	1353,38															7,79	0					-2,64	-3,22	-0,86	-0,59	-2,99	1360,09	1352,48	125,99
		7860	1353,17																										1360,09	1352,48
		7872		4,095	19,465	19,477	23,57	23,562	23,075	23,143	23,19	23,123	23,167	23,1	23,462	23,289	23,194			23,036	19,496	19,471	19,472
		7920	1352,83																										1360,09	1352,48
		7968		4,173	19,467	19,474	23,634	23,653	23,191	23,192	23,199	23,283	23,194	23,236	23,536	23,248	23,260					19,474	19,481
		7980	1353,11																										1360,09	1352,48
		8040	1353,5																										1360,09	1352,48
		8064		4,240	19,465	19,476	23,709	23,711	23,244	23,24	23,213	23,321	23,251	23,327	23,591	23,384	23,321			23,178	19,496	19,476	19,477
		8100	1352,64															7,77											1360,09	1352,48
		8160	1353,2	4,301	19,467	19,471	23,768	23,772	23,33	23,319	23,351	23,339	23,295	23,542	23,668	23,436	23,410					19,474	19,481						1360,09	1352,48
		8220	1353,98																										1360,09	1352,48
		8256		4,361	19,467	19,475	23,834	23,831	23,417	23,334	23,393	23,475	23,446	23,509	23,723	23,467	23,470			23,465	19,499	19,475	19,476
		8280	1353,63																										1360,09	1352,48
		8340	1353,78																										1360,09	1352,48
		8352		4,435	19,464	19,476	23,905	23,905	23,438	23,405	23,464	23,535	23,539	23,654	23,801	23,56	23,550					19,478	19,476
		8400	1353,81															7,78	0					-2,58	-3,17	-0,82	-0,54	-2,92	1360,09	1352,48	125,67
		8448		4,521	19,467	19,477	23,993	23,994	23,558	23,525	23,611	23,591	23,585	23,733	23,872	23,682	23,645			23,604	19,504	19,475	19,48
		8460	1353,89																										1360,09	1352,48
		8520	1353,81																										1359,43	1352,48
		8544		4,596	19,464	19,472	24,052	24,076	23,6	23,576	23,668	23,597	23,737	23,726	23,946	23,704	23,694					19,476	19,471
		8580	1353,23																										1359,43	1352,48
		8640	1353,54	4,674	19,462	19,475	24,134	24,151	23,683	23,659	23,706	23,743	23,726	23,776	24,016	23,884	23,774			23,7	19,506	19,474	19,476						1359,43	1352,48
		8700	1352,97															7,80											1359,43	1352,48
		8736		4,749	19,465	19,472	24,213	24,222	23,69	23,702	23,767	23,879	23,816	23,805	24,096	23,979	23,842					19,472	19,481
		8760	1353,04																										1359,43	1352,48
		8820	1352,81																										1359,43	1352,48
		8832		4,827	19,459	19,476	24,297	24,292	23,854	23,823	23,932	23,884	23,847	23,882	24,169	23,998	23,924			23,795	19,507	19,473	19,476
		8880	1352,46																										1359,43	1352,48
		8928		4,903	19,469	19,471	24,369	24,377	23,987	24,031	24,035	23,967	23,929	23,904	24,239	24,125	24,027					19,47	19,477
		8940	1351,68																										1359,43	1352,48
		9000	1352,04															7,80	0					-2,67	-3,25	-0,88	-0,62	-3,01	1359,43	1352,48	125,72
		9024		4,968	19,466	19,473	24,433	24,442	24,068	23,968	24,004	24,066	24,031	23,974	24,292	24,118	24,065			23,983	19,504	19,476	19,477
		9060	1352,05																										1359,43	1352,48
		9120	1351,73	5,026	19,464	19,474	24,499	24,492	24,085	24,016	24,036	24,072	24,1	24,111	24,395	24,121	24,117					19,472	19,476						1359,43	1352,48
		9180	1351,91																										1359,43	1352,48
		9216		5,102	19,465	19,475	24,581	24,563	24,087	24,123	24,18	24,111	24,126	24,221	24,456	24,254	24,195			24,133	19,506	19,475	19,484
		9240	1351,4																										1359,43	1352,48
		9300	1351,75															7,81											1359,43	1352,48
		9312		5,174	19,467	19,473	24,634	24,654	24,261	24,163	24,163	24,172	24,167	24,406	24,514	24,278	24,266					19,471	19,481
		9360	1352,16																										1359,43	1352,48
		9408		5,236	19,466	19,473	24,708	24,702	24,334	24,238	24,305	24,275	24,25	24,327	24,59	24,341	24,333			24,274	19,507	19,469	19,478
		9420	1352,73																										1359,43	1352,48
		9480	1351,79																										1359,43	1352,48
		9504		5,299	19,464	19,467	24,768	24,762	24,318	24,293	24,405	24,328	24,358	24,389	24,65	24,477	24,402					19,472	19,474
		9540	1352,35																										1359,43	1352,48
		9600	1352,65	5,368	19,466	19,475	24,837	24,841	24,327	24,342	24,442	24,485	24,454	24,459	24,727	24,599	24,479	7,81	0	24,351	19,505	19,474	19,474	-2,62	-3,2	-0,86	-0,59	-2,99	1359,43	1352,48	125,75
		9660	1352,4																										1359,43	1352,48
		9696		5,431	19,47	19,472	24,906	24,897	24,422	24,44	24,516	24,513	24,509	24,491	24,805	24,688	24,548					19,474	19,473
		9720	1351,91																										1359,43	1352,48
		9780	1352,55																										1359,43	1352,48
		9792		5,528	19,465	19,475	24,997	24,998	24,593	24,495	24,527	24,58	24,634	24,556	24,873	24,749	24,626			24,569	19,503	19,474	19,477
		9840	1351,52																										1359,43	1352,48
		9888		5,584	19,466	19,473	25,045	25,062	24,645	24,619	24,653	24,643	24,645	24,612	24,944	24,69	24,681					19,474	19,479
		9900	1350,79															7,83											1359,43	1352,48
		9960	1351,08																										1359,43	1352,48
		9984		5,662	19,466	19,474	25,126	25,139	24,67	24,675	24,715	24,715	24,672	24,833	25,01	24,75	24,755			24,657	19,506	19,476	19,474
		10020	1351,74																										1359,43	1352,48
		10080	1350,88	5,726	19,467	19,477	25,199	25,197	24,808	24,744	24,764	24,741	24,751	24,937	25,076	24,787	24,826					19,471	19,473						1359,43	1352,48
		10140	1350,14																										1359,43	1352,48
		10176		5,781	19,464	19,479	25,26	25,245	24,806	24,784	24,864	24,816	24,826	25,021	25,15	24,945	24,901			24,794	19,503	19,473	19,482
		10200	1351,79															7,83	0					-2,68	-3,27	-0,9	-0,64	-3,04	1360,26	1352,48	125,7
		10260	1352,52																										1360,26	1352,48
		10272		5,862	19,465	19,479	25,329	25,339	24,817	24,827	24,929	24,957	24,964	25,008	25,205	25,011	24,965					19,473	19,479
		10320	1351,97																										1360,26	1352,48
		10368		5,927	19,469	19,477	25,404	25,396	24,87	24,924	24,979	25,037	24,992	25,018	25,284	25,111	25,027			24,9	19,501	19,475	19,474
		10380	1352,13																										1360,26	1352,48
		10440	1352,37																										1360,26	1352,48
		10464		6,015	19,465	19,466	25,482	25,478	24,982	25,006	25,084	25,059	25,017	25,074	25,34	25,191	25,094					19,475	19,481
		10500	1352,52															7,84											1360,26	1352,48
		10560	1351,97	6,081	19,461	19,474	25,536	25,561	25,029	25,078	25,142	25,107	25,09	25,181	25,417	25,211	25,157			25,086	19,507	19,474	19,476						1360,26	1352,48
		10620	1352,46																										1360,26	1352,48
		10656		6,145	19,465	19,473	25,619	25,609	25,211	25,151	25,239	25,229	25,256	25,186	25,487	25,361	25,265					19,475	19,477
		10680	1352,5																										1360,26	1352,48
		10740	1351,82																										1360,26	1352,48
		10752		6,231	19,467	19,475	25,703	25,7	25,256	25,225	25,241	25,286	25,32	25,253	25,563	25,347	25,311			25,189	19,509	19,473	19,474
		10800	1352,2															7,84	0					-2,68	-3,27	-0,89	-0,64	-3,03	1360,26	1352,48	125,65
		10848		6,280	19,465	19,477	25,747	25,755	25,332	25,275	25,316	25,362	25,382	25,311	25,634	25,478	25,386					19,474	19,479
		10860	1352,03																										1360,26	1352,48
		10920	1351,61																										1360,26	1352,48
		10944		6,387	19,464	19,473	25,854	25,858	25,464	25,405	25,382	25,431	25,409	25,451	25,704	25,424	25,459			25,367	19,513	19,475	19,478
		10980	1351,97																										1360,26	1352,48
		11040	1352,74	6,447	19,462	19,474	25,907	25,923	25,466	25,449	25,508	25,544	25,428	25,509	25,788	25,677	25,546					19,476	19,478						1360,26	1352,48
		11100	1352,18															7,85											1360,26	1352,48
		11136		6,491	19,461	19,474	25,953	25,965	25,534	25,499	25,52	25,541	25,479	25,575	25,85	25,664	25,583			25,51	19,514	19,473	19,474
		11160	1352,25																										1360,26	1352,48
		11220	1352,62																										1360,26	1352,48
		11232		6,577	19,462	19,47	26,046	26,04	25,583	25,569	25,642	25,6	25,589	25,621	25,921	25,814	25,667					19,473	19,469
		11280	1351,68																										1360,26	1352,48
		11328		6,643	19,465	19,471	26,12	26,102	25,711	25,665	25,68	25,704	25,667	25,684	25,988	25,859	25,745			25,63	19,509	19,471	19,476
		11340	1351,8																										1360,26	1352,48
		11400	1352															7,86	0					-2,66	-3,24	-0,88	-0,62	-3	1360,26	1352,48	125,88
		11424		6,694	19,466	19,472	26,173	26,153	25,764	25,722	25,726	25,752	25,787	25,727	26,056	25,887	25,803					19,473	19,475
		11460	1352,22																										1360,26	1352,48
		11520	1351,67	6,770	19,466	19,471	26,235	26,242	25,821	25,777	25,79	25,897	25,829	25,957	26,146	25,839	25,882			25,741	19,514	19,472	19,474						1360,26	1352,48
		11580	1352,06																										1360,26	1352,48
		11616		6,824	19,466	19,475	26,29	26,299	25,901	25,846	25,824	25,877	25,871	25,978	26,196	25,944	25,930					19,474	19,474
		11640	1351,23																										1360,26	1352,48
		11700	1351,31															7,87											1360,26	1352,48
		11712		6,907	19,457	19,474	26,365	26,38	25,945	25,911	25,934	25,938	25,991	26,052	26,248	26,078	26,012			25,917	19,513	19,477	19,476
		11760	1351,31																										1360,26	1352,48
		11808		6,960	19,465	19,473	26,435	26,422	25,95	25,952	26,015	26,033	26,037	26,167	26,315	26,108	26,072					19,474	19,483
		11820	1351,21																										1360,26	1352,48
		11880	1352,36																										1360,97	1352,48
		11904		7,049	19,465	19,475	26,51	26,527	26,014	26,036	26,088	26,146	26,076	26,196	26,382	26,185	26,140			26,086	19,513	19,474	19,481
		11940	1351,35																										1360,97	1352,48
		12000	1352	7,094	19,471	19,473	26,576	26,556	26,083	26,107	26,214	26,134	26,16	26,204	26,45	26,34	26,212	7,87	0			19,477	19,479	-2,6	-3,18	-0,83	-0,55	-2,94	1360,97	1352,48	126,2
		12060	1352,61																										1360,97	1352,48
		12096		7,187	19,464	19,478	26,655	26,661	26,139	26,16	26,311	26,211	26,214	26,305	26,515	26,352	26,276			26,155	19,513	19,475	19,48
		12120	1353,21																										1360,97	1352,48
		12180	1353,08																										1360,97	1352,48
		12192		7,237	19,468	19,476	26,712	26,706	26,228	26,24	26,357	26,299	26,254	26,399	26,587	26,449	26,352					19,473	19,478
		12240	1352,49																										1360,97	1352,48
		12288		7,323	19,46	19,475	26,775	26,806	26,291	26,312	26,401	26,402	26,346	26,475	26,648	26,419	26,412			26,246	19,508	19,475	19,479
		12300	1352,22															7,87											1360,97	1352,48
		12360	1352,22																										1360,97	1352,48
		12384		7,382	19,466	19,474	26,846	26,858	26,348	26,389	26,493	26,421	26,374	26,534	26,728	26,551	26,480					19,474	19,479
		12420	1352,17																										1360,97	1352,48
		12480	1350,37	7,441	19,46	19,469	26,906	26,906	26,413	26,445	26,519	26,486	26,5	26,56	26,793	26,607	26,540			26,425	19,511	19,473	19,477						1360,97	1352,48
		12540	1350,41																										1360,97	1352,48
		12576		7,526	19,466	19,478	27,003	26,994	26,533	26,509	26,56	26,624	26,554	26,598	26,854	26,704	26,617					19,471	19,473
		12600	1351,96															7,88	0					-2,68	-3,27	-0,89	-0,64	-3,02	1361,85	1352,48	126,18
		12660	1352,15																										1361,85	1352,48
		12672		7,597	19,465	19,475	27,065	27,069	26,611	26,648	26,713	26,663	26,625	26,642	26,931	26,749	26,698			26,534	19,522	19,473	19,476
		12720	1351,79																										1361,85	1352,48
		12768		7,653	19,465	19,474	27,121	27,124	26,735	26,779	26,742	26,761	26,656	26,696	27,005	26,809	26,773					19,475	19,477
		12780	1352,93																										1361,85	1352,48
		12840	1352,71																										1361,85	1352,48
		12864		7,722	19,465	19,474	27,19	27,193	26,757	26,768	26,78	26,79	26,691	26,838	27,062	26,801	26,811			26,685	19,519	19,477	19,477
		12900	1353,22															7,88											1361,85	1352,48
		12960	1351,97	7,792	19,465	19,474	27,265	27,258	26,836	26,807	26,84	26,841	26,862	27,001	27,126	26,862	26,897					19,474	19,473						1361,85	1352,48
		13020	1352,23																										1361,85	1352,48
		13056		7,848	19,461	19,476	27,306	27,326	26,851	26,838	26,909	26,939	26,916	27,093	27,178	27	26,966			26,93	19,513	19,474	19,477
		13080	1351,92																										1361,85	1352,48
		13140	1352,55																										1361,85	1352,48
		13152		7,924	19,466	19,477	27,383	27,408	26,899	26,918	27,019	26,971	27,034	27,083	27,234	27,126	27,035					19,48	19,47
		13200	1353,43															7,89	0					-2,65	-3,23	-0,86	-0,62	-3	1361,85	1352,48	126,2
		13248		7,971	19,467	19,478	27,446	27,441	26,928	26,97	27,022	27,035	27,008	27,107	27,323	27,147	27,068			27,028	19,52	19,476	19,474
		13260	1352,78																										1361,85	1352,48
		13320	1352,9																										1361,85	1352,48
		13344		8,062	19,459	19,475	27,523	27,535	27,062	27,049	27,168	27,167	27,083	27,145	27,388	27,246	27,163					19,476	19,475
		13380	1352,15																										1361,85	1352,48
		13440	1352,12	8,139	19,465	19,475	27,603	27,615	27,124	27,159	27,23	27,198	27,144	27,196	27,445	27,31	27,226			27,094	19,514	19,475	19,477						1361,85	1352,48
		13500	1352,53															7,90											1361,85	1352,48
		13536		8,165	19,47	19,478	27,617	27,66	27,174	27,166	27,215	27,249	27,187	27,292	27,525	27,401	27,276					19,476	19,482
		13560	1352,28																										1361,85	1352,48
		13620	1352,28																										1361,85	1352,48
		13632		8,264	19,465	19,477	27,735	27,735	27,3	27,268	27,305	27,331	27,221	27,35	27,596	27,492	27,358			27,174	19,517	19,474	19,474
		13680	1352,53																										1361,85	1352,48
		13728		8,344	19,467	19,475	27,811	27,82	27,394	27,38	27,429	27,418	27,335	27,365	27,662	27,534	27,440					19,475	19,477
		13740	1352,16																										1361,85	1352,48
		13800	1351,62															7,91	0					-2,7	-3,28	-0,91	-0,66	-3,05	1361,85	1352,48	126,2
		13824		8,397	19,467	19,474	27,867	27,868	27,437	27,427	27,504	27,495	27,504	27,407	27,732	27,506	27,502			27,349	19,516	19,471	19,476
		13860	1351,99																										1361,85	1352,48
		13920	1351,7	8,452	19,469	19,469	27,928	27,914	27,526	27,49	27,495	27,512	27,532	27,545	27,794	27,483	27,547					19,477	19,477						1361,85	1352,48
		13980	1352,34																										1361,85	1352,48
		14016		8,501	19,465	19,471	27,979	27,959	27,559	27,528	27,522	27,598	27,593	27,651	27,849	27,552	27,606			27,535	19,52	19,475	19,47
		14040	1351,7																										1361,85	1352,48
		14100	1352,65															7,92											1361,85	1352,48
		14112		8,589	19,466	19,477	28,052	28,07	27,607	27,625	27,685	27,677	27,655	27,67	27,924	27,806	27,706					19,473	19,476
		14160	1350,58																										1361,85	1352,48
		14208		8,653	19,466	19,483	28,12	28,136	27,624	27,65	27,71	27,723	27,694	27,706	27,991	27,874	27,747			27,672	19,519	19,473	19,479
		14220	1350,35																										1361,85	1352,48
		14280	1350,83																										1362,57	1352,48
		14304		8,733	19,462	19,481	28,209	28,2	27,821	27,962	27,834	27,853	27,727	27,766	28,061	27,884	27,863					19,472	19,48
		14340	1351,47																										1362,57	1352,48
		14400	1352,22	8,790	19,466	19,48	28,26	28,266	27,898	27,887	27,906	27,925	27,842	27,884	28,158	27,877	27,922	7,93	0	27,786	19,522	19,474	19,475	-2,68	-3,27	-0,89	-0,64	-3,04	1362,57	1352,48	126,56
		14460	1352,27																										1362,57	1352,48
		14496		8,840	19,462	19,475	28,303	28,314	27,907	27,867	27,879	27,897	27,872	28,052	28,194	27,894	27,945					19,478	19,478
		14520	1352,02																										1362,57	1352,48
		14580	1352,43																										1362,57	1352,48
		14592		8,886	19,464	19,477	28,35	28,363	27,906	27,889	27,942	27,953	27,976	28,169	28,24	28,021	28,012			27,991	19,519	19,474	19,472
		14640	1351,79																										1362,57	1352,48
		14688		8,968	19,465	19,475	28,438	28,438	27,935	27,976	28,041	28,041	28,036	28,19	28,3	28,15	28,084					19,474	19,477
		14700	1352,24															7,94											1362,57	1352,48
		14760	1352,11																										1362,57	1352,48
		14784		9,035	19,468	19,475	28,511	28,501	28,04	28,015	28,069	28,148	28,076	28,212	28,358	28,167	28,136			28,14	19,517	19,473	19,479
		14820	1351,75																										1362,57	1352,48
		14880	1352,12	9,086	19,469	19,476	28,556	28,562	28,163	28,103	28,158	28,188	28,232	28,32	28,429	28,21	28,225					19,482	19,478						1362,57	1352,48
		14940	1352,68																										1362,57	1352,48
		14976		9,139	19,47	19,479	28,614	28,612	28,159	28,147	28,161	28,226	28,241	28,345	28,487	28,328	28,262			28,28	19,522	19,478	19,477
		15000	1352,4															7,95	0					-2,62	-3,2	-0,85	-0,58	-2,96	1362,57	1352,48	126,36
		15060	1352,9																										1362,57	1352,48
		15072		9,230	19,466	19,477	28,698	28,705	28,251	28,303	28,256	28,325	28,297	28,355	28,552	28,384	28,340					19,473	19,485
		15120	1352,75																										1362,57	1352,48
		15168		9,305	19,466	19,476	28,775	28,776	28,293	28,3	28,355	28,395	28,339	28,391	28,62	28,509	28,400			28,262	19,531	19,475	19,479
		15180	1352,86																										1362,57	1352,48
		15240	1352,77																										1362,57	1352,48
		15264		9,355	19,472	19,474	28,829	28,826	28,392	28,366	28,406	28,512	28,424	28,406	28,691	28,482	28,460					19,477	19,481
		15300	1352,78															7,95											1362,57	1352,48
		15360	1353,14	9,433	19,462	19,476	28,898	28,906	28,453	28,446	28,52	28,539	28,508	28,451	28,764	28,567	28,531			28,423	19,525	19,475	19,477						1362,57	1352,48
		15420	1352,89																										1362,57	1352,48
		15456		9,501	19,47	19,48	28,969	28,983	28,604	28,518	28,526	28,561	28,564	28,519	28,822	28,681	28,599					19,479	19,487
		15480	1353,11																										1362,57	1352,48
		15540	1353,53																										1362,57	1352,48
		15552		9,572	19,462	19,476	29,043	29,039	28,614	28,578	28,623	28,651	28,616	28,631	28,891	28,647	28,656			28,582	19,517	19,479	19,485
		15600	1354,04															7,98	0					-2,63	-3,21	-0,86	-0,59	-2,98	1362,57	1352,48	126,42
		15648		9,608	19,466	19,478	29,072	29,088	28,682	28,612	28,665	28,677	28,645	28,705	28,953	28,723	28,708					19,476	19,478
		15660	1353,38																										1362,57	1352,48
		15720	1352,42																										1362,57	1352,48
		15744		9,685	19,467	19,474	29,15	29,161	28,695	28,692	28,772	28,739	28,679	28,765	29,015	28,79	28,768			28,69	19,524	19,482	19,478
		15780	1353,07																										1362,57	1352,48
		15840	1353,43	9,746	19,465	19,476	29,209	29,224	28,764	28,758	28,775	28,832	28,815	28,867	29,075	28,934	28,853					19,477	19,469						1362,57	1352,48
		15900	1353,2															7,99											1362,57	1352,48
		15936		9,781	19,47	19,48	29,245	29,266	28,786	28,792	28,85	28,871	28,855	28,879	29,137	29,039	28,901			28,801	19,523	19,473	19,482
		15960	1353,5																										1362,57	1352,48
		16020	1354,12																										1362,57	1352,48
		16032		9,868	19,466	19,477	29,336	29,343	28,863	28,873	28,936	28,966	28,951	28,94	29,2	29,092	28,978					19,475	19,476
		16080	1353,81																										1362,57	1352,48
		16128		9,931	19,469	19,477	29,396	29,412	28,96	28,919	29,02	29,008	28,966	29,042	29,261	29,058	29,029			28,923	19,529	19,478	19,48
		16140	1352,2																										1362,57	1352,48
		16200	1352,74															8,01	0					-2,59	-3,17	-0,83	-0,55	-2,94	1362,57	1352,48	126,49
		16224		10,010	19,473	19,474	29,484	29,484	29,064	29,063	29,071	29,11	29,016	29,084	29,328	29,18	29,115					19,475	19,474
		16260	1353,54																										1362,57	1352,48
		16320	1353,78	10,045	19,469	19,481	29,513	29,527	29,115	29,123	29,153	29,144	29,06	29,101	29,396	29,253	29,168			29,086	19,527	19,474	19,468						1362,57	1352,48
		16380	1352,66																										1362,57	1352,48
		16416		10,118	19,469	19,482	29,597	29,591	29,131	29,134	29,202	29,191	29,193	29,177	29,464	29,326	29,227					19,475	19,476
		16440	1352,32																										1362,57	1352,48
		16500	1352,02															8,01											1362,57	1352,48
		16512		10,183	19,466	19,477	29,648	29,66	29,197	29,26	29,229	29,308	29,241	29,24	29,514	29,383	29,297			29,212	19,538	19,474	19,478
		16560	1352,56																										1362,57	1352,48
		16608		10,241	19,464	19,477	29,717	29,706	29,305	29,312	29,352	29,341	29,34	29,355	29,578	29,35	29,367					19,473	19,477
		16620	1351,84																										1362,57	1352,48
		16680	1352,03																										1362,57	1352,48
		16704		10,308	19,469	19,483	29,775	29,794	29,401	29,356	29,359	29,387	29,378	29,417	29,65	29,496	29,431			29,317	19,538	19,476	19,474
		16740	1352,63																										1362,57	1352,48
		16800	1351,77	10,383	19,464	19,484	29,857	29,858	29,437	29,409	29,467	29,439	29,393	29,499	29,722	29,554	29,490	8,04	0			19,474	19,477	-2,63	-3,21	-0,86	-0,59	-2,99	1362,57	1352,48	126,76
		16860	1352,37																										1362,57	1352,48
		16896		10,441	19,47	19,478	29,904	29,926	29,476	29,448	29,473	29,519	29,546	29,498	29,774	29,644	29,547			29,444	19,531	19,474	19,479
		16920	1352,29																										1362,57	1352,48
		16980	1352,18																										1362,57	1352,48
		16992		10,481	19,467	19,476	29,95	29,955	29,516	29,5	29,549	29,592	29,591	29,639	29,819	29,742	29,619					19,474	19,477
		17040	1351,02																										1362,57	1352,48
		17088		10,579	19,468	19,481	30,048	30,058	29,674	29,75	29,672	29,674	29,604	29,629	29,897	29,655	29,694			29,533	19,529	19,475	19,477
		17100	1351,83															8,05											1362,57	1352,48
		17160	1351,95																										1362,57	1352,48
		17184		10,628	19,466	19,48	30,103	30,098	29,734	29,697	29,689	29,71	29,656	29,739	29,956	29,768	29,744					19,471	19,476
		17220	1351,67																										1362,57	1352,48
		17280	1351,3	10,671	19,463	19,481	30,129	30,158	29,738	29,708	29,735	29,77	29,724	29,78	30,014	29,871	29,792			29,689	19,538	19,471	19,478						1362,57	1352,48
		17340	1352,31																										1362,57	1352,48
		17376		10,761	19,463	19,473	30,227	30,231	29,807	29,917	29,825	29,907	29,743	29,832	30,172	29,943	29,893					19,474	19,477
		17400	1352,29															8,05	0					-2,67	-3,25	-0,88	-0,63	-3,01	1362,57	1352,48	126,76
		17460	1352,19																										1362,57	1352,48
		17472		10,828	19,469	19,474	30,295	30,303	29,905	29,983	29,954	29,924	29,915	29,888	30,177	29,907	29,957			29,817	19,537	19,473	19,478
		17520	1351,92																										1362,57	1352,48
		17568		10,874	19,468	19,478	30,336	30,357	29,933	29,923	29,962	29,956	29,976	29,907	30,216	30,084	29,995					19,472	19,478
		17580	1351,89																										1362,57	1352,48
		17640	1352,24																										1362,57	1352,48
		17664		10,935	19,471	19,473	30,416	30,399	29,971	29,947	29,985	30,04	30,041	29,929	30,273	30,129	30,039			29,921	19,541	19,475	19,473
		17700	1351,61															8,07											1362,57	1352,48
		17760	1351,45	11,002	19,465	19,483	30,464	30,488	30,075	30,003	30,096	30,064	30,046	30,041	30,337	30,203	30,108					19,473	19,478						1362,57	1352,48
		17820	1351,5																										1362,57	1352,48
Fri Mar 15 2019 14:23:32
