# Supplementary material for: Data from calorimetric decay heat measurements of five used PWR 17x17 nuclear fuel assemblies
Source: Data Brief. 2019 Dec 2;28:104917. doi: 10.1016/j.dib.2019.104917 (PMC6926112; doi:10.1016/j.dib.2019.104917)
Supplement: Multimedia component 1 [file mmc1.zip › Data/Calibration data from model measurements/EV_1500W_2019-03-14.xlsx]

## Sheet: 2019-03-14 EV1500W
Tinfo1	Tinfo2	Logg_tid	T1	T2	T3	T4	T5	T6	T7	T8	T9	T10	T11	T12	T13	T14	T15	T16	T17	T18	T19	T20	T21	T22	T23	T24	T25	T26	T27	T28	T29	T30
KSN	2019-03-14 EV1500W
Kalib. Temperaturstegringsprincipen	2019-03-14 EV1500W
KA701	KA702
40	-82
0,00528	0,00520
KA703	KA704
-29	-239
0,00374	0,00517
KA705	KALIB.TEMP
-118	0,0
0,00538	FÖRSTÄRKNING
	007
			_251KA901_A_kW	_251KA509	_251KA501_B1	_251KA501_B2	_251KA502_B1	_251KA502_B2	_251KA511_B1	_251KA511_B2	_251KA511_B3	_251KA511_B4	_251KA511_B5	_251KA511_B6	_251KA511_B7	_251KA511_B8	_251KA511	_251KA751_Vikt	_251KA101	_251KA521_B1	_251KA522_B1	_251KA531_B1	_251KA531_B2	_251KA701	_251KA702	_251KA703	_251KA704	_251KA705	_251EA1	EA1_Börvärde	_251KA901_B_PA
			W	°C	°C	°C	°C	°C	°C	°C	°C	°C	°C	°C	°C	°C	°C	kg	bar	°C	°C	°C	°C	Gy/h	Gy/h	Gy/h	Gy/h	Gy/h	W	W	W
Thu Mar 14 2019 10:15:55		60	1503,15																										1482,16	1502,32
		96		1,287	13,632	13,666	14,938	14,935	14,799	14,867	14,802	14,838	14,671	14,621	14,57	14,563	14,716					19,463	19,466
		120	1503,73																										1482,16	1502,32
		180	1503,2																										1482,16	1502,32
		192		0,968	13,929	13,953	14,908	14,91	14,723	14,765	14,743	14,784	14,615	14,606	14,621	14,574	14,679			14,704	19,451	19,463	19,465
		240	1503,17																										1482,16	1502,32
		288		0,731	14,149	14,177	14,892	14,896	14,658	14,695	14,717	14,76	14,596	14,631	14,681	14,609	14,668					19,464	19,466
		300	1503,25															9,81											1482,16	1502,32
		360	1502,61																										1482,16	1502,32
		384		0,534	14,445	14,443	14,982	14,974	14,631	14,661	14,717	14,735	14,6	14,669	14,809	14,65	14,684			14,673	19,45	19,46	19,465
		420	1502,58																										1482,16	1502,32
		480	1503,18	0,008	15,058	15,099	15,083	15,091	14,629	14,667	14,732	14,763	14,629	14,736	14,938	14,732	14,728					19,463	19,466						1482,16	1502,32
		540	1502,77																										1482,16	1502,32
		576		-0,818	15,969	16,065	15,211	15,187	14,638	14,686	14,734	14,84	14,681	14,824	15,052	14,856	14,789			14,712	19,449	19,463	19,466
		600	1502,25															9,49	0					-2,62	-3,22	-0,88	-0,58	-2,94	1482,16	1502,32	124,03
		660	1501,79																										1482,16	1502,32
		672		-1,561	16,802	16,878	15,273	15,285	14,689	14,732	14,785	14,902	14,764	14,85	15,156	14,899	14,847					19,463	19,466
		720	1501,18																										1482,16	1502,32
		768		-2,057	17,444	17,497	15,396	15,43	14,792	14,752	14,828	15,009	14,84	14,86	15,261	15,033	14,922			14,827	19,452	19,464	19,468
		780	1501,28																										1482,16	1502,32
		840	1501,02																										1482,16	1502,32
		864		-2,437	17,929	17,97	15,508	15,517	14,976	14,9	15,017	15,087	14,945	14,955	15,364	15,003	15,031					19,465	19,463
		900	1501,9															9,17											1482,16	1502,32
		960	1501,48	-2,747	18,313	18,337	15,57	15,586	15,054	15,017	15,126	15,143	14,99	15,033	15,455	15,275	15,137			14,966	19,447	19,463	19,466						1482,16	1502,32
		1020	1501,48																										1482,16	1502,32
		1056		-2,943	18,577	18,597	15,65	15,639	15,121	15,158	15,206	15,203	15,193	15,165	15,556	15,375	15,247					19,464	19,466
		1080	1501,65																										1482,16	1502,32
		1140	1501,59																										1482,16	1502,32
		1152		-3,041	18,758	18,778	15,706	15,748	15,23	15,207	15,203	15,254	15,309	15,214	15,651	15,318	15,298			15,173	19,447	19,463	19,463
		1200	1501,89															8,98	0					-2,63	-3,23	-0,88	-0,6	-2,95	1482,16	1502,32	124,59
		1248		-3,076	18,896	18,912	15,825	15,831	15,265	15,32	15,331	15,371	15,362	15,444	15,741	15,313	15,393					19,459	19,466
		1260	1501,78																										1482,16	1502,32
		1320	1501,22																										1482,16	1502,32
		1344		-3,107	19,002	19,019	15,896	15,911	15,348	15,356	15,464	15,42	15,448	15,632	15,82	15,435	15,490			15,452	19,456	19,462	19,465
		1380	1501,12																										1482,16	1502,32
		1440	1501,14	-3,115	19,088	19,103	15,968	15,994	15,377	15,419	15,522	15,526	15,637	15,696	15,911	15,65	15,592					19,466	19,466						1482,16	1502,32
		1500	1500,26															8,79											1482,16	1502,32
		1536		-3,096	19,155	19,168	16,053	16,077	15,455	15,503	15,527	15,636	15,776	15,847	16,108	15,637	15,686			15,77	19,443	19,462	19,467
		1560	1500,22																										1483,09	1502,32
		1620	1501,37																										1483,09	1502,32
		1632		-3,028	19,208	19,221	16,187	16,187	15,582	15,565	15,674	15,747	15,803	15,922	16,099	15,678	15,759					19,462	19,466
		1680	1501,39																										1483,09	1502,32
		1728		-2,984	19,248	19,261	16,256	16,285	15,756	15,71	15,767	15,829	15,816	15,989	16,159	15,912	15,867			15,94	19,446	19,464	19,467
		1740	1501,35																										1483,09	1502,32
		1800	1501,48															8,63	0					-2,69	-3,29	-0,92	-0,64	-3	1483,09	1502,32	124,66
		1824		-2,929	19,283	19,293	16,365	16,354	15,797	15,779	15,831	15,988	15,928	16,099	16,249	15,93	15,950					19,465	19,464
		1860	1501,73																										1483,09	1502,32
		1920	1501,81	-2,874	19,308	19,328	16,424	16,464	15,86	15,831	15,925	16,037	16,062	16,117	16,342	16,09	16,033			16,028	19,442	19,462	19,463						1483,09	1502,32
		1980	1502,06																										1483,09	1502,32
		2016		-2,796	19,335	19,345	16,549	16,539	15,943	15,903	16,03	16,116	16,082	16,163	16,441	16,232	16,114					19,464	19,465
		2040	1501,6																										1483,09	1502,32
		2100	1502,21															8,50											1483,09	1502,32
		2112		-2,748	19,348	19,359	16,607	16,603	16,036	16,084	16,146	16,186	16,1	16,156	16,521	16,344	16,197			16,152	19,442	19,464	19,463
		2160	1501,5																										1483,09	1502,32
		2208		-2,619	19,363	19,373	16,748	16,749	16,182	16,159	16,251	16,306	16,2	16,187	16,614	16,469	16,296					19,464	19,466
		2220	1501,32																										1483,09	1502,32
		2280	1501,11																										1483,09	1502,32
		2304		-2,514	19,376	19,386	16,862	16,872	16,306	16,258	16,38	16,414	16,251	16,293	16,723	16,518	16,393			16,254	19,447	19,463	19,468
		2340	1501,32																										1483,09	1502,32
		2400	1501,71	-2,457	19,384	19,397	16,932	16,935	16,421	16,383	16,463	16,472	16,387	16,423	16,823	16,533	16,488	8,41	0			19,47	19,466	-2,6	-3,2	-0,86	-0,56	-2,92	1483,09	1502,32	125,14
		2460	1501,24																										1483,09	1502,32
		2496		-2,424	19,398	19,407	16,967	16,99	16,482	16,456	16,487	16,472	16,497	16,736	16,899	16,56	16,574			16,482	19,449	19,462	19,458
		2520	1500,68																										1483,09	1502,32
		2580	1500,82																										1483,09	1502,32
		2592		-2,325	19,402	19,412	17,08	17,083	16,573	16,545	16,571	16,595	16,626	16,603	16,981	16,638	16,641					19,465	19,469
		2640	1499,9																										1483,97	1502,32
		2688		-2,253	19,406	19,417	17,173	17,145	16,593	16,605	16,751	16,671	16,698	16,921	17,049	16,802	16,761			16,716	19,442	19,465	19,464
		2700	1501,01															8,33											1483,97	1502,32
		2760	1501,23																										1483,97	1502,32
		2784		-2,171	19,412	19,422	17,228	17,265	16,624	16,645	16,753	16,831	16,77	16,997	17,139	16,852	16,826					19,463	19,465
		2820	1501,18																										1483,97	1502,32
		2880	1501,35	-2,090	19,416	19,428	17,326	17,339	16,743	16,711	16,802	16,953	16,916	17,019	17,24	17,023	16,926			16,904	19,441	19,462	19,467						1483,97	1502,32
		2940	1501,56																										1483,97	1502,32
		2976		-2,001	19,419	19,428	17,421	17,423	16,804	16,822	16,971	16,996	16,944	17,135	17,332	17,065	17,009					19,464	19,466
		3000	1501,43															8,27	0					-2,63	-3,22	-0,89	-0,58	-2,95	1483,97	1502,32	125,06
		3060	1501,1																										1483,97	1502,32
		3072		-1,910	19,421	19,433	17,524	17,51	16,927	16,94	17,032	17,023	17,122	17,254	17,441	17,069	17,101			17,15	19,443	19,461	19,463
		3120	1501,02																										1483,97	1502,32
		3168		-1,844	19,426	19,44	17,576	17,602	16,968	17,011	17,157	17,136	17,183	17,315	17,522	17,251	17,193					19,466	19,468
		3180	1500,61																										1483,97	1502,32
		3240	1501,14																										1483,97	1502,32
		3264		-1,725	19,427	19,431	17,711	17,696	17,109	17,079	17,139	17,243	17,283	17,411	17,623	17,313	17,275			17,262	19,447	19,466	19,467
		3300	1501,12															8,23											1483,97	1502,32
		3360	1500,68	-1,647	19,425	19,44	17,779	17,793	17,2	17,189	17,284	17,312	17,443	17,484	17,747	17,368	17,378					19,465	19,465						1483,97	1502,32
		3420	1500,97																										1483,97	1502,32
		3456		-1,578	19,426	19,436	17,856	17,851	17,285	17,261	17,384	17,4	17,44	17,595	17,816	17,415	17,449			17,476	19,446	19,467	19,471
		3480	1501,01																										1483,97	1502,32
		3540	1500,75																										1483,97	1502,32
		3552		-1,473	19,434	19,442	17,966	17,964	17,343	17,394	17,448	17,547	17,521	17,671	17,925	17,569	17,552					19,463	19,468
		3600	1500,83															8,20	0					-2,65	-3,24	-0,89	-0,59	-2,96	1484,74	1502,32	125,1
		3648		-1,382	19,434	19,442	18,054	18,057	17,438	17,474	17,541	17,646	17,581	17,765	18,036	17,634	17,639			17,661	19,445	19,463	19,467
		3660	1501,48																										1484,74	1502,32
		3720	1502,13																										1484,74	1502,32
		3744		-1,315	19,429	19,443	18,115	18,126	17,52	17,521	17,615	17,676	17,72	17,927	18,122	17,755	17,732					19,464	19,462
		3780	1501,8																										1484,74	1502,32
		3840	1502,12	-1,214	19,433	19,441	18,212	18,234	17,627	17,606	17,714	17,749	17,863	17,883	18,233	17,767	17,805			17,811	19,448	19,464	19,466						1484,74	1502,32
		3900	1501,97															8,19											1484,74	1502,32
		3936		-1,121	19,435	19,445	18,321	18,317	17,74	17,699	17,822	17,887	17,856	17,994	18,308	18,016	17,915					19,464	19,466
		3960	1502,02																										1484,74	1502,32
		4020	1501,87																										1484,74	1502,32
		4032		-1,044	19,434	19,446	18,401	18,391	17,784	17,805	17,937	17,995	17,889	17,967	18,4	18,166	17,993			17,942	19,449	19,463	19,467
		4080	1502,4																										1484,74	1502,32
		4128		-0,944	19,436	19,446	18,498	18,496	18,024	18,079	18,04	18,093	17,942	18,097	18,502	18,05	18,103					19,47	19,466
		4140	1501,36																										1484,74	1502,32
		4200	1501,37															8,18	0					-2,59	-3,18	-0,85	-0,53	-2,9	1484,74	1502,32	125,14
		4224		-0,827	19,437	19,445	18,61	18,617	18,054	18,043	18,132	18,11	18,09	18,165	18,597	18,257	18,181			18,083	19,448	19,462	19,466
		4260	1501,47																										1484,74	1502,32
		4320	1500,84	-0,770	19,434	19,448	18,671	18,67	18,057	18,048	18,138	18,255	18,19	18,157	18,692	18,432	18,246					19,464	19,466						1484,74	1502,32
		4380	1501,05																										1484,74	1502,32
		4416		-0,664	19,438	19,446	18,775	18,781	18,212	18,239	18,302	18,375	18,275	18,36	18,778	18,258	18,350			18,16	19,451	19,463	19,466
		4440	1501,11																										1484,74	1502,32
		4500	1501,32															8,18											1484,74	1502,32
		4512		-0,598	19,439	19,447	18,844	18,846	18,357	18,348	18,372	18,346	18,36	18,343	18,745	18,547	18,427					19,464	19,468
		4560	1500,91																										1484,74	1502,32
		4608		-0,536	19,439	19,448	18,901	18,914	18,357	18,334	18,337	18,511	18,438	18,406	18,81	18,715	18,489			18,328	19,45	19,461	19,466
		4620	1500,57																										1484,74	1502,32
		4680	1501,43																										1485,51	1502,32
		4704		-0,410	19,433	19,448	19,033	19,028	18,613	18,603	18,593	18,55	18,496	18,487	18,907	18,697	18,618					19,461	19,466
		4740	1501,24																										1485,51	1502,32
		4800	1500,84	-0,359	19,44	19,449	19,08	19,091	18,525	18,529	18,528	18,613	18,591	18,632	18,985	18,753	18,645	8,17	0	18,561	19,445	19,462	19,466	-2,67	-3,27	-0,9	-0,61	-2,98	1485,51	1502,32	125,36
		4860	1501,35																										1485,51	1502,32
		4896		-0,246	19,439	19,449	19,2	19,197	18,648	18,592	18,68	18,769	18,748	18,7	19,059	18,885	18,760					19,463	19,466
		4920	1501,84																										1485,51	1502,32
		4980	1501,42																										1485,51	1502,32
		4992		-0,176	19,441	19,452	19,269	19,273	18,795	18,703	18,83	18,781	18,783	18,965	19,154	18,801	18,851			18,684	19,452	19,463	19,466
		5040	1501,57																										1485,51	1502,32
		5088		-0,104	19,441	19,45	19,336	19,347	18,812	18,776	18,904	18,882	18,828	18,896	19,238	18,995	18,916					19,464	19,465
		5100	1501,27															8,17											1485,51	1502,32
		5160	1501,46																										1485,51	1502,32
		5184		-0,004	19,439	19,451	19,448	19,434	18,896	18,887	18,983	18,972	18,98	19,025	19,328	19,179	19,031			18,884	19,453	19,462	19,465
		5220	1501,9																										1485,51	1502,32
		5280	1501,42	0,069	19,442	19,452	19,505	19,527	18,904	18,941	19,024	19,08	19,021	19,055	19,412	19,285	19,090					19,465	19,465						1485,51	1502,32
		5340	1501,76																										1485,51	1502,32
		5376		0,157	19,443	19,452	19,588	19,621	18,989	19,014	19,161	19,177	19,076	19,175	19,494	19,286	19,172			19,066	19,454	19,463	19,465
		5400	1501,28															8,17	0					-2,62	-3,22	-0,88	-0,58	-2,94	1485,51	1502,32	125,15
		5460	1501,41																										1485,51	1502,32
		5472		0,255	19,442	19,453	19,697	19,708	19,232	19,15	19,197	19,225	19,275	19,2	19,589	19,309	19,272					19,464	19,463
		5520	1500,88																										1485,51	1502,32
		5568		0,313	19,443	19,451	19,75	19,77	19,233	19,2	19,305	19,288	19,335	19,41	19,663	19,521	19,369			19,192	19,458	19,466	19,466
		5580	1501,11																										1485,51	1502,32
		5640	1501,23																										1485,51	1502,32
		5664		0,451	19,442	19,452	19,894	19,903	19,328	19,338	19,462	19,396	19,418	19,402	19,752	19,612	19,464					19,463	19,468
		5700	1500,7															8,17											1485,51	1502,32
		5760	1500,79	0,546	19,443	19,453	19,999	19,988	19,397	19,481	19,582	19,482	19,427	19,504	19,849	19,68	19,550			19,383	19,459	19,465	19,47						1486,28	1502,32
		5820	1501,65																										1486,28	1502,32
		5856		0,560	19,443	19,453	20,005	20,011	19,502	19,478	19,544	19,585	19,639	19,579	19,927	19,753	19,626					19,465	19,464
		5880	1501,88																										1486,28	1502,32
		5940	1501,54																										1486,28	1502,32
		5952		0,675	19,445	19,454	20,119	20,129	19,693	19,555	19,549	19,691	19,662	19,834	20,005	19,706	19,712			19,548	19,46	19,465	19,466
		6000	1501,04															8,18	0					-2,65	-3,25	-0,89	-0,6	-2,98	1486,28	1502,32	125,46
		6048		0,781	19,444	19,455	20,221	20,239	19,741	19,665	19,741	19,763	19,689	19,897	20,116	19,796	19,801					19,466	19,466
		6060	1500,62																										1486,28	1502,32
		6120	1501,1																										1486,28	1502,32
		6144		0,844	19,445	19,458	20,299	20,291	19,769	19,785	19,86	19,812	19,776	19,972	20,175	19,923	19,884			19,898	19,455	19,46	19,469
		6180	1500,99																										1486,28	1502,32
		6240	1500,65	0,928	19,447	19,458	20,382	20,379	19,819	19,816	19,883	19,909	19,963	19,986	20,26	20,096	19,967					19,465	19,463						1486,28	1502,32
		6300	1501,51															8,18											1486,28	1502,32
		6336		1,008	19,445	19,455	20,451	20,465	19,874	19,879	19,937	20,003	19,967	20,061	20,337	20,157	20,027			19,956	19,461	19,466	19,469
		6360	1501,25																										1486,28	1502,32
		6420	1500,56																										1486,28	1502,32
		6432		1,109	19,446	19,456	20,551	20,569	20,013	19,994	20,056	20,173	19,979	20,134	20,425	20,216	20,124					19,465	19,467
		6480	1500,44																										1487,04	1502,32
		6528		1,190	19,447	19,457	20,65	20,635	20,114	20,088	20,19	20,171	20,076	20,264	20,507	20,218	20,203			20,098	19,462	19,466	19,467
		6540	1501,57																										1487,04	1502,32
		6600	1501,55															8,18	0					-2,65	-3,23	-0,89	-0,59	-2,95	1487,04	1502,32	125,21
		6624		1,265	19,448	19,458	20,712	20,725	20,197	20,199	20,253	20,217	20,2	20,35	20,602	20,326	20,293					19,464	19,469
		6660	1501,74																										1487,04	1502,32
		6720	1501,76	1,339	19,448	19,459	20,784	20,801	20,221	20,244	20,359	20,281	20,244	20,389	20,68	20,572	20,374			20,262	19,461	19,465	19,467						1487,04	1502,32
		6780	1501,26																										1487,04	1502,32
		6816		1,451	19,449	19,46	20,911	20,901	20,3	20,319	20,477	20,428	20,297	20,471	20,756	20,528	20,447					19,465	19,467
		6840	1500,87																										1487,04	1502,32
		6900	1500,97															8,20											1487,04	1502,32
		6912		1,519	19,449	19,459	20,964	20,983	20,38	20,482	20,527	20,564	20,408	20,504	20,844	20,703	20,552			20,489	19,464	19,465	19,466
		6960	1501,25																										1487,04	1502,32
		7008		1,588	19,45	19,46	21,033	21,052	20,527	20,493	20,551	20,557	20,648	20,562	20,932	20,692	20,620					19,464	19,467
		7020	1501,1																										1487,04	1502,32
		7080	1500,58																										1487,04	1502,32
		7104		1,675	19,45	19,459	21,15	21,108	20,641	20,604	20,597	20,621	20,703	20,645	21,016	20,856	20,710			20,585	19,464	19,465	19,465
		7140	1500,39																										1487,04	1502,32
		7200	1500,76	1,787	19,449	19,46	21,235	21,248	20,812	20,715	20,679	20,753	20,745	20,856	21,093	20,861	20,814	8,21	0			19,463	19,464	-2,59	-3,19	-0,86	-0,55	-2,92	1487,98	1502,32	125,54
		7260	1501,53																										1487,98	1502,32
		7296		1,871	19,449	19,458	21,319	21,33	20,863	20,775	20,742	20,869	20,765	21,024	21,197	20,892	20,891			20,73	19,467	19,464	19,466
		7320	1501,89																										1487,98	1502,32
		7380	1501,7																										1487,98	1502,32
		7392		1,943	19,45	19,458	21,383	21,412	20,856	20,885	20,888	20,916	20,792	21,127	21,264	21,064	20,974					19,464	19,465
		7440	1501,33																										1487,98	1502,32
		7488		2,022	19,449	19,461	21,472	21,483	21,014	20,934	20,929	21,045	20,906	21,195	21,34	21,099	21,058			21,044	19,467	19,463	19,466
		7500	1500,72															8,21											1487,98	1502,32
		7560	1500,57																										1487,98	1502,32
		7584		2,089	19,451	19,459	21,551	21,537	21,004	20,978	21,058	21,112	21,158	21,182	21,435	21,157	21,136					19,464	19,465
		7620	1500,6																										1487,98	1502,32
		7680	1501,97	2,158	19,45	19,459	21,605	21,62	21,083	21,033	21,098	21,13	21,21	21,264	21,503	21,295	21,202			21,134	19,469	19,458	19,466						1487,98	1502,32
		7740	1501,67																										1487,98	1502,32
		7776		2,279	19,45	19,46	21,736	21,733	21,135	21,141	21,174	21,313	21,212	21,318	21,587	21,448	21,291					19,463	19,467
		7800	1501,67															8,22	0					-2,63	-3,23	-0,89	-0,59	-2,95	1487,98	1502,32	125,69
		7860	1501,37																										1487,98	1502,32
		7872		2,358	19,451	19,46	21,808	21,819	21,255	21,208	21,32	21,373	21,281	21,368	21,688	21,451	21,368			21,276	19,47	19,463	19,466
		7920	1501,48																										1487,98	1502,32
		7968		2,433	19,451	19,462	21,897	21,882	21,347	21,389	21,461	21,402	21,476	21,415	21,775	21,592	21,482					19,461	19,468
		7980	1501,35																										1487,98	1502,32
		8040	1501,67																										1487,98	1502,32
		8064		2,512	19,452	19,461	21,962	21,976	21,518	21,455	21,433	21,489	21,508	21,452	21,858	21,731	21,556			21,42	19,471	19,463	19,466
		8100	1501,51															8,23											1487,98	1502,32
		8160	1502,2	2,608	19,451	19,463	22,056	22,074	21,561	21,559	21,558	21,587	21,64	21,566	21,922	21,662	21,632					19,462	19,467						1487,98	1502,32
		8220	1501,43																										1487,98	1502,32
		8256		2,672	19,452	19,461	22,137	22,12	21,613	21,629	21,63	21,641	21,725	21,914	22,007	21,733	21,737			21,589	19,472	19,463	19,467
		8280	1501,04																										1487,98	1502,32
		8340	1500,65																										1487,98	1502,32
		8352		2,754	19,452	19,465	22,199	22,226	21,751	21,674	21,662	21,729	21,84	21,917	22,123	21,794	21,811					19,465	19,466
		8400	1501,16															8,23	0					-2,65	-3,24	-0,89	-0,6	-2,96	1488,8	1502,32	125,61
		8448		2,824	19,451	19,461	22,275	22,284	21,805	21,767	21,801	21,817	21,83	21,871	22,175	21,982	21,881			21,765	19,472	19,465	19,468
		8460	1502,48																										1488,8	1502,32
		8520	1502,54																										1488,8	1502,32
		8544		2,926	19,453	19,461	22,382	22,384	21,847	21,825	21,912	21,962	21,916	21,906	22,25	22,058	21,959					19,465	19,468
		8580	1502,74																										1488,8	1502,32
		8640	1502,15	3,014	19,452	19,461	22,473	22,469	21,979	21,942	22,065	22,025	21,956	21,959	22,336	22,215	22,060			21,914	19,474	19,464	19,466						1488,8	1502,32
		8700	1502,4															8,24											1488,8	1502,32
		8736		3,069	19,453	19,462	22,52	22,532	22,003	22,017	22,063	22,084	22,036	22,062	22,415	22,121	22,100					19,463	19,467
		8760	1502,02																										1488,8	1502,32
		8820	1501,72																										1488,8	1502,32
		8832		3,189	19,452	19,462	22,631	22,662	22,172	22,097	22,166	22,187	22,21	22,115	22,5	22,359	22,226			22,112	19,476	19,464	19,468
		8880	1501,49																										1488,8	1502,32
		8928		3,276	19,451	19,463	22,739	22,727	22,244	22,154	22,204	22,306	22,332	22,251	22,584	22,418	22,312					19,464	19,467
		8940	1501,47																										1488,8	1502,32
		9000	1500,92															8,25	0					-2,64	-3,23	-0,89	-0,59	-2,95	1488,8	1502,32	125,63
		9024		3,341	19,452	19,463	22,799	22,798	22,267	22,238	22,34	22,34	22,38	22,301	22,672	22,385	22,365			22,274	19,476	19,464	19,467
		9060	1501,41																										1488,8	1502,32
		9120	1501,28	3,408	19,454	19,464	22,861	22,873	22,295	22,294	22,416	22,417	22,396	22,534	22,751	22,43	22,442					19,465	19,467						1488,8	1502,32
		9180	1501,02																										1488,8	1502,32
		9216		3,502	19,453	19,463	22,955	22,965	22,363	22,389	22,482	22,551	22,463	22,543	22,82	22,653	22,533			22,428	19,474	19,465	19,467
		9240	1500,92																										1488,8	1502,32
		9300	1500,82															8,26											1488,8	1502,32
		9312		3,577	19,452	19,462	23,022	23,046	22,517	22,505	22,572	22,603	22,619	22,583	22,898	22,714	22,626					19,465	19,467
		9360	1501,69																										1488,8	1502,32
		9408		3,657	19,454	19,462	23,11	23,119	22,534	22,542	22,575	22,68	22,639	22,641	22,987	22,712	22,664			22,649	19,479	19,463	19,466
		9420	1501,55																										1488,8	1502,32
		9480	1501,54																										1488,8	1502,32
		9504		3,757	19,452	19,463	23,213	23,217	22,682	22,655	22,684	22,789	22,744	22,695	23,061	22,846	22,770					19,463	19,467
		9540	1500,93																										1488,8	1502,32
		9600	1500,97	3,849	19,452	19,461	23,305	23,305	22,863	22,777	22,82	22,854	22,887	22,781	23,12	22,974	22,884	8,27	0	22,755	19,483	19,463	19,466	-2,62	-3,22	-0,88	-0,58	-2,94	1488,8	1502,32	125,44
		9660	1501,09																										1488,8	1502,32
		9696		3,932	19,453	19,462	23,383	23,396	22,945	22,828	22,874	22,944	22,893	22,924	23,233	22,977	22,952					19,462	19,466
		9720	1501,09																										1488,8	1502,32
		9780	1501,39																										1488,8	1502,32
		9792		3,992	19,453	19,462	23,451	23,448	22,948	22,903	22,979	22,964	22,99	23,102	23,325	23,065	23,034			22,954	19,482	19,464	19,466
		9840	1501,15																										1488,8	1502,32
		9888		4,078	19,453	19,462	23,543	23,529	22,981	22,99	22,994	23,078	23,026	23,075	23,394	23,136	23,084					19,462	19,465
		9900	1501,3															8,28											1488,8	1502,32
		9960	1501,34																										1488,8	1502,32
		9984		4,132	19,455	19,464	23,591	23,591	23,051	23,054	23,145	23,165	23,091	23,32	23,475	23,288	23,199			23,089	19,483	19,462	19,464
		10020	1502,05																										1488,8	1502,32
		10080	1501,25	4,218	19,453	19,463	23,666	23,687	23,1	23,13	23,232	23,238	23,151	23,348	23,544	23,348	23,261					19,462	19,465						1488,8	1502,32
		10140	1501,12																										1488,8	1502,32
		10176		4,310	19,452	19,463	23,775	23,761	23,267	23,275	23,3	23,29	23,304	23,527	23,619	23,44	23,378			23,344	19,485	19,461	19,464
		10200	1500,78															8,29	0					-2,61	-3,19	-0,86	-0,56	-2,92	1488,8	1502,32	125,29
		10260	1500,97																										1488,8	1502,32
		10272		4,389	19,454	19,463	23,838	23,856	23,277	23,296	23,38	23,405	23,462	23,486	23,699	23,452	23,432					19,463	19,465
		10320	1500,72																										1488,8	1502,32
		10368		4,448	19,454	19,463	23,906	23,907	23,338	23,378	23,442	23,458	23,48	23,528	23,779	23,604	23,501			23,422	19,489	19,462	19,464
		10380	1501,17																										1488,8	1502,32
		10440	1500,46																										1488,8	1502,32
		10464		4,537	19,454	19,463	23,996	23,995	23,406	23,411	23,452	23,619	23,489	23,578	23,861	23,736	23,569					19,462	19,464
		10500	1500,85															8,29											1488,8	1502,32
		10560	1500,99	4,637	19,453	19,463	24,097	24,093	23,563	23,561	23,648	23,571	23,562	23,606	23,944	23,805	23,658			23,525	19,49	19,463	19,466						1488,8	1502,32
		10620	1500,9																										1488,8	1502,32
		10656		4,714	19,454	19,464	24,151	24,194	23,679	23,677	23,713	23,732	23,651	23,656	24,03	23,882	23,753					19,465	19,465
		10680	1501,87																										1488,8	1502,32
		10740	1500,4																										1488,8	1502,32
		10752		4,794	19,452	19,464	24,264	24,241	23,758	23,789	23,813	23,816	23,798	23,756	24,138	23,843	23,839			23,717	19,492	19,465	19,465
		10800	1500,81															8,29	0					-2,64	-3,22	-0,89	-0,58	-2,95	1488,8	1502,32	125,57
		10848		4,871	19,454	19,464	24,333	24,326	23,871	23,847	23,821	23,819	23,883	23,876	24,199	23,964	23,910					19,463	19,468
		10860	1500,53																										1488,8	1502,32
		10920	1500,62																										1489,68	1502,32
		10944		4,921	19,454	19,464	24,382	24,378	23,917	23,873	23,911	23,954	23,96	23,977	24,266	23,978	23,980			23,941	19,492	19,465	19,468
		10980	1500,68																										1489,68	1502,32
		11040	1500,45	5,022	19,455	19,464	24,478	24,485	23,951	23,897	23,957	24,082	23,995	24,123	24,35	24,097	24,057					19,465	19,469						1490,45	1502,32
		11100	1500,94															8,30											1490,45	1502,32
		11136		5,103	19,454	19,463	24,56	24,563	24,07	24,033	24,084	24,075	24,066	24,155	24,42	24,244	24,143			24,018	19,489	19,464	19,467
		11160	1501,97																										1490,45	1502,32
		11220	1501,54																										1490,45	1502,32
		11232		5,165	19,455	19,465	24,622	24,628	24,1	24,085	24,156	24,201	24,158	24,33	24,491	24,373	24,237					19,463	19,47
		11280	1501,9																										1490,45	1502,32
		11328		5,260	19,453	19,464	24,714	24,723	24,195	24,175	24,287	24,181	24,185	24,332	24,579	24,397	24,291			24,196	19,487	19,463	19,466
		11340	1501,99																										1490,45	1502,32
		11400	1502,53															8,30	0					-2,61	-3,21	-0,87	-0,57	-2,94	1490,45	1502,32	125,6
		11424		5,363	19,454	19,465	24,814	24,831	24,283	24,344	24,357	24,344	24,335	24,346	24,647	24,47	24,391					19,464	19,465
		11460	1501,94																										1490,45	1502,32
		11520	1501,88	5,435	19,455	19,464	24,891	24,898	24,414	24,431	24,423	24,473	24,359	24,341	24,732	24,542	24,464			24,281	19,489	19,462	19,466						1490,45	1502,32
		11580	1501,83																										1490,45	1502,32
		11616		5,537	19,454	19,463	24,994	24,996	24,507	24,488	24,491	24,539	24,515	24,436	24,83	24,626	24,554					19,463	19,466
		11640	1502,01																										1490,45	1502,32
		11700	1502,28															8,31											1490,45	1502,32
		11712		5,568	19,455	19,464	25,023	25,032	24,546	24,524	24,548	24,565	24,584	24,568	24,91	24,659	24,613			24,536	19,49	19,464	19,466
		11760	1501,77																										1490,45	1502,32
		11808		5,664	19,453	19,464	25,117	25,127	24,584	24,572	24,583	24,703	24,666	24,687	24,975	24,671	24,680					19,463	19,467
		11820	1501,65																										1490,45	1502,32
		11880	1501,77																										1490,45	1502,32
		11904		5,711	19,454	19,464	25,157	25,182	24,625	24,624	24,659	24,712	24,696	24,912	25,05	24,779	24,757			24,708	19,495	19,465	19,467
		11940	1502,03																										1490,45	1502,32
		12000	1502,29	5,800	19,455	19,464	25,262	25,257	24,726	24,716	24,77	24,811	24,743	24,857	25,125	24,959	24,838	8,31	0			19,464	19,467	-2,62	-3,22	-0,87	-0,58	-2,94	1490,45	1502,32	125,43
		12060	1501,98																										1490,45	1502,32
		12096		5,872	19,453	19,464	25,336	25,325	24,786	24,811	24,899	24,849	24,839	24,899	25,2	25,077	24,920			24,796	19,493	19,464	19,467
		12120	1501,66																										1490,45	1502,32
		12180	1501,8																										1490,45	1502,32
		12192		5,977	19,453	19,463	25,417	25,453	24,955	24,987	24,991	25,004	24,885	24,945	25,275	25,178	25,027					19,464	19,467
		12240	1501,97																										1490,45	1502,32
		12288		6,030	19,455	19,464	25,49	25,489	25,001	24,98	25,043	25,032	25,009	24,982	25,354	25,186	25,073			24,912	19,497	19,463	19,469
		12300	1501,92															8,32											1490,45	1502,32
		12360	1501,42																										1490,45	1502,32
		12384		6,101	19,452	19,465	25,567	25,553	25,137	25,079	25,07	25,137	25,096	25,017	25,442	25,305	25,160					19,463	19,467
		12420	1501,8																										1490,45	1502,32
		12480	1501,01	6,211	19,454	19,464	25,663	25,676	25,189	25,14	25,153	25,234	25,211	25,268	25,521	25,178	25,237			25,073	19,497	19,462	19,466						1490,45	1502,32
		12540	1502,1																										1490,45	1502,32
		12576		6,305	19,455	19,464	25,759	25,771	25,289	25,204	25,224	25,268	25,253	25,256	25,608	25,339	25,305					19,463	19,466
		12600	1502,28															8,33	0					-2,64	-3,23	-0,89	-0,59	-2,96	1490,45	1502,32	125,39
		12660	1501,52																										1490,45	1502,32
		12672		6,390	19,455	19,464	25,852	25,847	25,311	25,329	25,347	25,386	25,326	25,538	25,67	25,36	25,408			25,397	19,497	19,463	19,467
		12720	1501,81																										1490,45	1502,32
		12768		6,411	19,455	19,465	25,866	25,877	25,342	25,359	25,402	25,445	25,467	25,611	25,74	25,506	25,484					19,463	19,466
		12780	1501,03																										1490,45	1502,32
		12840	1501,45																										1490,45	1502,32
		12864		6,487	19,452	19,463	25,948	25,941	25,374	25,39	25,42	25,505	25,524	25,638	25,759	25,664	25,534			25,49	19,495	19,462	19,466
		12900	1500,64															8,34											1490,45	1502,32
		12960	1500,59	6,557	19,454	19,463	26,004	26,027	25,479	25,444	25,551	25,565	25,567	25,629	25,896	25,755	25,611					19,465	19,466						1490,45	1502,32
		13020	1500,84																										1490,45	1502,32
		13056		6,658	19,453	19,463	26,116	26,116	25,555	25,586	25,632	25,694	25,643	25,683	25,972	25,842	25,701			25,605	19,497	19,464	19,467
		13080	1500,82																										1490,45	1502,32
		13140	1501																										1490,45	1502,32
		13152		6,733	19,461	19,465	26,187	26,204	25,745	25,661	25,727	25,767	25,68	25,8	26,037	25,794	25,776					19,465	19,467
		13200	1500,96															8,36	0					-2,62	-3,2	-0,87	-0,57	-2,93	1490,45	1502,32	125,63
		13248		6,804	19,453	19,464	26,264	26,26	25,804	25,763	25,825	25,807	25,728	25,874	26,153	25,854	25,851			25,807	19,498	19,464	19,466
		13260	1501,44																										1490,45	1502,32
		13320	1501,78																										1490,45	1502,32
		13344		6,890	19,458	19,467	26,347	26,358	25,852	25,836	25,89	25,869	25,844	25,95	26,203	26,016	25,932					19,464	19,467
		13380	1501,11																										1490,45	1502,32
		13440	1500,18	6,944	19,453	19,463	26,401	26,403	25,877	25,884	25,934	25,95	25,988	26,173	26,259	26,109	26,022			25,83	19,499	19,461	19,466						1490,45	1502,32
		13500	1501,24															8,36											1490,45	1502,32
		13536		7,043	19,454	19,465	26,5	26,505	25,979	25,951	26,02	26,084	26	26,133	26,345	26,179	26,086					19,464	19,469
		13560	1500,91																										1491,22	1502,32
		13620	1500,85																										1491,22	1502,32
		13632		7,087	19,454	19,465	26,534	26,559	26,036	26,04	26,124	26,08	26,137	26,208	26,411	26,26	26,162			26,125	19,503	19,465	19,467
		13680	1501,8																										1491,22	1502,32
		13728		7,192	19,455	19,463	26,648	26,653	26,185	26,232	26,217	26,278	26,165	26,195	26,496	26,317	26,261					19,465	19,468
		13740	1501,84																										1491,22	1502,32
		13800	1501,63															8,37	0					-2,66	-3,27	-0,9	-0,62	-2,99	1491,22	1502,32	125,78
		13824		7,247	19,453	19,463	26,695	26,715	26,212	26,19	26,255	26,225	26,33	26,241	26,571	26,41	26,304			26,215	19,5	19,464	19,469
		13860	1501,73																										1491,22	1502,32
		13920	1502,21	7,343	19,454	19,466	26,807	26,798	26,307	26,227	26,272	26,415	26,367	26,37	26,644	26,42	26,378					19,465	19,467						1491,22	1502,32
		13980	1502,09																										1491,22	1502,32
		14016		7,401	19,454	19,468	26,856	26,867	26,346	26,337	26,434	26,418	26,425	26,494	26,726	26,458	26,455			26,372	19,501	19,47	19,468
		14040	1501,98																										1491,22	1502,32
		14100	1501,83															8,39											1491,22	1502,32
		14112		7,484	19,452	19,459	26,933	26,947	26,429	26,41	26,474	26,538	26,477	26,602	26,801	26,59	26,540					19,465	19,467
		14160	1502,17																										1491,22	1502,32
		14208		7,553	19,454	19,466	27,024	27,002	26,475	26,498	26,536	26,609	26,549	26,612	26,879	26,761	26,615			26,579	19,507	19,465	19,467
		14220	1501,95																										1491,22	1502,32
		14280	1501,62																										1491,22	1502,32
		14304		7,635	19,455	19,465	27,094	27,096	26,529	26,531	26,606	26,654	26,649	26,7	26,943	26,695	26,663					19,466	19,466
		14340	1502,19																										1491,22	1502,32
		14400	1501,34	7,718	19,453	19,463	27,17	27,182	26,617	26,662	26,761	26,707	26,73	26,797	27,017	26,775	26,758	8,40	0	26,748	19,508	19,465	19,467	-2,66	-3,25	-0,9	-0,62	-2,98	1491,22	1502,32	125,69
		14460	1501,16																										1491,22	1502,32
		14496		7,808	19,452	19,465	27,262	27,271	26,827	26,834	26,9	26,798	26,747	26,861	27,079	26,899	26,868					19,461	19,466
		14520	1501,71																										1491,22	1502,32
		14580	1501,66																										1491,22	1502,32
		14592		7,857	19,454	19,464	27,315	27,316	26,909	26,819	26,837	26,838	26,802	26,927	27,16	26,982	26,909			26,846	19,506	19,464	19,467
		14640	1501,66																										1491,22	1502,32
		14688		7,935	19,454	19,464	27,384	27,403	26,925	26,888	26,959	26,956	26,925	27,019	27,241	27,004	26,990					19,464	19,468
		14700	1501,96															8,41											1491,22	1502,32
		14760	1501,44																										1491,22	1502,32
		14784		8,031	19,455	19,464	27,485	27,495	27,046	26,967	27,006	27,036	27	27,044	27,328	27,192	27,077			27,004	19,506	19,463	19,467
		14820	1502,06																										1491,22	1502,32
		14880	1501,37	8,069	19,454	19,464	27,52	27,536	27,066	27,013	27,061	27,063	27,08	27,126	27,397	27,26	27,133					19,465	19,467						1491,22	1502,32
		14940	1501,88																										1491,22	1502,32
		14976		8,174	19,454	19,464	27,644	27,621	27,134	27,142	27,159	27,17	27,199	27,202	27,472	27,225	27,213			27,125	19,514	19,465	19,468
		15000	1502,29															8,43	0					-2,63	-3,23	-0,89	-0,6	-2,96	1491,22	1502,32	125,65
		15060	1502,28																										1491,22	1502,32
		15072		8,256	19,455	19,464	27,722	27,709	27,215	27,267	27,224	27,294	27,231	27,345	27,555	27,265	27,299					19,465	19,467
		15120	1502,4																										1491,22	1502,32
		15168		8,311	19,454	19,464	27,762	27,778	27,314	27,256	27,288	27,281	27,301	27,452	27,619	27,366	27,360			27,272	19,514	19,464	19,469
		15180	1501,88																										1491,22	1502,32
		15240	1502,08																										1491,22	1502,32
		15264		8,368	19,453	19,465	27,83	27,824	27,325	27,306	27,382	27,395	27,354	27,519	27,684	27,462	27,428					19,465	19,467
		15300	1502,04															8,45											1491,22	1502,32
		15360	1501,34	8,449	19,455	19,463	27,905	27,911	27,387	27,366	27,426	27,466	27,416	27,572	27,773	27,591	27,500			27,425	19,51	19,464	19,467						1491,22	1502,32
		15420	1501,38																										1491,22	1502,32
		15456		8,547	19,454	19,464	28	28,012	27,539	27,509	27,58	27,552	27,48	27,629	27,836	27,725	27,606					19,465	19,467
		15480	1501,24																										1491,22	1502,32
		15540	1501,48																										1491,22	1502,32
		15552		8,606	19,454	19,464	28,068	28,062	27,536	27,546	27,634	27,577	27,54	27,62	27,911	27,699	27,633			27,539	19,508	19,465	19,467
		15600	1502,16															8,46	0					-2,66	-3,24	-0,89	-0,61	-2,97	1491,22	1502,32	125,28
		15648		8,692	19,454	19,464	28,156	28,145	27,673	27,612	27,666	27,724	27,638	27,654	28,217	27,848	27,754					19,465	19,467
		15660	1502,18																										1491,22	1502,32
		15720	1502,18																										1491,22	1502,32
		15744		8,764	19,453	19,464	28,219	28,225	27,778	27,746	27,762	27,773	27,758	27,789	28,06	27,883	27,819			27,734	19,502	19,463	19,467
		15780	1502,7																										1491,22	1502,32
		15840	1502,43	8,821	19,454	19,463	28,279	28,28	27,855	27,799	27,791	27,797	27,804	27,84	28,167	27,882	27,867					19,464	19,467						1491,22	1502,32
		15900	1502,37															8,46											1491,22	1502,32
		15936		8,871	19,454	19,464	28,325	28,335	27,888	27,864	27,881	27,876	27,896	27,902	28,204	27,927	27,930			27,873	19,514	19,465	19,467
		15960	1501,81																										1491,22	1502,32
		16020	1501,33																										1491,22	1502,32
		16032		8,992	19,453	19,464	28,457	28,444	27,947	27,92	27,966	28,058	27,954	28,019	28,279	28,11	28,032					19,463	19,466
		16080	1501,57																										1491,22	1502,32
		16128		9,042	19,453	19,463	28,499	28,501	28,041	27,972	27,998	28,068	27,992	28,111	28,355	28,091	28,078			28,031	19,515	19,464	19,468
		16140	1501,55																										1491,22	1502,32
		16200	1501,21															8,48	0					-2,61	-3,2	-0,86	-0,56	-2,93	1491,22	1502,32	125,38
		16224		9,121	19,454	19,464	28,57	28,59	28,1	28,086	28,099	28,121	28,074	28,226	28,423	28,136	28,158					19,463	19,467
		16260	1502,68																										1491,22	1502,32
		16320	1502,14	9,170	19,454	19,464	28,623	28,634	28,208	28,115	28,129	28,164	28,22	28,253	28,502	28,305	28,237			28,2	19,517	19,463	19,467						1491,22	1502,32
		16380	1502																										1491,22	1502,32
		16416		9,240	19,454	19,464	28,691	28,708	28,209	28,162	28,185	28,29	28,277	28,323	28,559	28,364	28,296					19,464	19,468
		16440	1502,41																										1491,22	1502,32
		16500	1501,32															8,49											1491,22	1502,32
		16512		9,333	19,455	19,464	28,799	28,786	28,249	28,252	28,332	28,42	28,349	28,325	28,631	28,542	28,387			28,324	19,52	19,465	19,468
		16560	1501,53																										1491,22	1502,32
		16608		9,425	19,454	19,464	28,871	28,897	28,436	28,477	28,389	28,508	28,375	28,379	28,717	28,543	28,478					19,464	19,468
		16620	1502,27																										1491,22	1502,32
		16680	1501,89																										1491,22	1502,32
		16704		9,505	19,453	19,465	28,964	28,964	28,543	28,573	28,561	28,524	28,458	28,42	28,796	28,601	28,559			28,37	19,523	19,465	19,468
		16740	1501,77																										1491,22	1502,32
		16800	1501,96	9,564	19,454	19,463	29,015	29,029	28,613	28,619	28,6	28,575	28,564	28,681	28,86	28,648	28,645	8,52	0			19,465	19,468	-2,59	-3,19	-0,85	-0,55	-2,91	1491,22	1502,32	125,33
		16860	1501,89																										1491,22	1502,32
		16896		9,626	19,454	19,465	29,089	29,081	28,604	28,596	28,592	28,621	28,616	28,842	28,932	28,663	28,683			28,589	19,525	19,465	19,468
		16920	1501,73																										1491,22	1502,32
		16980	1500,94																										1491,22	1502,32
		16992		9,680	19,453	19,464	29,131	29,145	28,657	28,635	28,696	28,652	28,708	28,813	28,991	28,842	28,749					19,465	19,467
		17040	1500,49																										1491,22	1502,32
		17088		9,760	19,454	19,464	29,215	29,224	28,698	28,701	28,817	28,735	28,741	28,787	29,054	28,932	28,808			28,703	19,524	19,465	19,468
		17100	1500,94															8,53											1491,22	1502,32
		17160	1501,41																										1491,22	1502,32
		17184		9,856	19,453	19,464	29,307	29,321	28,762	28,791	28,912	28,885	28,811	28,977	29,125	28,872	28,892					19,465	19,469
		17220	1500,48																										1491,22	1502,32
		17280	1500,92	9,952	19,451	19,465	29,395	29,425	28,906	28,907	28,953	28,977	28,883	29,054	29,201	29,04	28,990			28,852	19,518	19,467	19,472						1491,22	1502,32
		17340	1500,85																										1491,22	1502,32
		17376		9,993	19,454	19,464	29,441	29,462	28,978	28,987	29,015	28,994	28,953	29,097	29,269	29,078	29,046					19,465	19,467
		17400	1500,92															8,53	0					-2,63	-3,23	-0,88	-0,58	-2,96	1491,22	1502,32	125,43
		17460	1500,94																										1491,22	1502,32
		17472		10,044	19,454	19,464	29,489	29,517	28,99	29,02	29,074	29,085	29,094	29,073	29,328	29,185	29,106			29,034	19,515	19,466	19,469
		17520	1501,06																										1491,22	1502,32
		17568		10,115	19,454	19,464	29,567	29,581	29,041	29,031	29,099	29,151	29,123	29,132	29,416	29,291	29,161					19,466	19,469
		17580	1501,47																										1491,22	1502,32
		17640	1501,44																										1491,22	1502,32
		17664		10,217	19,454	19,465	29,67	29,682	29,159	29,126	29,182	29,27	29,159	29,294	29,485	29,306	29,248			29,11	19,517	19,464	19,469
		17700	1501,44															8,57											1491,22	1502,32
		17760	1501,22	10,258	19,454	19,465	29,724	29,711	29,2	29,205	29,309	29,283	29,199	29,403	29,564	29,327	29,311					19,466	19,468						1491,22	1502,32
		17820	1500,76																										1491,22	1502,32
		17856		10,318	19,453	19,464	29,77	29,782	29,299	29,275	29,32	29,344	29,262	29,351	29,635	29,455	29,368			29,327	19,521	19,465	19,468
		17880	1501,48																										1491,22	1502,32
		17940	1500,5																										1491,22	1502,32
		17952		10,413	19,454	19,465	29,873	29,872	29,374	29,362	29,366	29,439	29,481	29,475	29,715	29,51	29,465					19,467	19,468
Thu Mar 14 2019 15:15:50
