# Supplementary material for: Data from calorimetric decay heat measurements of five used PWR 17x17 nuclear fuel assemblies
Source: Data Brief. 2019 Dec 2;28:104917. doi: 10.1016/j.dib.2019.104917 (PMC6926112; doi:10.1016/j.dib.2019.104917)
Supplement: Multimedia component 1 [file mmc1.zip › Data/Calibration data from model measurements/EV_1625W_2019-02-13.xlsx]

## Sheet: 2019-02-13 EV1625W
Tinfo1	Tinfo2	Logg_tid	T1	T2	T3	T4	T5	T6	T7	T8	T9	T10	T11	T12	T13	T14	T15	T16	T17	T18	T19	T20	T21	T22	T23	T24	T25	T26	T27	T28	T29	T30
KSN	2019-03-13 EV1625W
Kalib. Temperaturstegringsprincipen	2019-02-13 EV1625W
KA701	KA702
40	-82
0,00528	0,00520
KA703	KA704
-29	-239
0,00374	0,00517
KA705	KALIB.TEMP
-118	0,0
0,00538	FÖRSTÄRKNING
	007
			_251KA901_A_kW	_251KA509	_251KA501_B1	_251KA501_B2	_251KA502_B1	_251KA502_B2	_251KA511_B1	_251KA511_B2	_251KA511_B3	_251KA511_B4	_251KA511_B5	_251KA511_B6	_251KA511_B7	_251KA511_B8	_251KA511	_251KA751_Vikt	_251KA101	_251KA521_B1	_251KA522_B1	_251KA531_B1	_251KA531_B2	_251KA701	_251KA702	_251KA703	_251KA704	_251KA705	_251EA1	EA1_Börvärde	_251KA901_B_PA
			W	°C	°C	°C	°C	°C	°C	°C	°C	°C	°C	°C	°C	°C	°C	kg	bar	°C	°C	°C	°C	Gy/h	Gy/h	Gy/h	Gy/h	Gy/h	W	W	W
Wed Mar 13 2019 12:38:08		60	1623,52																										1591,14	1622,74
		96		0,735	15,577	15,598	16,321	16,323	15,9	15,914	15,978	16,006	15,904	15,919	16,146	15,91	15,960					19,455	19,449
		120	1622,72																										1591,14	1622,74
		180	1622,91																										1591,14	1622,74
		192		-0,081	16,481	16,56	16,437	16,443	15,914	15,935	16,007	16,081	15,925	16,029	16,264	16,008	16,020			15,928	19,441	19,455	19,46
		240	1622,87																										1591,14	1622,74
		288		-0,702	17,208	17,25	16,528	16,526	15,929	15,992	16,034	16,119	15,991	16,017	16,377	16,174	16,079					19,451	19,458
		300	1622,79															9,50											1591,14	1622,74
		360	1622,47																										1591,14	1622,74
		384		-1,077	17,699	17,744	16,627	16,662	16,019	16,026	16,05	16,243	16,036	16,032	16,489	16,131	16,128			15,988	19,446	19,454	19,457
		420	1622,63																										1591,14	1622,74
		480	1622,7	-1,347	18,096	18,129	16,762	16,77	16,244	16,204	16,251	16,34	16,136	16,092	16,613	16,322	16,275					19,452	19,449						1591,14	1622,74
		540	1622,63																										1591,14	1622,74
		576		-1,589	18,396	18,422	16,821	16,819	16,32	16,235	16,265	16,341	16,266	16,248	16,717	16,435	16,353			16,225	19,441	19,456	19,458
		600	1622,26															9,26	0					-2,6	-3,21	-0,85	-0,53	-2,89	1591,14	1622,74	125,04
		660	1622,45																										1591,14	1622,74
		672		-1,692	18,622	18,641	16,934	16,946	16,32	16,336	16,446	16,373	16,337	16,398	16,819	16,439	16,433					19,455	19,46
		720	1621,97																										1591,14	1622,74
		768		-1,798	18,786	18,803	16,976	17,018	16,507	16,419	16,463	16,442	16,438	16,722	16,887	16,474	16,544			16,441	19,44	19,45	19,457
		780	1622																										1591,14	1622,74
		840	1621,87																										1591,14	1622,74
		864		-1,846	18,912	18,928	17,072	17,075	16,516	16,453	16,528	16,556	16,62	16,781	16,978	16,665	16,637					19,456	19,46
		900	1622,13															9,06											1591,14	1622,74
		960	1621,82	-1,846	19,009	19,022	17,149	17,189	16,493	16,499	16,579	16,722	16,781	16,875	17,064	16,807	16,727			16,74	19,437	19,449	19,458						1591,14	1622,74
		1020	1621,91																										1591,14	1622,74
		1056		-1,838	19,082	19,104	17,23	17,28	16,568	16,546	16,7	16,83	16,804	16,877	17,163	16,921	16,801					19,455	19,458
		1080	1622,26																										1591,14	1622,74
		1140	1622,33																										1591,14	1622,74
		1152		-1,775	19,149	19,161	17,362	17,398	16,749	16,662	16,773	16,969	16,863	16,979	17,257	16,98	16,904			16,768	19,434	19,459	19,454
		1200	1622,42															8,90	0					-2,63	-3,24	-0,87	-0,57	-2,92	1591,14	1622,74	124,9
		1248		-1,727	19,199	19,211	17,467	17,49	16,819	16,815	16,972	17,037	16,906	17,058	17,356	17,222	17,023					19,454	19,459
		1260	1622,59																										1591,14	1622,74
		1320	1622,42																										1591,14	1622,74
		1344		-1,664	19,238	19,25	17,566	17,594	16,886	17	17,147	17,089	16,929	17,131	17,483	17,318	17,123			16,94	19,424	19,45	19,457
		1380	1622,37																										1591,14	1622,74
		1440	1621,92	-1,595	19,272	19,285	17,692	17,676	17,016	17,072	17,188	17,217	17,063	17,148	17,598	17,371	17,209					19,457	19,451						1591,14	1622,74
		1500	1622,14															8,78											1591,14	1622,74
		1536		-1,526	19,296	19,307	17,78	17,771	17,198	17,148	17,23	17,283	17,206	17,25	17,708	17,445	17,308			17,176	19,437	19,463	19,454
		1560	1622,14																										1591,14	1622,74
		1620	1622,02																										1591,14	1622,74
		1632		-1,473	19,318	19,331	17,842	17,861	17,334	17,247	17,323	17,36	17,312	17,312	17,809	17,531	17,403					19,458	19,455
		1680	1621,81																										1591,14	1622,74
		1728		-1,372	19,334	19,346	17,942	17,995	17,416	17,345	17,504	17,489	17,427	17,38	17,926	17,544	17,504			17,271	19,439	19,456	19,458
		1740	1621,63																										1591,14	1622,74
		1800	1622,03															8,69	0					-2,65	-3,25	-0,88	-0,59	-2,94	1591,14	1622,74	125,04
		1824		-1,288	19,344	19,359	18,059	18,068	17,616	17,449	17,511	17,584	17,49	17,463	18,025	17,685	17,603					19,455	19,456
		1860	1622,18																										1591,14	1622,74
		1920	1622,16	-1,181	19,362	19,372	18,185	18,187	17,691	17,539	17,609	17,695	17,613	17,565	18,21	17,673	17,699			17,421	19,438	19,456	19,45						1591,14	1622,74
		1980	1621,74																										1591,14	1622,74
		2016		-1,124	19,373	19,382	18,258	18,25	17,75	17,705	17,718	17,735	17,703	17,773	18,253	17,729	17,796					19,455	19,46
		2040	1622,03																										1591,14	1622,74
		2100	1621,97															8,62											1591,14	1622,74
		2112		-1,039	19,379	19,392	18,345	18,348	17,797	17,799	17,841	17,813	17,864	17,982	18,351	17,755	17,900			17,731	19,436	19,452	19,457
		2160	1622																										1591,14	1622,74
		2208		-0,966	19,386	19,399	18,424	18,429	17,824	17,841	17,875	17,953	17,899	17,976	18,435	18,097	17,988					19,456	19,464
		2220	1622,19																										1591,14	1622,74
		2280	1622,24																										1591,14	1622,74
		2304		-0,901	19,394	19,404	18,503	18,493	17,835	17,931	18,005	17,966	17,976	18,011	18,522	18,23	18,060			17,938	19,437	19,455	19,455
		2340	1622,54																										1591,14	1622,74
		2400	1622,15	-0,766	19,401	19,412	18,633	18,647	17,963	18	18,057	18,222	18,046	18,105	18,609	18,304	18,163	8,55	0			19,454	19,455	-2,6	-3,2	-0,85	-0,53	-2,89	1591,14	1622,74	124,8
		2460	1621,8																										1591,14	1622,74
		2496		-0,706	19,405	19,418	18,704	18,708	18,169	18,114	18,189	18,184	18,284	18,178	18,718	18,388	18,278			18,136	19,436	19,456	19,458
		2520	1622,07																										1591,14	1622,74
		2580	1622,17																										1591,14	1622,74
		2592		-0,605	19,408	19,416	18,797	18,818	18,16	18,21	18,276	18,277	18,272	18,232	18,809	18,449	18,336					19,457	19,459
		2640	1622,17																										1591,14	1622,74
		2688		-0,531	19,413	19,422	18,886	18,888	18,298	18,306	18,331	18,411	18,36	18,317	18,766	18,549	18,417			18,28	19,436	19,459	19,455
		2700	1622,09															8,51											1591,14	1622,74
		2760	1622																										1591,14	1622,74
		2784		-0,406	19,414	19,423	19,003	19,021	18,429	18,458	18,505	18,583	18,513	18,465	18,855	18,576	18,548					19,453	19,461
		2820	1621,61																										1591,14	1622,74
		2880	1621,48	-0,344	19,416	19,427	19,071	19,083	18,517	18,513	18,593	18,557	18,561	18,561	18,962	18,726	18,624			18,564	19,437	19,454	19,46						1591,14	1622,74
		2940	1621,49																										1591,14	1622,74
		2976		-0,222	19,419	19,429	19,199	19,205	18,527	18,549	18,632	18,725	18,629	18,628	19,064	18,714	18,684					19,456	19,454
		3000	1621,69															8,50	0					-2,61	-3,22	-0,86	-0,55	-2,91	1591,14	1622,74	124,67
		3060	1621,89																										1591,14	1622,74
		3072		-0,165	19,421	19,432	19,274	19,25	18,726	18,623	18,711	18,788	18,688	18,97	19,145	18,777	18,803			18,603	19,446	19,455	19,459
		3120	1621,5																										1591,14	1622,74
		3168		-0,066	19,422	19,43	19,351	19,37	18,796	18,737	18,848	18,812	18,89	19,084	19,246	18,852	18,908					19,457	19,456
		3180	1621,25																										1591,14	1622,74
		3240	1621,19																										1591,14	1622,74
		3264		-0,003	19,423	19,43	19,419	19,427	18,836	18,8	18,857	18,87	19,032	19,152	19,319	18,997	18,983			18,995	19,44	19,456	19,458
		3300	1621,33															8,48											1591,14	1622,74
		3360	1621,1	0,081	19,425	19,432	19,496	19,523	18,873	18,848	18,911	19,004	19,112	19,284	19,386	19,132	19,069					19,457	19,457						1591,14	1622,74
		3420	1621,68																										1591,14	1622,74
		3456		0,168	19,427	19,437	19,594	19,606	18,989	18,981	19,123	19,155	19,225	19,318	19,489	19,212	19,186			19,225	19,442	19,457	19,459
		3480	1621,4																										1591,14	1622,74
		3540	1621,32																										1591,14	1622,74
		3552		0,264	19,428	19,438	19,688	19,706	19,146	19,067	19,21	19,224	19,269	19,312	19,572	19,408	19,276					19,46	19,462
		3600	1621,63															8,47	0					-2,61	-3,22	-0,86	-0,55	-2,91	1591,14	1622,74	124,8
		3648		0,422	19,427	19,438	19,854	19,856	19,227	19,184	19,237	19,44	19,306	19,413	19,684	19,396	19,361			19,277	19,446	19,454	19,457
		3660	1621,33																										1591,14	1622,74
		3720	1621,02																										1591,14	1622,74
		3744		0,478	19,424	19,441	19,919	19,903	19,36	19,287	19,429	19,38	19,352	19,464	19,788	19,605	19,458					19,455	19,457
		3780	1621,44																										1591,14	1622,74
		3840	1620,83	0,574	19,429	19,437	19,994	20,02	19,486	19,463	19,493	19,501	19,466	19,481	19,889	19,737	19,564			19,415	19,443	19,457	19,45						1591,14	1622,74
		3900	1621,04															8,48											1592,02	1622,74
		3936		0,678	19,431	19,444	20,112	20,12	19,569	19,543	19,622	19,594	19,492	19,589	19,972	19,71	19,636					19,457	19,458
		3960	1621,79																										1592,02	1622,74
		4020	1621,4																										1592,02	1622,74
		4032		0,742	19,433	19,444	20,186	20,175	19,638	19,633	19,644	19,681	19,636	19,737	20,105	19,674	19,719			19,563	19,446	19,454	19,458
		4080	1621,45																										1592,02	1622,74
		4128		0,847	19,431	19,442	20,286	20,281	19,767	19,709	19,764	19,762	19,763	19,998	20,148	19,834	19,843					19,455	19,458
		4140	1621,24																										1592,02	1622,74
		4200	1621,01															8,47	0					-2,6	-3,22	-0,85	-0,55	-2,91	1592,02	1622,74	124,95
		4224		0,906	19,432	19,44	20,339	20,345	19,775	19,755	19,809	19,87	19,829	20,024	20,233	19,938	19,904			19,844	19,452	19,456	19,461
		4260	1621,1																										1592,85	1622,74
		4320	1621,38	1,004	19,435	19,444	20,432	20,456	19,807	19,85	19,926	19,973	19,962	20	20,325	20,162	20,001					19,455	19,457						1592,85	1622,74
		4380	1621,67																										1592,85	1622,74
		4416		1,104	19,436	19,449	20,537	20,557	19,945	19,909	19,989	20,108	20,062	20,05	20,412	20,265	20,092			20,019	19,444	19,456	19,459
		4440	1621,86																										1592,85	1622,74
		4500	1621,81															8,48											1592,85	1622,74
		4512		1,182	19,438	19,45	20,632	20,619	20,077	20,049	20,087	20,082	20,148	20,089	20,511	20,281	20,166					19,453	19,457
		4560	1621,95																										1592,85	1622,74
		4608		1,290	19,439	19,446	20,724	20,741	20,117	20,05	20,217	20,193	20,222	20,201	20,601	20,451	20,256			20,191	19,446	19,454	19,463
		4620	1621,78																										1592,85	1622,74
		4680	1621,33																										1592,85	1622,74
		4704		1,364	19,439	19,444	20,802	20,809	20,28	20,259	20,341	20,307	20,39	20,346	20,696	20,517	20,392					19,455	19,458
		4740	1621,51																										1592,85	1622,74
		4800	1621,4	1,476	19,436	19,447	20,921	20,914	20,4	20,358	20,326	20,438	20,487	20,404	20,777	20,528	20,465	8,47	0	20,36	19,448	19,456	19,457	-2,6	-3,2	-0,85	-0,54	-2,88	1592,85	1622,74	124,81
		4860	1621,4																										1592,85	1622,74
		4896		1,558	19,437	19,448	21,012	20,99	20,426	20,427	20,462	20,488	20,496	20,449	20,861	20,656	20,533					19,454	19,459
		4920	1621,71																										1592,85	1622,74
		4980	1621,21																										1592,85	1622,74
		4992		1,664	19,436	19,445	21,086	21,122	20,52	20,482	20,584	20,599	20,577	20,512	20,956	20,785	20,627			20,459	19,45	19,459	19,457
		5040	1621,69																										1592,85	1622,74
		5088		1,769	19,442	19,449	21,215	21,214	20,635	20,633	20,724	20,718	20,661	20,613	21,058	20,773	20,727					19,454	19,461
		5100	1621,48															8,47											1592,85	1622,74
		5160	1621,77																										1592,85	1622,74
		5184		1,807	19,439	19,449	21,234	21,269	20,688	20,713	20,765	20,749	20,757	20,757	21,152	20,983	20,821			20,69	19,446	19,463	19,453
		5220	1621,54																										1592,85	1622,74
		5280	1621,58	1,924	19,436	19,453	21,359	21,378	20,837	20,856	20,823	20,833	20,89	20,834	21,246	21,129	20,931					19,455	19,456						1592,85	1622,74
		5340	1621,65																										1592,85	1622,74
		5376		2,006	19,441	19,453	21,46	21,445	20,933	20,934	20,927	20,908	20,954	20,859	21,335	21,083	20,992			20,83	19,449	19,458	19,458
		5400	1621,2															8,47	0					-2,59	-3,21	-0,85	-0,53	-2,89	1592,85	1622,74	125,15
		5460	1621,33																										1592,85	1622,74
		5472		2,129	19,446	19,454	21,583	21,574	20,974	21,025	21,105	21,088	21,089	21,039	21,415	21,139	21,109					19,454	19,448
		5520	1621,41																										1592,85	1622,74
		5568		2,176	19,443	19,455	21,617	21,632	21,101	21,117	21,114	21,104	21,161	21,149	21,52	21,171	21,180			21,083	19,453	19,456	19,457
		5580	1621,42																										1592,85	1622,74
		5640	1621,45																										1592,85	1622,74
		5664		2,276	19,443	19,452	21,709	21,739	21,121	21,12	21,113	21,276	21,244	21,322	21,598	21,343	21,267					19,452	19,455
		5700	1621,61															8,48											1592,85	1622,74
		5760	1621,23	2,382	19,447	19,454	21,829	21,837	21,166	21,205	21,209	21,377	21,275	21,387	21,678	21,454	21,344			21,273	19,458	19,453	19,462						1592,85	1622,74
		5820	1621,34																										1592,85	1622,74
		5856		2,459	19,442	19,454	21,913	21,901	21,305	21,294	21,317	21,441	21,356	21,465	21,762	21,5	21,430					19,455	19,455
		5880	1620,95																										1592,85	1622,74
		5940	1621,09																										1592,85	1622,74
		5952		2,531	19,447	19,452	21,978	21,982	21,399	21,377	21,427	21,469	21,532	21,577	21,851	21,737	21,546			21,443	19,455	19,456	19,457
		6000	1621,09															8,50	0					-2,59	-3,2	-0,84	-0,55	-2,91	1592,85	1622,74	125,13
		6048		2,599	19,438	19,455	22,031	22,06	21,417	21,416	21,541	21,617	21,548	21,595	21,938	21,779	21,606					19,453	19,455
		6060	1621,39																										1593,67	1622,74
		6120	1621,75																										1593,67	1622,74
		6144		2,749	19,444	19,455	22,193	22,204	21,739	21,742	21,721	21,708	21,64	21,663	22,123	21,792	21,766			21,571	19,457	19,452	19,457
		6180	1621,79																										1593,67	1622,74
		6240	1621,71	2,829	19,443	19,453	22,281	22,272	21,768	21,734	21,754	21,82	21,75	21,731	22,117	21,907	21,823					19,452	19,454						1593,67	1622,74
		6300	1621,14															8,51											1593,67	1622,74
		6336		2,898	19,443	19,452	22,346	22,344	21,844	21,815	21,859	21,846	21,853	21,912	22,221	21,954	21,913			21,776	19,453	19,455	19,456
		6360	1621,62																										1593,67	1622,74
		6420	1621,71																										1593,67	1622,74
		6432		3,005	19,445	19,453	22,446	22,461	21,947	21,836	21,919	21,961	21,871	22,101	22,309	21,965	21,989					19,449	19,456
		6480	1621,61																										1593,67	1622,74
		6528		3,083	19,445	19,453	22,537	22,527	22,026	21,916	21,944	22,032	21,946	22,029	22,39	22,299	22,073			21,918	19,458	19,451	19,457
		6540	1622,02																										1593,67	1622,74
		6600	1621,66															8,51	0					-2,63	-3,24	-0,88	-0,58	-2,94	1593,67	1622,74	125,16
		6624		3,164	19,444	19,453	22,614	22,612	22,043	21,977	22,096	22,063	21,99	22,049	22,47	22,286	22,122					19,456	19,455
		6660	1621,69																										1593,67	1622,74
		6720	1621,42	3,277	19,444	19,455	22,728	22,725	22,152	22,228	22,264	22,203	22,179	22,068	22,568	22,402	22,258			22,047	19,463	19,452	19,457						1593,67	1622,74
		6780	1621,28																										1593,67	1622,74
		6816		3,356	19,444	19,454	22,787	22,822	22,339	22,276	22,285	22,316	22,257	22,331	22,658	22,351	22,352					19,456	19,458
		6840	1621,42																										1593,67	1622,74
		6900	1620,91															8,54											1593,67	1622,74
		6912		3,460	19,442	19,456	22,904	22,913	22,361	22,316	22,362	22,409	22,386	22,314	22,753	22,334	22,404			22,3	19,456	19,455	19,461
		6960	1620,87																										1593,67	1622,74
		7008		3,514	19,444	19,455	22,964	22,964	22,372	22,396	22,38	22,474	22,403	22,508	22,827	22,625	22,498					19,453	19,459
		7020	1621,69																										1594,55	1622,74
		7080	1621,84																										1594,55	1622,74
		7104		3,588	19,444	19,457	23,043	23,035	22,503	22,487	22,516	22,564	22,459	22,524	22,915	22,776	22,593			22,484	19,462	19,455	19,457
		7140	1621,97																										1594,55	1622,74
		7200	1622,18	3,722	19,443	19,455	23,156	23,187	22,645	22,619	22,68	22,641	22,558	22,577	23,006	22,642	22,671	8,53	0			19,454	19,458	-2,63	-3,22	-0,87	-0,57	-2,92	1594,55	1622,74	125,32
		7260	1622,47																										1594,55	1622,74
		7296		3,801	19,444	19,453	23,252	23,248	22,795	22,693	22,696	22,682	22,713	22,674	23,093	22,885	22,779			22,679	19,466	19,459	19,457
		7320	1622,31																										1594,55	1622,74
		7380	1622,26																										1594,55	1622,74
		7392		3,874	19,44	19,453	23,309	23,332	22,846	22,74	22,775	22,836	22,875	22,78	23,185	22,871	22,864					19,453	19,459
		7440	1622,17																										1594,55	1622,74
		7488		3,951	19,448	19,46	23,396	23,414	22,837	22,799	22,895	22,919	22,869	22,901	23,266	23,045	22,941			22,79	19,467	19,453	19,46
		7500	1622,09															8,54											1594,55	1622,74
		7560	1622,25																										1594,55	1622,74
		7584		4,045	19,443	19,457	23,485	23,505	22,935	22,912	22,948	23,01	22,925	23,023	23,357	23,152	23,033					19,455	19,455
		7620	1622,36																										1594,55	1622,74
		7680	1622,48	4,133	19,444	19,454	23,58	23,583	23	22,995	23,052	23,08	22,987	23,108	23,434	23,241	23,112			22,946	19,47	19,452	19,458						1594,55	1622,74
		7740	1622,09																										1594,55	1622,74
		7776		4,233	19,45	19,455	23,69	23,681	23,179	23,206	23,214	23,221	23,045	23,095	23,517	23,341	23,227					19,455	19,458
		7800	1621,98															8,54	0					-2,63	-3,23	-0,88	-0,57	-2,93	1594,55	1622,74	125,05
		7860	1621,91																										1594,55	1622,74
		7872		4,304	19,445	19,455	23,755	23,754	23,247	23,247	23,263	23,247	23,205	23,181	23,613	23,424	23,303			23,116	19,47	19,454	19,458
		7920	1622,32																										1594,55	1622,74
		7968		4,375	19,45	19,455	23,824	23,83	23,279	23,309	23,305	23,3	23,32	23,47	23,692	23,488	23,395					19,454	19,458
		7980	1622,27																										1594,55	1622,74
		8040	1622,45																										1594,55	1622,74
		8064		4,473	19,445	19,46	23,93	23,921	23,456	23,352	23,326	23,357	23,44	23,491	23,777	23,475	23,459			23,384	19,48	19,464	19,452
		8100	1621,66															8,56											1594,55	1622,74
		8160	1621,69	4,570	19,443	19,457	24,023	24,018	23,466	23,488	23,46	23,438	23,549	23,474	23,851	23,669	23,549					19,453	19,457						1594,55	1622,74
		8220	1621,49																										1594,55	1622,74
		8256		4,650	19,445	19,45	24,098	24,096	23,502	23,515	23,576	23,64	23,57	23,592	23,951	23,784	23,641			23,516	19,473	19,454	19,455
		8280	1621,29																										1594,55	1622,74
		8340	1621,2																										1594,55	1622,74
		8352		4,724	19,445	19,455	24,173	24,175	23,535	23,593	23,654	23,684	23,644	23,676	24,022	23,833	23,705					19,455	19,459
		8400	1621,87															8,56	0					-2,61	-3,22	-0,86	-0,56	-2,91	1594,55	1622,74	124,99
		8448		4,814	19,445	19,457	24,27	24,261	23,714	23,769	23,743	23,866	23,807	23,732	24,143	23,875	23,831			23,7	19,475	19,455	19,454
		8460	1622,01																										1594,55	1622,74
		8520	1621,86																										1594,55	1622,74
		8544		4,931	19,446	19,455	24,379	24,384	23,798	23,794	23,827	23,87	23,865	23,849	24,19	23,882	23,884					19,452	19,457
		8580	1621,66																										1594,55	1622,74
		8640	1621,61	4,992	19,445	19,454	24,433	24,449	23,868	23,882	23,954	23,943	23,977	24,119	24,294	24,014	24,006			23,891	19,473	19,454	19,465						1594,55	1622,74
		8700	1621,55															8,57											1594,55	1622,74
		8736		5,079	19,446	19,454	24,516	24,543	23,911	23,951	23,984	24,11	24,059	24,216	24,359	24,176	24,096					19,456	19,456
		8760	1621,86																										1594,55	1622,74
		8820	1621,44																										1594,55	1622,74
		8832		5,144	19,453	19,452	24,583	24,611	24,052	23,996	24,023	24,106	24,16	24,287	24,463	24,227	24,164			24,159	19,473	19,454	19,465
		8880	1621,43																										1594,55	1622,74
		8928		5,222	19,447	19,454	24,667	24,678	24,086	24,066	24,194	24,142	24,17	24,312	24,539	24,252	24,220					19,457	19,457
		8940	1621,46																										1594,55	1622,74
		9000	1620,71															8,58	0					-2,64	-3,23	-0,88	-0,57	-2,93	1594,55	1622,74	125,09
		9024		5,332	19,439	19,454	24,783	24,774	24,201	24,209	24,249	24,313	24,262	24,383	24,604	24,464	24,336			24,265	19,478	19,455	19,458
		9060	1621,08																										1595,43	1622,74
		9120	1621,35	5,404	19,448	19,454	24,84	24,869	24,257	24,264	24,297	24,363	24,336	24,465	24,713	24,537	24,404					19,454	19,462						1595,43	1622,74
		9180	1621,51																										1595,43	1622,74
		9216		5,506	19,448	19,459	24,954	24,964	24,436	24,521	24,457	24,477	24,392	24,551	24,793	24,629	24,532			24,381	19,484	19,459	19,457
		9240	1621,86																										1595,43	1622,74
		9300	1621,92															8,58											1595,43	1622,74
		9312		5,614	19,445	19,459	25,058	25,074	24,588	24,629	24,557	24,549	24,471	24,671	24,882	24,626	24,622					19,453	19,458
		9360	1621,94																										1595,43	1622,74
		9408		5,669	19,447	19,457	25,117	25,126	24,605	24,578	24,587	24,618	24,619	24,746	24,971	24,797	24,690			24,522	19,484	19,453	19,457
		9420	1621,63																										1595,43	1622,74
		9480	1621,74																										1595,43	1622,74
		9504		5,737	19,445	19,456	25,197	25,179	24,653	24,62	24,716	24,663	24,67	24,799	25,056	24,877	24,757					19,455	19,454
		9540	1621,92																										1595,43	1622,74
		9600	1621,73	5,842	19,45	19,455	25,292	25,298	24,886	24,921	24,859	24,843	24,673	24,81	25,129	24,903	24,878	8,59	0	24,704	19,489	19,454	19,457	-2,62	-3,22	-0,87	-0,57	-2,93	1595,43	1622,74	125,35
		9660	1621,85																										1595,43	1622,74
		9696		5,934	19,447	19,456	25,383	25,388	24,89	24,943	24,915	24,859	24,874	24,848	25,214	25,059	24,950					19,455	19,454
		9720	1621,31																										1595,43	1622,74
		9780	1621,57																										1595,43	1622,74
		9792		6,020	19,445	19,454	25,458	25,48	25,001	24,925	24,926	24,914	24,993	24,947	25,301	24,941	24,993			24,861	19,489	19,455	19,456
		9840	1621,75																										1595,43	1622,74
		9888		6,108	19,445	19,453	25,544	25,57	25,104	24,989	25,051	25,042	25,012	25,051	25,315	25,117	25,085					19,45	19,465
		9900	1621,77															8,59											1595,43	1622,74
		9960	1621,64																										1595,43	1622,74
		9984		6,168	19,443	19,454	25,605	25,628	25,137	25,07	25,077	25,136	25,217	25,19	25,451	25,211	25,186			25,072	19,489	19,456	19,451
		10020	1621,4																										1595,43	1622,74
		10080	1621,65	6,262	19,444	19,457	25,714	25,71	25,167	25,142	25,194	25,206	25,173	25,236	25,552	25,275	25,243					19,454	19,457						1595,43	1622,74
		10140	1621,67																										1595,43	1622,74
		10176		6,339	19,444	19,455	25,776	25,8	25,293	25,219	25,245	25,278	25,222	25,523	25,637	25,391	25,351			25,302	19,49	19,453	19,457
		10200	1621,14															8,60	0					-2,68	-3,28	-0,91	-0,62	-2,98	1595,43	1622,74	125,38
		10260	1621,54																										1595,43	1622,74
		10272		6,413	19,446	19,464	25,859	25,878	25,324	25,285	25,35	25,369	25,455	25,57	25,718	25,484	25,444					19,457	19,458
		10320	1622,01																										1595,43	1622,74
		10368		6,493	19,445	19,456	25,931	25,956	25,366	25,368	25,42	25,453	25,553	25,551	25,797	25,502	25,501			25,538	19,489	19,455	19,465
		10380	1621,37																										1595,43	1622,74
		10440	1621,35																										1595,43	1622,74
		10464		6,582	19,446	19,456	26,043	26,023	25,393	25,409	25,481	25,541	25,566	25,661	25,871	25,702	25,578					19,455	19,457
Wed Mar 13 2019 15:33:04
