# Supplementary material for: Data from calorimetric decay heat measurements of five used PWR 17x17 nuclear fuel assemblies
Source: Data Brief. 2019 Dec 2;28:104917. doi: 10.1016/j.dib.2019.104917 (PMC6926112; doi:10.1016/j.dib.2019.104917)
Supplement: Multimedia component 1 [file mmc1.zip › Data/Calibration data from model measurements/EV_1750W_2019-03-12.xlsx]

## Sheet: 2019-03-12 EV1750
Tinfo1	Tinfo2	Logg_tid	T1	T2	T3	T4	T5	T6	T7	T8	T9	T10	T11	T12	T13	T14	T15	T16	T17	T18	T19	T20	T21	T22	T23	T24	T25	T26	T27	T28	T29	T30
KSN	2019-03-12 EV1750
Kalib. Temperaturstegringsprincipen	2019-03-12 EV1750
KA701	KA702
40	-82
0,00528	0,00520
KA703	KA704
-29	-239
0,00374	0,00517
KA705	KALIB.TEMP
-118	0,0
0,00538	FÖRSTÄRKNING
	007
			_251KA901_A_kW	_251KA509	_251KA501_B1	_251KA501_B2	_251KA502_B1	_251KA502_B2	_251KA511_B1	_251KA511_B2	_251KA511_B3	_251KA511_B4	_251KA511_B5	_251KA511_B6	_251KA511_B7	_251KA511_B8	_251KA511	_251KA751_Vikt	_251KA101	_251KA521_B1	_251KA522_B1	_251KA531_B1	_251KA531_B2	_251KA701	_251KA702	_251KA703	_251KA704	_251KA705	_251EA1	EA1_Börvärde	_251KA901_B_PA
			W	°C	°C	°C	°C	°C	°C	°C	°C	°C	°C	°C	°C	°C	°C	kg	bar	°C	°C	°C	°C	Gy/h	Gy/h	Gy/h	Gy/h	Gy/h	W	W	W
Tue Mar 12 2019 10:41:25		60	1734,33																										1700,24	1733,16
		96		1,535	15,815	15,837	17,357	17,364	17,051	17,045	17,116	17,121	17,03	17,011	17,145	16,973	17,061					19,447	19,448
		120	1734,19																										1700,24	1733,16
		180	1734,34																										1700,24	1733,16
		192		1,230	16,263	16,327	17,518	17,532	17,058	17,065	17,124	17,167	17,034	17,051	17,312	17,057	17,108			17,046	19,439	19,445	19,448
		240	1734,43																										1700,24	1733,16
		288		0,874	16,748	16,787	17,642	17,641	17,067	17,089	17,161	17,214	17,063	17,129	17,493	17,229	17,181					19,445	19,449
		300	1734,24															9,86											1700,24	1733,16
		360	1734,54																										1700,24	1733,16
		384		0,504	17,221	17,255	17,736	17,749	17,088	17,119	17,199	17,267	17,189	17,169	17,624	17,295	17,244			17,115	19,437	19,446	19,448
		420	1733,81																										1700,24	1733,16
		480	1733,16	0,226	17,601	17,63	17,831	17,853	17,149	17,144	17,19	17,379	17,245	17,178	17,755	17,285	17,291					19,446	19,448						1700,24	1733,16
		540	1732,73																										1700,24	1733,16
		576		0,014	17,914	17,937	17,948	17,931	17,418	17,215	17,279	17,438	17,381	17,262	17,864	17,557	17,427			17,249	19,436	19,446	19,448
		600	1732,51															9,85	0					-2,55	-3,17	-0,79	-0,47	-2,8	1700,24	1733,16	124,67
		660	1732,56																										1700,24	1733,16
		672		-0,112	18,167	18,189	18,061	18,071	17,53	17,4	17,481	17,536	17,423	17,348	17,993	17,605	17,539					19,446	19,448
		720	1732,58																										1700,24	1733,16
		768		-0,218	18,371	18,392	18,169	18,159	17,571	17,536	17,627	17,6	17,546	17,6	18,108	17,655	17,655			17,485	19,435	19,446	19,449
		780	1732,39																										1700,24	1733,16
		840	1732,15																										1700,24	1733,16
		864		-0,319	18,537	18,555	18,216	18,237	17,691	17,62	17,638	17,629	17,608	17,821	18,214	17,737	17,745					19,443	19,449
		900	1732,48															9,84											1700,24	1733,16
		960	1732,73	-0,394	18,671	18,689	18,271	18,3	17,784	17,649	17,644	17,695	17,783	17,844	18,31	17,91	17,827			17,74	19,433	19,445	19,448						1700,24	1733,16
		1020	1732,7																										1700,24	1733,16
		1056		-0,389	18,784	18,8	18,395	18,412	17,804	17,714	17,807	17,898	17,875	17,93	18,396	18,094	17,940					19,445	19,448
		1080	1732,66																										1700,24	1733,16
		1140	1732,24																										1700,24	1733,16
		1152		-0,376	18,877	18,892	18,502	18,515	17,78	17,829	17,994	17,996	17,935	18,042	18,503	18,123	18,025			17,906	19,433	19,448	19,448
		1200	1732,21															9,84	0					-2,61	-3,23	-0,83	-0,52	-2,88	1700,24	1733,16	124,35
		1248		-0,327	18,954	18,968	18,632	18,635	18,16	18,106	18,109	18,084	17,984	18,281	18,587	18,235	18,193					19,444	19,45
		1260	1732,3																										1700,24	1733,16
		1320	1732,24																										1700,24	1733,16
		1344		-0,334	19,018	19,033	18,685	18,698	18,12	18,117	18,157	18,157	18,232	18,361	18,704	18,247	18,262			18,248	19,433	19,446	19,448
		1380	1732,32																										1700,24	1733,16
		1440	1731,98	-0,287	19,074	19,086	18,777	18,808	18,114	18,118	18,197	18,25	18,336	18,434	18,808	18,367	18,328					19,445	19,449						1700,24	1733,16
		1500	1732,07															9,83											1700,24	1733,16
		1536		-0,218	19,118	19,133	18,89	18,925	18,144	18,198	18,34	18,313	18,304	18,401	18,764	18,536	18,375			18,332	19,433	19,446	19,449
		1560	1732,13																										1700,24	1733,16
		1620	1732,01																										1700,24	1733,16
		1632		-0,139	19,157	19,17	19,025	19,024	18,413	18,403	18,478	18,503	18,399	18,496	18,854	18,674	18,528					19,444	19,447
		1680	1731,91																										1700,24	1733,16
		1728		-0,079	19,192	19,203	19,112	19,124	18,469	18,471	18,629	18,513	18,48	18,549	18,966	18,836	18,614			18,411	19,431	19,447	19,449
		1740	1732,04																										1700,24	1733,16
		1800	1731,84															9,84	0					-2,62	-3,24	-0,85	-0,54	-2,89	1700,24	1733,16	124,62
		1824		-0,015	19,219	19,231	19,207	19,213	18,572	18,618	18,662	18,682	18,647	18,599	19,076	18,844	18,712					19,445	19,447
		1860	1731,7																										1700,24	1733,16
		1920	1731,32	0,122	19,243	19,254	19,375	19,366	18,758	18,77	18,847	18,834	18,742	18,713	19,182	18,946	18,849			18,686	19,433	19,446	19,448						1700,24	1733,16
		1980	1731,39																										1700,24	1733,16
		2016		0,111	19,266	19,275	19,37	19,394	18,78	18,807	18,816	18,889	18,895	18,814	19,277	18,975	18,907					19,446	19,447
		2040	1731,99																										1701,12	1733,16
		2100	1732,06															9,85											1701,12	1733,16
		2112		0,232	19,283	19,295	19,52	19,523	18,946	18,903	18,883	19,004	18,941	19,069	19,358	18,983	19,011			18,868	19,432	19,445	19,448
		2160	1732,21																										1701,12	1733,16
		2208		0,271	19,306	19,317	19,584	19,581	18,981	18,973	18,935	19,041	19,083	19,122	19,471	19,283	19,111					19,445	19,448
		2220	1732,31																										1701,12	1733,16
		2280	1732,39																										1701,12	1733,16
		2304		0,371	19,318	19,329	19,689	19,7	19,036	19,021	19,1	19,189	19,241	19,237	19,562	19,224	19,201			19,095	19,431	19,446	19,448
		2340	1732,61																										1701,12	1733,16
		2400	1732,39	0,445	19,328	19,34	19,787	19,771	19,092	19,088	19,234	19,29	19,266	19,256	19,647	19,375	19,281	9,84	0			19,445	19,45	-2,63	-3,27	-0,85	-0,54	-2,89	1701,12	1733,16	124,75
		2460	1732,22																										1701,12	1733,16
		2496		0,561	19,339	19,35	19,894	19,917	19,24	19,227	19,309	19,434	19,355	19,335	19,74	19,532	19,397			19,294	19,432	19,446	19,449
		2520	1732,08																										1701,12	1733,16
		2580	1732,32																										1701,12	1733,16
		2592		0,697	19,348	19,359	20,057	20,043	19,461	19,551	19,472	19,571	19,393	19,444	19,865	19,633	19,549					19,446	19,449
		2640	1732,45																										1701,12	1733,16
		2688		0,746	19,357	19,368	20,105	20,111	19,536	19,52	19,599	19,538	19,558	19,519	19,983	19,793	19,631			19,468	19,433	19,446	19,449
		2700	1732,3															9,85											1701,12	1733,16
		2760	1732,1																										1701,12	1733,16
		2784		0,830	19,365	19,376	20,213	20,187	19,69	19,626	19,594	19,582	19,611	19,573	20,077	19,781	19,692					19,446	19,448
		2820	1732,02																										1701,12	1733,16
		2880	1732,05	0,953	19,371	19,383	20,326	20,334	19,797	19,703	19,771	19,765	19,694	19,733	20,167	19,836	19,808			19,695	19,434	19,446	19,448						1701,12	1733,16
		2940	1732,16																										1701,12	1733,16
		2976		1,011	19,378	19,388	20,402	20,386	19,922	19,781	19,837	19,834	19,871	19,862	20,27	19,87	19,906					19,446	19,448
		3000	1732,1															9,87	0					-2,65	-3,27	-0,87	-0,56	-2,92	1701,12	1733,16	125,06
		3060	1731,9																										1701,12	1733,16
		3072		1,082	19,383	19,392	20,459	20,481	19,901	19,819	19,873	19,908	19,91	20,188	20,352	19,895	19,981			19,912	19,434	19,446	19,448
		3120	1731,97																										1701,12	1733,16
		3168		1,190	19,387	19,397	20,579	20,585	19,919	19,877	20,019	20,069	20,086	20,234	20,43	20,298	20,117					19,446	19,448
		3180	1731,88																										1701,12	1733,16
		3240	1732,01																										1701,12	1733,16
		3264		1,246	19,391	19,401	20,636	20,647	19,971	19,985	20,065	20,144	20,118	20,175	20,52	20,355	20,167			20,07	19,435	19,446	19,448
		3300	1731,91															9,87											1701,12	1733,16
		3360	1731,79	1,382	19,394	19,404	20,776	20,787	20,277	20,287	20,32	20,262	20,287	20,204	20,619	20,488	20,343					19,446	19,449						1701,12	1733,16
		3420	1731,57																										1701,12	1733,16
		3456		1,476	19,399	19,408	20,866	20,894	20,325	20,307	20,335	20,325	20,37	20,288	20,726	20,438	20,389			20,18	19,436	19,446	19,448
		3480	1731,59																										1701,12	1733,16
		3540	1731,49																										1701,12	1733,16
		3552		1,579	19,4	19,411	20,986	20,982	20,343	20,408	20,464	20,428	20,417	20,366	20,839	20,421	20,461					19,446	19,448
		3600	1731,53															9,88	0					-2,63	-3,26	-0,86	-0,55	-2,91	1701,12	1733,16	124,84
		3648		1,638	19,402	19,412	21,045	21,045	20,455	20,441	20,435	20,48	20,563	20,487	20,925	20,723	20,564			20,462	19,438	19,446	19,446
		3660	1731,48																										1701,12	1733,16
		3720	1731,48																										1701,12	1733,16
		3744		1,766	19,407	19,417	21,156	21,201	20,564	20,553	20,544	20,675	20,63	20,674	21,013	20,759	20,677					19,445	19,448
		3780	1731,41																										1701,12	1733,16
		3840	1731,53	1,850	19,408	19,418	21,265	21,261	20,643	20,642	20,724	20,725	20,666	20,746	21,121	20,785	20,757			20,584	19,439	19,445	19,449						1702	1733,16
		3900	1732,04															9,89											1702	1733,16
		3936		1,940	19,412	19,421	21,351	21,362	20,68	20,694	20,799	20,823	20,735	20,974	21,216	20,858	20,847					19,445	19,449
		3960	1732,32																										1702	1733,16
		4020	1731,82																										1702	1733,16
		4032		2,040	19,414	19,423	21,452	21,465	20,83	20,789	20,889	20,893	20,8	21,037	21,295	21,138	20,959			20,896	19,44	19,444	19,448
		4080	1731,34																										1702	1733,16
		4128		2,093	19,414	19,426	21,512	21,515	20,865	20,872	20,912	21,009	20,934	21,084	21,39	21,248	21,039					19,444	19,449
		4140	1731,06																										1702	1733,16
		4200	1730,48															9,89	0					-2,62	-3,24	-0,86	-0,54	-2,89	1702,99	1733,16	124,63
		4224		2,227	19,415	19,426	21,638	21,657	21,071	21,183	21,127	21,078	21,044	21,128	21,495	21,304	21,179			21,011	19,443	19,445	19,45
		4260	1730,78																										1702,99	1733,16
		4320	1731,01	2,269	19,418	19,428	21,668	21,716	21,181	21,115	21,085	21,118	21,123	21,254	21,582	21,358	21,227					19,445	19,448						1704,31	1733,16
		4380	1732																										1704,31	1733,16
		4416		2,421	19,42	19,429	21,846	21,845	21,332	21,199	21,192	21,301	21,24	21,339	21,681	21,484	21,346			21,205	19,443	19,445	19,449
		4440	1731,86																										1704,31	1733,16
		4500	1731,64															9,91											1704,31	1733,16
		4512		2,493	19,42	19,431	21,913	21,923	21,348	21,361	21,373	21,317	21,358	21,411	21,768	21,565	21,438					19,446	19,448
		4560	1731,05																										1704,31	1733,16
		4608		2,564	19,423	19,431	21,992	21,989	21,389	21,426	21,422	21,479	21,514	21,495	21,864	21,741	21,541			21,399	19,445	19,445	19,447
		4620	1730,54																										1704,31	1733,16
		4680	1730,66																										1705,51	1733,16
		4704		2,680	19,423	19,434	22,102	22,115	21,448	21,502	21,531	21,653	21,539	21,606	21,966	21,824	21,634					19,446	19,448
		4740	1730,62																										1705,51	1733,16
		4800	1730,67	2,812	19,424	19,435	22,215	22,269	21,557	21,612	21,735	21,762	21,644	21,642	22,079	21,687	21,715	9,92	0	21,658	19,446	19,444	19,447	0	0	0	0	0	1706,78	1733,16	124,51
		4860	1730,8																										1706,78	1733,16
		4896		2,897	19,425	19,435	22,311	22,343	21,755	21,765	21,772	21,861	21,774	21,744	22,161	21,87	21,838					19,444	19,448
		4920	1730,2																										1707,99	1733,16
		4980	1728,99																										1707,99	1733,16
		4992		2,986	19,426	19,436	22,416	22,417	21,841	21,773	21,777	21,864	21,908	21,925	22,248	21,862	21,900			21,796	19,446	19,446	19,454
		5040	1729,24																										1709,74	1733,16
		5088		3,045	19,427	19,437	22,49	22,465	21,877	21,805	21,849	21,95	21,935	21,98	22,344	22,165	21,988					19,445	19,446
		5100	1729,79															9,92											1709,74	1733,16
		5160	1730,49																										1711,5	1733,16
		5184		3,142	19,428	19,437	22,574	22,575	21,98	21,926	22,064	22	22,028	22,061	22,448	22,214	22,090			21,957	19,449	19,445	19,448
		5220	1730,41																										1711,5	1733,16
		5280	1730,6	3,276	19,431	19,439	22,714	22,707	22,148	22,164	22,189	22,117	22,09	22,142	22,53	22,347	22,216					19,445	19,448						1712,88	1733,16
		5340	1730,97																										1712,88	1733,16
		5376		3,329	19,432	19,44	22,768	22,763	22,213	22,152	22,229	22,271	22,26	22,434	22,62	22,32	22,312			22,21	19,455	19,445	19,448
		5400	1732,6															9,94	0					0	0	0	0	0	1713,97	1733,16	124,55
		5460	1732,86																										1713,97	1733,16
		5472		3,411	19,429	19,442	22,84	22,853	22,23	22,209	22,213	22,333	22,284	22,491	22,698	22,421	22,360					19,447	19,448
		5520	1733,15																										1713,97	1733,16
		5568		3,499	19,43	19,441	22,938	22,931	22,303	22,297	22,389	22,362	22,495	22,503	22,776	22,455	22,447			22,497	19,451	19,445	19,447
		5580	1733,56																										1713,97	1733,16
		5640	1732,99																										1713,97	1733,16
		5664		3,644	19,432	19,438	23,08	23,078	22,412	22,42	22,535	22,528	22,567	22,515	22,89	22,686	22,569					19,445	19,448
		5700	1734,42															9,95											1713,97	1733,16
		5760	1734,35	3,719	19,432	19,441	23,138	23,173	22,53	22,584	22,576	22,726	22,516	22,695	22,985	22,798	22,676			22,579	19,456	19,445	19,447						1713,97	1733,16
		5820	1735,12																										1713,97	1733,16
		5856		3,814	19,432	19,442	23,244	23,257	22,692	22,671	22,699	22,699	22,661	22,749	23,088	22,749	22,751					19,448	19,449
		5880	1736,62																										1713,97	1733,16
		5940	1737,4																										1713,97	1733,16
		5952		3,898	19,432	19,444	23,326	23,346	22,758	22,714	22,724	22,763	22,759	22,886	23,177	22,991	22,847			22,637	19,453	19,446	19,449
		6000	1736,86															9,96	0					0	0	0	0	0	1712	1733,16	124,67
		6048		3,996	19,432	19,445	23,439	23,43	22,842	22,756	22,835	22,87	22,875	22,94	23,277	23,093	22,936					19,445	19,451
		6060	1735,42																										1712	1733,16
		6120	1736,02																										1710,51	1733,16
		6144		4,078	19,433	19,442	23,507	23,524	22,849	22,844	22,997	22,936	22,957	22,967	23,35	23,114	23,002			22,936	19,454	19,446	19,448
		6180	1736,48																										1710,51	1733,16
		6240	1737,24	4,164	19,431	19,442	23,592	23,608	23,018	22,946	23,062	23,122	23,1	23,056	23,445	23,304	23,132					19,446	19,448						1708,98	1733,16
		6300	1736,83															9,97											1708,98	1733,16
		6336		4,283	19,436	19,445	23,724	23,723	23,174	23,102	23,149	23,278	23,143	23,135	23,555	23,227	23,220			23,109	19,458	19,445	19,448
		6360	1736,19																										1707,11	1733,16
		6420	1735,36																										1707,11	1733,16
		6432		4,372	19,435	19,445	23,814	23,811	23,278	23,241	23,239	23,297	23,372	23,213	23,65	23,483	23,347					19,446	19,448
		6480	1734,44																										1705,84	1733,16
		6528		4,474	19,436	19,444	23,916	23,912	23,3	23,295	23,329	23,413	23,389	23,293	23,754	23,439	23,401			23,255	19,46	19,446	19,447
		6540	1733,55																										1705,84	1733,16
		6600	1733,23															9,99	0					0	0	0	0	0	1705,84	1733,16	125
		6624		4,550	19,436	19,446	23,985	23,996	23,362	23,392	23,453	23,43	23,43	23,702	23,819	23,463	23,506					19,446	19,45
		6660	1733,19																										1705,84	1733,16
		6720	1733,2	4,658	19,434	19,448	24,103	24,095	23,468	23,479	23,572	23,529	23,655	23,664	23,928	23,499	23,599			23,578	19,46	19,445	19,445						1705,84	1733,16
		6780	1733																										1705,84	1733,16
		6816		4,713	19,434	19,441	24,141	24,159	23,527	23,524	23,578	23,603	23,668	23,731	24,017	23,703	23,669					19,446	19,446
		6840	1732,92																										1705,84	1733,16
		6900	1732,81															10,00											1705,84	1733,16
		6912		4,810	19,433	19,445	24,242	24,255	23,665	23,584	23,636	23,736	23,721	23,846	24,057	23,863	23,764			23,666	19,465	19,445	19,447
		6960	1732,67																										1705,84	1733,16
		7008		4,901	19,436	19,444	24,334	24,348	23,775	23,721	23,775	23,813	23,813	23,955	24,184	23,959	23,874					19,446	19,447
		7020	1732,86																										1705,84	1733,16
		7080	1732,63																										1705,84	1733,16
		7104		4,993	19,437	19,444	24,42	24,446	23,768	23,821	23,919	23,875	23,888	23,957	24,278	24,021	23,941			23,816	19,468	19,446	19,448
		7140	1732,77																										1705,84	1733,16
		7200	1732,63	5,096	19,434	19,446	24,55	24,523	23,928	24,011	24,013	23,983	23,958	24,078	24,368	24,118	24,057	10,00	0			19,444	19,446	0	0	0	0	0	1705,84	1733,16	124,8
		7260	1732,51																										1705,84	1733,16
		7296		5,199	19,435	19,444	24,644	24,634	24,01	24,012	24,07	24,105	23,975	24,155	24,467	24,236	24,129			24,113	19,467	19,446	19,449
		7320	1732,44																										1705,84	1733,16
		7380	1732,28																										1705,84	1733,16
		7392		5,286	19,434	19,448	24,712	24,743	24,111	24,066	24,115	24,161	24,063	24,295	24,554	24,414	24,222					19,443	19,451
		7440	1732,21																										1705,84	1733,16
		7488		5,370	19,435	19,446	24,811	24,81	24,168	24,247	24,248	24,269	24,293	24,318	24,643	24,459	24,331			24,253	19,469	19,445	19,448
		7500	1732,29															10,01											1705,84	1733,16
		7560	1732,28																										1705,84	1733,16
		7584		5,451	19,437	19,45	24,879	24,911	24,241	24,27	24,318	24,364	24,352	24,347	24,732	24,546	24,396					19,446	19,445
		7620	1732,26																										1705,84	1733,16
		7680	1732,32	5,568	19,433	19,445	25,02	24,994	24,363	24,339	24,485	24,5	24,442	24,504	24,816	24,461	24,489			24,381	19,467	19,444	19,447						1705,84	1733,16
		7740	1732,28																										1705,84	1733,16
		7776		5,632	19,437	19,446	25,067	25,081	24,429	24,446	24,555	24,547	24,53	24,525	24,799	24,669	24,563					19,445	19,449
		7800	1732,35															10,02	0					0	0	0	0	0	1705,84	1733,16	124,76
		7860	1732,22																										1705,84	1733,16
		7872		5,738	19,438	19,445	25,188	25,171	24,508	24,574	24,626	24,685	24,722	24,699	24,968	24,762	24,693			24,654	19,472	19,446	19,45
		7920	1732,24																										1705,84	1733,16
		7968		5,844	19,434	19,445	25,27	25,298	24,711	24,772	24,775	24,794	24,731	24,785	25,08	24,902	24,819					19,447	19,448
		7980	1732,13																										1705,84	1733,16
		8040	1732,19																										1705,84	1733,16
		8064		5,921	19,431	19,445	25,348	25,369	24,806	24,773	24,789	24,836	24,82	25,004	25,177	24,912	24,890			24,81	19,473	19,445	19,452
		8100	1732,18															10,03											1705,84	1733,16
		8160	1731,76	5,986	19,436	19,441	25,422	25,427	24,814	24,961	24,93	24,925	24,972	25,078	25,266	25,031	24,997					19,445	19,447						1705,84	1733,16
		8220	1731,76																										1705,84	1733,16
		8256		6,083	19,434	19,446	25,51	25,536	24,929	24,914	24,923	24,971	24,997	25,081	25,328	25,191	25,042			25,047	19,479	19,448	19,448
		8280	1731,81																										1705,84	1733,16
		8340	1731,51																										1705,84	1733,16
		8352		6,187	19,435	19,446	25,611	25,644	24,94	24,951	25,06	25,126	25,114	25,132	25,448	25,242	25,127					19,446	19,448
		8400	1731,66															10,04	0					0	0	0	0	0	1705,84	1733,16	124,3
		8448		6,273	19,436	19,445	25,695	25,732	25,088	25,135	25,147	25,212	25,163	25,171	25,547	25,394	25,232			25,096	19,475	19,445	19,449
		8460	1731,6																										1705,84	1733,16
		8520	1731,74																										1705,84	1733,16
		8544		6,362	19,437	19,446	25,822	25,786	25,25	25,301	25,206	25,338	25,221	25,202	25,637	25,371	25,316					19,446	19,453
		8580	1731,66																										1705,84	1733,16
		8640	1731,27	6,487	19,434	19,447	25,923	25,933	25,362	25,331	25,337	25,402	25,266	25,309	25,723	25,48	25,401			25,231	19,475	19,444	19,447						1705,84	1733,16
		8700	1731,34															10,05											1705,84	1733,16
		8736		6,607	19,435	19,447	26,05	26,046	25,419	25,433	25,46	25,466	25,439	25,532	25,825	25,618	25,524					19,447	19,45
		8760	1731,6																										1706,78	1733,16
		8820	1731,73																										1706,78	1733,16
		8832		6,667	19,434	19,443	26,1	26,11	25,537	25,472	25,603	25,504	25,484	25,527	25,928	25,642	25,587			25,467	19,478	19,447	19,453
		8880	1731,95																										1706,78	1733,16
		8928		6,730	19,437	19,449	26,154	26,192	25,619	25,609	25,603	25,621	25,576	25,652	26,014	25,647	25,668					19,446	19,447
		8940	1728,24																										1706,78	1733,16
		9000	1723,08															10,04	0					0	0	0	0	0	1708,54	1733,16	123,93
		9024		6,822	19,443	19,447	26,261	26,273	25,678	25,69	25,696	25,691	25,653	25,919	26,088	25,708	25,765			25,729	19,484	19,45	19,45
		9060	1721,16																										1708,54	1733,16
		9120	1721,44	6,892	19,439	19,448	26,336	26,335	25,763	25,725	25,718	25,808	25,76	26,051	26,162	25,936	25,865					19,444	19,45						1714,08	1733,16
		9180	1721,82																										1714,08	1733,16
		9216		6,993	19,438	19,447	26,425	26,447	25,847	25,851	25,87	25,929	25,987	26,008	26,232	25,968	25,962			25,939	19,483	19,445	19,452
		9240	1721,36																										1719,85	1733,16
		9300	1721,11															10,04											1719,85	1733,16
		9312		7,048	19,437	19,444	26,481	26,496	25,893	25,845	25,909	25,98	25,921	26,11	26,328	26,052	26,005					19,447	19,45
		9360	1719,76																										1725,84	1733,16
		9408		7,163	19,441	19,447	26,598	26,616	25,997	26,026	25,997	26,117	26,035	26,097	26,411	26,251	26,116			26,004	19,481	19,447	19,449
		9420	1718,66																										1725,84	1733,16
		9480	1719,08																										1732,87	1733,16
		9504		7,255	19,436	19,443	26,695	26,694	26,156	26,125	26,116	26,18	26,131	26,208	26,511	26,199	26,203					19,447	19,447
		9540	1719,71																										1732,87	1733,16
		9600	1720,42	7,358	19,437	19,442	26,797	26,799	26,2	26,191	26,266	26,221	26,249	26,233	26,585	26,426	26,296	10,04	0	26,235	19,486	19,446	19,447	0	0	0	0	0	1739,74	1733,16	124,01
		9660	1721,58																										1739,74	1733,16
		9696		7,419	19,437	19,447	26,855	26,868	26,282	26,297	26,285	26,333	26,355	26,313	26,682	26,406	26,369					19,447	19,449
		9720	1722,8																										1745,73	1733,16
		9780	1722,5																										1745,73	1733,16
		9792		7,507	19,437	19,448	26,947	26,951	26,404	26,337	26,341	26,397	26,43	26,563	26,77	26,508	26,469			26,32	19,487	19,446	19,448
		9840	1721,51																										1751	1733,16
		9888		7,605	19,44	19,448	27,052	27,046	26,52	26,423	26,48	26,487	26,43	26,709	26,85	26,585	26,560					19,449	19,449
		9900	1721,55															10,04											1751	1733,16
		9960	1720																										1756,88	1733,16
		9984		7,689	19,439	19,447	27,134	27,13	26,578	26,524	26,56	26,582	26,638	26,738	26,95	26,598	26,646			26,616	19,49	19,444	19,449
		10020	1719,52																										1756,88	1733,16
		10080	1719,47	7,735	19,438	19,447	27,19	27,164	26,573	26,556	26,601	26,659	26,678	26,79	27,02	26,898	26,722					19,446	19,452						1763,63	1733,16
		10140	1719,57																										1763,63	1733,16
		10176		7,828	19,439	19,452	27,266	27,281	26,657	26,655	26,748	26,79	26,818	26,786	27,108	26,937	26,812			26,681	19,486	19,446	19,447
		10200	1718,32															10,05	0					0	0	0	0	0	1770,45	1733,16	123,96
		10260	1718,52																										1770,45	1733,16
		10272		7,960	19,438	19,446	27,402	27,402	26,821	26,788	26,859	26,835	26,856	26,904	27,192	26,993	26,906					19,445	19,447
		10320	1719,11																										1777,81	1733,16
		10368		8,001	19,439	19,449	27,453	27,437	26,822	26,84	26,898	26,994	26,884	26,959	27,283	27,068	26,968			26,894	19,485	19,446	19,44
		10380	1719,46																										1777,81	1733,16
		10440	1718,65																										1784,78	1733,16
		10464		8,093	19,439	19,449	27,533	27,541	26,949	26,94	26,992	27,041	27,002	27,082	27,371	27,226	27,075					19,447	19,451
		10500	1717,75															10,06											1784,78	1733,16
		10560	1718,2	8,174	19,439	19,448	27,595	27,64	27,054	27,053	27,055	27,11	27,079	27,091	27,445	27,139	27,128			27,115	19,494	19,445	19,448						1792,31	1733,16
		10620	1719,67																										1792,31	1733,16
		10656		8,322	19,44	19,448	27,753	27,778	27,211	27,183	27,204	27,279	27,206	27,123	27,555	27,304	27,258					19,445	19,45
		10680	1719,52																										1799,4	1733,16
		10740	1720,49																										1799,4	1733,16
		10752		8,383	19,438	19,446	27,815	27,835	27,285	27,215	27,22	27,314	27,256	27,327	27,649	27,278	27,318			27,24	19,494	19,446	19,448
		10800	1721,09															10,08	0					0	0	0	0	0	1799,4	1733,16	124,23
		10848		8,460	19,44	19,449	27,91	27,899	27,317	27,27	27,301	27,362	27,326	27,35	27,733	27,564	27,403					19,446	19,445
		10860	1722,68																										1799,4	1733,16
		10920	1722,42																										1799,4	1733,16
		10944		8,546	19,441	19,449	27,996	27,987	27,338	27,36	27,456	27,464	27,518	27,535	27,805	27,534	27,501			27,389	19,497	19,445	19,449
		10980	1721,04																										1799,4	1733,16
		11040	1721,01	8,622	19,439	19,453	28,068	28,067	27,497	27,485	27,545	27,523	27,545	27,547	27,894	27,757	27,599					19,444	19,453						1799,4	1733,16
		11100	1720,85															10,10											1799,4	1733,16
		11136		8,675	19,442	19,45	28,118	28,125	27,511	27,506	27,561	27,684	27,625	27,7	27,968	27,788	27,668			27,586	19,497	19,449	19,448
		11160	1722,11																										1799,4	1733,16
		11220	1722,81																										1799,4	1733,16
		11232		8,789	19,444	19,448	28,236	28,234	27,699	27,611	27,69	27,687	27,701	27,74	28,042	27,817	27,748					19,446	19,446
		11280	1722,97																										1799,4	1733,16
		11328		8,882	19,443	19,45	28,339	28,317	27,729	27,731	27,806	27,845	27,76	27,87	28,132	27,852	27,841			27,71	19,491	19,447	19,445
		11340	1721,78																										1799,4	1733,16
		11400	1720,94															10,11	0					0	0	0	0	0	1799,4	1733,16	124,23
		11424		8,961	19,44	19,45	28,411	28,401	27,827	27,784	27,834	27,847	27,886	27,974	28,213	28,056	27,928					19,445	19,451
		11460	1721,68																										1799,4	1733,16
		11520	1722,29	9,025	19,444	19,449	28,47	28,472	27,886	27,871	27,93	27,942	27,953	28,003	28,299	28,117	28,000			27,914	19,487	19,45	19,448						1799,4	1733,16
		11580	1722,34																										1799,4	1733,16
		11616		9,117	19,442	19,453	28,557	28,572	27,961	27,944	28,009	28,071	28,044	28,128	28,377	28,088	28,078					19,445	19,445
		11640	1722,65																										1799,4	1733,16
		11700	1723,2															10,14											1799,4	1733,16
		11712		9,208	19,438	19,448	28,63	28,673	28,102	28,092	28,127	28,193	28,113	28,2	28,427	28,334	28,198			28,059	19,497	19,449	19,445
		11760	1724,39																										1799,4	1733,16
		11808		9,296	19,441	19,45	28,741	28,743	28,125	28,112	28,198	28,298	28,197	28,272	28,534	28,383	28,265					19,445	19,446
		11820	1725,71																										1799,4	1733,16
		11880	1726,94																										1799,4	1733,16
		11904		9,403	19,444	19,453	28,856	28,847	28,314	28,341	28,319	28,371	28,316	28,371	28,638	28,453	28,390			28,299	19,501	19,445	19,449
		11940	1726,68																										1799,4	1733,16
		12000	1725,55	9,462	19,441	19,452	28,913	28,905	28,382	28,322	28,336	28,413	28,303	28,423	28,723	28,484	28,423	10,15	0			19,445	19,445	0	0	0	0	0	1799,4	1733,16	124,53
		12060	1725,15																										1799,4	1733,16
		12096		9,557	19,441	19,452	29,002	29,006	28,407	28,454	28,487	28,499	28,394	28,556	28,811	28,511	28,515			28,46	19,507	19,447	19,452
		12120	1725,55																										1799,4	1733,16
		12180	1725,54																										1799,4	1733,16
		12192		9,661	19,446	19,451	29,116	29,103	28,562	28,55	28,53	28,554	28,475	28,576	28,89	28,771	28,613					19,446	19,452
		12240	1724,7																										1799,4	1733,16
		12288		9,726	19,435	19,448	29,173	29,162	28,606	28,596	28,643	28,653	28,562	28,631	28,973	28,789	28,682			28,487	19,502	19,445	19,448
		12300	1723,82															10,18											1799,4	1733,16
		12360	1723,35																										1799,4	1733,16
		12384		9,821	19,437	19,452	29,265	29,266	28,721	28,828	28,797	28,744	28,724	28,775	29,056	28,795	28,805					19,443	19,447
		12420	1722,74																										1799,4	1733,16
		12480	1721,56	9,880	19,439	19,449	29,312	29,336	28,812	28,754	28,747	28,731	28,783	29,038	29,151	28,842	28,857			28,709	19,491	19,446	19,45						1799,4	1733,16
		12540	1721,06																										1799,4	1733,16
		12576		9,960	19,439	19,451	29,406	29,403	28,912	28,802	28,808	28,808	28,907	29,088	29,211	28,99	28,941					19,446	19,452
		12600	1720,58															10,19	0					0	0	0	0	0	1799,4	1733,16	124,07
		12660	1720,88																										1799,4	1733,16
		12672		10,042	19,439	19,45	29,485	29,487	28,933	28,884	28,929	28,944	29,046	29,058	29,284	29,04	29,015			29,032	19,507	19,444	19,451
		12720	1718,89																										1799,4	1733,16
		12768		10,100	19,44	19,449	29,532	29,556	28,945	28,941	28,992	29,08	29,047	29,086	29,378	29,121	29,074					19,448	19,45
		12780	1718,46																										1799,4	1733,16
		12840	1718,32																										1799,4	1733,16
		12864		10,237	19,444	19,455	29,677	29,697	29,17	29,097	29,149	29,213	29,107	29,34	29,431	29,254	29,220			29,103	19,503	19,447	19,448
		12900	1718,01															10,20											1799,4	1733,16
		12960	1717,97	10,323	19,44	19,45	29,759	29,776	29,216	29,199	29,218	29,266	29,236	29,375	29,531	29,303	29,293					19,447	19,447						1799,4	1733,16
		13020	1717,64																										1799,4	1733,16
		13056		10,375	19,44	19,452	29,818	29,823	29,263	29,246	29,279	29,288	29,349	29,468	29,607	29,453	29,369			29,404	19,496	19,446	19,445
		13080	1717,9																										1799,4	1733,16
		13140	1720,38																										1799,4	1733,16
		13152		10,452	19,44	19,451	29,909	29,885	29,267	29,287	29,308	29,406	29,363	29,475	29,689	29,499	29,412					19,45	19,447
		13200	1721,3															10,23	0					0	0	0	0	0	1799,4	1733,16	124,3
		13248		10,537	19,443	19,451	29,977	29,991	29,434	29,471	29,448	29,482	29,516	29,59	29,767	29,581	29,536			29,419	19,505	19,446	19,448
		13260	1721,99																										1799,4	1733,16
		13320	1723,19																										1799,4	1733,16
		13344		10,636	19,441	19,455	30,082	30,086	29,567	29,531	29,544	29,584	29,553	29,615	29,851	29,68	29,616					19,452	19,45
		13380	1723,9																										1799,4	1733,16
		13440	1724,71	10,726	19,437	19,45	30,16	30,179	29,624	29,647	29,661	29,654	29,543	29,693	29,96	29,747	29,691			29,604	19,505	19,444	19,452						1799,4	1733,16
		13500	1725,05															10,25											1799,4	1733,16
		13536		10,785	19,439	19,452	30,228	30,234	29,702	29,74	29,728	29,703	29,599	29,79	30,041	29,775	29,760					19,447	19,452
		13560	1723,83																										1799,4	1733,16
		13620	1722,98																										1799,4	1733,16
		13632		10,869	19,441	19,449	30,311	30,318	29,795	29,837	29,862	29,81	29,768	29,803	30,139	29,98	29,874			29,737	19,505	19,446	19,449
		13680	1722,77																										1799,4	1733,16
		13728		10,957	19,447	19,456	30,4	30,416	29,847	29,839	29,827	29,879	29,903	29,891	30,198	29,951	29,917					19,445	19,448
		13740	1722,36																										1799,4	1733,16
		13800	1721,4															10,27	0					0	0	0	0	0	1799,4	1733,16	124,53
		13824		11,034	19,439	19,452	30,476	30,483	29,887	29,909	29,879	29,96	29,9	29,974	30,235	30,103	29,981			29,843	19,509	19,447	19,448
		13860	1722,53																										1799,4	1733,16
		13920	1723,38	11,112	19,448	19,451	30,57	30,553	30,012	30,03	29,997	30,046	30,089	30,1	30,359	30,064	30,087					19,448	19,443						1799,4	1733,16
Tue Mar 12 2019 14:34:13
