# Supplementary material for: Data from calorimetric decay heat measurements of five used PWR 17x17 nuclear fuel assemblies
Source: Data Brief. 2019 Dec 2;28:104917. doi: 10.1016/j.dib.2019.104917 (PMC6926112; doi:10.1016/j.dib.2019.104917)
Supplement: Multimedia component 1 [file mmc1.zip › Data/Calibration data from model measurements/EV_200W_2018-11-26.xlsx]

## Sheet: EV 200W 2018-11-26
Tinfo1	Tinfo2	Logg_tid	T1	T2	T3	T4	T5	T6	T7	T8	T9	T10	T11	T12	T13	T14	T15	T16	T17	T18	T19	T20	T21	T22	T23	T24	T25	T26	T27	T28	T29	T30
KSN	EV200W 2018-11-26
Kalib. Temperaturstegringsprincipen	EV 200W 2018-11-26
KA701	KA702
40	-82
0,00528	0,00520
KA703	KA704
-29	-239
0,00374	0,00517
KA705	KALIB.TEMP
-118	0,0
0,00538	FÖRSTÄRKNING
	007
			_251KA901_A_kW	_251KA509	_251KA501_B1	_251KA501_B2	_251KA502_B1	_251KA502_B2	_251KA511_B1	_251KA511_B2	_251KA511_B3	_251KA511_B4	_251KA511_B5	_251KA511_B6	_251KA511_B7	_251KA511_B8	_251KA511	_251KA751_Vikt	_251KA101	_251KA521_B1	_251KA522_B1	_251KA531_B1	_251KA531_B2	_251KA701	_251KA702	_251KA703	_251KA704	_251KA705	_251EA1	EA1_Börvärde	_251KA901_B_PA
			W	°C	°C	°C	°C	°C	°C	°C	°C	°C	°C	°C	°C	°C	°C	kg	bar	°C	°C	°C	°C	Gy/h	Gy/h	Gy/h	Gy/h	Gy/h	W	W	W
Mon Nov 26 2018 11:55:44		60	200,33																										229,64	200,62
		96		-0,159	16,565	16,604	16,423	16,428	16,357	16,356	16,38	16,376	16,361	16,374	16,421	16,371	16,375					19,125	19,126
		120	200,91																										229,74	200,62
		180	201,53																										229,74	200,62
		192		-0,557	16,986	17,024	16,447	16,45	16,359	16,358	16,385	16,387	16,367	16,39	16,448	16,397	16,386			16,388	19,129	19,127	19,129
		240	201,19																										229,53	200,62
		288		-1,010	17,453	17,502	16,466	16,47	16,362	16,359	16,393	16,401	16,373	16,408	16,468	16,418	16,398					19,124	19,128
		300	200,83															9,47											229,53	200,62
		360	200,53																										229,32	200,62
		384		-1,414	17,882	17,916	16,483	16,488	16,366	16,363	16,404	16,419	16,385	16,429	16,49	16,446	16,413			16,402	19,128	19,125	19,128
		420	200,06																										229,32	200,62
		480	200,71	-1,720	18,21	18,235	16,501	16,504	16,381	16,368	16,425	16,438	16,41	16,448	16,512	16,464	16,431					19,125	19,129						229,48	200,62
		540	201,45																										229,48	200,62
		576		-1,922	18,431	18,455	16,52	16,521	16,399	16,385	16,442	16,458	16,417	16,475	16,528	16,482	16,448			16,424	19,125	19,126	19,129
		600	201,25															9,18	0					-1,31	-1,51	-0,41	-0,14	-0,58	229,37	200,62	129,46
		660	201,41																										229,37	200,62
		672		-2,057	18,593	18,608	16,541	16,546	16,42	16,412	16,467	16,483	16,449	16,496	16,549	16,5	16,472					19,125	19,129
		720	200,88																										229,01	200,62
		768		-2,148	18,701	18,719	16,561	16,563	16,437	16,437	16,485	16,503	16,454	16,512	16,57	16,515	16,489			16,451	19,124	19,124	19,128
		780	201																										229,01	200,62
		840	200,93																										228,85	200,62
		864		-2,212	18,79	18,802	16,582	16,586	16,457	16,456	16,505	16,523	16,474	16,539	16,59	16,538	16,510					19,127	19,128
		900	201,55															8,93											228,85	200,62
		960	200,6	-2,257	18,854	18,867	16,602	16,605	16,475	16,469	16,527	16,542	16,501	16,551	16,609	16,555	16,529			16,469	19,121	19,127	19,127						228,58	200,62
		1020	200,61																										228,58	200,62
		1056		-2,294	18,906	18,922	16,616	16,624	16,481	16,49	16,544	16,554	16,525	16,578	16,629	16,577	16,547					19,126	19,129
		1080	200,2																										228,58	200,62
		1140	199,57																										228,58	200,62
		1152		-2,316	18,947	18,96	16,636	16,639	16,506	16,536	16,559	16,581	16,533	16,597	16,646	16,596	16,569			16,514	19,118	19,125	19,128
		1200	200,58															8,69	0					-1,34	-1,52	-0,39	-0,13	-0,58	228,9	200,62	129,53
		1248		-2,324	18,98	18,992	16,66	16,663	16,53	16,529	16,581	16,603	16,555	16,613	16,665	16,591	16,583					19,124	19,128
		1260	200,26																										228,9	200,62
		1320	199,77																										229,11	200,62
		1344		-2,336	19,005	19,016	16,674	16,676	16,542	16,546	16,605	16,617	16,573	16,637	16,684	16,632	16,605			16,556	19,118	19,127	19,126
		1380	200,48																										229,11	200,62
		1440	200,26	-2,331	19,025	19,034	16,697	16,699	16,569	16,562	16,615	16,64	16,592	16,655	16,704	16,654	16,624					19,126	19,125						229,27	200,62
		1500	200,35															8,49											229,27	200,62
		1536		-2,327	19,04	19,052	16,718	16,72	16,584	16,574	16,643	16,654	16,612	16,676	16,722	16,675	16,642			16,602	19,115	19,125	19,127
		1560	200,48																										229,43	200,62
		1620	201,09																										229,43	200,62
		1632		-2,323	19,053	19,063	16,733	16,737	16,609	16,605	16,662	16,673	16,632	16,698	16,742	16,688	16,664					19,126	19,126
		1680	200,53																										229,32	200,62
		1728		-2,313	19,063	19,075	16,757	16,756	16,628	16,63	16,679	16,699	16,656	16,712	16,761	16,707	16,684			16,642	19,116	19,125	19,125
		1740	200,86																										229,32	200,62
		1800	200,95															8,28	0					-1,36	-1,55	-0,41	-0,16	-0,59	229,32	200,62	129,91
		1824		-2,309	19,074	19,081	16,765	16,772	16,647	16,645	16,693	16,715	16,674	16,731	16,782	16,727	16,702					19,123	19,125
		1860	201,46																										229,32	200,62
		1920	200,79	-2,296	19,08	19,09	16,79	16,789	16,643	16,659	16,714	16,73	16,661	16,747	16,797	16,743	16,712			16,682	19,112	19,126	19,128						229,01	200,62
		1980	200,63																										229,01	200,62
		2016		-2,279	19,083	19,097	16,809	16,814	16,681	16,675	16,728	16,755	16,699	16,77	16,815	16,767	16,736					19,128	19,128
		2040	200,33																										229,01	200,62
		2100	200,08															8,09											229,01	200,62
		2112		-2,269	19,089	19,101	16,827	16,825	16,693	16,69	16,755	16,766	16,722	16,781	16,836	16,776	16,752			16,705	19,119	19,122	19,127
		2160	199,69																										229,16	200,62
		2208		-2,250	19,092	19,104	16,845	16,85	16,712	16,716	16,771	16,786	16,739	16,804	16,854	16,803	16,773					19,123	19,125
		2220	199,89																										229,16	200,62
		2280	200,2																										229,53	200,62
		2304		-2,231	19,098	19,107	16,872	16,872	16,749	16,74	16,791	16,813	16,746	16,823	16,871	16,821	16,794			16,751	19,116	19,124	19,126
		2340	200,55																										229,53	200,62
		2400	201,58	-2,222	19,099	19,11	16,881	16,885	16,76	16,762	16,813	16,826	16,749	16,847	16,891	16,839	16,811	7,93	0			19,125	19,126	-1,34	-1,52	-0,4	-0,13	-0,58	229,64	200,62	129,62
		2460	201,2																										229,64	200,62
		2496		-2,200	19,1	19,11	16,904	16,906	16,768	16,777	16,83	16,846	16,757	16,861	16,91	16,858	16,826			16,806	19,115	19,122	19,124
		2520	200,42																										229,37	200,62
		2580	200,81																										229,37	200,62
		2592		-2,183	19,1	19,113	16,922	16,925	16,779	16,789	16,847	16,866	16,773	16,882	16,927	16,878	16,843					19,124	19,126
		2640	200,96																										229,27	200,62
		2688		-2,168	19,104	19,111	16,938	16,941	16,797	16,808	16,87	16,884	16,814	16,901	16,944	16,882	16,863			16,82	19,115	19,123	19,124
		2700	200,54															7,74											229,27	200,62
		2760	200,55																										229,27	200,62
		2784		-2,150	19,104	19,113	16,957	16,96	16,819	16,828	16,885	16,902	16,83	16,919	16,967	16,911	16,883					19,124	19,123
		2820	200,13																										229,27	200,62
		2880	200,54	-2,129	19,107	19,114	16,979	16,984	16,838	16,852	16,903	16,921	16,877	16,936	16,981	16,931	16,905			16,825	19,112	19,123	19,128						229,48	200,62
		2940	200,38																										229,48	200,62
		2976		-2,110	19,105	19,115	17	17	16,859	16,864	16,916	16,939	16,895	16,961	17,001	16,947	16,923					19,122	19,128
		3000	200,99															7,59	0					-1,29	-1,47	-0,37	-0,08	-0,52	229,48	200,62	129,6
		3060	200,78																										229,48	200,62
		3072		-2,093	19,105	19,115	17,016	17,017	16,881	16,882	16,945	16,961	16,918	16,974	17,021	16,966	16,944			16,866	19,114	19,124	19,126
		3120	200,35																										229,48	200,62
		3168		-2,077	19,105	19,115	17,032	17,033	16,894	16,9	16,957	16,973	16,926	16,989	17,037	16,985	16,958					19,122	19,125
		3180	200,36																										229,48	200,62
		3240	200,35																										229,48	200,62
		3264		-2,064	19,106	19,116	17,047	17,048	16,908	16,911	16,974	16,993	16,942	17,009	17,057	17,007	16,975			16,899	19,114	19,123	19,126
		3300	200,11															7,44											229,48	200,62
		3360	200,79	-2,039	19,105	19,115	17,066	17,076	16,941	16,935	16,989	17,016	16,966	17,022	17,074	17,023	16,996					19,123	19,124						229,48	200,62
		3420	201,15																										229,48	200,62
		3456		-2,021	19,104	19,115	17,085	17,092	16,95	16,955	17,014	17,031	16,971	17,046	17,09	17,041	17,012			16,978	19,114	19,123	19,126
		3480	201,16																										229,32	200,62
		3540	200,86																										229,32	200,62
		3552		-2,000	19,102	19,116	17,107	17,111	16,989	16,973	17,033	17,048	16,974	17,059	17,111	17,042	17,029					19,124	19,126
		3600	200,64															7,30	0					-1,37	-1,55	-0,42	-0,16	-0,6	229,06	200,62	129,98
		3648		-1,988	19,104	19,115	17,118	17,125	17	16,999	17,05	17,063	17,026	17,081	17,126	17,079	17,053			16,995	19,113	19,121	19,125
		3660	200,01																										229,06	200,62
		3720	200,45																										229,06	200,62
		3744		-1,969	19,106	19,114	17,14	17,141	17,015	17,004	17,06	17,088	17,047	17,101	17,148	17,099	17,070					19,12	19,126
		3780	199,86																										229,06	200,62
		3840	199,88	-1,951	19,106	19,118	17,158	17,164	17,037	17,033	17,088	17,093	17,06	17,118	17,165	17,113	17,088			17,033	19,113	19,123	19,125						229,27	200,62
		3900	200,32															7,17											229,27	200,62
		3936		-1,933	19,108	19,116	17,175	17,183	17,051	17,054	17,108	17,118	17,075	17,139	17,184	17,13	17,107					19,125	19,125
		3960	200,39																										229,58	200,62
		4020	200,55																										229,58	200,62
		4032		-1,911	19,108	19,115	17,201	17,2	17,071	17,086	17,118	17,141	17,099	17,152	17,204	17,153	17,128			17,076	19,111	19,122	19,125
		4080	200,87																										229,58	200,62
		4128		-1,896	19,108	19,116	17,218	17,215	17,076	17,098	17,144	17,154	17,097	17,172	17,222	17,162	17,141					19,124	19,125
		4140	200,85																										229,58	200,62
		4200	200,79															7,05	0					-1,33	-1,51	-0,39	-0,12	-0,56	229,58	200,62	129,59
		4224		-1,879	19,109	19,12	17,236	17,234	17,109	17,107	17,159	17,171	17,108	17,193	17,241	17,185	17,159			17,099	19,113	19,124	19,125
		4260	200,55																										229,58	200,62
		4320	200,49	-1,865	19,11	19,119	17,248	17,252	17,116	17,114	17,178	17,19	17,134	17,211	17,259	17,209	17,176					19,122	19,128						229,48	200,62
		4380	200,57																										229,48	200,62
		4416		-1,845	19,11	19,119	17,268	17,271	17,135	17,136	17,197	17,208	17,146	17,225	17,285	17,216	17,194			17,145	19,111	19,124	19,126
		4440	200,67																										229,58	200,62
		4500	200,9															6,93											229,58	200,62
		4512		-1,830	19,11	19,121	17,282	17,289	17,156	17,142	17,208	17,232	17,172	17,246	17,305	17,237	17,212					19,122	19,127
		4560	200,63																										229,58	200,62
		4608		-1,811	19,109	19,121	17,302	17,306	17,174	17,166	17,231	17,245	17,206	17,265	17,326	17,257	17,234			17,194	19,115	19,121	19,125
		4620	200,89																										229,58	200,62
		4680	200,44																										229,58	200,62
		4704		-1,797	19,11	19,121	17,319	17,319	17,187	17,186	17,244	17,266	17,21	17,281	17,346	17,265	17,248					19,122	19,125
		4740	201,06																										229,58	200,62
		4800	201,08	-1,774	19,11	19,123	17,342	17,344	17,216	17,209	17,263	17,284	17,234	17,298	17,371	17,29	17,271	6,82	0	17,24	19,11	19,123	19,127	-1,31	-1,49	-0,37	-0,1	-0,54	229,58	200,62	129,61
		4860	201,44																										229,58	200,62
		4896		-1,759	19,113	19,12	17,357	17,358	17,226	17,228	17,28	17,302	17,252	17,31	17,39	17,307	17,287					19,123	19,126
		4920	200,58																										229,32	200,62
		4980	200,35																										229,32	200,62
		4992		-1,739	19,114	19,12	17,375	17,381	17,242	17,253	17,303	17,313	17,281	17,334	17,406	17,32	17,306			17,262	19,113	19,123	19,125
		5040	200,61																										229,32	200,62
		5088		-1,722	19,109	19,121	17,395	17,392	17,259	17,268	17,316	17,339	17,29	17,354	17,428	17,343	17,325					19,124	19,125
		5100	200,42															6,72											229,32	200,62
		5160	200,51																										229,32	200,62
		5184		-1,705	19,112	19,121	17,412	17,411	17,276	17,292	17,343	17,35	17,307	17,371	17,447	17,369	17,344			17,303	19,112	19,123	19,126
		5220	200,65																										229,32	200,62
		5280	200,67	-1,686	19,112	19,119	17,43	17,429	17,291	17,309	17,36	17,368	17,321	17,391	17,464	17,381	17,361					19,127	19,128						229,32	200,62
		5340	200,84																										229,32	200,62
		5376		-1,672	19,112	19,121	17,445	17,444	17,301	17,321	17,378	17,377	17,346	17,41	17,485	17,384	17,375			17,331	19,115	19,125	19,127
		5400	200,32															6,61	0					-1,31	-1,49	-0,37	-0,1	-0,54	229,32	200,62	129,67
		5460	200,36																										229,32	200,62
		5472		-1,652	19,112	19,122	17,463	17,466	17,339	17,341	17,391	17,409	17,343	17,423	17,503	17,42	17,396					19,124	19,127
		5520	200,67																										229,43	200,62
		5568		-1,636	19,11	19,121	17,48	17,48	17,355	17,364	17,41	17,42	17,376	17,44	17,524	17,435	17,416			17,337	19,11	19,126	19,129
		5580	201,41																										229,43	200,62
		5640	201,13																										229,43	200,62
		5664		-1,615	19,113	19,121	17,501	17,504	17,361	17,367	17,425	17,442	17,394	17,458	17,549	17,441	17,430					19,125	19,125
		5700	200,18															6,52											229,43	200,62
		5760	200,62	-1,601	19,112	19,125	17,516	17,519	17,392	17,393	17,442	17,463	17,43	17,48	17,564	17,467	17,454			17,383	19,114	19,125	19,123						229,43	200,62
		5820	200,68																										229,43	200,62
		5856		-1,579	19,111	19,119	17,532	17,539	17,401	17,41	17,457	17,468	17,44	17,493	17,585	17,478	17,466					19,124	19,126
		5880	200,98																										229,43	200,62
		5940	201,17																										229,43	200,62
		5952		-1,562	19,11	19,12	17,554	17,552	17,418	17,428	17,48	17,491	17,448	17,514	17,602	17,511	17,486			17,421	19,113	19,127	19,13
		6000	201,54															6,42	0					-1,34	-1,53	-0,39	-0,14	-0,57	229,22	200,62	129,96
		6048		-1,543	19,111	19,121	17,572	17,575	17,45	17,444	17,491	17,515	17,471	17,53	17,626	17,525	17,507					19,123	19,124
		6060	200,82																										229,22	200,62
		6120	200,62																										229,01	200,62
		6144		-1,531	19,111	19,119	17,582	17,585	17,458	17,458	17,513	17,531	17,498	17,546	17,643	17,541	17,524			17,447	19,117	19,124	19,125
		6180	199,9																										229,01	200,62
		6240	200,17	-1,511	19,111	19,12	17,604	17,606	17,478	17,478	17,528	17,545	17,512	17,562	17,662	17,567	17,541					19,127	19,127						229,22	200,62
		6300	200,38															6,35											229,22	200,62
		6336		-1,492	19,11	19,121	17,62	17,627	17,488	17,501	17,545	17,567	17,527	17,583	17,682	17,578	17,559			17,477	19,114	19,128	19,128
		6360	200,35																										229,43	200,62
		6420	200,69																										229,43	200,62
		6432		-1,470	19,108	19,121	17,644	17,645	17,514	17,516	17,568	17,584	17,541	17,601	17,707	17,59	17,578					19,127	19,133
		6480	200,56																										229,53	200,62
		6528		-1,451	19,108	19,118	17,662	17,662	17,534	17,537	17,578	17,603	17,562	17,613	17,725	17,605	17,595			17,522	19,111	19,128	19,133
		6540	200,61																										229,53	200,62
		6600	200,29															6,27	0					-1,37	-1,55	-0,42	-0,16	-0,6	229,53	200,62	130,13
		6624		-1,435	19,109	19,117	17,678	17,678	17,545	17,555	17,601	17,614	17,576	17,631	17,743	17,624	17,611					19,13	19,132
		6660	200,14																										229,53	200,62
		6720	200,69	-1,418	19,106	19,117	17,69	17,696	17,569	17,573	17,62	17,633	17,588	17,652	17,765	17,646	17,631			17,594	19,115	19,128	19,128						229,69	200,62
		6780	200,96																										229,69	200,62
		6816		-1,401	19,107	19,12	17,71	17,714	17,585	17,582	17,637	17,652	17,614	17,672	17,782	17,664	17,649					19,129	19,125
		6840	201,38																										229,69	200,62
		6900	200,92															6,20											229,69	200,62
		6912		-1,387	19,104	19,121	17,724	17,727	17,596	17,601	17,65	17,67	17,632	17,69	17,798	17,678	17,664			17,604	19,116	19,126	19,132
		6960	201,14																										229,37	200,62
		7008		-1,367	19,107	19,119	17,747	17,746	17,612	17,621	17,671	17,691	17,646	17,707	17,821	17,698	17,683					19,128	19,128
		7020	201																										229,37	200,62
		7080	200,55																										229,22	200,62
		7104		-1,347	19,106	19,116	17,765	17,764	17,642	17,641	17,689	17,711	17,659	17,718	17,837	17,713	17,701			17,667	19,117	19,125	19,13
		7140	200,21																										229,22	200,62
		7200	200,38	-1,333	19,107	19,119	17,781	17,78	17,655	17,659	17,707	17,725	17,675	17,739	17,86	17,723	17,718	6,12	0			19,125	19,131	-1,34	-1,53	-0,4	-0,14	-0,58	229,22	200,62	130,02
		7260	200,35																										229,22	200,62
		7296		-1,313	19,104	19,117	17,795	17,8	17,668	17,666	17,72	17,736	17,689	17,75	17,883	17,755	17,733			17,694	19,119	19,126	19,131
		7320	201,06																										229,22	200,62
		7380	200,87																										229,22	200,62
		7392		-1,300	19,106	19,119	17,81	17,814	17,684	17,683	17,739	17,762	17,706	17,769	17,899	17,767	17,751					19,125	19,129
		7440	201,01																										229,22	200,62
		7488		-1,278	19,108	19,116	17,834	17,835	17,699	17,704	17,761	17,775	17,725	17,791	17,915	17,773	17,768			17,722	19,122	19,125	19,128
		7500	200,67															6,06											229,22	200,62
		7560	200,62																										229,06	200,62
		7584		-1,265	19,105	19,119	17,845	17,849	17,721	17,716	17,772	17,796	17,735	17,807	17,936	17,799	17,785					19,127	19,13
		7620	200,23																										229,06	200,62
		7680	200,41	-1,249	19,107	19,118	17,863	17,864	17,738	17,737	17,79	17,808	17,761	17,825	17,956	17,819	17,804			17,726	19,123	19,127	19,127						229,06	200,62
		7740	200,12																										229,06	200,62
		7776		-1,227	19,108	19,117	17,888	17,883	17,754	17,769	17,813	17,829	17,773	17,848	17,974	17,832	17,824					19,128	19,127
		7800	200,32															5,99	0					-1,35	-1,54	-0,41	-0,14	-0,59	229,27	200,62	130,06
		7860	199,9																										229,27	200,62
		7872		-1,210	19,107	19,116	17,901	17,902	17,763	17,777	17,829	17,845	17,799	17,863	17,996	17,853	17,841			17,783	19,125	19,126	19,127
		7920	201,03																										229,48	200,62
		7968		-1,193	19,105	19,118	17,917	17,919	17,797	17,797	17,844	17,863	17,801	17,874	18,02	17,864	17,858					19,125	19,13
		7980	200,68																										229,48	200,62
		8040	201,37																										229,48	200,62
		8064		-1,172	19,104	19,116	17,937	17,938	17,797	17,81	17,862	17,876	17,819	17,889	18,035	17,886	17,872			17,793	19,124	19,126	19,129
		8100	201,14															5,93											229,48	200,62
		8160	200,92	-1,166	19,108	19,117	17,946	17,946	17,821	17,823	17,874	17,894	17,845	17,91	18,054	17,908	17,891					19,128	19,127						229,22	200,62
		8220	200,37																										229,22	200,62
		8256		-1,144	19,107	19,116	17,963	17,972	17,836	17,834	17,893	17,916	17,858	17,925	18,071	17,922	17,907			17,829	19,125	19,127	19,129
		8280	200,28																										229,22	200,62
		8340	200,73																										229,22	200,62
		8352		-1,126	19,107	19,115	17,985	17,984	17,858	17,861	17,912	17,932	17,895	17,943	18,091	17,936	17,928					19,128	19,129
		8400	200,45															5,88	0					-1,31	-1,49	-0,38	-0,1	-0,54	229,22	200,62	129,92
		8448		-1,114	19,107	19,119	17,997	18,002	17,868	17,882	17,927	17,948	17,916	17,961	18,218	17,957	17,960			17,863	19,127	19,124	19,129
		8460	200,12																										229,22	200,62
		8520	201,06																										229,48	200,62
		8544		-1,095	19,109	19,115	18,014	18,02	17,895	17,9	17,947	17,961	17,932	17,976	18,126	17,974	17,964					19,125	19,129
		8580	200,66																										229,48	200,62
		8640	199,97	-1,074	19,106	19,119	18,036	18,041	17,911	17,906	17,963	17,983	17,94	17,996	18,146	17,983	17,979			17,916	19,126	19,126	19,13						229,37	200,62
		8700	200,57															5,81											229,37	200,62
		8736		-1,053	19,106	19,116	18,055	18,06	17,928	17,93	17,981	18,001	17,952	18,01	18,213	18,003	18,002					19,128	19,129
		8760	200,49																										229,48	200,62
		8820	200,58																										229,48	200,62
		8832		-1,046	19,107	19,118	18,065	18,069	17,934	17,943	18	18,015	17,98	18,032	18,219	18,025	18,018			17,927	19,127	19,13	19,132
		8880	200,37																										229,48	200,62
		8928		-1,028	19,108	19,117	18,084	18,086	17,953	17,951	18,007	18,033	17,992	18,045	18,227	18,04	18,031					19,13	19,129
		8940	200,14																										229,48	200,62
		9000	200,44															5,77	0					-1,35	-1,51	-0,38	-0,11	-0,55	229,48	200,62	129,67
		9024		-1,012	19,107	19,118	18,101	18,101	17,96	17,977	18,028	18,046	17,99	18,063	18,236	18,059	18,045			17,974	19,128	19,128	19,13
		9060	200,64																										229,48	200,62
		9120	200,53	-0,996	19,108	19,117	18,114	18,119	18,001	17,993	18,049	18,066	18,018	18,078	18,247	18,071	18,065					19,129	19,131						229,48	200,62
		9180	200,28																										229,48	200,62
		9216		-0,975	19,107	19,116	18,134	18,14	18,018	18,021	18,063	18,076	18,035	18,097	18,259	18,093	18,083			17,997	19,128	19,129	19,132
		9240	200,29																										229,48	200,62
		9300	200,53															5,71											229,48	200,62
		9312		-0,960	19,107	19,118	18,15	18,156	18,031	18,032	18,079	18,096	18,051	18,112	18,273	18,105	18,097					19,127	19,13
		9360	200,09																										229,48	200,62
		9408		-0,945	19,108	19,12	18,167	18,171	18,048	18,05	18,095	18,117	18,05	18,13	18,291	18,123	18,113			18,056	19,126	19,127	19,129
		9420	200,34																										229,48	200,62
		9480	200,57																										229,64	200,62
		9504		-0,925	19,107	19,119	18,188	18,188	18,068	18,068	18,112	18,13	18,076	18,146	18,308	18,137	18,131					19,125	19,13
		9540	200,9																										229,64	200,62
		9600	200,9	-0,912	19,108	19,118	18,201	18,201	18,071	18,085	18,128	18,148	18,099	18,164	18,323	18,155	18,147	5,66	0	18,083	19,126	19,127	19,128	-1,35	-1,55	-0,41	-0,16	-0,59	229,64	200,62	129,73
		9660	200,68																										229,64	200,62
		9696		-0,892	19,109	19,118	18,221	18,222	18,099	18,088	18,146	18,166	18,127	18,181	18,341	18,167	18,164					19,125	19,129
		9720	200,58																										229,53	200,62
		9780	201,48																										229,53	200,62
		9792		-0,878	19,109	19,119	18,233	18,238	18,103	18,101	18,167	18,181	18,138	18,198	18,358	18,188	18,179			18,103	19,125	19,127	19,13
		9840	201,11																										229,37	200,62
		9888		-0,862	19,11	19,118	18,248	18,256	18,13	18,121	18,18	18,201	18,148	18,213	18,379	18,197	18,196					19,126	19,129
		9900	200,26															5,62											229,37	200,62
		9960	200,58																										229,22	200,62
		9984		-0,843	19,11	19,118	18,272	18,27	18,137	18,142	18,199	18,217	18,158	18,229	18,394	18,222	18,212			18,126	19,125	19,124	19,128
		10020	200,31																										229,22	200,62
		10080	200,41	-0,835	19,11	19,119	18,28	18,279	18,153	18,154	18,206	18,232	18,184	18,248	18,413	18,24	18,229					19,127	19,127						229,22	200,62
		10140	200,75																										229,22	200,62
		10176		-0,813	19,11	19,121	18,302	18,303	18,183	18,176	18,227	18,248	18,215	18,261	18,429	18,257	18,249			18,17	19,125	19,126	19,131
		10200	200,73															5,58	0					-1,36	-1,55	-0,41	-0,14	-0,59	229,22	200,62	129,95
		10260	200,33																										229,22	200,62
		10272		-0,795	19,109	19,121	18,318	18,323	18,198	18,195	18,248	18,265	18,237	18,28	18,444	18,264	18,266					19,126	19,128
		10320	200,57																										229,22	200,62
		10368		-0,782	19,11	19,119	18,332	18,333	18,216	18,212	18,264	18,283	18,242	18,291	18,464	18,286	18,282			18,201	19,127	19,126	19,129
		10380	201,09																										229,22	200,62
		10440	200,77																										229,22	200,62
		10464		-0,762	19,111	19,12	18,354	18,354	18,23	18,225	18,281	18,301	18,253	18,311	18,485	18,303	18,299					19,128	19,133
		10500	200,48															5,54											229,22	200,62
		10560	200,01	-0,749	19,109	19,121	18,365	18,368	18,246	18,241	18,294	18,311	18,276	18,326	18,5	18,305	18,312			18,238	19,125	19,131	19,133						229,22	200,62
		10620	200,49																										229,22	200,62
		10656		-0,727	19,109	19,12	18,387	18,388	18,261	18,261	18,313	18,331	18,282	18,345	18,518	18,336	18,331					19,13	19,132
		10680	200,62																										229,43	200,62
		10740	201,04																										229,43	200,62
		10752		-0,712	19,11	19,119	18,399	18,405	18,273	18,287	18,328	18,349	18,301	18,356	18,536	18,352	18,348			18,269	19,126	19,128	19,135
		10800	200,73															5,50	0					-1,34	-1,52	-0,4	-0,14	-0,58	229,27	200,62	130,11
		10848		-0,698	19,111	19,121	18,417	18,42	18,296	18,302	18,345	18,365	18,314	18,379	18,542	18,361	18,363					19,13	19,134
		10860	200,5																										229,27	200,62
		10920	200,74																										229,27	200,62
		10944		-0,678	19,112	19,121	18,438	18,439	18,318	18,317	18,364	18,38	18,336	18,392	18,555	18,386	18,381			18,3	19,126	19,13	19,134
		10980	200,78																										229,27	200,62
		11040	201,08	-0,666	19,109	19,123	18,45	18,45	18,325	18,333	18,38	18,391	18,347	18,407	18,574	18,397	18,394					19,132	19,134						229,27	200,62
		11100	201,19															5,47											229,27	200,62
		11136		-0,649	19,109	19,122	18,466	18,467	18,338	18,339	18,398	18,409	18,379	18,429	18,592	18,422	18,413			18,339	19,125	19,13	19,133
		11160	200,44																										229,11	200,62
		11220	200,36																										229,11	200,62
		11232		-0,631	19,111	19,122	18,485	18,486	18,362	18,355	18,411	18,43	18,401	18,442	18,608	18,439	18,431					19,13	19,135
		11280	200,03																										229,11	200,62
		11328		-0,617	19,111	19,122	18,498	18,501	18,373	18,379	18,432	18,448	18,41	18,463	18,627	18,452	18,448			18,363	19,125	19,133	19,134
		11340	200,13																										229,11	200,62
		11400	200,71															5,43	0					-1,34	-1,51	-0,39	-0,12	-0,57	229,37	200,62	130,19
		11424		-0,599	19,112	19,12	18,514	18,519	18,381	18,384	18,443	18,463	18,422	18,477	18,643	18,47	18,460					19,132	19,135
		11460	200,21																										229,37	200,62
		11520	200,07	-0,583	19,11	19,121	18,531	18,535	18,401	18,4	18,462	18,48	18,422	18,498	18,663	18,487	18,477			18,408	19,125	19,13	19,135						229,48	200,62
		11580	200,66																										229,48	200,62
		11616		-0,569	19,112	19,121	18,547	18,548	18,429	18,42	18,478	18,494	18,446	18,509	18,679	18,504	18,495					19,131	19,135
		11640	201,06																										229,58	200,62
		11700	201,15															5,40											229,58	200,62
		11712		-0,550	19,11	19,121	18,561	18,57	18,449	18,45	18,5	18,511	18,457	18,523	18,699	18,515	18,513			18,474	19,127	19,13	19,134
		11760	201,03																										229,32	200,62
		11808		-0,536	19,109	19,12	18,572	18,584	18,466	18,464	18,507	18,527	18,472	18,543	18,713	18,539	18,529					19,13	19,131
		11820	200,57																										229,32	200,62
		11880	200,12																										229,32	200,62
		11904		-0,515	19,109	19,12	18,597	18,601	18,467	18,474	18,527	18,544	18,492	18,557	18,732	18,56	18,544			18,495	19,126	19,13	19,133
		11940	199,87																										229,32	200,62
		12000	200,43	-0,499	19,108	19,119	18,614	18,615	18,487	18,489	18,54	18,558	18,504	18,574	18,75	18,569	18,559	5,37	0			19,131	19,132	-1,39	-1,58	-0,43	-0,19	-0,62	229,64	200,62	130,66
		12060	201,11																										229,64	200,62
		12096		-0,489	19,11	19,121	18,627	18,627	18,506	18,506	18,563	18,571	18,525	18,592	18,766	18,585	18,577			18,513	19,128	19,13	19,133
		12120	201,16																										229,64	200,62
		12180	200,64																										229,64	200,62
		12192		-0,471	19,111	19,123	18,646	18,645	18,532	18,526	18,58	18,593	18,546	18,608	18,785	18,592	18,595					19,128	19,134
		12240	200,69																										229,53	200,62
		12288		-0,456	19,11	19,121	18,659	18,661	18,539	18,535	18,594	18,608	18,559	18,622	18,801	18,616	18,609			18,522	19,125	19,13	19,135
		12300	200,48															5,33											229,53	200,62
		12360	200,93																										229,53	200,62
		12384		-0,438	19,111	19,12	18,675	18,681	18,554	18,558	18,614	18,624	18,576	18,636	18,819	18,628	18,626					19,131	19,133
		12420	201,27																										229,53	200,62
		12480	201	-0,428	19,11	19,123	18,688	18,689	18,567	18,587	18,618	18,643	18,601	18,655	18,839	18,653	18,645			18,555	19,128	19,13	19,133						229,22	200,62
		12540	200,49																										229,22	200,62
		12576		-0,401	19,111	19,121	18,712	18,718	18,595	18,588	18,643	18,661	18,612	18,673	18,854	18,669	18,662					19,132	19,134
		12600	199,96															5,32	0					-1,36	-1,55	-0,41	-0,15	-0,6	229,22	200,62	130,35
		12660	199,88																										229,22	200,62
		12672		-0,394	19,112	19,121	18,721	18,724	18,601	18,604	18,655	18,671	18,637	18,682	18,726	18,678	18,657			18,617	19,126	19,13	19,132
		12720	199,81																										229,48	200,62
		12768		-0,371	19,111	19,121	18,745	18,746	18,62	18,622	18,675	18,692	18,648	18,702	18,745	18,69	18,674					19,13	19,132
		12780	200,5																										229,48	200,62
		12840	200,52																										229,69	200,62
		12864		-0,354	19,111	19,118	18,759	18,762	18,635	18,641	18,69	18,708	18,659	18,72	18,758	18,712	18,690			18,627	19,127	19,129	19,131
		12900	200,76															5,30											229,69	200,62
		12960	201,15	-0,343	19,111	19,12	18,771	18,773	18,654	18,656	18,707	18,722	18,683	18,737	18,774	18,728	18,708					19,13	19,134						229,69	200,62
		13020	200,99																										229,69	200,62
		13056		-0,327	19,111	19,12	18,787	18,79	18,667	18,669	18,718	18,735	18,698	18,755	18,795	18,727	18,720			18,659	19,127	19,131	19,131
		13080	201,04																										229,48	200,62
		13140	200,64																										229,48	200,62
		13152		-0,307	19,111	19,122	18,809	18,81	18,685	18,685	18,734	18,755	18,704	18,768	18,808	18,758	18,737					19,13	19,132
		13200	200,2															5,27	0					-1,35	-1,54	-0,41	-0,14	-0,59	229,48	200,62	130,1
		13248		-0,293	19,11	19,12	18,819	18,824	18,699	18,704	18,754	18,773	18,726	18,782	18,822	18,774	18,754			18,705	19,128	19,131	19,132
		13260	200,43																										229,48	200,62
		13320	200,8																										229,64	200,62
		13344		-0,277	19,11	19,122	18,839	18,839	18,713	18,72	18,766	18,787	18,742	18,802	18,838	18,795	18,770					19,13	19,133
		13380	201,36																										229,64	200,62
		13440	201,58	-0,260	19,114	19,122	18,859	18,858	18,723	18,736	18,787	18,804	18,756	18,815	18,854	18,801	18,784			18,734	19,125	19,132	19,132						229,43	200,62
		13500	200,97															5,24											229,43	200,62
		13536		-0,242	19,11	19,12	18,871	18,874	18,739	18,76	18,797	18,82	18,753	18,834	18,871	18,824	18,800					19,13	19,133
		13560	201,3																										229,11	200,62
		13620	200,35																										229,11	200,62
		13632		-0,228	19,112	19,12	18,887	18,89	18,765	18,772	18,818	18,835	18,794	18,85	18,889	18,839	18,820			18,734	19,127	19,129	19,134
		13680	200,31																										229,11	200,62
		13728		-0,220	19,112	19,122	18,894	18,899	18,769	18,783	18,833	18,842	18,811	18,866	18,901	18,856	18,833					19,13	19,133
		13740	200,39																										229,11	200,62
		13800	200,16															5,23	0					-1,32	-1,51	-0,38	-0,11	-0,55	229,22	200,62	129,82
		13824		-0,196	19,111	19,121	18,918	18,923	18,795	18,801	18,846	18,867	18,829	18,878	18,92	18,87	18,851			18,774	19,128	19,13	19,132
		13860	199,93																										229,22	200,62
		13920	199,84	-0,184	19,112	19,122	18,932	18,934	18,803	18,813	18,86	18,884	18,837	18,899	18,935	18,889	18,865					19,128	19,132						229,43	200,62
		13980	200,45																										229,43	200,62
		14016		-0,165	19,111	19,122	18,948	18,955	18,821	18,829	18,881	18,894	18,855	18,917	18,95	18,905	18,882			18,835	19,129	19,129	19,131
		14040	200,67																										229,69	200,62
		14100	200,43															5,20											229,69	200,62
		14112		-0,147	19,109	19,123	18,968	18,97	18,841	18,845	18,899	18,917	18,862	18,931	18,966	18,904	18,896					19,129	19,13
		14160	201,03																										229,69	200,62
		14208		-0,132	19,111	19,121	18,984	18,985	18,864	18,863	18,913	18,933	18,87	18,943	18,981	18,929	18,912			18,863	19,127	19,129	19,132
		14220	200,97																										229,69	200,62
		14280	200,7																										229,43	200,62
		14304		-0,119	19,11	19,123	18,995	19	18,883	18,876	18,933	18,949	18,89	18,955	18,999	18,953	18,930					19,128	19,132
		14340	200,27																										229,43	200,62
		14400	199,82	-0,103	19,11	19,121	19,012	19,014	18,888	18,892	18,937	18,959	18,925	18,977	19,015	18,973	18,946	5,19	0	18,875	19,128	19,129	19,131	-1,36	-1,55	-0,41	-0,14	-0,59	229,43	200,62	129,66
		14460	200,22																										229,43	200,62
		14496		-0,090	19,112	19,122	19,027	19,026	18,899	18,896	18,951	18,977	18,937	18,99	19,026	18,973	18,956					19,13	19,133
		14520	200,75																										229,69	200,62
		14580	200,44																										229,69	200,62
		14592		-0,070	19,112	19,121	19,043	19,051	18,936	18,926	18,975	18,993	18,949	19,006	19,045	18,998	18,978			18,902	19,13	19,13	19,132
		14640	199,81																										229,69	200,62
		14688		-0,052	19,109	19,12	19,061	19,064	18,942	18,944	18,992	19,009	18,967	19,018	19,06	19,013	18,993					19,132	19,133
		14700	200,42															5,16											229,69	200,62
		14760	200,6																										229,85	200,62
		14784		-0,035	19,109	19,121	19,08	19,08	18,955	18,961	19,014	19,021	18,99	19,035	19,077	19,03	19,010			18,979	19,129	19,132	19,134
		14820	201,07																										229,85	200,62
		14880	200,99	-0,023	19,111	19,121	19,092	19,094	18,978	18,969	19,021	19,041	19,008	19,052	19,093	19,046	19,026					19,132	19,133						229,69	200,62
		14940	201,59																										229,69	200,62
		14976		-0,010	19,111	19,123	19,105	19,109	18,986	18,986	19,035	19,052	19,024	19,068	19,109	19,061	19,040			18,987	19,132	19,13	19,136
		15000	201															5,14	0					-1,43	-1,62	-0,46	-0,22	-0,67	229,32	200,62	130,96
		15060	201,54																										229,32	200,62
		15072		0,009	19,11	19,124	19,125	19,127	18,986	19,003	19,055	19,071	19,031	19,09	19,124	19,079	19,055					19,132	19,135
		15120	200,96																										229,01	200,62
		15168		0,025	19,112	19,119	19,137	19,144	19,005	19,018	19,073	19,089	19,044	19,1	19,139	19,092	19,070			19,017	19,13	19,132	19,134
		15180	200,54																										229,01	200,62
		15240	200,43																										228,85	200,62
		15264		0,040	19,112	19,123	19,155	19,159	19,041	19,04	19,083	19,105	19,07	19,11	19,154	19,115	19,090					19,13	19,134
		15300	200,1															5,13											228,85	200,62
		15360	200,17	0,055	19,113	19,121	19,172	19,173	19,058	19,062	19,104	19,118	19,078	19,135	19,167	19,12	19,105			19,033	19,132	19,132	19,136						228,95	200,62
		15420	200,46																										228,95	200,62
		15456		0,072	19,112	19,122	19,189	19,189	19,072	19,075	19,124	19,135	19,097	19,151	19,187	19,145	19,123					19,13	19,132
		15480	200,57																										229,16	200,62
		15540	200,63																										229,16	200,62
		15552		0,083	19,11	19,121	19,197	19,2	19,074	19,086	19,134	19,138	19,108	19,163	19,203	19,157	19,133			19,076	19,13	19,13	19,133
		15600	201,06															5,12	0					-1,34	-1,53	-0,4	-0,13	-0,58	229,16	200,62	130,77
		15648		0,107	19,113	19,12	19,221	19,225	19,094	19,098	19,15	19,166	19,139	19,179	19,22	19,173	19,152					19,133	19,135
		15660	200,54																										229,16	200,62
		15720	200,26																										229,16	200,62
		15744		0,109	19,112	19,122	19,223	19,229	19,104	19,11	19,162	19,17	19,149	19,198	19,233	19,189	19,164			19,114	19,13	19,132	19,135
		15780	200,56																										229,16	200,62
		15840	200,34	0,133	19,112	19,124	19,251	19,251	19,125	19,123	19,179	19,195	19,171	19,211	19,247	19,204	19,182					19,13	19,134						229,27	200,62
		15900	200,54															5,10											229,27	200,62
		15936		0,144	19,111	19,124	19,26	19,263	19,14	19,143	19,19	19,214	19,179	19,23	19,264	19,223	19,198			19,154	19,129	19,13	19,131
		15960	200,95																										229,27	200,62
		16020	201,17																										229,27	200,62
		16032		0,162	19,111	19,122	19,278	19,28	19,149	19,163	19,216	19,227	19,191	19,24	19,279	19,236	19,213					19,13	19,133
		16080	200,76																										229,06	200,62
		16128		0,179	19,112	19,121	19,293	19,298	19,181	19,175	19,225	19,246	19,206	19,253	19,293	19,247	19,228			19,185	19,131	19,13	19,13
		16140	200,83																										229,06	200,62
		16200	200,3															5,08	0					-1,29	-1,48	-0,36	-0,08	-0,52	228,95	200,62	130,72
		16224		0,194	19,111	19,122	19,311	19,311	19,2	19,193	19,242	19,256	19,19	19,275	19,311	19,264	19,241					19,13	19,131
		16260	200,23																										228,95	200,62
		16320	200,66	0,212	19,113	19,121	19,326	19,332	19,207	19,21	19,26	19,276	19,226	19,288	19,325	19,28	19,259			19,184	19,134	19,129	19,133						229,06	200,62
		16380	199,67																										229,06	200,62
		16416		0,222	19,113	19,123	19,341	19,339	19,218	19,229	19,271	19,289	19,248	19,298	19,341	19,293	19,273					19,129	19,132
		16440	200,19																										229,27	200,62
		16500	200,19															5,07											229,27	200,62
		16512		0,242	19,112	19,122	19,357	19,36	19,236	19,24	19,287	19,306	19,244	19,316	19,357	19,313	19,287			19,234	19,133	19,128	19,129
		16560	200,71																										229,48	200,62
		16608		0,260	19,111	19,123	19,375	19,378	19,248	19,249	19,306	19,322	19,264	19,332	19,374	19,329	19,303					19,13	19,133
		16620	201,03																										229,48	200,62
		16680	200,9																										229,32	200,62
		16704		0,272	19,112	19,124	19,389	19,391	19,276	19,271	19,316	19,34	19,278	19,349	19,387	19,348	19,321			19,267	19,133	19,128	19,133
		16740	201,06																										229,32	200,62
		16800	200,86	0,289	19,113	19,123	19,408	19,405	19,284	19,277	19,337	19,354	19,317	19,366	19,404	19,362	19,338	5,06	0			19,129	19,132	-1,37	-1,55	-0,42	-0,16	-0,6	229,16	200,62	130,45
		16860	200,49																										229,16	200,62
		16896		0,298	19,113	19,121	19,414	19,417	19,294	19,302	19,36	19,35	19,312	19,381	19,417	19,379	19,349			19,292	19,133	19,13	19,13
		16920	200,38																										229,16	200,62
		16980	201,16																										229,16	200,62
		16992		0,321	19,113	19,124	19,437	19,443	19,32	19,324	19,368	19,385	19,34	19,393	19,434	19,395	19,370					19,128	19,131
		17040	200,57																										229,01	200,62
		17088		0,336	19,111	19,123	19,449	19,456	19,336	19,338	19,387	19,401	19,359	19,412	19,45	19,406	19,386			19,338	19,132	19,129	19,133
		17100	200,91															5,04											229,01	200,62
		17160	200,74																										228,85	200,62
		17184		0,348	19,114	19,123	19,463	19,469	19,351	19,352	19,401	19,414	19,373	19,425	19,465	19,422	19,400					19,131	19,134
		17220	200,67																										228,85	200,62
		17280	200,13	0,364	19,113	19,122	19,48	19,482	19,372	19,357	19,412	19,429	19,393	19,444	19,481	19,426	19,414			19,357	19,134	19,131	19,133						228,85	200,62
		17340	200,6																										228,85	200,62
		17376		0,378	19,113	19,123	19,495	19,498	19,367	19,371	19,427	19,444	19,402	19,453	19,494	19,446	19,426					19,129	19,133
		17400	200,67															5,04	0					-1,35	-1,54	-0,41	-0,14	-0,59	228,95	200,62	130,47
		17460	200,94																										228,95	200,62
		17472		0,396	19,113	19,122	19,51	19,517	19,385	19,418	19,446	19,458	19,424	19,477	19,51	19,474	19,449			19,381	19,134	19,133	19,135
		17520	200,35																										228,95	200,62
		17568		0,408	19,113	19,122	19,524	19,527	19,397	19,405	19,459	19,477	19,425	19,49	19,523	19,483	19,457					19,13	19,135
		17580	199,99																										228,95	200,62
		17640	199,79																										229,06	200,62
		17664		0,427	19,113	19,123	19,544	19,546	19,428	19,424	19,48	19,492	19,444	19,501	19,54	19,498	19,476			19,43	19,134	19,13	19,135
		17700	199,92															5,03											229,06	200,62
		17760	200,97	0,442	19,112	19,122	19,555	19,562	19,437	19,45	19,493	19,505	19,469	19,517	19,559	19,512	19,493					19,131	19,134						229,37	200,62
		17820	200,91																										229,37	200,62
		17856		0,456	19,115	19,123	19,573	19,577	19,442	19,456	19,504	19,521	19,487	19,534	19,573	19,519	19,504			19,448	19,135	19,131	19,135
		17880	200,59																										229,16	200,62
		17940	200,57																										229,16	200,62
		17952		0,469	19,113	19,123	19,583	19,591	19,456	19,466	19,518	19,536	19,496	19,542	19,585	19,543	19,518					19,132	19,135
		18000	200,99															5,01	0					-1,3	-1,49	-0,37	-0,09	-0,53	229,06	200,62	130,27
		18048		0,485	19,114	19,124	19,603	19,606	19,486	19,488	19,533	19,553	19,505	19,567	19,601	19,565	19,537			19,484	19,135	19,131	19,133
		18060	200,99																										229,06	200,62
		18120	200,83																										228,9	200,62
		18144		0,497	19,115	19,123	19,614	19,618	19,501	19,503	19,55	19,568	19,52	19,581	19,614	19,575	19,551					19,131	19,134
		18180	200,46																										228,9	200,62
		18240	200,88	0,513	19,116	19,123	19,631	19,634	19,512	19,511	19,559	19,584	19,534	19,592	19,63	19,58	19,563			19,505	19,134	19,132	19,136						228,9	200,62
		18300	200,14															5,01											228,9	200,62
		18336		0,532	19,117	19,123	19,649	19,655	19,531	19,525	19,579	19,598	19,56	19,611	19,647	19,6	19,581					19,133	19,134
		18360	200,02																										228,9	200,62
		18420	199,64																										228,9	200,62
		18432		0,543	19,117	19,124	19,666	19,662	19,548	19,55	19,596	19,608	19,562	19,621	19,663	19,622	19,596			19,541	19,135	19,131	19,136
		18480	200,16																										229,27	200,62
		18528		0,564	19,117	19,125	19,687	19,682	19,559	19,569	19,612	19,627	19,589	19,644	19,678	19,627	19,613					19,131	19,135
		18540	200,67																										229,27	200,62
		18600	200,87															4,99	0					-1,38	-1,57	-0,43	-0,18	-0,62	229,27	200,62	130,06
		18624		0,577	19,117	19,124	19,696	19,699	19,574	19,579	19,627	19,644	19,608	19,657	19,691	19,655	19,629			19,586	19,135	19,132	19,135
		18660	200,78																										229,27	200,62
		18720	200,55	0,587	19,115	19,125	19,706	19,707	19,591	19,588	19,637	19,66	19,622	19,668	19,707	19,667	19,643					19,131	19,134						229,16	200,62
		18780	200,08																										229,16	200,62
		18816		0,603	19,117	19,124	19,721	19,725	19,601	19,607	19,653	19,671	19,629	19,688	19,722	19,683	19,657			19,588	19,135	19,13	19,136
		18840	199,77																										229,32	200,62
		18900	200,48															4,98											229,32	200,62
		18912		0,618	19,117	19,126	19,737	19,743	19,619	19,62	19,672	19,683	19,643	19,699	19,739	19,7	19,672					19,132	19,136
		18960	200,06																										229,58	200,62
		19008		0,637	19,117	19,125	19,759	19,757	19,628	19,643	19,689	19,702	19,636	19,714	19,754	19,711	19,685			19,624	19,135	19,134	19,137
		19020	200,44																										229,58	200,62
		19080	201																										229,69	200,62
		19104		0,652	19,116	19,124	19,769	19,775	19,656	19,658	19,704	19,717	19,669	19,73	19,767	19,726	19,703					19,132	19,135
		19140	200,64																										229,69	200,62
		19200	201,16	0,664	19,115	19,124	19,782	19,784	19,673	19,675	19,713	19,734	19,671	19,747	19,784	19,729	19,716	4,97	0	19,649	19,138	19,133	19,135	-1,36	-1,54	-0,41	-0,15	-0,59	229,69	200,62	129,99
		19260	200,92																										229,69	200,62
		19296		0,676	19,115	19,127	19,796	19,797	19,671	19,679	19,721	19,745	19,687	19,758	19,797	19,755	19,727					19,133	19,137
		19320	200,76																										229,53	200,62
		19380	200,75																										229,53	200,62
		19392		0,693	19,116	19,126	19,814	19,814	19,69	19,695	19,746	19,764	19,717	19,779	19,81	19,767	19,746			19,689	19,136	19,134	19,134
		19440	200,85																										229,53	200,62
		19488		0,706	19,116	19,127	19,821	19,833	19,709	19,706	19,757	19,778	19,741	19,79	19,826	19,783	19,761					19,135	19,137
		19500	200,63															4,96											229,53	200,62
		19560	200,38																										229,53	200,62
		19584		0,720	19,115	19,127	19,838	19,844	19,719	19,727	19,778	19,793	19,764	19,804	19,839	19,798	19,778			19,722	19,14	19,135	19,135
		19620	199,58																										229,53	200,62
		19680	200,24	0,737	19,116	19,128	19,857	19,86	19,739	19,738	19,789	19,802	19,772	19,82	19,852	19,811	19,790					19,135	19,135						229,74	200,62
		19740	201,08																										229,74	200,62
		19776		0,751	19,116	19,126	19,869	19,875	19,754	19,754	19,807	19,82	19,787	19,838	19,871	19,826	19,807			19,743	19,136	19,133	19,137
		19800	200,6															4,95	0					-1,35	-1,5	-0,39	-0,11	-0,54	229,74	200,62	129,86
		19860	200,9																										229,74	200,62
		19872		0,767	19,117	19,129	19,889	19,891	19,773	19,769	19,821	19,838	19,792	19,847	19,889	19,846	19,822					19,134	19,138
		19920	200,58																										229,74	200,62
		19968		0,782	19,117	19,127	19,898	19,911	19,793	19,788	19,836	19,855	19,819	19,863	19,903	19,861	19,840			19,77	19,137	19,135	19,138
		19980	200,48																										229,74	200,62
		20040	200,87																										229,74	200,62
		20064		0,792	19,117	19,127	19,91	19,917	19,8	19,81	19,858	19,868	19,832	19,879	19,915	19,876	19,855					19,135	19,138
		20100	200,97															4,95											229,74	200,62
		20160	201,07	0,814	19,117	19,126	19,933	19,937	19,821	19,83	19,865	19,878	19,851	19,893	19,933	19,893	19,870			19,807	19,138	19,134	19,138						229,53	200,62
		20220	200,82																										229,53	200,62
		20256		0,825	19,116	19,127	19,947	19,947	19,823	19,832	19,882	19,894	19,854	19,911	19,942	19,905	19,880					19,135	19,138
		20280	200,63																										229,43	200,62
		20340	199,84																										229,43	200,62
		20352		0,842	19,115	19,127	19,961	19,964	19,849	19,852	19,89	19,914	19,848	19,926	19,962	19,921	19,895			19,85	19,135	19,134	19,137
		20400	200,02															4,94	0					-1,31	-1,5	-0,38	-0,11	-0,55	229,58	200,62	129,98
		20448		0,860	19,117	19,126	19,981	19,982	19,853	19,86	19,915	19,931	19,863	19,937	19,973	19,938	19,909					19,133	19,135
		20460	200,69																										229,58	200,62
		20520	200,83																										229,58	200,62
		20544		0,870	19,115	19,126	19,989	19,992	19,868	19,879	19,925	19,94	19,873	19,957	19,99	19,947	19,922			19,872	19,139	19,134	19,137
		20580	200,62																										229,58	200,62
		20640	200,58	0,890	19,117	19,124	20,014	20,008	19,887	19,899	19,941	19,956	19,904	19,967	20,118	19,963	19,954					19,135	19,136						229,58	200,62
		20700	200,68															4,93											229,58	200,62
		20736		0,892	19,117	19,126	20,009	20,018	19,905	19,93	19,952	19,972	19,927	19,985	20,018	19,975	19,958			19,896	19,139	19,133	19,136
		20760	200,86																										229,58	200,62
		20820	200,87																										229,58	200,62
		20832		0,914	19,115	19,127	20,034	20,037	19,929	19,919	19,967	19,988	19,953	20,002	20,107	19,993	19,982					19,134	19,133
		20880	200,47																										229,58	200,62
		20928		0,927	19,117	19,127	20,05	20,048	19,933	19,935	19,983	20,002	19,964	20,014	20,107	20,005	19,993			19,929	19,139	19,134	19,135
		20940	201,26																										229,58	200,62
		21000	201,1															4,93	0					-1,34	-1,53	-0,4	-0,13	-0,58	229,43	200,62	130,31
		21024		0,943	19,117	19,126	20,067	20,061	19,943	19,941	20	20,011	19,974	20,026	20,06	20,01	19,996					19,132	19,134
		21060	200,79																										229,43	200,62
		21120	200,52	0,960	19,115	19,125	20,081	20,078	19,957	19,955	20,011	20,032	19,999	20,044	20,112	20,037	20,018			19,955	19,139	19,133	19,134						229,22	200,62
		21180	200,25																										229,22	200,62
		21216		0,971	19,118	19,127	20,093	20,095	19,976	19,979	20,029	20,044	20,006	20,06	20,118	20,039	20,031					19,131	19,134
		21240	200,61																										229,37	200,62
		21300	200,57															4,92											229,37	200,62
		21312		0,985	19,118	19,126	20,107	20,106	19,997	19,998	20,047	20,06	20,027	20,086	20,125	20,063	20,050			20	19,14	19,131	19,135
		21360	200,65																										229,37	200,62
		21408		1,002	19,118	19,127	20,122	20,127	20,011	20,005	20,062	20,071	20,012	20,094	20,134	20,081	20,059					19,131	19,136
		21420	201,06																										229,37	200,62
		21480	200,28																										229,22	200,62
		21504		1,014	19,116	19,125	20,134	20,136	20,024	20,015	20,066	20,088	20,047	20,102	20,144	20,098	20,073			20,032	19,141	19,132	19,135
		21540	200,16																										229,22	200,62
		21600	200,52	1,024	19,118	19,128	20,147	20,146	20,037	20,032	20,08	20,097	20,06	20,116	20,155	20,107	20,086	4,92	0			19,132	19,135	-1,26	-1,44	-0,33	-0,04	-0,47	229,43	200,62	130,23
		21660	200,11																										229,43	200,62
		21696		1,043	19,117	19,128	20,163	20,167	20,046	20,053	20,093	20,114	20,066	20,126	20,165	20,119	20,098			20,058	19,14	19,132	19,134
		21720	200,4																										229,43	200,62
		21780	200,68																										229,43	200,62
		21792		1,059	19,118	19,126	20,181	20,18	20,062	20,059	20,115	20,131	20,075	20,139	20,177	20,132	20,111					19,132	19,135
		21840	200,8																										229,43	200,62
		21888		1,070	19,118	19,129	20,191	20,195	20,073	20,077	20,128	20,145	20,092	20,151	20,191	20,148	20,126			20,083	19,142	19,131	19,136
		21900	200,6															4,91											229,43	200,62
		21960	200,68																										229,43	200,62
		21984		1,088	19,119	19,126	20,208	20,213	20,091	20,097	20,147	20,159	20,11	20,168	20,205	20,165	20,143					19,134	19,135
		22020	200,81																										229,43	200,62
		22080	200,98	1,095	19,12	19,127	20,218	20,22	20,108	20,107	20,153	20,172	20,133	20,183	20,219	20,18	20,157			20,095	19,141	19,131	19,136						229,43	200,62
		22140	200,87																										229,43	200,62
		22176		1,110	19,118	19,13	20,232	20,236	20,123	20,119	20,172	20,187	20,134	20,197	20,233	20,196	20,170					19,134	19,138
		22200	200,55															4,90	0					-1,34	-1,53	-0,4	-0,13	-0,58	229,27	200,62	130,47
		22260	200,95																										229,27	200,62
		22272		1,123	19,118	19,127	20,244	20,247	20,139	20,14	20,184	20,201	20,151	20,215	20,248	20,209	20,186			20,115	19,141	19,134	19,136
		22320	201,15																										229,27	200,62
		22368		1,140	19,119	19,129	20,262	20,266	20,15	20,144	20,195	20,216	20,177	20,229	20,26	20,222	20,199					19,132	19,14
		22380	201,27																										229,27	200,62
		22440	200,79																										229,01	200,62
		22464		1,155	19,119	19,13	20,277	20,282	20,162	20,154	20,216	20,23	20,188	20,244	20,276	20,232	20,213			20,143	19,142	19,136	19,137
		22500	200,44															4,89											229,01	200,62
		22560	201,47	1,172	19,119	19,128	20,294	20,297	20,173	20,175	20,23	20,242	20,195	20,255	20,29	20,246	20,226					19,135	19,139						229,01	200,62
		22620	201,32																										229,01	200,62
		22656		1,186	19,12	19,128	20,307	20,312	20,192	20,196	20,24	20,259	20,208	20,271	20,303	20,26	20,241			20,204	19,143	19,134	19,138
		22680	201,05																										228,64	200,62
		22740	200,61																										228,64	200,62
		22752		1,196	19,118	19,129	20,316	20,323	20,203	20,206	20,25	20,272	20,21	20,283	20,317	20,281	20,253					19,137	19,138
		22800	200,19															4,89	0					-1,32	-1,5	-0,38	-0,1	-0,55	228,64	200,62	130,57
		22848		1,216	19,119	19,129	20,34	20,34	20,228	20,228	20,271	20,287	20,246	20,3	20,335	20,29	20,273			20,236	19,142	19,136	19,136
		22860	200,05																										228,64	200,62
		22920	200,13																										228,9	200,62
		22944		1,231	19,116	19,13	20,352	20,356	20,234	20,237	20,281	20,302	20,25	20,311	20,346	20,307	20,284					19,135	19,137
		22980	200,16																										228,9	200,62
		23040	200,12	1,243	19,119	19,129	20,365	20,37	20,251	20,251	20,3	20,317	20,276	20,329	20,362	20,322	20,301			20,245	19,145	19,134	19,137						229,11	200,62
		23100	200,71															4,89											229,11	200,62
		23136		1,257	19,119	19,129	20,379	20,382	20,264	20,275	20,314	20,329	20,288	20,342	20,377	20,336	20,316					19,135	19,139
		23160	200,77																										229,11	200,62
		23220	200,79																										229,11	200,62
		23232		1,274	19,119	19,129	20,396	20,4	20,267	20,287	20,332	20,344	20,291	20,358	20,39	20,339	20,326			20,258	19,143	19,133	19,138
		23280	200,74																										229,11	200,62
		23328		1,286	19,118	19,129	20,409	20,409	20,286	20,296	20,342	20,359	20,317	20,373	20,404	20,364	20,343					19,135	19,138
		23340	200,2																										229,11	200,62
		23400	199,79															4,88	0					-1,3	-1,49	-0,37	-0,1	-0,54	229,11	200,62	130,65
		23424		1,299	19,12	19,13	20,422	20,425	20,296	20,302	20,35	20,374	20,328	20,387	20,419	20,376	20,354			20,308	19,146	19,135	19,139
		23460	199,89																										229,11	200,62
		23520	200,73	1,312	19,12	19,129	20,434	20,439	20,303	20,312	20,365	20,386	20,354	20,4	20,432	20,384	20,367					19,135	19,139						229,37	200,62
		23580	200,19																										229,37	200,62
		23616		1,328	19,119	19,129	20,449	20,455	20,316	20,334	20,384	20,398	20,371	20,413	20,447	20,404	20,383			20,332	19,145	19,133	19,136
		23640	200,62																										229,37	200,62
		23700	200,34															4,87											229,37	200,62
		23712		1,337	19,122	19,128	20,46	20,463	20,343	20,344	20,398	20,414	20,374	20,429	20,46	20,415	20,397					19,134	19,135
		23760	200,73																										229,37	200,62
		23808		1,353	19,121	19,13	20,478	20,479	20,359	20,363	20,408	20,431	20,39	20,441	20,475	20,432	20,412			20,355	19,145	19,137	19,135
		23820	200,87																										229,37	200,62
		23880	200,97																										229,22	200,62
		23904		1,366	19,122	19,132	20,492	20,495	20,377	20,375	20,434	20,442	20,41	20,456	20,489	20,445	20,428					19,131	19,135
		23940	201,19																										229,22	200,62
		24000	200,61	1,381	19,122	19,13	20,505	20,509	20,389	20,392	20,442	20,459	20,421	20,47	20,503	20,458	20,442	4,86	0	20,372	19,146	19,132	19,135	-1,28	-1,46	-0,34	-0,06	-0,51	229,01	200,62	130,6
		24060	200,33																										229,01	200,62
		24096		1,394	19,123	19,131	20,521	20,52	20,401	20,409	20,454	20,469	20,43	20,48	20,515	20,475	20,454					19,131	19,136
		24120	201,02																										229,01	200,62
		24180	200,8																										229,01	200,62
		24192		1,411	19,121	19,131	20,535	20,538	20,418	20,425	20,471	20,486	20,448	20,499	20,532	20,492	20,471			20,418	19,144	19,131	19,136
		24240	201,45																										228,8	200,62
		24288		1,423	19,121	19,13	20,544	20,554	20,437	20,439	20,483	20,501	20,46	20,512	20,544	20,509	20,486					19,134	19,136
		24300	200,34															4,86											228,8	200,62
		24360	200,76																										228,8	200,62
		24384		1,440	19,121	19,132	20,564	20,569	20,447	20,457	20,494	20,515	20,48	20,527	20,559	20,51	20,499			20,44	19,144	19,134	19,135
		24420	200,16																										228,8	200,62
		24480	199,86	1,451	19,121	19,13	20,575	20,579	20,458	20,468	20,511	20,528	20,489	20,54	20,574	20,532	20,513					19,136	19,135						228,8	200,62
		24540	200,18																										228,8	200,62
		24576		1,463	19,121	19,133	20,59	20,59	20,473	20,482	20,526	20,541	20,507	20,556	20,587	20,545	20,527			20,452	19,146	19,136	19,137
		24600	200,94															4,86	0					-1,37	-1,56	-0,43	-0,17	-0,62	229,06	200,62	130,83
		24660	200,7																										229,06	200,62
		24672		1,479	19,123	19,131	20,604	20,609	20,493	20,497	20,55	20,556	20,521	20,568	20,601	20,567	20,544					19,134	19,138
		24720	200,83																										228,9	200,62
		24768		1,494	19,121	19,13	20,619	20,621	20,502	20,51	20,551	20,567	20,528	20,582	20,614	20,572	20,553			20,498	19,146	19,136	19,137
		24780	200,53																										228,9	200,62
		24840	200,48																										228,8	200,62
		24864		1,508	19,121	19,132	20,634	20,636	20,51	20,523	20,571	20,586	20,548	20,594	20,628	20,591	20,569					19,135	19,139
		24900	200,22															4,86											228,8	200,62
		24960	200,04	1,519	19,121	19,133	20,646	20,647	20,532	20,548	20,578	20,597	20,544	20,61	20,645	20,606	20,583			20,516	19,147	19,135	19,139						228,95	200,62
		25020	200,08																										228,95	200,62
		25056		1,533	19,121	19,132	20,657	20,662	20,547	20,551	20,603	20,612	20,572	20,622	20,657	20,62	20,598					19,135	19,137
		25080	200,98																										229,16	200,62
		25140	200,49																										229,16	200,62
		25152		1,549	19,122	19,129	20,669	20,679	20,554	20,569	20,609	20,628	20,589	20,641	20,668	20,633	20,611			20,575	19,15	19,135	19,139
		25200	200,41															4,84	0					-1,38	-1,57	-0,42	-0,18	-0,61	229,16	200,62	130,64
		25248		1,564	19,12	19,13	20,686	20,693	20,576	20,578	20,622	20,642	20,594	20,653	20,684	20,645	20,624					19,135	19,139
		25260	200,71																										229,16	200,62
		25320	200,62																										229,16	200,62
		25344		1,576	19,121	19,129	20,697	20,706	20,588	20,587	20,639	20,652	20,612	20,666	20,698	20,646	20,636			20,577	19,151	19,134	19,14
		25380	201,5																										229,16	200,62
		25440	200,86	1,591	19,122	19,13	20,715	20,719	20,598	20,604	20,649	20,667	20,629	20,68	20,711	20,679	20,652					19,136	19,139						229,06	200,62
		25500	200,41															4,83											229,06	200,62
		25536		1,607	19,121	19,13	20,731	20,734	20,611	20,615	20,668	20,682	20,648	20,691	20,726	20,695	20,667			20,591	19,15	19,136	19,136
		25560	201,07																										229,06	200,62
		25620	201,51																										229,06	200,62
		25632		1,620	19,122	19,13	20,744	20,748	20,626	20,636	20,681	20,695	20,66	20,709	20,738	20,698	20,680					19,135	19,138
		25680	200,64																										228,8	200,62
		25728		1,630	19,121	19,129	20,755	20,755	20,636	20,644	20,689	20,709	20,673	20,723	20,753	20,713	20,692			20,639	19,154	19,135	19,139
		25740	200,36																										228,8	200,62
		25800	199,6															4,84	0					-1,35	-1,54	-0,4	-0,14	-0,58	228,95	200,62	130,11
		25824		1,643	19,119	19,137	20,769	20,773	20,653	20,659	20,708	20,723	20,685	20,732	20,767	20,726	20,707					19,133	19,137
		25860	199,85																										228,95	200,62
		25920	199,62	1,660	19,122	19,132	20,785	20,79	20,666	20,689	20,724	20,737	20,69	20,748	20,782	20,74	20,722			20,667	19,152	19,133	19,136						229,37	200,62
		25980	200,65																										229,37	200,62
		26016		1,672	19,124	19,133	20,8	20,802	20,68	20,695	20,736	20,751	20,694	20,758	20,794	20,753	20,733					19,134	19,138
		26040	200,65																										229,58	200,62
		26100	200,88															4,83											229,58	200,62
		26112		1,687	19,124	19,131	20,812	20,817	20,705	20,707	20,755	20,766	20,72	20,776	20,811	20,76	20,750			20,697	19,148	19,134	19,137
		26160	201,27																										229,48	200,62
		26208		1,699	19,124	19,133	20,824	20,831	20,721	20,719	20,764	20,776	20,732	20,787	20,82	20,783	20,763					19,133	19,138
		26220	200,93																										229,48	200,62
		26280	200,57																										229,27	200,62
		26304		1,718	19,121	19,128	20,835	20,849	20,726	20,739	20,784	20,788	20,741	20,805	20,837	20,794	20,777			20,718	19,156	19,133	19,136
		26340	201,03																										229,27	200,62
		26400	200,98	1,730	19,126	19,131	20,854	20,863	20,738	20,737	20,796	20,808	20,777	20,818	20,847	20,81	20,791	4,82	0			19,128	19,139	-1,4	-1,59	-0,44	-0,19	-0,63	229,27	200,62	129,64
		26460	201																										229,27	200,62
		26496		1,744	19,12	19,13	20,868	20,871	20,758	20,749	20,806	20,821	20,776	20,833	20,863	20,826	20,804			20,738	19,154	19,133	19,139
		26520	200,36																										229,06	200,62
		26580	200,2																										229,06	200,62
		26592		1,756	19,121	19,132	20,879	20,887	20,771	20,772	20,817	20,833	20,795	20,846	20,875	20,835	20,818					19,133	19,137
		26640	199,9																										229,22	200,62
		26688		1,769	19,122	19,13	20,895	20,896	20,779	20,783	20,834	20,845	20,796	20,858	20,89	20,846	20,829			20,758	19,15	19,135	19,135
		26700	200,29															4,82											229,22	200,62
		26760	199,92																										229,53	200,62
		26784		1,785	19,122	19,131	20,91	20,913	20,795	20,795	20,837	20,862	20,817	20,874	20,905	20,86	20,843					19,133	19,137
		26820	200,11																										229,53	200,62
		26880	199,96	1,797	19,121	19,131	20,921	20,925	20,803	20,811	20,861	20,873	20,832	20,883	20,916	20,876	20,857			20,807	19,151	19,134	19,138						229,79	200,62
		26940	200,23																										229,79	200,62
		26976		1,808	19,122	19,133	20,934	20,938	20,829	20,825	20,875	20,887	20,842	20,899	20,929	20,888	20,872					19,134	19,137
		27000	201,07															4,80	0					-1,33	-1,52	-0,39	-0,12	-0,56	230	200,62	129,85
		27060	201,42																										230	200,62
		27072		1,821	19,121	19,131	20,945	20,95	20,841	20,838	20,884	20,902	20,859	20,914	20,945	20,906	20,886			20,83	19,154	19,133	19,139
		27120	201,23																										229,69	200,62
		27168		1,833	19,122	19,131	20,956	20,964	20,848	20,851	20,894	20,915	20,875	20,928	20,957	20,914	20,898					19,137	19,138
		27180	201,11																										229,69	200,62
		27240	200,74																										229,37	200,62
		27264		1,849	19,121	19,131	20,976	20,974	20,86	20,871	20,919	20,927	20,892	20,937	20,97	20,924	20,913			20,871	19,155	19,135	19,138
		27300	201,09															4,81											229,37	200,62
		27360	199,95	1,866	19,121	19,129	20,988	20,994	20,878	20,883	20,924	20,944	20,898	20,957	20,984	20,943	20,926					19,136	19,139						229,22	200,62
		27420	200,31																										229,22	200,62
		27456		1,876	19,121	19,132	21,001	21,005	20,893	20,895	20,942	20,953	20,907	20,966	20,997	20,954	20,938			20,872	19,156	19,136	19,139
		27480	200,6																										229,37	200,62
		27540	200,42																										229,37	200,62
		27552		1,889	19,122	19,131	21,015	21,017	20,903	20,911	20,961	20,968	20,91	20,982	21,012	20,974	20,953					19,136	19,14
		27600	200,01															4,80	0					-1,32	-1,5	-0,38	-0,12	-0,55	229,37	200,62	129,97
		27648		1,901	19,12	19,132	21,027	21,027	20,92	20,927	20,967	20,981	20,936	20,988	21,026	20,986	20,966			20,899	19,153	19,135	19,139
		27660	200,35																										229,37	200,62
		27720	200,69																										229,58	200,62
		27744		1,919	19,121	19,131	21,043	21,048	20,927	20,934	20,979	20,993	20,96	21,001	21,037	21,001	20,979					19,137	19,139
		27780	200,53																										229,58	200,62
		27840	201,2	1,932	19,121	19,129	21,055	21,058	20,936	20,947	20,99	21,011	20,971	21,016	21,048	21,013	20,992			20,942	19,153	19,133	19,139						229,58	200,62
		27900	201,17															4,80											229,58	200,62
		27936		1,949	19,119	19,13	21,069	21,077	20,953	20,961	21,01	21,02	20,982	21,032	21,065	21,022	21,006					19,136	19,14
		27960	200,98																										229,32	200,62
		28020	200,8																										229,32	200,62
		28032		1,957	19,12	19,13	21,079	21,085	20,957	20,972	21,018	21,037	20,995	21,045	21,076	21,036	21,017			20,959	19,155	19,136	19,137
		28080	200,77																										229,32	200,62
		28128		1,972	19,121	19,131	21,096	21,1	20,979	20,986	21,03	21,047	21,006	21,06	21,092	21,052	21,032					19,137	19,14
		28140	199,92																										229,32	200,62
		28200	200,1															4,79	0					-1,32	-1,5	-0,39	-0,1	-0,55	229,53	200,62	130,36
		28224		1,980	19,127	19,132	21,109	21,11	20,997	21,002	21,044	21,061	21,012	21,069	21,106	21,067	21,045			20,976	19,156	19,136	19,14
		28260	200,43																										229,53	200,62
		28320	201,07	2,001	19,119	19,13	21,126	21,126	21,009	21,014	21,054	21,075	21,037	21,087	21,116	21,075	21,058					19,136	19,14						229,74	200,62
		28380	201,26																										229,74	200,62
		28416		2,012	19,122	19,129	21,136	21,139	21,015	21,033	21,073	21,087	21,059	21,098	21,133	21,09	21,073			21,001	19,155	19,137	19,139
		28440	200,74																										229,48	200,62
		28500	200,43															4,78											229,48	200,62
		28512		2,028	19,12	19,129	21,152	21,152	21,025	21,045	21,089	21,1	21,065	21,11	21,145	21,106	21,086					19,135	19,141
		28560	200,41																										229,48	200,62
		28608		2,035	19,121	19,131	21,162	21,161	21,047	21,057	21,099	21,114	21,076	21,127	21,157	21,109	21,098			21,036	19,153	19,138	19,142
		28620	200,72																										229,48	200,62
		28680	201,2																										229,48	200,62
		28704		2,051	19,121	19,132	21,175	21,18	21,06	21,075	21,114	21,13	21,084	21,139	21,17	21,13	21,113					19,136	19,14
		28740	200,74																										229,48	200,62
		28800	200,43	2,061	19,121	19,132	21,187	21,189	21,086	21,081	21,128	21,144	21,089	21,152	21,186	21,148	21,127	4,78	0	21,054	19,154	19,138	19,141	-1,3	-1,5	-0,37	-0,1	-0,54	229,32	200,62	130,63
		28860	201,24																										229,32	200,62
		28896		2,075	19,123	19,131	21,2	21,204	21,086	21,092	21,14	21,155	21,11	21,166	21,195	21,156	21,137					19,136	19,143
		28920	200,86																										229,22	200,62
		28980	200,25																										229,22	200,62
		28992		2,092	19,121	19,13	21,216	21,22	21,109	21,106	21,152	21,168	21,127	21,176	21,211	21,167	21,152			21,104	19,157	19,136	19,141
		29040	199,89																										229,22	200,62
		29088		2,103	19,122	19,132	21,229	21,231	21,121	21,118	21,173	21,182	21,136	21,191	21,224	21,182	21,166					19,137	19,142
		29100	200,59															4,78											229,22	200,62
		29160	200,62																										229,32	200,62
		29184		2,116	19,123	19,13	21,243	21,242	21,13	21,134	21,18	21,194	21,146	21,205	21,235	21,2	21,178			21,114	19,154	19,138	19,141
		29220	200,84																										229,32	200,62
		29280	200,22	2,135	19,122	19,13	21,262	21,261	21,145	21,153	21,196	21,207	21,157	21,217	21,247	21,213	21,192					19,139	19,139						229,32	200,62
		29340	200,06																										229,32	200,62
		29376		2,140	19,125	19,13	21,269	21,266	21,155	21,161	21,205	21,22	21,188	21,234	21,269	21,225	21,207			21,127	19,155	19,139	19,14
		29400	200,66															4,77	0					-1,39	-1,59	-0,44	-0,19	-0,63	229,58	200,62	129,69
		29460	200,88																										229,58	200,62
		29472		2,157	19,122	19,131	21,28	21,287	21,167	21,171	21,224	21,232	21,198	21,243	21,277	21,234	21,218					19,138	19,141
		29520	200,57																										229,58	200,62
		29568		2,167	19,124	19,132	21,295	21,295	21,183	21,19	21,232	21,245	21,216	21,258	21,29	21,253	21,233			21,163	19,153	19,138	19,138
		29580	200,47																										229,58	200,62
		29640	201,04																										229,58	200,62
		29664		2,182	19,121	19,13	21,305	21,31	21,203	21,203	21,251	21,254	21,227	21,27	21,303	21,266	21,247					19,136	19,138
		29700	200,69															4,77											229,58	200,62
		29760	200,35	2,195	19,122	19,132	21,321	21,323	21,202	21,209	21,257	21,271	21,231	21,285	21,315	21,271	21,255			21,209	19,154	19,138	19,139						229,48	200,62
		29820	200,07																										229,48	200,62
		29856		2,207	19,122	19,134	21,336	21,334	21,214	21,228	21,278	21,286	21,23	21,299	21,331	21,289	21,269					19,135	19,138
		29880	201,51																										229,48	200,62
		29940	201,45																										229,48	200,62
		29952		2,222	19,123	19,131	21,349	21,348	21,231	21,244	21,287	21,3	21,261	21,305	21,34	21,304	21,284			21,23	19,153	19,134	19,141
		30000	200,93															4,76	0					-1,37	-1,56	-0,42	-0,17	-0,61	229,06	200,62	129,83
		30048		2,229	19,125	19,133	21,355	21,362	21,243	21,255	21,3	21,312	21,268	21,325	21,355	21,313	21,296					19,134	19,138
		30060	200,96																										229,06	200,62
		30120	200,29																										228,85	200,62
		30144		2,243	19,122	19,133	21,369	21,373	21,258	21,265	21,308	21,328	21,283	21,335	21,367	21,333	21,310			21,261	19,152	19,133	19,139
		30180	199,73																										228,85	200,62
		30240	200,22	2,260	19,122	19,132	21,384	21,391	21,274	21,277	21,329	21,34	21,304	21,345	21,377	21,34	21,323					19,133	19,14						229,06	200,62
		30300	200,26															4,76											229,06	200,62
		30336		2,272	19,123	19,133	21,4	21,399	21,286	21,295	21,332	21,353	21,317	21,361	21,392	21,353	21,336			21,288	19,154	19,135	19,139
		30360	200,59																										229,22	200,62
		30420	200,31																										229,22	200,62
		30432		2,283	19,124	19,131	21,409	21,413	21,295	21,309	21,353	21,365	21,333	21,373	21,406	21,368	21,350					19,134	19,14
		30480	200,85																										229,22	200,62
		30528		2,297	19,123	19,131	21,421	21,427	21,318	21,317	21,362	21,38	21,34	21,387	21,418	21,38	21,363			21,299	19,155	19,138	19,14
		30540	200,43																										229,22	200,62
		30600	201,13															4,75	0					-1,39	-1,58	-0,43	-0,18	-0,63	229,22	200,62	130,36
		30624		2,307	19,123	19,133	21,431	21,439	21,318	21,325	21,371	21,385	21,362	21,397	21,435	21,388	21,373					19,137	19,138
		30660	200,48																										229,22	200,62
		30720	200,8	2,326	19,122	19,131	21,452	21,454	21,336	21,348	21,389	21,402	21,369	21,412	21,445	21,404	21,388			21,338	19,157	19,137	19,139						229,22	200,62
		30780	201,84																										229,22	200,62
		30816		2,339	19,123	19,133	21,465	21,47	21,36	21,368	21,402	21,417	21,368	21,428	21,455	21,419	21,402					19,134	19,139
		30840	201,58																										228,85	200,62
		30900	201,03															4,74											228,85	200,62
		30912		2,352	19,123	19,131	21,476	21,482	21,364	21,377	21,405	21,428	21,388	21,44	21,468	21,421	21,411			21,345	19,156	19,139	19,139
		30960	200,2																										228,58	200,62
		31008		2,362	19,122	19,132	21,489	21,49	21,369	21,389	21,425	21,439	21,395	21,452	21,482	21,438	21,424					19,139	19,142
		31020	200,64																										228,58	200,62
		31080	200																										228,74	200,62
		31104		2,376	19,122	19,132	21,502	21,505	21,385	21,398	21,44	21,453	21,402	21,464	21,498	21,458	21,437			21,384	19,157	19,139	19,14
		31140	199,8																										228,74	200,62
		31200	200,35	2,390	19,123	19,131	21,516	21,518	21,41	21,412	21,451	21,465	21,421	21,476	21,507	21,464	21,451	4,74	0			19,137	19,139	-1,36	-1,55	-0,42	-0,16	-0,61	229,01	200,62	130,31
		31260	200,51																										229,01	200,62
		31296		2,400	19,123	19,131	21,523	21,531	21,417	21,432	21,464	21,477	21,431	21,491	21,519	21,484	21,464			21,416	19,159	19,138	19,14
		31320	200,14																										229,11	200,62
		31380	200,2																										229,11	200,62
		31392		2,412	19,126	19,134	21,542	21,542	21,432	21,438	21,48	21,494	21,462	21,5	21,533	21,497	21,480					19,137	19,142
		31440	200,88																										229,27	200,62
		31488		2,421	19,127	19,134	21,551	21,553	21,437	21,449	21,496	21,502	21,472	21,511	21,546	21,498	21,489			21,454	19,157	19,138	19,14
		31500	201,96															4,73											229,27	200,62
		31560	201,59																										228,95	200,62
		31584		2,433	19,128	19,137	21,562	21,57	21,447	21,461	21,503	21,519	21,471	21,524	21,558	21,522	21,501					19,137	19,142
		31620	201,05																										228,95	200,62
		31680	200,35	2,450	19,128	19,136	21,582	21,581	21,464	21,473	21,514	21,528	21,489	21,541	21,57	21,528	21,513			21,475	19,158	19,139	19,14						228,58	200,62
		31740	200,81																										228,58	200,62
		31776		2,461	19,128	19,137	21,591	21,596	21,484	21,481	21,521	21,546	21,504	21,553	21,586	21,544	21,527					19,135	19,142
		31800	200,41															4,73	0					-1,33	-1,51	-0,39	-0,12	-0,56	228,69	200,62	130,41
		31860	200,78																										228,69	200,62
		31872		2,472	19,129	19,138	21,606	21,605	21,495	21,5	21,545	21,559	21,52	21,57	21,596	21,56	21,543			21,488	19,161	19,139	19,14
		31920	200,7																										228,69	200,62
		31968		2,485	19,128	19,138	21,615	21,621	21,507	21,506	21,552	21,57	21,534	21,579	21,607	21,573	21,553					19,138	19,139
		31980	200,38																										228,69	200,62
		32040	200,66																										228,69	200,62
		32064		2,492	19,13	19,139	21,622	21,631	21,513	21,522	21,565	21,579	21,543	21,591	21,619	21,582	21,564			21,496	19,163	19,139	19,14
		32100	200,72															4,72											228,69	200,62
		32160	200,09	2,508	19,128	19,137	21,638	21,642	21,53	21,531	21,579	21,593	21,542	21,604	21,637	21,597	21,577					19,137	19,14						228,69	200,62
		32220	200,09																										228,69	200,62
		32256		2,521	19,128	19,138	21,653	21,655	21,543	21,554	21,595	21,605	21,548	21,618	21,644	21,608	21,589			21,522	19,161	19,136	19,139
		32280	200,41																										228,9	200,62
		32340	200,4																										228,9	200,62
		32352		2,534	19,127	19,135	21,664	21,667	21,557	21,563	21,604	21,62	21,585	21,63	21,66	21,622	21,605					19,137	19,139
		32400	200,39															4,73	0					-1,35	-1,53	-0,4	-0,13	-0,58	228,9	200,62	130,81
		32448		2,551	19,127	19,135	21,68	21,684	21,573	21,574	21,613	21,633	21,6	21,642	21,674	21,633	21,618			21,563	19,16	19,138	19,14
		32460	200,63																										228,9	200,62
		32520	200,77																										228,9	200,62
		32544		2,561	19,125	19,135	21,69	21,693	21,581	21,587	21,628	21,64	21,597	21,658	21,683	21,644	21,627					19,137	19,141
		32580	200,51																										228,9	200,62
		32640	200,35	2,574	19,126	19,136	21,705	21,705	21,591	21,604	21,643	21,654	21,604	21,664	21,696	21,661	21,640			21,568	19,161	19,138	19,14						228,9	200,62
		32700	200,25															4,72											228,9	200,62
		32736		2,588	19,125	19,136	21,72	21,717	21,611	21,613	21,652	21,674	21,634	21,682	21,707	21,671	21,656					19,138	19,14
		32760	200,05																										229,16	200,62
		32820	200,27																										229,16	200,62
		32832		2,599	19,126	19,136	21,726	21,734	21,62	21,626	21,67	21,683	21,644	21,693	21,72	21,679	21,667			21,616	19,163	19,136	19,139
		32880	200,95																										229,37	200,62
		32928		2,611	19,126	19,136	21,741	21,743	21,632	21,632	21,673	21,693	21,656	21,709	21,732	21,698	21,678					19,136	19,14
		32940	200,88																										229,37	200,62
		33000	201,65															4,71	0					-1,34	-1,52	-0,39	-0,13	-0,56	229,27	200,62	129,96
		33024		2,626	19,124	19,136	21,757	21,755	21,649	21,645	21,694	21,708	21,671	21,713	21,75	21,706	21,692			21,656	19,162	19,137	19,139
		33060	201,16																										229,27	200,62
		33120	201,08	2,637	19,125	19,136	21,767	21,769	21,655	21,664	21,705	21,721	21,669	21,73	21,76	21,721	21,703					19,136	19,137						228,9	200,62
		33180	200,22																										228,9	200,62
		33216		2,653	19,125	19,135	21,783	21,783	21,668	21,676	21,717	21,736	21,701	21,742	21,769	21,733	21,718			21,678	19,163	19,138	19,14
		33240	200,16																										228,9	200,62
		33300	200,6															4,70											228,9	200,62
		33312		2,659	19,125	19,133	21,785	21,791	21,683	21,683	21,724	21,745	21,712	21,755	21,785	21,746	21,729					19,139	19,14
		33360	200,22																										229,11	200,62
		33408		2,673	19,125	19,134	21,802	21,803	21,693	21,702	21,75	21,753	21,719	21,767	21,803	21,769	21,744			21,665	19,164	19,141	19,138
		33420	200,57																										229,11	200,62
		33480	200,6																										229,22	200,62
		33504		2,687	19,126	19,134	21,816	21,818	21,699	21,716	21,754	21,77	21,732	21,775	21,812	21,766	21,753					19,137	19,141
		33540	200,88																										229,22	200,62
		33600	200,48	2,693	19,125	19,138	21,823	21,826	21,73	21,729	21,766	21,778	21,73	21,788	21,821	21,781	21,765	4,70	0	21,723	19,164	19,137	19,144	-1,38	-1,56	-0,42	-0,17	-0,61	229,22	200,62	130,01
		33660	200,99																										229,22	200,62
		33696		2,711	19,127	19,136	21,838	21,848	21,732	21,741	21,784	21,798	21,759	21,801	21,832	21,787	21,779					19,138	19,142
		33720	200,41																										229,11	200,62
		33780	200,61																										229,11	200,62
		33792		2,720	19,125	19,139	21,851	21,853	21,741	21,758	21,789	21,801	21,773	21,815	21,847	21,811	21,792			21,728	19,164	19,138	19,142
		33840	200,53																										229,11	200,62
		33888		2,737	19,122	19,132	21,862	21,866	21,757	21,762	21,801	21,82	21,781	21,833	21,857	21,817	21,803					19,14	19,142
		33900	201,24															4,70											229,11	200,62
		33960	201,41																										229,01	200,62
		33984		2,750	19,126	19,134	21,879	21,881	21,769	21,773	21,818	21,833	21,795	21,84	21,868	21,837	21,817			21,761	19,165	19,139	19,142
		34020	201,03																										229,01	200,62
		34080	200,73	2,764	19,126	19,132	21,889	21,898	21,772	21,791	21,83	21,841	21,807	21,854	21,88	21,842	21,827					19,139	19,141						228,8	200,62
		34140	200,79																										228,8	200,62
		34176		2,773	19,125	19,136	21,902	21,905	21,792	21,807	21,849	21,854	21,818	21,87	21,894	21,862	21,843			21,766	19,166	19,14	19,14
		34200	201,25															4,69	0					-1,34	-1,53	-0,4	-0,13	-0,57	228,8	200,62	130,52
		34260	200,64																										228,8	200,62
		34272		2,785	19,124	19,135	21,912	21,918	21,803	21,812	21,848	21,867	21,843	21,876	21,909	21,864	21,853					19,14	19,142
		34320	200,28																										228,8	200,62
		34368		2,795	19,123	19,136	21,92	21,929	21,815	21,821	21,856	21,88	21,855	21,893	21,92	21,881	21,865			21,817	19,165	19,14	19,141
		34380	200,93																										228,8	200,62
		34440	200,79																										228,8	200,62
		34464		2,810	19,122	19,135	21,934	21,944	21,827	21,839	21,878	21,891	21,856	21,899	21,929	21,895	21,877					19,139	19,142
		34500	201,55															4,68											228,8	200,62
		34560	201,44	2,825	19,122	19,134	21,952	21,953	21,846	21,848	21,892	21,903	21,868	21,912	21,944	21,901	21,889			21,857	19,166	19,141	19,141						228,53	200,62
		34620	200,01																										228,53	200,62
		34656		2,837	19,124	19,133	21,961	21,97	21,859	21,863	21,906	21,918	21,88	21,93	21,952	21,922	21,904					19,14	19,143
		34680	200,6																										228,53	200,62
		34740	200,18																										228,53	200,62
		34752		2,848	19,124	19,134	21,977	21,977	21,865	21,875	21,911	21,932	21,897	21,939	21,969	21,933	21,915			21,854	19,168	19,139	19,14
		34800	200,2															4,68	0					-1,31	-1,5	-0,38	-0,1	-0,55	228,74	200,62	130,85
		34848		2,857	19,125	19,135	21,985	21,99	21,873	21,891	21,931	21,941	21,904	21,953	21,981	21,941	21,927					19,14	19,141
		34860	200,28																										228,74	200,62
		34920	200,96																										228,74	200,62
		34944		2,874	19,123	19,132	22,003	22	21,885	21,903	21,938	21,959	21,917	21,965	21,994	21,953	21,939			21,917	19,167	19,139	19,14
		34980	200,45																										228,74	200,62
		35040	200,67	2,879	19,124	19,135	22,01	22,008	21,9	21,911	21,955	21,965	21,93	21,974	22,002	21,965	21,950					19,14	19,14						228,74	200,62
		35100	200,37															4,67											228,74	200,62
		35136		2,898	19,122	19,134	22,026	22,026	21,912	21,925	21,963	21,98	21,953	21,987	22,016	21,981	21,965			21,92	19,168	19,14	19,14
		35160	200,79																										228,74	200,62
		35220	200,49																										228,74	200,62
		35232		2,906	19,123	19,133	22,028	22,04	21,928	21,932	21,967	21,991	21,949	21,995	22,025	21,983	21,971					19,141	19,14
		35280	200,41																										228,74	200,62
		35328		2,917	19,125	19,133	22,046	22,045	21,934	21,952	21,99	21,998	21,968	22,012	22,124	21,996	21,997			21,943	19,166	19,138	19,143
		35340	199,78																										228,74	200,62
		35400	199,31															4,67	0					-1,39	-1,58	-0,43	-0,18	-0,62	229,01	200,62	130,58
		35424		2,929	19,124	19,133	22,057	22,059	21,948	21,966	22,008	22,005	21,979	22,028	22,05	22,014	22,000					19,14	19,142
		35460	199,63																										229,01	200,62
		35520	200,14	2,946	19,123	19,134	22,074	22,075	21,952	21,971	22,01	22,026	21,988	22,037	22,122	22,028	22,017			21,965	19,167	19,14	19,142						229,48	200,62
		35580	201,11																										229,48	200,62
		35616		2,957	19,126	19,132	22,088	22,084	21,972	21,986	22,025	22,039	22,004	22,052	22,076	22,042	22,024					19,138	19,142
		35640	201,48																										229,48	200,62
		35700	201,5															4,66											229,48	200,62
		35712		2,962	19,124	19,135	22,092	22,092	21,986	21,991	22,036	22,047	22,025	22,063	22,127	22,051	22,041			21,995	19,166	19,141	19,144
		35760	201,66																										229,01	200,62
		35808		2,974	19,125	19,133	22,103	22,104	21,998	22	22,048	22,062	22,026	22,075	22,13	22,068	22,051					19,141	19,141
		35820	201,45																										229,01	200,62
		35880	201,3																										228,48	200,62
		35904		2,987	19,124	19,134	22,114	22,118	22,013	22,02	22,056	22,07	22,04	22,097	22,111	22,075	22,060			22,012	19,167	19,139	19,141
		35940	200,33																										228,48	200,62
		36000	200,23	3,000	19,123	19,133	22,128	22,129	22,026	22,034	22,07	22,083	22,053	22,094	22,141	22,088	22,074	4,63	0			19,14	19,141	-1,3	-1,48	-0,43	-0,18	-0,62	228,32	200,62	130,92
		36060	199,87																										228,32	200,62
		36096		3,011	19,124	19,135	22,138	22,143	22,039	22,04	22,081	22,094	22,057	22,109	22,149	22,099	22,084			22,03	19,166	19,141	19,143
		36120	200,26																										228,53	200,62
		36180	200,22																										228,53	200,62
		36192		3,024	19,123	19,134	22,15	22,154	22,055	22,049	22,086	22,107	22,073	22,123	22,157	22,114	22,096					19,139	19,14
		36240	200,15																										228,74	200,62
		36288		3,033	19,127	19,131	22,16	22,164	22,06	22,061	22,108	22,118	22,074	22,13	22,166	22,127	22,106			22,066	19,167	19,139	19,143
		36300	200,74															4,65											228,74	200,62
		36360	200,58																										228,74	200,62
		36384		3,050	19,125	19,132	22,179	22,179	22,078	22,079	22,122	22,131	22,084	22,144	22,174	22,135	22,118					19,14	19,143
		36420	200,87																										228,74	200,62
		36480	200,32	3,058	19,125	19,135	22,189	22,188	22,085	22,092	22,128	22,144	22,101	22,154	22,183	22,147	22,129			22,081	19,166	19,139	19,142						228,74	200,62
		36540	200,18																										228,74	200,62
		36576		3,072	19,123	19,133	22,199	22,2	22,1	22,098	22,142	22,153	22,124	22,163	22,195	22,157	22,142					19,14	19,143
		36600	200,2															4,65	0					-1,34	-1,53	-0,4	-0,14	-0,58	228,85	200,62	129,84
		36660	199,7																										228,85	200,62
		36672		3,085	19,125	19,135	22,215	22,215	22,107	22,104	22,151	22,167	22,133	22,176	22,204	22,166	22,151			22,11	19,168	19,139	19,14
		36720	199,79																										229,16	200,62
		36768		3,093	19,125	19,135	22,221	22,226	22,113	22,129	22,168	22,178	22,14	22,185	22,216	22,177	22,163					19,138	19,141
		36780	200,41																										229,16	200,62
		36840	200,93																										229,43	200,62
		36864		3,105	19,126	19,132	22,232	22,236	22,126	22,137	22,171	22,188	22,151	22,199	22,225	22,19	22,173			22,118	19,169	19,138	19,143
		36900	200,89															4,64											229,43	200,62
		36960	200,66	3,118	19,124	19,136	22,246	22,251	22,136	22,144	22,183	22,202	22,17	22,209	22,236	22,197	22,185					19,14	19,14						229,22	200,62
		37020	200,39																										229,22	200,62
		37056		3,129	19,126	19,135	22,258	22,26	22,156	22,158	22,202	22,211	22,176	22,222	22,251	22,218	22,199			22,124	19,169	19,139	19,142
		37080	200,55																										229,22	200,62
		37140	200,48																										229,22	200,62
		37152		3,139	19,126	19,136	22,269	22,271	22,169	22,172	22,211	22,224	22,182	22,233	22,261	22,227	22,210					19,138	19,141
		37200	200,27															4,63	0					-1,35	-1,53	-0,4	-0,14	-0,59	229,32	200,62	129,96
		37248		3,151	19,126	19,135	22,281	22,283	22,185	22,188	22,221	22,235	22,206	22,246	22,272	22,238	22,224			22,169	19,168	19,138	19,142
		37260	200,09																										229,32	200,62
		37320	200,21																										229,53	200,62
		37344		3,166	19,125	19,135	22,296	22,296	22,192	22,2	22,238	22,248	22,223	22,256	22,285	22,242	22,235					19,139	19,141
		37380	200,12																										229,53	200,62
		37440	200,9	3,179	19,125	19,134	22,307	22,31	22,203	22,211	22,249	22,26	22,22	22,267	22,295	22,259	22,245			22,199	19,167	19,138	19,141						229,69	200,62
		37500	200,77															4,63											229,69	200,62
		37536		3,187	19,126	19,137	22,317	22,32	22,208	22,218	22,259	22,272	22,224	22,279	22,31	22,272	22,255					19,138	19,14
		37560	200,16																										229,69	200,62
		37620	200,37																										229,69	200,62
		37632		3,202	19,124	19,137	22,332	22,333	22,214	22,227	22,271	22,287	22,237	22,296	22,319	22,284	22,267			22,219	19,166	19,141	19,139
		37680	200,49																										229,79	200,62
		37728		3,208	19,125	19,137	22,339	22,34	22,233	22,241	22,286	22,293	22,244	22,302	22,332	22,292	22,278					19,139	19,141
		37740	200,66																										229,79	200,62
		37800	200,68															4,62	0					-1,31	-1,49	-0,38	-0,11	-0,54	229,79	200,62	130,28
		37824		3,221	19,126	19,135	22,349	22,353	22,248	22,257	22,292	22,307	22,263	22,317	22,344	22,308	22,292			22,26	19,166	19,14	19,142
		37860	200,65																										229,79	200,62
		37920	201,35	3,235	19,125	19,133	22,365	22,364	22,26	22,264	22,306	22,316	22,285	22,326	22,356	22,321	22,304					19,14	19,143						229,69	200,62
		37980	201,58																										229,69	200,62
		38016		3,248	19,125	19,137	22,38	22,378	22,263	22,271	22,312	22,325	22,299	22,338	22,367	22,321	22,312			22,252	19,166	19,14	19,141
		38040	201,12																										229,27	200,62
		38100	201,13															4,62											229,27	200,62
		38112		3,258	19,125	19,137	22,389	22,39	22,275	22,289	22,331	22,342	22,311	22,348	22,378	22,343	22,327					19,142	19,141
		38160	201,15																										229,01	200,62
		38208		3,267	19,127	19,135	22,399	22,397	22,288	22,296	22,337	22,355	22,328	22,361	22,39	22,345	22,338			22,279	19,169	19,141	19,144
		38220	200,87																										229,01	200,62
		38280	200,29																										228,85	200,62
		38304		3,279	19,124	19,135	22,408	22,409	22,304	22,303	22,342	22,366	22,327	22,376	22,397	22,369	22,348					19,139	19,143
		38340	200,49																										228,85	200,62
		38400	200,21	3,290	19,127	19,136	22,421	22,422	22,311	22,321	22,364	22,377	22,34	22,383	22,412	22,381	22,361	4,62	0	22,317	19,17	19,139	19,144	-1,36	-1,55	-0,42	-0,16	-0,59	228,85	200,62	130,55
		38460	200,51																										228,85	200,62
		38496		3,304	19,124	19,134	22,431	22,436	22,337	22,338	22,372	22,387	22,355	22,398	22,423	22,395	22,376					19,139	19,144
		38520	200,31																										229,01	200,62
		38580	200,18																										229,01	200,62
		38592		3,315	19,125	19,135	22,443	22,447	22,342	22,348	22,385	22,4	22,36	22,411	22,433	22,4	22,385			22,345	19,171	19,139	19,143
		38640	200,38																										229,16	200,62
		38688		3,322	19,126	19,136	22,451	22,455	22,356	22,361	22,401	22,41	22,376	22,42	22,447	22,419	22,399					19,138	19,141
		38700	200,42															4,61											229,16	200,62
		38760	200,67																										229,16	200,62
		38784		3,337	19,125	19,135	22,465	22,469	22,364	22,367	22,402	22,423	22,388	22,429	22,457	22,415	22,406			22,346	19,172	19,138	19,143
		38820	199,95																										229,16	200,62
		38880	200,31	3,347	19,126	19,137	22,479	22,479	22,379	22,385	22,419	22,433	22,388	22,443	22,468	22,434	22,419					19,14	19,145						229,43	200,62
		38940	200,64																										229,43	200,62
		38976		3,358	19,127	19,137	22,488	22,491	22,391	22,397	22,434	22,441	22,411	22,454	22,478	22,447	22,432			22,353	19,171	19,14	19,143
		39000	200,84															4,60	0					-1,31	-1,51	-0,39	-0,11	-0,55	229,43	200,62	130,8
		39060	200,93																										229,43	200,62
		39072		3,374	19,125	19,134	22,504	22,504	22,393	22,404	22,437	22,453	22,422	22,466	22,493	22,46	22,441					19,139	19,143
		39120	200,83																										229,27	200,62
		39168		3,383	19,126	19,135	22,514	22,514	22,403	22,415	22,452	22,468	22,435	22,475	22,503	22,474	22,453			22,409	19,172	19,142	19,144
		39180	201,14																										229,27	200,62
		39240	200,79																										229,27	200,62
		39264		3,392	19,127	19,136	22,521	22,525	22,421	22,429	22,467	22,477	22,443	22,489	22,517	22,48	22,465					19,141	19,144
		39300	200,71															4,60											229,27	200,62
		39360	200,49	3,409	19,124	19,136	22,538	22,54	22,43	22,438	22,476	22,491	22,442	22,501	22,524	22,481	22,473			22,436	19,17	19,141	19,143						229,27	200,62
		39420	200,64																										229,27	200,62
		39456		3,420	19,126	19,135	22,552	22,549	22,445	22,446	22,488	22,502	22,468	22,514	22,538	22,507	22,489					19,143	19,142
		39480	201,47																										229,27	200,62
		39540	201,13																										229,27	200,62
		39552		3,432	19,126	19,134	22,56	22,563	22,46	22,463	22,499	22,515	22,478	22,524	22,55	22,514	22,500			22,467	19,169	19,141	19,144
		39600	200,46															4,60	0					-1,39	-1,58	-0,44	-0,18	-0,62	229,01	200,62	129,99
		39648		3,439	19,126	19,136	22,567	22,572	22,467	22,473	22,511	22,524	22,485	22,537	22,561	22,53	22,511					19,141	19,143
		39660	200,54																										229,01	200,62
		39720	200,68																										229,01	200,62
		39744		3,453	19,126	19,136	22,585	22,582	22,478	22,483	22,521	22,536	22,508	22,549	22,573	22,539	22,523			22,493	19,167	19,139	19,142
		39780	200,16																										229,01	200,62
		39840	200,91	3,463	19,125	19,136	22,595	22,592	22,488	22,494	22,535	22,545	22,502	22,556	22,583	22,551	22,532					19,142	19,143						229,11	200,62
		39900	200,88															4,59											229,11	200,62
		39936		3,475	19,126	19,135	22,606	22,606	22,501	22,508	22,544	22,559	22,522	22,57	22,591	22,565	22,545			22,499	19,169	19,14	19,143
		39960	200,6																										229,01	200,62
		40020	201,26																										229,01	200,62
		40032		3,487	19,124	19,133	22,613	22,618	22,514	22,521	22,562	22,566	22,529	22,583	22,604	22,574	22,557					19,141	19,142
		40080	200,57																										228,8	200,62
		40128		3,500	19,124	19,134	22,63	22,627	22,528	22,534	22,561	22,583	22,534	22,587	22,617	22,573	22,565			22,507	19,17	19,141	19,14
		40140	200,86																										228,8	200,62
		40200	200,73															4,59	0					-1,32	-1,5	-0,38	-0,1	-0,54	228,8	200,62	131,07
		40224		3,510	19,127	19,133	22,64	22,641	22,542	22,545	22,58	22,595	22,55	22,602	22,626	22,591	22,579					19,141	19,143
		40260	200,69																										228,8	200,62
		40320	201,07	3,515	19,128	19,136	22,647	22,648	22,547	22,556	22,588	22,605	22,563	22,615	22,641	22,603	22,590			22,521	19,166	19,141	19,143						228,8	200,62
		40380	200,53																										228,8	200,62
		40416		3,529	19,127	19,134	22,659	22,661	22,552	22,561	22,598	22,617	22,581	22,624	22,651	22,617	22,600					19,139	19,143
		40440	200,65																										228,8	200,62
		40500	200,65															4,58											228,8	200,62
		40512		3,537	19,128	19,136	22,668	22,67	22,568	22,573	22,608	22,627	22,598	22,639	22,661	22,624	22,612			22,527	19,167	19,14	19,144
		40560	200,65																										228,8	200,62
		40608		3,551	19,129	19,137	22,683	22,685	22,579	22,585	22,623	22,636	22,604	22,649	22,674	22,644	22,624					19,14	19,143
		40620	200,17																										228,8	200,62
		40680	200,4																										228,9	200,62
		40704		3,561	19,127	19,137	22,692	22,694	22,596	22,603	22,638	22,647	22,607	22,659	22,681	22,648	22,635			22,582	19,169	19,14	19,142
		40740	200,46																										228,9	200,62
		40800	200,48	3,577	19,127	19,139	22,711	22,709	22,61	22,607	22,644	22,661	22,629	22,667	22,693	22,662	22,647	4,58	0			19,139	19,144	-1,33	-1,51	-0,39	-0,11	-0,55	228,9	200,62	131,31
		40860	200,14																										228,9	200,62
		40896		3,586	19,126	19,136	22,717	22,718	22,622	22,623	22,658	22,673	22,639	22,679	22,705	22,672	22,659			22,6	19,168	19,138	19,141
		40920	200,44																										229,01	200,62
		40980	201,23																										229,01	200,62
		40992		3,596	19,128	19,137	22,726	22,73	22,631	22,632	22,667	22,683	22,652	22,688	22,721	22,68	22,669					19,141	19,143
		41040	200,8																										228,85	200,62
		41088		3,607	19,126	19,136	22,738	22,738	22,638	22,637	22,68	22,685	22,667	22,704	22,727	22,696	22,679			22,617	19,169	19,14	19,143
		41100	201															4,57											228,85	200,62
		41160	200,72																										228,69	200,62
		41184		3,619	19,128	19,136	22,75	22,752	22,657	22,647	22,683	22,704	22,673	22,713	22,737	22,708	22,690					19,139	19,142
		41220	200,35																										228,69	200,62
		41280	200,76	3,631	19,125	19,135	22,761	22,762	22,663	22,668	22,701	22,716	22,682	22,725	22,747	22,711	22,702			22,62	19,172	19,138	19,142						228,69	200,62
		41340	200,51																										228,69	200,62
		41376		3,641	19,125	19,136	22,77	22,773	22,673	22,674	22,717	22,728	22,698	22,734	22,761	22,73	22,714					19,141	19,144
		41400	201,14															4,57	0					-1,3	-1,5	-0,38	-0,11	-0,54	228,69	200,62	130,97
		41460	201,04																										228,69	200,62
		41472		3,651	19,127	19,136	22,779	22,786	22,686	22,689	22,72	22,738	22,707	22,743	22,773	22,74	22,724			22,647	19,172	19,141	19,144
		41520	201,08																										228,48	200,62
		41568		3,661	19,129	19,137	22,792	22,796	22,693	22,7	22,738	22,743	22,718	22,757	22,784	22,743	22,734					19,141	19,145
		41580	201,06																										228,48	200,62
		41640	200,41																										228,27	200,62
		41664		3,673	19,125	19,138	22,804	22,806	22,709	22,71	22,743	22,761	22,73	22,764	22,793	22,763	22,747			22,7	19,172	19,142	19,144
		41700	200,33															4,56											228,27	200,62
		41760	200,41	3,684	19,126	19,137	22,814	22,817	22,716	22,724	22,762	22,768	22,735	22,781	22,806	22,763	22,757					19,142	19,146						228,27	200,62
		41820	200,02																										228,27	200,62
		41856		3,700	19,125	19,138	22,83	22,832	22,728	22,73	22,771	22,785	22,738	22,792	22,816	22,78	22,768			22,709	19,171	19,142	19,145
		41880	200,69																										228,43	200,62
		41940	199,99																										228,43	200,62
		41952		3,708	19,128	19,136	22,841	22,84	22,741	22,739	22,779	22,794	22,753	22,801	22,827	22,795	22,779					19,142	19,145
		42000	199,84															4,55	0					-1,28	-1,47	-0,36	-0,08	-0,52	228,69	200,62	131,14
		42048		3,718	19,125	19,137	22,847	22,85	22,744	22,76	22,791	22,805	22,775	22,817	22,838	22,802	22,792			22,732	19,171	19,144	19,148
		42060	200,33																										228,69	200,62
		42120	200,07																										228,95	200,62
		42144		3,733	19,126	19,135	22,863	22,864	22,754	22,766	22,804	22,815	22,761	22,821	22,848	22,813	22,798					19,145	19,146
		42180	200,39																										228,95	200,62
		42240	201,15	3,740	19,127	19,134	22,871	22,869	22,769	22,772	22,81	22,824	22,79	22,833	22,861	22,828	22,811			22,726	19,171	19,145	19,147						229,11	200,62
		42300	200,82															4,54											229,11	200,62
		42336		3,747	19,125	19,137	22,876	22,88	22,774	22,779	22,825	22,836	22,812	22,847	22,87	22,84	22,823					19,143	19,148
		42360	201,2																										228,9	200,62
		42420	201,1																										228,9	200,62
		42432		3,763	19,126	19,134	22,891	22,894	22,794	22,797	22,837	22,848	22,819	22,853	22,879	22,852	22,835			22,777	19,171	19,145	19,149
		42480	200,98																										228,69	200,62
		42528		3,774	19,128	19,137	22,906	22,907	22,805	22,815	22,844	22,859	22,822	22,869	22,89	22,859	22,845					19,147	19,147
		42540	201,07																										228,69	200,62
		42600	200,66															4,54	0					-1,33	-1,51	-0,39	-0,11	-0,55	228,53	200,62	131,06
		42624		3,785	19,127	19,135	22,917	22,915	22,814	22,822	22,852	22,869	22,831	22,875	22,905	22,875	22,855			22,795	19,173	19,145	19,149
		42660	201																										228,53	200,62
		42720	200,67	3,796	19,127	19,134	22,925	22,928	22,824	22,843	22,869	22,88	22,839	22,888	22,916	22,878	22,867					19,142	19,149						228,53	200,62
		42780	201,09																										228,53	200,62
		42816		3,807	19,128	19,136	22,937	22,942	22,839	22,848	22,877	22,891	22,855	22,906	22,925	22,89	22,879			22,819	19,174	19,145	19,149
		42840	201,25																										228,32	200,62
		42900	200,7															4,53											228,32	200,62
		42912		3,817	19,126	19,136	22,947	22,948	22,85	22,855	22,886	22,901	22,872	22,915	22,936	22,896	22,889					19,143	19,145
		42960	201,29																										228,17	200,62
		43008		3,825	19,128	19,137	22,956	22,959	22,858	22,868	22,899	22,912	22,873	22,925	22,947	22,916	22,900			22,823	19,175	19,145	19,145
		43020	200,72																										228,17	200,62
		43080	200,98																										228,17	200,62
		43104		3,835	19,128	19,136	22,966	22,967	22,862	22,872	22,909	22,925	22,888	22,932	22,958	22,914	22,908					19,142	19,146
		43140	200,71																										228,17	200,62
		43200	200,08	3,846	19,127	19,137	22,977	22,978	22,875	22,881	22,923	22,937	22,903	22,945	22,965	22,935	22,920	4,53	0	22,855	19,175	19,141	19,145	-1,28	-1,47	-0,36	-0,07	-0,51	228,17	200,62	130,54
		43260	199,21																										228,17	200,62
		43296		3,857	19,128	19,138	22,99	22,99	22,888	22,896	22,935	22,948	22,911	22,954	22,977	22,946	22,932					19,143	19,146
		43320	199,15																										228,74	200,62
		43380	199,41																										228,74	200,62
		43392		3,869	19,128	19,137	23,001	23,002	22,896	22,905	22,943	22,956	22,913	22,967	22,99	22,955	22,941			22,888	19,173	19,14	19,144
		43440	200,06																										229,32	200,62
		43488		3,882	19,127	19,135	23,012	23,014	22,911	22,918	22,956	22,969	22,93	22,975	23	22,963	22,953					19,142	19,144
		43500	199,83															4,52											229,32	200,62
		43560	200,08																										229,74	200,62
		43584		3,896	19,123	19,134	23,023	23,025	22,919	22,93	22,962	22,978	22,946	22,987	23,006	22,983	22,964			22,876	19,171	19,141	19,143
		43620	200,52																										229,74	200,62
		43680	201,03	3,899	19,126	19,137	23,029	23,031	22,919	22,931	22,97	22,989	22,956	22,996	23,021	22,986	22,971					19,141	19,143						229,74	200,62
		43740	200,91																										229,74	200,62
		43776		3,909	19,126	19,138	23,038	23,044	22,94	22,945	22,988	22,995	22,963	23,005	23,033	22,998	22,983			22,904	19,168	19,142	19,142
		43800	200,61															4,52	0					-1,39	-1,58	-0,43	-0,18	-0,63	229,53	200,62	129,05
		43860	200,23																										229,53	200,62
		43872		3,922	19,128	19,136	23,054	23,054	22,951	22,955	22,988	23,011	22,968	23,02	23,04	23,011	22,993					19,141	19,142
		43920	200,13																										229,69	200,62
		43968		3,934	19,127	19,135	23,063	23,068	22,967	22,971	23,01	23,024	22,992	23,026	23,051	23,021	23,008			22,941	19,174	19,139	19,14
		43980	200,43																										229,69	200,62
		44040	200,4																										229,9	200,62
		44064		3,938	19,129	19,138	23,072	23,071	22,975	22,976	23,018	23,03	23	23,042	23,062	23,03	23,017					19,14	19,145
		44100	200,92															4,52											229,9	200,62
		44160	201,46	3,951	19,129	19,143	23,086	23,088	22,983	22,992	23,031	23,042	23,013	23,047	23,067	23,034	23,026			22,976	19,177	19,142	19,143						229,9	200,62
		44220	201																										229,9	200,62
		44256		3,964	19,129	19,139	23,095	23,1	22,994	23,004	23,038	23,05	23,02	23,059	23,083	23,053	23,038					19,144	19,146
		44280	200,35																										229,64	200,62
		44340	200,15																										229,64	200,62
		44352		3,975	19,128	19,138	23,107	23,108	23,009	23,011	23,049	23,055	23,032	23,071	23,095	23,063	23,048			22,993	19,172	19,141	19,144
		44400	200,22															4,51	0					-1,38	-1,58	-0,43	-0,17	-0,62	229,85	200,62	129,08
		44448		3,982	19,131	19,139	23,117	23,117	23,017	23,018	23,061	23,073	23,037	23,08	23,105	23,073	23,058					19,14	19,144
		44460	201,44																										229,85	200,62
		44520	200,92																										229,69	200,62
		44544		3,994	19,13	19,14	23,13	23,129	23,026	23,03	23,07	23,087	23,053	23,093	23,116	23,086	23,070			22,992	19,174	19,142	19,144
		44580	200,77																										229,69	200,62
		44640	200,71	4,001	19,133	19,14	23,135	23,139	23,038	23,043	23,078	23,094	23,069	23,101	23,125	23,091	23,080					19,141	19,144						229,69	200,62
		44700	200,74															4,50											229,69	200,62
		44736		4,016	19,132	19,139	23,148	23,155	23,048	23,059	23,098	23,106	23,073	23,112	23,136	23,107	23,092			23,021	19,172	19,143	19,145
		44760	200,93																										229,69	200,62
		44820	200,59																										229,69	200,62
		44832		4,025	19,131	19,139	23,16	23,159	23,059	23,07	23,103	23,116	23,079	23,121	23,148	23,118	23,102					19,143	19,145
		44880	201,21																										229,69	200,62
		44928		4,035	19,133	19,138	23,17	23,171	23,071	23,078	23,113	23,127	23,092	23,134	23,158	23,13	23,113			23,044	19,172	19,142	19,144
		44940	201,13																										229,69	200,62
		45000	200,66															4,50	0					-1,35	-1,54	-0,41	-0,14	-0,59	229,43	200,62	129,08
		45024		4,042	19,135	19,142	23,18	23,18	23,081	23,084	23,124	23,138	23,092	23,145	23,166	23,139	23,121					19,141	19,147
		45060	200,88																										229,43	200,62
		45120	199,86	4,058	19,131	19,142	23,194	23,194	23,097	23,093	23,132	23,149	23,106	23,15	23,179	23,142	23,131			23,068	19,175	19,141	19,146						229,43	200,62
		45180	200,53																										229,43	200,62
		45216		4,064	19,133	19,142	23,202	23,201	23,102	23,105	23,15	23,155	23,117	23,166	23,191	23,158	23,143					19,142	19,145
		45240	200,42																										229,69	200,62
		45300	200,92															4,48											229,69	200,62
		45312		4,076	19,132	19,141	23,213	23,212	23,117	23,116	23,153	23,171	23,131	23,175	23,197	23,164	23,153			23,077	19,174	19,141	19,147
		45360	200,16																										229,69	200,62
		45408		4,085	19,132	19,141	23,221	23,223	23,131	23,13	23,169	23,179	23,146	23,185	23,208	23,179	23,166					19,145	19,148
		45420	201,17																										229,69	200,62
		45480	201,07																										229,69	200,62
		45504		4,099	19,131	19,14	23,233	23,236	23,134	23,14	23,173	23,191	23,16	23,2	23,219	23,189	23,176			23,094	19,176	19,144	19,147
		45540	200,73																										229,69	200,62
		45600	201,64	4,104	19,132	19,139	23,238	23,242	23,139	23,148	23,184	23,2	23,168	23,205	23,23	23,199	23,184	4,48	0			19,145	19,148	-1,34	-1,52	-0,39	-0,12	-0,56	229,48	200,62	129,34
		45660	200,39																										229,48	200,62
		45696		4,113	19,134	19,143	23,251	23,252	23,151	23,157	23,196	23,21	23,168	23,215	23,239	23,215	23,194			23,139	19,172	19,144	19,147
		45720	200,65																										229,37	200,62
		45780	199,71																										229,37	200,62
		45792		4,131	19,13	19,14	23,266	23,266	23,165	23,17	23,208	23,221	23,181	23,23	23,25	23,213	23,205					19,144	19,145
		45840	199,86																										229,64	200,62
		45888		4,141	19,131	19,14	23,278	23,275	23,173	23,177	23,214	23,232	23,194	23,239	23,26	23,215	23,213			23,157	19,171	19,144	19,147
		45900	200,16															4,48											229,64	200,62
		45960	200,28																										229,85	200,62
		45984		4,149	19,13	19,142	23,284	23,287	23,176	23,187	23,231	23,241	23,201	23,248	23,269	23,219	23,221					19,144	19,147
		46020	200,23																										229,85	200,62
		46080	200,46	4,163	19,13	19,139	23,296	23,298	23,185	23,196	23,233	23,251	23,217	23,257	23,28	23,249	23,234			23,182	19,174	19,143	19,146						230	200,62
		46140	200,99																										230	200,62
		46176		4,169	19,133	19,138	23,303	23,306	23,204	23,211	23,251	23,26	23,226	23,269	23,292	23,263	23,247					19,145	19,147
		46200	200,37															4,48	0					-1,37	-1,55	-0,42	-0,17	-0,61	229,85	200,62	129,39
		46260	200,43																										229,85	200,62
		46272		4,181	19,129	19,14	23,314	23,316	23,209	23,223	23,256	23,271	23,233	23,279	23,302	23,27	23,255			23,191	19,173	19,144	19,146
		46320	200,23																										230	200,62
		46368		4,190	19,133	19,14	23,323	23,33	23,217	23,232	23,265	23,282	23,224	23,291	23,312	23,281	23,263					19,143	19,145
		46380	200,43																										230	200,62
		46440	200,89																										230,11	200,62
		46464		4,199	19,13	19,14	23,334	23,334	23,231	23,241	23,282	23,292	23,243	23,3	23,322	23,29	23,275			23,207	19,177	19,143	19,146
		46500	200,48															4,47											230,11	200,62
		46560	200,47	4,208	19,131	19,138	23,342	23,344	23,244	23,253	23,287	23,299	23,256	23,31	23,331	23,3	23,285					19,144	19,147						230,11	200,62
		46620	199,98																										230,11	200,62
		46656		4,219	19,132	19,141	23,357	23,354	23,261	23,262	23,298	23,312	23,281	23,318	23,342	23,313	23,298			23,218	19,178	19,142	19,146
		46680	200,73																										230,27	200,62
		46740	201,13																										230,27	200,62
		46752		4,229	19,13	19,14	23,362	23,366	23,273	23,274	23,306	23,321	23,299	23,331	23,35	23,321	23,309					19,144	19,148
		46800	200,45															4,47	0					-1,33	-1,5	-0,38	-0,1	-0,54	230,16	200,62	129,16
		46848		4,241	19,131	19,139	23,374	23,378	23,281	23,283	23,321	23,33	23,299	23,343	23,361	23,332	23,319			23,23	19,176	19,144	19,145
		46860	200,87																										230,16	200,62
		46920	201,25																										230,05	200,62
		46944		4,252	19,131	19,141	23,387	23,39	23,285	23,293	23,333	23,34	23,31	23,353	23,375	23,34	23,329					19,145	19,147
		46980	200,71																										230,05	200,62
		47040	201,17	4,262	19,131	19,14	23,397	23,397	23,293	23,301	23,343	23,353	23,323	23,361	23,385	23,353	23,339			23,284	19,178	19,142	19,145						229,9	200,62
		47100	200,73															4,46											229,9	200,62
		47136		4,268	19,132	19,14	23,405	23,403	23,301	23,316	23,356	23,362	23,328	23,373	23,396	23,356	23,348					19,145	19,147
		47160	200,78																										229,74	200,62
		47220	201,07																										229,74	200,62
		47232		4,277	19,132	19,14	23,412	23,414	23,312	23,326	23,357	23,371	23,341	23,38	23,405	23,368	23,358			23,298	19,175	19,143	19,146
		47280	200,93																										229,53	200,62
		47328		4,289	19,13	19,14	23,42	23,427	23,327	23,334	23,362	23,381	23,351	23,391	23,412	23,379	23,367					19,142	19,145
		47340	200,3																										229,53	200,62
		47400	200,43															4,46	0					-1,27	-1,46	-0,35	-0,06	-0,51	229,53	200,62	129,26
		47424		4,300	19,131	19,139	23,433	23,436	23,339	23,339	23,375	23,39	23,364	23,401	23,42	23,393	23,378			23,296	19,173	19,141	19,145
		47460	199,98																										229,53	200,62
		47520	200,73	4,311	19,132	19,142	23,448	23,449	23,357	23,353	23,397	23,405	23,372	23,412	23,435	23,405	23,392					19,144	19,145						229,69	200,62
		47580	200,52																										229,69	200,62
		47616		4,321	19,131	19,142	23,458	23,457	23,36	23,366	23,396	23,414	23,377	23,421	23,443	23,41	23,398			23,325	19,175	19,143	19,147
		47640	200,99																										229,69	200,62
		47700	200,33															4,45											229,69	200,62
		47712		4,329	19,131	19,141	23,465	23,466	23,37	23,371	23,411	23,422	23,389	23,432	23,453	23,418	23,408					19,143	19,146
		47760	199,91																										229,69	200,62
		47808		4,342	19,131	19,14	23,477	23,478	23,378	23,384	23,42	23,433	23,401	23,443	23,461	23,437	23,420			23,351	19,173	19,143	19,146
		47820	200,29																										229,69	200,62
		47880	200,12																										229,9	200,62
		47904		4,350	19,13	19,14	23,483	23,487	23,393	23,39	23,427	23,447	23,413	23,45	23,474	23,44	23,429					19,143	19,146
		47940	200,52																										229,9	200,62
		48000	199,95	4,360	19,132	19,141	23,495	23,498	23,399	23,4	23,437	23,456	23,421	23,459	23,486	23,457	23,439	4,45	0	23,384	19,172	19,145	19,149	-1,37	-1,55	-0,42	-0,16	-0,6	230,05	200,62	129,29
		48060	200,43																										230,05	200,62
		48096		4,367	19,132	19,139	23,501	23,505	23,406	23,417	23,447	23,464	23,432	23,468	23,493	23,465	23,449					19,145	19,148
		48120	200,64																										230,21	200,62
		48180	200,78																										230,21	200,62
		48192		4,381	19,13	19,14	23,515	23,516	23,423	23,427	23,461	23,475	23,439	23,481	23,504	23,466	23,459			23,412	19,177	19,145	19,145
		48240	201,03																										230,21	200,62
		48288		4,390	19,13	19,142	23,526	23,527	23,431	23,434	23,467	23,481	23,45	23,486	23,512	23,475	23,467					19,143	19,148
		48300	200,71															4,44											230,21	200,62
		48360	200,87																										230,05	200,62
		48384		4,400	19,13	19,142	23,536	23,535	23,442	23,438	23,473	23,495	23,461	23,501	23,521	23,491	23,478			23,418	19,174	19,144	19,149
		48420	200,92																										230,05	200,62
		48480	200,9	4,411	19,131	19,141	23,55	23,544	23,448	23,453	23,491	23,502	23,471	23,514	23,532	23,484	23,487					19,145	19,147						229,9	200,62
		48540	200,81																										229,9	200,62
		48576		4,421	19,13	19,14	23,553	23,559	23,456	23,462	23,505	23,516	23,48	23,522	23,543	23,513	23,500			23,431	19,176	19,145	19,149
		48600	200,68															4,43	0					-1,36	-1,55	-0,42	-0,16	-0,6	229,74	200,62	129,47
		48660	200,2																										229,74	200,62
		48672		4,429	19,131	19,141	23,566	23,565	23,467	23,472	23,511	23,524	23,493	23,531	23,551	23,511	23,507					19,147	19,151
		48720	200,65																										229,9	200,62
		48768		4,439	19,131	19,141	23,573	23,577	23,484	23,483	23,52	23,535	23,5	23,538	23,561	23,531	23,519			23,459	19,178	19,147	19,15
		48780	201,14																										229,9	200,62
		48840	200,74																										229,69	200,62
		48864		4,450	19,131	19,139	23,583	23,586	23,488	23,49	23,527	23,542	23,504	23,547	23,572	23,542	23,526					19,144	19,149
		48900	200,2															4,43											229,69	200,62
		48960	200,83	4,464	19,129	19,139	23,596	23,599	23,504	23,502	23,535	23,548	23,523	23,559	23,578	23,547	23,537			23,464	19,18	19,146	19,151						229,69	200,62
		49020	200,94																										229,69	200,62
		49056		4,469	19,13	19,139	23,601	23,607	23,514	23,515	23,548	23,562	23,53	23,57	23,593	23,565	23,550					19,148	19,15
		49080	199,84																										229,58	200,62
		49140	200,49																										229,58	200,62
		49152		4,478	19,131	19,141	23,615	23,614	23,52	23,522	23,555	23,569	23,537	23,579	23,598	23,572	23,556			23,482	19,18	19,145	19,148
		49200	200,59															4,43	0					-1,34	-1,52	-0,4	-0,12	-0,56	229,74	200,62	129,65
		49248		4,490	19,131	19,139	23,625	23,626	23,532	23,531	23,572	23,58	23,547	23,586	23,609	23,583	23,568					19,145	19,149
		49260	200,92																										229,74	200,62
		49320	200,12																										229,74	200,62
		49344		4,499	19,133	19,14	23,635	23,636	23,539	23,551	23,579	23,595	23,557	23,604	23,622	23,593	23,580			23,517	19,181	19,147	19,15
		49380	200,09																										229,74	200,62
		49440	200,59	4,508	19,13	19,139	23,643	23,642	23,55	23,554	23,591	23,594	23,568	23,608	23,634	23,601	23,587					19,148	19,148						229,9	200,62
		49500	200,58															4,43											229,9	200,62
		49536		4,519	19,131	19,141	23,655	23,656	23,562	23,56	23,6	23,611	23,575	23,621	23,637	23,611	23,597			23,529	19,182	19,146	19,15
		49560	200,71																										229,9	200,62
		49620	200,41																										229,9	200,62
		49632		4,528	19,131	19,139	23,662	23,663	23,575	23,569	23,602	23,625	23,588	23,625	23,646	23,62	23,606					19,145	19,149
		49680	200,43																										229,9	200,62
		49728		4,541	19,129	19,142	23,675	23,677	23,581	23,581	23,615	23,631	23,596	23,637	23,662	23,629	23,616			23,551	19,18	19,147	19,147
		49740	200,9																										229,9	200,62
		49800	201,12															4,42	0					-1,32	-1,5	-0,38	-0,1	-0,54	229,9	200,62	129,55
		49824		4,551	19,13	19,14	23,684	23,688	23,585	23,597	23,627	23,641	23,613	23,647	23,67	23,639	23,627					19,146	19,146
		49860	200,63																										229,9	200,62
		49920	200,22	4,559	19,129	19,141	23,691	23,697	23,597	23,61	23,64	23,652	23,61	23,655	23,682	23,651	23,637			23,571	19,175	19,145	19,149						229,9	200,62
		49980	201,5																										229,9	200,62
		50016		4,567	19,13	19,139	23,699	23,704	23,607	23,613	23,65	23,66	23,615	23,667	23,687	23,656	23,644					19,145	19,148
		50040	201,03																										229,58	200,62
		50100	200,85															4,42											229,58	200,62
		50112		4,577	19,131	19,139	23,71	23,713	23,623	23,618	23,656	23,666	23,63	23,674	23,696	23,67	23,654			23,577	19,173	19,143	19,148
		50160	200,34																										229,58	200,62
		50208		4,588	19,131	19,141	23,721	23,727	23,63	23,63	23,673	23,681	23,651	23,684	23,706	23,673	23,666					19,144	19,147
		50220	200,42																										229,58	200,62
		50280	200,26																										229,58	200,62
		50304		4,596	19,131	19,14	23,73	23,732	23,634	23,64	23,677	23,688	23,663	23,697	23,718	23,681	23,675			23,596	19,176	19,144	19,145
		50340	199,94																										229,58	200,62
		50400	200,07	4,606	19,132	19,141	23,741	23,745	23,646	23,649	23,687	23,699	23,661	23,703	23,729	23,693	23,683	4,40	0			19,144	19,146	-1,3	-1,48	-0,36	-0,09	-0,52	229,9	200,62	129,64
		50460	200,44																										229,9	200,62
		50496		4,618	19,129	19,14	23,752	23,753	23,656	23,661	23,696	23,708	23,677	23,714	23,74	23,707	23,695			23,64	19,176	19,146	19,146
		50520	200,92																										229,9	200,62
		50580	200,85																										229,9	200,62
		50592		4,627	19,129	19,139	23,762	23,76	23,666	23,671	23,704	23,716	23,693	23,729	23,744	23,716	23,705					19,144	19,146
		50640	201,17																										229,74	200,62
		50688		4,633	19,13	19,139	23,769	23,767	23,678	23,683	23,718	23,725	23,697	23,737	23,754	23,73	23,715			23,659	19,18	19,143	19,147
		50700	201,31															4,39											229,74	200,62
		50760	200,76																										229,37	200,62
		50784		4,645	19,131	19,138	23,777	23,782	23,688	23,689	23,721	23,737	23,706	23,747	23,768	23,73	23,723					19,145	19,146
		50820	200,04																										229,37	200,62
		50880	199,84	4,654	19,131	19,139	23,786	23,792	23,695	23,703	23,739	23,747	23,716	23,755	23,775	23,731	23,733			23,658	19,176	19,145	19,148						229,53	200,62
		50940	200,21																										229,53	200,62
		50976		4,661	19,132	19,14	23,797	23,798	23,704	23,71	23,737	23,757	23,731	23,764	23,785	23,743	23,741					19,144	19,147
		51000	200,45															4,40	0					-1,37	-1,54	-0,42	-0,15	-0,59	229,79	200,62	129,94
		51060	199,81																										229,79	200,62
		51072		4,675	19,131	19,139	23,812	23,809	23,719	23,718	23,753	23,768	23,739	23,775	23,794	23,759	23,753			23,666	19,183	19,145	19,147
		51120	198,89																										230,16	200,62
		51168		4,682	19,131	19,14	23,817	23,817	23,724	23,732	23,76	23,776	23,75	23,781	23,802	23,767	23,762					19,145	19,148
		51180	199,86																										230,16	200,62
		51240	200,82																										230,58	200,62
		51264		4,692	19,129	19,141	23,826	23,828	23,736	23,736	23,775	23,783	23,744	23,792	23,813	23,776	23,769			23,698	19,182	19,145	19,149
		51300	200,83															4,40											230,58	200,62
		51360	201,09	4,699	19,132	19,141	23,833	23,838	23,738	23,751	23,784	23,795	23,744	23,803	23,824	23,786	23,778					19,144	19,148						230,48	200,62
		51420	200,76																										230,48	200,62
		51456		4,712	19,129	19,14	23,844	23,848	23,757	23,756	23,792	23,807	23,776	23,814	23,829	23,789	23,790			23,747	19,182	19,146	19,148
		51480	201,33																										230,32	200,62
		51540	200,96																										230,32	200,62
		51552		4,723	19,132	19,138	23,858	23,858	23,765	23,776	23,8	23,816	23,781	23,821	23,845	23,8	23,800					19,145	19,15
		51600	201,14															4,39	0					-1,31	-1,49	-0,38	-0,1	-0,55	230,05	200,62	129,83
		51648		4,731	19,132	19,138	23,865	23,868	23,771	23,776	23,807	23,824	23,782	23,828	23,849	23,816	23,807			23,724	19,181	19,146	19,149
		51660	201,05																										230,05	200,62
		51720	201,24																										229,85	200,62
		51744		4,738	19,132	19,141	23,875	23,875	23,783	23,786	23,824	23,834	23,789	23,838	23,864	23,829	23,818					19,146	19,148
		51780	200,83																										229,85	200,62
		51840	200,21	4,747	19,133	19,139	23,88	23,887	23,794	23,794	23,83	23,842	23,799	23,848	23,87	23,833	23,826			23,757	19,183	19,146	19,148						229,85	200,62
		51900	200,39															4,38											229,85	200,62
		51936		4,758	19,133	19,139	23,893	23,896	23,8	23,803	23,84	23,853	23,81	23,863	23,876	23,833	23,835					19,147	19,15
		51960	200,26																										230	200,62
		52020	199,57																										230	200,62
		52032		4,768	19,13	19,139	23,902	23,902	23,805	23,815	23,844	23,862	23,814	23,866	23,892	23,848	23,843			23,762	19,184	19,144	19,15
		52080	199,99																										230,32	200,62
		52128		4,778	19,13	19,143	23,913	23,915	23,819	23,824	23,858	23,871	23,834	23,879	23,898	23,856	23,855					19,147	19,149
		52140	200,59																										230,32	200,62
		52200	200,27															4,37	0					-1,32	-1,5	-0,39	-0,11	-0,55	230,42	200,62	129,87
		52224		4,784	19,13	19,142	23,917	23,923	23,828	23,832	23,867	23,881	23,846	23,884	23,909	23,868	23,864			23,79	19,186	19,145	19,15
		52260	200,7																										230,42	200,62
		52320	200,64	4,792	19,133	19,141	23,929	23,93	23,841	23,842	23,878	23,889	23,851	23,894	23,916	23,875	23,873					19,145	19,151						230,42	200,62
		52380	200,76																										230,42	200,62
		52416		4,800	19,132	19,142	23,935	23,94	23,853	23,849	23,885	23,9	23,868	23,911	23,926	23,892	23,885			23,794	19,189	19,146	19,149
		52440	200,35																										230,42	200,62
		52500	201,06															4,37											230,42	200,62
		52512		4,813	19,131	19,144	23,951	23,951	23,854	23,863	23,898	23,912	23,87	23,914	23,935	23,893	23,892					19,146	19,15
		52560	200,86																										230,42	200,62
		52608		4,824	19,132	19,14	23,962	23,959	23,866	23,87	23,904	23,918	23,881	23,923	23,947	23,906	23,902			23,828	19,181	19,147	19,152
		52620	201,08																										230,42	200,62
		52680	200,46																										230,42	200,62
		52704		4,831	19,132	19,143	23,967	23,97	23,877	23,88	23,912	23,929	23,894	23,93	23,954	23,91	23,911					19,145	19,151
		52740	200,35																										230,42	200,62
		52800	200,72	4,841	19,131	19,142	23,978	23,977	23,887	23,894	23,924	23,934	23,909	23,941	23,963	23,933	23,923	4,36	0	23,855	19,182	19,146	19,15	-1,32	-1,5	-0,38	-0,1	-0,54	230,42	200,62	129,59
		52860	200,45																										230,42	200,62
		52896		4,850	19,132	19,14	23,986	23,987	23,892	23,893	23,931	23,947	23,908	23,953	23,974	23,948	23,931					19,146	19,148
		52920	201,01																										230,42	200,62
		52980	201,36																										230,42	200,62
		52992		4,862	19,131	19,143	23,999	23,999	23,906	23,902	23,937	23,955	23,928	23,962	23,982	23,948	23,940			23,875	19,181	19,143	19,148
		53040	201,29																										230,11	200,62
		53088		4,870	19,131	19,141	24,004	24,008	23,916	23,919	23,949	23,964	23,938	23,967	23,991	23,951	23,949					19,144	19,151
		53100	200,69															4,36											230,11	200,62
		53160	200,39																										229,9	200,62
		53184		4,878	19,13	19,142	24,017	24,012	23,921	23,932	23,959	23,976	23,943	23,979	24	23,957	23,958			23,892	19,182	19,146	19,149
		53220	199,85																										229,9	200,62
		53280	199,94	4,889	19,131	19,14	24,02	24,028	23,93	23,94	23,969	23,982	23,957	23,99	24,009	23,97	23,968					19,145	19,152						230,11	200,62
		53340	200,78																										230,11	200,62
		53376		4,896	19,132	19,139	24,031	24,033	23,941	23,943	23,973	23,992	23,962	23,996	24,142	23,98	23,991			23,902	19,184	19,146	19,149
		53400	200,81															4,35	0					-1,35	-1,53	-0,4	-0,14	-0,58	230,11	200,62	129,48
		53460	200,63																										230,11	200,62
		53472		4,904	19,131	19,142	24,038	24,042	23,955	23,959	23,99	23,999	23,969	24,01	24,025	23,98	23,986					19,145	19,15
		53520	200,9																										230,11	200,62
		53568		4,913	19,134	19,142	24,05	24,052	23,959	23,964	24,005	24,009	23,981	24,019	24,035	23,997	23,996			23,941	19,184	19,147	19,151
		53580	200,45																										230,11	200,62
		53640	200,97																										230,11	200,62
		53664		4,926	19,13	19,142	24,06	24,065	23,972	23,971	24,006	24,021	23,989	24,032	24,046	24,01	24,006					19,145	19,15
		53700	201,66															4,35											230,11	200,62
		53760	201,09	4,936	19,131	19,142	24,069	24,075	23,98	23,984	24,008	24,03	23,998	24,034	24,129	24,012	24,022			23,965	19,187	19,146	19,15						229,85	200,62
		53820	200,99																										229,85	200,62
		53856		4,942	19,132	19,141	24,08	24,078	23,991	23,991	24,024	24,035	24,006	24,042	24,128	24,01	24,028					19,149	19,148
		53880	200,08																										229,69	200,62
		53940	200,04																										229,69	200,62
		53952		4,951	19,133	19,142	24,09	24,087	24	24,001	24,033	24,049	24,014	24,053	24,074	24,044	24,034			23,947	19,188	19,147	19,149
		54000	200,33															4,35	0					-1,34	-1,52	-0,4	-0,13	-0,56	229,95	200,62	129,37
		54048		4,956	19,134	19,142	24,094	24,094	24,008	24,012	24,04	24,055	24,031	24,06	24,129	24,05	24,048					19,146	19,149
		54060	199,79																										229,95	200,62
		54120	200,02																										230,21	200,62
		54144		4,967	19,135	19,14	24,106	24,104	24,018	24,015	24,048	24,066	24,031	24,07	24,131	24,05	24,054			23,986	19,191	19,146	19,15
		54180	200,73																										230,21	200,62
		54240	200,53	4,976	19,134	19,142	24,115	24,113	24,021	24,03	24,065	24,07	24,052	24,079	24,097	24,061	24,059					19,148	19,149						230,21	200,62
		54300	200,46															4,34											230,21	200,62
		54336		4,982	19,133	19,143	24,118	24,121	24,03	24,035	24,066	24,081	24,056	24,104	24,107	24,074	24,069			24,014	19,19	19,151	19,149
		54360	200,58																										230,21	200,62
		54420	200,51																										230,21	200,62
		54432		4,989	19,134	19,144	24,126	24,13	24,039	24,044	24,083	24,088	24,06	24,096	24,141	24,081	24,079					19,146	19,149
		54480	200,85																										230,21	200,62
		54528		5,000	19,136	19,143	24,14	24,139	24,051	24,056	24,082	24,099	24,075	24,114	24,146	24,083	24,088			24,022	19,187	19,147	19,149
		54540	200,72																										230,21	200,62
		54600	200,69															4,33	0					-1,31	-1,49	-0,38	-0,1	-0,54	230,21	200,62	129,12
		54624		5,006	19,135	19,143	24,143	24,146	24,061	24,064	24,092	24,105	24,074	24,117	24,15	24,094	24,095					19,147	19,15
		54660	200,97																										230,21	200,62
		54720	201,06	5,018	19,136	19,145	24,156	24,16	24,076	24,068	24,105	24,115	24,086	24,123	24,156	24,107	24,104			24,05	19,182	19,148	19,149						230,05	200,62
		54780	200,68																										230,05	200,62
		54816		5,026	19,134	19,144	24,164	24,166	24,079	24,077	24,105	24,123	24,098	24,134	24,162	24,11	24,111					19,148	19,15
		54840	201,23																										229,95	200,62
		54900	200,23															4,33											229,95	200,62
		54912		5,034	19,135	19,147	24,174	24,176	24,084	24,092	24,121	24,135	24,109	24,135	24,168	24,124	24,121			24,067	19,187	19,148	19,15
		54960	200,66																										229,85	200,62
		55008		5,045	19,136	19,145	24,185	24,186	24,095	24,094	24,131	24,141	24,114	24,149	24,175	24,134	24,129					19,148	19,152
		55020	200,02																										229,85	200,62
		55080	201,16																										229,85	200,62
		55104		5,056	19,133	19,143	24,192	24,195	24,103	24,104	24,142	24,148	24,117	24,159	24,182	24,143	24,137			24,054	19,186	19,149	19,152
		55140	200,88																										229,85	200,62
		55200	200,32	5,062	19,136	19,145	24,202	24,202	24,114	24,115	24,142	24,16	24,127	24,165	24,188	24,149	24,145	4,32	0			19,149	19,15	-1,35	-1,53	-0,4	-0,13	-0,58	229,85	200,62	128,9
		55260	200																										229,85	200,62
		55296		5,074	19,133	19,145	24,212	24,213	24,126	24,124	24,154	24,17	24,137	24,172	24,198	24,158	24,155			24,106	19,187	19,149	19,153
		55320	199,91																										230,11	200,62
		55380	200,78																										230,11	200,62
		55392		5,079	19,135	19,143	24,219	24,218	24,13	24,136	24,164	24,177	24,149	24,184	24,205	24,166	24,164					19,149	19,152
		55440	201,09																										230,11	200,62
		55488		5,089	19,133	19,145	24,226	24,23	24,14	24,146	24,17	24,186	24,155	24,193	24,212	24,174	24,172			24,121	19,186	19,148	19,152
		55500	200,85															4,32											230,11	200,62
		55560	200,72																										230,11	200,62
		55584		5,099	19,134	19,143	24,236	24,238	24,142	24,15	24,183	24,196	24,174	24,199	24,221	24,184	24,181					19,149	19,152
		55620	200,46																										230,11	200,62
		55680	199,96	5,105	19,135	19,147	24,244	24,248	24,16	24,157	24,191	24,204	24,187	24,207	24,228	24,193	24,191			24,123	19,187	19,149	19,151						230,32	200,62
		55740	199,72																										230,32	200,62
		55776		5,117	19,136	19,143	24,257	24,256	24,165	24,166	24,2	24,214	24,183	24,219	24,237	24,203	24,198					19,149	19,15
		55800	200,53															4,31	0					-1,27	-1,46	-0,35	-0,06	-0,49	230,58	200,62	128,84
		55860	200,99																										230,58	200,62
		55872		5,121	19,135	19,146	24,259	24,265	24,175	24,176	24,209	24,222	24,192	24,23	24,245	24,215	24,208			24,163	19,189	19,149	19,151
		55920	200,4																										230,58	200,62
		55968		5,132	19,136	19,146	24,271	24,275	24,186	24,189	24,219	24,231	24,191	24,237	24,256	24,221	24,216					19,148	19,152
		55980	200,85																										230,58	200,62
		56040	201,15																										230,58	200,62
		56064		5,143	19,134	19,147	24,283	24,284	24,19	24,199	24,231	24,24	24,207	24,251	24,264	24,229	24,226			24,162	19,188	19,148	19,152
		56100	201,25															4,31											230,58	200,62
		56160	200,92	5,151	19,135	19,144	24,291	24,291	24,197	24,202	24,233	24,25	24,212	24,252	24,275	24,235	24,232					19,148	19,15						230,27	200,62
		56220	200,67																										230,27	200,62
		56256		5,163	19,135	19,145	24,302	24,303	24,211	24,214	24,245	24,258	24,225	24,261	24,283	24,25	24,243			24,161	19,187	19,146	19,152
		56280	201,13																										230,11	200,62
		56340	201,01																										230,11	200,62
		56352		5,164	19,136	19,148	24,307	24,304	24,217	24,224	24,251	24,266	24,238	24,276	24,291	24,256	24,252					19,15	19,152
		56400	200,29															4,30	0					-1,33	-1,51	-0,39	-0,11	-0,56	229,95	200,62	128,93
		56448		5,178	19,137	19,145	24,32	24,318	24,227	24,228	24,26	24,277	24,246	24,283	24,301	24,261	24,260			24,183	19,185	19,147	19,151
		56460	200,48																										229,95	200,62
		56520	200,45																										229,95	200,62
		56544		5,181	19,139	19,146	24,325	24,323	24,228	24,235	24,27	24,282	24,257	24,291	24,307	24,269	24,267					19,148	19,149
		56580	200,3																										229,95	200,62
		56640	199,98	5,192	19,137	19,147	24,333	24,334	24,244	24,251	24,282	24,293	24,262	24,298	24,316	24,271	24,277			24,217	19,188	19,148	19,15						230,16	200,62
		56700	200,47															4,29											230,16	200,62
		56736		5,200	19,139	19,147	24,343	24,343	24,25	24,257	24,285	24,301	24,273	24,306	24,325	24,286	24,285					19,149	19,15
		56760	200,66																										230,27	200,62
		56820	200,51																										230,27	200,62
		56832		5,206	19,138	19,149	24,349	24,351	24,26	24,267	24,292	24,311	24,287	24,315	24,334	24,294	24,295			24,229	19,185	19,148	19,15
		56880	201,11																										230,27	200,62
		56928		5,217	19,138	19,146	24,361	24,358	24,268	24,274	24,305	24,317	24,279	24,326	24,341	24,304	24,302					19,15	19,152
		56940	200,71																										230,27	200,62
		57000	200,36															4,29	0					-1,29	-1,47	-0,36	-0,08	-0,52	230,27	200,62	129,02
		57024		5,227	19,136	19,148	24,366	24,371	24,282	24,282	24,314	24,329	24,297	24,332	24,351	24,317	24,313			24,248	19,19	19,149	19,15
		57060	200,6																										230,27	200,62
		57120	200,82	5,233	19,137	19,149	24,374	24,377	24,29	24,289	24,321	24,337	24,303	24,344	24,361	24,317	24,320					19,148	19,151						230,27	200,62
		57180	200,38																										230,27	200,62
		57216		5,243	19,138	19,148	24,386	24,386	24,296	24,299	24,334	24,344	24,313	24,351	24,371	24,332	24,330			24,268	19,187	19,147	19,153
		57240	200,55																										230,27	200,62
		57300	200,57															4,28											230,27	200,62
		57312		5,249	19,139	19,15	24,393	24,395	24,306	24,306	24,337	24,355	24,319	24,359	24,375	24,342	24,337					19,15	19,15
		57360	199,67																										230,27	200,62
		57408		5,260	19,14	19,148	24,405	24,402	24,318	24,324	24,351	24,363	24,335	24,366	24,387	24,351	24,349			24,293	19,19	19,149	19,152
		57420	200,1																										230,27	200,62
		57480	200,58																										230,48	200,62
		57504		5,269	19,14	19,146	24,41	24,415	24,325	24,329	24,362	24,37	24,329	24,376	24,394	24,357	24,355					19,148	19,152
		57540	200,7																										230,48	200,62
		57600	200,98	5,274	19,139	19,15	24,42	24,418	24,328	24,335	24,361	24,381	24,349	24,386	24,403	24,369	24,364	4,28	0	24,312	19,189	19,152	19,151	-1,37	-1,55	-0,42	-0,16	-0,6	230,48	200,62	129,35
		57660	201,04																										230,48	200,62
		57696		5,287	19,139	19,145	24,428	24,43	24,339	24,347	24,376	24,389	24,356	24,392	24,411	24,376	24,373					19,151	19,152
		57720	200,48																										230,37	200,62
		57780	200,64																										230,37	200,62
		57792		5,297	19,137	19,147	24,44	24,439	24,344	24,353	24,385	24,399	24,364	24,403	24,419	24,374	24,380			24,312	19,19	19,149	19,154
		57840	200,58																										230,37	200,62
		57888		5,306	19,137	19,146	24,448	24,447	24,349	24,364	24,394	24,406	24,366	24,408	24,43	24,392	24,389					19,15	19,154
		57900	200,79															4,27											230,37	200,62
		57960	201,04																										230,37	200,62
		57984		5,312	19,138	19,148	24,454	24,456	24,36	24,374	24,405	24,414	24,383	24,419	24,437	24,397	24,399			24,324	19,191	19,152	19,154
		58020	200,61																										230,37	200,62
		58080	199,96	5,319	19,14	19,148	24,462	24,463	24,364	24,38	24,409	24,42	24,39	24,429	24,447	24,405	24,405					19,15	19,153						230,37	200,62
		58140	200,61																										230,37	200,62
		58176		5,329	19,138	19,147	24,473	24,471	24,38	24,384	24,418	24,431	24,378	24,435	24,455	24,424	24,413			24,343	19,192	19,149	19,151
		58200	200,37															4,27	0					-1,32	-1,49	-0,39	-0,1	-0,54	230,37	200,62	128,99
		58260	200,49																										230,37	200,62
		58272		5,338	19,138	19,146	24,481	24,479	24,388	24,396	24,422	24,443	24,408	24,445	24,462	24,428	24,424					19,148	19,154
		58320	200,43																										230,37	200,62
		58368		5,345	19,137	19,149	24,486	24,49	24,401	24,403	24,435	24,446	24,423	24,458	24,469	24,433	24,434			24,372	19,192	19,151	19,153
		58380	200,69																										230,37	200,62
		58440	200,62																										230,37	200,62
		58464		5,357	19,136	19,145	24,497	24,498	24,407	24,413	24,443	24,459	24,432	24,46	24,478	24,427	24,440					19,149	19,152
		58500	201,04															4,27											230,37	200,62
		58560	201,01	5,365	19,136	19,145	24,503	24,507	24,416	24,424	24,452	24,461	24,432	24,467	24,489	24,455	24,450			24,39	19,193	19,149	19,15						230,16	200,62
		58620	200,71																										230,16	200,62
		58656		5,368	19,139	19,149	24,508	24,516	24,421	24,428	24,461	24,473	24,444	24,479	24,497	24,457	24,458					19,147	19,152
		58680	200,56																										230,16	200,62
		58740	200,82																										230,16	200,62
		58752		5,379	19,137	19,147	24,519	24,523	24,434	24,436	24,463	24,481	24,46	24,488	24,504	24,47	24,467			24,406	19,193	19,148	19,153
		58800	200,71															4,26	0					-1,31	-1,49	-0,37	-0,09	-0,53	230,16	200,62	128,96
		58848		5,388	19,138	19,146	24,528	24,532	24,44	24,451	24,481	24,489	24,464	24,495	24,512	24,479	24,476					19,149	19,151
		58860	200,85																										230,16	200,62
		58920	200,66																										230,05	200,62
		58944		5,394	19,14	19,148	24,538	24,538	24,451	24,46	24,489	24,497	24,477	24,498	24,522	24,483	24,485			24,409	19,193	19,146	19,152
		58980	200,44																										230,05	200,62
		59040	200,04	5,403	19,139	19,146	24,546	24,545	24,462	24,464	24,493	24,507	24,479	24,51	24,53	24,494	24,492					19,149	19,153						230,16	200,62
		59100	200,63															4,25											230,16	200,62
		59136		5,412	19,137	19,148	24,552	24,557	24,469	24,475	24,5	24,514	24,483	24,514	24,538	24,5	24,499			24,426	19,192	19,148	19,153
		59160	200,92																										230,16	200,62
		59220	201,02																										230,16	200,62
		59232		5,419	19,14	19,147	24,565	24,561	24,475	24,482	24,514	24,523	24,493	24,529	24,546	24,508	24,509					19,147	19,151
		59280	201,21																										229,85	200,62
		59328		5,434	19,137	19,146	24,575	24,576	24,483	24,494	24,522	24,533	24,509	24,54	24,553	24,518	24,519			24,45	19,189	19,15	19,149
		59340	200,99																										229,85	200,62
		59400	200,17															4,24	0					-1,32	-1,49	-0,38	-0,1	-0,54	229,69	200,62	129,26
		59424		5,435	19,138	19,149	24,576	24,582	24,491	24,498	24,531	24,538	24,514	24,543	24,563	24,525	24,525					19,149	19,151
		59460	200,65																										229,69	200,62
		59520	200,75	5,446	19,139	19,148	24,588	24,59	24,502	24,502	24,538	24,548	24,519	24,556	24,572	24,538	24,534			24,458	19,191	19,15	19,149						229,69	200,62
		59580	200,43																										229,69	200,62
		59616		5,453	19,136	19,148	24,593	24,597	24,507	24,511	24,543	24,557	24,522	24,564	24,58	24,548	24,542					19,149	19,151
		59640	200,11																										229,79	200,62
		59700	200,45															4,24											229,79	200,62
		59712		5,460	19,136	19,148	24,601	24,604	24,519	24,516	24,55	24,563	24,539	24,575	24,587	24,55	24,550			24,494	19,195	19,147	19,153
		59760	200,79																										229,79	200,62
		59808		5,472	19,137	19,147	24,612	24,617	24,529	24,528	24,56	24,572	24,542	24,574	24,596	24,559	24,558					19,147	19,152
		59820	200,39																										229,79	200,62
		59880	200,32																										229,9	200,62
		59904		5,482	19,136	19,148	24,626	24,622	24,536	24,537	24,567	24,58	24,555	24,586	24,605	24,568	24,567			24,509	19,191	19,15	19,152
		59940	200,57																										229,9	200,62
		60000	200,24	5,492	19,137	19,146	24,633	24,634	24,544	24,549	24,581	24,589	24,565	24,598	24,615	24,576	24,577	4,24	0			19,149	19,15	-1,34	-1,51	-0,39	-0,12	-0,56	229,9	200,62	129,19
		60060	200,44																										229,9	200,62
		60096		5,493	19,138	19,146	24,632	24,639	24,549	24,555	24,583	24,598	24,563	24,607	24,618	24,586	24,582			24,507	19,19	19,151	19,155
		60120	200,53																										230	200,62
		60180	200,33																										230	200,62
		60192		5,506	19,136	19,147	24,647	24,648	24,564	24,566	24,597	24,609	24,579	24,61	24,629	24,597	24,594					19,151	19,151
		60240	200,42																										230,11	200,62
		60288		5,514	19,135	19,144	24,653	24,654	24,573	24,572	24,605	24,617	24,574	24,621	24,637	24,601	24,600			24,55	19,196	19,15	19,152
		60300	200,78															4,23											230,11	200,62
		60360	200,53																										230,11	200,62
		60384		5,522	19,137	19,147	24,662	24,666	24,577	24,582	24,612	24,625	24,598	24,625	24,645	24,61	24,609					19,15	19,152
		60420	200,55																										230,11	200,62
		60480	200,09	5,528	19,135	19,146	24,665	24,672	24,586	24,588	24,617	24,628	24,61	24,638	24,652	24,616	24,617			24,539	19,195	19,149	19,153						230,11	200,62
		60540	200,23																										230,11	200,62
		60576		5,539	19,135	19,144	24,68	24,678	24,591	24,595	24,629	24,639	24,611	24,645	24,662	24,628	24,625					19,149	19,153
		60600	199,97															4,23	0					-1,36	-1,53	-0,41	-0,14	-0,59	230,27	200,62	129,42
		60660	200,76																										230,27	200,62
		60672		5,548	19,134	19,146	24,687	24,689	24,607	24,608	24,63	24,65	24,613	24,656	24,67	24,632	24,633			24,565	19,198	19,151	19,151
		60720	201																										230,27	200,62
		60768		5,556	19,135	19,144	24,695	24,696	24,614	24,613	24,642	24,659	24,63	24,658	24,678	24,644	24,642					19,151	19,151
		60780	201,22																										230,27	200,62
		60840	201,38																										229,95	200,62
		60864		5,564	19,137	19,146	24,704	24,708	24,62	24,621	24,65	24,662	24,633	24,671	24,686	24,651	24,649			24,577	19,196	19,15	19,151
		60900	200,17															4,23											229,95	200,62
		60960	200,42	5,572	19,136	19,146	24,713	24,713	24,621	24,629	24,665	24,673	24,64	24,676	24,694	24,661	24,657					19,15	19,152						229,95	200,62
		61020	200,1																										229,95	200,62
		61056		5,582	19,134	19,144	24,721	24,721	24,628	24,636	24,668	24,681	24,651	24,685	24,705	24,67	24,665			24,615	19,196	19,151	19,151
		61080	200,42																										230,16	200,62
		61140	200,62																										230,16	200,62
		61152		5,589	19,134	19,145	24,729	24,729	24,644	24,644	24,676	24,69	24,65	24,692	24,71	24,677	24,673					19,149	19,151
		61200	200,7															4,22	0					-1,37	-1,55	-0,42	-0,15	-0,6	230,16	200,62	129,11
		61248		5,598	19,134	19,144	24,737	24,737	24,647	24,656	24,685	24,696	24,67	24,703	24,719	24,682	24,682			24,609	19,195	19,15	19,151
		61260	200,7																										230,16	200,62
		61320	200,67																										230,16	200,62
		61344		5,604	19,135	19,147	24,745	24,746	24,656	24,659	24,69	24,704	24,668	24,711	24,725	24,692	24,688					19,148	19,15
		61380	200,27																										230,16	200,62
		61440	199,89	5,612	19,137	19,147	24,751	24,758	24,667	24,671	24,708	24,714	24,684	24,719	24,733	24,699	24,699			24,649	19,192	19,148	19,151						230,16	200,62
		61500	200,53															4,21											230,16	200,62
		61536		5,619	19,137	19,144	24,757	24,762	24,678	24,681	24,707	24,722	24,694	24,728	24,741	24,706	24,707					19,148	19,152
		61560	200,45																										230,32	200,62
		61620	200,64																										230,32	200,62
		61632		5,626	19,137	19,146	24,767	24,768	24,684	24,687	24,721	24,729	24,696	24,736	24,746	24,715	24,714			24,65	19,192	19,15	19,15
		61680	199,85																										230,32	200,62
		61728		5,635	19,136	19,145	24,774	24,776	24,693	24,694	24,719	24,735	24,703	24,739	24,758	24,721	24,720					19,147	19,154
		61740	200,73																										230,32	200,62
		61800	200,89															4,20	0					-1,35	-1,53	-0,42	-0,17	-0,6	230,42	200,62	128,17
		61824		5,652	19,133	19,141	24,789	24,789	24,704	24,705	24,733	24,745	24,717	24,75	24,764	24,732	24,731			24,668	19,194	19,146	19,15
		61860	200,96																										230,42	200,62
		61920	200,4	5,653	19,138	19,147	24,793	24,798	24,709	24,706	24,735	24,756	24,734	24,761	24,771	24,737	24,739					19,148	19,154						230,27	200,62
		61980	201,06																										230,27	200,62
		62016		5,657	19,135	19,151	24,799	24,801	24,713	24,722	24,745	24,758	24,729	24,765	24,781	24,749	24,745			24,682	19,194	19,149	19,155
		62040	200,51																										230,27	200,62
		62100	200,16															4,20											230,27	200,62
		62112		5,670	19,131	19,146	24,807	24,81	24,725	24,726	24,753	24,771	24,743	24,773	24,789	24,761	24,755					19,15	19,156
		62160	200,23																										230,37	200,62
		62208		5,680	19,134	19,143	24,818	24,819	24,733	24,729	24,76	24,777	24,75	24,783	24,796	24,762	24,761			24,712	19,195	19,148	19,156
		62220	201,51																										230,37	200,62
		62280	200,31																										230,37	200,62
		62304		5,679	19,136	19,145	24,818	24,822	24,74	24,737	24,77	24,782	24,761	24,789	24,806	24,781	24,771					19,149	19,158
		62340	200,4																										230,37	200,62
		62400	200,14	5,686	19,141	19,149	24,832	24,831	24,755	24,749	24,78	24,792	24,759	24,797	24,815	24,786	24,779	4,20	0	24,718	19,19	19,145	19,16	-1,34	-1,53	-0,4	-0,13	-0,58	230,53	200,62	128,22
		62460	200,34																										230,53	200,62
		62496		5,698	19,135	19,148	24,837	24,843	24,762	24,757	24,794	24,801	24,777	24,808	24,821	24,792	24,789					19,15	19,155
		62520	200,28																										230,74	200,62
		62580	200,54																										230,74	200,62
		62592		5,709	19,138	19,145	24,849	24,852	24,764	24,77	24,799	24,811	24,784	24,811	24,827	24,797	24,795			24,747	19,189	19,152	19,156
		62640	201,17																										230,74	200,62
		62688		5,716	19,138	19,146	24,856	24,86	24,776	24,773	24,804	24,815	24,787	24,823	24,836	24,802	24,802					19,149	19,154
		62700	200,74															4,19											230,74	200,62
		62760	200,99																										230,58	200,62
		62784		5,725	19,136	19,147	24,866	24,866	24,783	24,785	24,814	24,823	24,783	24,828	24,845	24,812	24,809			24,76	19,19	19,15	19,152
		62820	201,37																										230,58	200,62
		62880	201,44	5,727	19,136	19,148	24,869	24,869	24,783	24,785	24,817	24,829	24,798	24,839	24,851	24,823	24,816					19,149	19,156						230,37	200,62
		62940	200,74																										230,37	200,62
		62976		5,740	19,135	19,148	24,88	24,883	24,795	24,802	24,823	24,842	24,813	24,843	24,86	24,828	24,826			24,762	19,193	19,151	19,154
		63000	200,7															4,18	0					-1,32	-1,5	-0,38	-0,11	-0,54	230,21	200,62	128,59
		63060	200,58																										230,21	200,62
		63072		5,750	19,137	19,144	24,889	24,892	24,804	24,807	24,834	24,849	24,823	24,852	24,867	24,839	24,834					19,15	19,15
		63120	200,45																										230,21	200,62
		63168		5,754	19,135	19,147	24,892	24,898	24,813	24,815	24,85	24,852	24,82	24,862	24,878	24,844	24,842			24,77	19,192	19,149	19,154
		63180	200,8																										230,21	200,62
		63240	200,62																										230,21	200,62
		63264		5,763	19,14	19,146	24,904	24,907	24,82	24,822	24,849	24,868	24,833	24,868	24,883	24,853	24,849					19,152	19,152
		63300	200,56															4,18											230,21	200,62
		63360	200,42	5,768	19,137	19,149	24,912	24,911	24,828	24,828	24,863	24,873	24,84	24,879	24,893	24,863	24,858			24,814	19,191	19,152	19,152						230,21	200,62
		63420	200,41																										230,21	200,62
		63456		5,779	19,139	19,149	24,923	24,923	24,836	24,839	24,869	24,879	24,855	24,888	24,901	24,867	24,867					19,151	19,154
		63480	200,29																										230,21	200,62
		63540	199,69																										230,21	200,62
		63552		5,787	19,138	19,146	24,928	24,931	24,839	24,845	24,876	24,887	24,853	24,891	24,91	24,873	24,872			24,835	19,198	19,15	19,153
		63600	199,54															4,18	0					-1,28	-1,45	-0,35	-0,07	-0,51	230,58	200,62	129
		63648		5,795	19,136	19,149	24,937	24,938	24,85	24,856	24,884	24,895	24,867	24,901	24,915	24,881	24,881					19,151	19,153
		63660	199,93																										230,58	200,62
		63720	200,1																										230,84	200,62
		63744		5,797	19,137	19,15	24,939	24,942	24,858	24,865	24,887	24,9	24,874	24,91	24,924	24,892	24,889			24,817	19,195	19,151	19,154
		63780	200,79																										230,84	200,62
		63840	200,9	5,807	19,139	19,148	24,951	24,951	24,866	24,868	24,902	24,91	24,874	24,913	24,929	24,897	24,895					19,153	19,151						230,84	200,62
		63900	200,8															4,17											230,84	200,62
		63936		5,816	19,138	19,147	24,959	24,958	24,878	24,879	24,909	24,916	24,891	24,925	24,94	24,906	24,905			24,843	19,197	19,151	19,155
		63960	200,89																										230,69	200,62
		64020	200,47																										230,69	200,62
		64032		5,820	19,139	19,149	24,962	24,967	24,884	24,885	24,914	24,926	24,905	24,93	24,947	24,915	24,913					19,151	19,154
		64080	200,48																										230,69	200,62
		64128		5,832	19,139	19,148	24,975	24,976	24,891	24,894	24,925	24,934	24,907	24,938	24,954	24,924	24,921			24,851	19,197	19,151	19,153
		64140	200,54																										230,69	200,62
		64200	200,65															4,16	0					-1,35	-1,51	-0,4	-0,12	-0,56	230,69	200,62	128,63
		64224		5,837	19,138	19,148	24,979	24,981	24,898	24,902	24,935	24,941	24,917	24,946	24,964	24,922	24,928					19,151	19,154
		64260	199,55																										230,69	200,62
		64320	200,01	5,844	19,14	19,149	24,987	24,99	24,909	24,906	24,935	24,949	24,924	24,957	24,97	24,939	24,936			24,869	19,191	19,151	19,153						230,95	200,62
		64380	200,45																										230,95	200,62
		64416		5,850	19,139	19,151	24,993	24,996	24,916	24,922	24,947	24,955	24,935	24,956	24,978	24,942	24,944					19,151	19,153
		64440	200,59																										230,95	200,62
		64500	200,39															4,16											230,95	200,62
		64512		5,860	19,14	19,149	25,002	25,006	24,922	24,922	24,953	24,966	24,938	24,97	24,987	24,95	24,951			24,868	19,194	19,15	19,154
		64560	201																										230,95	200,62
		64608		5,869	19,14	19,148	25,01	25,016	24,929	24,936	24,963	24,971	24,942	24,976	24,992	24,961	24,959					19,15	19,154
		64620	200,91																										230,95	200,62
		64680	200,65																										230,95	200,62
		64704		5,875	19,14	19,149	25,019	25,02	24,935	24,941	24,962	24,977	24,95	24,986	25,002	24,968	24,965			24,9	19,191	19,153	19,156
		64740	200,69																										230,95	200,62
		64800	201,36	5,881	19,141	19,149	25,022	25,03	24,94	24,947	24,975	24,988	24,955	24,993	25,009	24,973	24,972	4,15	0			19,151	19,152	-1,36	-1,53	-0,41	-0,14	-0,58	230,95	200,62	128,24
		64860	201,08																										230,95	200,62
		64896		5,890	19,139	19,15	25,033	25,035	24,95	24,953	24,982	24,996	24,95	25,001	25,018	24,977	24,978			24,914	19,192	19,152	19,152
		64920	200,99																										230,69	200,62
		64980	200,39																										230,69	200,62
		64992		5,898	19,137	19,151	25,042	25,041	24,955	24,965	24,997	25	24,975	25,011	25,022	24,987	24,989					19,152	19,154
		65040	200,29																										230,69	200,62
		65088		5,910	19,138	19,149	25,053	25,054	24,968	24,969	25	25,01	24,978	25,016	25,033	25,002	24,997			24,926	19,193	19,153	19,156
		65100	201,04															4,15											230,69	200,62
		65160	201,08																										230,53	200,62
		65184		5,915	19,138	19,149	25,058	25,059	24,976	24,976	25,006	25,019	24,977	25,022	25,039	25,004	25,002					19,153	19,156
		65220	200,73																										230,53	200,62
		65280	200,36	5,919	19,139	19,149	25,062	25,064	24,984	24,989	25,014	25,026	24,994	25,029	25,046	25,014	25,012			24,966	19,188	19,151	19,157						230,53	200,62
		65340	200,56																										230,53	200,62
		65376		5,930	19,137	19,15	25,072	25,075	24,993	24,992	25,018	25,038	24,996	25,034	25,058	25,015	25,018					19,151	19,155
		65400	200,92															4,14	0					-1,33	-1,5	-0,38	-0,11	-0,54	230,53	200,62	129,61
		65460	200,98																										230,53	200,62
		65472		5,936	19,138	19,147	25,079	25,078	24,999	24,997	25,03	25,041	25,006	25,044	25,063	25,027	25,026			24,956	19,195	19,152	19,157
		65520	200,14																										230,53	200,62
		65568		5,947	19,137	19,148	25,089	25,09	25,005	25,003	25,034	25,048	25,022	25,053	25,07	25,036	25,034					19,15	19,155
		65580	200,5																										230,53	200,62
		65640	200,45																										230,53	200,62
		65664		5,954	19,138	19,149	25,094	25,101	25,012	25,018	25,041	25,059	25,034	25,061	25,077	25,04	25,043			24,989	19,193	19,153	19,154
		65700	199,8															4,13											230,53	200,62
		65760	200,04	5,960	19,137	19,149	25,104	25,102	25,022	25,021	25,049	25,063	25,038	25,068	25,084	25,051	25,050					19,153	19,156						230,69	200,62
		65820	200,48																										230,69	200,62
		65856		5,970	19,137	19,146	25,112	25,112	25,029	25,033	25,059	25,071	25,047	25,074	25,092	25,058	25,058			24,983	19,199	19,151	19,155
		65880	200,24																										230,79	200,62
		65940	200,47																										230,79	200,62
		65952		5,979	19,136	19,147	25,118	25,123	25,032	25,04	25,071	25,08	25,052	25,083	25,092	25,067	25,065					19,151	19,153
		66000	200,24															4,13	0					-1,33	-1,51	-0,39	-0,12	-0,56	231	200,62	128,84
		66048		5,980	19,138	19,148	25,12	25,126	25,043	25,059	25,071	25,085	25,065	25,089	25,099	25,076	25,073			25,003	19,202	19,151	19,157
		66060	200,4																										231	200,62
		66120	200,57																										231,11	200,62
		66144		5,994	19,138	19,147	25,137	25,136	25,06	25,052	25,081	25,097	25,066	25,096	25,103	25,083	25,080					19,153	19,155
		66180	200,53																										231,11	200,62
		66240	200,97	6,000	19,137	19,144	25,14	25,142	25,059	25,07	25,092	25,103	25,072	25,106	25,114	25,09	25,088			25,037	19,201	19,153	19,153						231,11	200,62
		66300	200,54															4,12											231,11	200,62
		66336		6,008	19,135	19,147	25,148	25,15	25,058	25,069	25,099	25,111	25,087	25,116	25,123	25,101	25,095					19,153	19,155
		66360	200,67																										231,11	200,62
		66420	200,98																										231,11	200,62
		66432		6,010	19,138	19,148	25,154	25,153	25,068	25,073	25,111	25,115	25,1	25,119	25,127	25,103	25,102			25,036	19,201	19,149	19,155
		66480	200,45																										231	200,62
		66528		6,022	19,139	19,146	25,164	25,165	25,081	25,081	25,108	25,125	25,105	25,13	25,138	25,114	25,110					19,153	19,155
		66540	200,95																										231	200,62
		66600	201,47															4,11	0					-1,34	-1,5	-0,39	-0,12	-0,56	230,79	200,62	128,4
		66624		6,032	19,137	19,146	25,173	25,175	25,09	25,093	25,117	25,129	25,109	25,137	25,151	25,122	25,118			25,04	19,198	19,152	19,156
		66660	200,72																										230,79	200,62
		66720	200,69	6,036	19,138	19,148	25,178	25,18	25,097	25,102	25,127	25,141	25,108	25,143	25,161	25,127	25,126					19,153	19,155						230,58	200,62
		66780	200,69																										230,58	200,62
		66816		6,045	19,137	19,148	25,19	25,185	25,104	25,109	25,138	25,142	25,118	25,15	25,164	25,134	25,132			25,06	19,198	19,155	19,155
		66840	200,86																										230,48	200,62
		66900	200,94															4,12											230,48	200,62
		66912		6,052	19,137	19,148	25,193	25,196	25,114	25,116	25,146	25,152	25,134	25,16	25,17	25,14	25,142					19,154	19,155
		66960	200,88																										230,32	200,62
		67008		6,058	19,138	19,147	25,199	25,203	25,123	25,12	25,152	25,162	25,136	25,166	25,18	25,149	25,149			25,075	19,199	19,154	19,156
		67020	201,77																										230,32	200,62
		67080	201,73																										229,9	200,62
		67104		6,065	19,14	19,148	25,209	25,209	25,129	25,124	25,154	25,169	25,142	25,177	25,189	25,157	25,155					19,152	19,156
		67140	200,76																										229,9	200,62
		67200	201,17	6,072	19,138	19,149	25,214	25,217	25,137	25,132	25,163	25,175	25,151	25,18	25,198	25,16	25,162	4,12	0	25,101	19,196	19,152	19,156	-1,37	-1,54	-0,42	-0,16	-0,6	229,58	200,62	129,57
		67260	200,05																										229,58	200,62
		67296		6,084	19,136	19,147	25,225	25,226	25,138	25,147	25,177	25,185	25,157	25,183	25,205	25,17	25,170					19,152	19,155
		67320	200,08																										229,69	200,62
		67380	200,09																										229,69	200,62
		67392		6,090	19,137	19,146	25,232	25,231	25,146	25,153	25,181	25,188	25,164	25,196	25,21	25,176	25,177			25,126	19,194	19,152	19,156
		67440	200,49																										229,9	200,62
		67488		6,094	19,139	19,148	25,235	25,239	25,153	25,158	25,182	25,199	25,173	25,203	25,218	25,181	25,183					19,153	19,154
		67500	200,13															4,09											229,9	200,62
		67560	199,75																										230,11	200,62
		67584		6,101	19,138	19,148	25,243	25,246	25,159	25,167	25,196	25,205	25,182	25,206	25,223	25,198	25,192			25,137	19,19	19,152	19,154
		67620	200,61																										230,11	200,62
		67680	200,66	6,108	19,137	19,151	25,253	25,251	25,166	25,173	25,201	25,214	25,185	25,22	25,233	25,2	25,199					19,152	19,155						230,27	200,62
		67740	201,01																										230,27	200,62
		67776		6,116	19,138	19,147	25,256	25,262	25,174	25,183	25,212	25,224	25,191	25,225	25,239	25,208	25,207			25,156	19,193	19,154	19,155
		67800	201,13															4,09	0					-1,36	-1,53	-0,41	-0,14	-0,59	230,05	200,62	129,59
		67860	200,58																										230,05	200,62
		67872		6,128	19,136	19,148	25,271	25,269	25,185	25,19	25,219	25,229	25,207	25,232	25,244	25,217	25,215					19,152	19,155
		67920	200,1																										230,05	200,62
		67968		6,135	19,137	19,146	25,274	25,279	25,19	25,197	25,222	25,235	25,213	25,238	25,256	25,224	25,222			25,164	19,193	19,153	19,154
		67980	201,17																										230,05	200,62
		68040	201,48																										229,95	200,62
		68064		6,140	19,138	19,146	25,281	25,283	25,199	25,202	25,234	25,243	25,21	25,25	25,258	25,22	25,227					19,153	19,155
		68100	201,16															4,09											229,95	200,62
		68160	201,17	6,146	19,137	19,147	25,284	25,293	25,204	25,21	25,239	25,249	25,219	25,252	25,269	25,242	25,236			25,168	19,196	19,152	19,156						229,74	200,62
		68220	201,24																										229,74	200,62
		68256		6,156	19,137	19,147	25,297	25,298	25,212	25,217	25,248	25,258	25,224	25,259	25,276	25,245	25,242					19,153	19,158
		68280	200,9																										229,53	200,62
		68340	200																										229,53	200,62
		68352		6,164	19,14	19,147	25,306	25,309	25,224	25,225	25,255	25,265	25,24	25,271	25,283	25,25	25,252			25,178	19,192	19,155	19,155
		68400	200,15															4,08	0					-1,33	-1,51	-0,39	-0,12	-0,56	229,64	200,62	129,91
		68448		6,171	19,137	19,145	25,312	25,311	25,227	25,236	25,26	25,271	25,247	25,277	25,289	25,255	25,258					19,155	19,155
		68460	200,47																										229,64	200,62
		68520	200,5																										229,74	200,62
		68544		6,176	19,138	19,146	25,317	25,32	25,24	25,243	25,264	25,279	25,26	25,284	25,3	25,268	25,267			25,194	19,198	19,154	19,159
		68580	200,96																										229,74	200,62
		68640	200,32	6,183	19,138	19,146	25,324	25,326	25,247	25,251	25,274	25,286	25,265	25,288	25,304	25,273	25,273					19,155	19,155						229,74	200,62
		68700	200,72															4,08											229,74	200,62
		68736		6,191	19,137	19,147	25,333	25,333	25,255	25,255	25,284	25,293	25,27	25,298	25,312	25,281	25,281			25,234	19,198	19,152	19,155
		68760	200,67																										229,74	200,62
		68820	200,53																										229,74	200,62
		68832		6,198	19,141	19,146	25,34	25,343	25,257	25,264	25,289	25,304	25,276	25,311	25,319	25,293	25,289					19,155	19,158
		68880	200,53																										229,74	200,62
		68928		6,201	19,138	19,149	25,344	25,346	25,27	25,268	25,296	25,307	25,277	25,315	25,327	25,296	25,295			25,232	19,202	19,152	19,158
		68940	200,37																										229,74	200,62
		69000	200,48															4,07	0					-1,34	-1,51	-0,4	-0,12	-0,58	229,74	200,62	130,44
		69024		6,208	19,138	19,147	25,351	25,351	25,274	25,278	25,309	25,316	25,291	25,322	25,333	25,299	25,303					19,153	19,157
		69060	200,63																										229,74	200,62
		69120	200,68	6,221	19,138	19,148	25,364	25,364	25,282	25,281	25,316	25,324	25,304	25,326	25,338	25,312	25,310			25,249	19,2	19,152	19,158						229,74	200,62
		69180	200,5																										229,74	200,62
		69216		6,225	19,139	19,149	25,369	25,37	25,292	25,293	25,317	25,331	25,302	25,329	25,351	25,317	25,316					19,151	19,154
		69240	200,87																										229,74	200,62
		69300	200,62															4,07											229,74	200,62
		69312		6,234	19,139	19,148	25,377	25,377	25,294	25,296	25,328	25,338	25,301	25,342	25,357	25,327	25,323			25,262	19,198	19,152	19,157
		69360	200,4																										229,74	200,62
		69408		6,241	19,139	19,147	25,383	25,385	25,304	25,302	25,337	25,344	25,312	25,349	25,365	25,331	25,330					19,151	19,156
		69420	201,07																										229,74	200,62
		69480	201,2																										229,58	200,62
		69504		6,247	19,138	19,149	25,39	25,392	25,314	25,313	25,344	25,352	25,329	25,358	25,369	25,339	25,340			25,294	19,199	19,151	19,157
		69540	201,07																										229,58	200,62
		69600	201,1	6,256	19,136	19,146	25,397	25,398	25,323	25,317	25,344	25,362	25,337	25,363	25,377	25,345	25,346	4,07	0			19,154	19,155	-1,35	-1,52	-0,4	-0,12	-0,56	229,32	200,62	130,44
		69660	200,65																										229,32	200,62
		69696		6,259	19,139	19,151	25,402	25,406	25,327	25,326	25,354	25,367	25,341	25,371	25,385	25,355	25,353			25,273	19,2	19,154	19,155
		69720	199,82																										229,32	200,62
		69780	199,75																										229,32	200,62
		69792		6,268	19,139	19,151	25,411	25,415	25,335	25,338	25,362	25,371	25,335	25,38	25,392	25,358	25,359					19,154	19,157
		69840	200,33																										229,58	200,62
		69888		6,277	19,139	19,15	25,421	25,422	25,338	25,344	25,374	25,38	25,356	25,382	25,397	25,366	25,367			25,292	19,203	19,154	19,157
		69900	200,36															4,05											229,58	200,62
		69960	200,96																										229,58	200,62
		69984		6,285	19,139	19,149	25,43	25,428	25,353	25,349	25,376	25,388	25,366	25,391	25,405	25,379	25,376					19,155	19,156
		70020	200,64																										229,58	200,62
		70080	199,9	6,287	19,14	19,149	25,429	25,434	25,355	25,357	25,386	25,394	25,372	25,397	25,412	25,384	25,382			25,319	19,201	19,155	19,157						229,74	200,62
		70140	200,08																										229,74	200,62
		70176		6,298	19,139	19,149	25,442	25,443	25,363	25,365	25,393	25,403	25,38	25,403	25,421	25,386	25,389					19,155	19,158
		70200	200,24															4,05	0					-1,31	-1,48	-0,37	-0,1	-0,53	230,05	200,62	129,84
		70260	200,03																										230,05	200,62
		70272		6,303	19,14	19,148	25,445	25,448	25,368	25,37	25,4	25,41	25,378	25,417	25,425	25,395	25,395			25,331	19,199	19,155	19,156
		70320	199,83																										230,37	200,62
		70368		6,311	19,137	19,151	25,455	25,454	25,374	25,377	25,405	25,415	25,386	25,419	25,436	25,4	25,402					19,155	19,154
		70380	200																										230,37	200,62
		70440	200,77																										230,58	200,62
		70464		6,316	19,141	19,148	25,46	25,46	25,391	25,382	25,413	25,424	25,405	25,428	25,44	25,413	25,412			25,348	19,202	19,157	19,158
		70500	200,75															4,05											230,58	200,62
		70560	201,13	6,325	19,139	19,15	25,466	25,473	25,394	25,392	25,419	25,427	25,408	25,432	25,45	25,424	25,418					19,155	19,156						230,42	200,62
		70620	200,81																										230,42	200,62
		70656		6,331	19,138	19,151	25,472	25,478	25,399	25,4	25,43	25,439	25,412	25,439	25,455	25,424	25,425			25,368	19,202	19,153	19,158
		70680	200,77																										230,27	200,62
		70740	200,58																										230,27	200,62
		70752		6,339	19,138	19,149	25,481	25,484	25,405	25,406	25,428	25,446	25,423	25,45	25,462	25,432	25,432					19,153	19,155
		70800	200,69															4,04	0					-1,37	-1,54	-0,42	-0,16	-0,59	230,27	200,62	130,18
		70848		6,344	19,141	19,148	25,488	25,489	25,414	25,417	25,439	25,451	25,425	25,46	25,469	25,437	25,439			25,391	19,203	19,155	19,156
		70860	201,22																										230,27	200,62
		70920	201,5																										230,05	200,62
		70944		6,353	19,141	19,149	25,498	25,499	25,419	25,425	25,45	25,46	25,424	25,464	25,473	25,441	25,445					19,155	19,155
		70980	201,23																										230,05	200,62
		71040	200,98	6,361	19,14	19,15	25,504	25,507	25,426	25,429	25,457	25,467	25,435	25,469	25,483	25,455	25,453			25,413	19,199	19,154	19,157						229,74	200,62
		71100	200,83															4,04											229,74	200,62
		71136		6,368	19,14	19,148	25,512	25,512	25,432	25,439	25,462	25,474	25,447	25,476	25,491	25,461	25,460					19,153	19,158
		71160	200,75																										229,74	200,62
		71220	200,79																										229,74	200,62
		71232		6,373	19,14	19,15	25,517	25,519	25,439	25,439	25,464	25,478	25,456	25,483	25,496	25,463	25,465			25,41	19,2	19,152	19,157
		71280	200,75																										229,64	200,62
		71328		6,379	19,141	19,151	25,523	25,528	25,443	25,443	25,475	25,485	25,456	25,489	25,503	25,475	25,471					19,153	19,155
		71340	200,37																										229,64	200,62
		71400	200,43															4,03	0					-1,35	-1,53	-0,4	-0,13	-0,58	229,64	200,62	130,22
		71424		6,388	19,139	19,151	25,536	25,53	25,452	25,453	25,484	25,493	25,471	25,501	25,513	25,483	25,481			25,426	19,199	19,154	19,155
		71460	199,75																										229,64	200,62
		71520	200,11	6,393	19,141	19,151	25,538	25,539	25,455	25,464	25,491	25,501	25,462	25,503	25,519	25,489	25,485					19,154	19,156						229,95	200,62
		71580	200,37																										229,95	200,62
		71616		6,400	19,139	19,15	25,543	25,547	25,461	25,467	25,492	25,503	25,478	25,511	25,521	25,494	25,491			25,44	19,202	19,153	19,156
		71640	200,45																										230,11	200,62
		71700	200,42															4,02											230,11	200,62
		71712		6,406	19,142	19,151	25,55	25,554	25,472	25,479	25,499	25,509	25,484	25,522	25,532	25,505	25,500					19,153	19,158
		71760	201,2																										230,11	200,62
		71808		6,414	19,141	19,151	25,56	25,559	25,477	25,486	25,512	25,522	25,499	25,523	25,541	25,501	25,508			25,447	19,198	19,153	19,155
		71820	200,84																										230,11	200,62
		71880	200,94																										229,95	200,62
		71904		6,417	19,141	19,151	25,562	25,565	25,491	25,488	25,518	25,528	25,501	25,533	25,545	25,514	25,515					19,153	19,157
		71940	200,88																										229,95	200,62
		72000	200,65	6,425	19,141	19,153	25,574	25,569	25,494	25,499	25,525	25,535	25,512	25,538	25,552	25,521	25,522	4,01	0	25,46	19,198	19,153	19,159	-1,37	-1,54	-0,41	-0,15	-0,59	229,85	200,62	130,5
Tue Nov 27 2018 07:56:26
