# Supplementary material for: Data from calorimetric decay heat measurements of five used PWR 17x17 nuclear fuel assemblies
Source: Data Brief. 2019 Dec 2;28:104917. doi: 10.1016/j.dib.2019.104917 (PMC6926112; doi:10.1016/j.dib.2019.104917)
Supplement: Multimedia component 1 [file mmc1.zip › Data/Calibration data from model measurements/EV_300W_2018-11-12.xlsx]

## Sheet: EV 300W 2018-11-12
Tinfo1	Tinfo2	Logg_tid	T1	T2	T3	T4	T5	T6	T7	T8	T9	T10	T11	T12	T13	T14	T15	T16	T17	T18	T19	T20	T21	T22	T23	T24	T25	T26	T27	T28	T29	T30
KSN	EV 300W
Kalib. Temperaturstegringsprincipen	EV 300W 2018-11-12
KA701	KA702
40	-82
0,00528	0,00520
KA703	KA704
-29	-239
0,00374	0,00517
KA705	KALIB.TEMP
-118	0,0
0,00538	FÖRSTÄRKNING
	007
			_251KA901_A_kW	_251KA509	_251KA501_B1	_251KA501_B2	_251KA502_B1	_251KA502_B2	_251KA511_B1	_251KA511_B2	_251KA511_B3	_251KA511_B4	_251KA511_B5	_251KA511_B6	_251KA511_B7	_251KA511_B8	_251KA511	_251KA751_Vikt	_251KA101	_251KA521_B1	_251KA522_B1	_251KA531_B1	_251KA531_B2	_251KA701	_251KA702	_251KA703	_251KA704	_251KA705	_251EA1	EA1_Börvärde	_251KA901_B_PA
			W	°C	°C	°C	°C	°C	°C	°C	°C	°C	°C	°C	°C	°C	°C	kg	bar	°C	°C	°C	°C	Gy/h	Gy/h	Gy/h	Gy/h	Gy/h	W	W	W
Mon Nov 12 2018 13:05:55		60	299,98																										321,04	299,41
		96		0,283	16,984	17,058	17,304	17,304	17,271	17,296	17,269	17,267	17,227	17,215	17,289	17,194	17,254					19,436	19,436
		120	298,97																										321,04	299,41
		180	299,05																										321,04	299,41
		192		-0,119	17,428	17,475	17,332	17,333	17,24	17,257	17,248	17,25	17,212	17,231	17,328	17,235	17,250			17,255	19,426	19,435	19,44
		240	299,27																										321,25	299,41
		288		-0,417	17,752	17,787	17,349	17,355	17,222	17,232	17,251	17,261	17,209	17,244	17,363	17,266	17,256					19,438	19,437
		300	299,4															9,56											321,25	299,41
		360	299,17																										321,25	299,41
		384		-0,718	18,076	18,098	17,368	17,369	17,213	17,22	17,238	17,273	17,228	17,275	17,392	17,307	17,268			17,26	19,426	19,436	19,438
		420	299,75																										321,25	299,41
		480	300,88	-0,981	18,36	18,383	17,39	17,391	17,216	17,226	17,264	17,301	17,235	17,298	17,419	17,338	17,287					19,436	19,438						321,25	299,41
		540	300,05																										321,25	299,41
		576		-1,193	18,599	18,617	17,413	17,418	17,228	17,235	17,313	17,321	17,253	17,325	17,45	17,354	17,310			17,279	19,431	19,432	19,438
		600	300,5															9,34	0					-1,11	-1,55	-0,24	-0,1	-0,6	320,83	299,41	129,79
		660	300,33																										320,83	299,41
		672		-1,351	18,784	18,798	17,438	17,441	17,246	17,295	17,336	17,364	17,269	17,348	17,47	17,376	17,338					19,439	19,437
		720	299,57																										320,41	299,41
		768		-1,470	18,925	18,941	17,458	17,468	17,272	17,303	17,37	17,36	17,308	17,376	17,5	17,403	17,361			17,312	19,422	19,434	19,439
		780	299,14																										320,41	299,41
		840	299,16																										320,41	299,41
		864		-1,550	19,031	19,048	17,491	17,488	17,316	17,32	17,39	17,406	17,321	17,409	17,528	17,425	17,389					19,436	19,441
		900	299,09															9,11											320,41	299,41
		960	299,48	-1,598	19,109	19,121	17,511	17,523	17,333	17,363	17,416	17,431	17,344	17,422	17,556	17,452	17,415			17,366	19,427	19,429	19,438						320,41	299,41
		1020	298,9																										320,41	299,41
		1056		-1,640	19,173	19,185	17,537	17,541	17,357	17,384	17,437	17,455	17,362	17,462	17,583	17,476	17,439					19,435	19,441
		1080	299,67																										320,41	299,41
		1140	299,26																										320,41	299,41
		1152		-1,667	19,223	19,235	17,558	17,567	17,388	17,405	17,462	17,465	17,388	17,482	17,611	17,486	17,461			17,423	19,427	19,436	19,437
		1200	299,72															8,91	0					-1,09	-1,53	-0,22	-0,09	-0,58	320,41	299,41	129,47
		1248		-1,672	19,261	19,272	17,591	17,597	17,402	17,423	17,486	17,501	17,408	17,512	17,624	17,522	17,485					19,435	19,438
		1260	299,33																										320,41	299,41
		1320	299,32																										320,41	299,41
		1344		-1,690	19,292	19,303	17,606	17,608	17,409	17,451	17,522	17,514	17,427	17,538	17,667	17,542	17,509			17,462	19,426	19,435	19,437
		1380	299,43																										320,41	299,41
		1440	298,65	-1,686	19,315	19,324	17,631	17,635	17,43	17,463	17,514	17,552	17,44	17,535	17,685	17,576	17,524					19,436	19,438						320,41	299,41
		1500	297,87															8,71											320,41	299,41
		1536		-1,673	19,332	19,344	17,662	17,668	17,464	17,499	17,564	17,572	17,462	17,553	17,721	17,597	17,554			17,5	19,426	19,435	19,438
		1560	298,4																										320,99	299,41
		1620	299,11																										320,99	299,41
		1632		-1,670	19,349	19,359	17,678	17,69	17,484	17,529	17,58	17,602	17,499	17,564	17,747	17,622	17,578					19,435	19,437
		1680	299,04																										321,25	299,41
		1728		-1,653	19,361	19,369	17,707	17,716	17,512	17,554	17,612	17,614	17,531	17,557	17,771	17,657	17,601			17,536	19,425	19,434	19,438
		1740	299,1																										321,25	299,41
		1800	299,8															8,54	0					-1,11	-1,54	-0,23	-0,1	-0,59	321,4	299,41	129,81
		1824		-1,643	19,373	19,382	17,734	17,736	17,531	17,623	17,65	17,63	17,539	17,571	17,8	17,68	17,628					19,435	19,436
		1860	299,16																										321,4	299,41
		1920	298,48	-1,628	19,38	19,387	17,758	17,753	17,541	17,617	17,645	17,677	17,572	17,59	17,826	17,704	17,646			17,582	19,425	19,433	19,436						321,4	299,41
		1980	298,75																										321,4	299,41
		2016		-1,610	19,386	19,396	17,778	17,784	17,59	17,61	17,686	17,681	17,6	17,632	17,856	17,731	17,673					19,434	19,436
		2040	300,44																										321,4	299,41
		2100	299,97															8,37											321,4	299,41
		2112		-1,601	19,393	19,402	17,8	17,793	17,605	17,648	17,693	17,667	17,647	17,626	17,878	17,751	17,689			17,61	19,418	19,43	19,437
		2160	299,4																										321,04	299,41
		2208		-1,589	19,397	19,408	17,816	17,81	17,668	17,641	17,694	17,708	17,675	17,704	17,901	17,78	17,721					19,434	19,434
		2220	299,27																										321,04	299,41
		2280	299,6																										321,04	299,41
		2304		-1,554	19,399	19,411	17,845	17,858	17,673	17,671	17,722	17,761	17,681	17,731	17,928	17,798	17,746			17,639	19,423	19,433	19,435
		2340	299,46																										321,04	299,41
		2400	299,19	-1,555	19,404	19,414	17,853	17,855	17,68	17,676	17,746	17,763	17,688	17,758	17,946	17,818	17,759	8,22	0			19,432	19,437	-1,15	-1,57	-0,25	-0,13	-0,62	321,04	299,41	130,02
		2460	298,65																										321,04	299,41
		2496		-1,512	19,406	19,418	17,904	17,895	17,691	17,724	17,801	17,797	17,754	17,788	17,973	17,838	17,796			17,724	19,423	19,433	19,434
		2520	298,3																										321,35	299,41
		2580	299,08																										321,35	299,41
		2592		-1,503	19,409	19,417	17,904	17,916	17,711	17,746	17,826	17,809	17,755	17,808	17,999	17,858	17,814					19,432	19,436
		2640	299,21																										321,56	299,41
		2688		-1,476	19,41	19,417	17,936	17,939	17,736	17,762	17,823	17,859	17,756	17,816	18,03	17,881	17,833			17,772	19,421	19,433	19,434
		2700	299,82															8,08											321,56	299,41
		2760	299,29																										321,56	299,41
		2784		-1,462	19,416	19,425	17,955	17,962	17,752	17,792	17,869	17,858	17,773	17,837	18,053	17,899	17,854					19,437	19,435
		2820	300,23																										321,56	299,41
		2880	300,26	-1,435	19,411	19,42	17,974	17,986	17,78	17,85	17,853	17,913	17,827	17,882	18,078	17,927	17,889			17,813	19,424	19,43	19,43						321,25	299,41
		2940	299,03																										321,25	299,41
		2976		-1,409	19,412	19,424	18,009	18,009	17,815	17,837	17,918	17,925	17,831	17,889	18,102	17,949	17,908					19,431	19,434
		3000	299,41															7,95	0					-1,07	-1,5	-0,2	-0,06	-0,55	321,25	299,41	129,59
		3060	299,76																										321,25	299,41
		3072		-1,395	19,416	19,426	18,024	18,028	17,853	17,85	17,901	17,944	17,829	17,935	18,131	17,965	17,926			17,833	19,427	19,43	19,433
		3120	299,78																										321,25	299,41
		3168		-1,368	19,417	19,426	18,051	18,056	17,884	17,897	17,961	17,947	17,871	17,941	18,152	17,993	17,956					19,433	19,434
		3180	299,5																										321,25	299,41
		3240	299,58																										321,25	299,41
		3264		-1,360	19,418	19,429	18,06	18,067	17,894	17,898	17,953	17,985	17,899	17,946	18,22	18,021	17,977			17,89	19,425	19,432	19,434
		3300	299,37															7,82											321,25	299,41
		3360	299,59	-1,339	19,416	19,427	18,079	18,087	17,918	17,933	17,986	17,998	17,92	18,093	18,23	18,039	18,015					19,432	19,433						321,25	299,41
		3420	299,84																										321,25	299,41
		3456		-1,317	19,419	19,428	18,106	18,107	17,933	17,949	18,021	18,007	17,945	17,988	18,245	18,068	18,020			17,944	19,426	19,433	19,435
		3480	299,84																										321,25	299,41
		3540	300,61																										321,25	299,41
		3552		-1,281	19,419	19,429	18,141	18,144	17,965	17,987	18,048	18,055	17,988	18,018	18,259	18,094	18,052					19,433	19,435
		3600	300,97															7,70	0					-1,06	-1,49	-0,19	-0,04	-0,53	320,72	299,41	130,08
		3648		-1,272	19,42	19,432	18,151	18,157	17,979	17,999	18,059	18,068	18,013	18,047	18,279	18,108	18,069			17,997	19,424	19,433	19,438
		3660	300,84																										320,72	299,41
		3720	301,76																										319,94	299,41
		3744		-1,251	19,42	19,429	18,167	18,179	17,997	18,018	18,063	18,098	18,036	18,07	18,299	18,131	18,089					19,434	19,433
		3780	300,08																										319,94	299,41
		3840	299,65	-1,221	19,418	19,43	18,203	18,204	18,009	18,06	18,1	18,128	18,046	18,101	18,324	18,148	18,115			18,035	19,422	19,433	19,435						319,36	299,41
		3900	298,74															7,59											319,36	299,41
		3936		-1,197	19,42	19,431	18,228	18,229	18,052	18,078	18,133	18,139	18,079	18,118	18,342	18,169	18,139					19,433	19,434
		3960	298,78																										319,36	299,41
		4020	298,57																										319,36	299,41
		4032		-1,171	19,421	19,431	18,255	18,255	18,068	18,093	18,152	18,156	18,1	18,16	18,364	18,194	18,161			18,072	19,423	19,434	19,436
		4080	297,25																										319,94	299,41
		4128		-1,153	19,419	19,43	18,271	18,272	18,079	18,104	18,181	18,187	18,087	18,173	18,392	18,21	18,177					19,431	19,434
		4140	297,43																										319,94	299,41
		4200	298,23															7,49	0					-1,04	-1,49	-0,19	-0,04	-0,53	320,83	299,41	129,59
		4224		-1,133	19,419	19,433	18,294	18,292	18,091	18,147	18,182	18,221	18,109	18,204	18,415	18,231	18,200			18,129	19,422	19,433	19,437
		4260	298,95																										320,83	299,41
		4320	299,37	-1,113	19,42	19,43	18,313	18,312	18,121	18,17	18,209	18,236	18,136	18,217	18,441	18,257	18,223					19,433	19,435						321,04	299,41
		4380	299,21																										321,04	299,41
		4416		-1,085	19,418	19,429	18,336	18,34	18,162	18,173	18,242	18,256	18,149	18,242	18,466	18,281	18,246			18,166	19,423	19,434	19,436
		4440	299,44																										321,04	299,41
		4500	300,18															7,39											321,04	299,41
		4512		-1,056	19,421	19,433	18,371	18,371	18,177	18,22	18,273	18,285	18,167	18,265	18,49	18,306	18,273					19,432	19,436
		4560	299,36																										321,04	299,41
		4608		-1,040	19,419	19,43	18,383	18,386	18,198	18,243	18,302	18,279	18,191	18,26	18,512	18,326	18,289			18,239	19,421	19,432	19,432
		4620	299,69																										321,04	299,41
		4680	299,66																										320,88	299,41
		4704		-1,014	19,42	19,431	18,413	18,409	18,254	18,275	18,287	18,327	18,239	18,299	18,536	18,352	18,321					19,433	19,436
		4740	299,73																										320,88	299,41
		4800	299,4	-1,000	19,423	19,432	18,427	18,428	18,258	18,283	18,332	18,307	18,285	18,317	18,546	18,376	18,338	7,30	0	18,27	19,425	19,428	19,436	-1,09	-1,53	-0,22	-0,08	-0,58	320,88	299,41	129,82
		4860	299,53																										320,88	299,41
		4896		-0,981	19,426	19,43	18,444	18,449	18,266	18,286	18,328	18,375	18,278	18,332	18,566	18,399	18,354					19,433	19,434
		4920	299,33																										320,88	299,41
		4980	298,71																										320,88	299,41
		4992		-0,949	19,417	19,431	18,476	18,474	18,296	18,307	18,384	18,389	18,304	18,371	18,588	18,42	18,382			18,298	19,425	19,433	19,441
		5040	299,09																										321,14	299,41
		5088		-0,931	19,421	19,431	18,497	18,493	18,308	18,324	18,383	18,408	18,322	18,376	18,614	18,44	18,397					19,433	19,436
		5100	299,79															7,22											321,14	299,41
		5160	300,65																										320,93	299,41
		5184		-0,910	19,421	19,432	18,514	18,519	18,323	18,343	18,415	18,426	18,345	18,428	18,636	18,46	18,422			18,359	19,425	19,431	19,435
		5220	300,17																										320,93	299,41
		5280	300,1	-0,883	19,421	19,431	18,539	18,548	18,352	18,368	18,45	18,45	18,39	18,43	18,66	18,488	18,449					19,433	19,434						320,46	299,41
		5340	299,2																										320,46	299,41
		5376		-0,864	19,422	19,43	18,561	18,564	18,384	18,397	18,465	18,475	18,389	18,438	18,683	18,509	18,467			18,43	19,426	19,435	19,434
		5400	299,79															7,15	0					-1,1	-1,54	-0,23	-0,1	-0,59	320,46	299,41	130,23
		5460	299,55																										320,46	299,41
		5472		-0,838	19,421	19,432	18,589	18,588	18,407	18,424	18,49	18,5	18,399	18,439	18,709	18,533	18,488					19,431	19,435
		5520	299,6																										320,46	299,41
		5568		-0,815	19,421	19,428	18,611	18,607	18,418	18,45	18,49	18,533	18,463	18,476	18,735	18,548	18,514			18,463	19,426	19,433	19,436
		5580	299,02																										320,46	299,41
		5640	298,87																										320,67	299,41
		5664		-0,801	19,422	19,432	18,621	18,63	18,435	18,477	18,536	18,53	18,449	18,498	18,758	18,571	18,532					19,433	19,435
		5700	298,89															7,08											320,67	299,41
		5760	299,53	-0,779	19,421	19,431	18,644	18,65	18,468	18,48	18,543	18,554	18,474	18,523	18,782	18,595	18,552			18,509	19,428	19,433	19,435						320,83	299,41
		5820	299,58																										320,83	299,41
		5856		-0,762	19,421	19,43	18,66	18,667	18,474	18,499	18,564	18,571	18,484	18,572	18,805	18,617	18,573					19,432	19,435
		5880	299,31																										320,83	299,41
		5940	299,78																										320,83	299,41
		5952		-0,734	19,422	19,429	18,689	18,694	18,492	18,516	18,591	18,604	18,498	18,589	18,827	18,636	18,594			18,537	19,427	19,434	19,434
		6000	300,47															7,01	0					-1,12	-1,55	-0,24	-0,1	-0,6	320,83	299,41	130,55
		6048		-0,704	19,422	19,43	18,723	18,722	18,509	18,543	18,623	18,642	18,525	18,573	18,85	18,657	18,615					19,437	19,436
		6060	299,29																										320,83	299,41
		6120	299,47																										320,83	299,41
		6144		-0,694	19,42	19,432	18,728	18,737	18,549	18,59	18,619	18,656	18,556	18,619	18,733	18,681	18,625			18,603	19,428	19,433	19,435
		6180	298,97																										320,83	299,41
		6240	298,8	-0,668	19,421	19,431	18,756	18,761	18,579	18,61	18,662	18,667	18,591	18,629	18,751	18,708	18,650					19,433	19,437						320,83	299,41
		6300	299,55															6,95											320,83	299,41
		6336		-0,642	19,421	19,43	18,786	18,781	18,6	18,63	18,676	18,694	18,602	18,655	18,774	18,726	18,670			18,607	19,426	19,434	19,435
		6360	299,02																										320,83	299,41
		6420	299,55																										320,83	299,41
		6432		-0,623	19,421	19,432	18,801	18,806	18,602	18,619	18,701	18,715	18,637	18,68	18,792	18,747	18,687					19,435	19,438
		6480	299,76																										320,83	299,41
		6528		-0,605	19,419	19,432	18,822	18,82	18,627	18,64	18,721	18,727	18,656	18,702	18,817	18,774	18,708			18,707	19,429	19,434	19,437
		6540	299,93																										320,83	299,41
		6600	300,34															6,89	0					-1,07	-1,49	-0,2	-0,05	-0,54	320,57	299,41	130,48
		6624		-0,589	19,421	19,431	18,834	18,84	18,639	18,673	18,727	18,773	18,681	18,735	18,836	18,79	18,732					19,433	19,437
		6660	299,53																										320,57	299,41
		6720	298,51	-0,559	19,421	19,43	18,863	18,87	18,668	18,705	18,754	18,794	18,69	18,751	18,857	18,814	18,754			18,715	19,425	19,434	19,436						320,57	299,41
		6780	298,65																										320,57	299,41
		6816		-0,536	19,422	19,43	18,89	18,891	18,703	18,73	18,799	18,813	18,737	18,781	18,881	18,829	18,784					19,436	19,436
		6840	298,56																										320,99	299,41
		6900	299,8															6,84											320,99	299,41
		6912		-0,517	19,42	19,43	18,906	18,91	18,721	18,751	18,807	18,814	18,75	18,79	18,902	18,858	18,799			18,779	19,425	19,433	19,437
		6960	299,45																										320,99	299,41
		7008		-0,505	19,42	19,428	18,916	18,921	18,739	18,767	18,819	18,844	18,763	18,818	18,923	18,876	18,819					19,432	19,436
		7020	298,98																										320,99	299,41
		7080	298,41																										321,25	299,41
		7104		-0,469	19,421	19,43	18,952	18,96	18,779	18,803	18,865	18,862	18,77	18,847	18,944	18,896	18,846			18,785	19,426	19,434	19,436
		7140	298,6																										321,25	299,41
		7200	298,9	-0,458	19,42	19,428	18,965	18,968	18,818	18,815	18,839	18,877	18,788	18,879	18,967	18,915	18,862	6,79	0			19,432	19,438	-1,11	-1,54	-0,23	-0,1	-0,59	321,56	299,41	130,78
		7260	298,8																										321,56	299,41
		7296		-0,435	19,42	19,428	18,987	18,992	18,833	18,841	18,881	18,896	18,828	18,881	18,984	18,941	18,886			18,841	19,425	19,432	19,438
		7320	298,54																										321,88	299,41
		7380	299,58																										321,88	299,41
		7392		-0,401	19,42	19,43	19,022	19,025	18,841	18,847	18,914	18,947	18,869	18,913	19,008	18,958	18,912					19,434	19,434
		7440	300,02																										321,72	299,41
		7488		-0,388	19,42	19,433	19,038	19,038	18,853	18,879	18,944	18,953	18,887	18,93	19,031	18,97	18,931			18,909	19,427	19,434	19,435
		7500	300,18															6,74											321,72	299,41
		7560	299,91																										321,4	299,41
		7584		-0,363	19,42	19,43	19,064	19,06	18,862	18,918	18,958	18,97	18,895	18,963	19,049	19,003	18,952					19,435	19,437
		7620	300,05																										321,4	299,41
		7680	300,27	-0,344	19,421	19,43	19,077	19,085	18,872	18,925	18,982	19	18,933	18,955	19,073	19,019	18,970			18,935	19,426	19,435	19,438						321,04	299,41
		7740	299,97																										321,04	299,41
		7776		-0,319	19,419	19,43	19,104	19,108	18,895	18,969	19,001	19,03	18,926	18,987	19,098	19,046	18,994					19,435	19,438
		7800	299,42															6,69	0					-1,15	-1,57	-0,25	-0,14	-0,62	320,72	299,41	130,61
		7860	299,05																										320,72	299,41
		7872		-0,301	19,42	19,429	19,121	19,125	18,916	18,979	19,038	19,021	18,953	19,005	19,116	19,066	19,012			19	19,426	19,435	19,437
		7920	298,7																										320,72	299,41
		7968		-0,283	19,418	19,429	19,141	19,14	18,996	18,983	19,035	19,047	18,983	19,035	19,136	19,089	19,038					19,434	19,436
		7980	298,45																										320,72	299,41
		8040	298,13																										321,2	299,41
		8064		-0,260	19,42	19,429	19,162	19,168	19,002	19,002	19,073	19,065	19,007	19,032	19,159	19,113	19,057			19,015	19,427	19,434	19,437
		8100	299,13															6,66											321,2	299,41
		8160	299,21	-0,232	19,42	19,428	19,192	19,191	19,005	19,03	19,093	19,119	19,038	19,067	19,18	19,134	19,083					19,433	19,437						321,46	299,41
		8220	299,17																										321,46	299,41
		8256		-0,211	19,419	19,43	19,213	19,214	19,011	19,049	19,109	19,144	19,063	19,122	19,205	19,15	19,107			19,05	19,428	19,434	19,436
		8280	298,84																										321,46	299,41
		8340	298,89																										321,46	299,41
		8352		-0,191	19,416	19,43	19,228	19,236	19,039	19,079	19,125	19,16	19,075	19,128	19,224	19,176	19,126					19,432	19,437
		8400	299,79															6,62	0					-1,1	-1,53	-0,23	-0,09	-0,58	321,77	299,41	130,56
		8448		-0,172	19,419	19,429	19,25	19,253	19,088	19,089	19,152	19,162	19,073	19,129	19,244	19,202	19,142			19,105	19,429	19,432	19,435
		8460	299,87																										321,77	299,41
		8520	299,74																										321,56	299,41
		8544		-0,149	19,421	19,428	19,276	19,276	19,092	19,131	19,172	19,166	19,089	19,155	19,269	19,211	19,161					19,436	19,436
		8580	299,85																										321,56	299,41
		8640	298,93	-0,132	19,417	19,431	19,291	19,292	19,11	19,113	19,195	19,2	19,128	19,213	19,286	19,237	19,185			19,127	19,431	19,433	19,435						321,56	299,41
		8700	300,07															6,58											321,56	299,41
		8736		-0,108	19,418	19,427	19,315	19,313	19,119	19,152	19,198	19,247	19,138	19,203	19,307	19,265	19,204					19,434	19,436
		8760	300,17																										321,35	299,41
		8820	300,07																										321,35	299,41
		8832		-0,082	19,418	19,429	19,339	19,344	19,158	19,186	19,245	19,26	19,164	19,234	19,33	19,277	19,232			19,164	19,431	19,435	19,436
		8880	299,79																										321,04	299,41
		8928		-0,064	19,42	19,431	19,356	19,368	19,169	19,228	19,285	19,255	19,192	19,258	19,349	19,299	19,254					19,434	19,436
		8940	299,42																										321,04	299,41
		9000	299,09															6,56	0					-1,08	-1,51	-0,21	-0,07	-0,56	321,04	299,41	130,38
		9024		-0,051	19,418	19,43	19,372	19,373	19,197	19,226	19,269	19,289	19,217	19,28	19,371	19,325	19,272			19,23	19,434	19,435	19,438
		9060	298,48																										321,04	299,41
		9120	298,88	-0,032	19,421	19,428	19,39	19,395	19,22	19,256	19,285	19,318	19,219	19,281	19,392	19,344	19,289					19,433	19,439						321,25	299,41
		9180	299,3																										321,25	299,41
		9216		-0,001	19,419	19,428	19,421	19,423	19,246	19,276	19,328	19,327	19,252	19,281	19,412	19,368	19,311			19,255	19,432	19,435	19,438
		9240	299,36																										321,25	299,41
		9300	300,24															6,52											321,25	299,41
		9312		0,018	19,42	19,429	19,442	19,443	19,247	19,266	19,349	19,37	19,285	19,326	19,435	19,381	19,332					19,437	19,437
		9360	300,08																										320,99	299,41
		9408		0,033	19,419	19,43	19,456	19,459	19,268	19,289	19,351	19,38	19,329	19,342	19,454	19,407	19,352			19,304	19,434	19,435	19,439
		9420	299,55																										320,99	299,41
		9480	299,72																										320,99	299,41
		9504		0,054	19,419	19,43	19,478	19,48	19,296	19,323	19,36	19,401	19,338	19,36	19,476	19,426	19,373					19,434	19,437
		9540	300,05																										320,99	299,41
		9600	299,85	0,086	19,419	19,429	19,507	19,513	19,329	19,345	19,415	19,41	19,353	19,405	19,496	19,446	19,400	6,48	0	19,31	19,435	19,435	19,437	-1,11	-1,53	-0,23	-0,09	-0,58	320,77	299,41	130,43
		9660	299,71																										320,77	299,41
		9696		0,100	19,42	19,428	19,523	19,526	19,347	19,354	19,407	19,452	19,376	19,388	19,517	19,469	19,414					19,434	19,437
		9720	299,35																										320,62	299,41
		9780	298,48																										320,62	299,41
		9792		0,122	19,42	19,429	19,547	19,545	19,361	19,388	19,44	19,455	19,384	19,43	19,536	19,49	19,435			19,358	19,434	19,434	19,436
		9840	298,91																										320,99	299,41
		9888		0,143	19,417	19,43	19,563	19,569	19,376	19,408	19,482	19,466	19,421	19,457	19,555	19,51	19,459					19,435	19,439
		9900	299,08															6,46											320,99	299,41
		9960	299,7																										320,99	299,41
		9984		0,161	19,419	19,428	19,582	19,587	19,411	19,425	19,473	19,503	19,434	19,477	19,579	19,536	19,480			19,428	19,435	19,435	19,436
		10020	299,97																										320,99	299,41
		10080	299,92	0,187	19,419	19,429	19,611	19,61	19,429	19,456	19,517	19,53	19,442	19,487	19,598	19,553	19,501					19,433	19,437						320,77	299,41
		10140	298,22																										320,77	299,41
		10176		0,204	19,418	19,43	19,625	19,63	19,447	19,471	19,524	19,563	19,476	19,491	19,621	19,574	19,521			19,482	19,427	19,43	19,436
		10200	298,26															6,43	0					-1,1	-1,53	-0,22	-0,07	-0,56	321,2	299,41	129,92
		10260	298,18																										321,2	299,41
		10272		0,228	19,418	19,428	19,649	19,653	19,493	19,487	19,544	19,559	19,487	19,499	19,644	19,599	19,539					19,435	19,445
		10320	298,61																										321,67	299,41
		10368		0,247	19,419	19,428	19,672	19,67	19,498	19,517	19,551	19,589	19,509	19,545	19,663	19,619	19,561			19,492	19,433	19,435	19,438
		10380	299,46																										321,67	299,41
		10440	299,56																										321,67	299,41
		10464		0,264	19,419	19,429	19,685	19,691	19,507	19,559	19,61	19,585	19,521	19,564	19,684	19,641	19,584					19,436	19,437
		10500	299,84															6,41											321,67	299,41
		10560	299,47	0,292	19,419	19,429	19,712	19,719	19,52	19,549	19,616	19,638	19,544	19,582	19,702	19,651	19,600			19,558	19,435	19,433	19,436						321,51	299,41
		10620	299,1																										321,51	299,41
		10656		0,308	19,42	19,43	19,732	19,733	19,539	19,58	19,664	19,618	19,574	19,597	19,72	19,683	19,622					19,434	19,436
		10680	299,74																										321,51	299,41
		10740	299,66																										321,51	299,41
		10752		0,330	19,419	19,427	19,75	19,756	19,586	19,584	19,643	19,655	19,593	19,606	19,74	19,697	19,638			19,576	19,437	19,434	19,438
		10800	300,24															6,39	0					-1,1	-1,52	-0,22	-0,09	-0,58	321,2	299,41	130,84
		10848		0,353	19,418	19,43	19,774	19,779	19,604	19,62	19,682	19,704	19,615	19,634	19,767	19,72	19,668					19,432	19,437
		10860	299,26																										321,2	299,41
		10920	300,04																										321,04	299,41
		10944		0,376	19,418	19,429	19,797	19,802	19,622	19,645	19,705	19,721	19,628	19,642	19,792	19,743	19,687			19,617	19,438	19,436	19,438
		10980	298,62																										321,04	299,41
		11040	297,31	0,389	19,42	19,429	19,809	19,817	19,65	19,686	19,716	19,732	19,668	19,686	19,808	19,764	19,714					19,436	19,438						321,4	299,41
		11100	297,28															6,36											321,4	299,41
		11136		0,402	19,42	19,43	19,825	19,829	19,697	19,687	19,732	19,724	19,69	19,69	19,827	19,787	19,729			19,65	19,437	19,434	19,438
		11160	297,11																										321,4	299,41
		11220	297,86																										322,46	299,41
		11232		0,418	19,421	19,429	19,84	19,847	19,693	19,701	19,735	19,755	19,717	19,712	19,845	19,802	19,745					19,435	19,439
		11280	297,97																										322,46	299,41
		11328		0,448	19,419	19,43	19,87	19,876	19,717	19,737	19,788	19,771	19,729	19,767	19,866	19,82	19,774			19,708	19,438	19,434	19,441
		11340	298,69																										323,3	299,41
		11400	299,28															6,34	0					-1,14	-1,56	-0,25	-0,12	-0,61	323,3	299,41	129,04
		11424		0,475	19,419	19,429	19,897	19,9	19,742	19,754	19,806	19,821	19,751	19,776	19,885	19,84	19,797					19,435	19,439
		11460	299,61																										323,71	299,41
		11520	299,36	0,486	19,42	19,43	19,909	19,914	19,769	19,77	19,81	19,835	19,796	19,791	19,907	19,857	19,817			19,741	19,439	19,435	19,438						323,71	299,41
		11580	299,91																										323,71	299,41
		11616		0,514	19,419	19,432	19,938	19,941	19,797	19,8	19,859	19,838	19,815	19,802	19,928	19,883	19,840					19,435	19,438
		11640	299,97																										323,71	299,41
		11700	299,98															6,33											323,51	299,41
		11712		0,532	19,418	19,429	19,95	19,961	19,8	19,809	19,849	19,875	19,823	19,819	19,946	19,902	19,853			19,796	19,439	19,434	19,438
		11760	299,62																										323,51	299,41
		11808		0,551	19,42	19,429	19,973	19,977	19,82	19,831	19,884	19,892	19,842	19,845	20,146	19,925	19,898					19,435	19,437
		11820	298,63																										323,3	299,41
		11880	299,21																										323,3	299,41
		11904		0,575	19,42	19,43	19,999	20	19,838	19,85	19,914	19,904	19,862	19,89	19,986	19,943	19,898			19,841	19,439	19,436	19,437
		11940	299,32																										323,51	299,41
		12000	298,88	0,601	19,42	19,429	20,022	20,029	19,849	19,869	19,929	19,944	19,876	19,885	20,01	19,961	19,915	6,31	0			19,436	19,437	-1,11	-1,53	-0,23	-0,09	-0,58	323,51	299,41	128,61
		12060	299,43																										323,51	299,41
		12096		0,608	19,42	19,43	20,03	20,036	19,856	19,887	19,932	19,964	19,912	19,939	20,111	19,977	19,947			19,871	19,439	19,435	19,438
		12120	299,29																										323,51	299,41
		12180	299,1																										323,51	299,41
		12192		0,631	19,42	19,43	20,056	20,055	19,879	19,915	19,974	19,953	19,918	19,956	20,046	20,002	19,955					19,435	19,436
		12240	298,94																										323,51	299,41
		12288		0,657	19,42	19,43	20,082	20,081	19,907	19,923	19,975	20	19,936	19,954	20,111	20,02	19,978			19,909	19,44	19,434	19,438
		12300	298,72															6,28											323,51	299,41
		12360	299,28																										323,82	299,41
		12384		0,667	19,422	19,431	20,092	20,094	19,932	19,948	20,008	20,013	19,965	19,996	20,12	20,044	20,003					19,436	19,437
		12420	299,14																										323,82	299,41
		12480	299,25	0,691	19,421	19,428	20,115	20,117	19,947	19,961	20,011	20,042	19,964	20	20,129	20,065	20,015			19,946	19,441	19,437	19,438						323,82	299,41
		12540	298,6																										323,82	299,41
		12576		0,712	19,421	19,433	20,138	20,14	19,953	20,001	20,046	20,061	19,98	20,045	20,143	20,083	20,039					19,435	19,437
		12600	299,44															6,27	0					-1,1	-1,52	-0,22	-0,08	-0,58	323,82	299,41	128,11
		12660	299,85																										323,82	299,41
		12672		0,733	19,42	19,432	20,159	20,159	19,97	20,006	20,065	20,08	19,987	20,043	20,16	20,106	20,052			20,014	19,44	19,436	19,438
		12720	300,01																										323,82	299,41
		12768		0,758	19,42	19,431	20,183	20,183	20,011	20,032	20,086	20,094	20,015	20,06	20,175	20,128	20,075					19,437	19,438
		12780	299,71																										323,66	299,41
		12840	299,69																										323,66	299,41
		12864		0,773	19,421	19,433	20,2	20,2	20,026	20,075	20,095	20,122	20,044	20,087	20,193	20,142	20,098			20,074	19,44	19,434	19,436
		12900	299,34															6,25											323,51	299,41
		12960	299,22	0,792	19,42	19,431	20,215	20,219	20,044	20,067	20,132	20,108	20,08	20,099	20,209	20,163	20,113					19,439	19,439						323,51	299,41
		13020	299,4																										323,51	299,41
		13056		0,801	19,421	19,432	20,226	20,23	20,049	20,076	20,115	20,141	20,094	20,122	20,228	20,182	20,126			20,071	19,441	19,436	19,442
		13080	299,01																										323,51	299,41
		13140	299,57																										323,51	299,41
		13152		0,835	19,423	19,432	20,261	20,264	20,09	20,103	20,165	20,178	20,144	20,149	20,243	20,2	20,159					19,438	19,44
		13200	300,34															6,24	0					-1,09	-1,51	-0,21	-0,07	-0,57	323,51	299,41	128,32
		13248		0,853	19,42	19,434	20,279	20,281	20,095	20,117	20,185	20,198	20,153	20,183	20,265	20,218	20,177			20,103	19,441	19,437	19,439
		13260	300,13																										323,51	299,41
		13320	299,94																										323,51	299,41
		13344		0,866	19,425	19,434	20,294	20,297	20,108	20,149	20,191	20,2	20,161	20,182	20,288	20,242	20,190					19,436	19,44
		13380	299,87																										323,24	299,41
		13440	299,68	0,888	19,422	19,432	20,315	20,316	20,127	20,154	20,21	20,241	20,182	20,218	20,305	20,26	20,212			20,143	19,441	19,437	19,441						323,24	299,41
		13500	298,84															6,22											323,03	299,41
		13536		0,908	19,422	19,432	20,337	20,334	20,146	20,184	20,243	20,237	20,192	20,254	20,324	20,278	20,232					19,438	19,439
		13560	299,11																										323,03	299,41
		13620	299,39																										323,24	299,41
		13632		0,932	19,422	19,434	20,354	20,367	20,178	20,202	20,268	20,273	20,194	20,265	20,343	20,298	20,253			20,222	19,44	19,436	19,441
		13680	299,17																										323,24	299,41
		13728		0,946	19,425	19,432	20,372	20,377	20,19	20,251	20,275	20,299	20,2	20,28	20,365	20,317	20,272					19,436	19,439
		13740	299,2																										323,24	299,41
		13800	298,82															6,22	0					-1,13	-1,56	-0,25	-0,11	-0,61	323,24	299,41	127,95
		13824		0,969	19,423	19,434	20,399	20,396	20,208	20,246	20,313	20,315	20,225	20,308	20,385	20,337	20,292			20,264	19,441	19,437	19,44
		13860	299,48																										323,51	299,41
		13920	299,26	0,982	19,423	19,433	20,408	20,411	20,25	20,268	20,294	20,321	20,246	20,318	20,405	20,359	20,308					19,435	19,438						323,51	299,41
		13980	299,6																										323,51	299,41
		14016		1,002	19,424	19,434	20,43	20,432	20,273	20,287	20,321	20,339	20,302	20,343	20,421	20,371	20,332			20,277	19,443	19,438	19,439
		14040	299,92																										323,51	299,41
		14100	300,78															6,20											323,51	299,41
		14112		1,029	19,424	19,434	20,453	20,463	20,274	20,305	20,367	20,377	20,314	20,372	20,442	20,399	20,356					19,434	19,439
		14160	299,89																										323,51	299,41
		14208		1,043	19,423	19,432	20,468	20,474	20,278	20,323	20,377	20,383	20,32	20,358	20,463	20,418	20,365			20,304	19,442	19,436	19,437
		14220	299,94																										323,08	299,41
		14280	299,93																										323,08	299,41
		14304		1,072	19,423	19,435	20,502	20,501	20,312	20,351	20,396	20,426	20,336	20,371	20,483	20,434	20,389					19,436	19,438
		14340	299,09																										322,77	299,41
		14400	299,13	1,085	19,424	19,433	20,514	20,513	20,333	20,378	20,433	20,413	20,349	20,404	20,505	20,457	20,409	6,19	0	20,372	19,445	19,434	19,439	-1,15	-1,58	-0,25	-0,13	-0,63	322,77	299,41	129,26
		14460	298,81																										322,77	299,41
		14496		1,110	19,423	19,434	20,537	20,54	20,351	20,374	20,436	20,47	20,385	20,424	20,524	20,48	20,431					19,437	19,437
		14520	299,13																										322,77	299,41
		14580	298,93																										323,03	299,41
		14592		1,119	19,425	19,433	20,545	20,551	20,388	20,409	20,439	20,475	20,402	20,459	20,544	20,499	20,452			20,377	19,444	19,435	19,437
		14640	298,82																										323,03	299,41
		14688		1,150	19,421	19,432	20,577	20,577	20,404	20,433	20,479	20,489	20,417	20,449	20,563	20,515	20,469					19,437	19,439
		14700	299,33															6,18											323,03	299,41
		14760	298,89																										323,03	299,41
		14784		1,169	19,425	19,433	20,596	20,599	20,421	20,442	20,503	20,527	20,429	20,489	20,583	20,539	20,492			20,436	19,443	19,434	19,436
		14820	299,1																										323,03	299,41
		14880	298,62	1,184	19,423	19,434	20,61	20,614	20,429	20,502	20,511	20,538	20,444	20,504	20,603	20,561	20,511					19,435	19,438						323,03	299,41
		14940	300,01																										323,24	299,41
		14976		1,208	19,424	19,434	20,633	20,642	20,442	20,497	20,555	20,553	20,474	20,522	20,622	20,577	20,530			20,474	19,444	19,436	19,438
		15000	300,31															6,17	0					-1,13	-1,55	-0,25	-0,11	-0,61	323,24	299,41	129,26
		15060	300,26																										323,03	299,41
		15072		1,222	19,424	19,434	20,648	20,655	20,496	20,494	20,54	20,57	20,498	20,532	20,64	20,6	20,546					19,436	19,438
		15120	299,49																										323,03	299,41
		15168		1,234	19,425	19,436	20,665	20,665	20,519	20,531	20,589	20,565	20,526	20,56	20,661	20,621	20,572			20,485	19,446	19,437	19,439
		15180	299,58																										322,72	299,41
		15240	299,14																										322,72	299,41
		15264		1,257	19,425	19,434	20,683	20,689	20,573	20,545	20,59	20,59	20,55	20,586	20,677	20,634	20,593					19,435	19,438
		15300	298,92															6,15											322,72	299,41
		15360	299,12	1,275	19,425	19,435	20,704	20,707	20,566	20,572	20,6	20,631	20,558	20,61	20,697	20,651	20,611			20,519	19,447	19,436	19,44						322,72	299,41
		15420	298,74																										322,98	299,41
		15456		1,305	19,425	19,433	20,732	20,736	20,58	20,596	20,655	20,642	20,568	20,622	20,719	20,674	20,632					19,436	19,44
		15480	298,91																										322,98	299,41
		15540	298,78																										323,19	299,41
		15552		1,323	19,426	19,435	20,75	20,757	20,58	20,62	20,649	20,684	20,572	20,611	20,737	20,692	20,643			20,583	19,446	19,436	19,438
		15600	298,8															6,14	0					-1,11	-1,53	-0,22	-0,09	-0,58	323,19	299,41	129,29
		15648		1,344	19,425	19,433	20,77	20,776	20,595	20,622	20,687	20,697	20,603	20,655	20,759	20,711	20,666					19,437	19,439
		15660	299,24																										323,51	299,41
		15720	299,36																										323,51	299,41
		15744		1,356	19,425	19,435	20,781	20,791	20,632	20,631	20,688	20,705	20,64	20,666	20,775	20,739	20,685			20,63	19,447	19,437	19,439
		15780	299,22																										323,51	299,41
		15840	299,21	1,380	19,428	19,434	20,81	20,812	20,639	20,662	20,7	20,726	20,664	20,696	20,797	20,756	20,705					19,437	19,439						323,51	299,41
		15900	299,76															6,13											323,51	299,41
		15936		1,403	19,424	19,434	20,834	20,831	20,651	20,689	20,762	20,724	20,684	20,691	20,815	20,78	20,724			20,677	19,443	19,435	19,439
		15960	299,41																										323,51	299,41
		16020	299,98																										323,51	299,41
		16032		1,413	19,423	19,436	20,843	20,843	20,715	20,701	20,73	20,748	20,712	20,725	20,834	20,791	20,744					19,437	19,441
		16080	300,68																										323,51	299,41
		16128		1,432	19,426	19,435	20,861	20,864	20,72	20,733	20,784	20,758	20,725	20,729	20,855	20,812	20,764			20,698	19,447	19,437	19,442
		16140	300,28																										323,19	299,41
		16200	299,08															6,12	0					-1,14	-1,57	-0,25	-0,12	-0,62	323,19	299,41	129,1
		16224		1,455	19,425	19,434	20,88	20,889	20,726	20,739	20,799	20,803	20,748	20,761	20,871	20,825	20,784					19,436	19,44
		16260	299,07																										323,03	299,41
		16320	298,31	1,477	19,423	19,437	20,906	20,908	20,734	20,754	20,81	20,828	20,766	20,785	20,892	20,849	20,802			20,734	19,448	19,437	19,44						323,03	299,41
		16380	298,75																										323,24	299,41
		16416		1,490	19,423	19,433	20,918	20,919	20,745	20,768	20,833	20,839	20,78	20,815	20,91	20,863	20,819					19,436	19,44
		16440	299,31																										323,24	299,41
		16500	299,9															6,11											323,56	299,41
		16512		1,515	19,425	19,434	20,942	20,946	20,765	20,792	20,84	20,863	20,801	20,825	20,93	20,89	20,838			20,781	19,448	19,437	19,439
		16560	299,09																										323,56	299,41
		16608		1,531	19,427	19,435	20,96	20,964	20,789	20,811	20,858	20,888	20,826	20,83	20,949	20,908	20,857					19,438	19,439
		16620	299,41																										323,56	299,41
		16680	299,53																										323,56	299,41
		16704		1,550	19,427	19,435	20,98	20,982	20,812	20,839	20,904	20,874	20,831	20,851	20,97	20,923	20,875			20,806	19,448	19,436	19,439
		16740	299,84																										323,56	299,41
		16800	300,33	1,568	19,426	19,436	20,995	21,002	20,819	20,843	20,896	20,923	20,86	20,876	20,987	20,946	20,894	6,11	0			19,434	19,44	-1,03	-1,46	-0,17	-0,01	-0,49	323,56	299,41	129,58
		16860	299,53																										323,3	299,41
		16896		1,585	19,424	19,436	21,015	21,015	20,836	20,868	20,948	20,901	20,884	20,89	21,006	20,966	20,912			20,875	19,449	19,437	19,439
		16920	299,39																										323,3	299,41
		16980	299,22																										323,14	299,41
		16992		1,605	19,427	19,435	21,033	21,039	20,876	20,889	20,938	20,954	20,909	20,909	21,024	20,987	20,936					19,437	19,439
		17040	299,03																										323,14	299,41
		17088		1,628	19,425	19,437	21,056	21,061	20,897	20,94	20,956	20,976	20,916	20,921	21,044	21,004	20,957			20,894	19,448	19,435	19,438
		17100	299,19															6,09											323,14	299,41
		17160	299,72																										323,14	299,41
		17184		1,640	19,425	19,436	21,07	21,071	20,913	20,931	20,99	20,968	20,941	20,949	21,066	21,019	20,972					19,436	19,439
		17220	299,8																										323,14	299,41
		17280	299,44	1,668	19,427	19,436	21,098	21,102	20,923	20,948	21,007	21,023	20,945	20,971	21,079	21,037	20,992			20,936	19,449	19,436	19,439						323,14	299,41
		17340	299,17																										323,14	299,41
		17376		1,682	19,427	19,437	21,11	21,117	20,951	20,987	21,016	21,034	20,994	20,985	21,104	21,057	21,016					19,438	19,441
		17400	300,61															6,09	0					-1,05	-1,49	-0,19	-0,04	-0,53	323,14	299,41	129,68
		17460	300,1																										323,14	299,41
		17472		1,700	19,425	19,435	21,128	21,132	20,973	20,996	21,043	21,027	20,995	21,012	21,12	21,083	21,031			20,962	19,449	19,437	19,441
		17520	300																										323,14	299,41
		17568		1,721	19,426	19,434	21,148	21,153	21,006	21,005	21,065	21,062	20,996	21,041	21,138	21,094	21,051					19,437	19,44
		17580	299,81																										322,82	299,41
		17640	299,54																										322,82	299,41
		17664		1,738	19,425	19,435	21,164	21,171	21,02	21,026	21,069	21,093	21,027	21,084	21,156	21,113	21,073			21,014	19,449	19,438	19,44
		17700	298,52															6,07											322,82	299,41
		17760	299,39	1,758	19,425	19,435	21,186	21,19	21,027	21,043	21,099	21,093	21,051	21,083	21,174	21,137	21,088					19,437	19,439						322,82	299,41
		17820	299,48																										322,82	299,41
		17856		1,781	19,426	19,436	21,213	21,211	21,036	21,07	21,11	21,134	21,052	21,084	21,198	21,148	21,104			21,067	19,451	19,436	19,439
		17880	298,55																										322,82	299,41
		17940	298,94																										322,82	299,41
		17952		1,797	19,425	19,433	21,224	21,229	21,056	21,091	21,137	21,144	21,065	21,108	21,215	21,169	21,123					19,436	19,442
		18000	298,67															6,07	0					-1,14	-1,57	-0,25	-0,12	-0,61	322,82	299,41	129,43
		18048		1,818	19,425	19,437	21,248	21,251	21,08	21,11	21,163	21,159	21,078	21,139	21,236	21,193	21,145			21,087	19,451	19,436	19,44
		18060	299,17																										323,03	299,41
		18120	299,05																										323,03	299,41
		18144		1,827	19,426	19,434	21,255	21,258	21,108	21,119	21,16	21,175	21,126	21,134	21,253	21,208	21,160					19,438	19,44
		18180	299,17																										323,24	299,41
		18240	299,48	1,856	19,425	19,432	21,283	21,285	21,115	21,153	21,186	21,193	21,142	21,158	21,27	21,23	21,181			21,12	19,453	19,436	19,44						323,24	299,41
		18300	299,63															6,06											323,24	299,41
		18336		1,868	19,425	19,435	21,297	21,3	21,128	21,15	21,219	21,196	21,183	21,191	21,291	21,247	21,201					19,438	19,439
		18360	299,71																										323,24	299,41
		18420	299,89																										323,24	299,41
		18432		1,888	19,427	19,435	21,319	21,32	21,149	21,162	21,225	21,233	21,182	21,212	21,308	21,264	21,217			21,168	19,452	19,435	19,441
		18480	299,48																										323,24	299,41
		18528		1,908	19,425	19,434	21,336	21,339	21,171	21,197	21,231	21,267	21,193	21,208	21,328	21,283	21,235					19,435	19,439
		18540	300,39																										323,24	299,41
		18600	299,16															6,04	0					-1,14	-1,57	-0,25	-0,12	-0,62	323,24	299,41	129,61
		18624		1,926	19,426	19,435	21,353	21,361	21,189	21,209	21,262	21,282	21,233	21,217	21,347	21,299	21,255			21,207	19,454	19,434	19,439
		18660	299,73																										323,24	299,41
		18720	300,15	1,946	19,425	19,434	21,374	21,377	21,202	21,218	21,294	21,282	21,242	21,255	21,363	21,321	21,272					19,437	19,438						323,24	299,41
		18780	300,62																										323,24	299,41
		18816		1,968	19,426	19,436	21,398	21,4	21,229	21,246	21,298	21,325	21,246	21,277	21,381	21,348	21,294			21,252	19,454	19,44	19,44
		18840	300,31																										323,24	299,41
		18900	300															6,05											322,56	299,41
		18912		1,987	19,424	19,433	21,417	21,414	21,244	21,279	21,336	21,312	21,261	21,305	21,404	21,356	21,312					19,439	19,44
		18960	299,69																										322,56	299,41
		19008		2,002	19,424	19,436	21,43	21,434	21,277	21,284	21,337	21,332	21,295	21,315	21,419	21,372	21,329			21,272	19,456	19,438	19,439
		19020	299,28																										322,19	299,41
		19080	298,76																										322,19	299,41
		19104		2,024	19,423	19,432	21,449	21,453	21,296	21,315	21,353	21,37	21,311	21,354	21,435	21,397	21,354					19,435	19,441
		19140	298,48																										322,19	299,41
		19200	298,56	2,040	19,426	19,434	21,468	21,473	21,306	21,354	21,38	21,394	21,32	21,369	21,455	21,413	21,374	6,03	0	21,301	19,455	19,436	19,439	-1,1	-1,54	-0,23	-0,1	-0,59	322,19	299,41	129,48
		19260	299,61																										322,61	299,41
		19296		2,057	19,426	19,435	21,484	21,491	21,325	21,351	21,415	21,398	21,352	21,366	21,473	21,434	21,389					19,436	19,439
		19320	299,18																										322,61	299,41
		19380	299,12																										322,61	299,41
		19392		2,078	19,425	19,434	21,506	21,508	21,365	21,39	21,402	21,433	21,358	21,368	21,492	21,45	21,407			21,342	19,453	19,437	19,44
		19440	298,86																										322,61	299,41
		19488		2,097	19,425	19,434	21,525	21,527	21,371	21,409	21,457	21,426	21,373	21,399	21,511	21,466	21,427					19,44	19,436
		19500	299,12															6,03											322,77	299,41
		19560	298,85																										322,77	299,41
		19584		2,103	19,426	19,436	21,531	21,536	21,377	21,41	21,434	21,452	21,427	21,414	21,533	21,491	21,442			21,379	19,455	19,437	19,439
		19620	298,76																										322,98	299,41
		19680	298,34	2,130	19,424	19,434	21,556	21,562	21,405	21,427	21,475	21,462	21,43	21,449	21,548	21,504	21,462					19,438	19,441						322,98	299,41
		19740	299,27																										323,35	299,41
		19776		2,156	19,425	19,433	21,584	21,585	21,412	21,435	21,5	21,489	21,443	21,455	21,566	21,532	21,479			21,407	19,456	19,436	19,439
		19800	299,52															6,02	0					-1,05	-1,48	-0,19	-0,04	-0,53	323,35	299,41	129,17
		19860	299,32																										323,35	299,41
		19872		2,171	19,423	19,435	21,595	21,606	21,444	21,456	21,505	21,516	21,459	21,487	21,583	21,541	21,499					19,436	19,436
		19920	299,09																										323,35	299,41
		19968		2,187	19,425	19,435	21,614	21,62	21,464	21,472	21,542	21,523	21,465	21,505	21,603	21,562	21,517			21,475	19,455	19,437	19,438
		19980	298,93																										323,35	299,41
		20040	299,5																										323,35	299,41
		20064		2,214	19,423	19,433	21,641	21,643	21,482	21,494	21,543	21,561	21,472	21,525	21,624	21,58	21,535					19,437	19,443
		20100	299,5															6,00											323,51	299,41
		20160	299,66	2,227	19,424	19,433	21,656	21,656	21,511	21,517	21,571	21,577	21,499	21,554	21,639	21,597	21,558			21,48	19,454	19,435	19,438						323,51	299,41
		20220	298,83																										323,51	299,41
		20256		2,246	19,425	19,434	21,674	21,676	21,512	21,531	21,567	21,578	21,512	21,539	21,659	21,613	21,564					19,436	19,439
		20280	299,2																										323,51	299,41
		20340	299,35																										323,51	299,41
		20352		2,256	19,425	19,433	21,682	21,687	21,519	21,546	21,607	21,599	21,535	21,564	21,676	21,637	21,585			21,524	19,454	19,437	19,44
		20400	299,02															6,00	0					-1,06	-1,48	-0,19	-0,04	-0,53	323,51	299,41	128,61
		20448		2,276	19,425	19,434	21,703	21,708	21,524	21,603	21,6	21,644	21,546	21,582	21,695	21,655	21,606					19,438	19,439
		20460	299,51																										323,51	299,41
		20520	299,28																										323,51	299,41
		20544		2,300	19,424	19,434	21,729	21,73	21,541	21,584	21,642	21,658	21,584	21,596	21,715	21,672	21,624			21,543	19,457	19,436	19,439
		20580	299,06																										323,51	299,41
		20640	298,37	2,306	19,424	19,434	21,734	21,737	21,603	21,598	21,63	21,642	21,61	21,622	21,731	21,693	21,641					19,436	19,439						323,51	299,41
		20700	298,71															5,99											323,82	299,41
		20736		2,329	19,426	19,437	21,76	21,761	21,617	21,625	21,65	21,688	21,619	21,633	21,75	21,716	21,662			21,589	19,457	19,438	19,439
		20760	298,95																										323,82	299,41
		20820	299																										324,24	299,41
		20832		2,354	19,425	19,435	21,782	21,786	21,626	21,633	21,692	21,707	21,638	21,67	21,765	21,725	21,682					19,435	19,438
		20880	299,2																										324,24	299,41
		20928		2,366	19,425	19,433	21,795	21,795	21,633	21,646	21,716	21,697	21,65	21,683	21,784	21,743	21,694			21,65	19,458	19,436	19,438
		20940	300,51																										324,4	299,41
		21000	301,38															5,98	0					-1,12	-1,55	-0,24	-0,1	-0,6	324,4	299,41	128,62
		21024		2,388	19,427	19,435	21,819	21,819	21,668	21,677	21,724	21,737	21,665	21,675	21,805	21,758	21,714					19,436	19,439
		21060	300,14																										323,93	299,41
		21120	298,39	2,405	19,426	19,433	21,833	21,836	21,684	21,711	21,742	21,746	21,679	21,714	21,819	21,775	21,734			21,658	19,456	19,436	19,438						323,93	299,41
		21180	298,62																										323,77	299,41
		21216		2,425	19,426	19,435	21,85	21,861	21,696	21,718	21,76	21,775	21,712	21,72	21,839	21,8	21,752					19,436	19,438
		21240	299,33																										323,77	299,41
		21300	299,3															5,97											324,08	299,41
		21312		2,440	19,426	19,435	21,867	21,874	21,702	21,751	21,779	21,777	21,735	21,744	21,857	21,821	21,771			21,679	19,456	19,436	19,439
		21360	299,57																										324,08	299,41
		21408		2,463	19,426	19,435	21,893	21,894	21,719	21,753	21,82	21,803	21,738	21,775	21,874	21,842	21,791					19,437	19,44
		21420	299,72																										324,08	299,41
		21480	299,75																										324,08	299,41
		21504		2,474	19,426	19,436	21,906	21,904	21,747	21,764	21,792	21,825	21,775	21,766	21,898	21,855	21,803			21,718	19,459	19,438	19,442
		21540	301,2																										324,08	299,41
		21600	301,2	2,489	19,425	19,434	21,915	21,923	21,775	21,781	21,848	21,828	21,779	21,786	21,909	21,88	21,823	5,97	0			19,438	19,441	-1,09	-1,51	-0,21	-0,07	-0,56	324,08	299,41	129,14
		21660	301,57																										323,3	299,41
		21696		2,512	19,425	19,435	21,943	21,942	21,803	21,796	21,851	21,856	21,805	21,814	21,925	21,885	21,842			21,756	19,456	19,439	19,441
		21720	301,26																										323,3	299,41
		21780	300,39																										322,19	299,41
		21792		2,530	19,426	19,434	21,959	21,961	21,811	21,824	21,866	21,888	21,815	21,826	21,946	21,913	21,861					19,44	19,441
		21840	299,16																										322,19	299,41
		21888		2,551	19,427	19,437	21,982	21,984	21,832	21,844	21,897	21,896	21,825	21,86	21,963	21,924	21,880			21,812	19,457	19,439	19,439
		21900	299,4															5,96											321,77	299,41
		21960	298,48																										321,77	299,41
		21984		2,564	19,425	19,434	21,99	21,996	21,838	21,877	21,91	21,909	21,83	21,877	21,98	21,941	21,895					19,438	19,441
		22020	298,35																										321,93	299,41
		22080	299,09	2,596	19,423	19,433	22,022	22,026	21,855	21,901	21,934	21,94	21,849	21,918	21,997	21,962	21,919			21,839	19,454	19,44	19,438						321,93	299,41
		22140	299,46																										322,35	299,41
		22176		2,605	19,429	19,435	22,035	22,039	21,871	21,91	21,957	21,952	21,883	21,893	22,02	21,978	21,933					19,44	19,441
		22200	299,91															5,95	0					-1,12	-1,54	-0,24	-0,1	-0,59	322,35	299,41	130,07
		22260	299,9																										322,35	299,41
		22272		2,622	19,427	19,436	22,05	22,058	21,895	21,926	21,948	21,98	21,913	21,912	22,038	21,997	21,951			21,86	19,457	19,441	19,441
		22320	299,76																										322,35	299,41
		22368		2,636	19,426	19,435	22,068	22,066	21,907	21,94	21,991	21,955	21,934	21,924	22,051	22,022	21,966					19,439	19,442
		22380	299,91																										322,09	299,41
		22440	299,74																										322,09	299,41
		22464		2,646	19,426	19,435	22,073	22,08	21,939	21,943	21,972	21,973	21,959	21,952	22,119	22,038	21,987			21,907	19,461	19,438	19,443
		22500	298,58															5,93											321,88	299,41
		22560	298,4	2,669	19,427	19,436	22,101	22,101	21,974	21,969	22,03	22	21,963	21,971	22,124	22,042	22,009					19,439	19,441						321,88	299,41
		22620	298,61																										322,25	299,41
		22656		2,690	19,425	19,432	22,119	22,118	21,975	21,982	22,04	22,042	21,997	21,984	22,13	22,063	22,027			21,959	19,459	19,438	19,442
		22680	298,94																										322,25	299,41
		22740	299,25																										322,56	299,41
		22752		2,698	19,427	19,433	22,128	22,129	21,982	22	22,034	22,05	22,012	22,021	22,14	22,085	22,041					19,438	19,443
		22800	299,69															5,94	0					-1,03	-1,46	-0,17	-0,01	-0,49	322,56	299,41	129,99
		22848		2,726	19,426	19,436	22,155	22,159	22,02	22,02	22,075	22,066	22,013	22,045	22,15	22,104	22,062			22,006	19,459	19,441	19,44
		22860	299,8																										322,56	299,41
		22920	299,73																										322,56	299,41
		22944		2,737	19,427	19,437	22,169	22,17	22,025	22,039	22,081	22,089	22,037	22,064	22,164	22,122	22,078					19,44	19,442
		22980	300,06																										322,4	299,41
		23040	299,81	2,759	19,425	19,434	22,191	22,186	22,04	22,065	22,088	22,117	22,033	22,092	22,177	22,134	22,093			22,044	19,46	19,44	19,44						322,4	299,41
		23100	300,75															5,92											322,14	299,41
		23136		2,767	19,426	19,437	22,196	22,201	22,05	22,064	22,103	22,122	22,068	22,097	22,193	22,15	22,106					19,438	19,441
		23160	300,02																										322,14	299,41
		23220	299,89																										321,83	299,41
		23232		2,794	19,427	19,435	22,224	22,226	22,066	22,086	22,151	22,145	22,077	22,106	22,209	22,167	22,126			22,073	19,464	19,438	19,442
		23280	298,91																										321,83	299,41
		23328		2,804	19,427	19,436	22,238	22,234	22,072	22,118	22,133	22,173	22,108	22,116	22,225	22,187	22,141					19,438	19,441
		23340	298,68																										321,67	299,41
		23400	299,52															5,92	0					-1,12	-1,55	-0,25	-0,1	-0,61	321,67	299,41	130,4
		23424		2,825	19,427	19,438	22,256	22,259	22,094	22,115	22,175	22,16	22,113	22,141	22,243	22,203	22,156			22,109	19,464	19,437	19,441
		23460	298,92																										321,93	299,41
		23520	299,12	2,842	19,426	19,436	22,271	22,275	22,107	22,124	22,182	22,2	22,125	22,152	22,257	22,216	22,170					19,438	19,44						321,93	299,41
		23580	299,27																										321,93	299,41
		23616		2,858	19,427	19,436	22,289	22,291	22,126	22,151	22,19	22,224	22,136	22,162	22,276	22,234	22,187			22,131	19,462	19,438	19,44
		23640	299,99																										321,93	299,41
		23700	299,7															5,91											321,93	299,41
		23712		2,877	19,427	19,439	22,307	22,313	22,143	22,179	22,222	22,232	22,166	22,199	22,292	22,252	22,211					19,438	19,44
		23760	299,81																										321,93	299,41
		23808		2,898	19,427	19,435	22,328	22,33	22,161	22,191	22,25	22,252	22,178	22,226	22,31	22,269	22,230			22,166	19,465	19,439	19,439
		23820	299,55																										321,72	299,41
		23880	298,88																										321,72	299,41
		23904		2,916	19,428	19,436	22,347	22,349	22,178	22,201	22,257	22,269	22,202	22,225	22,329	22,291	22,244					19,435	19,441
		23940	299,17																										321,72	299,41
		24000	299,63	2,930	19,427	19,434	22,361	22,36	22,194	22,225	22,256	22,294	22,204	22,248	22,348	22,308	22,260	5,89	0	22,211	19,46	19,438	19,441	-1,13	-1,55	-0,24	-0,1	-0,6	321,72	299,41	130,27
		24060	299,35																										321,72	299,41
		24096		2,946	19,425	19,437	22,379	22,374	22,206	22,236	22,303	22,271	22,239	22,282	22,363	22,327	22,278					19,437	19,439
		24120	300,64																										321,72	299,41
		24180	300,08																										321,4	299,41
		24192		2,968	19,423	19,436	22,396	22,398	22,226	22,256	22,3	22,317	22,238	22,287	22,38	22,344	22,293			22,227	19,466	19,437	19,44
		24240	299,94																										321,4	299,41
		24288		2,982	19,427	19,435	22,412	22,414	22,247	22,267	22,306	22,347	22,282	22,305	22,398	22,36	22,314					19,435	19,44
		24300	299,35															5,89											321,04	299,41
		24360	299,01																										321,04	299,41
		24384		3,004	19,425	19,434	22,432	22,435	22,253	22,289	22,355	22,344	22,288	22,318	22,415	22,381	22,330			22,26	19,463	19,436	19,441
		24420	298,95																										321,04	299,41
		24480	298,47	3,016	19,429	19,437	22,449	22,448	22,301	22,298	22,356	22,351	22,301	22,34	22,429	22,394	22,346					19,438	19,44						321,04	299,41
		24540	298,88																										321,35	299,41
		24576		3,034	19,426	19,436	22,465	22,465	22,311	22,316	22,368	22,396	22,312	22,379	22,446	22,405	22,367			22,299	19,465	19,438	19,44
		24600	298,75															5,89	0					-1,1	-1,52	-0,22	-0,07	-0,56	321,35	299,41	130,44
		24660	299,22																										321,62	299,41
		24672		3,054	19,426	19,436	22,487	22,482	22,328	22,36	22,413	22,379	22,342	22,383	22,465	22,424	22,387					19,439	19,442
		24720	299,5																										321,62	299,41
		24768		3,064	19,426	19,435	22,492	22,497	22,327	22,358	22,424	22,429	22,356	22,39	22,48	22,442	22,401			22,353	19,465	19,438	19,441
		24780	299,67																										321,62	299,41
		24840	299,87																										321,62	299,41
		24864		3,081	19,425	19,435	22,508	22,514	22,341	22,384	22,416	22,446	22,358	22,415	22,499	22,458	22,415					19,438	19,44
		24900	299,65															5,87											321,62	299,41
		24960	299,83	3,107	19,425	19,435	22,536	22,539	22,398	22,415	22,447	22,456	22,368	22,44	22,518	22,473	22,439			22,386	19,463	19,437	19,44						321,62	299,41
		25020	299,25																										321,4	299,41
		25056		3,118	19,426	19,435	22,546	22,551	22,385	22,404	22,45	22,472	22,397	22,452	22,534	22,493	22,448					19,437	19,439
		25080	298,43																										321,4	299,41
		25140	298,83																										321,4	299,41
		25152		3,138	19,426	19,437	22,569	22,569	22,404	22,442	22,475	22,488	22,44	22,484	22,551	22,505	22,474			22,406	19,467	19,438	19,44
		25200	298,9															5,86	0					-1,09	-1,51	-0,21	-0,07	-0,56	321,4	299,41	129,92
		25248		3,153	19,427	19,435	22,582	22,585	22,434	22,449	22,511	22,495	22,451	22,511	22,565	22,526	22,493					19,438	19,441
		25260	299,58																										321,72	299,41
		25320	299,47																										321,72	299,41
		25344		3,172	19,428	19,435	22,6	22,607	22,444	22,493	22,518	22,509	22,45	22,508	22,587	22,546	22,507			22,444	19,466	19,438	19,441
		25380	299,48																										321,72	299,41
		25440	299,14	3,184	19,43	19,434	22,615	22,618	22,447	22,477	22,517	22,547	22,468	22,537	22,601	22,558	22,519					19,438	19,443						321,72	299,41
		25500	298,8															5,86											321,72	299,41
		25536		3,201	19,427	19,437	22,631	22,636	22,462	22,489	22,554	22,548	22,501	22,551	22,619	22,578	22,538			22,454	19,464	19,438	19,441
		25560	298,66																										321,72	299,41
		25620	298,72																										322,03	299,41
		25632		3,207	19,428	19,437	22,636	22,642	22,481	22,523	22,555	22,553	22,502	22,567	22,633	22,591	22,551					19,44	19,443
		25680	299,67																										322,03	299,41
		25728		3,236	19,426	19,436	22,666	22,667	22,512	22,506	22,575	22,597	22,526	22,588	22,649	22,609	22,570			22,511	19,465	19,437	19,441
		25740	299,51																										322,3	299,41
		25800	299,76															5,85	0					-1,12	-1,55	-0,24	-0,1	-0,6	322,3	299,41	130,3
		25824		3,251	19,427	19,437	22,684	22,683	22,531	22,545	22,602	22,599	22,53	22,579	22,666	22,627	22,585					19,44	19,445
		25860	299,33																										322,3	299,41
		25920	299,15	3,265	19,426	19,438	22,694	22,701	22,54	22,583	22,598	22,628	22,558	22,581	22,685	22,647	22,602			22,564	19,466	19,438	19,441						322,3	299,41
		25980	299,31																										322,3	299,41
		26016		3,287	19,428	19,437	22,717	22,722	22,56	22,599	22,648	22,634	22,572	22,609	22,699	22,664	22,623					19,44	19,441
		26040	299,67																										322,3	299,41
		26100	300,19															5,84											322,3	299,41
		26112		3,308	19,425	19,435	22,738	22,738	22,57	22,599	22,64	22,66	22,586	22,614	22,719	22,679	22,633			22,568	19,464	19,44	19,442
		26160	300,22																										322,3	299,41
		26208		3,319	19,427	19,435	22,749	22,752	22,597	22,61	22,648	22,67	22,609	22,644	22,736	22,701	22,652					19,438	19,443
		26220	299,77																										321,98	299,41
		26280	300,21																										321,98	299,41
		26304		3,339	19,424	19,435	22,767	22,771	22,611	22,632	22,693	22,671	22,637	22,651	22,75	22,714	22,670			22,586	19,466	19,442	19,444
		26340	299,87																										321,77	299,41
		26400	299,02	3,355	19,426	19,436	22,786	22,786	22,63	22,639	22,699	22,716	22,645	22,682	22,767	22,732	22,689	5,83	0			19,439	19,444	-1,11	-1,53	-0,23	-0,09	-0,59	321,77	299,41	130,54
		26460	299,16																										321,77	299,41
		26496		3,372	19,429	19,435	22,8	22,808	22,644	22,673	22,722	22,721	22,658	22,693	22,786	22,745	22,705			22,638	19,463	19,442	19,446
		26520	299,38																										321,77	299,41
		26580	299,18																										321,77	299,41
		26592		3,388	19,428	19,438	22,82	22,822	22,662	22,678	22,714	22,749	22,655	22,703	22,802	22,763	22,716					19,437	19,444
		26640	299,68																										321,77	299,41
		26688		3,408	19,425	19,436	22,835	22,842	22,677	22,709	22,766	22,744	22,681	22,738	22,818	22,783	22,740			22,712	19,468	19,439	19,442
		26700	299,37															5,82											321,77	299,41
		26760	299,95																										321,77	299,41
		26784		3,425	19,427	19,434	22,856	22,855	22,687	22,734	22,768	22,778	22,689	22,755	22,835	22,802	22,756					19,439	19,443
		26820	298,12																										321,56	299,41
		26880	297,72	3,438	19,426	19,437	22,866	22,872	22,701	22,772	22,779	22,793	22,703	22,781	22,854	22,814	22,775			22,723	19,469	19,439	19,442						321,56	299,41
		26940	297,33																										322,19	299,41
		26976		3,454	19,427	19,436	22,888	22,884	22,724	22,759	22,786	22,81	22,734	22,792	22,868	22,828	22,788					19,441	19,444
		27000	297,34															5,82	0					-1,1	-1,53	-0,23	-0,08	-0,58	322,19	299,41	128,9
		27060	297,59																										323,19	299,41
		27072		3,466	19,426	19,436	22,895	22,899	22,74	22,774	22,798	22,827	22,758	22,81	22,883	22,848	22,805			22,744	19,472	19,44	19,443
		27120	297,92																										323,19	299,41
		27168		3,486	19,426	19,435	22,918	22,916	22,759	22,781	22,839	22,835	22,766	22,817	22,899	22,862	22,820					19,441	19,441
		27180	298,89																										323,98	299,41
		27240	299,63																										323,98	299,41
		27264		3,503	19,427	19,434	22,934	22,933	22,767	22,792	22,853	22,854	22,81	22,825	22,919	22,885	22,838			22,777	19,473	19,44	19,442
		27300	299,73															5,80											324,19	299,41
		27360	299,16	3,522	19,428	19,434	22,954	22,953	22,781	22,801	22,85	22,879	22,823	22,856	22,934	22,893	22,852					19,44	19,441						324,19	299,41
		27420	298,61																										324,19	299,41
		27456		3,536	19,425	19,436	22,966	22,966	22,808	22,831	22,888	22,879	22,827	22,856	22,948	22,916	22,869			22,81	19,473	19,439	19,442
		27480	299,19																										324,19	299,41
		27540	299,69																										324,56	299,41
		27552		3,557	19,426	19,435	22,986	22,989	22,833	22,84	22,909	22,912	22,848	22,853	22,966	22,929	22,886					19,439	19,441
		27600	300,29															5,79	0					-1,08	-1,5	-0,21	-0,06	-0,55	324,56	299,41	128,93
		27648		3,573	19,426	19,437	23,003	23,005	22,857	22,873	22,924	22,918	22,859	22,875	22,984	22,941	22,904			22,828	19,471	19,44	19,444
		27660	300,82																										324,29	299,41
		27720	299,79																										324,29	299,41
		27744		3,585	19,426	19,433	23,015	23,013	22,873	22,884	22,916	22,945	22,87	22,9	22,999	22,966	22,919					19,438	19,441
		27780	299,29																										323,82	299,41
		27840	299,04	3,600	19,426	19,435	23,03	23,031	22,888	22,896	22,944	22,93	22,904	22,925	23,016	22,977	22,935			22,893	19,47	19,439	19,442						323,82	299,41
		27900	299,07															5,79											323,82	299,41
		27936		3,618	19,424	19,435	23,048	23,047	22,896	22,905	22,958	22,976	22,908	22,933	23,029	22,992	22,950					19,438	19,441
		27960	299,17																										323,82	299,41
		28020	299,24																										323,98	299,41
		28032		3,640	19,426	19,437	23,072	23,07	22,91	22,941	22,977	23,003	22,929	22,964	23,048	23,009	22,973			22,916	19,472	19,437	19,441
		28080	299,89																										323,98	299,41
		28128		3,652	19,424	19,435	23,082	23,081	22,933	22,951	22,981	22,992	22,951	23	23,063	23,026	22,987					19,438	19,442
		28140	299,68																										323,98	299,41
		28200	299,97															5,78	0					-1,11	-1,53	-0,23	-0,09	-0,59	323,98	299,41	129,13
		28224		3,667	19,426	19,435	23,094	23,101	22,948	22,98	22,996	23,018	22,957	23,009	23,077	23,042	23,003			22,951	19,469	19,439	19,441
		28260	298,93																										323,71	299,41
		28320	299,53	3,680	19,428	19,438	23,112	23,114	22,961	22,998	23,033	23,038	22,982	23,03	23,09	23,059	23,024					19,438	19,44						323,71	299,41
		28380	299,81																										323,71	299,41
		28416		3,701	19,428	19,434	23,13	23,133	22,968	23	23,058	23,051	22,986	23,035	23,112	23,073	23,035			22,96	19,47	19,437	19,443
		28440	299,4																										323,71	299,41
		28500	300,28															5,78											323,71	299,41
		28512		3,719	19,424	19,437	23,149	23,151	22,979	23,011	23,058	23,08	23,002	23,052	23,133	23,085	23,050					19,438	19,439
		28560	299,71																										323,71	299,41
		28608		3,738	19,426	19,436	23,169	23,168	22,992	23,035	23,07	23,101	23,024	23,057	23,144	23,105	23,066			23,02	19,466	19,439	19,443
		28620	299,76																										323,45	299,41
		28680	299,69																										323,45	299,41
		28704		3,752	19,425	19,436	23,179	23,187	23,02	23,058	23,098	23,1	23,034	23,074	23,162	23,119	23,083					19,437	19,443
		28740	299,67																										323,3	299,41
		28800	299,37	3,763	19,426	19,435	23,189	23,197	23,033	23,061	23,104	23,117	23,038	23,098	23,179	23,14	23,096	5,76	0	23,043	19,471	19,439	19,443	-1,11	-1,54	-0,24	-0,1	-0,59	323,3	299,41	129,65
		28860	299,83																										323,3	299,41
		28896		3,783	19,427	19,437	23,215	23,215	23,049	23,081	23,125	23,123	23,064	23,113	23,197	23,156	23,114					19,439	19,442
		28920	298,87																										323,3	299,41
		28980	299,34																										323,3	299,41
		28992		3,799	19,428	19,434	23,225	23,235	23,077	23,111	23,162	23,129	23,065	23,132	23,209	23,175	23,132			23,044	19,472	19,439	19,44
		29040	300,05																										323,3	299,41
		29088		3,812	19,429	19,436	23,242	23,246	23,102	23,104	23,148	23,164	23,098	23,149	23,228	23,189	23,148					19,439	19,442
		29100	299,79															5,76											323,3	299,41
		29160	299,39																										323,3	299,41
		29184		3,821	19,428	19,436	23,251	23,256	23,106	23,122	23,167	23,171	23,101	23,174	23,24	23,203	23,160			23,102	19,467	19,439	19,443
		29220	299,45																										323,14	299,41
		29280	298,98	3,847	19,43	19,438	23,282	23,281	23,121	23,143	23,194	23,207	23,133	23,177	23,26	23,216	23,181					19,436	19,443						323,14	299,41
		29340	299,6																										323,14	299,41
		29376		3,863	19,429	19,438	23,296	23,296	23,133	23,173	23,211	23,224	23,149	23,185	23,276	23,231	23,198			23,113	19,473	19,436	19,441
		29400	299,25															5,75	0					-1,08	-1,5	-0,21	-0,06	-0,55	323,14	299,41	129,48
		29460	299,23																										323,14	299,41
		29472		3,875	19,429	19,438	23,306	23,312	23,151	23,181	23,235	23,213	23,164	23,187	23,29	23,253	23,209					19,438	19,438
		29520	298,82																										323,14	299,41
		29568		3,876	19,43	19,439	23,307	23,315	23,171	23,192	23,213	23,238	23,192	23,227	23,306	23,264	23,225			23,145	19,472	19,438	19,441
		29580	299,18																										323,14	299,41
		29640	299,08																										323,14	299,41
		29664		3,903	19,429	19,439	23,332	23,342	23,197	23,205	23,244	23,251	23,211	23,25	23,32	23,285	23,245					19,439	19,442
		29700	299,55															5,74											323,14	299,41
		29760	299,51	3,922	19,429	19,439	23,356	23,355	23,209	23,219	23,253	23,291	23,228	23,281	23,333	23,302	23,265			23,18	19,471	19,439	19,442						323,14	299,41
		29820	299,26																										323,14	299,41
		29856		3,935	19,429	19,438	23,367	23,37	23,226	23,244	23,29	23,279	23,239	23,278	23,35	23,312	23,277					19,439	19,442
		29880	299,13																										323,14	299,41
		29940	298,97																										323,14	299,41
		29952		3,954	19,427	19,437	23,385	23,386	23,244	23,25	23,297	23,319	23,252	23,293	23,365	23,329	23,294			23,213	19,474	19,439	19,442
		30000	300,27															5,73	0					-1,11	-1,53	-0,24	-0,1	-0,59	323,14	299,41	129,49
		30048		3,971	19,43	19,439	23,406	23,406	23,253	23,27	23,331	23,321	23,266	23,281	23,38	23,346	23,306					19,439	19,442
		30060	299,11																										323,14	299,41
		30120	299,61																										323,14	299,41
		30144		3,989	19,428	19,438	23,421	23,422	23,263	23,285	23,339	23,348	23,297	23,319	23,401	23,363	23,327			23,258	19,476	19,44	19,442
		30180	300,14																										323,14	299,41
		30240	300,46	3,999	19,428	19,439	23,43	23,435	23,279	23,307	23,343	23,372	23,308	23,314	23,42	23,377	23,340					19,44	19,441						323,14	299,41
		30300	299,84															5,72											322,61	299,41
		30336		4,017	19,43	19,438	23,45	23,453	23,289	23,318	23,362	23,388	23,328	23,323	23,432	23,399	23,355			23,294	19,476	19,44	19,441
		30360	299,73																										322,61	299,41
		30420	299,21																										322,4	299,41
		30432		4,041	19,428	19,437	23,471	23,475	23,313	23,341	23,392	23,382	23,334	23,333	23,448	23,412	23,369					19,438	19,444
		30480	298,46																										322,4	299,41
		30528		4,042	19,429	19,439	23,477	23,474	23,318	23,348	23,37	23,41	23,345	23,369	23,463	23,429	23,381			23,329	19,477	19,44	19,442
		30540	298,58																										322,66	299,41
		30600	299,01															5,72	0					-1,05	-1,48	-0,19	-0,04	-0,53	322,66	299,41	129,58
		30624		4,061	19,43	19,437	23,492	23,496	23,343	23,35	23,407	23,409	23,379	23,394	23,478	23,442	23,400					19,44	19,442
		30660	298,89																										323,08	299,41
		30720	299,06	4,072	19,429	19,438	23,507	23,503	23,365	23,369	23,407	23,422	23,391	23,422	23,489	23,452	23,415			23,354	19,475	19,439	19,443						323,08	299,41
		30780	299,17																										323,4	299,41
		30816		4,095	19,428	19,437	23,525	23,53	23,38	23,395	23,435	23,457	23,402	23,422	23,508	23,473	23,434					19,439	19,441
		30840	299,2																										323,4	299,41
		30900	299,5															5,71											323,4	299,41
		30912		4,111	19,43	19,438	23,54	23,55	23,388	23,417	23,471	23,465	23,402	23,435	23,525	23,485	23,449			23,406	19,47	19,441	19,442
		30960	299,55																										323,4	299,41
		31008		4,132	19,428	19,439	23,566	23,565	23,415	23,432	23,485	23,489	23,415	23,458	23,538	23,5	23,467					19,439	19,443
		31020	299,32																										323,4	299,41
		31080	299																										323,4	299,41
		31104		4,144	19,43	19,437	23,573	23,582	23,422	23,461	23,486	23,515	23,437	23,473	23,554	23,518	23,483			23,443	19,467	19,44	19,442
		31140	299,51																										323,4	299,41
		31200	299,77	4,162	19,428	19,437	23,593	23,596	23,438	23,466	23,515	23,511	23,465	23,508	23,574	23,536	23,502	5,69	0			19,44	19,441	-1,11	-1,53	-0,23	-0,09	-0,58	323,4	299,41	129,36
		31260	299,9																										323,24	299,41
		31296		4,167	19,428	19,437	23,596	23,603	23,456	23,481	23,498	23,512	23,465	23,527	23,588	23,552	23,510			23,445	19,467	19,439	19,444
		31320	300,35																										323,24	299,41
		31380	298,82																										322,98	299,41
		31392		4,190	19,427	19,437	23,621	23,622	23,467	23,496	23,537	23,532	23,469	23,548	23,597	23,566	23,527					19,439	19,442
		31440	299,23																										322,98	299,41
		31488		4,208	19,425	19,436	23,636	23,642	23,483	23,494	23,559	23,569	23,489	23,549	23,612	23,576	23,541			23,491	19,468	19,441	19,445
		31500	299,94															5,69											322,98	299,41
		31560	299,52																										322,98	299,41
		31584		4,218	19,429	19,437	23,646	23,656	23,499	23,544	23,565	23,589	23,511	23,576	23,631	23,588	23,563					19,441	19,443
		31620	299,31																										322,98	299,41
		31680	299,34	4,239	19,428	19,437	23,668	23,676	23,506	23,535	23,576	23,6	23,515	23,587	23,649	23,606	23,572			23,508	19,474	19,438	19,443						322,98	299,41
		31740	300,24																										322,98	299,41
		31776		4,254	19,428	19,437	23,687	23,687	23,529	23,547	23,615	23,606	23,529	23,601	23,665	23,624	23,589					19,44	19,443
		31800	300,21															5,68	0					-1,06	-1,48	-0,19	-0,03	-0,53	322,98	299,41	129,26
		31860	300,14																										322,56	299,41
		31872		4,271	19,429	19,438	23,703	23,705	23,551	23,564	23,618	23,63	23,543	23,623	23,678	23,636	23,605			23,513	19,473	19,439	19,443
		31920	299,55																										322,56	299,41
		31968		4,282	19,429	19,438	23,713	23,717	23,57	23,574	23,627	23,632	23,569	23,635	23,692	23,648	23,618					19,441	19,443
		31980	299,42																										322,3	299,41
		32040	299,38																										322,3	299,41
		32064		4,294	19,429	19,436	23,722	23,73	23,585	23,597	23,631	23,657	23,577	23,66	23,709	23,673	23,636			23,563	19,477	19,44	19,442
		32100	299,41															5,67											322,3	299,41
		32160	299,2	4,307	19,431	19,438	23,743	23,741	23,591	23,636	23,667	23,654	23,614	23,669	23,722	23,682	23,654					19,441	19,445						322,3	299,41
		32220	298,87																										322,3	299,41
		32256		4,325	19,428	19,439	23,756	23,76	23,59	23,641	23,677	23,67	23,613	23,683	23,739	23,702	23,664			23,625	19,475	19,44	19,442
		32280	299,02																										322,3	299,41
		32340	298,96																										322,51	299,41
		32352		4,343	19,428	19,437	23,773	23,778	23,598	23,686	23,693	23,695	23,642	23,703	23,756	23,718	23,686					19,438	19,444
		32400	299,57															5,67	0					-1,15	-1,56	-0,25	-0,12	-0,62	322,51	299,41	129,33
		32448		4,359	19,429	19,439	23,79	23,796	23,619	23,7	23,701	23,724	23,65	23,702	23,766	23,724	23,698			23,643	19,474	19,439	19,444
		32460	298,72																										322,51	299,41
		32520	300,07																										322,51	299,41
		32544		4,376	19,428	19,438	23,808	23,811	23,635	23,682	23,731	23,738	23,656	23,712	23,787	23,744	23,711					19,442	19,441
		32580	300,31																										322,51	299,41
		32640	298,96	4,393	19,428	19,439	23,825	23,827	23,673	23,684	23,734	23,757	23,678	23,738	23,804	23,76	23,728			23,668	19,475	19,441	19,444						322,51	299,41
		32700	299,3															5,66											322,25	299,41
		32736		4,397	19,43	19,44	23,829	23,835	23,69	23,712	23,743	23,747	23,69	23,752	23,819	23,777	23,741					19,442	19,444
		32760	299,26																										322,25	299,41
		32820	298,8																										322,25	299,41
		32832		4,418	19,43	19,439	23,852	23,852	23,708	23,725	23,776	23,767	23,693	23,76	23,831	23,794	23,757			23,732	19,477	19,442	19,444
		32880	298,55																										322,25	299,41
		32928		4,438	19,429	19,439	23,874	23,87	23,717	23,746	23,793	23,792	23,709	23,759	23,847	23,805	23,771					19,442	19,444
		32940	299,23																										322,56	299,41
		33000	299,23															5,65	0					-1,11	-1,53	-0,23	-0,08	-0,58	322,56	299,41	129,2
		33024		4,449	19,43	19,438	23,882	23,884	23,731	23,768	23,78	23,819	23,731	23,769	23,862	23,825	23,786			23,727	19,476	19,442	19,444
		33060	299,24																										322,77	299,41
		33120	299,48	4,461	19,429	19,44	23,896	23,895	23,748	23,779	23,806	23,819	23,755	23,771	23,875	23,844	23,800					19,442	19,444						322,77	299,41
		33180	299,29																										322,77	299,41
		33216		4,474	19,429	19,439	23,904	23,912	23,759	23,786	23,843	23,81	23,787	23,801	23,891	23,857	23,817			23,746	19,479	19,442	19,445
		33240	299,13																										322,77	299,41
		33300	299,56															5,64											322,77	299,41
		33312		4,489	19,429	19,438	23,92	23,925	23,78	23,789	23,831	23,853	23,802	23,818	23,903	23,876	23,831					19,442	19,445
		33360	299,14																										322,77	299,41
		33408		4,500	19,43	19,439	23,933	23,937	23,801	23,81	23,837	23,861	23,802	23,807	23,92	23,889	23,841			23,784	19,482	19,442	19,443
		33420	299,26																										322,77	299,41
		33480	299,25																										322,77	299,41
		33504		4,529	19,43	19,439	23,962	23,965	23,827	23,839	23,877	23,874	23,826	23,83	23,929	23,897	23,862					19,441	19,445
		33540	299,24																										322,77	299,41
		33600	299,11	4,542	19,43	19,441	23,977	23,978	23,833	23,856	23,908	23,895	23,852	23,859	23,953	23,917	23,884	5,63	0	23,799	19,479	19,441	19,443	-1,11	-1,53	-0,23	-0,09	-0,59	322,77	299,41	129,36
		33660	298,58																										322,77	299,41
		33696		4,555	19,43	19,44	23,99	23,99	23,842	23,861	23,901	23,916	23,857	23,88	23,965	23,933	23,894					19,442	19,444
		33720	299,25																										322,77	299,41
		33780	298,83																										323,03	299,41
		33792		4,570	19,429	19,438	23,999	24,007	23,854	23,878	23,915	23,942	23,875	23,876	23,983	23,942	23,908			23,831	19,477	19,441	19,442
		33840	299,47																										323,03	299,41
		33888		4,582	19,429	19,438	24,012	24,02	23,873	23,895	23,946	23,925	23,882	23,888	24,158	23,96	23,941					19,442	19,443
		33900	299,93															5,63											323,03	299,41
		33960	299,41																										323,03	299,41
		33984		4,598	19,43	19,438	24,031	24,033	23,881	23,9	23,939	23,971	23,899	23,915	24,012	23,974	23,936			23,902	19,474	19,44	19,442
		34020	298,76																										323,03	299,41
		34080	298,91	4,611	19,432	19,44	24,045	24,05	23,905	23,915	23,965	23,964	23,931	23,939	24,028	23,988	23,954					19,442	19,443						323,03	299,41
		34140	299,61																										323,3	299,41
		34176		4,630	19,428	19,439	24,057	24,069	23,916	23,932	23,978	23,98	23,929	23,95	24,04	24,008	23,967			23,903	19,476	19,44	19,443
		34200	300,04															5,61	0					-1,08	-1,5	-0,21	-0,06	-0,55	323,3	299,41	129,62
		34260	300,57																										323,14	299,41
		34272		4,640	19,43	19,44	24,072	24,077	23,931	23,952	23,979	24,005	23,968	23,959	24,129	24,02	23,993					19,44	19,441
		34320	299,76																										323,14	299,41
		34368		4,658	19,429	19,439	24,09	24,095	23,942	23,963	24,008	24,01	23,974	23,972	24,129	24,036	24,004			23,941	19,475	19,441	19,443
		34380	299,53																										322,77	299,41
		34440	300,19																										322,77	299,41
		34464		4,670	19,429	19,439	24,102	24,105	23,953	23,978	24,027	24,026	23,985	23,979	24,13	24,051	24,016					19,441	19,443
		34500	299,95															5,61											322,51	299,41
		34560	299,6	4,683	19,429	19,438	24,116	24,118	23,967	23,993	24,034	24,035	24,006	23,994	24,098	24,061	24,023			23,969	19,474	19,439	19,442						322,51	299,41
		34620	299,92																										322,35	299,41
		34656		4,689	19,428	19,439	24,121	24,124	23,985	24,006	24,035	24,049	23,998	24,015	24,139	24,08	24,038					19,439	19,444
		34680	298,74																										322,35	299,41
		34740	299,34																										322,35	299,41
		34752		4,715	19,428	19,438	24,145	24,151	24,003	24,02	24,074	24,068	24,029	24,029	24,147	24,094	24,058			23,98	19,474	19,442	19,443
		34800	298,6															5,60	0					-1,12	-1,54	-0,24	-0,11	-0,6	322,35	299,41	129,79
		34848		4,728	19,427	19,441	24,16	24,163	24,023	24,04	24,073	24,103	24,042	24,044	24,157	24,102	24,073					19,439	19,445
		34860	299,62																										322,61	299,41
		34920	300,48																										322,61	299,41
		34944		4,744	19,431	19,44	24,181	24,179	24,04	24,055	24,111	24,09	24,055	24,074	24,168	24,122	24,089			24,034	19,475	19,441	19,443
		34980	300,39																										322,46	299,41
		35040	300,23	4,753	19,431	19,44	24,186	24,19	24,053	24,055	24,102	24,118	24,063	24,087	24,177	24,135	24,099					19,441	19,444						322,46	299,41
		35100	299,37															5,59											322,03	299,41
		35136		4,766	19,427	19,439	24,195	24,203	24,067	24,076	24,115	24,124	24,093	24,11	24,189	24,148	24,115			24,053	19,476	19,44	19,444
		35160	298,53																										322,03	299,41
		35220	298,37																										322,03	299,41
		35232		4,788	19,427	19,44	24,219	24,223	24,091	24,099	24,134	24,146	24,091	24,122	24,2	24,165	24,131					19,441	19,444
		35280	299,43																										322,03	299,41
		35328		4,798	19,43	19,437	24,23	24,233	24,096	24,108	24,161	24,158	24,107	24,125	24,213	24,174	24,143			24,109	19,479	19,442	19,444
		35340	299,46																										322,35	299,41
		35400	298,75															5,59	0					-1,11	-1,53	-0,23	-0,09	-0,58	322,35	299,41	129,89
		35424		4,818	19,429	19,44	24,252	24,252	24,106	24,125	24,167	24,18	24,112	24,16	24,229	24,188	24,158					19,439	19,445
		35460	299																										322,35	299,41
		35520	298,89	4,827	19,429	19,44	24,262	24,261	24,12	24,139	24,181	24,18	24,139	24,181	24,242	24,205	24,173			24,111	19,481	19,441	19,443						322,35	299,41
		35580	299,25																										322,56	299,41
		35616		4,849	19,429	19,439	24,281	24,284	24,134	24,148	24,197	24,205	24,137	24,182	24,256	24,222	24,185					19,441	19,444
		35640	299,23																										322,56	299,41
		35700	298,97															5,58											322,56	299,41
		35712		4,861	19,427	19,439	24,29	24,298	24,153	24,193	24,223	24,222	24,15	24,198	24,271	24,233	24,205			24,117	19,481	19,441	19,443
		35760	298,95																										322,56	299,41
		35808		4,877	19,428	19,436	24,309	24,309	24,16	24,175	24,214	24,238	24,153	24,198	24,285	24,248	24,209					19,44	19,443
		35820	299,64																										322,77	299,41
		35880	299,48																										322,77	299,41
		35904		4,890	19,429	19,439	24,323	24,325	24,163	24,193	24,24	24,254	24,177	24,216	24,302	24,26	24,226			24,155	19,483	19,442	19,443
		35940	298,99																										322,77	299,41
		36000	299,18	4,906	19,427	19,438	24,338	24,34	24,185	24,213	24,269	24,253	24,184	24,237	24,315	24,274	24,241	5,57	0			19,441	19,444	-1,12	-1,54	-0,24	-0,1	-0,59	322,77	299,41	129,99
		36060	299,1																										322,77	299,41
		36096		4,913	19,428	19,439	24,347	24,346	24,195	24,253	24,247	24,283	24,195	24,257	24,329	24,29	24,256			24,2	19,482	19,444	19,443
		36120	299,06																										322,77	299,41
		36180	299,31																										322,98	299,41
		36192		4,929	19,427	19,439	24,36	24,363	24,216	24,241	24,287	24,267	24,226	24,274	24,342	24,31	24,270					19,441	19,444
		36240	300,13																										322,98	299,41
		36288		4,947	19,427	19,439	24,378	24,383	24,238	24,247	24,305	24,309	24,246	24,271	24,357	24,322	24,287			24,23	19,482	19,442	19,443
		36300	299,38															5,56											322,98	299,41
		36360	300,35																										322,98	299,41
		36384		4,961	19,428	19,438	24,394	24,394	24,242	24,259	24,312	24,319	24,262	24,289	24,37	24,332	24,298					19,442	19,442
		36420	298,7																										322,82	299,41
		36480	299,19	4,971	19,429	19,437	24,403	24,404	24,258	24,274	24,313	24,336	24,287	24,305	24,384	24,35	24,313			24,244	19,482	19,443	19,443						322,82	299,41
		36540	299,69																										322,82	299,41
		36576		4,990	19,426	19,436	24,42	24,423	24,285	24,306	24,353	24,342	24,311	24,302	24,399	24,361	24,332					19,442	19,443
		36600	299,56															5,55	0					-1,15	-1,59	-0,26	-0,13	-0,62	322,82	299,41	129,5
		36660	300,4																										322,82	299,41
		36672		5,000	19,429	19,436	24,431	24,433	24,29	24,302	24,357	24,35	24,317	24,311	24,412	24,381	24,340			24,286	19,479	19,441	19,444
		36720	299,22																										322,82	299,41
		36768		5,016	19,429	19,44	24,45	24,451	24,298	24,33	24,357	24,386	24,322	24,35	24,426	24,393	24,358					19,442	19,445
		36780	299,44																										322,82	299,41
		36840	299,66																										322,82	299,41
		36864		5,032	19,429	19,437	24,462	24,467	24,314	24,344	24,396	24,384	24,33	24,349	24,44	24,408	24,371			24,307	19,479	19,442	19,445
		36900	299,88															5,54											322,82	299,41
		36960	299,9	5,043	19,429	19,438	24,478	24,475	24,329	24,339	24,389	24,41	24,363	24,368	24,452	24,422	24,384					19,44	19,444						322,82	299,41
		37020	299,59																										322,61	299,41
		37056		5,058	19,429	19,438	24,49	24,493	24,349	24,369	24,418	24,41	24,371	24,386	24,469	24,437	24,401			24,333	19,476	19,442	19,442
		37080	300,27																										322,61	299,41
		37140	299,28																										322,61	299,41
		37152		5,076	19,427	19,44	24,508	24,51	24,362	24,375	24,431	24,442	24,377	24,401	24,481	24,449	24,415					19,442	19,445
		37200	298,85															5,54	0					-1,11	-1,53	-0,23	-0,09	-0,58	322,61	299,41	130,01
		37248		5,086	19,428	19,439	24,519	24,52	24,377	24,41	24,447	24,431	24,388	24,405	24,498	24,464	24,428			24,381	19,474	19,442	19,446
		37260	299,65																										322,61	299,41
		37320	299,73																										322,61	299,41
		37344		5,102	19,428	19,437	24,532	24,537	24,391	24,424	24,453	24,467	24,399	24,431	24,51	24,476	24,444					19,442	19,445
		37380	298,87																										322,61	299,41
		37440	298,85	5,118	19,427	19,438	24,549	24,552	24,423	24,433	24,462	24,489	24,428	24,434	24,528	24,485	24,460			24,389	19,476	19,443	19,445						322,61	299,41
		37500	299,13															5,53											322,82	299,41
		37536		5,130	19,428	19,437	24,56	24,565	24,419	24,438	24,474	24,48	24,439	24,456	24,54	24,505	24,469					19,442	19,445
		37560	299,7																										322,82	299,41
		37620	300,02																										322,82	299,41
		37632		5,145	19,428	19,437	24,575	24,58	24,434	24,454	24,512	24,48	24,453	24,47	24,553	24,52	24,484			24,425	19,471	19,443	19,444
		37680	299,51																										322,82	299,41
		37728		5,151	19,432	19,437	24,581	24,591	24,456	24,471	24,494	24,515	24,449	24,496	24,567	24,53	24,497					19,44	19,443
		37740	299,45																										322,66	299,41
		37800	299,74															5,53	0					-1,05	-1,47	-0,18	-0,03	-0,52	322,66	299,41	130,12
		37824		5,175	19,427	19,437	24,605	24,608	24,47	24,487	24,536	24,515	24,458	24,518	24,582	24,548	24,514			24,457	19,476	19,439	19,445
		37860	299,52																										322,66	299,41
		37920	298,95	5,186	19,429	19,438	24,619	24,619	24,481	24,52	24,525	24,553	24,47	24,534	24,596	24,559	24,530					19,442	19,443						322,66	299,41
		37980	299,37																										322,66	299,41
		38016		5,204	19,427	19,438	24,635	24,638	24,493	24,51	24,57	24,556	24,503	24,548	24,609	24,574	24,545			24,478	19,475	19,442	19,443
		38040	298,53																										322,66	299,41
		38100	299,52															5,52											322,66	299,41
		38112		5,214	19,428	19,436	24,645	24,648	24,505	24,522	24,573	24,572	24,516	24,537	24,625	24,586	24,555					19,441	19,444
		38160	298,58																										322,66	299,41
		38208		5,226	19,428	19,439	24,656	24,664	24,521	24,534	24,578	24,587	24,533	24,568	24,637	24,599	24,570			24,514	19,476	19,44	19,444
		38220	298,87																										322,66	299,41
		38280	298,79																										322,66	299,41
		38304		5,236	19,428	19,437	24,665	24,671	24,536	24,548	24,577	24,606	24,541	24,579	24,653	24,619	24,582					19,442	19,444
		38340	298,46																										322,98	299,41
		38400	299,12	5,257	19,43	19,439	24,689	24,694	24,541	24,565	24,61	24,617	24,551	24,609	24,662	24,63	24,598	5,50	0	24,513	19,481	19,44	19,445	-1,12	-1,6	-0,27	-0,15	-0,65	322,98	299,41	129,75
		38460	299,86																										323,24	299,41
		38496		5,272	19,429	19,439	24,704	24,707	24,556	24,613	24,631	24,625	24,563	24,615	24,678	24,643	24,615					19,442	19,444
		38520	299,67																										323,24	299,41
		38580	299,38																										323,24	299,41
		38592		5,288	19,428	19,439	24,721	24,721	24,567	24,63	24,649	24,64	24,578	24,631	24,692	24,654	24,630			24,537	19,481	19,441	19,444
		38640	300,39																										323,24	299,41
		38688		5,299	19,427	19,44	24,732	24,733	24,589	24,615	24,648	24,662	24,588	24,638	24,707	24,669	24,640					19,443	19,447
		38700	299,63															5,50											323,08	299,41
		38760	299,42																										323,08	299,41
		38784		5,314	19,431	19,44	24,748	24,75	24,595	24,613	24,665	24,677	24,607	24,656	24,718	24,681	24,651			24,579	19,479	19,442	19,444
		38820	299,93																										323,08	299,41
		38880	299,4	5,328	19,43	19,44	24,761	24,764	24,618	24,637	24,692	24,683	24,611	24,644	24,736	24,703	24,665					19,442	19,444						323,08	299,41
		38940	298,22																										323,08	299,41
		38976		5,336	19,43	19,439	24,769	24,771	24,649	24,684	24,672	24,71	24,639	24,662	24,751	24,717	24,685			24,613	19,476	19,442	19,445
		39000	298,67															5,48	0					-1,1	-1,52	-0,22	-0,08	-0,56	323,08	299,41	130,06
		39060	299,95																										323,45	299,41
		39072		5,351	19,431	19,44	24,786	24,786	24,649	24,669	24,717	24,686	24,645	24,672	24,763	24,733	24,692					19,442	19,447
		39120	299,62																										323,45	299,41
		39168		5,366	19,43	19,441	24,801	24,802	24,665	24,698	24,716	24,736	24,673	24,689	24,774	24,743	24,712			24,651	19,478	19,444	19,446
		39180	299,68																										323,45	299,41
		39240	299,09																										323,45	299,41
		39264		5,372	19,433	19,441	24,805	24,813	24,669	24,69	24,731	24,729	24,682	24,696	24,788	24,76	24,718					19,444	19,446
		39300	299,93															5,48											323,45	299,41
		39360	298,92	5,392	19,429	19,439	24,825	24,826	24,684	24,71	24,746	24,754	24,693	24,715	24,802	24,766	24,734			24,674	19,48	19,443	19,447						323,45	299,41
		39420	298,69																										323,45	299,41
		39456		5,404	19,43	19,441	24,836	24,844	24,706	24,73	24,757	24,761	24,725	24,732	24,817	24,783	24,751					19,444	19,446
		39480	298,54																										323,45	299,41
		39540	299,4																										323,87	299,41
		39552		5,411	19,43	19,438	24,845	24,845	24,704	24,739	24,764	24,773	24,742	24,746	24,827	24,795	24,761			24,717	19,48	19,444	19,447
		39600	300,66															5,47	0					-1,03	-1,46	-0,18	-0,01	-0,51	323,87	299,41	128,98
		39648		5,431	19,429	19,441	24,861	24,871	24,722	24,739	24,795	24,791	24,738	24,76	24,841	24,814	24,775					19,442	19,445
		39660	300,72																										323,66	299,41
		39720	300,1																										323,66	299,41
		39744		5,444	19,429	19,44	24,874	24,883	24,743	24,753	24,794	24,817	24,755	24,771	24,854	24,821	24,789			24,731	19,481	19,443	19,447
		39780	300,17																										323,14	299,41
		39840	299,79	5,459	19,431	19,44	24,893	24,896	24,755	24,774	24,827	24,806	24,777	24,802	24,87	24,833	24,806					19,443	19,446						323,14	299,41
		39900	299,7															5,46											322,82	299,41
		39936		5,467	19,431	19,439	24,902	24,902	24,779	24,781	24,818	24,836	24,777	24,81	24,883	24,846	24,816			24,766	19,481	19,442	19,448
		39960	299,08																										322,82	299,41
		40020	299,38																										322,82	299,41
		40032		5,483	19,431	19,439	24,914	24,921	24,791	24,809	24,838	24,842	24,787	24,83	24,896	24,865	24,832					19,444	19,446
		40080	299,1																										322,82	299,41
		40128		5,503	19,43	19,44	24,934	24,943	24,806	24,821	24,858	24,865	24,804	24,85	24,908	24,87	24,848			24,798	19,486	19,444	19,446
		40140	299,34																										322,82	299,41
		40200	299,9															5,45	0					-1,11	-1,53	-0,23	-0,08	-0,58	322,82	299,41	128,94
		40224		5,513	19,43	19,439	24,945	24,95	24,821	24,83	24,877	24,876	24,815	24,859	24,922	24,89	24,861					19,441	19,447
		40260	300,65																										322,82	299,41
		40320	299,92	5,525	19,432	19,441	24,96	24,964	24,83	24,859	24,874	24,897	24,834	24,864	24,938	24,895	24,874			24,809	19,485	19,444	19,447						322,82	299,41
		40380	299,34																										322,51	299,41
		40416		5,536	19,431	19,441	24,972	24,971	24,84	24,856	24,901	24,878	24,866	24,885	24,951	24,918	24,887					19,443	19,447
		40440	299,26																										322,51	299,41
		40500	298,43															5,45											322,51	299,41
		40512		5,554	19,431	19,44	24,989	24,989	24,854	24,858	24,911	24,908	24,869	24,896	24,963	24,929	24,899			24,835	19,485	19,444	19,445
		40560	298,81																										322,51	299,41
		40608		5,564	19,43	19,44	25	24,998	24,858	24,898	24,913	24,93	24,892	24,907	24,977	24,943	24,915					19,443	19,446
		40620	299																										322,88	299,41
		40680	299,1																										322,88	299,41
		40704		5,583	19,431	19,44	25,015	25,022	24,875	24,895	24,943	24,947	24,887	24,915	24,99	24,949	24,925			24,865	19,486	19,443	19,446
		40740	298,88																										323,08	299,41
		40800	298,63	5,587	19,432	19,441	25,022	25,025	24,879	24,902	24,951	24,95	24,923	24,919	25,003	24,972	24,937	5,44	0			19,443	19,445	-1,06	-1,49	-0,2	-0,04	-0,53	323,08	299,41	129,25
		40860	299,08																										323,08	299,41
		40896		5,601	19,431	19,44	25,036	25,037	24,889	24,908	24,956	24,966	24,915	24,946	25,012	24,982	24,947			24,89	19,491	19,443	19,444
		40920	298,98																										323,08	299,41
		40980	298,52																										323,3	299,41
		40992		5,615	19,431	19,441	25,049	25,054	24,906	24,928	24,974	24,985	24,927	24,958	25,028	24,996	24,963					19,443	19,445
		41040	299,56																										323,3	299,41
		41088		5,635	19,431	19,438	25,066	25,072	24,922	24,945	24,986	25,008	24,928	24,975	25,041	25,009	24,977			24,929	19,479	19,445	19,446
		41100	299,59															5,44											323,51	299,41
		41160	300,17																										323,51	299,41
		41184		5,646	19,43	19,44	25,079	25,083	24,942	24,974	25,006	25,014	24,938	24,99	25,058	25,027	24,994					19,444	19,445
		41220	299,87																										323,24	299,41
		41280	300,19	5,664	19,432	19,44	25,099	25,1	24,955	24,985	25,012	25,033	24,96	24,995	25,073	25,036	25,006			24,952	19,48	19,442	19,446						323,24	299,41
		41340	299,37																										322,88	299,41
		41376		5,675	19,43	19,44	25,107	25,113	24,963	25,022	25,02	25,047	24,972	25	25,087	25,048	25,020					19,441	19,446
		41400	299,43															5,42	0					-1,13	-1,55	-0,25	-0,11	-0,6	322,88	299,41	129,29
		41460	299,35																										322,88	299,41
		41472		5,688	19,431	19,439	25,122	25,124	24,978	25,027	25,051	25,055	24,988	25,038	25,097	25,064	25,037			24,996	19,48	19,442	19,446
		41520	298,75																										322,88	299,41
		41568		5,698	19,431	19,442	25,133	25,135	24,996	25,026	25,052	25,062	25,009	25,021	25,111	25,079	25,044					19,445	19,445
		41580	298,72																										322,88	299,41
		41640	298,75																										322,88	299,41
		41664		5,714	19,431	19,441	25,15	25,151	25,012	25,024	25,067	25,083	25,013	25,024	25,125	25,092	25,055			25,002	19,481	19,442	19,447
		41700	298,96															5,41											323,24	299,41
		41760	299,05	5,726	19,432	19,442	25,16	25,167	25,039	25,088	25,094	25,083	25,046	25,058	25,138	25,102	25,081					19,442	19,447						323,24	299,41
		41820	299,43																										323,24	299,41
		41856		5,739	19,433	19,442	25,176	25,178	25,035	25,088	25,078	25,115	25,057	25,069	25,152	25,121	25,089			25,009	19,484	19,443	19,447
		41880	299,62																										323,24	299,41
		41940	299,3																										323,24	299,41
		41952		5,748	19,431	19,44	25,181	25,186	25,053	25,072	25,109	25,105	25,062	25,091	25,163	25,133	25,099					19,443	19,448
		42000	299,34															5,41	0					-1,06	-1,48	-0,19	-0,04	-0,52	323,24	299,41	129,4
		42048		5,766	19,432	19,441	25,203	25,203	25,07	25,088	25,122	25,123	25,059	25,099	25,173	25,143	25,110			25,055	19,486	19,443	19,447
		42060	299,28																										323,24	299,41
		42120	299,52																										323,24	299,41
		42144		5,782	19,431	19,44	25,217	25,217	25,076	25,101	25,145	25,144	25,082	25,126	25,187	25,154	25,127					19,443	19,446
		42180	299,93																										323,24	299,41
		42240	299,45	5,789	19,431	19,44	25,223	25,226	25,081	25,123	25,148	25,139	25,122	25,108	25,201	25,172	25,137			25,087	19,487	19,443	19,447						323,24	299,41
		42300	299,74															5,40											323,08	299,41
		42336		5,801	19,429	19,44	25,235	25,236	25,1	25,112	25,162	25,162	25,122	25,135	25,214	25,183	25,149					19,447	19,445
		42360	299,54																										323,08	299,41
		42420	299,59																										323,08	299,41
		42432		5,818	19,431	19,438	25,249	25,256	25,117	25,133	25,177	25,184	25,137	25,144	25,226	25,195	25,164			25,124	19,492	19,443	19,447
		42480	299,29																										323,08	299,41
		42528		5,832	19,43	19,44	25,263	25,27	25,126	25,139	25,195	25,194	25,141	25,149	25,241	25,213	25,175					19,445	19,446
		42540	299,87																										323,08	299,41
		42600	299,85															5,38	0					-1,09	-1,5	-0,21	-0,06	-0,56	323,08	299,41	129,78
		42624		5,844	19,429	19,441	25,277	25,281	25,135	25,159	25,203	25,209	25,138	25,174	25,256	25,22	25,187			25,114	19,483	19,444	19,446
		42660	298,63																										322,93	299,41
		42720	298,72	5,859	19,431	19,44	25,293	25,296	25,153	25,172	25,221	25,222	25,165	25,168	25,267	25,235	25,200					19,444	19,447						322,93	299,41
		42780	299,26																										323,19	299,41
		42816		5,878	19,43	19,44	25,309	25,317	25,174	25,194	25,239	25,227	25,164	25,189	25,278	25,249	25,214			25,144	19,479	19,444	19,446
		42840	300,64																										323,19	299,41
		42900	299,42															5,38											322,93	299,41
		42912		5,878	19,43	19,441	25,31	25,316	25,179	25,194	25,221	25,245	25,171	25,208	25,292	25,267	25,222					19,445	19,446
		42960	299,72																										322,93	299,41
		43008		5,899	19,431	19,441	25,332	25,337	25,185	25,228	25,247	25,268	25,204	25,229	25,306	25,279	25,243			25,18	19,48	19,445	19,446
		43020	299,59																										322,93	299,41
		43080	299,24																										322,93	299,41
		43104		5,910	19,431	19,441	25,344	25,347	25,213	25,238	25,271	25,261	25,225	25,221	25,318	25,292	25,255					19,444	19,446
		43140	299,27																										322,93	299,41
		43200	298,98	5,923	19,433	19,439	25,357	25,36	25,233	25,242	25,264	25,294	25,246	25,233	25,331	25,303	25,268	5,37	0	25,193	19,479	19,445	19,447	-1,12	-1,54	-0,24	-0,1	-0,59	322,93	299,41	129,92
		43260	299,28																										322,93	299,41
		43296		5,926	19,432	19,441	25,363	25,362	25,251	25,25	25,275	25,282	25,245	25,25	25,344	25,312	25,276					19,444	19,444
		43320	299,71																										322,93	299,41
		43380	299,78																										322,93	299,41
		43392		5,947	19,432	19,441	25,382	25,385	25,259	25,265	25,294	25,319	25,264	25,259	25,351	25,327	25,292			25,242	19,481	19,444	19,446
		43440	299,79																										322,93	299,41
		43488		5,964	19,432	19,44	25,398	25,402	25,27	25,281	25,331	25,319	25,273	25,283	25,366	25,338	25,308					19,444	19,446
		43500	299,71															5,37											322,72	299,41
		43560	299,26																										322,72	299,41
		43584		5,973	19,431	19,441	25,41	25,407	25,274	25,295	25,326	25,343	25,28	25,297	25,382	25,354	25,319			25,266	19,485	19,444	19,447
		43620	298,95																										322,72	299,41
		43680	299,85	5,982	19,431	19,441	25,418	25,418	25,284	25,309	25,345	25,348	25,311	25,313	25,395	25,363	25,333					19,445	19,446						322,72	299,41
		43740	299,05																										322,72	299,41
		43776		5,995	19,434	19,44	25,431	25,432	25,304	25,313	25,367	25,35	25,322	25,313	25,408	25,376	25,344			25,272	19,479	19,444	19,449
		43800	300,74															5,35	0					-1,03	-1,45	-0,17	-0,01	-0,5	322,72	299,41	129,57
		43860	299,71																										322,72	299,41
		43872		6,013	19,433	19,439	25,444	25,454	25,314	25,321	25,373	25,374	25,343	25,336	25,421	25,391	25,359					19,443	19,446
		43920	299,71																										322,72	299,41
		43968		6,017	19,432	19,442	25,453	25,455	25,321	25,338	25,38	25,388	25,348	25,361	25,432	25,403	25,371			25,313	19,483	19,443	19,446
		43980	299,01																										322,51	299,41
		44040	298,84																										322,51	299,41
		44064		6,032	19,433	19,441	25,468	25,471	25,339	25,351	25,398	25,391	25,35	25,356	25,447	25,419	25,381					19,443	19,445
		44100	298,97															5,34											322,82	299,41
		44160	298,62	6,044	19,434	19,441	25,483	25,481	25,355	25,365	25,405	25,416	25,363	25,378	25,459	25,423	25,395			25,336	19,488	19,444	19,446						322,82	299,41
		44220	299,12																										323,14	299,41
		44256		6,059	19,434	19,442	25,495	25,499	25,36	25,387	25,424	25,416	25,373	25,401	25,47	25,441	25,409					19,443	19,447
		44280	299,17																										323,14	299,41
		44340	299,35																										323,3	299,41
		44352		6,072	19,433	19,443	25,51	25,509	25,368	25,388	25,439	25,431	25,374	25,434	25,482	25,455	25,421			25,372	19,488	19,444	19,447
		44400	300,29															5,33	0					-1,1	-1,52	-0,22	-0,07	-0,57	323,3	299,41	129,46
		44448		6,088	19,433	19,441	25,525	25,526	25,383	25,411	25,445	25,455	25,41	25,435	25,496	25,466	25,438					19,443	19,444
		44460	300,14																										323,3	299,41
		44520	299,56																										323,3	299,41
		44544		6,102	19,432	19,441	25,539	25,538	25,396	25,414	25,455	25,478	25,41	25,442	25,508	25,477	25,448			25,38	19,488	19,443	19,445
		44580	299,47																										322,98	299,41
		44640	299,61	6,110	19,431	19,441	25,543	25,549	25,406	25,429	25,471	25,478	25,415	25,46	25,518	25,485	25,458					19,443	19,446						322,98	299,41
		44700	298,92															5,33											322,98	299,41
		44736		6,125	19,432	19,439	25,558	25,563	25,431	25,436	25,486	25,489	25,415	25,46	25,532	25,499	25,469			25,416	19,492	19,443	19,445
		44760	299,54																										322,98	299,41
		44820	299,63																										322,98	299,41
		44832		6,135	19,432	19,444	25,57	25,576	25,442	25,463	25,493	25,509	25,442	25,479	25,546	25,517	25,486					19,445	19,446
		44880	299,3																										322,98	299,41
		44928		6,150	19,431	19,441	25,584	25,588	25,447	25,468	25,522	25,507	25,47	25,477	25,559	25,527	25,497			25,423	19,489	19,445	19,448
		44940	299,76																										322,98	299,41
		45000	299,8															5,32	0					-1,14	-1,57	-0,25	-0,11	-0,61	322,98	299,41	129,57
		45024		6,160	19,433	19,441	25,598	25,597	25,459	25,49	25,512	25,525	25,477	25,475	25,574	25,543	25,507					19,444	19,447
		45060	299,24																										322,77	299,41
		45120	299,72	6,177	19,433	19,441	25,612	25,616	25,474	25,499	25,544	25,536	25,495	25,482	25,584	25,554	25,521			25,459	19,484	19,446	19,449						322,77	299,41
		45180	299,83																										322,77	299,41
		45216		6,181	19,433	19,442	25,613	25,624	25,484	25,503	25,535	25,54	25,498	25,499	25,599	25,565	25,528					19,446	19,448
		45240	300,21																										322,77	299,41
		45300	299,42															5,31											322,46	299,41
		45312		6,196	19,432	19,441	25,63	25,635	25,506	25,507	25,563	25,555	25,509	25,53	25,61	25,584	25,546			25,469	19,489	19,446	19,449
		45360	299,87																										322,46	299,41
		45408		6,204	19,432	19,441	25,639	25,643	25,526	25,519	25,561	25,578	25,525	25,557	25,618	25,588	25,559					19,446	19,446
		45420	300,03																										322,46	299,41
		45480	300,61																										322,46	299,41
		45504		6,221	19,43	19,443	25,657	25,658	25,533	25,542	25,578	25,593	25,557	25,548	25,63	25,598	25,572			25,497	19,491	19,446	19,448
		45540	299,44																										322,14	299,41
		45600	298,86	6,238	19,433	19,442	25,674	25,676	25,545	25,561	25,595	25,605	25,552	25,56	25,646	25,61	25,584	5,31	0			19,445	19,446	-1,1	-1,52	-0,22	-0,07	-0,56	322,14	299,41	129,72
		45660	298,38																										322,14	299,41
		45696		6,242	19,433	19,443	25,679	25,681	25,551	25,569	25,602	25,607	25,566	25,578	25,655	25,624	25,594			25,525	19,493	19,444	19,449
		45720	298,48																										322,14	299,41
		45780	299,16																										322,66	299,41
		45792		6,260	19,432	19,441	25,692	25,7	25,56	25,573	25,62	25,638	25,572	25,57	25,671	25,633	25,605					19,443	19,446
		45840	299,26																										322,66	299,41
		45888		6,274	19,431	19,44	25,71	25,708	25,573	25,598	25,636	25,641	25,591	25,617	25,684	25,644	25,623			25,551	19,492	19,443	19,447
		45900	299,49															5,30											322,82	299,41
		45960	299,67																										322,82	299,41
		45984		6,283	19,433	19,441	25,719	25,721	25,587	25,6	25,642	25,652	25,594	25,617	25,694	25,662	25,631					19,445	19,446
		46020	299,84																										322,82	299,41
		46080	300,32	6,299	19,432	19,44	25,736	25,734	25,598	25,617	25,665	25,651	25,604	25,634	25,707	25,674	25,644			25,582	19,492	19,445	19,447						322,82	299,41
		46140	299,96																										322,46	299,41
		46176		6,307	19,432	19,441	25,741	25,745	25,607	25,632	25,661	25,671	25,635	25,633	25,72	25,69	25,656					19,445	19,445
		46200	299,66															5,29	0					-1,1	-1,52	-0,22	-0,08	-0,56	322,46	299,41	129,76
		46260	299,27																										322,3	299,41
		46272		6,321	19,431	19,441	25,757	25,757	25,617	25,645	25,679	25,687	25,635	25,645	25,729	25,696	25,667			25,611	19,49	19,446	19,447
		46320	299,16																										322,3	299,41
		46368		6,331	19,43	19,444	25,765	25,771	25,63	25,657	25,691	25,7	25,649	25,685	25,741	25,711	25,683					19,445	19,445
		46380	299,04																										322,3	299,41
		46440	299,28																										322,3	299,41
		46464		6,344	19,432	19,441	25,782	25,78	25,645	25,663	25,7	25,717	25,674	25,694	25,754	25,722	25,696			25,627	19,493	19,444	19,446
		46500	298,82															5,29											322,46	299,41
		46560	299,56	6,356	19,432	19,441	25,792	25,792	25,665	25,682	25,724	25,715	25,671	25,698	25,766	25,739	25,708					19,444	19,445						322,46	299,41
		46620	299,29																										322,46	299,41
		46656		6,369	19,432	19,442	25,805	25,807	25,675	25,694	25,737	25,725	25,694	25,703	25,78	25,748	25,719			25,663	19,495	19,444	19,446
		46680	298,74																										322,46	299,41
		46740	298,8																										322,66	299,41
		46752		6,383	19,434	19,442	25,822	25,821	25,677	25,725	25,741	25,751	25,695	25,735	25,795	25,757	25,735					19,442	19,446
		46800	298,65															5,27	0					-1,15	-1,57	-0,26	-0,13	-0,62	322,66	299,41	129,72
		46848		6,398	19,431	19,443	25,83	25,84	25,693	25,727	25,769	25,753	25,697	25,754	25,805	25,773	25,746			25,674	19,499	19,443	19,445
		46860	299,01																										323,14	299,41
		46920	299,69																										323,14	299,41
		46944		6,407	19,433	19,444	25,845	25,846	25,712	25,729	25,775	25,781	25,71	25,748	25,816	25,782	25,757					19,443	19,446
		46980	299,34																										323,14	299,41
		47040	299,6	6,417	19,434	19,442	25,852	25,858	25,716	25,753	25,766	25,786	25,734	25,734	25,827	25,796	25,764			25,712	19,497	19,443	19,447						323,14	299,41
		47100	298,95															5,27											323,14	299,41
		47136		6,432	19,434	19,445	25,868	25,875	25,724	25,759	25,795	25,79	25,738	25,766	25,84	25,81	25,778					19,445	19,446
		47160	299,69																										323,14	299,41
		47220	299,95																										323,14	299,41
		47232		6,444	19,434	19,443	25,882	25,882	25,748	25,77	25,812	25,8	25,749	25,777	25,851	25,822	25,791			25,719	19,491	19,445	19,447
		47280	300,03																										323,14	299,41
		47328		6,455	19,434	19,443	25,889	25,897	25,749	25,786	25,807	25,828	25,777	25,798	25,863	25,839	25,806					19,445	19,446
		47340	299,21																										322,98	299,41
		47400	298,97															5,25	0					-1,15	-1,58	-0,25	-0,12	-0,62	322,98	299,41	129,57
		47424		6,464	19,435	19,445	25,904	25,905	25,766	25,789	25,839	25,819	25,781	25,817	25,877	25,846	25,817			25,748	19,49	19,446	19,447
		47460	299,71																										322,98	299,41
		47520	299,53	6,474	19,436	19,446	25,913	25,918	25,779	25,802	25,832	25,848	25,791	25,83	25,885	25,855	25,828					19,445	19,446						322,98	299,41
		47580	299,52																										322,82	299,41
		47616		6,487	19,435	19,443	25,928	25,925	25,793	25,817	25,842	25,863	25,812	25,827	25,902	25,868	25,840			25,776	19,487	19,445	19,447
		47640	299,94																										322,82	299,41
		47700	299,42															5,25											322,82	299,41
		47712		6,498	19,434	19,444	25,935	25,938	25,799	25,837	25,87	25,871	25,831	25,846	25,913	25,882	25,856					19,445	19,448
		47760	299,96																										322,82	299,41
		47808		6,513	19,435	19,444	25,952	25,953	25,807	25,838	25,893	25,881	25,832	25,845	25,928	25,891	25,864			25,776	19,491	19,445	19,448
		47820	300,02																										322,56	299,41
		47880	299,16																										322,56	299,41
		47904		6,530	19,433	19,444	25,964	25,973	25,829	25,846	25,888	25,908	25,842	25,843	25,936	25,907	25,875					19,445	19,447
		47940	299,25																										322,56	299,41
		48000	299,2	6,538	19,435	19,444	25,975	25,979	25,844	25,855	25,905	25,908	25,853	25,864	25,948	25,919	25,887	5,24	0	25,804	19,492	19,444	19,447	-1,17	-1,59	-0,27	-0,14	-0,65	322,56	299,41	129,53
		48060	299,32																										322,56	299,41
		48096		6,551	19,436	19,444	25,99	25,992	25,863	25,868	25,914	25,927	25,862	25,881	25,963	25,927	25,901					19,445	19,447
		48120	298,85																										322,56	299,41
		48180	299,56																										322,56	299,41
		48192		6,563	19,433	19,446	26	26,004	25,875	25,885	25,934	25,921	25,888	25,879	25,974	25,947	25,913			25,84	19,489	19,446	19,449
		48240	299,15																										322,56	299,41
		48288		6,570	19,436	19,445	26,01	26,011	25,881	25,919	25,927	25,945	25,893	25,903	25,983	25,958	25,926					19,443	19,447
		48300	299,29															5,23											322,56	299,41
		48360	299,34																										322,56	299,41
		48384		6,581	19,436	19,444	26,023	26,019	25,885	25,906	25,949	25,938	25,902	25,934	25,994	25,961	25,934			25,87	19,484	19,446	19,446
		48420	299,08																										322,56	299,41
		48480	299,38	6,589	19,435	19,444	26,03	26,028	25,9	25,917	25,938	25,965	25,937	25,957	26,005	25,975	25,949					19,444	19,448						322,56	299,41
		48540	299,46																										322,56	299,41
		48576		6,606	19,435	19,446	26,043	26,05	25,92	25,939	25,971	25,97	25,93	25,964	26,013	25,987	25,962			25,893	19,484	19,446	19,448
		48600	299,47															5,22	0					-1,11	-1,53	-0,23	-0,09	-0,58	322,56	299,41	129,5
		48660	298,84																										322,56	299,41
		48672		6,616	19,435	19,445	26,055	26,058	25,93	25,951	25,99	25,993	25,94	25,984	26,027	25,991	25,976					19,445	19,448
		48720	299,27																										322,56	299,41
		48768		6,631	19,436	19,444	26,072	26,071	25,942	25,961	25,997	26,001	25,951	26	26,04	26,006	25,987			25,92	19,481	19,447	19,448
		48780	299,45																										322,72	299,41
		48840	298,8																										322,72	299,41
		48864		6,641	19,435	19,445	26,077	26,085	25,949	25,97	26,009	26,017	25,962	26,009	26,05	26,01	25,997					19,447	19,449
		48900	299,18															5,22											322,72	299,41
		48960	299,83	6,653	19,435	19,444	26,095	26,09	25,957	25,975	26	26,026	25,986	26,032	26,141	26,026	26,018			25,954	19,482	19,446	19,447						322,72	299,41
		49020	299,18																										322,72	299,41
		49056		6,667	19,435	19,445	26,111	26,103	25,966	25,995	26,034	26,037	26	26,048	26,139	26,038	26,032					19,445	19,45
		49080	299,43																										322,72	299,41
		49140	300,48																										322,72	299,41
		49152		6,671	19,435	19,443	26,109	26,112	25,976	25,999	26,034	26,046	26,002	26,06	26,086	26,055	26,032			25,958	19,487	19,445	19,448
		49200	299,95															5,20	0					-1,14	-1,55	-0,25	-0,11	-0,6	322,72	299,41	129,54
		49248		6,685	19,436	19,443	26,125	26,123	25,982	26,008	26,045	26,049	26,015	26,071	26,097	26,065	26,041					19,447	19,448
		49260	299,18																										322,35	299,41
		49320	298,39																										322,35	299,41
		49344		6,696	19,434	19,443	26,133	26,137	25,998	26,04	26,061	26,07	26,023	26,086	26,109	26,076	26,058			25,981	19,493	19,445	19,448
		49380	298,73																										322,61	299,41
		49440	299,42	6,705	19,435	19,444	26,145	26,144	26,009	26,04	26,078	26,068	26,035	26,097	26,152	26,088	26,071					19,444	19,447						322,61	299,41
		49500	299,08															5,19											322,77	299,41
		49536		6,719	19,434	19,444	26,159	26,157	26,022	26,059	26,081	26,092	26,058	26,105	26,157	26,101	26,084			26,01	19,497	19,441	19,445
		49560	299,01																										322,77	299,41
		49620	299,07																										322,93	299,41
		49632		6,732	19,433	19,442	26,169	26,17	26,032	26,057	26,091	26,103	26,064	26,125	26,164	26,112	26,094					19,443	19,447
		49680	299,4																										322,93	299,41
		49728		6,745	19,432	19,445	26,182	26,185	26,054	26,073	26,108	26,117	26,082	26,135	26,171	26,118	26,107			26,06	19,497	19,445	19,447
		49740	298,29																										322,93	299,41
		49800	297,97															5,19	0					-1,11	-1,53	-0,23	-0,08	-0,58	322,93	299,41	129,8
		49824		6,752	19,432	19,445	26,189	26,191	26,065	26,103	26,108	26,129	26,068	26,141	26,177	26,136	26,116					19,446	19,448
		49860	298,64																										323,51	299,41
		49920	299,44	6,764	19,434	19,443	26,205	26,2	26,076	26,094	26,126	26,128	26,082	26,157	26,185	26,146	26,124			26,084	19,494	19,446	19,449						323,51	299,41
		49980	299,77																										323,77	299,41
		50016		6,781	19,432	19,443	26,218	26,219	26,083	26,1	26,136	26,146	26,098	26,164	26,196	26,15	26,134					19,444	19,446
		50040	299,57																										323,77	299,41
		50100	299,22															5,18											323,56	299,41
		50112		6,789	19,435	19,443	26,228	26,228	26,1	26,122	26,144	26,156	26,117	26,173	26,205	26,163	26,148			26,094	19,493	19,446	19,448
		50160	300,4																										323,56	299,41
		50208		6,798	19,434	19,443	26,234	26,239	26,109	26,125	26,157	26,166	26,13	26,185	26,213	26,174	26,157					19,445	19,45
		50220	299,73																										323,35	299,41
		50280	300,1																										323,35	299,41
		50304		6,811	19,433	19,444	26,248	26,251	26,118	26,137	26,161	26,182	26,151	26,199	26,224	26,186	26,170			26,092	19,497	19,445	19,447
		50340	299,37																										323,14	299,41
		50400	299,14	6,821	19,434	19,443	26,257	26,262	26,128	26,145	26,182	26,198	26,16	26,207	26,234	26,194	26,181	5,17	0			19,445	19,448	-1,1	-1,53	-0,22	-0,08	-0,57	323,14	299,41	129,78
		50460	299,47																										323,14	299,41
		50496		6,835	19,434	19,443	26,273	26,274	26,147	26,181	26,191	26,208	26,171	26,22	26,245	26,208	26,196			26,129	19,494	19,448	19,449
		50520	298,85																										323,14	299,41
		50580	299,77																										323,14	299,41
		50592		6,846	19,435	19,443	26,284	26,286	26,161	26,181	26,206	26,219	26,195	26,229	26,255	26,215	26,208					19,447	19,448
		50640	300,24																										323,14	299,41
		50688		6,854	19,435	19,445	26,293	26,295	26,176	26,191	26,21	26,229	26,197	26,244	26,264	26,228	26,217			26,159	19,491	19,446	19,448
		50700	299,74															5,15											322,98	299,41
		50760	299,37																										322,98	299,41
		50784		6,868	19,434	19,445	26,306	26,309	26,185	26,205	26,224	26,24	26,201	26,255	26,277	26,235	26,228					19,444	19,448
		50820	298,96																										322,98	299,41
		50880	299,2	6,876	19,435	19,445	26,315	26,317	26,198	26,219	26,24	26,252	26,22	26,264	26,288	26,258	26,242			26,176	19,492	19,446	19,448						322,98	299,41
		50940	298,99																										322,98	299,41
		50976		6,887	19,437	19,446	26,327	26,331	26,21	26,218	26,249	26,261	26,23	26,276	26,299	26,263	26,251					19,446	19,451
		51000	299,08															5,16	0					-1,16	-1,58	-0,26	-0,13	-0,62	322,98	299,41	129,58
		51060	299,95																										322,98	299,41
		51072		6,899	19,436	19,446	26,339	26,34	26,222	26,234	26,261	26,27	26,252	26,288	26,311	26,274	26,264			26,211	19,494	19,446	19,446
		51120	299,46																										322,98	299,41
		51168		6,911	19,435	19,446	26,35	26,354	26,231	26,255	26,27	26,286	26,264	26,298	26,322	26,284	26,276					19,445	19,449
		51180	299,59																										322,82	299,41
		51240	300,52																										322,82	299,41
		51264		6,919	19,437	19,445	26,358	26,363	26,243	26,249	26,278	26,3	26,279	26,311	26,333	26,298	26,286			26,243	19,486	19,445	19,448
		51300	299,86															5,15											322,51	299,41
		51360	298,98	6,929	19,438	19,447	26,369	26,375	26,256	26,271	26,291	26,31	26,279	26,325	26,344	26,316	26,299					19,445	19,449						322,51	299,41
		51420	299,86																										322,51	299,41
		51456		6,939	19,438	19,448	26,381	26,384	26,265	26,277	26,303	26,321	26,291	26,325	26,356	26,321	26,307			26,241	19,488	19,446	19,45
		51480	299,56																										322,51	299,41
		51540	299,87																										322,51	299,41
		51552		6,956	19,437	19,448	26,396	26,4	26,28	26,288	26,314	26,333	26,304	26,35	26,367	26,33	26,321					19,447	19,448
		51600	300,01															5,14	0					-1,16	-1,58	-0,27	-0,13	-0,61	322,51	299,41	129,7
		51648		6,967	19,436	19,447	26,409	26,409	26,286	26,296	26,325	26,345	26,312	26,355	26,379	26,338	26,329			26,254	19,489	19,447	19,449
		51660	299,76																										322,35	299,41
		51720	299,8																										322,35	299,41
		51744		6,973	19,437	19,446	26,412	26,417	26,297	26,307	26,345	26,353	26,322	26,368	26,39	26,35	26,342					19,445	19,449
		51780	298,94																										322,35	299,41
		51840	298,85	6,990	19,435	19,446	26,43	26,431	26,307	26,317	26,349	26,366	26,328	26,378	26,4	26,366	26,351			26,292	19,488	19,445	19,45						322,35	299,41
		51900	299,35															5,13											322,56	299,41
		51936		6,998	19,435	19,446	26,435	26,442	26,318	26,334	26,365	26,378	26,343	26,391	26,414	26,37	26,364					19,448	19,449
		51960	299,03																										322,56	299,41
		52020	299,85																										322,77	299,41
		52032		7,014	19,436	19,444	26,454	26,453	26,329	26,353	26,375	26,385	26,36	26,401	26,424	26,385	26,377			26,326	19,494	19,445	19,45
		52080	299,78																										322,77	299,41
		52128		7,021	19,436	19,446	26,46	26,464	26,336	26,357	26,392	26,392	26,364	26,411	26,434	26,395	26,385					19,445	19,448
		52140	299,71																										322,77	299,41
		52200	300,08															5,13	0					-1,12	-1,54	-0,24	-0,1	-0,6	322,77	299,41	129,52
		52224		7,033	19,434	19,445	26,472	26,473	26,352	26,362	26,396	26,407	26,369	26,422	26,445	26,403	26,394			26,349	19,498	19,447	19,451
		52260	299,28																										322,77	299,41
		52320	299,34	7,046	19,433	19,444	26,483	26,487	26,362	26,381	26,41	26,42	26,379	26,432	26,458	26,422	26,408					19,447	19,45						322,77	299,41
		52380	299,18																										322,77	299,41
		52416		7,057	19,435	19,443	26,494	26,497	26,372	26,395	26,416	26,431	26,403	26,449	26,467	26,435	26,421			26,364	19,496	19,445	19,449
		52440	299,26																										322,77	299,41
		52500	299,71															5,11											322,77	299,41
		52512		7,067	19,435	19,444	26,508	26,506	26,382	26,402	26,423	26,438	26,413	26,455	26,479	26,441	26,429					19,445	19,449
		52560	300,07																										322,77	299,41
		52608		7,076	19,435	19,445	26,515	26,517	26,394	26,408	26,437	26,452	26,422	26,468	26,489	26,456	26,441			26,368	19,495	19,445	19,449
		52620	299,45																										322,56	299,41
		52680	299,44																										322,56	299,41
		52704		7,091	19,434	19,444	26,528	26,533	26,409	26,442	26,452	26,462	26,435	26,472	26,5	26,459	26,454					19,447	19,45
		52740	299,62																										322,56	299,41
		52800	299,12	7,100	19,432	19,444	26,535	26,541	26,423	26,434	26,457	26,478	26,451	26,487	26,508	26,484	26,465	5,11	0	26,398	19,491	19,446	19,45	-1,09	-1,51	-0,21	-0,06	-0,55	322,56	299,41	129,64
		52860	299,51																										322,56	299,41
		52896		7,112	19,435	19,443	26,549	26,553	26,431	26,445	26,469	26,484	26,448	26,502	26,521	26,49	26,474					19,447	19,451
		52920	299,67																										322,56	299,41
		52980	298,72																										322,56	299,41
		52992		7,122	19,435	19,443	26,559	26,563	26,443	26,454	26,483	26,497	26,471	26,511	26,532	26,495	26,486			26,432	19,498	19,449	19,45
		53040	299,4																										322,56	299,41
		53088		7,134	19,434	19,443	26,572	26,573	26,451	26,463	26,5	26,51	26,473	26,525	26,544	26,51	26,497					19,448	19,45
		53100	299,75															5,09											322,77	299,41
		53160	299,56																										322,77	299,41
		53184		7,143	19,433	19,443	26,579	26,582	26,461	26,477	26,503	26,523	26,492	26,538	26,557	26,515	26,508			26,442	19,499	19,447	19,449
		53220	299,49																										322,77	299,41
		53280	299,99	7,157	19,434	19,444	26,595	26,597	26,477	26,514	26,518	26,532	26,503	26,543	26,565	26,534	26,523					19,449	19,449						322,77	299,41
		53340	299,92																										322,77	299,41
		53376		7,164	19,436	19,446	26,605	26,606	26,487	26,529	26,521	26,544	26,508	26,55	26,577	26,541	26,532			26,45	19,498	19,449	19,45
		53400	300,21															5,09	0					-1,13	-1,55	-0,24	-0,1	-0,6	322,77	299,41	129,73
		53460	299,41																										322,46	299,41
		53472		7,178	19,433	19,444	26,615	26,619	26,496	26,511	26,546	26,554	26,516	26,565	26,587	26,546	26,540					19,446	19,448
		53520	299,56																										322,46	299,41
		53568		7,184	19,433	19,443	26,621	26,624	26,505	26,517	26,554	26,559	26,518	26,577	26,597	26,565	26,549			26,465	19,496	19,447	19,449
		53580	300,18																										322,46	299,41
		53640	299,81																										322,46	299,41
		53664		7,203	19,433	19,445	26,642	26,641	26,521	26,531	26,562	26,578	26,539	26,587	26,611	26,572	26,563					19,448	19,449
		53700	299,42															5,08											322,25	299,41
		53760	299,8	7,210	19,433	19,444	26,648	26,648	26,53	26,544	26,564	26,586	26,549	26,592	26,62	26,583	26,571			26,505	19,497	19,447	19,449						322,25	299,41
		53820	298,75																										322,09	299,41
		53856		7,217	19,434	19,444	26,654	26,657	26,536	26,552	26,584	26,589	26,569	26,607	26,632	26,597	26,583					19,446	19,45
		53880	298,47																										322,09	299,41
		53940	299,1																										322,35	299,41
		53952		7,235	19,435	19,443	26,674	26,673	26,553	26,559	26,593	26,607	26,58	26,619	26,64	26,613	26,595			26,521	19,503	19,446	19,449
		54000	298,85															5,08	0					-1,09	-1,51	-0,22	-0,06	-0,55	322,35	299,41	129,7
		54048		7,245	19,433	19,442	26,68	26,686	26,562	26,571	26,601	26,614	26,59	26,63	26,653	26,615	26,604					19,446	19,449
		54060	298,7																										322,56	299,41
		54120	298,7																										322,56	299,41
		54144		7,252	19,434	19,443	26,689	26,691	26,567	26,583	26,617	26,626	26,605	26,642	26,663	26,628	26,616			26,544	19,5	19,446	19,449
		54180	298,94																										322,98	299,41
		54240	298,87	7,262	19,435	19,446	26,704	26,702	26,581	26,592	26,627	26,635	26,609	26,647	26,674	26,639	26,626					19,447	19,448						322,98	299,41
		54300	298,86															5,06											323,24	299,41
		54336		7,276	19,435	19,444	26,714	26,717	26,592	26,608	26,638	26,653	26,623	26,662	26,684	26,651	26,639			26,557	19,503	19,447	19,45
		54360	299,98																										323,24	299,41
		54420	299,36																										323,24	299,41
		54432		7,286	19,434	19,445	26,725	26,725	26,601	26,625	26,647	26,663	26,632	26,67	26,695	26,661	26,649					19,446	19,449
		54480	299,33																										323,24	299,41
		54528		7,296	19,435	19,444	26,732	26,738	26,611	26,631	26,657	26,667	26,647	26,684	26,703	26,672	26,659			26,602	19,499	19,445	19,449
		54540	299,1																										323,24	299,41
		54600	299,33															5,05	0					-1,11	-1,53	-0,22	-0,08	-0,58	323,24	299,41	129,4
		54624		7,307	19,434	19,444	26,743	26,75	26,62	26,643	26,668	26,685	26,653	26,697	26,716	26,679	26,670					19,446	19,449
		54660	298,44																										323,4	299,41
		54720	298,8	7,315	19,435	19,443	26,753	26,755	26,635	26,654	26,677	26,685	26,673	26,704	26,727	26,693	26,681			26,617	19,502	19,447	19,451						323,4	299,41
		54780	299,12																										323,66	299,41
		54816		7,327	19,435	19,443	26,765	26,768	26,65	26,655	26,691	26,706	26,68	26,717	26,734	26,705	26,692					19,447	19,45
		54840	299,66																										323,66	299,41
		54900	300,11															5,05											323,66	299,41
		54912		7,338	19,434	19,445	26,777	26,778	26,658	26,674	26,701	26,716	26,682	26,725	26,746	26,716	26,702			26,634	19,504	19,447	19,45
		54960	300,1																										323,66	299,41
		55008		7,346	19,435	19,444	26,784	26,787	26,673	26,683	26,712	26,726	26,69	26,736	26,756	26,723	26,712					19,448	19,451
		55020	300,14																										323,3	299,41
		55080	299,73																										323,3	299,41
		55104		7,358	19,435	19,444	26,794	26,802	26,682	26,693	26,727	26,733	26,706	26,747	26,767	26,732	26,723			26,659	19,507	19,447	19,45
		55140	300,35																										322,98	299,41
		55200	298,93	7,369	19,434	19,443	26,808	26,808	26,693	26,707	26,731	26,745	26,71	26,755	26,78	26,738	26,732	5,04	0			19,447	19,45	-1,12	-1,54	-0,24	-0,1	-0,6	322,98	299,41	129,52
		55260	299,82																										322,82	299,41
		55296		7,376	19,435	19,445	26,815	26,818	26,703	26,717	26,747	26,76	26,733	26,766	26,791	26,756	26,747			26,675	19,498	19,447	19,449
		55320	299,64																										322,82	299,41
		55380	298,98																										322,66	299,41
		55392		7,392	19,435	19,443	26,833	26,83	26,71	26,751	26,755	26,765	26,739	26,779	26,802	26,772	26,759					19,447	19,452
		55440	299,59																										322,66	299,41
		55488		7,402	19,434	19,445	26,839	26,843	26,715	26,739	26,761	26,779	26,747	26,786	26,809	26,776	26,764			26,696	19,495	19,447	19,448
		55500	298,96															5,03											322,66	299,41
		55560	299,14																										322,66	299,41
		55584		7,414	19,433	19,444	26,852	26,854	26,728	26,758	26,777	26,784	26,756	26,8	26,821	26,793	26,777					19,448	19,448
		55620	299,29																										322,66	299,41
		55680	298,73	7,424	19,433	19,443	26,86	26,864	26,747	26,755	26,791	26,8	26,77	26,808	26,829	26,8	26,788			26,722	19,491	19,448	19,45						322,66	299,41
		55740	298,81																										322,88	299,41
		55776		7,431	19,435	19,443	26,869	26,871	26,753	26,765	26,797	26,811	26,779	26,817	26,842	26,806	26,796					19,448	19,45
		55800	299,55															5,02	0					-1,17	-1,6	-0,27	-0,14	-0,64	322,88	299,41	129,51
		55860	300,07																										322,88	299,41
		55872		7,444	19,433	19,442	26,881	26,882	26,762	26,788	26,806	26,823	26,787	26,829	26,851	26,816	26,808			26,744	19,495	19,448	19,45
		55920	300,21																										322,88	299,41
		55968		7,455	19,433	19,444	26,889	26,897	26,772	26,8	26,813	26,826	26,785	26,84	26,859	26,826	26,815					19,447	19,45
		55980	299,62																										322,56	299,41
		56040	298,26																										322,56	299,41
		56064		7,462	19,433	19,443	26,902	26,899	26,787	26,797	26,827	26,838	26,789	26,851	26,874	26,843	26,826			26,782	19,497	19,447	19,451
		56100	299,38															5,01											322,56	299,41
		56160	298,29	7,473	19,434	19,443	26,91	26,913	26,797	26,81	26,833	26,851	26,805	26,866	26,884	26,848	26,837					19,448	19,451						322,56	299,41
		56220	299,28																										322,77	299,41
		56256		7,483	19,432	19,445	26,921	26,923	26,815	26,817	26,849	26,855	26,809	26,874	26,892	26,861	26,846			26,755	19,496	19,451	19,452
		56280	298,61																										322,77	299,41
		56340	299,38																										322,98	299,41
		56352		7,496	19,432	19,442	26,932	26,934	26,817	26,831	26,858	26,872	26,846	26,882	26,905	26,867	26,860					19,448	19,452
		56400	298,87															5,00	0					-1,06	-1,49	-0,2	-0,04	-0,53	322,98	299,41	129,7
		56448		7,507	19,434	19,441	26,943	26,946	26,824	26,844	26,865	26,886	26,855	26,897	26,913	26,88	26,870			26,782	19,493	19,449	19,45
		56460	299,81																										322,98	299,41
		56520	299,53																										322,98	299,41
		56544		7,515	19,433	19,442	26,953	26,952	26,836	26,845	26,883	26,889	26,867	26,906	26,923	26,89	26,880					19,449	19,45
		56580	299,48																										322,98	299,41
		56640	299,18	7,523	19,433	19,444	26,961	26,963	26,85	26,852	26,888	26,902	26,876	26,91	26,936	26,901	26,889			26,814	19,496	19,448	19,451						322,98	299,41
		56700	299,13															4,99											322,98	299,41
		56736		7,538	19,434	19,443	26,974	26,978	26,861	26,871	26,9	26,914	26,884	26,925	26,944	26,911	26,901					19,449	19,451
		56760	299,4																										322,98	299,41
		56820	299,22																										322,98	299,41
		56832		7,548	19,433	19,445	26,985	26,988	26,875	26,88	26,912	26,921	26,897	26,933	26,957	26,921	26,912			26,808	19,497	19,447	19,452
		56880	300,39																										322,98	299,41
		56928		7,555	19,434	19,446	26,993	26,997	26,883	26,885	26,913	26,934	26,906	26,944	26,965	26,934	26,920					19,449	19,452
		56940	299,45																										322,82	299,41
		57000	300,18															4,96	0					-1,13	-1,54	-0,24	-0,1	-0,6	322,82	299,41	129,8
		57024		7,572	19,434	19,442	27,008	27,012	26,891	26,901	26,93	26,947	26,912	26,952	26,974	26,943	26,931			26,865	19,493	19,448	19,452
		57060	299,7																										322,61	299,41
		57120	299,58	7,577	19,433	19,444	27,014	27,016	26,899	26,913	26,943	26,959	26,917	26,966	26,987	26,955	26,942					19,447	19,453						322,61	299,41
		57180	298,5																										322,61	299,41
		57216		7,586	19,434	19,444	27,022	27,028	26,907	26,919	26,95	26,961	26,936	26,973	26,995	26,965	26,951			26,887	19,496	19,449	19,451
		57240	298,77																										322,61	299,41
		57300	299,16															4,98											322,98	299,41
		57312		7,595	19,434	19,446	27,035	27,036	26,917	26,941	26,962	26,976	26,947	26,991	27,003	26,975	26,964					19,449	19,45
		57360	299,25																										322,98	299,41
		57408		7,608	19,434	19,441	27,043	27,048	26,935	26,941	26,974	26,986	26,943	26,995	27,017	26,978	26,971			26,919	19,501	19,448	19,45
		57420	299,72																										323,14	299,41
		57480	299,03																										323,14	299,41
		57504		7,617	19,434	19,444	27,055	27,058	26,939	26,951	26,987	26,999	26,959	27,004	27,026	26,992	26,982					19,447	19,452
		57540	299,05																										323,14	299,41
		57600	300,04	7,624	19,436	19,445	27,062	27,067	26,955	26,965	26,992	27,004	26,975	27,013	27,035	27,003	26,993	4,97	0	26,931	19,498	19,449	19,449	-1,07	-1,48	-0,19	-0,03	-0,53	323,14	299,41	129,29
		57660	299,58																										323,14	299,41
		57696		7,638	19,433	19,445	27,077	27,078	26,967	26,971	27,002	27,016	26,979	27,029	27,047	27,013	27,003					19,447	19,449
		57720	299,82																										323,14	299,41
		57780	299,8																										322,82	299,41
		57792		7,649	19,433	19,445	27,087	27,089	26,976	26,982	27,011	27,025	26,995	27,032	27,055	27,021	27,012			26,926	19,5	19,446	19,445
		57840	299,28																										322,82	299,41
		57888		7,662	19,437	19,443	27,102	27,103	26,985	27,01	27,025	27,037	26,999	27,044	27,068	27,032	27,025					19,448	19,447
		57900	298,64															4,96											322,82	299,41
		57960	298,39																										322,82	299,41
		57984		7,665	19,435	19,444	27,103	27,107	26,99	27,026	27,03	27,042	27,009	27,059	27,078	27,036	27,034			26,948	19,498	19,444	19,446
		58020	299,44																										323,14	299,41
		58080	299,83	7,680	19,436	19,444	27,118	27,122	26,997	27,021	27,04	27,06	27,026	27,067	27,088	27,051	27,044					19,448	19,45						323,14	299,41
		58140	298,77																										323,14	299,41
		58176		7,689	19,435	19,445	27,128	27,129	27,011	27,024	27,056	27,066	27,041	27,077	27,097	27,065	27,055			26,968	19,494	19,448	19,452
		58200	298,71															4,95	0					-1,09	-1,5	-0,21	-0,06	-0,55	323,14	299,41	129,65
		58260	299,49																										323,35	299,41
		58272		7,698	19,436	19,445	27,137	27,14	27,015	27,038	27,064	27,073	27,04	27,084	27,105	27,074	27,062					19,446	19,451
		58320	299,86																										323,35	299,41
		58368		7,708	19,435	19,445	27,147	27,148	27,034	27,045	27,077	27,089	27,047	27,099	27,116	27,08	27,073			26,993	19,494	19,448	19,45
		58380	298,85																										323,35	299,41
		58440	298,74																										323,35	299,41
		58464		7,717	19,435	19,445	27,159	27,155	27,047	27,05	27,088	27,094	27,061	27,109	27,125	27,09	27,083					19,447	19,451
		58500	298,85															4,95											323,66	299,41
		58560	299,82	7,730	19,435	19,442	27,168	27,169	27,055	27,058	27,095	27,106	27,065	27,119	27,137	27,109	27,093			27,035	19,493	19,447	19,452						323,66	299,41
		58620	299,3																										323,66	299,41
		58656		7,741	19,433	19,444	27,176	27,182	27,066	27,074	27,106	27,118	27,072	27,127	27,146	27,113	27,103					19,448	19,45
		58680	299,52																										323,66	299,41
		58740	299,61																										323,66	299,41
		58752		7,751	19,435	19,443	27,19	27,189	27,069	27,088	27,117	27,126	27,089	27,138	27,157	27,113	27,112			27,044	19,495	19,449	19,452
		58800	299,47															4,93	0					-1,07	-1,48	-0,2	-0,04	-0,53	323,66	299,41	129,86
		58848		7,758	19,434	19,444	27,195	27,199	27,084	27,096	27,119	27,135	27,102	27,146	27,164	27,135	27,123					19,449	19,452
		58860	299,31																										323,66	299,41
		58920	299,11																										323,66	299,41
		58944		7,767	19,434	19,446	27,207	27,207	27,09	27,112	27,129	27,15	27,12	27,16	27,178	27,138	27,135			27,041	19,502	19,449	19,452
		58980	299,24																										323,66	299,41
		59040	299,73	7,779	19,434	19,444	27,217	27,218	27,105	27,113	27,145	27,16	27,13	27,165	27,186	27,155	27,145					19,451	19,452						323,66	299,41
		59100	299															4,93											323,66	299,41
		59136		7,787	19,434	19,445	27,224	27,229	27,112	27,122	27,163	27,166	27,137	27,176	27,196	27,164	27,155			27,093	19,501	19,45	19,451
		59160	298,66																										323,66	299,41
		59220	299,34																										323,66	299,41
		59232		7,796	19,435	19,445	27,237	27,236	27,125	27,132	27,162	27,171	27,144	27,186	27,205	27,164	27,161					19,45	19,451
		59280	299,75																										323,66	299,41
		59328		7,807	19,433	19,445	27,24	27,251	27,132	27,137	27,17	27,188	27,156	27,2	27,215	27,188	27,173			27,097	19,499	19,45	19,451
		59340	300,14																										323,66	299,41
		59400	299,68															4,92	0					-1,11	-1,52	-0,23	-0,08	-0,57	323,66	299,41	129,69
		59424		7,819	19,435	19,444	27,256	27,262	27,143	27,152	27,18	27,201	27,162	27,208	27,23	27,186	27,183					19,45	19,451
		59460	299,49																										323,66	299,41
		59520	299,34	7,830	19,432	19,444	27,267	27,269	27,147	27,161	27,196	27,207	27,176	27,217	27,236	27,205	27,193			27,115	19,504	19,449	19,451						323,66	299,41
		59580	299,44																										323,66	299,41
		59616		7,837	19,435	19,445	27,274	27,28	27,162	27,193	27,2	27,215	27,184	27,226	27,244	27,213	27,205					19,448	19,451
		59640	299,48																										323,66	299,41
		59700	299,73															4,91											323,66	299,41
		59712		7,848	19,435	19,444	27,285	27,289	27,17	27,193	27,22	27,228	27,196	27,234	27,254	27,222	27,215			27,133	19,508	19,449	19,451
		59760	300,28																										323,66	299,41
		59808		7,858	19,435	19,444	27,295	27,3	27,183	27,193	27,224	27,237	27,196	27,251	27,264	27,232	27,222					19,448	19,453
		59820	299,61																										323,45	299,41
		59880	299,35																										323,45	299,41
		59904		7,863	19,436	19,445	27,301	27,306	27,19	27,198	27,228	27,248	27,217	27,254	27,271	27,24	27,231			27,166	19,512	19,448	19,45
		59940	298,7																										323,45	299,41
		60000	299,51	7,878	19,436	19,444	27,319	27,317	27,201	27,213	27,239	27,25	27,22	27,264	27,282	27,244	27,239	4,90	0			19,446	19,45	-1,15	-1,57	-0,25	-0,11	-0,62	323,45	299,41	129,17
		60060	299,98																										323,61	299,41
		60096		7,883	19,437	19,445	27,322	27,326	27,207	27,22	27,256	27,263	27,23	27,271	27,295	27,262	27,251			27,202	19,508	19,448	19,45
		60120	299,21																										323,61	299,41
		60180	298,6																										323,61	299,41
		60192		7,893	19,435	19,445	27,33	27,337	27,224	27,235	27,259	27,276	27,249	27,285	27,304	27,275	27,263					19,447	19,45
		60240	299,35																										323,61	299,41
		60288		7,901	19,436	19,447	27,339	27,346	27,236	27,246	27,266	27,28	27,249	27,296	27,31	27,282	27,271			27,202	19,5	19,449	19,452
		60300	299,24															4,89											323,77	299,41
		60360	299,36																										323,77	299,41
		60384		7,913	19,437	19,446	27,353	27,356	27,24	27,253	27,278	27,292	27,261	27,302	27,321	27,287	27,279					19,449	19,451
		60420	299,86																										323,77	299,41
		60480	299,7	7,922	19,437	19,447	27,364	27,363	27,251	27,261	27,293	27,301	27,265	27,313	27,329	27,288	27,288			27,24	19,499	19,449	19,451						323,77	299,41
		60540	299,57																										323,51	299,41
		60576		7,933	19,438	19,446	27,374	27,376	27,26	27,279	27,301	27,315	27,285	27,323	27,342	27,312	27,302					19,45	19,45
		60600	299,82															4,89	0					-1,15	-1,57	-0,26	-0,12	-0,61	323,51	299,41	128,89
		60660	299,76																										323,24	299,41
		60672		7,943	19,436	19,445	27,382	27,385	27,271	27,28	27,309	27,314	27,292	27,331	27,35	27,325	27,309			27,227	19,501	19,448	19,451
		60720	299,12																										323,24	299,41
		60768		7,951	19,436	19,445	27,392	27,391	27,281	27,293	27,318	27,333	27,31	27,339	27,361	27,323	27,320					19,449	19,452
		60780	299,28																										323,24	299,41
		60840	298,95																										323,24	299,41
		60864		7,962	19,435	19,444	27,397	27,406	27,287	27,297	27,325	27,347	27,316	27,35	27,368	27,331	27,328			27,239	19,503	19,45	19,452
		60900	298,44															4,88											323,51	299,41
		60960	298,82	7,968	19,437	19,446	27,409	27,411	27,299	27,319	27,341	27,353	27,318	27,36	27,381	27,346	27,340					19,451	19,454						323,51	299,41
		61020	299,2																										323,98	299,41
		61056		7,979	19,437	19,446	27,421	27,421	27,311	27,321	27,355	27,355	27,327	27,367	27,389	27,36	27,348			27,264	19,504	19,451	19,453
		61080	298,05																										323,98	299,41
		61140	299,25																										324,34	299,41
		61152		7,988	19,436	19,446	27,427	27,432	27,315	27,329	27,354	27,372	27,332	27,379	27,398	27,368	27,356					19,451	19,455
		61200	299,54															4,87	0					-1,13	-1,54	-0,23	-0,09	-0,59	324,34	299,41	128,46
		61248		8,000	19,435	19,445	27,44	27,439	27,324	27,343	27,357	27,385	27,358	27,389	27,409	27,372	27,367			27,296	19,5	19,451	19,454
		61260	299,22																										324,34	299,41
		61320	298,52																										324,34	299,41
		61344		8,007	19,437	19,446	27,449	27,449	27,333	27,345	27,372	27,392	27,371	27,396	27,415	27,386	27,376					19,451	19,454
		61380	298,41																										324,56	299,41
		61440	299,59	8,015	19,435	19,446	27,451	27,46	27,351	27,361	27,385	27,392	27,376	27,405	27,425	27,395	27,386			27,296	19,501	19,452	19,454						324,56	299,41
		61500	300,83															4,86											324,77	299,41
		61536		8,029	19,436	19,448	27,474	27,469	27,358	27,368	27,396	27,406	27,377	27,414	27,437	27,399	27,394					19,452	19,453
		61560	300,81																										324,77	299,41
		61620	301,26																										324,08	299,41
		61632		8,037	19,438	19,446	27,478	27,48	27,368	27,378	27,402	27,421	27,394	27,431	27,445	27,414	27,407			27,319	19,499	19,451	19,453
		61680	301,06																										324,08	299,41
		61728		8,043	19,437	19,447	27,482	27,488	27,372	27,388	27,413	27,428	27,399	27,434	27,454	27,422	27,414					19,451	19,451
		61740	300,24																										323,3	299,41
		61800	299,73															4,86	0					-1,11	-1,52	-0,23	-0,08	-0,58	323,3	299,41	129,97
		61824		8,054	19,438	19,447	27,494	27,499	27,382	27,401	27,428	27,435	27,401	27,448	27,461	27,429	27,423			27,357	19,492	19,451	19,453
		61860	299,68																										322,98	299,41
		61920	299,53	8,063	19,44	19,447	27,504	27,508	27,399	27,414	27,433	27,445	27,406	27,452	27,472	27,441	27,433					19,453	19,451						322,98	299,41
		61980	299,32																										322,98	299,41
		62016		8,074	19,436	19,447	27,516	27,514	27,401	27,415	27,433	27,457	27,431	27,466	27,483	27,45	27,442			27,376	19,493	19,448	19,451
		62040	300																										322,98	299,41
		62100	300,45															4,85											322,98	299,41
		62112		8,083	19,437	19,446	27,523	27,525	27,417	27,422	27,457	27,467	27,435	27,467	27,493	27,461	27,452					19,45	19,452
		62160	299,95																										322,98	299,41
		62208		8,093	19,436	19,446	27,531	27,538	27,425	27,43	27,469	27,474	27,438	27,483	27,503	27,474	27,462			27,39	19,502	19,449	19,449
		62220	300,13																										322,56	299,41
		62280	299,71																										322,56	299,41
		62304		8,103	19,437	19,447	27,544	27,545	27,434	27,453	27,471	27,489	27,452	27,496	27,512	27,481	27,473					19,451	19,451
		62340	299,79																										322,25	299,41
		62400	299,11	8,113	19,438	19,447	27,557	27,554	27,447	27,471	27,479	27,498	27,453	27,5	27,519	27,494	27,483	4,84	0	27,413	19,503	19,451	19,452	-1,08	-1,5	-0,21	-0,05	-0,54	322,25	299,41	130,67
		62460	299,39																										322,25	299,41
		62496		8,122	19,438	19,445	27,562	27,566	27,452	27,461	27,489	27,507	27,471	27,512	27,532	27,497	27,490					19,449	19,451
		62520	298,82																										322,25	299,41
		62580	299,22																										322,25	299,41
		62592		8,133	19,437	19,446	27,577	27,572	27,462	27,472	27,499	27,513	27,477	27,518	27,54	27,507	27,498			27,41	19,507	19,45	19,451
		62640	299,57																										322,25	299,41
		62688		8,137	19,437	19,447	27,578	27,58	27,472	27,5	27,513	27,518	27,488	27,53	27,55	27,505	27,509					19,449	19,452
		62700	299,46															4,83											322,25	299,41
		62760	298,66																										322,25	299,41
		62784		8,147	19,438	19,447	27,587	27,593	27,482	27,5	27,521	27,532	27,502	27,539	27,56	27,52	27,520			27,443	19,505	19,449	19,451
		62820	298,24																										322,46	299,41
		62880	299	8,160	19,437	19,446	27,6	27,603	27,485	27,495	27,524	27,541	27,51	27,548	27,57	27,538	27,526					19,448	19,451						322,46	299,41
		62940	299,06																										322,82	299,41
		62976		8,165	19,438	19,446	27,606	27,608	27,492	27,498	27,532	27,548	27,515	27,556	27,575	27,55	27,533			27,472	19,505	19,447	19,453
		63000	298,58															4,82	0					-1,08	-1,5	-0,21	-0,06	-0,54	322,82	299,41	130,31
		63060	299,74																										323,14	299,41
		63072		8,172	19,44	19,446	27,616	27,615	27,509	27,514	27,542	27,558	27,534	27,568	27,586	27,555	27,546					19,45	19,453
		63120	299,86																										323,14	299,41
		63168		8,187	19,438	19,449	27,632	27,63	27,519	27,526	27,548	27,572	27,545	27,573	27,593	27,562	27,555			27,473	19,506	19,449	19,452
		63180	299,95																										323,14	299,41
		63240	300,75																										323,14	299,41
		63264		8,197	19,441	19,448	27,644	27,639	27,521	27,553	27,561	27,582	27,546	27,582	27,606	27,572	27,565					19,447	19,45
		63300	300,12															4,82											322,66	299,41
		63360	300,14	8,201	19,439	19,449	27,645	27,646	27,535	27,549	27,574	27,587	27,56	27,593	27,613	27,575	27,573			27,5	19,499	19,449	19,452						322,66	299,41
		63420	299,44																										322,3	299,41
		63456		8,214	19,439	19,447	27,656	27,659	27,546	27,555	27,584	27,595	27,565	27,603	27,622	27,597	27,583					19,449	19,451
		63480	299,03																										322,3	299,41
		63540	298,79																										322,3	299,41
		63552		8,220	19,435	19,451	27,662	27,664	27,55	27,58	27,595	27,609	27,577	27,615	27,631	27,603	27,595			27,501	19,497	19,449	19,444
		63600	297,85															4,81	0					-1,11	-1,52	-0,23	-0,08	-0,58	322,3	299,41	130,1
		63648		8,230	19,44	19,448	27,673	27,675	27,564	27,573	27,604	27,619	27,594	27,623	27,638	27,608	27,603					19,449	19,452
		63660	298,09																										322,93	299,41
		63720	298,94																										322,93	299,41
		63744		8,239	19,438	19,451	27,683	27,685	27,574	27,579	27,607	27,627	27,594	27,629	27,65	27,62	27,610			27,563	19,5	19,448	19,453
		63780	298,93																										323,45	299,41
		63840	299,82	8,250	19,437	19,451	27,693	27,694	27,584	27,595	27,619	27,636	27,606	27,639	27,658	27,631	27,621					19,449	19,452						323,45	299,41
		63900	299,94															4,80											323,45	299,41
		63936		8,256	19,439	19,449	27,696	27,704	27,595	27,6	27,631	27,643	27,603	27,649	27,669	27,634	27,628			27,556	19,505	19,449	19,451
		63960	299,69																										323,45	299,41
		64020	299,97																										323,24	299,41
		64032		8,265	19,439	19,449	27,708	27,71	27,604	27,608	27,636	27,646	27,612	27,659	27,676	27,638	27,635					19,45	19,451
		64080	299,9																										323,24	299,41
		64128		8,270	19,441	19,448	27,712	27,717	27,61	27,617	27,649	27,664	27,63	27,667	27,686	27,657	27,648			27,555	19,509	19,449	19,454
		64140	300,63																										322,98	299,41
		64200	299,47															4,79	0					-1,15	-1,57	-0,26	-0,11	-0,62	322,98	299,41	130,25
		64224		8,282	19,44	19,45	27,729	27,725	27,615	27,64	27,652	27,67	27,64	27,675	27,694	27,668	27,657					19,45	19,451
		64260	299,67																										322,56	299,41
		64320	299,64	8,288	19,441	19,45	27,733	27,735	27,621	27,65	27,665	27,682	27,655	27,685	27,703	27,674	27,667			27,581	19,511	19,451	19,452						322,56	299,41
		64380	298,74																										322,56	299,41
		64416		8,303	19,44	19,45	27,745	27,751	27,636	27,645	27,673	27,688	27,65	27,692	27,714	27,679	27,672					19,45	19,452
		64440	298,99																										322,56	299,41
		64500	298,6															4,77											322,77	299,41
		64512		8,310	19,443	19,449	27,752	27,761	27,644	27,653	27,683	27,698	27,668	27,699	27,724	27,698	27,683			27,596	19,515	19,451	19,453
		64560	298,81																										322,77	299,41
		64608		8,318	19,441	19,45	27,762	27,764	27,652	27,664	27,689	27,709	27,68	27,712	27,73	27,701	27,692					19,449	19,453
		64620	299,09																										323,08	299,41
		64680	299,53																										323,08	299,41
		64704		8,331	19,44	19,451	27,774	27,779	27,659	27,676	27,698	27,72	27,693	27,718	27,738	27,711	27,702			27,624	19,51	19,45	19,453
		64740	299,06																										323,08	299,41
		64800	299,83	8,336	19,44	19,45	27,782	27,779	27,674	27,682	27,708	27,725	27,699	27,73	27,751	27,717	27,711	4,76	0			19,449	19,452	-1,11	-1,54	-0,24	-0,09	-0,59	323,08	299,41	130,66
		64860	299,53																										323,08	299,41
		64896		8,343	19,441	19,449	27,785	27,791	27,685	27,696	27,722	27,733	27,704	27,74	27,757	27,73	27,721			27,644	19,511	19,45	19,454
		64920	299,48																										323,08	299,41
		64980	299,34																										323,08	299,41
		64992		8,353	19,44	19,45	27,794	27,801	27,689	27,704	27,73	27,739	27,713	27,747	27,764	27,735	27,728					19,451	19,453
		65040	299,85																										323,08	299,41
		65088		8,366	19,439	19,45	27,81	27,811	27,706	27,708	27,739	27,75	27,72	27,757	27,774	27,749	27,738			27,691	19,512	19,452	19,453
		65100	299,47															4,76											323,08	299,41
		65160	299,96																										323,08	299,41
		65184		8,371	19,438	19,448	27,814	27,814	27,722	27,717	27,743	27,765	27,734	27,765	27,785	27,755	27,748					19,45	19,455
		65220	299,37																										322,93	299,41
		65280	299,27	8,384	19,439	19,449	27,826	27,829	27,72	27,725	27,76	27,769	27,732	27,777	27,792	27,763	27,755			27,69	19,509	19,451	19,454						322,93	299,41
		65340	298,74																										322,93	299,41
		65376		8,389	19,439	19,447	27,831	27,833	27,73	27,737	27,767	27,782	27,748	27,784	27,805	27,772	27,766					19,452	19,451
		65400	298,53															4,75	0					-1,12	-1,54	-0,24	-0,09	-0,58	322,93	299,41	130,42
		65460	300,39																										323,19	299,41
		65472		8,401	19,439	19,45	27,846	27,845	27,74	27,759	27,778	27,783	27,758	27,796	27,809	27,782	27,776			27,701	19,501	19,451	19,453
		65520	299,49																										323,19	299,41
		65568		8,409	19,437	19,449	27,851	27,853	27,748	27,758	27,788	27,793	27,772	27,796	27,821	27,791	27,783					19,449	19,454
		65580	299,17																										323,19	299,41
		65640	300,09																										323,19	299,41
		65664		8,419	19,439	19,447	27,862	27,863	27,754	27,782	27,784	27,806	27,772	27,811	27,829	27,802	27,792			27,696	19,501	19,451	19,453
		65700	299,94															4,74											323,19	299,41
		65760	300,13	8,427	19,439	19,448	27,868	27,874	27,762	27,776	27,801	27,816	27,79	27,82	27,838	27,809	27,802					19,448	19,451						323,19	299,41
		65820	299,34																										322,98	299,41
		65856		8,438	19,438	19,448	27,882	27,88	27,77	27,775	27,805	27,827	27,788	27,823	27,848	27,822	27,807			27,716	19,498	19,45	19,452
		65880	299,5																										322,98	299,41
		65940	299,08																										322,98	299,41
		65952		8,449	19,438	19,446	27,89	27,892	27,778	27,787	27,816	27,83	27,806	27,839	27,855	27,828	27,817					19,451	19,454
		66000	299,14															4,73	0					-1,11	-1,52	-0,22	-0,08	-0,58	322,98	299,41	129,8
		66048		8,459	19,437	19,447	27,899	27,903	27,791	27,796	27,827	27,84	27,809	27,842	27,867	27,828	27,825			27,739	19,497	19,45	19,451
		66060	299,11																										323,19	299,41
		66120	298,89																										323,19	299,41
		66144		8,463	19,44	19,447	27,903	27,911	27,803	27,823	27,835	27,851	27,82	27,858	27,873	27,843	27,838					19,451	19,452
		66180	298,46																										323,4	299,41
		66240	299,39	8,471	19,441	19,446	27,914	27,915	27,805	27,819	27,85	27,857	27,832	27,866	27,881	27,854	27,846			27,771	19,504	19,451	19,454						323,4	299,41
		66300	299,95															4,73											323,66	299,41
		66336		8,485	19,435	19,447	27,925	27,926	27,817	27,835	27,858	27,869	27,845	27,872	27,89	27,852	27,855					19,45	19,454
		66360	299,57																										323,66	299,41
		66420	299,54																										323,4	299,41
		66432		8,493	19,438	19,447	27,936	27,935	27,827	27,854	27,866	27,875	27,839	27,881	27,897	27,871	27,864			27,796	19,508	19,452	19,451
		66480	300,01																										323,4	299,41
		66528		8,503	19,437	19,448	27,946	27,944	27,836	27,849	27,871	27,887	27,856	27,889	27,907	27,88	27,872					19,452	19,452
		66540	299,7																										323,24	299,41
		66600	299,29															4,72	0					-1,11	-1,53	-0,22	-0,07	-0,57	323,24	299,41	129,83
		66624		8,508	19,438	19,447	27,95	27,952	27,843	27,867	27,881	27,896	27,864	27,903	27,916	27,889	27,882			27,812	19,514	19,45	19,454
		66660	298,48																										323,24	299,41
		66720	298,35	8,515	19,44	19,448	27,961	27,958	27,854	27,862	27,885	27,9	27,868	27,906	27,923	27,892	27,886					19,449	19,453						323,24	299,41
Tue Nov 13 2018 07:38:32
