# Supplementary material for: Data from calorimetric decay heat measurements of five used PWR 17x17 nuclear fuel assemblies
Source: Data Brief. 2019 Dec 2;28:104917. doi: 10.1016/j.dib.2019.104917 (PMC6926112; doi:10.1016/j.dib.2019.104917)
Supplement: Multimedia component 1 [file mmc1.zip › Data/Calibration data from model measurements/EV_400W_2018-12-03.xlsx]

## Sheet: EV400W 2018-12-03
Tinfo1	Tinfo2	Logg_tid	T1	T2	T3	T4	T5	T6	T7	T8	T9	T10	T11	T12	T13	T14	T15	T16	T17	T18	T19	T20	T21	T22	T23	T24	T25	T26	T27	T28	T29	T30
KSN	EV400W
Kalib. Temperaturstegringsprincipen	EV400W 2018-12-03
KA701	KA702
40	-82
0,00528	0,00520
KA703	KA704
-29	-239
0,00374	0,00517
KA705	KALIB.TEMP
-118	0,0
0,00538	FÖRSTÄRKNING
	007
			_251KA901_A_kW	_251KA509	_251KA501_B1	_251KA501_B2	_251KA502_B1	_251KA502_B2	_251KA511_B1	_251KA511_B2	_251KA511_B3	_251KA511_B4	_251KA511_B5	_251KA511_B6	_251KA511_B7	_251KA511_B8	_251KA511	_251KA751_Vikt	_251KA101	_251KA521_B1	_251KA522_B1	_251KA531_B1	_251KA531_B2	_251KA701	_251KA702	_251KA703	_251KA704	_251KA705	_251EA1	EA1_Börvärde	_251KA901_B_PA
			W	°C	°C	°C	°C	°C	°C	°C	°C	°C	°C	°C	°C	°C	°C	kg	bar	°C	°C	°C	°C	Gy/h	Gy/h	Gy/h	Gy/h	Gy/h	W	W	W
Mon Dec 03 2018 11:15:51		60	394,18																										411,71	395,06
		96		0,287	16,286	16,342	16,6	16,603	16,568	16,61	16,563	16,562	16,483	16,44	16,538	16,405	16,521					19,31	19,312
		120	394,86																										411,71	395,06
		180	395,32																										411,71	395,06
		192		-0,091	16,703	16,744	16,63	16,635	16,522	16,548	16,521	16,52	16,45	16,459	16,593	16,487	16,512			16,505	19,298	19,309	19,311
		240	395,06																										411,71	395,06
		288		-0,534	17,16	17,197	16,64	16,649	16,493	16,503	16,512	16,514	16,433	16,47	16,632	16,532	16,511					19,311	19,312
		300	395,51															9,60											411,71	395,06
		360	395,51																										411,71	395,06
		384		-0,947	17,594	17,619	16,662	16,658	16,469	16,479	16,479	16,534	16,44	16,525	16,663	16,581	16,521			16,511	19,301	19,311	19,316
		420	395,15																										411,71	395,06
		480	394,99	-1,277	17,956	17,983	16,692	16,693	16,463	16,484	16,542	16,557	16,468	16,527	16,691	16,63	16,545					19,311	19,315						411,71	395,06
		540	394,92																										411,71	395,06
		576		-1,535	18,251	18,274	16,728	16,727	16,466	16,559	16,6	16,58	16,511	16,544	16,72	16,662	16,580			16,523	19,301	19,31	19,315
		600	394,69															9,43	0					-1,45	-1,5	-0,43	-0,15	-0,6	411,71	395,06	129,83
		660	394,77																										411,71	395,06
		672		-1,727	18,477	18,494	16,755	16,762	16,488	16,588	16,631	16,605	16,56	16,584	16,75	16,692	16,612					19,31	19,313
		720	394,84																										411,71	395,06
		768		-1,865	18,65	18,668	16,794	16,793	16,507	16,576	16,648	16,676	16,572	16,643	16,784	16,712	16,640			16,577	19,299	19,309	19,313
		780	395,72																										411,71	395,06
		840	395,98																										411,71	395,06
		864		-1,972	18,783	18,799	16,818	16,82	16,557	16,616	16,714	16,661	16,61	16,678	16,812	16,741	16,674					19,31	19,313
		900	395,87															9,27											411,39	395,06
		960	396,76	-2,056	18,881	18,897	16,832	16,834	16,619	16,628	16,678	16,69	16,673	16,73	16,833	16,775	16,703			16,638	19,298	19,31	19,313						411,39	395,06
		1020	395,04																										410,81	395,06
		1056		-2,086	18,961	18,976	16,882	16,882	16,65	16,676	16,743	16,755	16,667	16,755	16,867	16,807	16,740					19,312	19,313
		1080	394,95																										410,81	395,06
		1140	394,63																										410,81	395,06
		1152		-2,123	19,023	19,036	16,902	16,91	16,662	16,686	16,8	16,779	16,687	16,733	16,895	16,832	16,759			16,714	19,296	19,312	19,314
		1200	394,41															9,13	0					-1,45	-1,5	-0,43	-0,15	-0,61	410,81	395,06	129,55
		1248		-2,147	19,072	19,083	16,931	16,931	16,682	16,744	16,809	16,809	16,711	16,76	16,927	16,861	16,788					19,312	19,315
		1260	395,25																										410,81	395,06
		1320	394,75																										410,81	395,06
		1344		-2,148	19,11	19,122	16,965	16,972	16,713	16,79	16,843	16,847	16,73	16,812	16,961	16,894	16,824			16,757	19,294	19,311	19,312
		1380	393,94																										410,81	395,06
		1440	394,13	-2,139	19,141	19,153	17,008	17,009	16,741	16,832	16,852	16,888	16,757	16,851	16,987	16,926	16,854					19,313	19,312						410,81	395,06
		1500	394,3															9,00											411,29	395,06
		1536		-2,148	19,165	19,176	17,018	17,027	16,771	16,835	16,891	16,898	16,829	16,848	17,019	16,953	16,881			16,822	19,295	19,312	19,314
		1560	394,34																										411,29	395,06
		1620	395,75																										411,29	395,06
		1632		-2,138	19,183	19,196	17,049	17,055	16,8	16,855	16,916	16,925	16,864	16,893	17,047	16,986	16,911					19,312	19,314
		1680	396,35																										411,29	395,06
		1728		-2,131	19,201	19,212	17,073	17,077	16,865	16,863	16,931	16,947	16,886	16,908	17,07	17,015	16,936			16,848	19,294	19,311	19,313
		1740	395,84																										410,87	395,06
		1800	394,89															8,88	0					-1,4	-1,45	-0,39	-0,1	-0,55	410,87	395,06	129,68
		1824		-2,131	19,216	19,225	17,093	17,087	16,889	16,917	16,957	16,963	16,918	16,954	17,1	17,04	16,967					19,312	19,312
		1860	394,75																										410,87	395,06
		1920	394,5	-2,089	19,228	19,236	17,14	17,146	16,95	16,971	17,03	16,986	16,955	16,983	17,127	17,067	17,009			16,896	19,294	19,312	19,312						410,87	395,06
		1980	393,69																										410,87	395,06
		2016		-2,075	19,236	19,247	17,163	17,169	16,96	16,961	17,027	17,055	16,994	16,994	17,158	17,101	17,031					19,311	19,313
		2040	394,09																										410,87	395,06
		2100	394,38															8,78											411,39	395,06
		2112		-2,052	19,245	19,254	17,199	17,196	16,98	16,994	17,066	17,066	17,013	17,042	17,191	17,119	17,059			16,982	19,294	19,311	19,314
		2160	394,81																										411,39	395,06
		2208		-2,025	19,253	19,262	17,228	17,237	17,009	17,028	17,124	17,096	17,036	17,089	17,214	17,154	17,094					19,31	19,314
		2220	395,11																										411,39	395,06
		2280	394,63																										411,39	395,06
		2304		-2,007	19,258	19,268	17,257	17,255	17,021	17,045	17,104	17,142	17,038	17,121	17,253	17,182	17,113			17,049	19,292	19,312	19,313
		2340	395,68																										411,39	395,06
		2400	395,01	-1,983	19,265	19,273	17,288	17,283	17,044	17,071	17,149	17,166	17,082	17,141	17,288	17,211	17,144	8,67	0			19,31	19,31	-1,42	-1,47	-0,41	-0,11	-0,58	411,39	395,06	130,03
		2460	395,08																										411,39	395,06
		2496		-1,953	19,268	19,278	17,316	17,323	17,088	17,111	17,208	17,189	17,111	17,173	17,322	17,241	17,180			17,121	19,293	19,311	19,314
		2520	394,48																										411,39	395,06
		2580	394,79																										411,39	395,06
		2592		-1,930	19,274	19,282	17,348	17,349	17,101	17,137	17,218	17,234	17,126	17,182	17,35	17,272	17,202					19,311	19,313
		2640	395,95																										411,39	395,06
		2688		-1,906	19,275	19,286	17,371	17,378	17,129	17,182	17,22	17,285	17,163	17,156	17,384	17,307	17,228			17,148	19,295	19,312	19,314
		2700	394,85															8,58											411,39	395,06
		2760	396,26																										411,39	395,06
		2784		-1,874	19,278	19,288	17,407	17,411	17,163	17,206	17,294	17,285	17,203	17,227	17,422	17,337	17,267					19,313	19,314
		2820	395,63																										411,13	395,06
		2880	394,49	-1,860	19,279	19,289	17,424	17,424	17,217	17,221	17,264	17,301	17,227	17,27	17,449	17,365	17,289			17,187	19,292	19,312	19,311						411,13	395,06
		2940	395,28																										411,13	395,06
		2976		-1,823	19,281	19,292	17,464	17,463	17,259	17,233	17,34	17,35	17,259	17,261	17,481	17,397	17,322					19,312	19,313
		3000	394,86															8,50	0					-1,45	-1,5	-0,43	-0,16	-0,61	411,13	395,06	130,76
		3060	394,8																										411,13	395,06
		3072		-1,813	19,283	19,291	17,469	17,48	17,286	17,268	17,33	17,353	17,335	17,318	17,518	17,419	17,353			17,234	19,296	19,312	19,313
		3120	395,33																										411,13	395,06
		3168		-1,780	19,283	19,294	17,509	17,509	17,295	17,326	17,399	17,357	17,337	17,357	17,547	17,456	17,384					19,313	19,314
		3180	394,63																										411,13	395,06
		3240	394,49																										411,13	395,06
		3264		-1,747	19,288	19,295	17,547	17,542	17,348	17,357	17,407	17,419	17,367	17,369	17,565	17,487	17,415			17,333	19,296	19,308	19,312
		3300	393,48															8,43											411,55	395,06
		3360	393,71	-1,722	19,287	19,298	17,57	17,571	17,364	17,388	17,445	17,449	17,381	17,378	17,609	17,504	17,440					19,311	19,312						411,55	395,06
		3420	394,58																										412,07	395,06
		3456		-1,691	19,287	19,298	17,603	17,6	17,381	17,401	17,489	17,481	17,429	17,415	17,639	17,53	17,471			17,399	19,295	19,311	19,314
		3480	395,45																										412,07	395,06
		3540	395,96																										412,07	395,06
		3552		-1,668	19,287	19,298	17,624	17,625	17,446	17,42	17,465	17,503	17,452	17,43	17,673	17,562	17,494					19,309	19,314
		3600	396,35															8,36	0					-1,47	-1,53	-0,45	-0,17	-0,64	412,07	395,06	130,28
		3648		-1,633	19,288	19,298	17,658	17,661	17,469	17,454	17,521	17,53	17,464	17,464	17,702	17,59	17,524			17,417	19,295	19,311	19,313
		3660	396,45																										411,5	395,06
		3720	395,64																										411,5	395,06
		3744		-1,610	19,29	19,3	17,681	17,69	17,48	17,487	17,557	17,558	17,503	17,489	17,732	17,609	17,552					19,311	19,311
		3780	395,73																										411,08	395,06
		3840	395,76	-1,583	19,291	19,302	17,709	17,718	17,481	17,501	17,568	17,605	17,538	17,533	17,768	17,647	17,580			17,473	19,297	19,31	19,311						411,08	395,06
		3900	395,93															8,30											410,81	395,06
		3936		-1,565	19,29	19,301	17,723	17,738	17,512	17,534	17,591	17,617	17,576	17,566	17,799	17,665	17,607					19,31	19,313
		3960	395,63																										410,81	395,06
		4020	394,78																										410,55	395,06
		4032		-1,538	19,291	19,301	17,755	17,761	17,577	17,567	17,63	17,627	17,581	17,613	17,824	17,693	17,639			17,53	19,296	19,311	19,313
		4080	394,74																										410,55	395,06
		4128		-1,508	19,291	19,302	17,781	17,797	17,577	17,595	17,665	17,691	17,607	17,631	17,859	17,725	17,669					19,311	19,312
		4140	395,51																										410,55	395,06
		4200	394,79															8,25	0					-1,46	-1,5	-0,43	-0,16	-0,61	410,55	395,06	130,25
		4224		-1,468	19,292	19,302	17,827	17,83	17,599	17,632	17,697	17,722	17,641	17,634	17,895	17,758	17,697			17,635	19,295	19,31	19,313
		4260	394,56																										410,55	395,06
		4320	394,8	-1,446	19,293	19,302	17,852	17,851	17,619	17,663	17,741	17,729	17,685	17,673	17,931	17,786	17,728					19,311	19,313						410,55	395,06
		4380	394,69																										410,81	395,06
		4416		-1,421	19,291	19,302	17,874	17,878	17,67	17,684	17,748	17,726	17,713	17,748	17,957	17,815	17,758			17,674	19,297	19,311	19,314
		4440	394,52																										410,81	395,06
		4500	395,46															8,20											410,81	395,06
		4512		-1,401	19,292	19,303	17,895	17,898	17,693	17,697	17,74	17,761	17,738	17,764	17,984	17,833	17,776					19,312	19,313
		4560	395,53																										410,81	395,06
		4608		-1,375	19,293	19,304	17,921	17,925	17,713	17,743	17,793	17,806	17,759	17,815	18,014	17,866	17,814			17,717	19,299	19,312	19,314
		4620	395,32																										410,81	395,06
		4680	395,7																										410,81	395,06
		4704		-1,337	19,292	19,303	17,963	17,958	17,759	17,768	17,833	17,859	17,775	17,831	18,049	17,89	17,845					19,312	19,313
		4740	395,45																										410,6	395,06
		4800	395,09	-1,299	19,292	19,304	17,998	18	17,788	17,801	17,88	17,891	17,822	17,845	18,081	17,921	17,879	8,14	0	17,76	19,297	19,312	19,314	-1,42	-1,46	-0,4	-0,11	-0,56	410,6	395,06	130,16
		4860	394,68																										410,6	395,06
		4896		-1,283	19,293	19,305	18,016	18,016	17,798	17,822	17,87	17,9	17,836	17,831	18,214	17,947	17,902					19,314	19,314
		4920	394,37																										410,6	395,06
		4980	394,25																										411,02	395,06
		4992		-1,244	19,291	19,303	18,055	18,05	17,843	17,864	17,952	17,915	17,852	17,872	18,211	17,979	17,936			17,839	19,299	19,31	19,315
		5040	394,52																										411,02	395,06
		5088		-1,226	19,291	19,303	18,07	18,073	17,869	17,874	17,927	17,964	17,905	17,899	18,215	18,009	17,958					19,31	19,314
		5100	394,54															8,11											411,29	395,06
		5160	395,44																										411,29	395,06
		5184		-1,192	19,293	19,304	18,105	18,108	17,893	17,936	17,977	18,003	17,908	17,934	18,23	18,037	17,990			17,893	19,301	19,312	19,314
		5220	394,88																										411,29	395,06
		5280	395,08	-1,180	19,292	19,303	18,113	18,121	17,927	17,939	17,987	17,985	17,953	18	18,247	18,061	18,012					19,31	19,314						411,29	395,06
		5340	395,08																										411,29	395,06
		5376		-1,142	19,29	19,303	18,16	18,149	17,937	17,975	18,007	18,049	17,96	18,037	18,269	18,091	18,041			17,913	19,303	19,314	19,316
		5400	395,92															8,07	0					-1,48	-1,53	-0,45	-0,18	-0,64	411,29	395,06	130,22
		5460	395,63																										411,02	395,06
		5472		-1,112	19,29	19,303	18,183	18,185	17,95	17,984	18,042	18,087	17,983	18,09	18,292	18,113	18,068					19,311	19,312
		5520	394,57																										411,02	395,06
		5568		-1,085	19,291	19,303	18,212	18,213	17,972	18,01	18,091	18,089	18,017	18,06	18,32	18,137	18,087			17,992	19,3	19,311	19,313
		5580	394,9																										411,02	395,06
		5640	394,06																										411,02	395,06
		5664		-1,055	19,294	19,304	18,24	18,248	17,998	18,09	18,098	18,155	18,017	18,1	18,349	18,161	18,121					19,312	19,313
		5700	394,49															8,04											411,23	395,06
		5760	395,58	-1,026	19,296	19,303	18,272	18,274	18,039	18,107	18,128	18,177	18,041	18,15	18,382	18,196	18,153			18,039	19,3	19,311	19,317						411,23	395,06
		5820	396,02																										411,23	395,06
		5856		-1,004	19,294	19,304	18,288	18,302	18,086	18,16	18,16	18,181	18,059	18,161	18,414	18,226	18,181					19,311	19,311
		5880	395,37																										411,23	395,06
		5940	395,38																										411,02	395,06
		5952		-0,980	19,295	19,303	18,317	18,321	18,103	18,165	18,176	18,206	18,1	18,205	18,443	18,248	18,206			18,067	19,301	19,313	19,313
		6000	394,93															8,00	0					-1,47	-1,52	-0,44	-0,17	-0,62	411,02	395,06	129,95
		6048		-0,940	19,293	19,305	18,354	18,365	18,138	18,154	18,257	18,212	18,121	18,157	18,472	18,288	18,225					19,311	19,312
		6060	395,94																										411,02	395,06
		6120	395,63																										411,02	395,06
		6144		-0,933	19,293	19,302	18,359	18,369	18,151	18,211	18,201	18,264	18,174	18,168	18,498	18,316	18,248			18,115	19,302	19,307	19,314
		6180	394,22																										411,02	395,06
		6240	394,45	-0,887	19,293	19,305	18,409	18,414	18,19	18,213	18,306	18,251	18,218	18,196	18,529	18,329	18,279					19,311	19,313						411,02	395,06
		6300	395,19															7,97											411,39	395,06
		6336		-0,879	19,287	19,306	18,414	18,421	18,224	18,217	18,254	18,288	18,247	18,239	18,538	18,372	18,297			18,211	19,304	19,311	19,312
		6360	395,76																										411,39	395,06
		6420	395,65																										411,13	395,06
		6432		-0,852	19,294	19,303	18,448	18,445	18,275	18,266	18,31	18,332	18,308	18,275	18,563	18,392	18,340					19,311	19,314
		6480	394,28																										411,13	395,06
		6528		-0,818	19,29	19,304	18,482	18,475	18,301	18,29	18,364	18,344	18,298	18,322	18,589	18,414	18,365			18,279	19,302	19,311	19,314
		6540	394,55																										411,39	395,06
		6600	395,24															7,96	0					-1,48	-1,54	-0,45	-0,18	-0,64	411,39	395,06	129,18
		6624		-0,791	19,294	19,304	18,506	18,51	18,304	18,314	18,381	18,388	18,326	18,344	18,621	18,439	18,390					19,31	19,313
		6660	395,03																										411,39	395,06
		6720	394,46	-0,768	19,291	19,31	18,531	18,535	18,327	18,348	18,399	18,407	18,364	18,352	18,648	18,467	18,414			18,32	19,302	19,314	19,319						411,39	395,06
		6780	394,53																										411,39	395,06
		6816		-0,731	19,293	19,303	18,565	18,57	18,365	18,385	18,433	18,458	18,386	18,404	18,68	18,493	18,450					19,312	19,314
		6840	395,31																										411,65	395,06
		6900	394,94															7,92											411,65	395,06
		6912		-0,694	19,293	19,306	18,604	18,607	18,408	18,407	18,488	18,481	18,425	18,408	18,711	18,525	18,482			18,364	19,302	19,312	19,314
		6960	394,79																										411,65	395,06
		7008		-0,674	19,293	19,305	18,621	18,628	18,422	18,436	18,478	18,512	18,441	18,437	18,738	18,548	18,501					19,312	19,315
		7020	395,42																										411,65	395,06
		7080	395,11																										411,65	395,06
		7104		-0,651	19,295	19,304	18,65	18,646	18,43	18,481	18,546	18,491	18,466	18,465	18,773	18,58	18,529			18,419	19,304	19,313	19,314
		7140	394,47																										411,65	395,06
		7200	395,18	-0,627	19,294	19,305	18,67	18,675	18,469	18,472	18,507	18,559	18,497	18,49	18,799	18,608	18,550	7,91	0			19,312	19,315	-1,43	-1,47	-0,41	-0,12	-0,58	411,65	395,06	128,93
		7260	395,6																										411,65	395,06
		7296		-0,614	19,295	19,305	18,685	18,686	18,491	18,502	18,575	18,546	18,525	18,505	18,826	18,635	18,576			18,483	19,304	19,312	19,314
		7320	394,72																										411,65	395,06
		7380	395,17																										411,65	395,06
		7392		-0,583	19,293	19,304	18,716	18,714	18,557	18,533	18,567	18,579	18,562	18,553	18,847	18,658	18,607					19,312	19,314
		7440	395,28																										411,65	395,06
		7488		-0,548	19,295	19,303	18,755	18,747	18,584	18,573	18,608	18,631	18,586	18,597	18,736	18,681	18,624			18,555	19,304	19,311	19,315
		7500	395,08															7,88											411,65	395,06
		7560	394,41																										411,65	395,06
		7584		-0,519	19,294	19,304	18,778	18,782	18,588	18,595	18,644	18,672	18,593	18,6	18,764	18,713	18,646					19,313	19,316
		7620	395,46																										411,65	395,06
		7680	394,56	-0,493	19,295	19,305	18,805	18,809	18,592	18,623	18,671	18,711	18,645	18,63	18,793	18,739	18,675			18,591	19,304	19,31	19,315						411,65	395,06
		7740	395,07																										411,65	395,06
		7776		-0,472	19,296	19,304	18,828	18,829	18,627	18,661	18,72	18,695	18,668	18,669	18,824	18,762	18,703					19,314	19,312
		7800	394,49															7,88	0					-1,49	-1,55	-0,46	-0,2	-0,66	411,65	395,06	129,22
		7860	394,55																										411,65	395,06
		7872		-0,457	19,294	19,305	18,842	18,844	18,699	18,66	18,695	18,73	18,688	18,696	18,845	18,782	18,724			18,647	19,306	19,311	19,314
		7920	393,85																										411,97	395,06
		7968		-0,417	19,297	19,306	18,882	18,887	18,723	18,711	18,758	18,763	18,696	18,719	18,872	18,823	18,758					19,311	19,316
		7980	394,16																										411,97	395,06
		8040	394,02																										412,44	395,06
		8064		-0,390	19,295	19,304	18,904	18,914	18,727	18,717	18,786	18,798	18,709	18,753	18,892	18,846	18,778			18,69	19,309	19,315	19,317
		8100	394,45															7,86											412,44	395,06
		8160	395,7	-0,369	19,297	19,308	18,937	18,931	18,726	18,74	18,832	18,816	18,756	18,746	18,919	18,872	18,801					19,314	19,316						412,86	395,06
		8220	395,9																										412,86	395,06
		8256		-0,329	19,295	19,306	18,968	18,975	18,747	18,811	18,825	18,867	18,781	18,799	18,948	18,89	18,833			18,735	19,31	19,313	19,316
		8280	395,38																										412,6	395,06
		8340	396,18																										412,6	395,06
		8352		-0,299	19,294	19,305	19	19,001	18,781	18,821	18,879	18,862	18,81	18,85	18,977	18,922	18,863					19,312	19,315
		8400	395,27															7,85	0					-1,47	-1,52	-0,44	-0,17	-0,63	412,34	395,06	129,57
		8448		-0,294	19,294	19,307	19,002	19,012	18,8	18,822	18,875	18,887	18,83	18,847	19,003	18,953	18,877			18,782	19,31	19,313	19,316
		8460	395,04																										412,34	395,06
		8520	394,68																										412,34	395,06
		8544		-0,242	19,295	19,307	19,051	19,067	18,846	18,856	18,941	18,945	18,851	18,851	19,032	18,987	18,914					19,314	19,315
		8580	395,13																										412,34	395,06
		8640	395,12	-0,232	19,297	19,305	19,071	19,067	18,858	18,889	18,957	18,933	18,875	18,877	19,063	19,01	18,933			18,843	19,309	19,312	19,314						412,34	395,06
		8700	395,52															7,83											412,34	395,06
		8736		-0,199	19,295	19,305	19,099	19,104	18,901	18,918	18,953	18,958	18,93	18,91	19,083	19,035	18,961					19,312	19,315
		8760	394,91																										412,34	395,06
		8820	395,31																										412,34	395,06
		8832		-0,181	19,295	19,306	19,123	19,116	18,947	18,943	18,956	18,987	18,957	18,95	19,109	19,061	18,989			18,908	19,311	19,314	19,313
		8880	394,73																										412,34	395,06
		8928		-0,153	19,297	19,307	19,145	19,153	18,98	18,994	19,012	19,035	18,983	18,97	19,134	19,081	19,024					19,312	19,314
		8940	394,53																										412,34	395,06
		9000	394,63															7,82	0					-1,49	-1,54	-0,46	-0,2	-0,66	412,34	395,06	129,98
		9024		-0,133	19,296	19,308	19,165	19,173	19,006	18,996	19,038	19,05	19,015	19,035	19,157	19,107	19,051			18,965	19,309	19,312	19,315
		9060	394,99																										412,34	395,06
		9120	394,72	-0,103	19,294	19,306	19,194	19,201	19,008	19,022	19,078	19,085	19,032	19,069	19,185	19,132	19,076					19,312	19,315						412,34	395,06
		9180	395,38																										412,34	395,06
		9216		-0,078	19,297	19,307	19,223	19,226	19,035	19,046	19,1	19,116	19,053	19,092	19,211	19,157	19,101			18,998	19,312	19,312	19,315
		9240	394,83																										412,34	395,06
		9300	394,97															7,81											412,34	395,06
		9312		-0,053	19,296	19,306	19,245	19,252	19,067	19,07	19,112	19,143	19,055	19,088	19,243	19,185	19,120					19,311	19,314
		9360	395,63																										412,34	395,06
		9408		-0,012	19,296	19,305	19,285	19,293	19,1	19,099	19,171	19,17	19,097	19,119	19,266	19,214	19,155			19,045	19,31	19,314	19,315
		9420	394,98																										412,34	395,06
		9480	394,73																										412,34	395,06
		9504		0,019	19,293	19,307	19,315	19,323	19,102	19,127	19,199	19,212	19,1	19,131	19,294	19,242	19,176					19,312	19,313
		9540	395,02																										412,34	395,06
		9600	395,45	0,043	19,295	19,306	19,341	19,346	19,133	19,192	19,199	19,223	19,121	19,164	19,325	19,254	19,201	7,81	0	19,109	19,309	19,311	19,314	-1,44	-1,48	-0,41	-0,13	-0,59	412,34	395,06	130,3
		9660	395,59																										412,34	395,06
		9696		0,073	19,298	19,306	19,371	19,379	19,152	19,178	19,262	19,249	19,171	19,176	19,353	19,296	19,230					19,313	19,315
		9720	395,02																										412,02	395,06
		9780	394,59																										412,02	395,06
		9792		0,079	19,296	19,308	19,378	19,385	19,221	19,193	19,22	19,256	19,216	19,188	19,373	19,328	19,249			19,165	19,311	19,31	19,314
		9840	395,03																										412,02	395,06
		9888		0,111	19,296	19,305	19,411	19,412	19,238	19,223	19,275	19,289	19,228	19,227	19,397	19,35	19,278					19,311	19,313
		9900	395,68															7,79											412,02	395,06
		9960	394,79																										412,02	395,06
		9984		0,131	19,297	19,307	19,427	19,438	19,26	19,25	19,311	19,298	19,259	19,293	19,421	19,373	19,308			19,221	19,309	19,314	19,314
		10020	394,97																										412,02	395,06
		10080	394,75	0,159	19,295	19,306	19,464	19,455	19,263	19,266	19,338	19,352	19,284	19,333	19,444	19,392	19,334					19,314	19,314						412,02	395,06
		10140	394,11																										412,02	395,06
		10176		0,181	19,298	19,307	19,475	19,493	19,297	19,308	19,345	19,384	19,303	19,317	19,473	19,419	19,356			19,291	19,309	19,313	19,315
		10200	393,39															7,79	0					-1,43	-1,48	-0,41	-0,13	-0,59	412,02	395,06	130,07
		10260	394,12																										412,02	395,06
		10272		0,210	19,295	19,309	19,511	19,513	19,316	19,324	19,39	19,416	19,335	19,347	19,498	19,443	19,384					19,311	19,314
		10320	394,63																										412,65	395,06
		10368		0,242	19,297	19,307	19,537	19,551	19,332	19,346	19,429	19,426	19,369	19,358	19,52	19,468	19,406			19,335	19,31	19,312	19,315
		10380	394,51																										412,65	395,06
		10440	395,58																										412,97	395,06
		10464		0,267	19,297	19,307	19,568	19,57	19,378	19,372	19,419	19,452	19,404	19,395	19,55	19,499	19,434					19,314	19,315
		10500	395,69															7,78											412,97	395,06
		10560	396,2	0,299	19,297	19,307	19,6	19,602	19,395	19,467	19,491	19,484	19,423	19,422	19,582	19,526	19,474			19,375	19,31	19,311	19,315						412,76	395,06
		10620	395,73																										412,76	395,06
		10656		0,321	19,297	19,308	19,623	19,625	19,407	19,505	19,498	19,514	19,432	19,462	19,609	19,558	19,498					19,311	19,315
		10680	395,01																										412,44	395,06
		10740	394,78																										412,44	395,06
		10752		0,357	19,296	19,307	19,661	19,656	19,428	19,476	19,527	19,541	19,453	19,465	19,637	19,589	19,514			19,409	19,31	19,313	19,314
		10800	395,87															7,78	0					-1,46	-1,51	-0,43	-0,16	-0,62	412,44	395,06	130,02
		10848		0,374	19,297	19,307	19,679	19,673	19,464	19,513	19,563	19,549	19,491	19,464	19,661	19,606	19,539					19,312	19,315
		10860	395,33																										412,44	395,06
		10920	394,56																										412,44	395,06
		10944		0,376	19,3	19,307	19,679	19,681	19,49	19,512	19,558	19,552	19,518	19,492	19,69	19,632	19,555			19,467	19,311	19,313	19,315
		10980	394,44																										412,44	395,06
		11040	394,61	0,431	19,299	19,307	19,729	19,739	19,565	19,55	19,601	19,596	19,533	19,53	19,706	19,672	19,594					19,311	19,314						412,65	395,06
		11100	395,25															7,77											412,65	395,06
		11136		0,435	19,298	19,307	19,738	19,736	19,572	19,577	19,609	19,616	19,563	19,549	19,736	19,688	19,614			19,516	19,31	19,311	19,316
		11160	394,72																										412,65	395,06
		11220	394,79																										412,65	395,06
		11232		0,473	19,297	19,307	19,777	19,773	19,598	19,587	19,65	19,633	19,589	19,574	19,761	19,712	19,638					19,312	19,316
		11280	394,19																										412,65	395,06
		11328		0,497	19,297	19,306	19,793	19,804	19,624	19,622	19,661	19,674	19,651	19,59	19,782	19,738	19,668			19,576	19,312	19,31	19,316
		11340	394																										412,65	395,06
		11400	394,85															7,77	0					-1,44	-1,49	-0,41	-0,14	-0,6	412,97	395,06	130,44
		11424		0,520	19,297	19,307	19,822	19,822	19,644	19,659	19,705	19,7	19,674	19,634	19,812	19,764	19,699					19,312	19,314
		11460	394,5																										412,97	395,06
		11520	394,9	0,542	19,298	19,306	19,841	19,846	19,693	19,676	19,701	19,721	19,675	19,653	19,835	19,789	19,718			19,614	19,313	19,312	19,317						413,23	395,06
		11580	394,92																										413,23	395,06
		11616		0,580	19,299	19,307	19,882	19,884	19,701	19,716	19,751	19,765	19,701	19,688	19,86	19,814	19,749					19,313	19,315
		11640	394,81																										413,23	395,06
		11700	395,64															7,76											413,23	395,06
		11712		0,594	19,298	19,309	19,892	19,903	19,707	19,735	19,763	19,792	19,717	19,72	19,887	19,846	19,771			19,693	19,313	19,311	19,318
		11760	395,59																										413,23	395,06
		11808		0,619	19,3	19,308	19,921	19,924	19,727	19,752	19,805	19,793	19,759	19,75	19,913	19,856	19,794					19,311	19,316
		11820	395,34																										413,23	395,06
		11880	395,05																										413,23	395,06
		11904		0,645	19,299	19,309	19,949	19,949	19,803	19,766	19,824	19,828	19,777	19,805	19,939	19,883	19,828			19,728	19,311	19,31	19,317
		11940	395,09																										413,23	395,06
		12000	395,71	0,676	19,301	19,31	19,976	19,988	19,81	19,795	19,854	19,873	19,816	19,799	19,962	19,917	19,853	7,76	0			19,312	19,316	-1,44	-1,49	-0,42	-0,14	-0,59	413,23	395,06	130,46
		12060	395,96																										413,23	395,06
		12096		0,707	19,3	19,31	20,013	20,012	19,809	19,827	19,898	19,873	19,832	19,834	19,991	19,933	19,875			19,782	19,314	19,311	19,316
		12120	395,28																										412,86	395,06
		12180	394,87																										412,86	395,06
		12192		0,726	19,301	19,309	20,029	20,034	19,844	19,854	19,918	19,891	19,852	19,862	20,115	19,963	19,912					19,314	19,315
		12240	395,05																										412,65	395,06
		12288		0,744	19,3	19,31	20,049	20,05	19,911	19,876	19,921	19,918	19,9	19,897	20,037	19,989	19,931			19,845	19,316	19,316	19,316
		12300	396,05															7,75											412,65	395,06
		12360	394,97																										412,65	395,06
		12384		0,768	19,3	19,308	20,068	20,077	19,913	19,908	19,937	19,965	19,927	19,934	20,109	20,007	19,963					19,314	19,315
		12420	395,95																										412,65	395,06
		12480	395,38	0,793	19,301	19,31	20,095	20,102	19,925	19,939	19,998	19,969	19,938	19,973	20,116	20,044	19,988			19,891	19,316	19,315	19,317						412,65	395,06
		12540	394,66																										412,65	395,06
		12576		0,821	19,301	19,31	20,124	20,128	19,964	19,949	19,997	20,011	19,951	19,968	20,13	20,056	20,003					19,314	19,318
		12600	394,46															7,75	0					-1,46	-1,51	-0,43	-0,16	-0,62	412,65	395,06	130,54
		12660	394,77																										412,65	395,06
		12672		0,849	19,302	19,31	20,154	20,157	19,974	19,974	20,022	20,06	19,981	19,971	20,148	20,078	20,026			19,953	19,318	19,314	19,315
		12720	394,67																										412,65	395,06
		12768		0,874	19,302	19,311	20,182	20,179	19,98	20,017	20,059	20,077	20,013	20,026	20,17	20,116	20,057					19,316	19,317
		12780	394,84																										412,65	395,06
		12840	394,91																										412,91	395,06
		12864		0,903	19,304	19,309	20,21	20,208	19,992	20,02	20,098	20,084	20,037	20,084	20,191	20,146	20,081			20,005	19,316	19,314	19,317
		12900	394,95															7,75											412,91	395,06
		12960	395,07	0,920	19,304	19,312	20,222	20,234	20,018	20,04	20,096	20,138	20,068	20,054	20,215	20,165	20,099					19,314	19,315						412,91	395,06
		13020	395,01																										412,91	395,06
		13056		0,947	19,306	19,312	20,256	20,255	20,041	20,061	20,145	20,111	20,068	20,113	20,242	20,18	20,120			20,039	19,317	19,312	19,316
		13080	394,51																										412,91	395,06
		13140	394,78																										412,91	395,06
		13152		0,973	19,302	19,313	20,276	20,286	20,07	20,086	20,159	20,158	20,082	20,109	20,263	20,213	20,143					19,314	19,315
		13200	394,54															7,74	0					-1,47	-1,52	-0,44	-0,17	-0,62	413,12	395,06	130,43
		13248		0,988	19,3	19,313	20,291	20,297	20,087	20,123	20,159	20,165	20,136	20,14	20,286	20,241	20,167			20,099	19,317	19,313	19,316
		13260	395,04																										413,12	395,06
		13320	395,78																										413,12	395,06
		13344		1,026	19,305	19,312	20,33	20,338	20,139	20,17	20,207	20,197	20,165	20,17	20,312	20,265	20,203					19,312	19,316
		13380	395,76																										413,12	395,06
		13440	395,82	1,051	19,301	19,314	20,357	20,36	20,169	20,178	20,216	20,27	20,183	20,175	20,339	20,286	20,227			20,158	19,32	19,314	19,313						413,12	395,06
		13500	395,19															7,74											413,12	395,06
		13536		1,084	19,301	19,312	20,392	20,389	20,191	20,248	20,296	20,243	20,217	20,234	20,367	20,31	20,263					19,314	19,315
		13560	395,33																										412,86	395,06
		13620	394,88																										412,86	395,06
		13632		1,104	19,303	19,312	20,409	20,414	20,197	20,239	20,26	20,323	20,224	20,233	20,391	20,347	20,277			20,191	19,318	19,314	19,318
		13680	395,41																										412,86	395,06
		13728		1,126	19,303	19,313	20,435	20,434	20,219	20,267	20,307	20,331	20,236	20,273	20,42	20,365	20,302					19,314	19,314
		13740	395,67																										412,86	395,06
		13800	395,44															7,74	0					-1,46	-1,5	-0,43	-0,15	-0,61	412,65	395,06	130,48
		13824		1,150	19,303	19,314	20,458	20,458	20,252	20,273	20,318	20,324	20,277	20,266	20,441	20,388	20,317			20,231	19,318	19,314	19,314
		13860	394,22																										412,65	395,06
		13920	395,23	1,175	19,303	19,313	20,48	20,487	20,272	20,302	20,342	20,388	20,301	20,303	20,464	20,415	20,348					19,314	19,315						412,65	395,06
		13980	394,97																										412,65	395,06
		14016		1,197	19,305	19,312	20,505	20,505	20,295	20,332	20,362	20,408	20,314	20,336	20,493	20,439	20,372			20,274	19,32	19,314	19,315
		14040	394,46																										412,65	395,06
		14100	394,12															7,74											412,65	395,06
		14112		1,215	19,303	19,312	20,519	20,525	20,303	20,333	20,405	20,401	20,355	20,415	20,516	20,462	20,399					19,312	19,315
		14160	394,21																										413,02	395,06
		14208		1,238	19,302	19,315	20,543	20,55	20,378	20,375	20,402	20,419	20,398	20,434	20,533	20,488	20,428			20,327	19,321	19,315	19,317
		14220	396,03																										413,02	395,06
		14280	395,55																										413,02	395,06
		14304		1,272	19,3	19,311	20,579	20,577	20,389	20,402	20,459	20,466	20,403	20,437	20,559	20,515	20,454					19,313	19,316
		14340	395,14																										413,02	395,06
		14400	395,5	1,304	19,302	19,312	20,612	20,611	20,42	20,449	20,498	20,488	20,426	20,426	20,583	20,534	20,478	7,74	0	20,388	19,322	19,314	19,318	-1,49	-1,53	-0,45	-0,19	-0,63	412,76	395,06	130,67
		14460	394,32																										412,76	395,06
		14496		1,320	19,305	19,313	20,629	20,63	20,416	20,469	20,541	20,493	20,448	20,454	20,613	20,561	20,499					19,315	19,317
		14520	395,01																										412,76	395,06
		14580	394,97																										412,76	395,06
		14592		1,347	19,303	19,313	20,654	20,657	20,445	20,454	20,541	20,534	20,464	20,489	20,636	20,601	20,520			20,455	19,324	19,313	19,317
		14640	393,97																										412,97	395,06
		14688		1,371	19,302	19,312	20,678	20,677	20,458	20,509	20,53	20,577	20,487	20,507	20,662	20,618	20,543					19,314	19,318
		14700	395,33															7,73											412,97	395,06
		14760	396,46																										413,23	395,06
		14784		1,395	19,3	19,312	20,699	20,702	20,498	20,516	20,597	20,561	20,521	20,533	20,687	20,634	20,568			20,481	19,322	19,313	19,32
		14820	395,25																										413,23	395,06
		14880	394,67	1,426	19,304	19,311	20,73	20,737	20,519	20,537	20,623	20,596	20,552	20,54	20,71	20,664	20,593					19,314	19,319						412,81	395,06
		14940	394,46																										412,81	395,06
		14976		1,441	19,304	19,312	20,747	20,75	20,542	20,566	20,597	20,652	20,576	20,595	20,735	20,69	20,619			20,523	19,322	19,315	19,317
		15000	394,69															7,73	0					-1,49	-1,53	-0,47	-0,22	-0,68	412,81	395,06	130,31
		15060	394,46																										412,81	395,06
		15072		1,457	19,304	19,313	20,765	20,767	20,579	20,598	20,655	20,633	20,585	20,616	20,759	20,707	20,642					19,312	19,315
		15120	395,57																										413,12	395,06
		15168		1,499	19,305	19,312	20,802	20,812	20,612	20,619	20,675	20,712	20,608	20,618	20,781	20,734	20,670			20,576	19,323	19,317	19,316
		15180	396,04																										413,12	395,06
		15240	395,19																										412,81	395,06
		15264		1,526	19,304	19,311	20,831	20,836	20,641	20,657	20,715	20,709	20,656	20,633	20,81	20,762	20,698					19,314	19,317
		15300	395,01															7,73											412,81	395,06
		15360	394,99	1,524	19,302	19,312	20,83	20,832	20,657	20,677	20,708	20,694	20,663	20,66	20,831	20,784	20,709			20,648	19,326	19,315	19,317						412,81	395,06
		15420	394,64																										412,81	395,06
		15456		1,577	19,302	19,312	20,884	20,884	20,71	20,685	20,76	20,737	20,727	20,682	20,855	20,814	20,746					19,315	19,317
		15480	394,66																										412,81	395,06
		15540	394,55																										412,81	395,06
		15552		1,576	19,303	19,314	20,88	20,89	20,736	20,721	20,752	20,768	20,736	20,732	20,878	20,832	20,769			20,683	19,325	19,313	19,317
		15600	395,22															7,73	0					-1,45	-1,5	-0,43	-0,15	-0,61	413,02	395,06	130,1
		15648		1,620	19,303	19,309	20,922	20,93	20,784	20,761	20,813	20,787	20,746	20,753	20,906	20,861	20,801					19,313	19,317
		15660	395,08																										413,02	395,06
		15720	394,64																										413,02	395,06
		15744		1,638	19,303	19,313	20,943	20,95	20,788	20,779	20,824	20,829	20,792	20,789	20,927	20,876	20,825			20,724	19,325	19,315	19,316
		15780	394,66																										413,02	395,06
		15840	394,62	1,665	19,303	19,31	20,969	20,974	20,803	20,8	20,833	20,872	20,805	20,799	20,953	20,908	20,847					19,313	19,314						413,02	395,06
		15900	394,97															7,73											413,02	395,06
		15936		1,699	19,303	19,311	21,003	21,009	20,834	20,819	20,878	20,903	20,821	20,821	20,982	20,931	20,874			20,777	19,326	19,314	19,317
		15960	395,27																										413,23	395,06
		16020	395,41																										413,23	395,06
		16032		1,706	19,303	19,312	21,015	21,011	20,847	20,844	20,903	20,871	20,854	20,86	21,007	20,947	20,892					19,314	19,316
		16080	395,4																										413,23	395,06
		16128		1,728	19,303	19,312	21,031	21,039	20,884	20,859	20,89	20,888	20,873	20,873	21,021	20,98	20,908			20,863	19,328	19,313	19,315
		16140	396,55																										413,23	395,06
		16200	396,1															7,72	0					-1,42	-1,46	-0,4	-0,11	-0,56	412,86	395,06	129,98
		16224		1,761	19,3	19,31	21,07	21,063	20,907	20,9	20,931	20,939	20,881	20,907	21,045	20,997	20,938					19,312	19,318
		16260	396,01																										412,86	395,06
		16320	395,56	1,791	19,303	19,313	21,099	21,099	20,929	20,94	20,984	20,988	20,905	20,92	21,071	21,021	20,970			20,889	19,325	19,313	19,316						412,34	395,06
		16380	394,67																										412,34	395,06
		16416		1,814	19,302	19,311	21,119	21,121	20,947	20,955	20,998	21,028	20,928	20,951	21,099	21,045	20,994					19,316	19,318
		16440	394,57																										412,34	395,06
		16500	393,48															7,72											412,34	395,06
		16512		1,846	19,301	19,313	21,148	21,159	20,965	20,978	21,045	21,012	20,969	20,977	21,125	21,071	21,018			20,931	19,327	19,314	19,318
		16560	394,01																										412,65	395,06
		16608		1,850	19,302	19,311	21,155	21,159	20,984	20,978	21,015	21,038	20,985	20,986	21,145	21,097	21,028					19,313	19,316
		16620	394,22																										412,65	395,06
		16680	395																										413,18	395,06
		16704		1,885	19,304	19,311	21,191	21,194	21,013	21,033	21,067	21,09	21	21,003	21,174	21,13	21,064			20,95	19,33	19,315	19,313
		16740	394,74																										413,18	395,06
		16800	394,89	1,907	19,301	19,311	21,208	21,218	21,035	21,045	21,112	21,091	21,044	21,029	21,197	21,151	21,088	7,72	0			19,308	19,315	-1,44	-1,48	-0,41	-0,13	-0,59	413,18	395,06	129,61
		16860	395,55																										413,18	395,06
		16896		1,932	19,298	19,311	21,239	21,233	21,049	21,055	21,115	21,107	21,073	21,07	21,223	21,179	21,109			21,034	19,328	19,313	19,315
		16920	395,93																										413,39	395,06
		16980	395,82																										413,39	395,06
		16992		1,947	19,303	19,311	21,249	21,258	21,073	21,077	21,116	21,115	21,083	21,107	21,24	21,193	21,125					19,313	19,316
		17040	396,11																										412,91	395,06
		17088		1,982	19,301	19,309	21,285	21,288	21,13	21,12	21,157	21,174	21,088	21,099	21,265	21,222	21,157			21,054	19,33	19,313	19,316
		17100	394,88															7,73											412,91	395,06
		17160	394,76																										412,6	395,06
		17184		2,006	19,302	19,31	21,311	21,314	21,145	21,146	21,178	21,228	21,126	21,112	21,287	21,241	21,183					19,314	19,316
		17220	394,97																										412,6	395,06
		17280	395,23	2,025	19,302	19,311	21,332	21,331	21,148	21,168	21,224	21,211	21,15	21,147	21,317	21,26	21,203			21,09	19,33	19,314	19,319						412,6	395,06
		17340	394,8																										412,6	395,06
		17376		2,058	19,3	19,31	21,364	21,362	21,182	21,186	21,243	21,238	21,175	21,165	21,337	21,295	21,228					19,313	19,316
		17400	394,69															7,71	0					-1,48	-1,51	-0,44	-0,17	-0,63	412,6	395,06	130,14
		17460	394,01																										412,6	395,06
		17472		2,069	19,302	19,312	21,376	21,377	21,224	21,215	21,241	21,25	21,215	21,184	21,362	21,315	21,251			21,159	19,333	19,315	19,318
		17520	393,24																										412,97	395,06
		17568		2,097	19,299	19,311	21,403	21,401	21,246	21,241	21,294	21,263	21,256	21,211	21,384	21,34	21,279					19,313	19,314
		17580	393,54																										412,97	395,06
		17640	394,99																										413,7	395,06
		17664		2,109	19,3	19,312	21,411	21,419	21,248	21,246	21,288	21,282	21,27	21,269	21,401	21,355	21,295			21,22	19,332	19,311	19,318
		17700	394,56															7,71											413,7	395,06
		17760	395,44	2,141	19,302	19,31	21,448	21,447	21,276	21,281	21,322	21,343	21,277	21,277	21,426	21,386	21,323					19,315	19,316						413,91	395,06
		17820	395,39																										413,91	395,06
		17856		2,170	19,3	19,311	21,476	21,475	21,297	21,319	21,345	21,387	21,294	21,303	21,453	21,404	21,350			21,264	19,332	19,316	19,316
		17880	395,82																										413,91	395,06
		17940	396,1																										413,91	395,06
		17952		2,190	19,301	19,313	21,498	21,496	21,302	21,338	21,389	21,382	21,313	21,323	21,477	21,427	21,369					19,314	19,317
		18000	395,58															7,71	0					-1,44	-1,49	-0,42	-0,14	-0,6	413,6	395,06	130,16
		18048		2,218	19,302	19,311	21,519	21,53	21,332	21,352	21,41	21,422	21,325	21,359	21,503	21,46	21,395			21,295	19,332	19,316	19,319
		18060	396,37																										413,6	395,06
		18120	395,93																										413,12	395,06
		18144		2,245	19,302	19,312	21,548	21,556	21,338	21,391	21,413	21,456	21,356	21,392	21,528	21,477	21,419					19,313	19,318
		18180	394,98																										413,12	395,06
		18240	395,61	2,257	19,301	19,313	21,56	21,567	21,348	21,397	21,443	21,429	21,402	21,42	21,549	21,498	21,436			21,356	19,334	19,315	19,318						412,81	395,06
		18300	394,94															7,71											412,81	395,06
		18336		2,286	19,303	19,312	21,595	21,593	21,379	21,411	21,469	21,491	21,434	21,419	21,573	21,531	21,463					19,314	19,318
		18360	395,92																										412,81	395,06
		18420	394,98																										412,81	395,06
		18432		2,304	19,304	19,311	21,61	21,612	21,398	21,418	21,471	21,51	21,437	21,457	21,596	21,55	21,480			21,405	19,334	19,315	19,318
		18480	394,32																										412,81	395,06
		18528		2,327	19,303	19,312	21,632	21,637	21,428	21,463	21,523	21,504	21,458	21,469	21,618	21,575	21,505					19,316	19,318
		18540	394,7																										412,81	395,06
		18600	394,98															7,70	0					-1,46	-1,5	-0,42	-0,14	-0,6	413,02	395,06	130,02
		18624		2,356	19,303	19,312	21,664	21,662	21,45	21,481	21,546	21,561	21,486	21,484	21,638	21,601	21,531			21,446	19,334	19,314	19,318
		18660	395,63																										413,02	395,06
		18720	396,14	2,385	19,304	19,314	21,695	21,692	21,495	21,547	21,557	21,588	21,501	21,515	21,666	21,606	21,559					19,311	19,318						413,02	395,06
		18780	396,32																										413,02	395,06
		18816		2,403	19,303	19,313	21,708	21,714	21,515	21,549	21,611	21,57	21,537	21,532	21,69	21,64	21,580			21,498	19,336	19,316	19,318
		18840	396,37																										412,34	395,06
		18900	395,36															7,71											412,34	395,06
		18912		2,424	19,303	19,312	21,727	21,735	21,584	21,547	21,576	21,607	21,559	21,568	21,711	21,667	21,602					19,316	19,319
		18960	394,42																										411,97	395,06
		19008		2,433	19,303	19,314	21,741	21,741	21,587	21,581	21,639	21,61	21,579	21,604	21,731	21,693	21,628			21,542	19,336	19,315	19,318
		19020	393,74																										411,97	395,06
		19080	394,55																										412,34	395,06
		19104		2,467	19,305	19,315	21,774	21,779	21,598	21,607	21,64	21,661	21,605	21,606	21,752	21,713	21,648					19,315	19,318
		19140	394,51																										412,34	395,06
		19200	395,17	2,494	19,306	19,314	21,799	21,808	21,621	21,646	21,675	21,706	21,648	21,64	21,78	21,731	21,681	7,70	0	21,583	19,337	19,317	19,318	-1,43	-1,48	-0,42	-0,13	-0,59	412,7	395,06	130,02
		19260	396,47																										412,7	395,06
		19296		2,510	19,306	19,314	21,817	21,823	21,643	21,668	21,709	21,7	21,671	21,671	21,801	21,755	21,702					19,314	19,317
		19320	395,25																										412,7	395,06
		19380	394,47																										412,7	395,06
		19392		2,526	19,305	19,313	21,828	21,843	21,676	21,666	21,713	21,719	21,666	21,684	21,826	21,784	21,717			21,655	19,335	19,316	19,318
		19440	395,02																										412,7	395,06
		19488		2,557	19,304	19,316	21,865	21,87	21,692	21,692	21,743	21,754	21,696	21,702	21,846	21,799	21,741					19,315	19,319
		19500	396,1															7,70											412,7	395,06
		19560	395,34																										412,7	395,06
		19584		2,581	19,304	19,314	21,888	21,891	21,711	21,731	21,782	21,78	21,731	21,722	21,872	21,819	21,769			21,683	19,336	19,316	19,319
		19620	395,88																										412,7	395,06
		19680	395,41	2,602	19,303	19,316	21,911	21,912	21,749	21,763	21,792	21,806	21,748	21,755	21,895	21,851	21,795					19,316	19,319						412,44	395,06
		19740	395,12																										412,44	395,06
		19776		2,628	19,304	19,315	21,936	21,939	21,765	21,777	21,803	21,834	21,774	21,798	21,92	21,867	21,817			21,729	19,337	19,315	19,32
		19800	395,28															7,70	0					-1,43	-1,47	-0,4	-0,12	-0,58	412,44	395,06	130,1
		19860	394,36																										412,44	395,06
		19872		2,654	19,305	19,314	21,962	21,966	21,79	21,785	21,836	21,833	21,793	21,811	21,938	21,894	21,835					19,316	19,318
		19920	395,1																										412,44	395,06
		19968		2,665	19,305	19,314	21,973	21,976	21,828	21,82	21,843	21,834	21,818	21,827	21,957	21,919	21,856			21,784	19,336	19,316	19,317
		19980	394,3																										412,44	395,06
		20040	395,17																										412,44	395,06
		20064		2,700	19,307	19,315	22,012	22,011	21,867	21,861	21,889	21,911	21,85	21,842	21,987	21,938	21,893					19,315	19,319
		20100	395,64															7,70											412,44	395,06
		20160	396,39	2,725	19,304	19,315	22,031	22,037	21,872	21,866	21,943	21,913	21,869	21,88	22,132	21,956	21,929			21,831	19,336	19,315	19,319						412,44	395,06
		20220	394,66																										412,44	395,06
		20256		2,748	19,299	19,315	22,052	22,058	21,884	21,877	21,918	21,963	21,899	21,912	22,032	21,982	21,933					19,314	19,314
		20280	394,32																										412,18	395,06
		20340	394,27																										412,18	395,06
		20352		2,767	19,304	19,315	22,074	22,078	21,892	21,909	21,96	21,967	21,902	21,919	22,119	22,007	21,959			21,895	19,34	19,315	19,317
		20400	393,79															7,70	0					-1,47	-1,51	-0,43	-0,16	-0,62	412,49	395,06	130,13
		20448		2,789	19,303	19,314	22,092	22,102	21,904	21,92	21,985	22,002	21,911	21,942	22,121	22,029	21,977					19,313	19,316
		20460	393,78																										412,49	395,06
		20520	394,09																										413,12	395,06
		20544		2,819	19,304	19,31	22,125	22,128	21,951	21,947	21,988	22,018	21,939	21,939	22,096	22,06	21,992			21,908	19,342	19,318	19,317
		20580	394,8																										413,12	395,06
		20640	395,15	2,836	19,304	19,314	22,143	22,148	21,94	22,034	22,018	22,035	21,981	21,955	22,143	22,064	22,021					19,316	19,319						413,39	395,06
		20700	395,49															7,69											413,39	395,06
		20736		2,849	19,305	19,313	22,158	22,158	21,964	22,005	22,063	22,019	21,993	22,013	22,158	22,103	22,040			21,958	19,339	19,316	19,317
		20760	395,46																										413,39	395,06
		20820	394,8																										413,39	395,06
		20832		2,879	19,304	19,314	22,185	22,19	22,025	22,01	22,051	22,063	22,012	22,001	22,174	22,127	22,058					19,316	19,317
		20880	396,18																										413,39	395,06
		20928		2,895	19,303	19,314	22,204	22,203	22,041	22,051	22,072	22,097	22,059	22,044	22,187	22,151	22,088			22,006	19,34	19,315	19,318
		20940	395,47																										413,39	395,06
		21000	395,45															7,69	0					-1,45	-1,49	-0,43	-0,15	-0,61	412,97	395,06	130,27
		21024		2,916	19,304	19,314	22,224	22,225	22,06	22,064	22,113	22,094	22,084	22,072	22,213	22,169	22,109					19,314	19,318
		21060	396,11																										412,97	395,06
		21120	395,59	2,939	19,305	19,314	22,247	22,251	22,079	22,083	22,135	22,141	22,11	22,126	22,228	22,185	22,136			22,055	19,34	19,315	19,316						412,65	395,06
		21180	395,55																										412,65	395,06
		21216		2,964	19,304	19,316	22,273	22,274	22,107	22,103	22,151	22,159	22,118	22,129	22,25	22,205	22,153					19,318	19,316
		21240	395,3																										412,34	395,06
		21300	394,79															7,69											412,34	395,06
		21312		2,984	19,303	19,316	22,291	22,296	22,144	22,134	22,167	22,184	22,149	22,168	22,271	22,226	22,180			22,093	19,341	19,317	19,319
		21360	395,05																										412,34	395,06
		21408		3,017	19,306	19,32	22,33	22,33	22,158	22,153	22,222	22,216	22,147	22,2	22,291	22,249	22,205					19,315	19,316
		21420	394,44																										412,34	395,06
		21480	395,03																										412,34	395,06
		21504		3,038	19,305	19,314	22,343	22,353	22,166	22,178	22,233	22,241	22,165	22,221	22,322	22,263	22,224			22,165	19,341	19,315	19,317
		21540	394,55																										412,34	395,06
		21600	394,06	3,056	19,311	19,31	22,364	22,37	22,185	22,209	22,24	22,27	22,177	22,223	22,343	22,28	22,241	7,68	0			19,317	19,315	-1,42	-1,47	-0,42	-0,14	-0,6	412,34	395,06	129,98
		21660	394,63																										412,34	395,06
		21696		3,079	19,31	19,314	22,395	22,388	22,208	22,248	22,266	22,273	22,213	22,217	22,369	22,325	22,265			22,176	19,344	19,318	19,318
		21720	394,25																										412,76	395,06
		21780	394,72																										412,76	395,06
		21792		3,096	19,303	19,314	22,405	22,404	22,229	22,233	22,281	22,29	22,22	22,237	22,387	22,337	22,277					19,315	19,32
		21840	396,1																										413,12	395,06
		21888		3,122	19,304	19,311	22,424	22,434	22,233	22,262	22,296	22,317	22,269	22,265	22,413	22,377	22,304			22,213	19,338	19,316	19,317
		21900	395,7															7,69											413,12	395,06
		21960	395,71																										412,7	395,06
		21984		3,140	19,307	19,315	22,452	22,45	22,285	22,279	22,315	22,34	22,323	22,279	22,43	22,392	22,330					19,317	19,318
		22020	395,51																										412,7	395,06
		22080	396,18	3,167	19,305	19,314	22,475	22,477	22,3	22,317	22,376	22,353	22,345	22,315	22,455	22,403	22,358			22,271	19,343	19,315	19,317						412,44	395,06
		22140	395,57																										412,44	395,06
		22176		3,179	19,304	19,318	22,489	22,49	22,311	22,322	22,357	22,375	22,358	22,336	22,468	22,437	22,370					19,311	19,318
		22200	395,82															7,67	0					-1,45	-1,5	-0,42	-0,14	-0,61	412,02	395,06	129,99
		22260	396,96																										412,02	395,06
		22272		3,204	19,306	19,32	22,517	22,518	22,333	22,358	22,387	22,405	22,371	22,357	22,488	22,458	22,395			22,335	19,347	19,318	19,316
		22320	395,46																										411,6	395,06
		22368		3,231	19,308	19,318	22,536	22,552	22,366	22,392	22,43	22,433	22,404	22,373	22,515	22,472	22,423					19,317	19,324
		22380	394,96																										411,6	395,06
		22440	394,52																										411,39	395,06
		22464		3,253	19,304	19,321	22,57	22,561	22,392	22,407	22,453	22,456	22,414	22,399	22,539	22,491	22,444			22,359	19,337	19,317	19,315
		22500	394,58															7,68											411,39	395,06
		22560	394,25	3,278	19,312	19,314	22,59	22,593	22,408	22,422	22,486	22,489	22,429	22,426	22,56	22,513	22,467					19,316	19,316						411,65	395,06
		22620	393,74																										411,65	395,06
		22656		3,300	19,309	19,32	22,616	22,612	22,423	22,465	22,475	22,521	22,441	22,447	22,592	22,535	22,487			22,402	19,338	19,32	19,32
		22680	394,35																										412,13	395,06
		22740	395,12																										412,13	395,06
		22752		3,325	19,308	19,317	22,633	22,642	22,452	22,473	22,549	22,513	22,445	22,438	22,609	22,556	22,504					19,316	19,321
		22800	394,74															7,68	0					-1,42	-1,47	-0,4	-0,12	-0,58	412,13	395,06	129,96
		22848		3,332	19,304	19,313	22,64	22,642	22,473	22,486	22,52	22,547	22,48	22,478	22,632	22,593	22,526			22,433	19,343	19,317	19,322
		22860	395,11																										412,13	395,06
		22920	393,81																										412,13	395,06
		22944		3,371	19,302	19,31	22,675	22,68	22,51	22,507	22,555	22,567	22,507	22,49	22,655	22,611	22,550					19,317	19,32
		22980	394,36																										412,13	395,06
		23040	394,54	3,380	19,306	19,317	22,692	22,691	22,524	22,542	22,577	22,579	22,528	22,535	22,676	22,624	22,573			22,464	19,343	19,317	19,319						412,54	395,06
		23100	394,54															7,67											412,54	395,06
		23136		3,414	19,312	19,313	22,729	22,725	22,555	22,543	22,595	22,63	22,531	22,563	22,695	22,654	22,596					19,317	19,313
		23160	394,84																										412,81	395,06
		23220	395,37																										412,81	395,06
		23232		3,425	19,307	19,318	22,738	22,737	22,575	22,586	22,616	22,639	22,572	22,572	22,719	22,678	22,620			22,521	19,346	19,317	19,321
		23280	395,12																										412,81	395,06
		23328		3,439	19,308	19,318	22,754	22,749	22,59	22,595	22,631	22,631	22,604	22,579	22,74	22,701	22,634					19,315	19,316
		23340	395,59																										412,81	395,06
		23400	395,25															7,67	0					-1,45	-1,49	-0,42	-0,14	-0,6	412,81	395,06	130,37
		23424		3,481	19,308	19,318	22,791	22,796	22,653	22,617	22,664	22,678	22,62	22,595	22,759	22,714	22,662			22,555	19,342	19,316	19,317
		23460	395,08																										412,81	395,06
		23520	396,05	3,488	19,306	19,319	22,801	22,8	22,653	22,65	22,69	22,677	22,631	22,638	22,785	22,746	22,684					19,315	19,317						412,81	395,06
		23580	395,89																										412,81	395,06
		23616		3,516	19,308	19,318	22,826	22,832	22,684	22,663	22,706	22,705	22,65	22,653	22,802	22,764	22,703			22,593	19,341	19,316	19,318
		23640	395,75																										412,49	395,06
		23700	395,01															7,67											412,49	395,06
		23712		3,539	19,308	19,317	22,85	22,852	22,684	22,69	22,728	22,759	22,679	22,664	22,827	22,78	22,726					19,314	19,318
		23760	395																										412,28	395,06
		23808		3,566	19,308	19,318	22,882	22,875	22,69	22,733	22,759	22,775	22,713	22,689	22,848	22,808	22,752			22,653	19,34	19,316	19,319
		23820	394,21																										412,28	395,06
		23880	394,31																										412,54	395,06
		23904		3,574	19,308	19,317	22,886	22,887	22,704	22,735	22,778	22,75	22,731	22,716	22,871	22,837	22,765					19,317	19,318
		23940	395,33																										412,54	395,06
		24000	395,04	3,599	19,307	19,317	22,909	22,913	22,726	22,735	22,781	22,803	22,758	22,799	22,891	22,848	22,793	7,66	0	22,699	19,343	19,317	19,317	-1,45	-1,5	-0,43	-0,13	-0,6	412,54	395,06	130,47
		24060	395,42																										412,54	395,06
		24096		3,615	19,307	19,317	22,924	22,931	22,75	22,785	22,826	22,833	22,764	22,813	22,914	22,863	22,819					19,317	19,319
		24120	395,63																										412,54	395,06
		24180	395,19																										412,54	395,06
		24192		3,642	19,307	19,316	22,949	22,959	22,779	22,791	22,83	22,85	22,77	22,843	22,931	22,887	22,835			22,722	19,347	19,314	19,314
		24240	395,66																										412,54	395,06
		24288		3,668	19,307	19,315	22,98	22,978	22,799	22,824	22,852	22,883	22,792	22,837	22,953	22,911	22,856					19,315	19,318
		24300	394,93															7,67											412,54	395,06
		24360	395,2																										412,54	395,06
		24384		3,691	19,306	19,315	23	23,002	22,812	22,846	22,886	22,882	22,827	22,823	22,978	22,933	22,873			22,781	19,346	19,315	19,319
		24420	395,07																										412,54	395,06
		24480	395,65	3,714	19,305	19,313	23,022	23,025	22,83	22,859	22,936	22,895	22,852	22,833	23	22,953	22,895					19,317	19,321						412,54	395,06
		24540	395,46																										412,54	395,06
		24576		3,728	19,308	19,317	23,038	23,042	22,849	22,869	22,922	22,944	22,89	22,865	23,026	22,972	22,917			22,821	19,345	19,315	19,319
		24600	395,31															7,67	0					-1,47	-1,51	-0,43	-0,15	-0,61	412,54	395,06	130,64
		24660	394,93																										412,54	395,06
		24672		3,753	19,306	19,317	23,061	23,067	22,867	22,897	22,934	22,975	22,895	22,898	23,042	23,004	22,939					19,316	19,32
		24720	395,33																										412,54	395,06
		24768		3,765	19,307	19,317	23,076	23,078	22,896	22,912	22,954	22,974	22,941	22,959	23,064	23,018	22,965			22,861	19,346	19,317	19,318
		24780	396,33																										412,54	395,06
		24840	394,83																										412,23	395,06
		24864		3,799	19,309	19,316	23,106	23,116	22,919	22,937	22,989	23,005	22,952	22,96	23,081	23,039	22,985					19,315	19,322
		24900	395,38															7,66											412,23	395,06
		24960	395,91	3,821	19,309	19,318	23,132	23,136	22,934	22,982	22,998	23,039	22,945	23,004	23,103	23,058	23,008			22,918	19,348	19,315	19,318						412,23	395,06
		25020	396,01																										412,23	395,06
		25056		3,840	19,306	19,317	23,142	23,16	22,961	22,993	23,045	23,016	22,979	23,024	23,126	23,079	23,028					19,315	19,319
		25080	395,27																										411,86	395,06
		25140	394,76																										411,86	395,06
		25152		3,858	19,307	19,318	23,168	23,173	22,981	23,002	23,045	23,064	22,994	23,031	23,146	23,108	23,046			22,982	19,347	19,318	19,32
		25200	392,96															7,66	0					-1,44	-1,48	-0,41	-0,13	-0,59	411,86	395,06	129,73
		25248		3,883	19,307	19,317	23,195	23,196	23,017	23,054	23,09	23,078	23,015	23,048	23,167	23,123	23,074					19,318	19,319
		25260	392,21																										411,86	395,06
		25320	392,5																										412,76	395,06
		25344		3,904	19,309	19,316	23,211	23,222	23,022	23,045	23,089	23,109	23,051	23,049	23,192	23,139	23,087			23,001	19,35	19,319	19,319
		25380	393																										412,76	395,06
		25440	393,58	3,928	19,307	19,317	23,239	23,241	23,044	23,073	23,111	23,139	23,067	23,059	23,212	23,174	23,110					19,319	19,319						413,96	395,06
		25500	394,5															7,66											413,96	395,06
		25536		3,946	19,307	19,316	23,256	23,259	23,072	23,096	23,14	23,153	23,087	23,079	23,23	23,179	23,129			23,035	19,347	19,317	19,319
		25560	394,21																										414,75	395,06
		25620	395,06																										414,75	395,06
		25632		3,965	19,308	19,317	23,277	23,277	23,098	23,116	23,174	23,15	23,122	23,109	23,252	23,211	23,154					19,318	19,321
		25680	395,3																										415,07	395,06
		25728		3,986	19,308	19,316	23,296	23,301	23,122	23,123	23,179	23,201	23,133	23,135	23,275	23,226	23,174			23,088	19,348	19,318	19,319
		25740	395,04																										415,07	395,06
		25800	394,87															7,65	0					-1,46	-1,5	-0,43	-0,16	-0,61	415,07	395,06	129,12
		25824		4,008	19,308	19,319	23,323	23,321	23,13	23,16	23,228	23,195	23,154	23,138	23,295	23,254	23,194					19,319	19,32
		25860	395,82																										415,07	395,06
		25920	396,4	4,031	19,307	19,316	23,343	23,343	23,144	23,174	23,229	23,236	23,175	23,165	23,315	23,276	23,214			23,119	19,349	19,316	19,32						415,07	395,06
		25980	395,68																										415,07	395,06
		26016		4,049	19,309	19,317	23,357	23,367	23,167	23,211	23,266	23,242	23,183	23,178	23,339	23,291	23,235					19,315	19,321
		26040	395,62																										414,49	395,06
		26100	395,79															7,65											414,49	395,06
		26112		4,072	19,308	19,317	23,38	23,389	23,22	23,219	23,279	23,277	23,213	23,214	23,357	23,315	23,262			23,158	19,348	19,315	19,319
		26160	395,59																										414,23	395,06
		26208		4,092	19,307	19,319	23,402	23,409	23,228	23,269	23,278	23,322	23,222	23,225	23,379	23,339	23,283					19,316	19,32
		26220	394,69																										414,23	395,06
		26280	395,02																										414,23	395,06
		26304		4,116	19,307	19,316	23,423	23,432	23,244	23,275	23,335	23,305	23,237	23,243	23,399	23,352	23,299			23,197	19,347	19,317	19,322
		26340	395,15																										414,23	395,06
		26400	395,89	4,142	19,306	19,317	23,452	23,455	23,271	23,292	23,341	23,343	23,26	23,264	23,421	23,381	23,322	7,65	0			19,316	19,319	-1,45	-1,49	-0,42	-0,14	-0,6	414,23	395,06	129,34
		26460	394,41																										414,23	395,06
		26496		4,148	19,308	19,316	23,461	23,459	23,29	23,3	23,33	23,35	23,308	23,295	23,445	23,404	23,340			23,238	19,347	19,316	19,321
		26520	394,11																										414,23	395,06
		26580	393,7																										414,23	395,06
		26592		4,167	19,308	19,316	23,476	23,483	23,32	23,321	23,367	23,343	23,322	23,301	23,457	23,425	23,357					19,318	19,319
		26640	393,86																										414,75	395,06
		26688		4,196	19,307	19,315	23,503	23,511	23,37	23,345	23,396	23,383	23,327	23,346	23,473	23,449	23,386			23,301	19,349	19,315	19,32
		26700	395,14															7,64											414,75	395,06
		26760	395,35																										415,17	395,06
		26784		4,224	19,306	19,317	23,533	23,537	23,38	23,375	23,411	23,447	23,364	23,369	23,501	23,463	23,414					19,317	19,32
		26820	395,05																										415,17	395,06
		26880	395,44	4,245	19,307	19,316	23,554	23,56	23,387	23,405	23,458	23,425	23,391	23,377	23,525	23,468	23,430			23,347	19,346	19,318	19,32						415,17	395,06
		26940	395,56																										415,17	395,06
		26976		4,254	19,305	19,317	23,565	23,565	23,403	23,406	23,435	23,461	23,417	23,483	23,544	23,465	23,452					19,318	19,319
		27000	395,67															7,64	0					-1,43	-1,48	-0,41	-0,12	-0,59	414,96	395,06	129,32
		27060	394,62																										414,96	395,06
		27072		4,274	19,307	19,316	23,581	23,59	23,417	23,43	23,473	23,48	23,415	23,508	23,565	23,479	23,471			23,43	19,349	19,317	19,318
		27120	395,71																										414,96	395,06
		27168		4,293	19,307	19,316	23,605	23,604	23,425	23,439	23,476	23,51	23,423	23,53	23,583	23,506	23,486					19,317	19,319
		27180	395,24																										414,96	395,06
		27240	396,19																										414,96	395,06
		27264		4,321	19,304	19,313	23,626	23,633	23,435	23,449	23,505	23,538	23,446	23,556	23,604	23,528	23,508			23,469	19,352	19,318	19,318
		27300	396,47															7,65											414,96	395,06
		27360	396,21	4,339	19,307	19,314	23,648	23,651	23,445	23,471	23,512	23,565	23,491	23,58	23,623	23,567	23,532					19,318	19,32						414,44	395,06
		27420	396,31																										414,44	395,06
		27456		4,365	19,305	19,315	23,672	23,677	23,457	23,526	23,555	23,591	23,505	23,597	23,642	23,587	23,558			23,503	19,352	19,316	19,32
		27480	395,54																										413,75	395,06
		27540	394,82																										413,75	395,06
		27552		4,386	19,306	19,316	23,695	23,699	23,492	23,552	23,581	23,604	23,517	23,614	23,661	23,583	23,575					19,318	19,318
		27600	394,83															7,65	0					-1,5	-1,53	-0,46	-0,19	-0,66	413,75	395,06	129,92
		27648		4,406	19,303	19,312	23,712	23,715	23,509	23,567	23,593	23,625	23,531	23,637	23,689	23,626	23,597			23,541	19,349	19,315	19,318
		27660	394,94																										413,75	395,06
		27720	395,61																										413,96	395,06
		27744		4,427	19,305	19,314	23,734	23,74	23,53	23,567	23,615	23,647	23,543	23,657	23,708	23,656	23,615					19,315	19,319
		27780	396,84																										413,96	395,06
		27840	395,39	4,442	19,305	19,313	23,748	23,754	23,553	23,595	23,646	23,642	23,568	23,68	23,729	23,648	23,633			23,57	19,353	19,317	19,321						413,44	395,06
		27900	395,81															7,64											413,44	395,06
		27936		4,466	19,305	19,316	23,774	23,779	23,618	23,672	23,645	23,666	23,605	23,699	23,749	23,692	23,668					19,316	19,321
		27960	394,24																										413,07	395,06
		28020	393,88																										413,07	395,06
		28032		4,488	19,307	19,313	23,8	23,796	23,606	23,654	23,683	23,683	23,605	23,712	23,765	23,713	23,678			23,6	19,349	19,318	19,319
		28080	394,71																										413,39	395,06
		28128		4,503	19,306	19,316	23,814	23,813	23,617	23,678	23,688	23,702	23,626	23,737	23,787	23,739	23,697					19,319	19,32
		28140	394,37																										413,39	395,06
		28200	394,83															7,64	0					-1,46	-1,51	-0,43	-0,16	-0,62	413,75	395,06	129,44
		28224		4,526	19,306	19,316	23,833	23,841	23,657	23,66	23,714	23,734	23,664	23,754	23,808	23,755	23,718			23,638	19,349	19,317	19,32
		28260	394,74																										413,75	395,06
		28320	394,74	4,538	19,308	19,316	23,851	23,85	23,675	23,705	23,748	23,741	23,674	23,776	23,827	23,773	23,740					19,318	19,32						413,75	395,06
		28380	395,66																										413,75	395,06
		28416		4,561	19,308	19,314	23,869	23,874	23,678	23,753	23,75	23,775	23,706	23,789	23,846	23,799	23,762			23,69	19,346	19,316	19,319
		28440	395,25																										413,75	395,06
		28500	395,5															7,64											413,75	395,06
		28512		4,586	19,307	19,32	23,902	23,896	23,732	23,746	23,778	23,787	23,749	23,794	23,87	23,821	23,785					19,316	19,319
		28560	394,62																										413,75	395,06
		28608		4,600	19,31	19,317	23,913	23,915	23,717	23,813	23,77	23,821	23,753	23,802	23,888	23,835	23,800			23,709	19,348	19,318	19,32
		28620	394,76																										413,75	395,06
		28680	395,06																										413,75	395,06
		28704		4,629	19,31	19,319	23,946	23,942	23,751	23,797	23,825	23,84	23,776	23,858	23,905	23,859	23,826					19,317	19,319
		28740	394,68																										413,75	395,06
		28800	395,29	4,640	19,309	19,32	23,954	23,956	23,787	23,799	23,84	23,849	23,797	23,873	23,929	23,877	23,844	7,63	0	23,777	19,35	19,317	19,319	-1,4	-1,44	-0,39	-0,09	-0,55	413,75	395,06	129,43
		28860	395,45																										413,75	395,06
		28896		4,660	19,31	19,32	23,971	23,978	23,785	23,826	23,858	23,864	23,828	23,9	23,949	23,899	23,864					19,318	19,319
		28920	395,5																										413,75	395,06
		28980	395,75																										413,75	395,06
		28992		4,682	19,309	19,319	23,995	23,997	23,803	23,834	23,895	23,875	23,848	23,918	23,966	23,898	23,880			23,794	19,349	19,317	19,319
		29040	394,99																										413,39	395,06
		29088		4,697	19,31	19,32	24,013	24,012	23,84	23,845	23,903	23,89	23,876	23,93	23,988	23,922	23,899					19,318	19,321
		29100	393,84															7,63											413,39	395,06
		29160	393,32																										413,39	395,06
		29184		4,714	19,31	19,32	24,027	24,031	23,851	23,876	23,934	23,913	23,87	23,95	24,008	23,951	23,919			23,837	19,351	19,316	19,32
		29220	394,04																										413,39	395,06
		29280	393,98	4,742	19,311	19,32	24,056	24,058	23,863	23,889	23,947	23,943	23,909	23,98	24,138	23,97	23,955					19,316	19,321						413,96	395,06
		29340	394,34																										413,96	395,06
		29376		4,762	19,309	19,32	24,073	24,08	23,889	23,908	23,964	23,96	23,913	23,996	24,043	23,983	23,957			23,878	19,352	19,317	19,319
		29400	395,36															7,63	0					-1,46	-1,52	-0,44	-0,16	-0,62	414,44	395,06	129,43
		29460	395,34																										414,44	395,06
		29472		4,776	19,311	19,319	24,09	24,093	23,894	23,931	23,989	23,984	23,918	24,019	24,129	24,014	23,985					19,317	19,319
		29520	395,33																										414,44	395,06
		29568		4,798	19,31	19,319	24,114	24,111	23,911	23,954	23,999	24,02	23,945	24,043	24,131	24,024	24,003			23,925	19,355	19,317	19,319
		29580	395,65																										414,44	395,06
		29640	395,61																										414,12	395,06
		29664		4,817	19,308	19,319	24,129	24,133	23,931	23,968	24,018	24,031	23,959	24,059	24,136	24,05	24,019					19,317	19,32
		29700	395,34															7,62											414,12	395,06
		29760	394,17	4,833	19,31	19,32	24,147	24,15	23,964	23,983	24,045	24,043	23,987	24,074	24,147	24,081	24,040			23,965	19,352	19,317	19,321						413,86	395,06
		29820	394,81																										413,86	395,06
		29856		4,860	19,31	19,319	24,171	24,179	23,995	24,015	24,08	24,059	24,006	24,103	24,159	24,088	24,063					19,317	19,32
		29880	396,11																										414,12	395,06
		29940	395,66																										414,12	395,06
		29952		4,872	19,31	19,32	24,186	24,188	24,014	24,026	24,088	24,072	24,021	24,12	24,172	24,12	24,079			23,997	19,354	19,318	19,321
		30000	393,97															7,62	0					-1,45	-1,49	-0,42	-0,13	-0,6	413,65	395,06	129,54
		30048		4,895	19,31	19,32	24,212	24,208	24,026	24,075	24,103	24,091	24,048	24,135	24,187	24,136	24,100					19,318	19,319
		30060	393,6																										413,65	395,06
		30120	394,32																										413,91	395,06
		30144		4,917	19,311	19,319	24,23	24,233	24,035	24,1	24,121	24,136	24,061	24,153	24,205	24,153	24,121			24,044	19,349	19,318	19,322
		30180	395,22																										413,91	395,06
		30240	394,6	4,936	19,311	19,317	24,25	24,251	24,056	24,077	24,139	24,164	24,081	24,166	24,222	24,176	24,135					19,318	19,32						414,17	395,06
		30300	395,24															7,62											414,17	395,06
		30336		4,953	19,308	19,319	24,268	24,265	24,08	24,117	24,148	24,179	24,109	24,189	24,24	24,189	24,156			24,101	19,351	19,319	19,319
		30360	395,19																										414,17	395,06
		30420	394,44																										414,17	395,06
		30432		4,975	19,309	19,319	24,289	24,29	24,117	24,132	24,175	24,17	24,127	24,214	24,259	24,208	24,175					19,317	19,322
		30480	395,19																										414,17	395,06
		30528		4,992	19,308	19,318	24,304	24,305	24,123	24,134	24,198	24,179	24,128	24,233	24,278	24,205	24,185			24,133	19,351	19,318	19,321
		30540	394,75																										414,17	395,06
		30600	394,57															7,62	0					-1,46	-1,5	-0,43	-0,16	-0,61	414,38	395,06	129,56
		30624		5,017	19,309	19,32	24,329	24,333	24,138	24,164	24,231	24,212	24,163	24,248	24,298	24,249	24,213					19,316	19,319
		30660	395,53																										414,38	395,06
		30720	394,37	5,033	19,309	19,316	24,341	24,349	24,158	24,17	24,236	24,236	24,171	24,272	24,317	24,266	24,228			24,18	19,356	19,318	19,32						414,38	395,06
		30780	394,7																										414,38	395,06
		30816		5,053	19,309	19,318	24,365	24,367	24,18	24,207	24,247	24,275	24,203	24,292	24,335	24,277	24,252					19,32	19,321
		30840	394,41																										414,65	395,06
		30900	394,77															7,62											414,65	395,06
		30912		5,076	19,309	19,318	24,39	24,389	24,198	24,23	24,281	24,286	24,226	24,312	24,355	24,29	24,272			24,196	19,358	19,319	19,32
		30960	394,92																										414,91	395,06
		31008		5,094	19,309	19,318	24,404	24,411	24,226	24,272	24,302	24,298	24,247	24,33	24,377	24,325	24,297					19,32	19,321
		31020	395,11																										414,91	395,06
		31080	395,5																										414,91	395,06
		31104		5,113	19,311	19,321	24,427	24,43	24,232	24,278	24,307	24,328	24,254	24,348	24,396	24,344	24,311			24,242	19,355	19,32	19,32
		31140	395,52																										414,91	395,06
		31200	396,05	5,133	19,31	19,32	24,448	24,448	24,251	24,303	24,336	24,327	24,267	24,354	24,414	24,371	24,328	7,62	0			19,319	19,322	-1,49	-1,53	-0,45	-0,19	-0,65	414,7	395,06	129,35
		31260	396,08																										414,7	395,06
		31296		5,147	19,311	19,318	24,462	24,462	24,27	24,325	24,348	24,348	24,3	24,376	24,433	24,38	24,347			24,296	19,354	19,319	19,32
		31320	395,56																										414,23	395,06
		31380	394,42																										414,23	395,06
		31392		5,167	19,309	19,318	24,478	24,482	24,298	24,319	24,37	24,381	24,299	24,402	24,453	24,398	24,365					19,32	19,323
		31440	394,03																										414,23	395,06
		31488		5,180	19,309	19,319	24,49	24,498	24,32	24,338	24,375	24,401	24,352	24,426	24,471	24,421	24,388			24,303	19,357	19,319	19,32
		31500	394,86															7,61											414,23	395,06
		31560	395,38																										414,54	395,06
		31584		5,209	19,312	19,319	24,518	24,531	24,33	24,366	24,403	24,41	24,378	24,433	24,489	24,433	24,405					19,32	19,322
		31620	395,75																										414,54	395,06
		31680	395,83	5,222	19,31	19,32	24,535	24,539	24,347	24,374	24,43	24,426	24,385	24,46	24,505	24,464	24,424			24,341	19,356	19,32	19,322						414,54	395,06
		31740	395,71																										414,54	395,06
		31776		5,243	19,31	19,319	24,558	24,557	24,38	24,401	24,446	24,452	24,42	24,483	24,527	24,477	24,448					19,318	19,323
		31800	395,26															7,62	0					-1,44	-1,47	-0,41	-0,13	-0,58	414,23	395,06	129,13
		31860	395,95																										414,23	395,06
		31872		5,256	19,31	19,321	24,57	24,573	24,382	24,408	24,472	24,453	24,429	24,498	24,544	24,496	24,460			24,377	19,357	19,319	19,321
		31920	395,32																										414,23	395,06
		31968		5,278	19,309	19,321	24,591	24,595	24,408	24,451	24,493	24,49	24,442	24,52	24,564	24,508	24,484					19,319	19,322
		31980	395,43																										414,23	395,06
		32040	395,34																										414,23	395,06
		32064		5,298	19,312	19,321	24,609	24,62	24,428	24,454	24,508	24,507	24,449	24,538	24,583	24,529	24,500			24,409	19,353	19,32	19,319
		32100	395,46															7,61											414,23	395,06
		32160	395,22	5,320	19,311	19,321	24,631	24,642	24,453	24,515	24,522	24,529	24,493	24,555	24,603	24,554	24,528					19,316	19,321						414,23	395,06
		32220	394,82																										414,23	395,06
		32256		5,335	19,311	19,319	24,65	24,65	24,464	24,493	24,549	24,538	24,501	24,571	24,624	24,574	24,539			24,458	19,356	19,319	19,321
		32280	394,77																										414,23	395,06
		32340	394,72																										414,23	395,06
		32352		5,358	19,312	19,32	24,672	24,676	24,48	24,515	24,559	24,566	24,516	24,593	24,643	24,597	24,559					19,322	19,323
		32400	395,22															7,60	0					-1,43	-1,46	-0,4	-0,12	-0,57	414,44	395,06	129,42
		32448		5,375	19,312	19,32	24,689	24,693	24,493	24,527	24,583	24,587	24,527	24,62	24,662	24,606	24,576			24,504	19,349	19,317	19,321
		32460	395,94																										414,44	395,06
		32520	395,64																										414,44	395,06
		32544		5,391	19,31	19,326	24,71	24,707	24,51	24,55	24,59	24,617	24,55	24,626	24,678	24,636	24,595					19,316	19,324
		32580	394,85																										414,44	395,06
		32640	395,22	5,412	19,307	19,325	24,727	24,729	24,532	24,559	24,608	24,627	24,576	24,637	24,698	24,656	24,612			24,553	19,352	19,317	19,319						414,44	395,06
		32700	395,17															7,61											414,44	395,06
		32736		5,437	19,311	19,321	24,75	24,757	24,559	24,586	24,628	24,642	24,597	24,671	24,717	24,658	24,632					19,316	19,321
		32760	394,92																										414,44	395,06
		32820	395,58																										414,44	395,06
		32832		5,448	19,311	19,321	24,764	24,765	24,574	24,612	24,659	24,663	24,617	24,689	24,741	24,699	24,657			24,592	19,355	19,316	19,319
		32880	394,46																										414,44	395,06
		32928		5,463	19,311	19,32	24,775	24,782	24,584	24,646	24,678	24,664	24,623	24,693	24,755	24,708	24,669					19,318	19,322
		32940	394,74																										414,44	395,06
		33000	394,72															7,60	0					-1,46	-1,5	-0,43	-0,15	-0,61	414,65	395,06	129,07
		33024		5,492	19,311	19,32	24,805	24,809	24,617	24,65	24,698	24,709	24,645	24,72	24,773	24,721	24,692			24,598	19,356	19,319	19,321
		33060	395,07																										414,65	395,06
		33120	395,89	5,509	19,311	19,32	24,826	24,823	24,643	24,668	24,712	24,717	24,659	24,744	24,792	24,741	24,709					19,318	19,32						414,65	395,06
		33180	395,27																										414,65	395,06
		33216		5,518	19,312	19,321	24,836	24,833	24,643	24,676	24,729	24,728	24,684	24,767	24,81	24,764	24,725			24,639	19,358	19,317	19,32
		33240	395,2																										414,44	395,06
		33300	395,32															7,60											414,44	395,06
		33312		5,543	19,311	19,32	24,86	24,857	24,658	24,694	24,753	24,757	24,702	24,787	24,827	24,777	24,744					19,319	19,32
		33360	395,47																										414,44	395,06
		33408		5,563	19,305	19,325	24,878	24,879	24,683	24,737	24,775	24,786	24,719	24,796	24,848	24,798	24,768			24,692	19,362	19,319	19,319
		33420	395,57																										414,44	395,06
		33480	396,14																										414,44	395,06
		33504		5,587	19,309	19,318	24,898	24,902	24,703	24,733	24,775	24,808	24,738	24,825	24,863	24,814	24,782					19,318	19,321
		33540	394,97																										414,44	395,06
		33600	394,53	5,597	19,312	19,322	24,911	24,917	24,725	24,775	24,799	24,823	24,769	24,847	24,885	24,82	24,805	7,59	0	24,738	19,364	19,318	19,321	-1,45	-1,49	-0,42	-0,13	-0,6	414,44	395,06	129,15
		33660	394,45																										414,44	395,06
		33696		5,614	19,31	19,322	24,93	24,93	24,757	24,809	24,811	24,835	24,783	24,86	24,903	24,852	24,826					19,321	19,322
		33720	394,96																										414,7	395,06
		33780	395,31																										414,7	395,06
		33792		5,639	19,312	19,323	24,956	24,956	24,782	24,798	24,838	24,852	24,795	24,878	24,925	24,867	24,842			24,75	19,36	19,32	19,323
		33840	395,64																										414,7	395,06
		33888		5,652	19,312	19,321	24,968	24,97	24,796	24,806	24,859	24,862	24,818	24,899	24,94	24,89	24,859					19,316	19,322
		33900	396,59															7,59											414,7	395,06
		33960	395,6																										414,28	395,06
		33984		5,676	19,312	19,322	24,99	24,996	24,805	24,859	24,872	24,885	24,843	24,917	24,959	24,915	24,882			24,806	19,36	19,319	19,322
		34020	395,51																										414,28	395,06
		34080	395,66	5,689	19,31	19,324	25,006	25,006	24,808	24,853	24,9	24,894	24,873	24,932	24,977	24,93	24,896					19,321	19,325						414,02	395,06
		34140	395,23																										414,02	395,06
		34176		5,708	19,313	19,321	25,028	25,023	24,83	24,863	24,916	24,907	24,901	24,96	24,993	24,942	24,914			24,843	19,357	19,318	19,323
		34200	395,29															7,59	0					-1,49	-1,53	-0,45	-0,19	-0,65	414,02	395,06	129,57
		34260	394,58																										414,02	395,06
		34272		5,729	19,311	19,32	25,041	25,048	24,856	24,874	24,933	24,94	24,916	24,976	25,014	24,958	24,933					19,318	19,324
		34320	395,19																										414,02	395,06
		34368		5,747	19,313	19,321	25,063	25,065	24,883	24,9	24,958	24,965	24,925	24,982	25,031	24,976	24,952			24,881	19,361	19,322	19,324
		34380	394,66																										414,02	395,06
		34440	394,83																										414,02	395,06
		34464		5,766	19,31	19,32	25,079	25,084	24,913	24,93	24,97	24,981	24,947	25,005	25,052	25,005	24,975					19,321	19,323
		34500	394,84															7,57											414,02	395,06
		34560	394,28	5,784	19,307	19,318	25,095	25,098	24,926	24,947	24,987	25	24,97	25,028	25,066	25,011	24,992			24,92	19,362	19,319	19,322						414,02	395,06
		34620	394,73																										414,02	395,06
		34656		5,800	19,309	19,319	25,117	25,112	24,944	24,961	25,01	25,015	24,989	25,046	25,088	25,026	25,010					19,319	19,323
		34680	395,35																										414,28	395,06
		34740	394,98																										414,28	395,06
		34752		5,822	19,309	19,32	25,135	25,137	24,956	24,983	25,033	25,026	25,004	25,051	25,104	25,04	25,025			24,941	19,362	19,319	19,323
		34800	394,6															7,58	0					-1,44	-1,48	-0,42	-0,13	-0,59	414,28	395,06	129,62
		34848		5,839	19,31	19,319	25,15	25,157	24,974	25,002	25,045	25,043	25,017	25,086	25,12	25,074	25,045					19,319	19,322
		34860	394,48																										414,28	395,06
		34920	394,09																										414,54	395,06
		34944		5,855	19,311	19,322	25,171	25,172	24,986	25,022	25,057	25,069	25,018	25,093	25,143	25,089	25,060			24,981	19,358	19,318	19,323
		34980	394,63																										414,54	395,06
		35040	395,6	5,874	19,308	19,32	25,185	25,191	25,001	25,042	25,074	25,098	25,034	25,12	25,154	25,113	25,079					19,321	19,323						414,91	395,06
		35100	396,35															7,58											414,91	395,06
		35136		5,891	19,309	19,322	25,206	25,207	25,031	25,055	25,101	25,112	25,043	25,135	25,178	25,124	25,097			24,999	19,364	19,319	19,32
		35160	395,89																										414,49	395,06
		35220	395,75																										414,49	395,06
		35232		5,905	19,314	19,323	25,22	25,227	25,049	25,07	25,114	25,135	25,07	25,153	25,193	25,141	25,116					19,316	19,32
		35280	395,42																										414,02	395,06
		35328		5,929	19,309	19,318	25,24	25,245	25,063	25,087	25,127	25,153	25,097	25,17	25,212	25,152	25,133			25,081	19,361	19,319	19,321
		35340	394,95																										414,02	395,06
		35400	395,6															7,57	0					-1,43	-1,49	-0,42	-0,14	-0,6	414,02	395,06	129,32
		35424		5,951	19,308	19,319	25,265	25,265	25,08	25,106	25,138	25,159	25,118	25,188	25,232	25,174	25,149					19,319	19,322
		35460	395,5																										414,02	395,06
		35520	396,34	5,967	19,309	19,319	25,279	25,282	25,097	25,131	25,158	25,185	25,147	25,208	25,249	25,184	25,170			25,088	19,361	19,321	19,321						413,81	395,06
		35580	395,34																										413,81	395,06
		35616		5,983	19,31	19,32	25,299	25,297	25,112	25,134	25,186	25,195	25,139	25,224	25,264	25,222	25,184					19,321	19,322
		35640	394,77																										413,39	395,06
		35700	395,35															7,58											413,39	395,06
		35712		6,004	19,308	19,319	25,312	25,323	25,139	25,163	25,214	25,216	25,164	25,238	25,285	25,235	25,207			25,135	19,362	19,32	19,323
		35760	394,69																										413,39	395,06
		35808		6,023	19,309	19,318	25,338	25,334	25,154	25,184	25,23	25,227	25,2	25,25	25,304	25,247	25,224					19,319	19,321
		35820	394,23																										413,39	395,06
		35880	394,27																										413,6	395,06
		35904		6,049	19,304	19,315	25,358	25,358	25,169	25,199	25,241	25,25	25,199	25,285	25,32	25,267	25,241			25,17	19,364	19,321	19,32
		35940	394,74																										413,6	395,06
		36000	394,81	6,055	19,309	19,32	25,371	25,367	25,187	25,212	25,255	25,272	25,243	25,302	25,341	25,293	25,263	7,57	0			19,319	19,322	-1,48	-1,51	-0,44	-0,17	-0,63	413,91	395,06	129,63
		36060	394,58																										413,91	395,06
		36096		6,080	19,307	19,32	25,393	25,394	25,204	25,249	25,273	25,294	25,261	25,319	25,353	25,305	25,282			25,193	19,363	19,319	19,322
		36120	395,57																										414,12	395,06
		36180	395,53																										414,12	395,06
		36192		6,094	19,308	19,32	25,407	25,408	25,219	25,254	25,294	25,3	25,277	25,334	25,374	25,324	25,297					19,321	19,321
		36240	395,09																										414,12	395,06
		36288		6,110	19,309	19,32	25,423	25,425	25,226	25,271	25,312	25,322	25,295	25,349	25,393	25,35	25,315			25,229	19,367	19,319	19,321
		36300	394,97															7,57											414,12	395,06
		36360	395,22																										414,12	395,06
		36384		6,126	19,31	19,32	25,44	25,443	25,252	25,279	25,335	25,339	25,306	25,376	25,409	25,353	25,331					19,32	19,323
		36420	394,9																										414,12	395,06
		36480	394,71	6,150	19,31	19,32	25,467	25,464	25,289	25,302	25,352	25,367	25,316	25,388	25,427	25,383	25,353			25,262	19,36	19,32	19,321						414,12	395,06
		36540	394,34																										414,12	395,06
		36576		6,167	19,312	19,321	25,484	25,482	25,302	25,328	25,371	25,383	25,329	25,406	25,449	25,386	25,369					19,318	19,322
		36600	395,23															7,57	0					-1,55	-1,59	-0,49	-0,24	-0,7	414,33	395,06	129,37
		36660	396,23																										414,33	395,06
		36672		6,179	19,311	19,319	25,492	25,496	25,316	25,348	25,381	25,402	25,362	25,424	25,461	25,402	25,387			25,299	19,359	19,321	19,32
		36720	395,18																										414,33	395,06
		36768		6,204	19,31	19,321	25,518	25,522	25,33	25,364	25,4	25,424	25,383	25,446	25,478	25,431	25,407					19,318	19,324
		36780	395,27																										414,33	395,06
		36840	395,95																										414,33	395,06
		36864		6,221	19,311	19,32	25,531	25,542	25,347	25,368	25,42	25,429	25,399	25,459	25,502	25,453	25,422			25,352	19,359	19,321	19,322
		36900	396,63															7,56											414,33	395,06
		36960	397,4	6,237	19,31	19,32	25,55	25,554	25,366	25,386	25,439	25,457	25,41	25,475	25,52	25,466	25,440					19,316	19,325						413,86	395,06
		37020	395,73																										413,86	395,06
		37056		6,253	19,312	19,321	25,569	25,57	25,372	25,405	25,455	25,477	25,419	25,49	25,534	25,485	25,455			25,386	19,363	19,321	19,322
		37080	395,1																										413,18	395,06
		37140	395,5																										413,18	395,06
		37152		6,271	19,311	19,318	25,584	25,586	25,401	25,434	25,476	25,482	25,439	25,506	25,552	25,502	25,474					19,321	19,323
		37200	395,11															7,56	0					-1,45	-1,49	-0,43	-0,14	-0,59	412,91	395,06	129,36
		37248		6,284	19,31	19,32	25,6	25,598	25,441	25,456	25,497	25,491	25,46	25,532	25,572	25,507	25,495			25,421	19,358	19,32	19,323
		37260	394,83																										412,91	395,06
		37320	394,84																										412,91	395,06
		37344		6,306	19,312	19,32	25,621	25,622	25,444	25,469	25,507	25,525	25,473	25,54	25,587	25,527	25,509					19,318	19,323
		37380	394,74																										412,91	395,06
		37440	394,72	6,322	19,311	19,322	25,64	25,637	25,451	25,486	25,521	25,532	25,495	25,565	25,605	25,551	25,526			25,473	19,365	19,32	19,323						412,91	395,06
		37500	394,82															7,57											412,91	395,06
		37536		6,336	19,311	19,32	25,649	25,655	25,46	25,496	25,543	25,556	25,518	25,584	25,619	25,578	25,544					19,32	19,321
		37560	394																										413,12	395,06
		37620	394,23																										413,12	395,06
		37632		6,357	19,311	19,32	25,671	25,673	25,482	25,529	25,56	25,576	25,514	25,597	25,637	25,605	25,562			25,501	19,363	19,319	19,322
		37680	394,62																										413,6	395,06
		37728		6,377	19,31	19,318	25,696	25,687	25,503	25,541	25,579	25,594	25,544	25,614	25,657	25,608	25,580					19,319	19,323
		37740	394,58																										413,6	395,06
		37800	394,45															7,56	0					-1,47	-1,52	-0,45	-0,18	-0,62	413,86	395,06	129,47
		37824		6,384	19,311	19,324	25,697	25,706	25,529	25,559	25,598	25,605	25,555	25,634	25,674	25,606	25,595			25,52	19,366	19,318	19,322
		37860	394,84																										413,86	395,06
		37920	394,68	6,402	19,308	19,319	25,711	25,72	25,549	25,573	25,61	25,615	25,576	25,652	25,691	25,653	25,615					19,319	19,321						414,07	395,06
		37980	395,68																										414,07	395,06
		38016		6,430	19,312	19,32	25,748	25,743	25,566	25,594	25,633	25,638	25,617	25,671	25,708	25,653	25,635			25,555	19,366	19,32	19,321
		38040	395,23																										414,07	395,06
		38100	395,43															7,56											414,07	395,06
		38112		6,440	19,312	19,321	25,755	25,759	25,588	25,613	25,653	25,651	25,633	25,684	25,725	25,674	25,653					19,32	19,323
		38160	395,62																										413,86	395,06
		38208		6,467	19,31	19,32	25,785	25,78	25,596	25,635	25,666	25,682	25,646	25,705	25,743	25,699	25,671			25,594	19,368	19,319	19,322
		38220	395,44																										413,86	395,06
		38280	395,31																										413,6	395,06
		38304		6,479	19,31	19,32	25,793	25,795	25,611	25,648	25,687	25,689	25,643	25,72	25,758	25,712	25,683					19,319	19,322
		38340	394,15																										413,6	395,06
		38400	394,27	6,499	19,31	19,32	25,81	25,818	25,627	25,66	25,704	25,707	25,663	25,733	25,777	25,732	25,700	7,56	0	25,634	19,365	19,323	19,322	-1,47	-1,51	-0,43	-0,15	-0,61	413,6	395,06	129,86
		38460	394,38																										413,6	395,06
		38496		6,514	19,308	19,32	25,826	25,829	25,653	25,676	25,719	25,728	25,683	25,758	25,797	25,747	25,720					19,323	19,322
		38520	394,54																										413,96	395,06
		38580	394,35																										413,96	395,06
		38592		6,529	19,31	19,321	25,84	25,85	25,67	25,698	25,731	25,749	25,701	25,774	25,808	25,75	25,735			25,653	19,368	19,32	19,32
		38640	394,88																										414,17	395,06
		38688		6,548	19,31	19,321	25,86	25,868	25,708	25,71	25,757	25,761	25,712	25,784	25,829	25,776	25,755					19,321	19,323
		38700	394,86															7,55											414,17	395,06
		38760	394,59																										414,17	395,06
		38784		6,563	19,309	19,324	25,877	25,882	25,714	25,742	25,771	25,779	25,742	25,812	25,843	25,804	25,776			25,694	19,369	19,319	19,321
		38820	394,96																										414,17	395,06
		38880	395,43	6,585	19,309	19,319	25,899	25,898	25,725	25,746	25,794	25,802	25,765	25,827	25,863	25,821	25,793					19,32	19,323						414,17	395,06
		38940	396,01																										414,17	395,06
		38976		6,607	19,308	19,319	25,922	25,919	25,74	25,761	25,802	25,819	25,785	25,846	25,878	25,827	25,807			25,722	19,371	19,32	19,323
		39000	395,55															7,54	0					-1,48	-1,53	-0,44	-0,17	-0,63	413,91	395,06	129,9
		39060	396,37																										413,91	395,06
		39072		6,621	19,31	19,319	25,93	25,942	25,752	25,781	25,818	25,828	25,806	25,855	25,898	25,853	25,824					19,32	19,323
		39120	395,89																										413,39	395,06
		39168		6,635	19,309	19,32	25,95	25,949	25,776	25,802	25,834	25,848	25,812	25,885	25,913	25,872	25,843			25,765	19,365	19,32	19,324
		39180	395,46																										413,39	395,06
		39240	394,88																										413,07	395,06
		39264		6,651	19,311	19,32	25,964	25,969	25,794	25,818	25,856	25,868	25,818	25,89	25,933	25,891	25,858					19,321	19,322
		39300	395,79															7,55											413,07	395,06
		39360	395,49	6,668	19,316	19,325	25,986	25,991	25,809	25,826	25,883	25,886	25,837	25,915	25,952	25,9	25,876			25,784	19,365	19,315	19,318						413,07	395,06
		39420	394,94																										413,07	395,06
		39456		6,688	19,309	19,319	26,003	26,001	25,822	25,85	25,893	25,903	25,86	25,927	25,963	25,925	25,893					19,319	19,325
		39480	394,58																										413,07	395,06
		39540	394,81																										413,07	395,06
		39552		6,702	19,31	19,319	26,014	26,019	25,839	25,881	25,911	25,917	25,878	25,945	25,982	25,931	25,911			25,835	19,367	19,321	19,324
		39600	394,9															7,55	0					-1,48	-1,53	-0,45	-0,18	-0,63	413,07	395,06	129,58
		39648		6,728	19,306	19,318	26,034	26,045	25,858	25,897	25,919	25,937	25,897	25,958	25,999	25,946	25,926					19,318	19,324
		39660	394,59																										413,07	395,06
		39720	394,13																										413,07	395,06
		39744		6,734	19,314	19,325	26,052	26,055	25,875	25,912	25,943	25,95	25,9	25,975	26,167	25,967	25,961			25,861	19,372	19,319	19,32
		39780	394,25																										413,07	395,06
		39840	394,26	6,751	19,31	19,319	26,067	26,065	25,888	25,932	25,959	25,974	25,929	25,993	26,035	25,988	25,962					19,328	19,318						413,44	395,06
		39900	394,36															7,54											413,44	395,06
		39936		6,771	19,31	19,319	26,082	26,088	25,903	25,935	25,982	25,984	25,935	26,014	26,051	26,002	25,976			25,896	19,368	19,317	19,324
		39960	394,72																										413,75	395,06
		40020	394,47																										413,75	395,06
		40032		6,786	19,31	19,319	26,102	26,1	25,927	25,954	25,997	26,001	25,959	26,135	26,145	26,018	26,017					19,32	19,324
		40080	394,28																										414,07	395,06
		40128		6,806	19,308	19,317	26,119	26,118	25,941	25,988	26,012	26,023	25,976	26,051	26,145	26,031	26,021			25,94	19,372	19,322	19,324
		40140	395,36																										414,07	395,06
		40200	395,72															7,53	0					-1,46	-1,5	-0,43	-0,15	-0,61	414,33	395,06	129,79
		40224		6,817	19,308	19,318	26,13	26,131	25,967	25,993	26,025	26,035	25,99	26,06	26,148	26,059	26,035					19,322	19,324
		40260	396,38																										414,33	395,06
		40320	396,03	6,836	19,308	19,318	26,149	26,148	25,979	26,006	26,044	26,061	26,005	26,076	26,151	26,07	26,049			25,957	19,372	19,321	19,322						413,91	395,06
		40380	394,96																										413,91	395,06
		40416		6,850	19,308	19,319	26,163	26,165	25,994	26,018	26,067	26,07	26,023	26,118	26,159	26,093	26,068					19,321	19,323
		40440	394,58																										413,6	395,06
		40500	395,11															7,54											413,6	395,06
		40512		6,866	19,309	19,32	26,178	26,183	26,006	26,031	26,09	26,085	26,041	26,123	26,167	26,099	26,080			25,99	19,373	19,32	19,323
		40560	395,42																										413,81	395,06
		40608		6,886	19,309	19,319	26,198	26,202	26,029	26,045	26,098	26,104	26,056	26,138	26,179	26,13	26,097					19,32	19,324
		40620	396,03																										413,81	395,06
		40680	395,67																										413,54	395,06
		40704		6,902	19,31	19,319	26,219	26,215	26,048	26,094	26,109	26,122	26,061	26,15	26,189	26,144	26,115			26,033	19,375	19,32	19,324
		40740	395,25																										413,54	395,06
		40800	395,07	6,918	19,308	19,317	26,231	26,231	26,06	26,085	26,138	26,142	26,086	26,16	26,205	26,146	26,128	7,53	0			19,32	19,323	-1,47	-1,52	-0,44	-0,17	-0,63	413,28	395,06	129,89
		40860	395,27																										413,28	395,06
		40896		6,930	19,31	19,318	26,241	26,247	26,08	26,105	26,137	26,163	26,102	26,18	26,219	26,176	26,145			26,073	19,379	19,32	19,321
		40920	394,62																										413,28	395,06
		40980	394,11																										413,28	395,06
		40992		6,952	19,311	19,321	26,266	26,271	26,107	26,114	26,154	26,176	26,108	26,193	26,232	26,184	26,159					19,321	19,322
		41040	394,55																										413,6	395,06
		41088		6,966	19,31	19,318	26,277	26,284	26,109	26,128	26,17	26,192	26,125	26,208	26,246	26,202	26,172			26,113	19,378	19,32	19,322
		41100	394,15															7,52											413,6	395,06
		41160	394,5																										413,96	395,06
		41184		6,980	19,312	19,32	26,293	26,299	26,123	26,149	26,194	26,201	26,151	26,226	26,262	26,221	26,191					19,32	19,325
		41220	394,8																										413,96	395,06
		41280	395,32	7,002	19,309	19,32	26,315	26,317	26,139	26,172	26,205	26,224	26,168	26,239	26,28	26,226	26,207			26,132	19,374	19,322	19,324						414,23	395,06
		41340	394,99																										414,23	395,06
		41376		7,018	19,312	19,319	26,335	26,331	26,147	26,169	26,22	26,243	26,19	26,254	26,297	26,255	26,222					19,322	19,325
		41400	395,6															7,53	0					-1,42	-1,46	-0,4	-0,11	-0,57	414,23	395,06	130,1
		41460	395,5																										414,23	395,06
		41472		7,033	19,308	19,322	26,346	26,351	26,162	26,196	26,24	26,25	26,204	26,279	26,312	26,264	26,238			26,196	19,367	19,321	19,323
		41520	395,37																										414,23	395,06
		41568		7,045	19,311	19,321	26,36	26,362	26,175	26,211	26,259	26,267	26,217	26,292	26,327	26,286	26,254					19,322	19,327
		41580	396																										414,23	395,06
		41640	395,71																										413,91	395,06
		41664		7,063	19,312	19,319	26,376	26,38	26,199	26,231	26,276	26,288	26,235	26,307	26,345	26,298	26,272			26,2	19,371	19,321	19,324
		41700	396,02															7,52											413,91	395,06
		41760	395,24	7,079	19,31	19,319	26,392	26,394	26,215	26,242	26,279	26,298	26,266	26,323	26,36	26,319	26,288					19,321	19,326						413,54	395,06
		41820	394,69																										413,54	395,06
		41856		7,100	19,31	19,321	26,416	26,416	26,237	26,268	26,301	26,323	26,282	26,338	26,377	26,33	26,307			26,235	19,376	19,321	19,324
		41880	394,44																										413,54	395,06
		41940	394,48																										413,54	395,06
		41952		7,107	19,312	19,32	26,422	26,424	26,249	26,279	26,319	26,329	26,291	26,36	26,393	26,347	26,321					19,321	19,324
		42000	395,51															7,52	0					-1,46	-1,51	-0,44	-0,16	-0,62	413,86	395,06	130,4
		42048		7,129	19,31	19,321	26,441	26,449	26,27	26,313	26,332	26,351	26,307	26,373	26,41	26,359	26,339			26,274	19,372	19,321	19,325
		42060	395,19																										413,86	395,06
		42120	395,07																										413,86	395,06
		42144		7,144	19,311	19,323	26,461	26,461	26,285	26,319	26,351	26,363	26,328	26,395	26,424	26,385	26,356					19,321	19,325
		42180	394,49																										413,86	395,06
		42240	394,57	7,157	19,313	19,324	26,474	26,477	26,303	26,334	26,372	26,388	26,333	26,409	26,441	26,394	26,372			26,285	19,37	19,319	19,326						413,86	395,06
		42300	394,25															7,52											413,86	395,06
		42336		7,178	19,311	19,321	26,494	26,494	26,32	26,352	26,39	26,398	26,36	26,424	26,455	26,397	26,387					19,322	19,324
		42360	394,39																										414,12	395,06
		42420	394,99																										414,12	395,06
		42432		7,193	19,312	19,322	26,51	26,51	26,34	26,369	26,407	26,41	26,375	26,441	26,475	26,431	26,406			26,319	19,373	19,321	19,326
		42480	394,57																										414,12	395,06
		42528		7,204	19,312	19,323	26,522	26,521	26,351	26,381	26,415	26,42	26,398	26,444	26,489	26,443	26,418					19,322	19,324
		42540	394,33																										414,12	395,06
		42600	394,55															7,51	0					-1,46	-1,5	-0,43	-0,15	-0,61	414,38	395,06	130,07
		42624		7,222	19,312	19,321	26,536	26,542	26,369	26,399	26,426	26,453	26,411	26,47	26,505	26,458	26,436			26,364	19,374	19,321	19,323
		42660	395,1																										414,38	395,06
		42720	395,13	7,242	19,311	19,319	26,557	26,556	26,388	26,415	26,451	26,465	26,431	26,481	26,519	26,475	26,453					19,322	19,322						414,38	395,06
		42780	395,27																										414,38	395,06
		42816		7,256	19,312	19,321	26,575	26,569	26,405	26,424	26,464	26,476	26,435	26,504	26,534	26,493	26,467			26,411	19,377	19,319	19,325
		42840	394,91																										414,38	395,06
		42900	395,35															7,51											414,38	395,06
		42912		7,275	19,313	19,32	26,595	26,588	26,426	26,447	26,493	26,487	26,457	26,519	26,552	26,508	26,486					19,323	19,324
		42960	394,64																										414,38	395,06
		43008		7,290	19,312	19,322	26,605	26,609	26,444	26,461	26,506	26,516	26,467	26,526	26,57	26,527	26,502			26,446	19,367	19,321	19,324
		43020	394,57																										414,38	395,06
		43080	394,68																										414,38	395,06
		43104		7,307	19,311	19,323	26,622	26,627	26,457	26,48	26,518	26,532	26,475	26,556	26,587	26,544	26,519					19,322	19,324
		43140	394,46																										414,38	395,06
		43200	394,78	7,321	19,316	19,318	26,639	26,636	26,474	26,501	26,53	26,536	26,499	26,564	26,603	26,563	26,534	7,51	0	26,452	19,366	19,322	19,325	-1,43	-1,47	-0,4	-0,12	-0,57	414,7	395,06	129,82
		43260	395,66																										414,7	395,06
		43296		7,333	19,314	19,323	26,65	26,653	26,489	26,509	26,549	26,565	26,507	26,586	26,619	26,561	26,548					19,322	19,325
		43320	394,99																										414,7	395,06
		43380	394,93																										414,7	395,06
		43392		7,355	19,312	19,32	26,671	26,671	26,498	26,517	26,568	26,586	26,527	26,598	26,633	26,587	26,564			26,487	19,365	19,321	19,324
		43440	395,15																										414,7	395,06
		43488		7,368	19,313	19,321	26,683	26,687	26,513	26,535	26,584	26,594	26,539	26,618	26,649	26,611	26,580					19,324	19,323
		43500	395,14															7,51											414,7	395,06
		43560	396,13																										414,7	395,06
		43584		7,388	19,31	19,32	26,702	26,705	26,524	26,568	26,601	26,613	26,552	26,633	26,663	26,622	26,597			26,512	19,37	19,318	19,323
		43620	395,23																										414,7	395,06
		43680	394,9	7,405	19,313	19,319	26,719	26,724	26,535	26,592	26,616	26,626	26,58	26,645	26,683	26,636	26,614					19,321	19,324						414,44	395,06
		43740	394,53																										414,44	395,06
		43776		7,414	19,313	19,324	26,729	26,736	26,565	26,59	26,633	26,636	26,589	26,654	26,694	26,652	26,627			26,531	19,367	19,32	19,325
		43800	395,73															7,50	0					-1,45	-1,5	-0,43	-0,14	-0,61	414,44	395,06	129,36
		43860	395,66																										414,44	395,06
		43872		7,429	19,313	19,321	26,746	26,747	26,578	26,605	26,641	26,651	26,612	26,678	26,712	26,672	26,644					19,321	19,326
		43920	395,98																										414,17	395,06
		43968		7,448	19,312	19,321	26,765	26,765	26,595	26,643	26,66	26,669	26,634	26,692	26,729	26,68	26,663			26,568	19,37	19,321	19,323
		43980	395,35																										414,17	395,06
		44040	395,64																										413,86	395,06
		44064		7,466	19,31	19,321	26,78	26,783	26,601	26,65	26,677	26,682	26,647	26,71	26,744	26,691	26,675					19,321	19,324
		44100	395,54															7,50											413,86	395,06
		44160	394,61	7,477	19,312	19,322	26,798	26,79	26,616	26,656	26,686	26,702	26,664	26,726	26,761	26,709	26,690			26,622	19,368	19,321	19,325						413,86	395,06
		44220	395,07																										413,86	395,06
		44256		7,495	19,313	19,321	26,815	26,81	26,638	26,666	26,709	26,718	26,672	26,735	26,776	26,734	26,706					19,322	19,323
		44280	394,38																										413,86	395,06
		44340	395,14																										413,86	395,06
		44352		7,511	19,313	19,321	26,826	26,83	26,652	26,676	26,718	26,742	26,682	26,755	26,79	26,745	26,720			26,635	19,373	19,321	19,324
		44400	394,69															7,50	0					-1,48	-1,52	-0,44	-0,17	-0,63	414,12	395,06	129,4
		44448		7,523	19,313	19,324	26,839	26,844	26,667	26,722	26,725	26,764	26,713	26,779	26,806	26,754	26,741					19,321	19,324
		44460	395,32																										414,12	395,06
		44520	394,54																										414,12	395,06
		44544		7,541	19,314	19,321	26,858	26,86	26,689	26,725	26,746	26,77	26,726	26,79	26,821	26,779	26,756			26,692	19,368	19,32	19,323
		44580	394,95																										414,12	395,06
		44640	395,6	7,555	19,313	19,322	26,871	26,874	26,702	26,746	26,77	26,789	26,741	26,798	26,838	26,789	26,772					19,322	19,325						414,33	395,06
		44700	394,93															7,50											414,33	395,06
		44736		7,570	19,312	19,323	26,886	26,889	26,718	26,765	26,782	26,801	26,762	26,814	26,855	26,806	26,788			26,71	19,373	19,32	19,325
		44760	395,15																										414,12	395,06
		44820	395,86																										414,12	395,06
		44832		7,587	19,314	19,323	26,9	26,91	26,73	26,76	26,802	26,816	26,765	26,835	26,866	26,824	26,800					19,32	19,324
		44880	394,63																										414,12	395,06
		44928		7,603	19,315	19,323	26,919	26,925	26,745	26,776	26,818	26,826	26,787	26,85	26,881	26,84	26,815			26,723	19,376	19,322	19,322
		44940	394,44																										414,12	395,06
		45000	394,29															7,49	0					-1,54	-1,58	-0,48	-0,23	-0,69	414,12	395,06	129,58
		45024		7,615	19,313	19,323	26,931	26,936	26,765	26,812	26,825	26,847	26,797	26,866	26,9	26,852	26,833					19,32	19,325
		45060	394,09																										414,12	395,06
		45120	395,02	7,631	19,313	19,322	26,948	26,948	26,778	26,812	26,85	26,858	26,825	26,881	26,913	26,863	26,847			26,783	19,376	19,323	19,326						414,49	395,06
		45180	394,23																										414,49	395,06
		45216		7,652	19,313	19,322	26,967	26,972	26,793	26,833	26,859	26,879	26,844	26,894	26,93	26,887	26,865					19,323	19,326
		45240	394,11																										414,8	395,06
		45300	394,11															7,49											414,8	395,06
		45312		7,669	19,314	19,322	26,982	26,991	26,811	26,844	26,883	26,891	26,863	26,905	26,945	26,897	26,880			26,799	19,378	19,323	19,324
		45360	394,85																										415,12	395,06
		45408		7,676	19,313	19,322	26,991	26,997	26,828	26,855	26,891	26,9	26,861	26,922	26,958	26,909	26,890					19,322	19,324
		45420	395,69																										415,12	395,06
		45480	395,55																										415,12	395,06
		45504		7,699	19,313	19,32	27,017	27,014	26,842	26,871	26,909	26,922	26,884	26,946	26,974	26,934	26,910			26,856	19,377	19,321	19,327
		45540	395,56																										415,12	395,06
		45600	396,01	7,705	19,313	19,323	27,023	27,022	26,863	26,881	26,915	26,935	26,906	26,953	26,989	26,914	26,920	7,48	0			19,323	19,326	-1,48	-1,52	-0,44	-0,16	-0,62	414,75	395,06	129,53
		45660	396,44																										414,75	395,06
		45696		7,728	19,318	19,316	27,044	27,045	26,879	26,904	26,944	26,95	26,91	26,972	27,009	26,952	26,940			26,881	19,37	19,324	19,33
		45720	395,71																										414,17	395,06
		45780	395,9																										414,17	395,06
		45792		7,743	19,312	19,321	27,059	27,06	26,901	26,922	26,955	26,966	26,913	26,986	27,029	26,97	26,955					19,316	19,325
		45840	394,93																										413,81	395,06
		45888		7,757	19,312	19,322	27,073	27,075	26,907	26,926	26,968	26,985	26,932	27,011	27,034	26,997	26,970			26,903	19,373	19,325	19,325
		45900	395,61															7,48											413,81	395,06
		45960	395,11																										413,81	395,06
		45984		7,777	19,312	19,32	27,092	27,093	26,92	26,948	26,981	27,006	26,966	27,023	27,052	27,008	26,988					19,326	19,327
		46020	395,15																										413,81	395,06
		46080	394,11	7,786	19,312	19,321	27,099	27,107	26,938	26,959	26,99	27,011	26,966	27,033	27,065	27,024	26,998			26,933	19,375	19,325	19,325						413,81	395,06
		46140	393,88																										413,81	395,06
		46176		7,805	19,312	19,322	27,121	27,123	26,947	26,969	27,017	27,032	26,982	27,055	27,079	27,043	27,016					19,324	19,327
		46200	393,92															7,48	0					-1,5	-1,55	-0,46	-0,2	-0,66	414,17	395,06	128,6
		46260	395,31																										414,17	395,06
		46272		7,817	19,311	19,322	27,132	27,136	26,97	26,995	27,02	27,049	26,985	27,068	27,097	27,057	27,030			26,952	19,379	19,324	19,325
		46320	394,89																										414,44	395,06
		46368		7,835	19,311	19,321	27,148	27,153	26,986	27,024	27,044	27,056	27,012	27,075	27,112	27,07	27,047					19,323	19,326
		46380	394,9																										414,44	395,06
		46440	395,89																										414,44	395,06
		46464		7,845	19,311	19,322	27,16	27,163	26,991	27,024	27,061	27,07	27,027	27,088	27,127	27,081	27,059			27,007	19,374	19,323	19,325
		46500	395,78															7,48											414,44	395,06
		46560	395	7,865	19,311	19,321	27,179	27,183	27,007	27,029	27,072	27,092	27,042	27,104	27,141	27,102	27,074					19,324	19,325						414,12	395,06
		46620	395,36																										414,12	395,06
		46656		7,881	19,312	19,321	27,195	27,2	27,03	27,054	27,087	27,108	27,057	27,123	27,156	27,101	27,090			27,004	19,38	19,32	19,324
		46680	394,93																										414,12	395,06
		46740	396,02																										414,12	395,06
		46752		7,896	19,312	19,322	27,213	27,213	27,051	27,069	27,11	27,122	27,089	27,134	27,168	27,119	27,108					19,322	19,324
		46800	395,84															7,48	0					-1,47	-1,52	-0,46	-0,19	-0,65	414,12	395,06	128,36
		46848		7,903	19,313	19,321	27,22	27,22	27,069	27,078	27,118	27,122	27,108	27,151	27,182	27,141	27,121			27,052	19,385	19,322	19,324
		46860	396,66																										414,12	395,06
		46920	395,03																										413,6	395,06
		46944		7,928	19,311	19,321	27,243	27,245	27,073	27,099	27,136	27,147	27,101	27,163	27,2	27,166	27,136					19,321	19,323
		46980	395,68																										413,6	395,06
		47040	395,62	7,939	19,312	19,321	27,256	27,255	27,098	27,109	27,143	27,169	27,109	27,178	27,217	27,172	27,149			27,081	19,386	19,323	19,325						413,39	395,06
		47100	394,55															7,48											413,39	395,06
		47136		7,953	19,314	19,32	27,27	27,27	27,109	27,131	27,16	27,183	27,149	27,191	27,227	27,178	27,166					19,315	19,322
		47160	395,02																										413,39	395,06
		47220	393,72																										413,39	395,06
		47232		7,970	19,313	19,321	27,289	27,285	27,124	27,146	27,184	27,197	27,153	27,208	27,244	27,197	27,182			27,107	19,385	19,322	19,324
		47280	394,66																										413,81	395,06
		47328		7,983	19,312	19,323	27,299	27,302	27,132	27,16	27,194	27,209	27,169	27,228	27,261	27,202	27,194					19,322	19,324
		47340	394,6																										413,81	395,06
		47400	394,59															7,47	0					-1,49	-1,53	-0,45	-0,18	-0,65	414,07	395,06	129,32
		47424		7,995	19,311	19,321	27,308	27,315	27,146	27,17	27,211	27,223	27,18	27,24	27,275	27,217	27,208			27,151	19,379	19,322	19,324
		47460	394,11																										414,07	395,06
		47520	394,23	8,008	19,311	19,321	27,324	27,325	27,158	27,19	27,228	27,225	27,201	27,255	27,289	27,247	27,224					19,324	19,326						414,44	395,06
		47580	394,58																										414,44	395,06
		47616		8,023	19,313	19,321	27,337	27,344	27,178	27,199	27,23	27,248	27,231	27,274	27,303	27,262	27,241			27,162	19,381	19,323	19,327
		47640	394,68																										414,8	395,06
		47700	394,69															7,47											414,8	395,06
		47712		8,040	19,313	19,32	27,355	27,359	27,192	27,218	27,255	27,268	27,238	27,29	27,317	27,278	27,257					19,323	19,326
		47760	394,24																										414,8	395,06
		47808		8,057	19,315	19,322	27,373	27,378	27,205	27,227	27,267	27,282	27,239	27,298	27,332	27,292	27,268			27,192	19,373	19,325	19,325
		47820	394,22																										414,8	395,06
		47880	394,89																										415,17	395,06
		47904		8,072	19,312	19,322	27,39	27,388	27,221	27,251	27,282	27,294	27,262	27,321	27,347	27,302	27,285					19,324	19,324
		47940	396,45																										415,17	395,06
		48000	396,23	8,087	19,311	19,322	27,406	27,402	27,246	27,266	27,298	27,305	27,27	27,334	27,362	27,32	27,300	7,47	0	27,224	19,381	19,323	19,326	-1,45	-1,5	-0,44	-0,16	-0,63	415,17	395,06	129,45
		48060	395,85																										415,17	395,06
		48096		8,102	19,311	19,321	27,415	27,421	27,252	27,281	27,316	27,316	27,281	27,339	27,376	27,343	27,313					19,325	19,327
		48120	395,22																										414,59	395,06
		48180	395,22																										414,59	395,06
		48192		8,114	19,312	19,321	27,43	27,432	27,269	27,288	27,33	27,344	27,288	27,359	27,391	27,356	27,328			27,263	19,381	19,325	19,326
		48240	395,05																										414,59	395,06
		48288		8,130	19,313	19,321	27,448	27,446	27,28	27,306	27,341	27,362	27,324	27,371	27,405	27,362	27,344					19,324	19,329
		48300	395,19															7,47											414,59	395,06
		48360	395,02																										414,59	395,06
		48384		8,146	19,311	19,32	27,459	27,465	27,298	27,317	27,362	27,373	27,343	27,382	27,42	27,379	27,359			27,267	19,379	19,323	19,324
		48420	394,62																										414,59	395,06
		48480	395,03	8,156	19,31	19,323	27,468	27,477	27,313	27,333	27,376	27,386	27,346	27,401	27,435	27,397	27,373					19,324	19,325						414,59	395,06
		48540	395,25																										414,59	395,06
		48576		8,176	19,311	19,321	27,493	27,492	27,327	27,353	27,396	27,404	27,358	27,419	27,45	27,408	27,389			27,308	19,374	19,324	19,325
		48600	395,05															7,46	0					-1,5	-1,55	-0,46	-0,2	-0,66	414,59	395,06	129,44
		48660	395,18																										414,59	395,06
		48672		8,189	19,313	19,323	27,507	27,508	27,342	27,365	27,403	27,42	27,383	27,431	27,464	27,424	27,404					19,325	19,327
		48720	394,75																										414,59	395,06
		48768		8,199	19,314	19,321	27,514	27,519	27,359	27,378	27,42	27,424	27,389	27,443	27,479	27,437	27,416			27,336	19,379	19,325	19,327
		48780	394,62																										414,59	395,06
		48840	395,39																										414,59	395,06
		48864		8,215	19,312	19,323	27,53	27,535	27,375	27,391	27,428	27,439	27,395	27,465	27,492	27,452	27,430					19,326	19,328
		48900	395,98															7,46											414,59	395,06
		48960	395,05	8,233	19,313	19,321	27,548	27,552	27,387	27,41	27,441	27,46	27,405	27,477	27,511	27,468	27,445			27,366	19,375	19,324	19,327						414,59	395,06
		49020	395,15																										414,59	395,06
		49056		8,244	19,314	19,323	27,561	27,564	27,397	27,423	27,457	27,467	27,426	27,494	27,526	27,463	27,457					19,323	19,327
		49080	395,08																										414,59	395,06
		49140	395,19																										414,59	395,06
		49152		8,257	19,313	19,322	27,573	27,575	27,419	27,447	27,477	27,49	27,442	27,507	27,539	27,489	27,476			27,399	19,375	19,324	19,327
		49200	395,02															7,46	0					-1,47	-1,51	-0,43	-0,16	-0,61	414,59	395,06	129,38
		49248		8,274	19,314	19,322	27,593	27,591	27,426	27,452	27,492	27,507	27,444	27,522	27,55	27,508	27,488					19,324	19,326
		49260	395,68																										414,59	395,06
		49320	395,13																										414,59	395,06
		49344		8,284	19,315	19,322	27,606	27,599	27,445	27,464	27,502	27,512	27,48	27,532	27,567	27,513	27,502			27,462	19,378	19,324	19,328
		49380	394,76																										414,59	395,06
		49440	395,21	8,299	19,313	19,324	27,616	27,619	27,452	27,497	27,513	27,533	27,482	27,553	27,58	27,529	27,517					19,324	19,324						414,59	395,06
		49500	395,61															7,45											414,59	395,06
		49536		8,311	19,313	19,323	27,626	27,633	27,468	27,5	27,531	27,543	27,495	27,561	27,591	27,551	27,530			27,441	19,378	19,324	19,327
		49560	395,4																										414,59	395,06
		49620	395,45																										414,59	395,06
		49632		8,330	19,314	19,324	27,649	27,649	27,483	27,513	27,553	27,565	27,528	27,576	27,607	27,565	27,549					19,322	19,325
		49680	395,18																										414,59	395,06
		49728		8,344	19,314	19,324	27,659	27,667	27,501	27,528	27,561	27,581	27,54	27,593	27,624	27,579	27,563			27,52	19,379	19,323	19,328
		49740	394,88																										414,59	395,06
		49800	395,27															7,46	0					-1,45	-1,5	-0,43	-0,14	-0,6	414,59	395,06	129,14
		49824		8,355	19,316	19,323	27,677	27,672	27,513	27,541	27,58	27,584	27,556	27,61	27,637	27,592	27,577					19,321	19,325
		49860	395,6																										414,59	395,06
		49920	395,28	8,371	19,313	19,324	27,688	27,691	27,53	27,553	27,59	27,599	27,562	27,623	27,649	27,612	27,590			27,504	19,373	19,321	19,325						414,59	395,06
		49980	396,96																										414,59	395,06
		50016		8,385	19,316	19,324	27,706	27,705	27,543	27,565	27,604	27,622	27,573	27,633	27,665	27,618	27,603					19,322	19,325
		50040	396,83																										414,28	395,06
		50100	395,18															7,45											414,28	395,06
		50112		8,401	19,315	19,325	27,719	27,722	27,56	27,584	27,61	27,64	27,583	27,645	27,681	27,634	27,617			27,537	19,373	19,324	19,325
		50160	394,03																										413,75	395,06
		50208		8,412	19,316	19,326	27,736	27,73	27,573	27,597	27,632	27,649	27,603	27,656	27,693	27,651	27,632					19,323	19,324
		50220	394,27																										413,75	395,06
		50280	394,28																										414,17	395,06
		50304		8,428	19,317	19,325	27,745	27,752	27,591	27,611	27,65	27,664	27,616	27,68	27,705	27,669	27,648			27,567	19,373	19,322	19,325
		50340	394,16																										414,17	395,06
		50400	394,88	8,443	19,316	19,324	27,765	27,762	27,605	27,652	27,657	27,683	27,628	27,692	27,721	27,686	27,665	7,44	0			19,322	19,323	-1,44	-1,48	-0,42	-0,13	-0,59	414,59	395,06	129,42
		50460	394,59																										414,59	395,06
		50496		8,453	19,315	19,325	27,771	27,775	27,614	27,64	27,668	27,689	27,637	27,7	27,737	27,691	27,672			27,591	19,379	19,322	19,324
		50520	395,31																										414,91	395,06
		50580	395,53																										414,91	395,06
		50592		8,472	19,313	19,326	27,79	27,792	27,629	27,653	27,683	27,711	27,652	27,717	27,746	27,704	27,687					19,321	19,325
		50640	395,17																										414,91	395,06
		50688		8,482	19,317	19,322	27,798	27,805	27,646	27,674	27,702	27,714	27,672	27,733	27,765	27,716	27,703			27,638	19,383	19,324	19,327
		50700	394,88															7,43											414,91	395,06
		50760	395,02																										414,91	395,06
		50784		8,497	19,315	19,325	27,815	27,819	27,655	27,679	27,719	27,728	27,686	27,748	27,777	27,731	27,715					19,324	19,325
		50820	396,53																										414,91	395,06
		50880	395,35	8,515	19,315	19,324	27,834	27,835	27,666	27,704	27,737	27,746	27,694	27,759	27,791	27,756	27,732			27,652	19,377	19,323	19,325						414,49	395,06
		50940	393,95																										414,49	395,06
		50976		8,526	19,314	19,325	27,842	27,848	27,693	27,71	27,738	27,761	27,717	27,774	27,804	27,758	27,744					19,323	19,326
		51000	394,03															7,43	0					-1,42	-1,46	-0,4	-0,1	-0,56	414,49	395,06	129,25
		51060	395,03																										414,49	395,06
		51072		8,542	19,314	19,324	27,857	27,864	27,7	27,724	27,762	27,767	27,714	27,789	27,817	27,777	27,756			27,707	19,374	19,322	19,326
		51120	394,67																										414,8	395,06
		51168		8,554	19,316	19,324	27,874	27,874	27,711	27,743	27,767	27,791	27,74	27,8	27,831	27,787	27,771					19,321	19,327
		51180	395,54																										414,8	395,06
		51240	395,38																										414,8	395,06
		51264		8,565	19,315	19,326	27,883	27,888	27,721	27,758	27,776	27,807	27,763	27,822	27,845	27,806	27,787			27,719	19,378	19,317	19,325
		51300	395,39															7,43											414,8	395,06
		51360	395,44	8,588	19,313	19,326	27,906	27,909	27,738	27,766	27,805	27,819	27,773	27,824	27,86	27,816	27,800					19,327	19,329						414,8	395,06
		51420	396,18																										414,8	395,06
		51456		8,594	19,316	19,325	27,916	27,913	27,754	27,777	27,804	27,828	27,775	27,84	27,875	27,833	27,811			27,749	19,381	19,325	19,327
		51480	394,7																										414,38	395,06
		51540	394,83																										414,38	395,06
		51552		8,606	19,317	19,325	27,929	27,924	27,766	27,798	27,816	27,844	27,801	27,857	27,885	27,845	27,827					19,325	19,326
		51600	395,25															7,42	0					-1,49	-1,53	-0,45	-0,18	-0,65	414,38	395,06	129,17
		51648		8,629	19,315	19,323	27,944	27,952	27,787	27,816	27,843	27,863	27,822	27,87	27,901	27,861	27,845			27,767	19,379	19,325	19,327
		51660	395,12																										414,38	395,06
		51720	395,43																										414,38	395,06
		51744		8,635	19,315	19,325	27,955	27,954	27,8	27,825	27,859	27,868	27,832	27,884	27,916	27,873	27,857					19,326	19,326
		51780	395,11																										414,38	395,06
		51840	395,62	8,648	19,315	19,325	27,971	27,964	27,816	27,831	27,866	27,881	27,845	27,897	27,93	27,889	27,869			27,798	19,381	19,325	19,327						414,38	395,06
		51900	394,47															7,43											414,38	395,06
		51936		8,665	19,315	19,325	27,987	27,983	27,817	27,841	27,884	27,895	27,858	27,914	27,94	27,892	27,880					19,326	19,328
		51960	394,56																										414,38	395,06
		52020	394,34																										414,38	395,06
		52032		8,681	19,315	19,324	28,001	28	27,832	27,888	27,902	27,914	27,868	27,927	27,955	27,921	27,901			27,813	19,381	19,325	19,327
		52080	394,54																										414,65	395,06
		52128		8,688	19,315	19,325	28,008	28,007	27,849	27,876	27,911	27,93	27,886	27,935	27,971	27,932	27,911					19,327	19,327
		52140	394,79																										414,65	395,06
		52200	396,14															7,42	0					-1,46	-1,5	-0,43	-0,15	-0,61	414,85	395,06	129,1
		52224		8,703	19,316	19,326	28,025	28,023	27,862	27,888	27,926	27,934	27,892	27,95	27,985	27,944	27,923			27,857	19,385	19,325	19,326
		52260	395,82																										414,85	395,06
		52320	395,59	8,719	19,316	19,324	28,035	28,042	27,889	27,924	27,938	27,953	27,91	27,965	27,998	27,956	27,942					19,325	19,327						414,49	395,06
		52380	394,98																										414,49	395,06
		52416		8,729	19,316	19,325	28,048	28,051	27,904	27,941	27,957	27,963	27,926	27,989	28,011	27,974	27,958			27,863	19,381	19,324	19,329
		52440	394,57																										414,49	395,06
		52500	393,93															7,42											414,49	395,06
		52512		8,749	19,316	19,326	28,069	28,07	27,914	27,942	27,967	27,978	27,946	27,992	28,025	27,979	27,968					19,325	19,327
		52560	393,89																										414,85	395,06
		52608		8,759	19,315	19,328	28,08	28,081	27,925	27,947	27,981	27,998	27,964	28,012	28,175	28,001	28,000			27,904	19,381	19,322	19,326
		52620	395,16																										414,85	395,06
		52680	395,36																										415,22	395,06
		52704		8,774	19,316	19,324	28,093	28,096	27,934	27,954	27,994	27,999	27,967	28,026	28,167	28,011	28,007					19,323	19,327
		52740	395,3																										415,22	395,06
		52800	395,26	8,781	19,317	19,327	28,099	28,107	27,945	27,966	28,01	28,017	27,963	28,041	28,161	28,029	28,017	7,41	0	27,934	19,381	19,325	19,324	-1,44	-1,48	-0,42	-0,13	-0,59	414,96	395,06	129,35
		52860	395,82																										414,96	395,06
		52896		8,797	19,316	19,328	28,117	28,12	27,966	27,985	28,023	28,027	27,983	28,148	28,158	28,041	28,041					19,324	19,326
		52920	395,23																										414,75	395,06
		52980	394,76																										414,75	395,06
		52992		8,809	19,317	19,326	28,129	28,131	27,988	27,996	28,032	28,049	28,013	28,061	28,155	28,051	28,043			27,962	19,38	19,323	19,325
		53040	395,05																										414,75	395,06
		53088		8,824	19,317	19,326	28,146	28,145	27,999	28,016	28,043	28,059	28,021	28,078	28,156	28,044	28,052					19,324	19,326
		53100	394,71															7,42											414,75	395,06
		53160	395,37																										414,75	395,06
		53184		8,832	19,317	19,329	28,155	28,156	28,01	28,025	28,065	28,072	28,038	28,094	28,117	28,072	28,062			27,977	19,379	19,324	19,324
		53220	395,38																										414,75	395,06
		53280	395	8,849	19,317	19,327	28,168	28,175	28,019	28,039	28,076	28,083	28,046	28,109	28,132	28,096	28,075					19,327	19,328						414,75	395,06
		53340	395,73																										414,75	395,06
		53376		8,860	19,316	19,328	28,178	28,187	28,03	28,055	28,084	28,094	28,062	28,137	28,168	28,097	28,091			27,999	19,383	19,324	19,328
		53400	395,56															7,41	0					-1,45	-1,51	-0,43	-0,16	-0,62	414,75	395,06	129,14
		53460	394,8																										414,75	395,06
		53472		8,875	19,318	19,327	28,192	28,203	28,05	28,074	28,107	28,111	28,078	28,141	28,176	28,109	28,106					19,327	19,328
		53520	394,77																										414,75	395,06
		53568		8,885	19,316	19,328	28,208	28,206	28,06	28,08	28,099	28,129	28,087	28,15	28,186	28,132	28,115			28,039	19,381	19,323	19,329
		53580	394,95																										414,75	395,06
		53640	394,16																										414,75	395,06
		53664		8,902	19,316	19,327	28,22	28,226	28,079	28,101	28,123	28,14	28,081	28,157	28,193	28,15	28,128					19,323	19,329
		53700	394,43															7,41											414,75	395,06
		53760	395,9	8,916	19,317	19,325	28,235	28,238	28,093	28,105	28,142	28,154	28,104	28,171	28,204	28,143	28,140			28,078	19,386	19,325	19,329						415,07	395,06
		53820	394,5																										415,07	395,06
		53856		8,931	19,317	19,327	28,254	28,252	28,102	28,116	28,155	28,171	28,122	28,18	28,214	28,17	28,154					19,323	19,327
		53880	394,78																										415,07	395,06
		53940	395,09																										415,07	395,06
		53952		8,949	19,313	19,323	28,266	28,268	28,11	28,126	28,16	28,183	28,129	28,192	28,226	28,169	28,162			28,089	19,39	19,323	19,327
		54000	395,16															7,40	0					-1,47	-1,5	-0,44	-0,16	-0,62	415,07	395,06	129,18
		54048		8,960	19,316	19,326	28,277	28,285	28,124	28,135	28,171	28,194	28,157	28,205	28,237	28,184	28,176					19,324	19,328
		54060	395,46																										415,07	395,06
		54120	394,7																										415,07	395,06
		54144		8,972	19,317	19,325	28,294	28,291	28,138	28,159	28,195	28,202	28,162	28,227	28,249	28,199	28,191			28,111	19,39	19,325	19,327
		54180	395,44																										415,07	395,06
		54240	396,27	8,985	19,314	19,324	28,304	28,304	28,153	28,184	28,206	28,22	28,175	28,233	28,261	28,216	28,206					19,325	19,329						415,07	395,06
		54300	396,16															7,40											415,07	395,06
		54336		8,997	19,315	19,324	28,315	28,317	28,165	28,189	28,214	28,225	28,201	28,244	28,275	28,233	28,218			28,152	19,394	19,325	19,329
		54360	396,49																										414,59	395,06
		54420	395,34																										414,59	395,06
		54432		9,010	19,314	19,324	28,326	28,332	28,185	28,203	28,229	28,25	28,194	28,255	28,287	28,246	28,231					19,325	19,329
		54480	395,33																										414,17	395,06
		54528		9,024	19,315	19,325	28,342	28,346	28,191	28,237	28,243	28,262	28,202	28,275	28,299	28,261	28,246			28,177	19,385	19,328	19,329
		54540	394,58																										414,17	395,06
		54600	394,28															7,40	0					-1,4	-1,45	-0,39	-0,09	-0,55	414,17	395,06	129,25
		54624		9,036	19,314	19,323	28,351	28,358	28,202	28,234	28,253	28,267	28,231	28,288	28,313	28,256	28,256					19,327	19,331
		54660	394,63																										414,17	395,06
		54720	394,03	9,047	19,315	19,324	28,365	28,368	28,221	28,238	28,267	28,287	28,244	28,295	28,327	28,281	28,270			28,184	19,384	19,328	19,33						414,44	395,06
		54780	394,38																										414,44	395,06
		54816		9,065	19,314	19,324	28,385	28,383	28,236	28,247	28,286	28,296	28,255	28,312	28,338	28,302	28,284					19,328	19,33
		54840	394,74																										414,96	395,06
		54900	394,91															7,40											414,96	395,06
		54912		9,077	19,311	19,325	28,394	28,395	28,247	28,259	28,292	28,305	28,266	28,322	28,351	28,31	28,294			28,226	19,388	19,327	19,33
		54960	395,32																										414,96	395,06
		55008		9,092	19,314	19,323	28,408	28,413	28,253	28,277	28,309	28,329	28,268	28,341	28,364	28,33	28,309					19,327	19,331
		55020	395,75																										414,96	395,06
		55080	395,56																										414,96	395,06
		55104		9,101	19,314	19,325	28,421	28,42	28,268	28,294	28,312	28,341	28,291	28,348	28,377	28,334	28,321			28,244	19,387	19,326	19,33
		55140	395,34																										414,96	395,06
		55200	395,44	9,115	19,314	19,323	28,433	28,435	28,284	28,302	28,332	28,357	28,314	28,364	28,39	28,36	28,338	7,39	0			19,325	19,329	-1,43	-1,46	-0,4	-0,11	-0,57	414,75	395,06	129,19
		55260	394,32																										414,75	395,06
		55296		9,129	19,314	19,323	28,446	28,449	28,298	28,317	28,351	28,364	28,321	28,377	28,404	28,372	28,351			28,265	19,378	19,326	19,329
		55320	395,22																										414,75	395,06
		55380	394,69																										414,75	395,06
		55392		9,145	19,312	19,322	28,463	28,46	28,308	28,328	28,362	28,377	28,324	28,391	28,417	28,376	28,360					19,327	19,33
		55440	395,59																										414,75	395,06
		55488		9,155	19,314	19,323	28,474	28,474	28,317	28,337	28,372	28,391	28,348	28,401	28,43	28,395	28,374			28,314	19,383	19,328	19,329
		55500	395,24															7,38											414,75	395,06
		55560	395,17																										414,75	395,06
		55584		9,168	19,314	19,325	28,488	28,487	28,337	28,353	28,387	28,408	28,358	28,415	28,442	28,401	28,388					19,327	19,327
		55620	395,43																										414,75	395,06
		55680	395,08	9,180	19,314	19,323	28,495	28,501	28,347	28,367	28,404	28,408	28,384	28,423	28,457	28,421	28,401			28,324	19,378	19,326	19,327						414,75	395,06
		55740	395,26																										414,75	395,06
		55776		9,193	19,314	19,326	28,512	28,513	28,361	28,374	28,416	28,427	28,399	28,445	28,466	28,429	28,415					19,326	19,327
		55800	395,55															7,39	0					-1,47	-1,51	-0,44	-0,17	-0,62	414,75	395,06	128,93
		55860	395,68																										414,75	395,06
		55872		9,204	19,314	19,323	28,523	28,522	28,381	28,408	28,418	28,443	28,411	28,454	28,48	28,443	28,430			28,359	19,387	19,323	19,325
		55920	395,05																										414,54	395,06
		55968		9,221	19,315	19,322	28,538	28,541	28,394	28,409	28,435	28,457	28,418	28,463	28,493	28,447	28,440					19,324	19,329
		55980	395,93																										414,54	395,06
		56040	395,41																										414,54	395,06
		56064		9,231	19,315	19,326	28,548	28,555	28,406	28,42	28,447	28,472	28,436	28,476	28,505	28,469	28,454			28,366	19,385	19,325	19,327
		56100	395															7,38											414,54	395,06
		56160	394,96	9,240	19,316	19,325	28,56	28,561	28,425	28,433	28,468	28,471	28,438	28,489	28,518	28,478	28,465					19,326	19,327						414,33	395,06
		56220	394,17																										414,33	395,06
		56256		9,255	19,315	19,325	28,575	28,575	28,43	28,464	28,475	28,489	28,449	28,506	28,531	28,495	28,480			28,403	19,387	19,325	19,327
		56280	395,11																										414,33	395,06
		56340	396,14																										414,33	395,06
		56352		9,268	19,315	19,325	28,585	28,591	28,444	28,47	28,494	28,499	28,474	28,507	28,543	28,494	28,491					19,325	19,326
		56400	395,48															7,38	0					-1,45	-1,49	-0,41	-0,13	-0,6	414,33	395,06	129,13
		56448		9,283	19,316	19,326	28,601	28,606	28,449	28,474	28,51	28,516	28,466	28,536	28,557	28,515	28,503			28,412	19,38	19,326	19,328
		56460	394,09																										414,33	395,06
		56520	393,8																										414,33	395,06
		56544		9,287	19,317	19,328	28,609	28,611	28,466	28,484	28,522	28,524	28,495	28,545	28,572	28,532	28,518					19,326	19,327
		56580	394,64																										414,33	395,06
		56640	395,22	9,307	19,316	19,326	28,627	28,63	28,478	28,488	28,535	28,545	28,501	28,552	28,587	28,528	28,527			28,469	19,384	19,327	19,33						414,85	395,06
		56700	396,38															7,37											414,85	395,06
		56736		9,317	19,318	19,327	28,639	28,64	28,49	28,512	28,538	28,552	28,52	28,568	28,593	28,56	28,542					19,326	19,329
		56760	396,23																										414,49	395,06
		56820	395,74																										414,49	395,06
		56832		9,327	19,318	19,324	28,646	28,65	28,51	28,537	28,555	28,558	28,533	28,581	28,606	28,55	28,554			28,471	19,381	19,326	19,33
		56880	395																										413,96	395,06
		56928		9,335	19,322	19,328	28,661	28,66	28,512	28,536	28,557	28,573	28,55	28,588	28,618	28,585	28,565					19,324	19,335
		56940	395,09																										413,96	395,06
		57000	394,48															7,37	0					-1,38	-1,42	-0,37	-0,07	-0,53	413,96	395,06	129,05
		57024		9,353	19,316	19,329	28,676	28,675	28,53	28,552	28,574	28,594	28,541	28,602	28,632	28,593	28,577			28,488	19,383	19,327	19,327
		57060	394,27																										413,96	395,06
		57120	394	9,367	19,315	19,328	28,687	28,69	28,547	28,557	28,59	28,612	28,556	28,621	28,646	28,604	28,592					19,326	19,328						414,28	395,06
		57180	394,55																										414,28	395,06
		57216		9,372	19,324	19,327	28,696	28,699	28,562	28,572	28,603	28,613	28,587	28,634	28,657	28,614	28,605			28,522	19,388	19,325	19,323
		57240	395,34																										414,54	395,06
		57300	395,53															7,37											414,54	395,06
		57312		9,395	19,318	19,325	28,713	28,719	28,57	28,591	28,614	28,63	28,585	28,644	28,676	28,633	28,618					19,327	19,33
		57360	394,7																										414,33	395,06
		57408		9,402	19,317	19,327	28,724	28,725	28,579	28,618	28,636	28,641	28,6	28,649	28,677	28,639	28,630			28,562	19,376	19,327	19,329
		57420	393,99																										414,33	395,06
		57480	395,19																										414,59	395,06
		57504		9,421	19,318	19,325	28,743	28,743	28,588	28,622	28,65	28,663	28,619	28,668	28,69	28,645	28,643					19,323	19,328
		57540	394,84																										414,59	395,06
		57600	395,09	9,428	19,317	19,328	28,753	28,749	28,601	28,624	28,648	28,664	28,624	28,684	28,705	28,663	28,652	7,36	0	28,588	19,379	19,325	19,327	-1,45	-1,49	-0,42	-0,13	-0,6	414,59	395,06	128,99
		57660	395,08																										414,59	395,06
		57696		9,444	19,317	19,326	28,764	28,766	28,613	28,64	28,667	28,683	28,639	28,692	28,719	28,684	28,667					19,326	19,329
		57720	394,81																										414,59	395,06
		57780	394,82																										414,59	395,06
		57792		9,456	19,318	19,324	28,774	28,779	28,626	28,649	28,672	28,698	28,65	28,702	28,731	28,689	28,677			28,615	19,379	19,327	19,328
		57840	395,09																										414,59	395,06
		57888		9,464	19,318	19,327	28,788	28,785	28,64	28,656	28,68	28,708	28,663	28,723	28,746	28,694	28,689					19,327	19,328
		57900	395,26															7,36											414,59	395,06
		57960	395,35																										414,59	395,06
		57984		9,481	19,321	19,327	28,802	28,808	28,655	28,671	28,701	28,716	28,669	28,726	28,754	28,713	28,701			28,641	19,39	19,327	19,33
		58020	395,38																										414,59	395,06
		58080	395,33	9,490	19,317	19,327	28,811	28,814	28,664	28,68	28,714	28,727	28,691	28,747	28,768	28,733	28,715					19,327	19,329						414,59	395,06
		58140	395,09																										414,59	395,06
		58176		9,502	19,316	19,327	28,825	28,822	28,672	28,693	28,72	28,737	28,717	28,749	28,782	28,739	28,726			28,643	19,391	19,327	19,328
		58200	394,25															7,36	0					-1,48	-1,52	-0,45	-0,17	-0,63	414,59	395,06	129,13
		58260	394,19																										414,59	395,06
		58272		9,524	19,313	19,325	28,84	28,845	28,688	28,706	28,744	28,757	28,716	28,769	28,792	28,752	28,741					19,326	19,328
		58320	395,26																										414,91	395,06
		58368		9,528	19,316	19,326	28,846	28,852	28,701	28,721	28,756	28,764	28,727	28,785	28,806	28,773	28,754			28,675	19,383	19,327	19,326
		58380	395,34																										414,91	395,06
		58440	395,15																										414,91	395,06
		58464		9,542	19,315	19,324	28,861	28,862	28,718	28,73	28,755	28,779	28,745	28,791	28,816	28,781	28,764					19,32	19,329
		58500	394,82															7,35											414,91	395,06
		58560	395,13	9,560	19,31	19,327	28,878	28,879	28,728	28,746	28,778	28,784	28,742	28,803	28,825	28,788	28,774			28,695	19,391	19,324	19,337						414,91	395,06
		58620	396,43																										414,91	395,06
		58656		9,559	19,313	19,333	28,88	28,884	28,745	28,76	28,791	28,795	28,765	28,82	28,84	28,809	28,791					19,324	19,329
		58680	395,44																										414,49	395,06
		58740	395,22																										414,49	395,06
		58752		9,578	19,318	19,329	28,896	28,907	28,757	28,765	28,8	28,814	28,783	28,828	28,853	28,814	28,802			28,716	19,389	19,327	19,329
		58800	395,59															7,35	0					-1,46	-1,5	-0,42	-0,14	-0,6	414,28	395,06	128,87
		58848		9,590	19,318	19,32	28,904	28,914	28,763	28,781	28,815	28,831	28,791	28,841	28,862	28,824	28,813					19,332	19,329
		58860	395,6																										414,28	395,06
		58920	395,36																										414,28	395,06
		58944		9,599	19,318	19,324	28,916	28,924	28,774	28,796	28,827	28,845	28,802	28,858	28,877	28,835	28,827			28,753	19,384	19,327	19,325
		58980	394,89																										414,28	395,06
		59040	395,51	9,614	19,315	19,327	28,934	28,937	28,787	28,805	28,837	28,86	28,816	28,864	28,889	28,853	28,839					19,326	19,329						414,28	395,06
		59100	394,69															7,34											414,28	395,06
		59136		9,628	19,318	19,326	28,947	28,953	28,804	28,815	28,843	28,858	28,836	28,874	28,901	28,866	28,850			28,758	19,393	19,327	19,329
		59160	395,22																										414,28	395,06
		59220	394,88																										414,28	395,06
		59232		9,636	19,316	19,327	28,954	28,96	28,818	28,837	28,857	28,874	28,829	28,884	28,914	28,881	28,862					19,332	19,331
		59280	394,12																										414,28	395,06
		59328		9,650	19,31	19,327	28,967	28,971	28,829	28,844	28,875	28,893	28,849	28,903	28,925	28,891	28,876			28,805	19,391	19,333	19,326
		59340	395,03																										414,28	395,06
		59400	394,98															7,34	0					-1,51	-1,58	-0,47	-0,2	-0,67	414,59	395,06	129,06
		59424		9,666	19,317	19,323	28,984	28,988	28,843	28,859	28,884	28,891	28,847	28,911	28,937	28,907	28,885					19,328	19,335
		59460	395,16																										414,59	395,06
		59520	395,01	9,675	19,318	19,329	28,995	29,001	28,855	28,876	28,892	28,91	28,877	28,922	28,952	28,9	28,898			28,836	19,391	19,328	19,33						414,59	395,06
		59580	394,59																										414,59	395,06
		59616		9,686	19,317	19,328	29,005	29,013	28,864	28,889	28,909	28,93	28,884	28,931	28,962	28,917	28,911					19,326	19,331
		59640	394,63																										414,59	395,06
		59700	394,28															7,34											414,59	395,06
		59712		9,692	19,318	19,329	29,011	29,019	28,877	28,893	28,921	28,936	28,902	28,949	28,976	28,942	28,924			28,843	19,388	19,328	19,328
		59760	395,11																										414,8	395,06
		59808		9,710	19,317	19,327	29,033	29,032	28,89	28,918	28,928	28,95	28,908	28,959	28,984	28,951	28,936					19,328	19,328
		59820	395,67																										414,8	395,06
		59880	395,46																										414,8	395,06
		59904		9,720	19,318	19,327	29,041	29,044	28,905	28,919	28,95	28,962	28,915	28,972	28,998	28,969	28,949			28,869	19,386	19,331	19,33
		59940	395,63																										414,8	395,06
		60000	395,44	9,734	19,319	19,328	29,055	29,06	28,91	28,931	28,963	28,973	28,923	28,983	29,01	28,979	28,959	7,34	0			19,327	19,328	-1,49	-1,53	-0,45	-0,17	-0,64	414,54	395,06	129,07
		60060	395,43																										414,54	395,06
		60096		9,744	19,317	19,326	29,067	29,064	28,931	28,935	28,965	28,987	28,949	29	29,02	28,981	28,971			28,902	19,383	19,326	19,328
		60120	395,56																										414,54	395,06
		60180	396,14																										414,54	395,06
		60192		9,753	19,318	19,327	29,077	29,075	28,94	28,955	28,978	29,001	28,96	29,005	29,034	29,003	28,984					19,327	19,331
		60240	395,47																										414,23	395,06
		60288		9,770	19,32	19,329	29,092	29,097	28,956	28,969	29	29,004	28,968	29,016	29,044	29,004	28,995			28,902	19,384	19,334	19,329
		60300	395,21															7,34											414,23	395,06
		60360	395,12																										414,23	395,06
		60384		9,778	19,317	19,329	29,1	29,101	28,964	28,978	29,006	29,02	28,97	29,031	29,056	29,021	29,006					19,334	19,33
		60420	395,57																										414,23	395,06
		60480	395,42	9,795	19,316	19,327	29,118	29,116	28,977	28,986	29,019	29,028	28,998	29,04	29,069	29,029	29,018			28,95	19,376	19,327	19,329						414,23	395,06
		60540	395,28																										414,23	395,06
		60576		9,804	19,318	19,329	29,126	29,128	28,988	29,001	29,031	29,037	29,004	29,059	29,081	29,026	29,028					19,328	19,33
		60600	394,93															7,33	0					-1,47	-1,51	-0,43	-0,15	-0,62	414,23	395,06	129,11
		60660	395,37																										414,23	395,06
		60672		9,817	19,318	19,327	29,138	29,141	29	29,032	29,042	29,062	29,005	29,069	29,093	29,056	29,045			28,963	19,381	19,328	19,33
		60720	395,2																										414,23	395,06
		60768		9,827	19,318	19,328	29,148	29,151	29,008	29,028	29,052	29,07	29,02	29,075	29,102	29,07	29,053					19,328	19,33
		60780	395,11																										414,23	395,06
		60840	395,07																										414,23	395,06
		60864		9,840	19,318	19,328	29,162	29,164	29,015	29,058	29,063	29,086	29,048	29,098	29,115	29,086	29,071			28,994	19,388	19,328	19,331
		60900	394,9															7,33											414,23	395,06
		60960	395,74	9,851	19,32	19,329	29,174	29,176	29,024	29,049	29,078	29,089	29,051	29,101	29,128	29,084	29,076					19,329	19,331						414,23	395,06
		61020	394,84																										414,23	395,06
		61056		9,860	19,318	19,327	29,18	29,185	29,039	29,059	29,089	29,098	29,06	29,115	29,138	29,099	29,087			28,996	19,39	19,327	19,331
		61080	394,95																										414,23	395,06
		61140	396,04																										414,23	395,06
		61152		9,876	19,318	19,328	29,195	29,203	29,051	29,078	29,102	29,116	29,08	29,122	29,153	29,111	29,102					19,328	19,331
		61200	395,05															7,33	0					-1,5	-1,54	-0,46	-0,19	-0,66	413,96	395,06	129,23
		61248		9,886	19,318	19,33	29,209	29,21	29,062	29,096	29,106	29,127	29,09	29,139	29,16	29,121	29,113			29,017	19,382	19,327	19,331
		61260	394,57																										413,96	395,06
		61320	394,06																										413,96	395,06
		61344		9,900	19,32	19,327	29,224	29,223	29,077	29,11	29,123	29,137	29,103	29,149	29,174	29,137	29,126					19,328	19,33
		61380	394,71																										413,96	395,06
		61440	394,68	9,908	19,319	19,329	29,231	29,232	29,09	29,11	29,135	29,153	29,106	29,157	29,185	29,149	29,136			29,056	19,388	19,328	19,33						414,28	395,06
		61500	394,25															7,32											414,28	395,06
		61536		9,919	19,32	19,327	29,244	29,241	29,106	29,125	29,148	29,165	29,122	29,168	29,198	29,152	29,148					19,327	19,331
		61560	394,51																										414,54	395,06
		61620	394,49																										414,54	395,06
		61632		9,931	19,319	19,329	29,253	29,257	29,118	29,128	29,158	29,177	29,149	29,194	29,21	29,173	29,163			29,064	19,391	19,328	19,328
		61680	395,37																										414,85	395,06
		61728		9,946	19,319	19,328	29,268	29,272	29,128	29,139	29,17	29,185	29,149	29,197	29,218	29,18	29,171					19,328	19,33
		61740	395,44																										414,85	395,06
		61800	395,21															7,32	0					-1,41	-1,45	-0,39	-0,09	-0,55	414,85	395,06	129,06
		61824		9,955	19,318	19,328	29,277	29,279	29,139	29,151	29,183	29,194	29,154	29,208	29,232	29,201	29,183			29,108	19,38	19,328	19,33
		61860	395,25																										414,85	395,06
		61920	394,81	9,970	19,318	19,33	29,292	29,295	29,14	29,166	29,191	29,208	29,166	29,216	29,247	29,204	29,192					19,327	19,329						414,85	395,06
		61980	395,71																										414,85	395,06
		62016		9,978	19,318	19,328	29,301	29,3	29,163	29,183	29,206	29,218	29,171	29,232	29,256	29,223	29,206			29,15	19,382	19,328	19,331
		62040	395,56																										414,85	395,06
		62100	395,43															7,31											414,85	395,06
		62112		9,987	19,316	19,327	29,308	29,309	29,17	29,202	29,214	29,231	29,198	29,241	29,268	29,233	29,220					19,328	19,33
		62160	395,3																										414,54	395,06
		62208		10,000	19,319	19,326	29,325	29,321	29,182	29,202	29,235	29,25	29,22	29,256	29,272	29,244	29,233			29,169	19,385	19,329	19,331
		62220	394,77																										414,54	395,06
		62280	395																										414,54	395,06
		62304		10,017	19,317	19,328	29,338	29,341	29,196	29,208	29,234	29,258	29,221	29,272	29,289	29,247	29,241					19,328	19,331
		62340	395,66																										414,54	395,06
		62400	395,25	10,024	19,319	19,323	29,344	29,346	29,203	29,226	29,251	29,264	29,233	29,289	29,299	29,265	29,254	7,31	0	29,18	19,39	19,326	19,329	-1,45	-1,5	-0,42	-0,13	-0,6	414,54	395,06	128,95
		62460	395,37																										414,54	395,06
		62496		10,036	19,318	19,327	29,358	29,359	29,217	29,235	29,266	29,279	29,243	29,287	29,312	29,266	29,263					19,328	19,33
		62520	395,23																										414,54	395,06
		62580	395,57																										414,54	395,06
		62592		10,048	19,318	19,327	29,367	29,374	29,23	29,245	29,275	29,287	29,262	29,311	29,317	29,277	29,275			29,192	19,395	19,328	19,331
		62640	395,28																										414,54	395,06
		62688		10,062	19,32	19,326	29,382	29,387	29,243	29,249	29,28	29,302	29,267	29,309	29,332	29,297	29,285					19,328	19,331
		62700	394															7,31											414,54	395,06
		62760	394,94																										414,75	395,06
		62784		10,074	19,317	19,327	29,396	29,396	29,253	29,258	29,291	29,316	29,277	29,322	29,344	29,312	29,297			29,228	19,391	19,329	19,331
		62820	394,93																										414,75	395,06
		62880	394,79	10,082	19,319	19,329	29,41	29,401	29,263	29,277	29,298	29,324	29,28	29,333	29,358	29,321	29,307					19,329	19,334						414,75	395,06
		62940	395,12																										414,75	395,06
		62976		10,092	19,318	19,329	29,415	29,415	29,275	29,285	29,322	29,335	29,285	29,344	29,367	29,333	29,318			29,252	19,394	19,329	19,332
		63000	395,55															7,31	0					-1,49	-1,54	-0,45	-0,18	-0,65	414,75	395,06	128,93
		63060	395,16																										414,75	395,06
		63072		10,107	19,318	19,329	29,428	29,433	29,284	29,304	29,339	29,353	29,308	29,352	29,379	29,341	29,333					19,328	19,33
		63120	395,16																										414,54	395,06
		63168		10,115	19,318	19,324	29,436	29,437	29,297	29,315	29,342	29,358	29,325	29,368	29,39	29,357	29,344			29,278	19,398	19,328	19,331
		63180	394,27																										414,54	395,06
		63240	394,54																										414,54	395,06
		63264		10,127	19,316	19,327	29,448	29,448	29,314	29,331	29,351	29,375	29,32	29,378	29,402	29,367	29,355					19,328	19,332
		63300	394,84															7,30											414,54	395,06
		63360	394,51	10,136	19,317	19,329	29,46	29,458	29,319	29,344	29,369	29,382	29,334	29,388	29,413	29,371	29,365			29,296	19,401	19,328	19,33						414,54	395,06
		63420	394,68																										414,54	395,06
		63456		10,148	19,32	19,329	29,472	29,472	29,327	29,35	29,373	29,384	29,36	29,395	29,426	29,393	29,376					19,327	19,33
		63480	394,53																										414,75	395,06
		63540	393,88																										414,75	395,06
		63552		10,161	19,32	19,328	29,488	29,483	29,339	29,357	29,394	29,4	29,376	29,414	29,438	29,397	29,389			29,319	19,388	19,326	19,327
		63600	394,88															7,30	0					-1,46	-1,5	-0,42	-0,14	-0,61	415,07	395,06	129,2
		63648		10,171	19,32	19,33	29,494	29,497	29,357	29,373	29,397	29,423	29,383	29,435	29,445	29,397	29,401					19,327	19,329
		63660	395,22																										415,07	395,06
		63720	396,01																										415,07	395,06
		63744		10,182	19,319	19,328	29,507	29,504	29,375	29,387	29,417	29,422	29,384	29,436	29,46	29,421	29,413			29,327	19,393	19,327	19,33
		63780	395,71																										415,07	395,06
		63840	395,96	10,192	19,319	19,33	29,515	29,518	29,385	29,397	29,424	29,433	29,399	29,443	29,472	29,438	29,424					19,326	19,33						414,7	395,06
		63900	394,67															7,29											414,7	395,06
		63936		10,203	19,319	19,329	29,526	29,528	29,394	29,407	29,434	29,449	29,422	29,462	29,481	29,451	29,438			29,355	19,397	19,326	19,329
		63960	395,25																										414,7	395,06
		64020	394,38																										414,7	395,06
		64032		10,217	19,318	19,327	29,541	29,537	29,406	29,422	29,449	29,462	29,43	29,465	29,492	29,453	29,447					19,328	19,33
		64080	394,85																										414,7	395,06
		64128		10,223	19,319	19,329	29,546	29,548	29,417	29,44	29,457	29,472	29,44	29,468	29,502	29,467	29,458			29,387	19,397	19,328	19,331
		64140	394,31																										414,7	395,06
		64200	394,97															7,29	0					-1,44	-1,48	-0,41	-0,12	-0,59	414,96	395,06	128,93
		64224		10,237	19,319	19,33	29,562	29,561	29,425	29,441	29,471	29,481	29,436	29,491	29,511	29,483	29,467					19,328	19,33
		64260	395,34																										414,96	395,06
		64320	395,63	10,249	19,319	19,33	29,573	29,573	29,438	29,458	29,477	29,489	29,456	29,493	29,525	29,487	29,478			29,414	19,398	19,329	19,33						414,96	395,06
		64380	395																										414,96	395,06
		64416		10,257	19,319	19,329	29,578	29,584	29,451	29,465	29,491	29,506	29,467	29,51	29,538	29,502	29,491					19,328	19,331
		64440	394,22																										414,96	395,06
		64500	394,72															7,28											414,96	395,06
		64512		10,272	19,321	19,329	29,596	29,598	29,457	29,486	29,501	29,52	29,483	29,519	29,544	29,515	29,503			29,446	19,395	19,329	19,332
		64560	394,62																										415,22	395,06
		64608		10,279	19,32	19,33	29,606	29,603	29,467	29,492	29,512	29,527	29,486	29,534	29,555	29,526	29,512					19,327	19,333
		64620	395,21																										415,22	395,06
		64680	395,4																										415,22	395,06
		64704		10,293	19,318	19,329	29,612	29,621	29,474	29,49	29,518	29,537	29,492	29,548	29,572	29,533	29,520			29,436	19,397	19,328	19,332
		64740	395,53																										415,22	395,06
		64800	394,57	10,306	19,32	19,329	29,629	29,631	29,484	29,517	29,532	29,553	29,514	29,558	29,58	29,545	29,535	7,28	0			19,328	19,331	-1,45	-1,51	-0,43	-0,14	-0,61	415,22	395,06	128,72
		64860	395,1																										415,22	395,06
		64896		10,315	19,318	19,329	29,639	29,637	29,499	29,524	29,538	29,556	29,511	29,574	29,589	29,557	29,543			29,471	19,4	19,329	19,331
		64920	395,7																										415,22	395,06
		64980	395,04																										415,22	395,06
		64992		10,319	19,321	19,329	29,642	29,646	29,515	29,532	29,551	29,575	29,519	29,575	29,597	29,569	29,554					19,328	19,331
		65040	394,83																										415,22	395,06
		65088		10,342	19,313	19,333	29,662	29,669	29,522	29,541	29,571	29,576	29,539	29,596	29,611	29,579	29,567			29,487	19,403	19,327	19,334
		65100	395,17															7,28											415,22	395,06
		65160	395,66																										415,22	395,06
		65184		10,348	19,323	19,324	29,668	29,675	29,534	29,553	29,579	29,599	29,552	29,605	29,632	29,591	29,581					19,324	19,334
		65220	395,47																										415,22	395,06
		65280	394,59	10,351	19,322	19,333	29,677	29,68	29,543	29,557	29,593	29,594	29,56	29,614	29,636	29,596	29,587			29,497	19,41	19,325	19,33						414,96	395,06
		65340	394,8																										414,96	395,06
		65376		10,370	19,322	19,331	29,696	29,697	29,558	29,57	29,604	29,611	29,576	29,631	29,646	29,61	29,601					19,331	19,33
		65400	395,2															7,28	0					-1,46	-1,51	-0,43	-0,15	-0,61	414,96	395,06	128,69
		65460	394,48																										414,96	395,06
		65472		10,375	19,321	19,331	29,7	29,702	29,577	29,577	29,616	29,619	29,584	29,639	29,656	29,625	29,612			29,518	19,409	19,329	19,331
		65520	394,83																										414,96	395,06
		65568		10,389	19,323	19,334	29,709	29,727	29,581	29,594	29,62	29,631	29,591	29,648	29,668	29,632	29,621					19,329	19,332
		65580	394,97																										414,96	395,06
		65640	394,51																										414,96	395,06
		65664		10,397	19,322	19,331	29,721	29,727	29,588	29,603	29,632	29,645	29,605	29,655	29,678	29,644	29,631			29,544	19,411	19,331	19,332
		65700	394,35															7,27											414,96	395,06
		65760	394,17	10,411	19,322	19,333	29,737	29,741	29,602	29,61	29,635	29,659	29,61	29,667	29,687	29,649	29,640					19,33	19,332						415,22	395,06
		65820	394,92																										415,22	395,06
		65856		10,419	19,321	19,332	29,746	29,746	29,612	29,625	29,643	29,669	29,631	29,684	29,696	29,657	29,652			29,574	19,406	19,329	19,332
		65880	394,73																										415,59	395,06
		65940	394,88																										415,59	395,06
		65952		10,431	19,32	19,33	29,755	29,757	29,621	29,647	29,654	29,683	29,655	29,69	29,71	29,672	29,666					19,33	19,33
		66000	394,89															7,26	0					-1,48	-1,52	-0,44	-0,16	-0,63	415,59	395,06	128,74
		66048		10,445	19,32	19,331	29,769	29,772	29,634	29,667	29,669	29,685	29,664	29,702	29,719	29,676	29,677			29,598	19,397	19,33	19,33
		66060	395,03																										415,59	395,06
		66120	395,08																										415,59	395,06
		66144		10,453	19,321	19,331	29,781	29,777	29,654	29,66	29,683	29,696	29,671	29,707	29,727	29,694	29,686					19,329	19,331
		66180	395,01																										415,59	395,06
		66240	395,08	10,468	19,32	19,33	29,793	29,793	29,657	29,669	29,689	29,712	29,676	29,72	29,739	29,701	29,695			29,614	19,398	19,328	19,332						415,59	395,06
		66300	395,29															7,27											415,59	395,06
		66336		10,477	19,322	19,33	29,803	29,803	29,67	29,678	29,712	29,724	29,694	29,728	29,754	29,716	29,710					19,33	19,333
		66360	394,7																										415,59	395,06
		66420	394,8																										415,59	395,06
		66432		10,481	19,321	19,331	29,803	29,81	29,678	29,692	29,717	29,732	29,696	29,742	29,764	29,726	29,718			29,652	19,396	19,328	19,332
		66480	394,89																										415,59	395,06
		66528		10,499	19,321	19,33	29,826	29,824	29,691	29,703	29,734	29,744	29,694	29,75	29,775	29,735	29,728					19,33	19,333
		66540	395,25																										415,59	395,06
		66600	395,22															7,26	0					-1,44	-1,49	-0,41	-0,13	-0,59	415,59	395,06	128,92
		66624		10,508	19,321	19,331	29,835	29,832	29,704	29,723	29,742	29,76	29,712	29,756	29,783	29,746	29,741			29,663	19,403	19,328	19,334
		66660	395,69																										415,59	395,06
		66720	394,71	10,516	19,325	19,331	29,843	29,845	29,711	29,724	29,748	29,769	29,733	29,776	29,793	29,761	29,752					19,33	19,333						415,59	395,06
		66780	394,62																										415,59	395,06
		66816		10,528	19,323	19,331	29,856	29,854	29,719	29,731	29,756	29,771	29,724	29,78	29,805	29,767	29,757			29,686	19,397	19,33	19,331
		66840	395,04																										415,59	395,06
		66900	395,5															7,26											415,59	395,06
		66912		10,536	19,324	19,331	29,862	29,865	29,727	29,748	29,774	29,787	29,757	29,797	29,814	29,779	29,773					19,33	19,332
		66960	395,26																										415,59	395,06
		67008		10,546	19,322	19,332	29,869	29,877	29,732	29,758	29,781	29,797	29,769	29,803	29,826	29,786	29,781			29,71	19,395	19,33	19,334
		67020	395,47																										415,59	395,06
		67080	395,2																										415,59	395,06
		67104		10,562	19,321	19,331	29,89	29,886	29,746	29,784	29,792	29,807	29,772	29,813	29,841	29,799	29,794					19,33	19,333
		67140	395,87																										415,59	395,06
		67200	394,99	10,571	19,322	19,332	29,897	29,898	29,759	29,77	29,8	29,816	29,78	29,821	29,848	29,807	29,800	7,25	0	29,713	19,391	19,329	19,332	-1,5	-1,55	-0,46	-0,19	-0,66	415,33	395,06	129,01
		67260	394,35																										415,33	395,06
		67296		10,580	19,321	19,332	29,907	29,906	29,773	29,801	29,815	29,83	29,787	29,84	29,857	29,817	29,815					19,331	19,333
		67320	394,42																										415,33	395,06
		67380	393,72																										415,33	395,06
		67392		10,591	19,322	19,33	29,916	29,918	29,783	29,807	29,824	29,84	29,802	29,849	29,868	29,836	29,826			29,774	19,395	19,331	19,333
		67440	394,22																										415,75	395,06
		67488		10,599	19,324	19,33	29,926	29,927	29,793	29,806	29,827	29,856	29,826	29,855	29,881	29,844	29,836					19,33	19,331
		67500	394,48															7,25											415,75	395,06
		67560	394,84																										416,12	395,06
		67584		10,614	19,319	19,331	29,935	29,942	29,804	29,821	29,853	29,86	29,823	29,869	29,891	29,857	29,847			29,77	19,396	19,329	19,331
		67620	394,66																										416,12	395,06
		67680	394,73	10,623	19,321	19,33	29,948	29,949	29,81	29,826	29,849	29,869	29,832	29,876	29,902	29,866	29,854					19,33	19,331						416,33	395,06
		67740	394,94																										416,33	395,06
		67776		10,631	19,321	19,33	29,958	29,956	29,822	29,837	29,864	29,879	29,857	29,89	29,909	29,87	29,866			29,792	19,4	19,329	19,336
		67800	394,55															7,24	0					-1,42	-1,46	-0,4	-0,11	-0,56	416,33	395,06	129,11
		67860	395,1																										416,33	395,06
		67872		10,644	19,32	19,332	29,969	29,97	29,83	29,868	29,873	29,896	29,851	29,901	29,92	29,887	29,878					19,331	19,331
		67920	394,78																										416,33	395,06
		67968		10,651	19,32	19,331	29,977	29,977	29,845	29,858	29,884	29,898	29,867	29,906	29,931	29,878	29,883			29,806	19,395	19,33	19,333
		67980	395,66																										416,33	395,06
		68040	395,61																										416,33	395,06
		68064		10,670	19,318	19,33	29,989	29,998	29,862	29,866	29,899	29,916	29,877	29,919	29,939	29,906	29,898					19,329	19,332
		68100	395,1															7,24											416,33	395,06
		68160	395,07	10,675	19,319	19,329	29,998	29,999	29,87	29,893	29,904	29,925	29,89	29,933	29,951	29,912	29,910			29,839	19,399	19,328	19,334						416,06	395,06
		68220	395,45																										416,06	395,06
		68256		10,683	19,319	19,333	30,009	30,009	29,879	29,916	29,917	29,931	29,899	29,94	29,96	29,925	29,921					19,33	19,334
		68280	395,03																										416,06	395,06
		68340	394,69																										416,06	395,06
		68352		10,697	19,319	19,328	30,017	30,023	29,895	29,915	29,921	29,94	29,914	29,948	29,973	29,934	29,930			29,834	19,401	19,33	19,332
		68400	395,7															7,24	0					-1,46	-1,49	-0,42	-0,14	-0,59	416,06	395,06	128,47
		68448		10,710	19,318	19,327	30,035	30,029	29,901	29,909	29,932	29,956	29,918	29,966	29,984	29,952	29,940					19,331	19,334
		68460	395,47																										416,06	395,06
		68520	394,98																										416,06	395,06
		68544		10,715	19,319	19,329	30,043	30,035	29,905	29,92	29,952	29,967	29,922	29,971	29,988	29,959	29,948			29,862	19,399	19,33	19,331
		68580	395,39																										416,06	395,06
		68640	395,3	10,726	19,318	19,328	30,047	30,05	29,918	29,934	29,96	29,978	29,943	29,986	30,001	29,962	29,960					19,331	19,332						416,06	395,06
		68700	394,91															7,23											416,06	395,06
		68736		10,737	19,319	19,329	30,061	30,062	29,933	29,973	29,968	29,986	29,946	29,986	30,013	29,977	29,973			29,869	19,398	19,333	19,333
		68760	394,46																										416,06	395,06
		68820	394,34																										416,06	395,06
		68832		10,753	19,318	19,329	30,076	30,076	29,942	29,963	29,978	29,999	29,957	30,004	30,025	29,985	29,982					19,331	19,335
		68880	395,23																										416,33	395,06
		68928		10,758	19,32	19,329	30,082	30,082	29,957	29,974	29,995	30,002	29,96	30,018	30,032	29,995	29,992			29,905	19,397	19,329	19,333
		68940	395,54																										416,33	395,06
		69000	395,1															7,23	0					-1,49	-1,53	-0,45	-0,18	-0,65	416,33	395,06	128,53
		69024		10,769	19,317	19,327	30,092	30,089	29,959	29,976	29,99	30,019	29,976	30,026	30,195	30,011	30,019					19,333	19,333
		69060	394,47																										416,33	395,06
		69120	394,52	10,778	19,32	19,33	30,1	30,106	29,968	29,997	30,007	30,028	29,995	30,027	30,054	30,008	30,010			29,925	19,409	19,331	19,332						416,33	395,06
		69180	394,24																										416,33	395,06
		69216		10,786	19,321	19,331	30,113	30,11	29,974	30,004	30,021	30,042	30,001	30,031	30,182	30,032	30,036					19,33	19,334
		69240	394,88																										416,69	395,06
		69300	394,64															7,23											416,69	395,06
		69312		10,803	19,322	19,331	30,13	30,13	29,983	30,004	30,033	30,046	30,002	30,047	30,076	30,028	30,027			29,93	19,411	19,331	19,332
		69360	395,09																										416,69	395,06
		69408		10,807	19,322	19,332	30,129	30,14	30,007	30,015	30,044	30,053	30,01	30,06	30,083	30,055	30,041					19,328	19,333
		69420	395,54																										416,69	395,06
		69480	396,75																										416,69	395,06
		69504		10,814	19,322	19,332	30,138	30,144	30,017	30,035	30,057	30,064	30,023	30,076	30,092	30,055	30,052			29,972	19,41	19,328	19,331
		69540	397,68																										416,69	395,06
		69600	397,54	10,825	19,321	19,332	30,152	30,152	30,023	30,034	30,058	30,071	30,029	30,086	30,104	30,072	30,060	7,23	0			19,33	19,332	-1,44	-1,49	-0,41	-0,13	-0,59	415,7	395,06	129,6
		69660	397,63																										415,7	395,06
		69696		10,831	19,329	19,335	30,165	30,161	30,037	30,049	30,071	30,086	30,053	30,094	30,171	30,065	30,078			30,006	19,402	19,336	19,326
		69720	396,22																										414,38	395,06
		69780	395,67																										414,38	395,06
		69792		10,843	19,323	19,333	30,17	30,171	30,042	30,056	30,082	30,086	30,062	30,101	30,174	30,097	30,087					19,337	19,332
		69840	395,04																										413,91	395,06
		69888		10,859	19,322	19,325	30,183	30,183	30,049	30,058	30,091	30,105	30,071	30,11	30,134	30,105	30,090			29,999	19,415	19,329	19,332
		69900	394,42															7,22											413,91	395,06
		69960	394,96																										413,91	395,06
		69984		10,862	19,32	19,335	30,188	30,191	30,059	30,075	30,104	30,115	30,071	30,148	30,149	30,11	30,104					19,33	19,335
		70020	395,89																										413,91	395,06
		70080	395,15	10,869	19,324	19,333	30,197	30,198	30,064	30,091	30,11	30,125	30,082	30,153	30,154	30,121	30,113			30,047	19,409	19,328	19,333						413,91	395,06
		70140	395,31																										413,91	395,06
		70176		10,882	19,321	19,334	30,208	30,211	30,08	30,096	30,124	30,137	30,097	30,155	30,188	30,131	30,126					19,326	19,325
		70200	395,21															7,21	0					-1,41	-1,45	-0,38	-0,08	-0,55	413,91	395,06	130,01
		70260	394,54																										413,91	395,06
		70272		10,893	19,323	19,335	30,22	30,223	30,083	30,111	30,133	30,141	30,102	30,153	30,194	30,132	30,131			30,052	19,399	19,33	19,334
		70320	394,31																										413,91	395,06
		70368		10,899	19,323	19,333	30,228	30,226	30,093	30,112	30,135	30,15	30,111	30,167	30,198	30,15	30,140					19,33	19,333
		70380	395,06																										413,91	395,06
		70440	395,33																										413,91	395,06
		70464		10,907	19,323	19,336	30,238	30,236	30,108	30,13	30,146	30,163	30,116	30,18	30,205	30,163	30,151			30,085	19,397	19,329	19,333
		70500	395,46															7,21											413,91	395,06
		70560	395,04	10,918	19,324	19,337	30,249	30,249	30,118	30,149	30,16	30,173	30,131	30,185	30,212	30,171	30,162					19,329	19,334						413,7	395,06
		70620	394,33																										413,7	395,06
		70656		10,927	19,326	19,335	30,258	30,258	30,129	30,141	30,166	30,19	30,147	30,19	30,22	30,181	30,171			30,102	19,399	19,329	19,333
		70680	394,33																										413,7	395,06
		70740	394,38																										413,7	395,06
		70752		10,939	19,324	19,335	30,268	30,269	30,136	30,153	30,176	30,197	30,158	30,201	30,228	30,174	30,178					19,331	19,333
		70800	394,3															7,21	0					-1,52	-1,55	-0,46	-0,2	-0,67	414,07	395,06	130,47
		70848		10,947	19,325	19,336	30,276	30,279	30,152	30,161	30,183	30,206	30,162	30,209	30,236	30,201	30,189			30,106	19,398	19,329	19,333
		70860	395,41																										414,07	395,06
		70920	395,57																										414,07	395,06
		70944		10,961	19,322	19,335	30,288	30,291	30,162	30,177	30,202	30,218	30,176	30,221	30,243	30,212	30,201					19,33	19,333
		70980	396,34																										414,07	395,06
		71040	395,79	10,971	19,324	19,333	30,301	30,299	30,166	30,185	30,208	30,224	30,182	30,229	30,252	30,217	30,208			30,141	19,395	19,331	19,335						413,65	395,06
		71100	395,15															7,21											413,65	395,06
		71136		10,980	19,322	19,334	30,308	30,308	30,176	30,196	30,219	30,236	30,195	30,232	30,263	30,225	30,218					19,332	19,335
		71160	394,8																										413,23	395,06
		71220	394,64																										413,23	395,06
		71232		10,987	19,324	19,334	30,314	30,317	30,191	30,198	30,228	30,245	30,209	30,25	30,272	30,233	30,228			30,145	19,395	19,332	19,334
		71280	395,06																										413,23	395,06
		71328		10,998	19,322	19,333	30,325	30,326	30,201	30,222	30,244	30,259	30,217	30,261	30,279	30,248	30,241					19,331	19,334
		71340	394,71																										413,23	395,06
		71400	393,57															7,19	0					-1,42	-1,46	-0,4	-0,1	-0,56	413,23	395,06	130,43
		71424		11,010	19,323	19,332	30,336	30,34	30,211	30,232	30,243	30,266	30,219	30,269	30,29	30,255	30,248			30,175	19,387	19,332	19,335
		71460	393,56																										413,23	395,06
		71520	394,6	11,022	19,322	19,333	30,351	30,349	30,219	30,235	30,254	30,276	30,228	30,282	30,299	30,264	30,257					19,331	19,335						414,02	395,06
		71580	394,66																										414,02	395,06
		71616		11,028	19,323	19,331	30,352	30,358	30,231	30,242	30,269	30,285	30,25	30,288	30,31	30,266	30,268			30,202	19,396	19,333	19,338
		71640	395,26																										414,33	395,06
		71700	395,52															7,19											414,33	395,06
		71712		11,040	19,323	19,333	30,369	30,368	30,237	30,251	30,285	30,291	30,243	30,298	30,315	30,284	30,276					19,333	19,334
		71760	394,76																										414,33	395,06
		71808		11,054	19,321	19,331	30,379	30,381	30,24	30,261	30,293	30,301	30,266	30,303	30,324	30,296	30,285			30,201	19,397	19,332	19,336
		71820	395,62																										414,33	395,06
		71880	396,65																										414,33	395,06
		71904		11,061	19,321	19,331	30,389	30,386	30,254	30,287	30,297	30,312	30,273	30,314	30,338	30,303	30,297					19,332	19,335
		71940	396,27																										414,33	395,06
		72000	395,88	11,070	19,324	19,329	30,398	30,394	30,272	30,278	30,303	30,322	30,284	30,329	30,347	30,314	30,306	7,19	0	30,228	19,403	19,33	19,332	-1,44	-1,49	-0,41	-0,12	-0,59	413,81	395,06	130,3
		72060	395,68																										413,81	395,06
		72096		11,082	19,324	19,33	30,409	30,41	30,286	30,295	30,318	30,329	30,29	30,333	30,355	30,324	30,316					19,331	19,335
		72120	394,74																										413,44	395,06
		72180	394,58																										413,44	395,06
		72192		11,089	19,322	19,33	30,416	30,414	30,294	30,306	30,325	30,343	30,308	30,341	30,364	30,334	30,327			30,231	19,396	19,331	19,334
		72240	394,26																										413,44	395,06
		72288		11,100	19,321	19,332	30,423	30,431	30,299	30,316	30,338	30,353	30,311	30,352	30,375	30,342	30,336					19,332	19,332
		72300	393,93															7,18											413,44	395,06
		72360	394,27																										413,86	395,06
		72384		11,108	19,324	19,331	30,435	30,436	30,305	30,322	30,345	30,366	30,323	30,364	30,384	30,354	30,345			30,261	19,408	19,331	19,336
		72420	394,52																										413,86	395,06
		72480	394,72	11,115	19,323	19,333	30,442	30,443	30,309	30,329	30,358	30,359	30,324	30,374	30,394	30,361	30,351					19,332	19,332						414,23	395,06
		72540	395,14																										414,23	395,06
		72576		11,124	19,322	19,33	30,449	30,452	30,318	30,342	30,359	30,375	30,333	30,38	30,404	30,372	30,360			30,274	19,403	19,331	19,333
		72600	394,65															7,18	0					-1,43	-1,48	-0,41	-0,12	-0,59	414,23	395,06	130,2
		72660	394,96																										414,23	395,06
		72672		11,138	19,322	19,331	30,464	30,465	30,331	30,361	30,368	30,388	30,353	30,393	30,412	30,384	30,374					19,329	19,334
		72720	396,05																										414,23	395,06
		72768		11,146	19,322	19,332	30,473	30,474	30,344	30,361	30,382	30,398	30,357	30,406	30,419	30,385	30,382			30,301	19,41	19,331	19,333
		72780	395,56																										414,23	395,06
		72840	394,78																										413,86	395,06
		72864		11,158	19,322	19,33	30,485	30,484	30,351	30,366	30,393	30,406	30,368	30,415	30,431	30,402	30,391					19,331	19,333
		72900	394,51															7,19											413,86	395,06
		72960	394,49	11,163	19,321	19,33	30,488	30,49	30,36	30,379	30,407	30,417	30,386	30,42	30,44	30,414	30,403			30,33	19,415	19,33	19,335						413,86	395,06
		73020	395,11																										413,86	395,06
		73056		11,175	19,322	19,329	30,5	30,501	30,373	30,383	30,407	30,433	30,384	30,434	30,45	30,416	30,410					19,33	19,334
		73080	395,29																										414,07	395,06
		73140	394,49																										414,07	395,06
		73152		11,186	19,32	19,33	30,512	30,51	30,385	30,396	30,417	30,438	30,404	30,444	30,461	30,425	30,421			30,338	19,401	19,331	19,333
		73200	394,43															7,18	0					-1,48	-1,53	-0,44	-0,16	-0,62	414,07	395,06	130,19
		73248		11,189	19,323	19,332	30,515	30,517	30,393	30,405	30,422	30,446	30,413	30,451	30,47	30,433	30,429					19,331	19,336
		73260	395,42																										414,07	395,06
		73320	395,86																										414,07	395,06
		73344		11,203	19,322	19,332	30,53	30,53	30,404	30,411	30,436	30,446	30,423	30,459	30,478	30,443	30,437			30,385	19,403	19,332	19,335
		73380	395,62																										414,07	395,06
		73440	395,39	11,213	19,32	19,333	30,538	30,54	30,415	30,426	30,452	30,467	30,43	30,466	30,488	30,451	30,449					19,332	19,335						413,75	395,06
		73500	395,59															7,17											413,75	395,06
		73536		11,222	19,322	19,332	30,547	30,551	30,43	30,435	30,457	30,474	30,441	30,478	30,499	30,464	30,460			30,374	19,403	19,33	19,334
		73560	394,58																										413,44	395,06
		73620	394,68																										413,44	395,06
		73632		11,231	19,322	19,331	30,56	30,555	30,436	30,448	30,467	30,482	30,45	30,488	30,506	30,47	30,468					19,331	19,335
		73680	394,52																										413,44	395,06
		73728		11,239	19,321	19,333	30,568	30,565	30,442	30,454	30,483	30,491	30,453	30,493	30,516	30,487	30,477			30,394	19,399	19,329	19,332
		73740	395,09																										413,44	395,06
		73800	395,17															7,16	0					-1,45	-1,5	-0,41	-0,14	-0,6	413,44	395,06	130,07
		73824		11,251	19,321	19,332	30,576	30,579	30,453	30,466	30,478	30,505	30,472	30,504	30,524	30,493	30,487					19,331	19,334
		73860	394,8																										413,44	395,06
		73920	394,38	11,262	19,321	19,331	30,588	30,588	30,461	30,488	30,495	30,516	30,477	30,52	30,536	30,508	30,500			30,421	19,396	19,332	19,334						413,44	395,06
		73980	394,55																										413,44	395,06
		74016		11,268	19,322	19,334	30,593	30,599	30,474	30,485	30,5	30,528	30,481	30,529	30,544	30,507	30,506					19,332	19,333
		74040	395,24																										413,75	395,06
		74100	394,68															7,16											413,75	395,06
		74112		11,276	19,322	19,331	30,6	30,604	30,478	30,495	30,506	30,534	30,494	30,535	30,553	30,53	30,516			30,433	19,399	19,331	19,335
		74160	394,75																										413,75	395,06
		74208		11,289	19,321	19,331	30,613	30,616	30,48	30,503	30,519	30,543	30,504	30,546	30,564	30,53	30,524					19,331	19,333
		74220	394,86																										413,75	395,06
		74280	394,46																										413,75	395,06
		74304		11,297	19,322	19,331	30,624	30,623	30,49	30,533	30,525	30,549	30,51	30,555	30,574	30,542	30,535			30,454	19,401	19,33	19,334
		74340	395,34																										413,75	395,06
		74400	395,18	11,306	19,32	19,331	30,63	30,634	30,505	30,529	30,543	30,557	30,526	30,565	30,58	30,552	30,545	7,16	0			19,331	19,333	-1,45	-1,5	-0,42	-0,14	-0,6	413,75	395,06	130,15
		74460	395,36																										413,75	395,06
		74496		11,315	19,322	19,332	30,639	30,646	30,515	30,527	30,555	30,56	30,536	30,574	30,591	30,553	30,551			30,49	19,413	19,331	19,333
		74520	395,19																										413,75	395,06
		74580	394,81																										413,75	395,06
		74592		11,325	19,321	19,331	30,647	30,654	30,524	30,533	30,562	30,579	30,541	30,582	30,599	30,572	30,561					19,331	19,333
		74640	395,42																										413,75	395,06
		74688		11,328	19,324	19,33	30,649	30,661	30,535	30,544	30,568	30,588	30,559	30,591	30,61	30,578	30,572			30,502	19,413	19,332	19,331
		74700	395,34															7,16											413,75	395,06
		74760	395,11																										413,75	395,06
		74784		11,343	19,322	19,331	30,666	30,672	30,543	30,556	30,577	30,6	30,566	30,597	30,617	30,59	30,581					19,334	19,334
		74820	394,2																										413,75	395,06
		74880	394,76	11,353	19,323	19,33	30,679	30,68	30,553	30,567	30,591	30,605	30,573	30,611	30,625	30,597	30,590			30,508	19,409	19,331	19,333						413,75	395,06
		74940	393,54																										413,75	395,06
		74976		11,362	19,322	19,329	30,685	30,69	30,567	30,597	30,599	30,615	30,567	30,61	30,635	30,605	30,599					19,33	19,334
		75000	395,55															7,15	0					-1,44	-1,48	-0,41	-0,12	-0,59	414,17	395,06	130,42
		75060	394,84																										414,17	395,06
		75072		11,371	19,322	19,332	30,696	30,7	30,575	30,587	30,609	30,621	30,592	30,625	30,646	30,616	30,609			30,521	19,415	19,331	19,334
		75120	395,08																										414,17	395,06
		75168		11,381	19,319	19,332	30,708	30,706	30,583	30,593	30,62	30,633	30,598	30,632	30,654	30,614	30,616					19,332	19,334
		75180	395,38																										414,17	395,06
		75240	394,92																										414,17	395,06
		75264		11,386	19,321	19,331	30,707	30,717	30,584	30,613	30,629	30,64	30,612	30,642	30,664	30,628	30,627			30,549	19,413	19,332	19,336
		75300	395,34															7,15											414,17	395,06
		75360	395,97	11,398	19,321	19,332	30,723	30,726	30,594	30,634	30,635	30,653	30,609	30,657	30,672	30,64	30,637					19,331	19,335						414,17	395,06
		75420	394,78																										414,17	395,06
		75456		11,401	19,322	19,334	30,728	30,73	30,607	30,623	30,645	30,659	30,621	30,667	30,682	30,644	30,644			30,56	19,405	19,333	19,338
		75480	394,56																										414,17	395,06
		75540	394,87																										414,17	395,06
		75552		11,418	19,321	19,33	30,743	30,745	30,619	30,629	30,653	30,671	30,622	30,669	30,689	30,66	30,652					19,331	19,338
		75600	394,19															7,14	0					-1,44	-1,48	-0,41	-0,12	-0,59	414,17	395,06	130,66
		75648		11,423	19,321	19,331	30,746	30,752	30,626	30,659	30,665	30,683	30,643	30,682	30,698	30,666	30,665			30,574	19,408	19,336	19,337
		75660	393,97																										414,17	395,06
		75720	393,27																										414,54	395,06
		75744		11,431	19,321	19,33	30,755	30,759	30,63	30,664	30,665	30,684	30,65	30,684	30,708	30,666	30,669					19,332	19,337
		75780	393,85																										414,54	395,06
		75840	395,54	11,447	19,32	19,328	30,768	30,774	30,641	30,654	30,682	30,702	30,654	30,701	30,718	30,688	30,680			30,604	19,408	19,331	19,337						415,17	395,06
		75900	395,85															7,15											415,17	395,06
		75936		11,450	19,32	19,331	30,772	30,78	30,653	30,67	30,679	30,708	30,671	30,706	30,725	30,694	30,688					19,332	19,337
		75960	396,03																										414,91	395,06
		76020	395,7																										414,91	395,06
		76032		11,459	19,32	19,331	30,783	30,787	30,668	30,714	30,695	30,713	30,666	30,713	30,736	30,701	30,701			30,63	19,396	19,333	19,337
		76080	395,12																										414,54	395,06
		76128		11,468	19,32	19,33	30,79	30,796	30,671	30,701	30,705	30,728	30,695	30,733	30,745	30,713	30,711					19,335	19,336
		76140	394,64																										414,54	395,06
		76200	395,5															7,13	0					-1,52	-1,57	-0,47	-0,21	-0,67	414,54	395,06	130,2
		76224		11,479	19,32	19,33	30,803	30,804	30,677	30,695	30,718	30,729	30,696	30,734	30,751	30,727	30,716			30,635	19,401	19,333	19,337
		76260	395,46																										414,54	395,06
		76320	395,68	11,495	19,32	19,329	30,82	30,818	30,694	30,702	30,721	30,739	30,701	30,741	30,764	30,728	30,724					19,334	19,337						414,54	395,06
		76380	395,08																										414,54	395,06
		76416		11,496	19,321	19,33	30,823	30,82	30,704	30,713	30,735	30,752	30,718	30,761	30,771	30,748	30,738			30,665	19,4	19,333	19,336
		76440	394,93																										414,33	395,06
		76500	394,15															7,13											414,33	395,06
		76512		11,509	19,32	19,329	30,832	30,835	30,707	30,724	30,748	30,762	30,726	30,765	30,782	30,75	30,746					19,334	19,336
		76560	394,29																										414,33	395,06
		76608		11,517	19,317	19,329	30,837	30,843	30,718	30,73	30,748	30,765	30,736	30,77	30,791	30,759	30,752			30,673	19,394	19,334	19,335
		76620	394,06																										414,33	395,06
		76680	394,72																										414,7	395,06
		76704		11,528	19,319	19,327	30,85	30,851	30,727	30,741	30,758	30,781	30,736	30,778	30,795	30,771	30,761					19,333	19,335
		76740	395,67																										414,7	395,06
		76800	395,46	11,533	19,319	19,33	30,855	30,861	30,731	30,751	30,773	30,785	30,743	30,787	30,806	30,781	30,770	7,13	0	30,683	19,4	19,333	19,334	-1,49	-1,53	-0,44	-0,17	-0,63	414,7	395,06	130,2
		76860	395,78																										414,7	395,06
		76896		11,541	19,32	19,33	30,862	30,871	30,745	30,769	30,784	30,796	30,754	30,796	30,814	30,788	30,781					19,334	19,334
		76920	396,18																										414,38	395,06
		76980	396,54																										414,38	395,06
		76992		11,548	19,32	19,331	30,868	30,879	30,752	30,794	30,788	30,806	30,761	30,807	30,823	30,782	30,789			30,705	19,4	19,334	19,335
		77040	394,19																										413,81	395,06
		77088		11,558	19,32	19,331	30,885	30,881	30,76	30,773	30,794	30,814	30,783	30,814	30,835	30,795	30,796					19,331	19,334
		77100	394,25															7,12											413,81	395,06
		77160	394,68																										413,81	395,06
		77184		11,569	19,321	19,33	30,893	30,897	30,775	30,791	30,797	30,819	30,778	30,824	30,842	30,818	30,806			30,725	19,403	19,332	19,333
		77220	395,12																										413,81	395,06
		77280	395,53	11,579	19,322	19,33	30,902	30,908	30,785	30,79	30,812	30,837	30,8	30,834	30,85	30,824	30,816					19,332	19,337						414,02	395,06
		77340	394,7																										414,02	395,06
		77376		11,586	19,32	19,331	30,913	30,911	30,794	30,797	30,821	30,844	30,808	30,845	30,859	30,825	30,824			30,742	19,405	19,334	19,335
		77400	395,12															7,13	0					-1,51	-1,55	-0,46	-0,19	-0,66	414,02	395,06	130,33
		77460	395,04																										414,02	395,06
		77472		11,597	19,32	19,331	30,922	30,923	30,803	30,807	30,832	30,856	30,811	30,849	30,866	30,841	30,833					19,334	19,333
		77520	394,48																										414,02	395,06
		77568		11,603	19,32	19,331	30,93	30,927	30,812	30,829	30,837	30,857	30,823	30,858	30,875	30,84	30,841			30,756	19,404	19,332	19,335
		77580	395,16																										414,02	395,06
		77640	394,52																										414,02	395,06
		77664		11,610	19,321	19,33	30,936	30,936	30,817	30,827	30,851	30,871	30,829	30,87	30,885	30,855	30,851					19,333	19,336
		77700	394,22															7,12											414,02	395,06
		77760	394,49	11,624	19,32	19,329	30,949	30,949	30,826	30,834	30,861	30,871	30,835	30,877	30,896	30,86	30,857			30,782	19,411	19,333	19,334						414,33	395,06
		77820	394,97																										414,33	395,06
		77856		11,629	19,322	19,33	30,955	30,956	30,831	30,841	30,864	30,885	30,842	30,89	30,901	30,879	30,867					19,332	19,335
		77880	395,2																										414,54	395,06
		77940	394,15																										414,54	395,06
		77952		11,639	19,321	19,331	30,965	30,964	30,84	30,855	30,88	30,892	30,846	30,9	30,913	30,878	30,875			30,785	19,398	19,333	19,333
		78000	394,56															7,13	0					-1,5	-1,55	-0,46	-0,19	-0,65	414,54	395,06	130,19
		78048		11,644	19,321	19,331	30,969	30,97	30,852	30,889	30,881	30,902	30,865	30,909	30,92	30,892	30,889					19,333	19,334
		78060	395,76																										414,54	395,06
		78120	396,34																										414,54	395,06
		78144		11,655	19,321	19,331	30,981	30,981	30,856	30,877	30,895	30,912	30,868	30,911	30,928	30,906	30,894			30,807	19,396	19,332	19,335
		78180	395,58																										414,54	395,06
		78240	394,95	11,666	19,322	19,331	30,993	30,992	30,868	30,895	30,906	30,918	30,882	30,918	30,936	30,912	30,904					19,332	19,335						414,17	395,06
		78300	394,83															7,10											414,17	395,06
		78336		11,672	19,321	19,33	30,996	31	30,871	30,894	30,903	30,929	30,892	30,93	30,947	30,917	30,910			30,831	19,403	19,333	19,336
		78360	395,59																										414,17	395,06
		78420	395,06																										414,17	395,06
		78432		11,686	19,32	19,329	31,013	31,007	30,881	30,904	30,915	30,939	30,896	30,938	30,956	30,918	30,918					19,335	19,336
		78480	394,8																										414,17	395,06
		78528		11,688	19,322	19,33	31,012	31,016	30,893	30,925	30,93	30,945	30,906	30,945	30,963	30,936	30,930			30,866	19,399	19,337	19,332
		78540	394,08																										414,17	395,06
		78600	394,32															7,10	0					-1,49	-1,52	-0,44	-0,17	-0,62	414,54	395,06	129,46
		78624		11,702	19,321	19,331	31,026	31,03	30,901	30,925	30,936	30,953	30,918	30,953	30,97	30,949	30,938					19,339	19,331
		78660	394,78																										414,54	395,06
		78720	395,15	11,705	19,322	19,334	31,034	31,033	30,91	30,927	30,938	30,966	30,923	30,959	30,98	30,951	30,944			30,861	19,409	19,337	19,337						414,8	395,06
		78780	396,63																										414,8	395,06
		78816		11,710	19,32	19,335	31,035	31,04	30,916	30,927	30,952	30,971	30,924	30,975	30,99	30,959	30,952					19,335	19,337
		78840	396,1																										414,44	395,06
		78900	395,74															7,10											414,44	395,06
		78912		11,726	19,321	19,329	31,049	31,054	30,926	30,938	30,956	30,978	30,944	30,978	30,997	30,962	30,960			30,87	19,404	19,333	19,33
		78960	394,9																										414,02	395,06
		79008		11,735	19,316	19,332	31,054	31,063	30,937	30,949	30,973	30,99	30,946	30,994	31,002	30,957	30,968					19,333	19,343
		79020	394,51																										414,02	395,06
		79080	393,54																										414,02	395,06
		79104		11,746	19,316	19,331	31,068	31,072	30,944	30,953	30,98	30,996	30,958	31,002	31,011	30,978	30,978			30,893	19,401	19,334	19,338
		79140	394,33																										414,02	395,06
		79200	395,65	11,750	19,321	19,328	31,074	31,076	30,954	30,969	30,989	31,003	30,97	31,003	31,022	30,989	30,987	7,09	0			19,333	19,336	-1,46	-1,5	-0,43	-0,14	-0,61	414,44	395,06	129,72
		79260	396,15																										414,44	395,06
		79296		11,754	19,319	19,331	31,077	31,082	30,959	30,976	30,998	31,008	30,973	31,021	31,032	30,995	30,995			30,908	19,404	19,336	19,337
		79320	397,14																										414,12	395,06
		79380	396																										414,12	395,06
		79392		11,767	19,32	19,329	31,088	31,094	30,971	30,977	31,005	31,024	30,989	31,018	31,039	31,009	31,004					19,33	19,331
[truncated: 44 more rows]
