# Supplementary material for: Data from calorimetric decay heat measurements of five used PWR 17x17 nuclear fuel assemblies
Source: Data Brief. 2019 Dec 2;28:104917. doi: 10.1016/j.dib.2019.104917 (PMC6926112; doi:10.1016/j.dib.2019.104917)
Supplement: Multimedia component 1 [file mmc1.zip › Data/Calibration data from model measurements/EV_500W_2018-11-08.xlsx]

## Sheet: 2018-11-08 EV 500W
Tinfo1	Tinfo2	Logg_tid	T1	T2	T3	T4	T5	T6	T7	T8	T9	T10	T11	T12	T13	T14	T15	T16	T17	T18	T19	T20	T21	T22	T23	T24	T25	T26	T27	T28	T29	T30
KSN	EV 300
Kalib. Temperaturstegringsprincipen	20181018 EV300
KA701	KA702
40	-82
0,00528	0,00520
KA703	KA704
-29	-239
0,00374	0,00517
KA705	KALIB.TEMP
-118	0,0
0,00538	FÖRSTÄRKNING
	007
			_251KA901_A_kW	_251KA509	_251KA501_B1	_251KA501_B2	_251KA502_B1	_251KA502_B2	_251KA511_B1	_251KA511_B2	_251KA511_B3	_251KA511_B4	_251KA511_B5	_251KA511_B6	_251KA511_B7	_251KA511_B8	_251KA511	_251KA751_Vikt	_251KA101	_251KA521_B1	_251KA522_B1	_251KA531_B1	_251KA531_B2	_251KA701	_251KA702	_251KA703	_251KA704	_251KA705	_251EA1	EA1_Börvärde	_251KA901_B_PA
			W	°C	°C	°C	°C	°C	°C	°C	°C	°C	°C	°C	°C	°C	°C	kg	bar	°C	°C	°C	°C	Gy/h	Gy/h	Gy/h	Gy/h	Gy/h	W	W	W
Thu Oct 18 2018 15:21:13		60	296,59																										320,46	296,63
		96		-0,113	18,512	18,548	18,416	18,417	18,319	18,313	18,343	18,343	18,325	18,342	18,532	18,332	18,356					19,543	19,544
		120	296,36																										320,46	296,63
		180	296,7																										320,46	296,63
		192		-0,122	18,559	18,573	18,445	18,442	18,319	18,314	18,347	18,363	18,327	18,358	18,545	18,364	18,367			18,331	19,551	19,539	19,542
		240	297,09																										320,46	296,63
		288		-0,190	18,643	18,662	18,461	18,463	18,323	18,316	18,356	18,377	18,341	18,386	18,574	18,392	18,383					19,539	19,542
		300	297,34															13,43											320,46	296,63
		360	296,6																										320,2	296,63
		384		-0,271	18,746	18,761	18,483	18,482	18,332	18,322	18,37	18,398	18,349	18,415	18,601	18,416	18,400			18,339	19,549	19,54	19,543
		420	296,68																										320,2	296,63
		480	296,42	-0,346	18,84	18,856	18,503	18,5	18,351	18,332	18,387	18,422	18,364	18,439	18,626	18,441	18,420					19,54	19,541						320,2	296,63
		540	296,96																										320,2	296,63
		576		-0,405	18,924	18,939	18,52	18,533	18,364	18,352	18,419	18,445	18,387	18,463	18,647	18,457	18,442			18,369	19,547	19,538	19,542
		600	296,58															13,42	0					-0,06	-0,46	-0,01	0,02	-0,01	320,2	296,63	129,49
		660	296,3																										320,2	296,63
		672		-0,457	18,998	19,012	18,545	18,55	18,373	18,391	18,449	18,469	18,403	18,488	18,672	18,467	18,464					19,539	19,54
		720	296,43																										320,2	296,63
		768		-0,496	19,062	19,077	18,572	18,574	18,397	18,439	18,473	18,498	18,424	18,511	18,699	18,503	18,493			18,388	19,544	19,538	19,541
		780	296,38																										320,2	296,63
		840	296,18																										320,2	296,63
		864		-0,532	19,118	19,133	18,593	18,595	18,415	18,445	18,494	18,516	18,447	18,536	18,721	18,532	18,513					19,539	19,541
		900	296,51															13,40											320,2	296,63
		960	296,09	-0,557	19,169	19,179	18,613	18,62	18,427	18,453	18,515	18,539	18,468	18,557	18,745	18,552	18,532			18,447	19,544	19,539	19,542						320,2	296,63
		1020	297,02																										320,2	296,63
		1056		-0,574	19,21	19,223	18,64	18,645	18,44	18,48	18,544	18,547	18,508	18,583	18,769	18,563	18,554					19,54	19,541
		1080	297,4																										320,2	296,63
		1140	297,26																										320,2	296,63
		1152		-0,595	19,247	19,259	18,66	18,656	18,447	18,488	18,559	18,581	18,523	18,601	18,793	18,596	18,573			18,506	19,544	19,541	19,542
		1200	297															13,38	0					-0,15	-0,55	-0,07	-0,08	-0,1	319,83	296,63	129,5
		1248		-0,603	19,279	19,289	18,681	18,68	18,472	18,503	18,573	18,6	18,552	18,623	18,814	18,617	18,594					19,54	19,544
		1260	296,64																										319,83	296,63
		1320	296,82																										319,67	296,63
		1344		-0,609	19,306	19,318	18,703	18,702	18,495	18,532	18,606	18,631	18,565	18,65	18,841	18,635	18,619			18,572	19,548	19,54	19,545
		1380	296,24																										319,67	296,63
		1440	296,31	-0,615	19,332	19,344	18,72	18,726	18,524	18,582	18,623	18,643	18,579	18,667	18,862	18,664	18,643					19,54	19,544						319,67	296,63
		1500	296,48															13,35											319,67	296,63
		1536		-0,617	19,354	19,364	18,743	18,741	18,543	18,579	18,644	18,658	18,573	18,689	18,741	18,651	18,635			18,6	19,544	19,54	19,544
		1560	296,3																										319,67	296,63
		1620	296,62																										319,67	296,63
		1632		-0,608	19,372	19,384	18,767	18,772	18,571	18,598	18,667	18,69	18,604	18,707	18,762	18,702	18,663					19,541	19,547
		1680	296,57																										319,83	296,63
		1728		-0,606	19,389	19,4	18,784	18,793	18,596	18,617	18,684	18,709	18,626	18,731	18,784	18,729	18,684			18,674	19,546	19,54	19,544
		1740	296,43																										319,83	296,63
		1800	296,24															13,33	0					-0,04	-0,43	0,02	0,04	0,02	319,83	296,63	129,94
		1824		-0,594	19,403	19,413	18,811	18,816	18,622	18,656	18,698	18,732	18,685	18,753	18,804	18,725	18,709					19,541	19,542
		1860	296,41																										319,83	296,63
		1920	297,47	-0,592	19,416	19,426	18,827	18,83	18,652	18,684	18,724	18,75	18,715	18,776	18,826	18,766	18,737			18,686	19,546	19,54	19,544						320,04	296,63
		1980	296,86																										320,04	296,63
		2016		-0,569	19,427	19,438	18,861	18,866	18,659	18,7	18,755	18,778	18,733	18,797	18,85	18,774	18,756					19,54	19,544
		2040	296,49																										319,83	296,63
		2100	297,4															13,32											319,83	296,63
		2112		-0,566	19,437	19,447	18,871	18,881	18,678	18,711	18,769	18,798	18,753	18,818	18,871	18,811	18,776			18,744	19,547	19,54	19,544
		2160	296,73																										319,67	296,63
		2208		-0,549	19,444	19,456	18,902	18,9	18,696	18,741	18,801	18,815	18,754	18,84	18,892	18,832	18,796					19,541	19,543
		2220	296,58																										319,67	296,63
		2280	296,97																										319,67	296,63
		2304		-0,535	19,455	19,462	18,923	18,924	18,715	18,78	18,819	18,835	18,797	18,861	18,914	18,853	18,822			18,767	19,546	19,543	19,544
		2340	296,17																										319,67	296,63
		2400	296,24	-0,527	19,46	19,47	18,936	18,94	18,74	18,773	18,846	18,833	18,821	18,885	18,935	18,864	18,837	13,29	0			19,542	19,544	-0,06	-0,46	-0,01	0,02	-0,01	319,67	296,63	130,06
		2460	296,56																										319,67	296,63
		2496		-0,507	19,465	19,476	18,96	18,967	18,762	18,799	18,852	18,882	18,828	18,907	18,956	18,899	18,861			18,837	19,548	19,541	19,544
		2520	296,05																										319,83	296,63
		2580	296,28																										319,83	296,63
		2592		-0,495	19,474	19,482	18,982	18,984	18,791	18,828	18,882	18,901	18,843	18,926	18,978	18,916	18,883					19,539	19,543
		2640	296,8																										320,04	296,63
		2688		-0,479	19,476	19,487	19,002	19,003	18,816	18,842	18,901	18,926	18,867	18,949	18,997	18,943	18,905			18,866	19,548	19,54	19,544
		2700	296,72															13,27											320,04	296,63
		2760	296,79																										320,04	296,63
		2784		-0,458	19,481	19,49	19,028	19,027	18,837	18,855	18,92	18,941	18,907	18,97	19,023	18,949	18,925					19,54	19,543
		2820	297,23																										320,04	296,63
		2880	297,3	-0,443	19,483	19,494	19,047	19,045	18,854	18,885	18,943	18,96	18,931	18,992	19,043	18,983	18,949			18,886	19,55	19,542	19,544						319,78	296,63
		2940	296,58																										319,78	296,63
		2976		-0,421	19,487	19,496	19,069	19,073	18,875	18,9	18,97	18,98	18,952	19,015	19,063	19,006	18,970					19,54	19,542
		3000	297,25															13,26	0					-0,09	-0,49	-0,03	-0,02	-0,03	319,78	296,63	129,65
		3060	297																										319,78	296,63
		3072		-0,404	19,489	19,5	19,086	19,095	18,898	18,928	18,982	19	18,981	19,034	19,084	19,021	18,991			18,955	19,549	19,541	19,544
		3120	296,14																										319,52	296,63
		3168		-0,386	19,495	19,504	19,112	19,114	18,928	18,944	19,01	19,031	18,999	19,057	19,102	19,044	19,014					19,542	19,543
		3180	295,94																										319,52	296,63
		3240	296,4																										319,78	296,63
		3264		-0,366	19,496	19,506	19,134	19,136	18,949	18,962	19,033	19,057	19,017	19,073	19,125	19,06	19,035			18,972	19,547	19,542	19,545
		3300	296,31															13,23											319,78	296,63
		3360	296,03	-0,349	19,497	19,508	19,151	19,156	18,965	18,987	19,052	19,069	19,033	19,099	19,147	19,081	19,054					19,541	19,546						319,78	296,63
		3420	296,25																										319,78	296,63
		3456		-0,333	19,499	19,51	19,171	19,173	18,985	19,016	19,068	19,085	19,057	19,121	19,168	19,068	19,071			19,006	19,547	19,54	19,546
		3480	296,38																										320,09	296,63
		3540	295,85																										320,09	296,63
		3552		-0,307	19,501	19,51	19,196	19,201	19,022	19,038	19,09	19,118	19,071	19,137	19,189	19,117	19,098					19,54	19,546
		3600	296,46															13,21	0					-0,12	-0,53	-0,05	-0,05	-0,07	320,35	296,63	129,56
		3648		-0,293	19,503	19,513	19,213	19,217	19,042	19,06	19,11	19,14	19,094	19,157	19,211	19,151	19,121			19,073	19,547	19,539	19,545
		3660	296,79																										320,35	296,63
		3720	297,07																										320,35	296,63
		3744		-0,270	19,504	19,514	19,236	19,242	19,056	19,078	19,137	19,16	19,133	19,183	19,232	19,179	19,145					19,54	19,542
		3780	297,38																										320,35	296,63
		3840	297,04	-0,253	19,505	19,515	19,253	19,262	19,075	19,09	19,148	19,183	19,147	19,202	19,254	19,201	19,162			19,11	19,547	19,538	19,542						320,04	296,63
		3900	296,99															13,20											320,04	296,63
		3936		-0,233	19,507	19,516	19,277	19,281	19,098	19,115	19,179	19,206	19,16	19,224	19,276	19,211	19,184					19,539	19,542
		3960	296,16																										319,78	296,63
		4020	296,51																										319,78	296,63
		4032		-0,206	19,508	19,517	19,306	19,308	19,124	19,144	19,199	19,222	19,175	19,247	19,295	19,233	19,205			19,13	19,548	19,536	19,543
		4080	296,06																										319,94	296,63
		4128		-0,189	19,508	19,518	19,321	19,327	19,143	19,164	19,228	19,245	19,199	19,267	19,319	19,249	19,227					19,54	19,54
		4140	295,8																										319,94	296,63
		4200	295,7															13,18	0					-0,12	-0,52	-0,04	-0,04	-0,06	320,25	296,63	129,23
		4224		-0,178	19,51	19,524	19,337	19,342	19,157	19,183	19,235	19,257	19,232	19,285	19,339	19,267	19,244			19,225	19,55	19,541	19,543
		4260	296,51																										320,25	296,63
		4320	296,11	-0,151	19,51	19,52	19,364	19,364	19,177	19,21	19,261	19,284	19,249	19,313	19,361	19,293	19,269					19,542	19,542						320,46	296,63
		4380	296,49																										320,46	296,63
		4416		-0,131	19,512	19,52	19,382	19,388	19,2	19,232	19,281	19,297	19,265	19,332	19,376	19,318	19,288			19,257	19,546	19,548	19,545
		4440	296,53																										320,46	296,63
		4500	297,24															13,16											320,46	296,63
		4512		-0,107	19,511	19,522	19,406	19,414	19,221	19,252	19,309	19,321	19,296	19,347	19,402	19,329	19,310					19,541	19,544
		4560	297,59																										320,25	296,63
		4608		-0,087	19,512	19,522	19,428	19,432	19,244	19,279	19,319	19,347	19,319	19,377	19,422	19,368	19,334			19,269	19,552	19,542	19,544
		4620	296,9																										320,25	296,63
		4680	296,95																										319,94	296,63
		4704		-0,068	19,513	19,522	19,451	19,448	19,265	19,285	19,346	19,366	19,32	19,394	19,441	19,379	19,350					19,543	19,544
		4740	297,4																										319,94	296,63
		4800	297,32	-0,046	19,516	19,523	19,473	19,475	19,291	19,31	19,366	19,381	19,358	19,414	19,461	19,414	19,374	13,13	0	19,311	19,554	19,541	19,545	-0,11	-0,5	-0,03	-0,02	-0,04	319,57	296,63	129,31
		4860	297,35																										319,57	296,63
		4896		-0,030	19,514	19,519	19,483	19,49	19,319	19,34	19,387	19,406	19,381	19,432	19,483	19,43	19,397					19,54	19,542
		4920	296,4																										319,31	296,63
		4980	296,16																										319,31	296,63
		4992		-0,006	19,517	19,523	19,513	19,514	19,34	19,359	19,415	19,427	19,386	19,456	19,507	19,445	19,417			19,349	19,553	19,541	19,544
		5040	295,9																										319,46	296,63
		5088		0,015	19,513	19,526	19,537	19,532	19,363	19,372	19,433	19,441	19,416	19,477	19,527	19,468	19,437					19,54	19,544
		5100	296,48															13,11											319,46	296,63
		5160	296,49																										319,62	296,63
		5184		0,033	19,515	19,525	19,548	19,558	19,377	19,396	19,452	19,474	19,446	19,502	19,547	19,487	19,460			19,408	19,554	19,54	19,544
		5220	296,62																										319,62	296,63
		5280	296,88	0,059	19,516	19,526	19,58	19,58	19,4	19,418	19,467	19,486	19,453	19,519	19,568	19,507	19,477					19,541	19,542						319,62	296,63
		5340	296,56																										319,62	296,63
		5376		0,075	19,519	19,525	19,597	19,597	19,43	19,433	19,493	19,51	19,474	19,546	19,588	19,522	19,500			19,431	19,554	19,54	19,547
		5400	296,83															13,09	0					-0,08	-0,49	-0,03	-0,01	-0,03	319,62	296,63	129,76
		5460	297,68																										319,62	296,63
		5472		0,097	19,515	19,525	19,615	19,62	19,444	19,462	19,526	19,524	19,504	19,561	19,61	19,542	19,522					19,541	19,544
		5520	298,03																										319,25	296,63
		5568		0,114	19,516	19,527	19,634	19,637	19,458	19,475	19,537	19,55	19,513	19,58	19,631	19,572	19,540			19,483	19,554	19,539	19,544
		5580	297,52																										319,25	296,63
		5640	296,42																										318,78	296,63
		5664		0,140	19,515	19,527	19,658	19,663	19,468	19,502	19,558	19,561	19,544	19,606	19,646	19,597	19,560					19,539	19,545
		5700	295,94															13,07											318,78	296,63
		5760	295,54	0,163	19,518	19,526	19,681	19,689	19,502	19,528	19,581	19,6	19,57	19,62	19,671	19,607	19,585			19,552	19,558	19,542	19,544						318,99	296,63
		5820	295,77																										318,99	296,63
		5856		0,179	19,516	19,527	19,699	19,702	19,514	19,546	19,598	19,619	19,579	19,644	19,692	19,636	19,603					19,539	19,544
		5880	295,36																										319,46	296,63
		5940	295,7																										319,46	296,63
		5952		0,200	19,517	19,525	19,717	19,725	19,542	19,559	19,614	19,629	19,606	19,666	19,712	19,652	19,622			19,591	19,557	19,54	19,543
		6000	296,3															13,05	0					-0,14	-0,54	-0,06	-0,05	-0,08	319,94	296,63	129,6
		6048		0,221	19,518	19,527	19,74	19,746	19,567	19,583	19,646	19,651	19,632	19,681	19,734	19,669	19,645					19,54	19,544
		6060	296,4																										319,94	296,63
		6120	296,84																										319,94	296,63
		6144		0,239	19,517	19,528	19,757	19,765	19,587	19,606	19,658	19,678	19,66	19,707	19,755	19,701	19,669			19,613	19,555	19,541	19,544
		6180	296,35																										319,94	296,63
		6240	296,1	0,258	19,517	19,527	19,775	19,785	19,607	19,621	19,678	19,699	19,677	19,728	19,771	19,718	19,687					19,549	19,545						319,94	296,63
		6300	296,15															13,03											319,94	296,63
		6336		0,276	19,52	19,528	19,8	19,8	19,625	19,644	19,699	19,716	19,687	19,748	19,793	19,733	19,706			19,634	19,553	19,543	19,543
		6360	297,39																										320,2	296,63
		6420	298,31																										320,2	296,63
		6432		0,303	19,516	19,529	19,823	19,827	19,648	19,664	19,718	19,738	19,703	19,767	19,815	19,726	19,722					19,541	19,548
		6480	297,59																										319,72	296,63
		6528		0,313	19,523	19,526	19,833	19,842	19,662	19,686	19,743	19,751	19,733	19,782	19,84	19,763	19,745			19,688	19,557	19,548	19,551
		6540	296,97																										319,72	296,63
		6600	296,23															13,02	0					-0,07	-0,48	-0,01	0,01	-0,01	319,41	296,63	128,88
		6624		0,347	19,517	19,527	19,864	19,874	19,692	19,719	19,766	19,78	19,753	19,81	19,857	19,798	19,772					19,541	19,546
		6660	295,95																										319,41	296,63
		6720	295,73	0,351	19,519	19,529	19,866	19,883	19,708	19,725	19,779	19,801	19,779	19,826	19,877	19,812	19,788			19,73	19,554	19,541	19,547						319,67	296,63
		6780	295,61																										319,67	296,63
		6816		0,379	19,518	19,529	19,9	19,904	19,726	19,743	19,8	19,816	19,791	19,845	19,895	19,84	19,807					19,538	19,546
		6840	296,14																										320,15	296,63
		6900	296,71															12,99											320,15	296,63
		6912		0,408	19,517	19,528	19,928	19,932	19,763	19,775	19,824	19,847	19,811	19,867	19,921	19,838	19,831			19,773	19,555	19,54	19,543
		6960	297,01																										320,3	296,63
		7008		0,425	19,518	19,528	19,943	19,954	19,774	19,788	19,845	19,867	19,821	19,89	19,94	19,875	19,850					19,543	19,545
		7020	297,44																										320,3	296,63
		7080	297,14																										320,04	296,63
		7104		0,444	19,518	19,529	19,968	19,968	19,799	19,806	19,866	19,877	19,852	19,909	19,961	19,899	19,871			19,828	19,55	19,542	19,548
		7140	296,25																										320,04	296,63
		7200	296,06	0,462	19,523	19,528	19,987	19,988	19,81	19,826	19,884	19,907	19,88	19,938	19,978	19,917	19,893	12,98	0			19,541	19,539	-0,08	-0,49	-0,02	-0,01	-0,02	320,04	296,63	128,91
		7260	295,69																										320,04	296,63
		7296		0,481	19,518	19,529	19,999	20,01	19,82	19,853	19,913	19,921	19,899	19,944	20,117	19,946	19,927			19,887	19,557	19,541	19,543
		7320	296,55																										320,35	296,63
		7380	297,07																										320,35	296,63
		7392		0,502	19,52	19,528	20,024	20,027	19,839	19,875	19,922	19,935	19,92	19,969	20,017	19,943	19,927					19,54	19,543
		7440	296,44																										320,35	296,63
		7488		0,529	19,52	19,529	20,052	20,054	19,872	19,9	19,951	19,953	19,928	19,994	20,039	19,976	19,952			19,934	19,556	19,538	19,542
		7500	296,88															12,95											320,35	296,63
		7560	297,55																										320,35	296,63
		7584		0,542	19,52	19,53	20,067	20,067	19,897	19,919	19,974	19,968	19,953	20,011	20,105	19,992	19,977					19,538	19,541
		7620	297,02																										320,35	296,63
		7680	296,24	0,560	19,519	19,53	20,086	20,083	19,912	19,931	19,988	19,999	19,985	20,029	20,11	20,022	19,997			19,955	19,558	19,539	19,542						320,15	296,63
		7740	296,26																										320,15	296,63
		7776		0,584	19,519	19,528	20,106	20,109	19,937	19,953	20,006	20,017	19,992	20,053	20,12	20,037	20,014					19,539	19,541
		7800	296,82															12,93	0					-0,12	-0,53	-0,04	-0,04	-0,06	320,35	296,63	129,01
		7860	297,03																										320,35	296,63
		7872		0,599	19,521	19,531	20,125	20,124	19,971	19,974	20,03	20,046	20,006	20,089	20,132	20,062	20,039			19,984	19,557	19,539	19,541
		7920	297																										320,35	296,63
		7968		0,619	19,521	19,528	20,146	20,142	19,987	19,996	20,038	20,059	20,032	20,1	20,147	20,08	20,055					19,541	19,541
		7980	297,12																										320,35	296,63
		8040	296,93																										320,2	296,63
		8064		0,639	19,52	19,53	20,161	20,166	20,004	20,011	20,064	20,078	20,048	20,114	20,163	20,102	20,073			20,019	19,556	19,54	19,542
		8100	296,62															12,92											320,2	296,63
		8160	296,3	0,662	19,519	19,528	20,183	20,188	20,02	20,029	20,083	20,107	20,066	20,131	20,178	20,121	20,092					19,541	19,543						320,2	296,63
		8220	296,58																										320,2	296,63
		8256		0,680	19,52	19,53	20,202	20,207	20,034	20,049	20,095	20,127	20,084	20,153	20,196	20,127	20,108			20,063	19,556	19,541	19,543
		8280	296,12																										320,2	296,63
		8340	295,95																										320,2	296,63
		8352		0,708	19,52	19,528	20,232	20,231	20,043	20,074	20,126	20,144	20,108	20,168	20,215	20,14	20,127					19,543	19,546
		8400	296,13															12,90	0					-0,09	-0,5	-0,05	-0,05	-0,07	320,46	296,63	128,96
		8448		0,717	19,519	19,532	20,243	20,243	20,067	20,095	20,141	20,164	20,124	20,192	20,235	20,172	20,149			20,105	19,554	19,542	19,546
		8460	296,72																										320,46	296,63
		8520	296,95																										320,46	296,63
		8544		0,739	19,522	19,53	20,263	20,268	20,086	20,101	20,166	20,177	20,159	20,21	20,254	20,2	20,169					19,544	19,547
		8580	297,15																										320,46	296,63
		8640	297,73	0,761	19,52	19,529	20,283	20,287	20,112	20,122	20,183	20,198	20,171	20,228	20,275	20,215	20,188			20,146	19,554	19,546	19,55						320,25	296,63
		8700	296,91															12,88											320,25	296,63
		8736		0,780	19,519	19,531	20,303	20,307	20,132	20,151	20,212	20,217	20,192	20,251	20,295	20,231	20,210					19,545	19,551
		8760	296,92																										319,94	296,63
		8820	296,79																										319,94	296,63
		8832		0,794	19,521	19,53	20,317	20,323	20,158	20,175	20,226	20,23	20,222	20,266	20,314	20,251	20,230			20,174	19,553	19,547	19,552
		8880	296,33																										319,94	296,63
		8928		0,819	19,519	19,53	20,342	20,346	20,174	20,193	20,242	20,262	20,233	20,289	20,334	20,262	20,249					19,545	19,553
		8940	296,33																										319,94	296,63
		9000	296,61															12,86	0					-0,11	-0,52	-0,03	-0,03	-0,04	319,94	296,63	129,59
		9024		0,843	19,52	19,53	20,364	20,371	20,186	20,215	20,266	20,282	20,243	20,308	20,353	20,298	20,269			20,245	19,552	19,543	19,545
		9060	296,48																										319,94	296,63
		9120	296,49	0,859	19,521	19,53	20,383	20,386	20,207	20,237	20,289	20,296	20,267	20,329	20,376	20,317	20,290					19,543	19,543						319,94	296,63
		9180	295,93																										319,94	296,63
		9216		0,879	19,519	19,529	20,401	20,406	20,236	20,249	20,307	20,325	20,287	20,349	20,392	20,332	20,310			20,282	19,552	19,541	19,546
		9240	296,46																										320,15	296,63
		9300	296,79															12,84											320,15	296,63
		9312		0,897	19,52	19,53	20,422	20,422	20,257	20,276	20,325	20,333	20,318	20,367	20,413	20,359	20,331					19,54	19,543
		9360	296,55																										320,35	296,63
		9408		0,920	19,519	19,53	20,443	20,446	20,279	20,297	20,342	20,348	20,331	20,392	20,434	20,379	20,350			20,308	19,554	19,54	19,543
		9420	296,74																										320,35	296,63
		9480	296,99																										320,35	296,63
		9504		0,940	19,521	19,528	20,463	20,467	20,298	20,315	20,366	20,374	20,318	20,411	20,453	20,391	20,366					19,54	19,544
		9540	296,63																										320,35	296,63
		9600	296,51	0,965	19,52	19,53	20,49	20,49	20,309	20,331	20,386	20,398	20,355	20,424	20,473	20,419	20,387	12,82	0	20,325	19,554	19,542	19,545	-0,14	-0,55	-0,06	-0,06	-0,08	320,35	296,63	129,84
		9660	296,43																										320,35	296,63
		9696		0,981	19,517	19,529	20,504	20,503	20,337	20,357	20,401	20,418	20,378	20,442	20,49	20,437	20,407					19,542	19,543
		9720	295,94																										320,35	296,63
		9780	296,46																										320,35	296,63
		9792		1,000	19,521	19,529	20,526	20,525	20,361	20,369	20,428	20,44	20,405	20,467	20,513	20,455	20,430			20,355	19,558	19,542	19,545
		9840	296,38																										320,35	296,63
		9888		1,018	19,52	19,53	20,541	20,544	20,369	20,388	20,446	20,46	20,43	20,488	20,533	20,458	20,447					19,542	19,544
		9900	296,33															12,81											320,35	296,63
		9960	296,87																										320,35	296,63
		9984		1,038	19,521	19,53	20,561	20,567	20,387	20,41	20,471	20,478	20,436	20,505	20,553	20,5	20,468			20,402	19,559	19,544	19,543
		10020	296,78																										320,35	296,63
		10080	297,01	1,058	19,517	19,53	20,579	20,584	20,405	20,459	20,483	20,491	20,455	20,529	20,571	20,523	20,490					19,544	19,545						320,35	296,63
		10140	297,26																										320,35	296,63
		10176		1,076	19,523	19,528	20,601	20,603	20,425	20,452	20,502	20,518	20,483	20,547	20,589	20,53	20,506			20,442	19,561	19,543	19,547
		10200	296,02															12,79	0					-0,11	-0,52	-0,03	-0,02	-0,04	320,09	296,63	129,58
		10260	296,12																										320,09	296,63
		10272		1,096	19,523	19,53	20,621	20,623	20,45	20,464	20,524	20,534	20,512	20,561	20,612	20,539	20,524					19,541	19,545
		10320	296,26																										320,3	296,63
		10368		1,113	19,521	19,532	20,639	20,64	20,463	20,498	20,539	20,558	20,527	20,584	20,631	20,575	20,547			20,493	19,563	19,546	19,547
		10380	296,67																										320,3	296,63
		10440	297,21																										320,3	296,63
		10464		1,132	19,524	19,531	20,66	20,659	20,49	20,504	20,568	20,571	20,533	20,603	20,65	20,592	20,564					19,544	19,546
		10500	297,01															12,77											320,3	296,63
		10560	296,9	1,150	19,522	19,533	20,674	20,68	20,506	20,523	20,585	20,588	20,557	20,622	20,668	20,616	20,583			20,552	19,563	19,542	19,548						320,04	296,63
		10620	296,33																										320,04	296,63
		10656		1,173	19,522	19,532	20,701	20,7	20,528	20,539	20,597	20,623	20,575	20,644	20,687	20,627	20,602					19,545	19,547
		10680	295,8																										320,04	296,63
		10740	295,79																										320,04	296,63
		10752		1,190	19,522	19,531	20,717	20,716	20,545	20,566	20,607	20,644	20,592	20,668	20,706	20,651	20,622			20,566	19,565	19,546	19,547
		10800	296,43															12,75	0					-0,12	-0,54	-0,04	-0,04	-0,06	320,3	296,63	129,42
		10848		1,212	19,523	19,532	20,738	20,741	20,561	20,585	20,642	20,659	20,623	20,684	20,727	20,668	20,644					19,545	19,548
		10860	296,04																										320,3	296,63
		10920	296,33																										320,51	296,63
		10944		1,231	19,523	19,532	20,757	20,76	20,585	20,605	20,656	20,673	20,642	20,703	20,744	20,675	20,660			20,636	19,565	19,544	19,547
		10980	297,52																										320,51	296,63
		11040	297,6	1,252	19,522	19,532	20,778	20,781	20,606	20,632	20,681	20,691	20,667	20,72	20,766	20,693	20,682					19,543	19,547						320,51	296,63
		11100	296,8															12,72											320,51	296,63
		11136		1,274	19,522	19,531	20,799	20,801	20,623	20,652	20,698	20,708	20,695	20,739	20,785	20,726	20,703			20,653	19,564	19,543	19,546
		11160	296,22																										320,3	296,63
		11220	296,38																										320,3	296,63
		11232		1,285	19,522	19,535	20,814	20,814	20,64	20,663	20,72	20,726	20,708	20,763	20,806	20,752	20,722					19,542	19,545
		11280	296,04																										320,3	296,63
		11328		1,305	19,522	19,534	20,829	20,837	20,654	20,678	20,731	20,749	20,72	20,774	20,826	20,768	20,737			20,674	19,565	19,544	19,545
		11340	296,86																										320,3	296,63
		11400	297,52															12,72	0					-0,06	-0,47	0	0,03	0,01	320,3	296,63	129,24
		11424		1,329	19,523	19,532	20,856	20,857	20,674	20,702	20,751	20,781	20,743	20,799	20,843	20,781	20,759					19,544	19,543
		11460	295,93																										320,3	296,63
		11520	296,42	1,345	19,522	19,532	20,869	20,875	20,688	20,722	20,777	20,788	20,764	20,818	20,863	20,805	20,778			20,723	19,565	19,543	19,546						320,3	296,63
		11580	296,5																										320,3	296,63
		11616		1,368	19,524	19,532	20,894	20,899	20,724	20,742	20,802	20,809	20,78	20,835	20,882	20,823	20,800					19,544	19,546
		11640	296,34																										320,3	296,63
		11700	296,6															12,69											320,3	296,63
		11712		1,383	19,524	19,532	20,91	20,912	20,738	20,76	20,816	20,82	20,8	20,851	20,902	20,852	20,817			20,78	19,563	19,544	19,548
		11760	296,94																										320,3	296,63
		11808		1,402	19,524	19,533	20,931	20,931	20,762	20,815	20,841	20,849	20,816	20,873	20,92	20,864	20,842					19,545	19,544
		11820	296,61																										320,3	296,63
		11880	296,54																										320,3	296,63
		11904		1,427	19,522	19,533	20,95	20,959	20,778	20,803	20,863	20,868	20,828	20,893	20,939	20,876	20,856			20,805	19,567	19,545	19,545
		11940	297,1																										320,3	296,63
		12000	297,13	1,442	19,523	19,533	20,97	20,97	20,801	20,821	20,883	20,87	20,842	20,917	20,958	20,889	20,873	12,67	0			19,547	19,547	-0,07	-0,48	0	0,01	-0,01	320,09	296,63	129,31
		12060	297,54																										320,09	296,63
		12096		1,464	19,522	19,533	20,991	20,991	20,824	20,84	20,889	20,902	20,877	20,93	20,978	20,915	20,894			20,827	19,566	19,547	19,548
		12120	297,12																										319,83	296,63
		12180	296,86																										319,83	296,63
		12192		1,476	19,525	19,533	21,007	21,003	20,836	20,852	20,915	20,912	20,874	20,949	20,998	20,93	20,908					19,543	19,549
		12240	296,9																										319,83	296,63
		12288		1,506	19,522	19,533	21,033	21,033	20,857	20,88	20,936	20,942	20,912	20,976	21,015	20,962	20,935			20,856	19,565	19,543	19,55
		12300	297,08															12,66											319,83	296,63
		12360	296,08																										319,83	296,63
		12384		1,520	19,524	19,533	21,047	21,051	20,876	20,893	20,946	20,971	20,927	20,992	21,038	20,975	20,952					19,544	19,549
		12420	296,42																										319,83	296,63
		12480	296,51	1,536	19,524	19,533	21,062	21,067	20,896	20,916	20,967	20,978	20,945	21,009	21,054	21	20,971			20,889	19,565	19,544	19,547						320,09	296,63
		12540	296,3																										320,09	296,63
		12576		1,560	19,523	19,533	21,084	21,092	20,914	20,937	20,979	21,003	20,97	21,029	21,071	21,025	20,991					19,544	19,547
		12600	295,98															12,64	0					-0,09	-0,5	-0,02	-0,01	-0,02	320,09	296,63	129,59
		12660	296,28																										320,09	296,63
		12672		1,576	19,522	19,534	21,102	21,105	20,923	20,958	21,009	21,014	20,977	21,045	21,093	21,036	21,007			20,955	19,567	19,543	19,546
		12720	296,19																										320,3	296,63
		12768		1,590	19,526	19,534	21,118	21,123	20,939	20,977	21,029	21,049	20,989	21,065	21,111	21,044	21,025					19,544	19,545
		12780	296,96																										320,3	296,63
		12840	296,58																										320,3	296,63
		12864		1,610	19,524	19,534	21,136	21,142	20,957	20,994	21,042	21,054	21,022	21,09	21,13	21,067	21,044			20,983	19,566	19,541	19,545
		12900	296,66															12,62											320,3	296,63
		12960	296,82	1,631	19,521	19,534	21,159	21,159	20,975	21,014	21,068	21,069	21,021	21,107	21,147	21,095	21,062					19,542	19,546						320,3	296,63
		13020	296,94																										320,3	296,63
		13056		1,655	19,524	19,533	21,182	21,185	20,996	21,033	21,082	21,105	21,023	21,127	21,167	21,111	21,081			21,051	19,566	19,543	19,545
		13080	296,93																										320,3	296,63
		13140	297,16																										320,3	296,63
		13152		1,669	19,524	19,534	21,197	21,2	21,012	21,048	21,097	21,122	21,06	21,143	21,187	21,133	21,100					19,542	19,545
		13200	296,6															12,60	0					-0,1	-0,5	-0,02	-0,01	-0,02	320,09	296,63	129,73
		13248		1,689	19,523	19,535	21,214	21,223	21,032	21,073	21,122	21,136	21,102	21,164	21,205	21,15	21,123			21,081	19,565	19,542	19,546
		13260	297,05																										320,09	296,63
		13320	297,09																										320,09	296,63
		13344		1,707	19,523	19,533	21,231	21,239	21,06	21,091	21,143	21,148	21,124	21,178	21,225	21,155	21,141					19,544	19,546
		13380	297,91																										320,09	296,63
		13440	297,05	1,729	19,523	19,533	21,256	21,257	21,078	21,102	21,164	21,155	21,14	21,203	21,242	21,193	21,160			21,118	19,567	19,542	19,546						319,67	296,63
		13500	296,57															12,58											319,67	296,63
		13536		1,739	19,524	19,533	21,268	21,267	21,097	21,117	21,167	21,194	21,162	21,218	21,26	21,21	21,178					19,541	19,546
		13560	295,93																										319,67	296,63
		13620	295,71																										319,67	296,63
		13632		1,764	19,524	19,534	21,29	21,296	21,122	21,141	21,2	21,21	21,184	21,233	21,28	21,228	21,200			21,117	19,568	19,544	19,545
		13680	296,35																										320,15	296,63
		13728		1,779	19,525	19,533	21,305	21,311	21,134	21,165	21,217	21,234	21,18	21,255	21,297	21,243	21,216					19,542	19,546
		13740	295,92																										320,15	296,63
		13800	295,92															12,57	0					-0,05	-0,47	0	0,03	0,01	320,41	296,63	129,82
		13824		1,795	19,524	19,533	21,322	21,325	21,15	21,175	21,234	21,249	21,202	21,28	21,316	21,239	21,231			21,183	19,568	19,544	19,546
		13860	296,56																										320,41	296,63
		13920	296,17	1,819	19,524	19,534	21,35	21,347	21,19	21,203	21,254	21,265	21,231	21,292	21,335	21,281	21,256					19,545	19,547						320,41	296,63
		13980	296,45																										320,41	296,63
		14016		1,840	19,523	19,533	21,367	21,37	21,203	21,224	21,269	21,289	21,233	21,306	21,353	21,302	21,272			21,231	19,568	19,542	19,547
		14040	296,57																										320,41	296,63
		14100	296,58															12,55											320,41	296,63
		14112		1,856	19,522	19,534	21,385	21,383	21,217	21,235	21,286	21,318	21,232	21,335	21,374	21,313	21,289					19,544	19,546
		14160	296,26																										320,41	296,63
		14208		1,876	19,523	19,534	21,404	21,406	21,239	21,258	21,306	21,327	21,257	21,349	21,394	21,325	21,307			21,275	19,566	19,543	19,545
		14220	296,6																										320,41	296,63
		14280	296,48																										320,41	296,63
		14304		1,894	19,523	19,534	21,422	21,422	21,253	21,274	21,329	21,333	21,285	21,367	21,412	21,355	21,326					19,543	19,545
		14340	296,73																										320,41	296,63
		14400	295,77	1,913	19,523	19,532	21,438	21,442	21,269	21,285	21,35	21,358	21,328	21,385	21,43	21,368	21,347	12,52	0	21,287	19,565	19,543	19,545	-0,08	-0,5	-0,02	0	-0,02	320,41	296,63	130,02
		14460	295,93																										320,41	296,63
		14496		1,930	19,521	19,535	21,46	21,456	21,293	21,306	21,356	21,384	21,338	21,407	21,448	21,39	21,365					19,546	19,544
		14520	295,97																										320,72	296,63
		14580	296,62																										320,72	296,63
		14592		1,949	19,525	19,533	21,476	21,48	21,319	21,33	21,383	21,4	21,37	21,427	21,464	21,411	21,388			21,35	19,567	19,542	19,545
		14640	296,78																										320,88	296,63
		14688		1,966	19,524	19,533	21,493	21,497	21,33	21,354	21,407	21,407	21,376	21,442	21,483	21,423	21,403					19,543	19,546
		14700	297,54															12,51											320,88	296,63
		14760	297,5																										320,57	296,63
		14784		1,989	19,523	19,534	21,515	21,519	21,348	21,368	21,423	21,433	21,393	21,462	21,503	21,441	21,421			21,388	19,565	19,54	19,544
		14820	296,77																										320,57	296,63
		14880	296,76	2,004	19,524	19,532	21,529	21,535	21,361	21,387	21,436	21,457	21,408	21,476	21,52	21,464	21,439					19,543	19,545						320,3	296,63
		14940	297,35																										320,3	296,63
		14976		2,021	19,524	19,531	21,548	21,549	21,387	21,408	21,457	21,468	21,442	21,503	21,54	21,49	21,462			21,403	19,568	19,542	19,545
		15000	297,23															12,50	0					-0,11	-0,53	-0,03	-0,02	-0,04	320,04	296,63	129,9
		15060	295,82																										320,04	296,63
		15072		2,042	19,523	19,533	21,567	21,572	21,403	21,419	21,466	21,485	21,454	21,517	21,556	21,485	21,473					19,542	19,547
		15120	296,09																										320,04	296,63
		15168		2,056	19,522	19,533	21,581	21,586	21,42	21,447	21,49	21,502	21,469	21,531	21,576	21,517	21,494			21,459	19,567	19,545	19,546
		15180	296,39																										320,04	296,63
		15240	296,32																										320,04	296,63
		15264		2,079	19,523	19,533	21,605	21,608	21,44	21,46	21,517	21,516	21,492	21,548	21,598	21,545	21,514					19,545	19,548
		15300	296,22															12,48											320,04	296,63
		15360	295,59	2,101	19,522	19,532	21,63	21,627	21,463	21,486	21,529	21,544	21,505	21,571	21,613	21,559	21,534			21,488	19,569	19,545	19,547						320,04	296,63
		15420	295,7																										320,04	296,63
		15456		2,108	19,521	19,532	21,63	21,64	21,47	21,503	21,542	21,562	21,519	21,588	21,629	21,582	21,549					19,547	19,547
		15480	296,04																										320,51	296,63
		15540	297,17																										320,51	296,63
		15552		2,131	19,525	19,534	21,657	21,663	21,48	21,512	21,562	21,572	21,547	21,609	21,651	21,592	21,566			21,506	19,57	19,547	19,548
		15600	296,7															12,47	0					-0,11	-0,53	-0,03	-0,03	-0,04	320,51	296,63	130,03
		15648		2,156	19,525	19,53	21,684	21,684	21,513	21,536	21,586	21,606	21,569	21,627	21,665	21,621	21,590					19,545	19,548
		15660	296,29																										320,51	296,63
		15720	296,2																										320,51	296,63
		15744		2,169	19,523	19,535	21,694	21,703	21,538	21,552	21,602	21,614	21,57	21,642	21,682	21,635	21,604			21,533	19,572	19,547	19,549
		15780	296,49																										320,51	296,63
		15840	297,04	2,189	19,523	19,532	21,717	21,716	21,548	21,572	21,613	21,634	21,59	21,661	21,702	21,652	21,622					19,547	19,548						320,51	296,63
		15900	297,24															12,44											320,51	296,63
		15936		2,207	19,523	19,53	21,734	21,734	21,567	21,592	21,633	21,652	21,609	21,673	21,722	21,67	21,640			21,565	19,57	19,544	19,548
		15960	297,42																										320,25	296,63
		16020	297,64																										320,25	296,63
		16032		2,225	19,523	19,533	21,751	21,756	21,592	21,618	21,661	21,673	21,637	21,697	21,742	21,683	21,663					19,544	19,548
		16080	296,99																										319,83	296,63
		16128		2,243	19,523	19,533	21,771	21,77	21,609	21,629	21,671	21,696	21,658	21,716	21,757	21,705	21,680			21,6	19,571	19,545	19,547
		16140	297,3																										319,83	296,63
		16200	297,03															12,43	0					-0,13	-0,56	-0,06	-0,06	-0,08	319,62	296,63	130,62
		16224		2,260	19,523	19,532	21,784	21,791	21,626	21,639	21,702	21,699	21,681	21,738	21,774	21,728	21,698					19,542	19,546
		16260	297,54																										319,62	296,63
		16320	297,03	2,280	19,522	19,534	21,806	21,81	21,643	21,66	21,71	21,716	21,688	21,749	21,792	21,732	21,711			21,656	19,573	19,544	19,547						319,25	296,63
		16380	296,83																										319,25	296,63
		16416		2,297	19,522	19,532	21,823	21,826	21,669	21,685	21,741	21,74	21,693	21,767	21,81	21,751	21,732					19,543	19,546
		16440	295,91																										319,25	296,63
		16500	296,6															12,41											319,25	296,63
		16512		2,310	19,523	19,533	21,838	21,838	21,681	21,705	21,753	21,764	21,718	21,788	21,83	21,781	21,752			21,682	19,573	19,545	19,546
		16560	296,67																										319,46	296,63
		16608		2,337	19,52	19,532	21,859	21,867	21,7	21,717	21,765	21,787	21,74	21,8	21,847	21,798	21,769					19,542	19,546
		16620	296,55																										319,46	296,63
		16680	295,9																										319,46	296,63
		16704		2,353	19,525	19,532	21,879	21,884	21,712	21,729	21,787	21,808	21,753	21,82	21,866	21,812	21,786			21,73	19,573	19,545	19,548
		16740	296,13																										319,46	296,63
		16800	295,67	2,372	19,524	19,532	21,896	21,905	21,727	21,754	21,803	21,814	21,785	21,84	21,883	21,83	21,805	12,39	0			19,544	19,548	-0,06	-0,49	0	0,02	0,01	319,78	296,63	129,81
		16860	295,59																										319,78	296,63
		16896		2,389	19,525	19,531	21,913	21,92	21,737	21,769	21,83	21,83	21,801	21,859	21,901	21,845	21,821			21,759	19,573	19,543	19,547
		16920	296,08																										320,25	296,63
		16980	296,48																										320,25	296,63
		16992		2,401	19,523	19,537	21,926	21,935	21,767	21,786	21,835	21,851	21,824	21,877	21,919	21,869	21,841					19,544	19,547
		17040	296,85																										320,25	296,63
		17088		2,425	19,522	19,534	21,953	21,952	21,792	21,808	21,85	21,876	21,844	21,896	21,935	21,876	21,860			21,821	19,575	19,545	19,549
		17100	296,38															12,36											320,25	296,63
		17160	296,27																										320,25	296,63
		17184		2,443	19,524	19,534	21,972	21,972	21,815	21,828	21,876	21,884	21,86	21,918	21,952	21,909	21,880					19,542	19,546
		17220	297,54																										320,25	296,63
		17280	297,35	2,457	19,524	19,534	21,984	21,988	21,829	21,841	21,891	21,908	21,882	21,933	21,97	21,917	21,896			21,838	19,573	19,544	19,546						320,04	296,63
		17340	297,25																										320,04	296,63
		17376		2,476	19,523	19,534	22,002	22,006	21,845	21,86	21,911	21,919	21,9	21,947	21,987	21,94	21,914					19,543	19,546
		17400	296,51															12,36	0					-0,07	-0,5	-0,01	0,02	-0,01	319,78	296,63	129,84
		17460	296,56																										319,78	296,63
		17472		2,496	19,523	19,532	22,022	22,025	21,866	21,88	21,924	21,942	21,887	21,962	22,009	21,949	21,927			21,876	19,576	19,544	19,546
		17520	296,28																										319,78	296,63
		17568		2,507	19,522	19,532	22,035	22,033	21,886	21,898	21,94	21,957	21,911	21,985	22,023	21,97	21,946					19,543	19,546
		17580	296,3																										319,78	296,63
		17640	296,47																										320,04	296,63
		17664		2,523	19,524	19,534	22,051	22,054	21,894	21,913	21,964	21,971	21,951	22,002	22,042	21,991	21,966			21,901	19,574	19,543	19,547
		17700	297,23															12,33											320,04	296,63
		17760	297,04	2,550	19,522	19,531	22,076	22,077	21,916	21,941	21,981	21,992	21,966	22,021	22,059	22,008	21,986					19,546	19,547						319,83	296,63
		17820	297,24																										319,83	296,63
		17856		2,564	19,523	19,535	22,093	22,093	21,931	21,957	22,003	22,01	21,968	22,035	22,08	22,018	22,000			21,956	19,574	19,546	19,549
		17880	296,95																										319,57	296,63
		17940	296,58																										319,57	296,63
		17952		2,577	19,525	19,533	22,104	22,109	21,946	21,967	22,014	22,027	21,994	22,054	22,124	22,019	22,018					19,547	19,547
		18000	296,53															12,31	0					-0,08	-0,5	-0,01	0,01	-0,02	319,57	296,63	129,78
		18048		2,597	19,524	19,533	22,123	22,129	21,966	21,98	22,029	22,041	22,017	22,071	22,133	22,057	22,037			21,987	19,573	19,545	19,548
		18060	296,5																										319,57	296,63
		18120	296,33																										319,72	296,63
		18144		2,616	19,524	19,534	22,143	22,148	21,984	22,003	22,05	22,066	22,033	22,1	22,143	22,078	22,057					19,546	19,549
		18180	296,63																										319,72	296,63
		18240	296,96	2,632	19,524	19,534	22,16	22,161	22,004	22,025	22,068	22,08	22,052	22,112	22,155	22,105	22,075			22,004	19,576	19,545	19,548						319,72	296,63
		18300	296,55															12,30											319,72	296,63
		18336		2,643	19,525	19,535	22,173	22,174	22,018	22,055	22,077	22,094	22,071	22,124	22,17	22,12	22,091					19,548	19,55
		18360	296,2																										319,72	296,63
		18420	296,07																										319,72	296,63
		18432		2,669	19,522	19,534	22,194	22,199	22,041	22,067	22,102	22,118	22,096	22,14	22,184	22,112	22,107			22,037	19,576	19,544	19,552
		18480	296,43																										319,94	296,63
		18528		2,683	19,524	19,535	22,21	22,216	22,065	22,076	22,124	22,133	22,101	22,155	22,199	22,152	22,126					19,546	19,551
		18540	296,44																										319,94	296,63
		18600	296,39															12,29	0					-0,12	-0,55	-0,04	-0,04	-0,06	319,94	296,63	129,92
		18624		2,700	19,526	19,534	22,228	22,231	22,073	22,089	22,136	22,151	22,109	22,176	22,215	22,17	22,140			22,076	19,577	19,546	19,55
		18660	296,02																										319,94	296,63
		18720	296,3	2,715	19,524	19,536	22,242	22,248	22,087	22,105	22,15	22,167	22,134	22,192	22,23	22,183	22,156					19,546	19,55						320,15	296,63
		18780	297,2																										320,15	296,63
		18816		2,733	19,525	19,535	22,262	22,264	22,114	22,123	22,167	22,183	22,16	22,208	22,249	22,202	22,176			22,129	19,577	19,547	19,55
		18840	297,16																										320,15	296,63
		18900	296,93															12,27											320,15	296,63
		18912		2,750	19,525	19,535	22,277	22,282	22,129	22,145	22,192	22,209	22,167	22,222	22,269	22,198	22,191					19,545	19,549
		18960	296,94																										319,94	296,63
		19008		2,768	19,525	19,535	22,298	22,299	22,14	22,155	22,212	22,211	22,173	22,243	22,284	22,233	22,206			22,145	19,576	19,545	19,549
		19020	297,2																										319,94	296,63
		19080	297,22																										319,62	296,63
		19104		2,786	19,526	19,535	22,312	22,322	22,159	22,175	22,211	22,237	22,201	22,26	22,301	22,249	22,224					19,546	19,547
		19140	296,09																										319,62	296,63
		19200	296,58	2,806	19,524	19,537	22,335	22,337	22,178	22,194	22,24	22,252	22,221	22,282	22,317	22,267	22,244	12,24	0	22,159	19,576	19,546	19,55	-0,12	-0,55	-0,04	-0,04	-0,06	319,62	296,63	129,95
		19260	296,67																										319,62	296,63
		19296		2,820	19,526	19,538	22,351	22,354	22,187	22,208	22,256	22,274	22,234	22,303	22,335	22,283	22,260					19,546	19,548
		19320	295,72																										319,62	296,63
		19380	295,31																										319,62	296,63
		19392		2,839	19,524	19,535	22,367	22,37	22,216	22,222	22,286	22,289	22,259	22,311	22,352	22,292	22,278			22,231	19,579	19,545	19,55
		19440	296,17																										319,99	296,63
		19488		2,848	19,524	19,536	22,378	22,378	22,234	22,243	22,286	22,306	22,276	22,331	22,37	22,321	22,296					19,547	19,548
		19500	295,84															12,23											319,99	296,63
		19560	296,45																										320,25	296,63
		19584		2,869	19,529	19,535	22,4	22,402	22,253	22,269	22,319	22,312	22,29	22,348	22,387	22,338	22,314			22,266	19,577	19,546	19,55
		19620	296,53																										320,25	296,63
		19680	297,53	2,888	19,527	19,536	22,417	22,423	22,265	22,293	22,33	22,337	22,307	22,367	22,404	22,358	22,333					19,544	19,549						320,25	296,63
		19740	297,97																										320,25	296,63
		19776		2,908	19,527	19,536	22,438	22,441	22,279	22,309	22,338	22,353	22,317	22,385	22,422	22,368	22,346			22,285	19,578	19,545	19,549
		19800	297,81															12,21	0					-0,14	-0,56	-0,05	-0,06	-0,08	319,78	296,63	129,69
		19860	297,43																										319,78	296,63
		19872		2,926	19,526	19,537	22,458	22,456	22,297	22,317	22,361	22,382	22,317	22,4	22,44	22,393	22,363					19,546	19,547
		19920	297,21																										319,31	296,63
		19968		2,943	19,526	19,536	22,471	22,476	22,315	22,337	22,384	22,397	22,328	22,417	22,456	22,407	22,380			22,299	19,578	19,544	19,548
		19980	295,95																										319,31	296,63
		20040	296,41																										319,31	296,63
		20064		2,956	19,526	19,537	22,489	22,485	22,318	22,34	22,398	22,413	22,362	22,433	22,473	22,421	22,395					19,546	19,547
		20100	296,53															12,20											319,31	296,63
		20160	296,17	2,975	19,526	19,535	22,504	22,507	22,345	22,36	22,408	22,43	22,383	22,452	22,49	22,44	22,414			22,359	19,579	19,546	19,548						319,31	296,63
		20220	296,44																										319,31	296,63
		20256		2,998	19,524	19,534	22,526	22,529	22,36	22,385	22,431	22,448	22,415	22,468	22,506	22,46	22,434					19,547	19,548
		20280	296,21																										319,52	296,63
		20340	296,55																										319,52	296,63
		20352		3,005	19,525	19,536	22,535	22,535	22,378	22,397	22,451	22,451	22,427	22,484	22,523	22,466	22,447			22,4	19,578	19,549	19,551
		20400	297,33															12,18	0					-0,12	-0,54	-0,03	-0,03	-0,04	319,52	296,63	129,9
		20448		3,024	19,525	19,536	22,555	22,553	22,397	22,413	22,47	22,471	22,45	22,506	22,54	22,483	22,466					19,548	19,55
		20460	296,66																										319,52	296,63
		20520	296,15																										319,52	296,63
		20544		3,038	19,524	19,536	22,564	22,571	22,415	22,43	22,478	22,499	22,465	22,52	22,557	22,503	22,483			22,454	19,577	19,545	19,551
		20580	296,28																										319,52	296,63
		20640	297,14	3,061	19,525	19,535	22,588	22,594	22,431	22,441	22,504	22,51	22,463	22,534	22,572	22,527	22,498					19,545	19,549						319,67	296,63
		20700	296,86															12,16											319,67	296,63
		20736		3,078	19,526	19,535	22,608	22,609	22,45	22,458	22,509	22,53	22,489	22,553	22,591	22,544	22,516			22,449	19,578	19,546	19,55
		20760	296,8																										319,46	296,63
		20820	296,15																										319,46	296,63
		20832		3,093	19,525	19,535	22,622	22,625	22,461	22,488	22,538	22,544	22,52	22,567	22,609	22,56	22,536					19,547	19,549
		20880	296,23																										319,46	296,63
		20928		3,114	19,525	19,534	22,643	22,644	22,481	22,5	22,556	22,549	22,527	22,586	22,624	22,564	22,548			22,49	19,579	19,547	19,548
		20940	296,46																										319,46	296,63
		21000	295,77															12,15	0					-0,09	-0,52	-0,02	-0,01	-0,03	319,46	296,63	129,99
		21024		3,128	19,524	19,534	22,657	22,657	22,502	22,546	22,569	22,57	22,539	22,603	22,642	22,598	22,571					19,547	19,548
		21060	295,93																										319,46	296,63
		21120	296,34	3,147	19,525	19,536	22,676	22,679	22,518	22,545	22,589	22,6	22,561	22,621	22,66	22,614	22,589			22,53	19,575	19,546	19,546						319,83	296,63
		21180	297,39																										319,83	296,63
		21216		3,160	19,526	19,534	22,69	22,69	22,536	22,556	22,598	22,617	22,583	22,642	22,674	22,63	22,605					19,547	19,549
		21240	297,25																										319,83	296,63
		21300	297,53															12,14											319,83	296,63
		21312		3,179	19,527	19,535	22,708	22,713	22,55	22,578	22,62	22,635	22,594	22,652	22,693	22,646	22,621			22,542	19,576	19,547	19,549
		21360	296,87																										319,46	296,63
		21408		3,196	19,527	19,537	22,725	22,73	22,572	22,593	22,637	22,643	22,591	22,671	22,708	22,662	22,635					19,546	19,551
		21420	296,38																										319,46	296,63
		21480	296,26																										319,46	296,63
		21504		3,207	19,527	19,537	22,735	22,743	22,583	22,601	22,657	22,655	22,629	22,688	22,725	22,678	22,652			22,604	19,577	19,544	19,55
		21540	296,1																										319,46	296,63
		21600	296,09	3,232	19,526	19,535	22,764	22,762	22,604	22,612	22,667	22,678	22,641	22,71	22,742	22,692	22,668	12,11	0			19,544	19,549	-0,02	-0,44	0,04	0,07	0,06	319,62	296,63	130,18
		21660	296,15																										319,62	296,63
		21696		3,251	19,526	19,536	22,782	22,781	22,632	22,634	22,689	22,702	22,668	22,722	22,758	22,706	22,689			22,617	19,578	19,544	19,548
		21720	296,24																										319,94	296,63
		21780	296,69																										319,94	296,63
		21792		3,257	19,527	19,535	22,784	22,792	22,647	22,65	22,708	22,715	22,676	22,74	22,777	22,732	22,706					19,542	19,548
		21840	296,58																										319,94	296,63
		21888		3,275	19,526	19,536	22,802	22,809	22,656	22,67	22,716	22,728	22,694	22,754	22,792	22,748	22,720			22,689	19,58	19,545	19,548
		21900	297,24															12,10											319,94	296,63
		21960	297,86																										319,72	296,63
		21984		3,289	19,529	19,537	22,823	22,821	22,681	22,68	22,731	22,745	22,715	22,771	22,809	22,773	22,738					19,544	19,548
		22020	296,53																										319,72	296,63
		22080	297,3	3,311	19,527	19,538	22,845	22,843	22,692	22,708	22,756	22,767	22,724	22,785	22,825	22,772	22,754			22,712	19,579	19,544	19,548						319,52	296,63
		22140	297,13																										319,52	296,63
		22176		3,330	19,526	19,54	22,864	22,861	22,715	22,724	22,768	22,781	22,733	22,799	22,844	22,794	22,770					19,544	19,547
		22200	296,12															12,08	0					-0,06	-0,49	0	0,02	0,01	319,31	296,63	130,1
		22260	296,02																										319,31	296,63
		22272		3,342	19,529	19,537	22,873	22,876	22,721	22,735	22,781	22,804	22,762	22,819	22,859	22,807	22,786			22,712	19,58	19,545	19,548
		22320	296,46																										319,62	296,63
		22368		3,359	19,528	19,537	22,887	22,896	22,733	22,753	22,799	22,807	22,772	22,832	22,874	22,835	22,801					19,546	19,549
		22380	297,07																										319,62	296,63
		22440	296,94																										319,62	296,63
		22464		3,377	19,529	19,537	22,91	22,909	22,751	22,78	22,825	22,833	22,798	22,86	22,892	22,853	22,824			22,765	19,579	19,548	19,549
		22500	296,73															12,06											319,62	296,63
		22560	296,31	3,397	19,527	19,536	22,929	22,928	22,772	22,787	22,833	22,851	22,811	22,872	22,908	22,859	22,837					19,548	19,549						319,62	296,63
		22620	296,6																										319,62	296,63
		22656		3,408	19,529	19,537	22,94	22,942	22,786	22,803	22,858	22,867	22,808	22,886	22,924	22,871	22,850			22,784	19,578	19,548	19,55
		22680	296,44																										319,62	296,63
		22740	295,61																										319,62	296,63
		22752		3,427	19,526	19,537	22,956	22,96	22,802	22,818	22,864	22,883	22,831	22,907	22,941	22,896	22,868					19,548	19,549
		22800	297,01															12,04	0					-0,08	-0,51	-0,01	0,01	-0,02	319,94	296,63	130,21
		22848		3,443	19,528	19,538	22,973	22,979	22,82	22,841	22,882	22,895	22,875	22,922	22,956	22,911	22,888			22,855	19,578	19,549	19,552
		22860	297,59																										319,94	296,63
		22920	297,51																										319,67	296,63
		22944		3,457	19,527	19,538	22,991	22,988	22,837	22,853	22,894	22,916	22,891	22,938	22,974	22,932	22,904					19,55	19,551
		22980	297,19																										319,67	296,63
		23040	296,42	3,474	19,528	19,539	23,004	23,011	22,854	22,869	22,914	22,933	22,911	22,961	22,991	22,944	22,922			22,882	19,579	19,549	19,551						319,31	296,63
		23100	295,9															12,03											319,31	296,63
		23136		3,492	19,527	19,537	23,026	23,023	22,868	22,885	22,937	22,943	22,918	22,974	23,007	22,96	22,936					19,551	19,551
		23160	296,35																										319,46	296,63
		23220	295,98																										319,46	296,63
		23232		3,503	19,528	19,538	23,033	23,039	22,899	22,896	22,951	22,965	22,928	22,987	23,021	22,973	22,952			22,9	19,584	19,549	19,552
		23280	296,07																										319,62	296,63
		23328		3,527	19,527	19,538	23,059	23,06	22,916	22,923	22,962	22,977	22,955	23,005	23,037	22,997	22,972					19,547	19,551
		23340	296,37																										319,62	296,63
		23400	296,98															12,01	0					-0,11	-0,53	-0,03	-0,02	-0,04	319,83	296,63	129,69
		23424		3,541	19,53	19,538	23,076	23,074	22,935	22,94	22,986	22,989	22,97	23,016	23,057	22,99	22,985			22,936	19,582	19,547	19,548
		23460	296,88																										319,83	296,63
		23520	296,94	3,555	19,529	19,537	23,087	23,089	22,939	22,977	23	23,014	22,972	23,033	23,071	23,029	23,004					19,546	19,548						319,83	296,63
		23580	296,67																										319,83	296,63
		23616		3,571	19,528	19,538	23,103	23,106	22,956	22,971	23,015	23,031	22,996	23,051	23,088	23,045	23,019			22,939	19,581	19,546	19,549
		23640	296,93																										319,67	296,63
		23700	296,41															11,99											319,67	296,63
		23712		3,593	19,529	19,539	23,125	23,128	22,974	22,988	23,034	23,047	23,014	23,067	23,104	23,06	23,036					19,543	19,547
		23760	296																										319,67	296,63
		23808		3,602	19,528	19,538	23,134	23,137	22,991	22,997	23,047	23,065	23,017	23,088	23,122	23,07	23,050			23,009	19,58	19,545	19,546
		23820	295,89																										319,67	296,63
		23880	296,61																										319,94	296,63
		23904		3,619	19,531	19,539	23,15	23,159	23,002	23,016	23,067	23,071	23,044	23,103	23,136	23,087	23,066					19,545	19,547
		23940	296,5																										319,94	296,63
		24000	297,35	3,636	19,53	19,539	23,168	23,174	23,019	23,038	23,085	23,089	23,064	23,112	23,154	23,107	23,084	11,98	0	23,025	19,581	19,545	19,544	-0,14	-0,57	-0,06	-0,05	-0,08	319,94	296,63	129,67
		24060	296,54																										319,94	296,63
		24096		3,648	19,532	19,541	23,182	23,187	23,037	23,051	23,098	23,105	23,075	23,135	23,169	23,116	23,098					19,543	19,545
		24120	296,16																										319,94	296,63
		24180	295,78																										319,94	296,63
		24192		3,669	19,532	19,542	23,206	23,207	23,061	23,066	23,115	23,127	23,089	23,147	23,185	23,142	23,117			23,057	19,583	19,545	19,548
		24240	296,31																										320,2	296,63
		24288		3,682	19,531	19,541	23,215	23,222	23,079	23,081	23,123	23,137	23,099	23,162	23,2	23,153	23,129					19,548	19,549
		24300	296,78															11,96											320,2	296,63
		24360	296,46																										320,2	296,63
		24384		3,699	19,532	19,541	23,235	23,237	23,093	23,104	23,149	23,16	23,117	23,183	23,218	23,163	23,148			23,093	19,581	19,549	19,549
KSN	Ev 500W
Kalib. Temperaturstegringsprincipen	2018-11-08 EV 500W
KA701	KA702
40	-82
0,00528	0,00520
KA703	KA704
-29	-239
0,00374	0,00517
KA705	KALIB.TEMP
-118	0,0
0,00538	FÖRSTÄRKNING
	007
			_251KA901_A_kW	_251KA509	_251KA501_B1	_251KA501_B2	_251KA502_B1	_251KA502_B2	_251KA511_B1	_251KA511_B2	_251KA511_B3	_251KA511_B4	_251KA511_B5	_251KA511_B6	_251KA511_B7	_251KA511_B8	_251KA511	_251KA751_Vikt	_251KA101	_251KA521_B1	_251KA522_B1	_251KA531_B1	_251KA531_B2	_251KA701	_251KA702	_251KA703	_251KA704	_251KA705	_251EA1	EA1_Börvärde	_251KA901_B_PA
			W	°C	°C	°C	°C	°C	°C	°C	°C	°C	°C	°C	°C	°C	°C	kg	bar	°C	°C	°C	°C	Gy/h	Gy/h	Gy/h	Gy/h	Gy/h	W	W	W
Thu Nov 08 2018 11:21:33		60	503,01																										515,71	503,21
		96		0,162	17,292	17,318	17,468	17,467	17,309	17,305	17,351	17,352	17,317	17,337	17,453	17,33	17,344					19,373	19,375
		120	502,27																										515,71	503,21
		180	504,21																										515,71	503,21
		192		-0,237	17,711	17,785	17,504	17,518	17,309	17,305	17,352	17,381	17,323	17,372	17,512	17,363	17,365			17,333	19,378	19,373	19,373
		240	504,48																										515,71	503,21
		288		-0,468	17,994	18,013	17,534	17,538	17,315	17,309	17,36	17,405	17,336	17,405	17,554	17,418	17,388					19,372	19,373
		300	503,38															9,69											515,71	503,21
		360	503,27																										515,44	503,21
		384		-0,696	18,25	18,268	17,56	17,565	17,334	17,326	17,378	17,429	17,359	17,44	17,594	17,449	17,414			17,347	19,371	19,37	19,374
		420	502,9																										515,44	503,21
		480	502,7	-0,862	18,452	18,472	17,597	17,603	17,343	17,357	17,414	17,463	17,371	17,483	17,641	17,484	17,445					19,37	19,371						515,44	503,21
		540	502,48																										515,44	503,21
		576		-0,994	18,627	18,646	17,644	17,641	17,367	17,396	17,481	17,498	17,392	17,526	17,678	17,541	17,485			17,368	19,37	19,371	19,372
		600	503,04															9,59	0					-1,02	-1,51	-0,18	-0,1	-0,58	515,76	503,21	129,72
		660	501,85																										515,76	503,21
		672		-1,090	18,767	18,786	17,688	17,684	17,403	17,462	17,519	17,529	17,446	17,527	17,723	17,55	17,520					19,371	19,374
		720	502,62																										516,13	503,21
		768		-1,179	18,881	18,897	17,709	17,71	17,417	17,456	17,54	17,56	17,453	17,547	17,76	17,597	17,541			17,464	19,372	19,371	19,374
		780	502,9																										516,13	503,21
		840	503,22																										516,13	503,21
		864		-1,234	18,972	18,984	17,741	17,747	17,459	17,504	17,563	17,601	17,459	17,624	17,808	17,641	17,582					19,376	19,372
		900	502,04															9,49											516,13	503,21
		960	502,77	-1,268	19,041	19,055	17,774	17,785	17,517	17,535	17,608	17,622	17,515	17,656	17,838	17,668	17,620			17,538	19,369	19,369	19,373						516,44	503,21
		1020	503,48																										516,44	503,21
		1056		-1,280	19,097	19,109	17,824	17,822	17,578	17,577	17,622	17,69	17,542	17,682	17,876	17,708	17,659					19,373	19,379
		1080	502,6																										516,44	503,21
		1140	502,75																										516,44	503,21
		1152		-1,296	19,142	19,154	17,852	17,852	17,664	17,673	17,674	17,719	17,569	17,635	17,919	17,753	17,701			17,556	19,366	19,372	19,377
		1200	502,53															9,40	0					-0,98	-1,48	-0,15	-0,06	-0,54	516,76	503,21	129,8
		1248		-1,291	19,18	19,193	17,891	17,899	17,709	17,73	17,731	17,727	17,638	17,619	17,964	17,778	17,737					19,373	19,378
		1260	502,88																										516,76	503,21
		1320	504,22																										516,76	503,21
		1344		-1,287	19,211	19,22	17,926	17,931	17,725	17,785	17,77	17,779	17,672	17,697	18,005	17,823	17,782			17,594	19,365	19,371	19,378
		1380	503,34																										516,76	503,21
		1440	503,81	-1,299	19,236	19,247	17,94	17,946	17,72	17,756	17,778	17,747	17,744	17,702	18,039	17,871	17,795					19,374	19,381						516,44	503,21
		1500	503,87															9,33											516,44	503,21
		1536		-1,293	19,257	19,269	17,967	17,973	17,776	17,716	17,769	17,776	17,762	17,733	18,064	17,913	17,814			17,71	19,368	19,369	19,379
		1560	503,37																										516,13	503,21
		1620	504,42																										516,13	503,21
		1632		-1,249	19,27	19,28	18,019	18,033	17,796	17,751	17,841	17,874	17,774	17,791	18,233	17,936	17,875					19,374	19,376
		1680	504,36																										515,76	503,21
		1728		-1,241	19,285	19,294	18,048	18,05	17,844	17,812	17,918	17,897	17,801	17,842	18,137	17,963	17,902			17,828	19,366	19,373	19,376
		1740	504,32																										515,76	503,21
		1800	504,13															9,26	0					-1,01	-1,5	-0,16	-0,07	-0,56	515,34	503,21	129,94
		1824		-1,216	19,299	19,304	18,083	18,088	17,884	17,853	17,937	17,916	17,866	17,858	18,226	18,007	17,943					19,373	19,375
		1860	503,24																										515,34	503,21
		1920	503,39	-1,201	19,306	19,311	18,106	18,108	17,885	17,88	17,917	17,957	17,925	17,868	18,239	18,044	17,964			17,837	19,365	19,372	19,38						515,03	503,21
		1980	503,25																										515,03	503,21
		2016		-1,160	19,31	19,321	18,155	18,157	17,913	17,933	18,02	17,971	17,948	17,924	18,26	18,061	18,004					19,373	19,377
		2040	502,37																										515,03	503,21
		2100	501,97															9,19											515,03	503,21
		2112		-1,146	19,316	19,325	18,172	18,177	17,914	17,931	18,018	18,038	17,977	17,952	18,282	18,11	18,028			17,909	19,366	19,375	19,379
		2160	502,09																										515,5	503,21
		2208		-1,107	19,32	19,331	18,219	18,217	17,934	17,967	18,043	18,079	17,986	17,978	18,319	18,143	18,056					19,376	19,377
		2220	501,41																										515,5	503,21
		2280	503,02																										516,23	503,21
		2304		-1,088	19,324	19,336	18,238	18,246	17,974	18,015	18,07	18,095	18,023	18,081	18,352	18,167	18,097			18,004	19,363	19,375	19,378
		2340	504,28																										516,23	503,21
		2400	503,94	-1,056	19,331	19,339	18,278	18,281	18,023	18,049	18,145	18,116	18,076	18,049	18,388	18,196	18,130	9,14	0			19,375	19,379	-1,06	-1,55	-0,19	-0,12	-0,61	515,97	503,21	129,9
		2460	503,25																										515,97	503,21
		2496		-1,034	19,334	19,343	18,304	18,305	18,052	18,073	18,144	18,134	18,098	18,128	18,42	18,225	18,159			18,037	19,364	19,376	19,379
		2520	502,45																										515,97	503,21
		2580	502,38																										515,97	503,21
		2592		-1,000	19,333	19,346	18,337	18,342	18,164	18,123	18,144	18,17	18,143	18,136	18,454	18,258	18,199					19,378	19,376
		2640	503,87																										516,34	503,21
		2688		-0,946	19,338	19,347	18,393	18,4	18,183	18,172	18,226	18,266	18,139	18,206	18,491	18,286	18,246			18,096	19,366	19,376	19,379
		2700	503,31															9,07											516,34	503,21
		2760	504,09																										516,34	503,21
		2784		-0,927	19,338	19,351	18,414	18,421	18,193	18,196	18,282	18,255	18,194	18,184	18,53	18,32	18,269					19,376	19,38
		2820	504,09																										516,34	503,21
		2880	503,53	-0,892	19,342	19,351	18,452	18,457	18,208	18,211	18,279	18,308	18,235	18,222	18,55	18,357	18,296			18,152	19,366	19,376	19,379						515,97	503,21
		2940	504,2																										515,97	503,21
		2976		-0,876	19,342	19,354	18,475	18,469	18,236	18,244	18,339	18,276	18,253	18,243	18,588	18,388	18,321					19,379	19,381
		3000	503,8															9,03	0					-0,91	-1,4	-0,1	0,02	-0,46	515,97	503,21	129,58
		3060	505																										515,97	503,21
		3072		-0,839	19,345	19,356	18,507	18,515	18,302	18,242	18,324	18,352	18,274	18,278	18,62	18,44	18,354			18,252	19,369	19,378	19,38
		3120	503,55																										515,34	503,21
		3168		-0,798	19,345	19,357	18,555	18,551	18,322	18,308	18,37	18,412	18,312	18,327	18,658	18,439	18,393					19,381	19,382
		3180	502,63																										515,34	503,21
		3240	502,99																										515,34	503,21
		3264		-0,774	19,348	19,357	18,581	18,577	18,332	18,359	18,431	18,406	18,325	18,355	18,692	18,495	18,424			18,325	19,37	19,383	19,383
		3300	502,73															8,99											515,34	503,21
		3360	502,47	-0,728	19,348	19,357	18,617	18,633	18,393	18,377	18,455	18,433	18,347	18,431	18,726	18,53	18,461					19,38	19,381						515,6	503,21
		3420	502,01																										515,6	503,21
		3456		-0,715	19,348	19,356	18,64	18,634	18,419	18,431	18,465	18,476	18,393	18,45	18,762	18,556	18,494			18,379	19,374	19,379	19,382
		3480	503,31																										516,02	503,21
		3540	504,19																										516,02	503,21
		3552		-0,677	19,349	19,359	18,671	18,683	18,475	18,448	18,505	18,524	18,489	18,499	18,794	18,582	18,540					19,38	19,376
		3600	503,5															8,95	0					-1,01	-1,51	-0,17	-0,09	-0,58	516,02	503,21	129,64
		3648		-0,631	19,351	19,356	18,718	18,727	18,489	18,506	18,579	18,548	18,512	18,48	18,828	18,622	18,570			18,421	19,376	19,379	19,375
		3660	503,32																										516,02	503,21
		3720	503,52																										516,02	503,21
		3744		-0,607	19,352	19,361	18,745	18,754	18,504	18,536	18,584	18,613	18,493	18,508	18,725	18,671	18,579					19,38	19,382
		3780	503,65																										516,02	503,21
		3840	503,12	-0,583	19,352	19,359	18,769	18,775	18,523	18,598	18,605	18,63	18,577	18,532	18,761	18,699	18,616			18,475	19,38	19,383	19,384						515,76	503,21
		3900	503,48															8,92											515,76	503,21
		3936		-0,544	19,347	19,36	18,81	18,808	18,537	18,564	18,692	18,606	18,593	18,576	18,791	18,719	18,635					19,382	19,375
		3960	503,29																										515,76	503,21
		4020	501,99																										515,76	503,21
		4032		-0,509	19,351	19,361	18,845	18,849	18,587	18,591	18,645	18,724	18,612	18,58	18,824	18,76	18,665			18,564	19,385	19,378	19,379
		4080	502,31																										516,13	503,21
		4128		-0,480	19,35	19,361	18,879	18,873	18,64	18,662	18,717	18,737	18,625	18,639	18,86	18,788	18,708					19,374	19,378
		4140	502,76																										516,13	503,21
		4200	503,33															8,89	0					-1	-1,5	-0,16	-0,07	-0,56	516,44	503,21	129,82
		4224		-0,452	19,352	19,361	18,902	18,907	18,664	18,702	18,72	18,785	18,666	18,663	18,888	18,817	18,738			18,638	19,387	19,373	19,379
		4260	503,1																										516,44	503,21
		4320	503,63	-0,404	19,352	19,361	18,952	18,953	18,688	18,711	18,807	18,786	18,733	18,706	18,924	18,858	18,777					19,369	19,376						516,44	503,21
		4380	503,89																										516,44	503,21
		4416		-0,406	19,352	19,361	18,949	18,953	18,704	18,748	18,82	18,769	18,754	18,763	18,952	18,894	18,800			18,69	19,383	19,372	19,372
		4440	503,87																										516,07	503,21
		4500	503,42															8,87											516,07	503,21
		4512		-0,351	19,352	19,363	19,003	19,01	18,811	18,782	18,838	18,871	18,813	18,749	18,984	18,874	18,840					19,372	19,376
		4560	503,56																										516,07	503,21
		4608		-0,328	19,354	19,363	19,032	19,028	18,841	18,812	18,853	18,878	18,825	18,882	19,015	18,954	18,882			18,783	19,383	19,37	19,375
		4620	502,67																										516,07	503,21
		4680	502,91																										516,07	503,21
		4704		-0,296	19,349	19,363	19,057	19,064	18,844	18,857	18,901	18,878	18,853	18,938	19,044	18,988	18,913					19,372	19,373
		4740	503,01																										516,07	503,21
		4800	502,73	-0,271	19,354	19,363	19,082	19,092	18,874	18,865	18,916	18,928	18,874	18,956	19,073	19,016	18,938	8,84	0	18,833	19,384	19,371	19,375	-1,03	-1,53	-0,19	-0,1	-0,59	516,07	503,21	130,18
		4860	503,03																										516,07	503,21
		4896		-0,218	19,354	19,363	19,137	19,145	18,902	18,914	18,955	19,003	18,901	18,937	19,106	19,037	18,969					19,372	19,375
		4920	503,67																										516,07	503,21
		4980	502,96																										516,07	503,21
		4992		-0,195	19,355	19,365	19,16	19,169	18,922	18,968	19,021	19,004	18,912	18,977	19,143	19,057	19,000			18,904	19,382	19,371	19,375
		5040	503,12																										516,07	503,21
		5088		-0,160	19,353	19,363	19,198	19,198	18,93	19,044	19,02	19,074	18,944	19,002	19,177	19,105	19,037					19,372	19,375
		5100	502,94															8,82											516,07	503,21
		5160	502,54																										516,07	503,21
		5184		-0,124	19,356	19,365	19,231	19,241	18,971	19,006	19,077	19,079	18,999	19,011	19,21	19,155	19,064			18,926	19,38	19,373	19,375
		5220	503,11																										516,07	503,21
		5280	503,46	-0,101	19,356	19,365	19,263	19,256	18,994	19,018	19,097	19,127	19,054	19,016	19,244	19,17	19,090					19,373	19,374						516,07	503,21
		5340	503,25																										516,07	503,21
		5376		-0,083	19,355	19,364	19,277	19,276	19,008	19,074	19,131	19,072	19,079	19,042	19,274	19,216	19,112			19,008	19,378	19,373	19,374
		5400	503,07															8,80	0					-0,99	-1,48	-0,16	-0,05	-0,54	516,07	503,21	130,35
		5460	502,7																										516,07	503,21
		5472		-0,043	19,356	19,366	19,321	19,314	19,09	19,101	19,11	19,164	19,103	19,072	19,299	19,242	19,148					19,374	19,376
		5520	503,54																										516,07	503,21
		5568		-0,008	19,355	19,369	19,35	19,358	19,165	19,146	19,189	19,197	19,139	19,104	19,333	19,269	19,193			19,075	19,375	19,371	19,379
		5580	503,98																										516,07	503,21
		5640	504,65																										515,81	503,21
		5664		0,029	19,356	19,366	19,387	19,393	19,166	19,173	19,208	19,259	19,178	19,14	19,367	19,314	19,226					19,375	19,379
		5700	502,25															8,78											515,81	503,21
		5760	502,12	0,073	19,36	19,368	19,438	19,435	19,219	19,218	19,278	19,29	19,202	19,168	19,401	19,341	19,265			19,139	19,376	19,371	19,375						515,81	503,21
		5820	503,05																										515,81	503,21
		5856		0,070	19,357	19,366	19,423	19,44	19,235	19,234	19,291	19,265	19,232	19,208	19,435	19,375	19,284					19,371	19,378
		5880	502,96																										516,07	503,21
		5940	503,18																										516,07	503,21
		5952		0,121	19,352	19,367	19,474	19,486	19,292	19,246	19,298	19,302	19,285	19,243	19,461	19,37	19,312			19,226	19,379	19,375	19,374
		6000	504,46															8,77	0					-0,99	-1,49	-0,16	-0,06	-0,54	516,07	503,21	130,76
		6048		0,146	19,357	19,367	19,504	19,513	19,297	19,286	19,352	19,356	19,311	19,358	19,49	19,438	19,361					19,378	19,378
		6060	502,83																										516,07	503,21
		6120	503,56																										516,07	503,21
		6144		0,183	19,355	19,367	19,541	19,546	19,319	19,326	19,396	19,384	19,335	19,37	19,522	19,459	19,389			19,265	19,379	19,375	19,379
		6180	502,64																										516,07	503,21
		6240	502,36	0,205	19,359	19,366	19,569	19,566	19,38	19,345	19,384	19,42	19,369	19,386	19,554	19,483	19,415					19,381	19,379						516,07	503,21
		6300	502,33															8,75											516,07	503,21
		6336		0,256	19,358	19,367	19,62	19,617	19,395	19,409	19,431	19,504	19,386	19,38	19,585	19,53	19,452			19,332	19,38	19,383	19,38
		6360	501,68																										516,55	503,21
		6420	502,24																										516,55	503,21
		6432		0,281	19,36	19,367	19,645	19,644	19,409	19,437	19,496	19,501	19,439	19,393	19,62	19,556	19,481					19,381	19,381
		6480	502,18																										517,07	503,21
		6528		0,296	19,357	19,369	19,658	19,661	19,418	19,455	19,534	19,481	19,448	19,503	19,648	19,586	19,509			19,38	19,38	19,379	19,382
		6540	503,83																										517,07	503,21
		6600	503,28															8,74	0					-0,99	-1,48	-0,16	-0,06	-0,55	517,07	503,21	129,99
		6624		0,343	19,356	19,368	19,704	19,706	19,505	19,469	19,519	19,529	19,492	19,53	19,678	19,62	19,543					19,383	19,38
		6660	503,69																										517,07	503,21
		6720	503,79	0,383	19,357	19,368	19,743	19,748	19,544	19,51	19,562	19,598	19,491	19,51	19,711	19,646	19,572			19,463	19,378	19,382	19,384						517,07	503,21
		6780	503,69																										517,07	503,21
		6816		0,404	19,357	19,367	19,766	19,767	19,541	19,563	19,583	19,631	19,548	19,57	19,744	19,667	19,606					19,38	19,385
		6840	503,88																										516,76	503,21
		6900	503,69															8,73											516,76	503,21
		6912		0,434	19,356	19,367	19,796	19,795	19,574	19,574	19,633	19,612	19,58	19,574	19,776	19,711	19,629			19,552	19,379	19,381	19,382
		6960	503,84																										516,76	503,21
		7008		0,454	19,358	19,366	19,812	19,82	19,634	19,601	19,62	19,652	19,641	19,618	19,797	19,741	19,663					19,378	19,381
		7020	504,48																										516,76	503,21
		7080	503,83																										516,29	503,21
		7104		0,510	19,36	19,368	19,87	19,877	19,679	19,667	19,705	19,731	19,672	19,657	19,834	19,769	19,714			19,598	19,38	19,376	19,38
		7140	504,24																										516,29	503,21
		7200	503,29	0,533	19,357	19,367	19,894	19,896	19,689	19,708	19,743	19,76	19,732	19,65	19,863	19,804	19,744	8,72	0			19,376	19,38	-1	-1,5	-0,16	-0,07	-0,56	515,92	503,21	129,72
		7260	502,52																										515,92	503,21
		7296		0,578	19,354	19,362	19,938	19,934	19,701	19,72	19,772	19,783	19,71	19,693	19,899	19,849	19,766			19,689	19,379	19,376	19,379
		7320	502,36																										515,92	503,21
		7380	503,11																										515,92	503,21
		7392		0,583	19,358	19,366	19,947	19,944	19,716	19,743	19,784	19,792	19,751	19,733	19,934	19,867	19,790					19,376	19,377
		7440	502,36																										515,92	503,21
		7488		0,626	19,358	19,369	19,986	19,994	19,763	19,768	19,834	19,805	19,788	19,749	19,961	19,906	19,822			19,716	19,379	19,377	19,378
		7500	501,71															8,70											515,92	503,21
		7560	503,26																										516,34	503,21
		7584		0,658	19,358	19,367	20,02	20,022	19,803	19,822	19,872	19,838	19,798	19,796	20,133	19,946	19,876					19,376	19,378
		7620	503,16																										516,34	503,21
		7680	503,4	0,687	19,358	19,366	20,043	20,056	19,887	19,841	19,877	19,884	19,829	19,823	20,123	19,97	19,904			19,774	19,382	19,375	19,378						516,34	503,21
		7740	503,25																										516,34	503,21
		7776		0,717	19,354	19,367	20,078	20,076	19,888	19,874	19,949	19,906	19,859	19,858	20,119	19,991	19,931					19,376	19,381
		7800	503,03															8,69	0					-1,02	-1,52	-0,18	-0,09	-0,58	516,34	503,21	129,77
		7860	502,68																										516,34	503,21
		7872		0,740	19,359	19,369	20,097	20,112	19,947	19,889	19,94	19,933	19,9	19,91	20,123	20,04	19,960			19,832	19,382	19,374	19,379
		7920	501,3																										516,34	503,21
		7968		0,781	19,358	19,366	20,146	20,14	19,947	19,942	19,984	19,999	19,942	19,904	20,138	20,066	19,990					19,375	19,379
		7980	501,77																										516,34	503,21
		8040	502,76																										517,02	503,21
		8064		0,797	19,364	19,37	20,161	20,168	19,951	19,963	20,028	19,998	19,964	19,986	20,157	20,092	20,017			19,917	19,384	19,376	19,377
		8100	503,35															8,68											517,02	503,21
		8160	504,34	0,830	19,36	19,368	20,191	20,196	20,009	19,991	20,028	20,031	19,988	20,021	20,179	20,119	20,046					19,377	19,377						517,02	503,21
		8220	504,05																										517,02	503,21
		8256		0,866	19,359	19,369	20,227	20,233	20,032	20,024	20,064	20,082	20,023	20,025	20,209	20,139	20,075			19,95	19,384	19,375	19,38
		8280	503,83																										516,65	503,21
		8340	503,37																										516,65	503,21
		8352		0,910	19,358	19,37	20,274	20,274	20,051	20,069	20,114	20,135	20,047	20,023	20,239	20,177	20,107					19,375	19,379
		8400	503,49															8,67	0					-1	-1,49	-0,16	-0,07	-0,55	516,65	503,21	129,87
		8448		0,930	19,36	19,368	20,296	20,292	20,055	20,088	20,106	20,16	20,061	20,097	20,271	20,197	20,129			20,041	19,384	19,376	19,379
		8460	503,82																										516,65	503,21
		8520	503,81																										516,65	503,21
		8544		0,954	19,359	19,369	20,314	20,321	20,112	20,086	20,156	20,147	20,103	20,115	20,3	20,24	20,157					19,377	19,381
		8580	505,18																										516,65	503,21
		8640	503,2	0,978	19,359	19,367	20,337	20,345	20,128	20,138	20,164	20,16	20,164	20,167	20,324	20,243	20,186			20,128	19,386	19,378	19,379						516,13	503,21
		8700	502,98															8,65											516,13	503,21
		8736		1,024	19,359	19,369	20,38	20,396	20,202	20,199	20,237	20,221	20,2	20,175	20,357	20,266	20,232					19,381	19,383
		8760	502,49																										516,13	503,21
		8820	503,42																										516,13	503,21
		8832		1,044	19,358	19,371	20,409	20,408	20,238	20,211	20,248	20,246	20,228	20,248	20,386	20,329	20,267			20,158	19,386	19,379	19,383
		8880	503,26																										516,13	503,21
		8928		1,079	19,359	19,365	20,438	20,443	20,227	20,228	20,317	20,284	20,224	20,304	20,418	20,36	20,295					19,38	19,383
		8940	502																										516,13	503,21
		9000	502,94															8,65	0					-0,97	-1,46	-0,14	-0,04	-0,52	516,55	503,21	130,01
		9024		1,115	19,362	19,369	20,478	20,484	20,261	20,25	20,333	20,34	20,23	20,354	20,451	20,382	20,325			20,223	19,389	19,381	19,384
		9060	503,44																										516,55	503,21
		9120	503,88	1,138	19,36	19,371	20,505	20,503	20,274	20,307	20,356	20,348	20,261	20,354	20,487	20,413	20,350					19,381	19,382						516,55	503,21
		9180	503,37																										516,55	503,21
		9216		1,169	19,36	19,369	20,533	20,534	20,304	20,315	20,375	20,405	20,335	20,412	20,514	20,439	20,387			20,3	19,389	19,38	19,383
		9240	503,07																										516,55	503,21
		9300	503,35															8,64											516,55	503,21
		9312		1,207	19,36	19,37	20,571	20,572	20,386	20,326	20,381	20,429	20,32	20,414	20,54	20,473	20,409					19,381	19,382
		9360	503,18																										516,55	503,21
		9408		1,237	19,361	19,371	20,6	20,606	20,368	20,388	20,442	20,448	20,349	20,477	20,572	20,501	20,443			20,352	19,386	19,381	19,382
		9420	502,85																										516,55	503,21
		9480	502,71																										516,55	503,21
		9504		1,268	19,356	19,371	20,627	20,636	20,396	20,449	20,452	20,483	20,394	20,465	20,606	20,531	20,472					19,375	19,382
		9540	503,11																										516,55	503,21
		9600	503,22	1,300	19,36	19,369	20,662	20,667	20,444	20,504	20,5	20,521	20,407	20,48	20,641	20,558	20,507	8,64	0	20,416	19,389	19,377	19,379	-1,01	-1,5	-0,17	-0,08	-0,56	516,55	503,21	130,26
		9660	503,32																										516,55	503,21
		9696		1,336	19,362	19,369	20,703	20,699	20,521	20,547	20,547	20,552	20,454	20,507	20,673	20,602	20,550					19,38	19,379
		9720	502,6																										516,55	503,21
		9780	502,5																										516,55	503,21
		9792		1,369	19,362	19,369	20,733	20,736	20,562	20,59	20,563	20,599	20,478	20,545	20,703	20,633	20,584			20,426	19,393	19,375	19,377
		9840	503,46																										516,92	503,21
		9888		1,396	19,361	19,37	20,762	20,761	20,597	20,564	20,633	20,575	20,511	20,54	20,732	20,664	20,602					19,379	19,378
		9900	503,61															8,63											516,92	503,21
		9960	504,25																										516,92	503,21
		9984		1,422	19,359	19,369	20,782	20,79	20,561	20,636	20,623	20,626	20,52	20,528	20,764	20,698	20,619			20,483	19,391	19,378	19,381
		10020	503,93																										516,92	503,21
		10080	503,51	1,438	19,361	19,37	20,799	20,807	20,63	20,611	20,623	20,62	20,616	20,563	20,788	20,742	20,649					19,379	19,379						516,55	503,21
		10140	502,27																										516,55	503,21
		10176		1,480	19,361	19,369	20,843	20,848	20,64	20,634	20,668	20,675	20,645	20,615	20,814	20,775	20,683			20,59	19,387	19,377	19,381
		10200	502,52															8,62	0					-0,98	-1,48	-0,14	-0,05	-0,53	516,55	503,21	130,39
		10260	503,27																										516,55	503,21
		10272		1,515	19,36	19,37	20,876	20,885	20,664	20,694	20,755	20,71	20,653	20,664	20,848	20,792	20,723					19,378	19,38
		10320	503,68																										516,55	503,21
		10368		1,547	19,361	19,369	20,91	20,914	20,701	20,686	20,746	20,759	20,705	20,684	20,878	20,813	20,747			20,649	19,39	19,377	19,381
		10380	504,12																										516,55	503,21
		10440	503,06																										516,23	503,21
		10464		1,565	19,36	19,369	20,924	20,936	20,717	20,708	20,775	20,773	20,747	20,708	20,907	20,852	20,773					19,379	19,381
		10500	502,83															8,62											516,23	503,21
		10560	502,34	1,589	19,359	19,373	20,952	20,958	20,72	20,733	20,795	20,793	20,754	20,839	20,938	20,881	20,807			20,704	19,394	19,379	19,381						516,23	503,21
		10620	501,92																										516,23	503,21
		10656		1,628	19,361	19,369	20,994	20,992	20,747	20,748	20,862	20,834	20,755	20,878	20,963	20,894	20,835					19,375	19,38
		10680	501,78																										516,76	503,21
		10740	502,6																										516,76	503,21
		10752		1,657	19,359	19,37	21,02	21,022	20,805	20,795	20,867	20,871	20,772	20,906	20,991	20,923	20,866			20,771	19,393	19,377	19,379
		10800	502,54															8,60	0					-0,99	-1,48	-0,15	-0,05	-0,54	517,23	503,21	130,57
		10848		1,678	19,359	19,369	21,035	21,048	20,828	20,823	20,864	20,904	20,832	20,946	21,026	20,958	20,898					19,377	19,377
		10860	503,08																										517,23	503,21
		10920	503,76																										517,23	503,21
		10944		1,714	19,362	19,369	21,08	21,079	20,828	20,845	20,893	20,966	20,855	20,962	21,053	20,984	20,923			20,849	19,393	19,375	19,374
		10980	503,9																										517,23	503,21
		11040	502,93	1,756	19,358	19,372	21,114	21,128	20,864	20,885	20,956	20,993	20,873	20,961	21,086	21,016	20,954					19,376	19,381						516,92	503,21
		11100	502,97															8,59											516,92	503,21
		11136		1,788	19,36	19,369	21,149	21,155	20,947	20,959	21,006	20,992	20,947	21,014	21,117	21,05	21,004			20,878	19,396	19,375	19,378
		11160	502,82																										516,92	503,21
		11220	503,1																										516,92	503,21
		11232		1,806	19,359	19,369	21,164	21,176	20,942	21,014	21,031	21,021	20,954	21,023	21,149	21,076	21,026					19,376	19,377
		11280	502,7																										516,92	503,21
		11328		1,844	19,357	19,37	21,207	21,209	20,96	20,97	21,041	21,06	20,97	20,984	21,176	21,115	21,034			20,948	19,393	19,375	19,375
		11340	504,06																										516,92	503,21
		11400	503,75															8,59	0					-1,01	-1,5	-0,17	-0,08	-0,56	516,92	503,21	130,32
		11424		1,865	19,359	19,369	21,225	21,232	20,998	21,042	21,051	21,084	21,02	21,012	21,206	21,145	21,070					19,377	19,377
		11460	503,81																										516,92	503,21
		11520	503,32	1,890	19,359	19,37	21,252	21,257	21,029	21,05	21,106	21,073	21,074	21,039	21,237	21,178	21,098			20,977	19,396	19,377	19,372						516,55	503,21
		11580	502,67																										516,55	503,21
		11616		1,916	19,359	19,369	21,277	21,283	21,037	21,057	21,107	21,148	21,117	21,064	21,261	21,21	21,125					19,378	19,379
		11640	502,83																										516,55	503,21
		11700	502,53															8,57											516,55	503,21
		11712		1,936	19,36	19,37	21,302	21,301	21,07	21,103	21,156	21,138	21,137	21,095	21,288	21,242	21,154			21,087	19,395	19,377	19,383
		11760	502,89																										516,55	503,21
		11808		1,985	19,362	19,37	21,352	21,349	21,165	21,139	21,182	21,205	21,145	21,179	21,315	21,267	21,200					19,378	19,38
		11820	502,53																										516,55	503,21
		11880	501,82																										516,55	503,21
		11904		2,017	19,361	19,369	21,378	21,387	21,179	21,176	21,211	21,266	21,161	21,174	21,351	21,302	21,227			21,126	19,396	19,379	19,385
		11940	502,19																										516,55	503,21
		12000	502,26	2,044	19,359	19,368	21,406	21,408	21,188	21,22	21,241	21,287	21,216	21,192	21,383	21,309	21,255	8,56	0			19,38	19,381	-0,98	-1,48	-0,15	-0,05	-0,54	517,13	503,21	130,71
		12060	504,15																										517,13	503,21
		12096		2,073	19,359	19,369	21,434	21,44	21,216	21,244	21,295	21,248	21,24	21,247	21,413	21,355	21,282			21,199	19,397	19,38	19,383
		12120	503,69																										517,13	503,21
		12180	504,72																										517,13	503,21
		12192		2,096	19,361	19,369	21,458	21,463	21,264	21,242	21,291	21,271	21,259	21,297	21,438	21,385	21,306					19,378	19,382
		12240	504,22																										516,6	503,21
		12288		2,126	19,359	19,37	21,485	21,496	21,299	21,278	21,33	21,328	21,279	21,297	21,467	21,425	21,338			21,226	19,399	19,379	19,381
		12300	504,01															8,56											516,6	503,21
		12360	503,14																										516,18	503,21
		12384		2,151	19,359	19,374	21,518	21,518	21,329	21,324	21,357	21,364	21,34	21,312	21,495	21,439	21,370					19,378	19,383
		12420	502,59																										516,18	503,21
		12480	501,83	2,189	19,36	19,368	21,549	21,556	21,364	21,365	21,419	21,392	21,368	21,33	21,521	21,47	21,404			21,291	19,401	19,381	19,383						516,44	503,21
		12540	501,61																										516,44	503,21
		12576		2,225	19,359	19,371	21,587	21,593	21,372	21,383	21,428	21,463	21,393	21,367	21,557	21,493	21,432					19,379	19,383
		12600	502,05															8,54	0					-0,95	-1,44	-0,12	-0,01	-0,49	517,18	503,21	130,5
		12660	502,75																										517,18	503,21
		12672		2,245	19,361	19,371	21,61	21,612	21,392	21,423	21,479	21,445	21,4	21,406	21,59	21,532	21,458			21,332	19,397	19,379	19,382
		12720	503,85																										517,49	503,21
		12768		2,270	19,359	19,37	21,632	21,637	21,408	21,401	21,463	21,497	21,448	21,422	21,611	21,557	21,476					19,377	19,382
		12780	503,96																										517,49	503,21
		12840	503,51																										517,23	503,21
		12864		2,313	19,359	19,371	21,679	21,678	21,458	21,475	21,523	21,533	21,464	21,462	21,651	21,584	21,519			21,398	19,398	19,38	19,383
		12900	503,62															8,56											517,23	503,21
		12960	503,79	2,333	19,361	19,369	21,7	21,697	21,473	21,47	21,514	21,555	21,506	21,483	21,678	21,623	21,538					19,38	19,383						517,23	503,21
		13020	503,45																										517,23	503,21
		13056		2,347	19,36	19,371	21,714	21,711	21,5	21,51	21,575	21,545	21,53	21,528	21,699	21,66	21,568			21,491	19,397	19,381	19,382
		13080	503,39																										517,23	503,21
		13140	503,08																										517,23	503,21
		13152		2,386	19,362	19,372	21,748	21,757	21,563	21,566	21,6	21,588	21,571	21,548	21,724	21,682	21,605					19,382	19,383
		13200	504,7															8,53	0					-1,01	-1,5	-0,17	-0,07	-0,56	517,23	503,21	130,92
		13248		2,426	19,359	19,372	21,786	21,796	21,614	21,605	21,636	21,649	21,585	21,614	21,757	21,708	21,646			21,532	19,395	19,379	19,383
		13260	504,33																										517,23	503,21
		13320	504,58																										516,7	503,21
		13344		2,454	19,359	19,369	21,814	21,823	21,622	21,629	21,662	21,667	21,587	21,645	21,789	21,736	21,667					19,376	19,382
		13380	504,14																										516,7	503,21
		13440	504,15	2,492	19,359	19,368	21,855	21,855	21,658	21,647	21,673	21,727	21,605	21,639	21,818	21,764	21,691			21,585	19,397	19,377	19,378						516,18	503,21
		13500	503,4															8,52											516,18	503,21
		13536		2,515	19,36	19,37	21,882	21,878	21,669	21,687	21,729	21,716	21,661	21,703	21,846	21,788	21,725					19,376	19,38
		13560	502,87																										515,87	503,21
		13620	502,59																										515,87	503,21
		13632		2,543	19,36	19,371	21,903	21,915	21,684	21,709	21,744	21,733	21,696	21,698	21,876	21,823	21,745			21,641	19,397	19,377	19,381
		13680	502,37																										516,18	503,21
		13728		2,554	19,36	19,366	21,913	21,922	21,741	21,711	21,732	21,742	21,724	21,71	21,901	21,848	21,764					19,378	19,382
		13740	502,63																										516,18	503,21
		13800	503,19															8,52	0					-0,99	-1,48	-0,15	-0,06	-0,54	516,44	503,21	130,85
		13824		2,601	19,359	19,369	21,959	21,972	21,778	21,779	21,807	21,821	21,736	21,75	21,931	21,871	21,809			21,681	19,397	19,378	19,381
		13860	503,96																										516,44	503,21
		13920	502,78	2,627	19,36	19,369	21,988	21,995	21,788	21,809	21,853	21,842	21,77	21,781	21,96	21,915	21,840					19,375	19,38						516,13	503,21
		13980	502,28																										516,13	503,21
		14016		2,653	19,36	19,369	22,015	22,02	21,803	21,799	21,845	21,868	21,802	21,863	21,987	21,938	21,863			21,754	19,4	19,377	19,38
		14040	502,15																										516,5	503,21
		14100	502,56															8,51											516,5	503,21
		14112		2,674	19,36	19,369	22,035	22,042	21,82	21,854	21,917	21,865	21,817	21,882	22,016	21,963	21,892					19,38	19,38
		14160	502,52																										517,02	503,21
		14208		2,709	19,36	19,371	22,075	22,075	21,851	21,906	21,917	21,943	21,841	21,876	22,045	21,991	21,921			21,826	19,402	19,379	19,382
		14220	503,07																										517,02	503,21
		14280	503,5																										517,02	503,21
		14304		2,743	19,361	19,37	22,109	22,109	21,87	21,885	21,974	21,981	21,901	21,905	22,13	22,019	21,958					19,383	19,383
		14340	503,7																										517,02	503,21
		14400	504,09	2,768	19,364	19,371	22,136	22,135	21,908	21,948	21,987	21,99	21,91	21,92	22,135	22,046	21,981	8,50	0	21,889	19,401	19,382	19,388	-0,96	-1,45	-0,13	-0,03	-0,51	516,7	503,21	130,81
		14460	502,91																										516,7	503,21
		14496		2,797	19,363	19,374	22,16	22,172	21,93	22,011	22,032	22,022	21,92	21,953	22,15	22,084	22,013					19,381	19,382
		14520	502,97																										516,7	503,21
		14580	502,98																										516,7	503,21
		14592		2,826	19,365	19,373	22,189	22,2	21,964	22,042	22,037	22,053	21,958	21,974	22,171	22,117	22,040			21,939	19,403	19,383	19,384
		14640	502,53																										516,7	503,21
		14688		2,843	19,361	19,372	22,211	22,209	21,998	22,076	22,083	22,065	22,017	21,989	22,196	22,137	22,070					19,381	19,386
		14700	503,43															8,50											516,7	503,21
		14760	503,96																										516,7	503,21
		14784		2,870	19,366	19,374	22,241	22,239	22,054	22,046	22,082	22,066	22,041	22,009	22,217	22,163	22,085			21,983	19,403	19,381	19,383
		14820	503,56																										516,7	503,21
		14880	503,4	2,901	19,368	19,372	22,268	22,274	22,079	22,063	22,095	22,138	22,07	22,101	22,239	22,196	22,123					19,377	19,382						516,7	503,21
		14940	503,53																										516,7	503,21
		14976		2,934	19,365	19,373	22,306	22,3	22,125	22,085	22,126	22,164	22,086	22,105	22,269	22,207	22,146			22,058	19,399	19,379	19,383
		15000	503,37															8,49	0					-0,98	-1,47	-0,15	-0,06	-0,53	516,7	503,21	130,76
		15060	504,05																										516,7	503,21
		15072		2,968	19,368	19,376	22,337	22,342	22,142	22,146	22,203	22,199	22,123	22,11	22,299	22,207	22,179					19,38	19,379
		15120	503,84																										516,44	503,21
		15168		2,996	19,367	19,375	22,364	22,369	22,169	22,178	22,21	22,214	22,156	22,133	22,328	22,276	22,208			22,084	19,4	19,38	19,382
		15180	503,13																										516,44	503,21
		15240	502,91																										516,44	503,21
		15264		3,002	19,367	19,375	22,368	22,379	22,169	22,178	22,228	22,205	22,168	22,211	22,356	22,305	22,227					19,38	19,382
		15300	503,17															8,48											516,44	503,21
		15360	502,44	3,039	19,371	19,379	22,414	22,413	22,24	22,214	22,236	22,263	22,172	22,213	22,377	22,337	22,257			22,139	19,403	19,382	19,384						516,44	503,21
		15420	502,39																										516,44	503,21
		15456		3,066	19,368	19,377	22,437	22,44	22,24	22,237	22,29	22,27	22,221	22,228	22,402	22,357	22,281					19,376	19,383
		15480	502,5																										516,81	503,21
		15540	502,77																										516,81	503,21
		15552		3,104	19,368	19,375	22,476	22,474	22,259	22,273	22,33	22,328	22,254	22,251	22,435	22,371	22,313			22,203	19,403	19,38	19,386
		15600	502,67															8,47	0					-0,98	-1,47	-0,15	-0,04	-0,53	516,81	503,21	130,76
		15648		3,124	19,367	19,377	22,491	22,501	22,3	22,302	22,341	22,363	22,257	22,274	22,465	22,412	22,339					19,382	19,382
		15660	503,16																										516,81	503,21
		15720	503,99																										516,81	503,21
		15744		3,156	19,367	19,376	22,528	22,526	22,318	22,347	22,362	22,39	22,309	22,383	22,497	22,443	22,381			22,253	19,402	19,382	19,386
		15780	503,04																										516,81	503,21
		15840	503,5	3,170	19,37	19,373	22,538	22,545	22,334	22,357	22,398	22,395	22,32	22,399	22,523	22,469	22,399					19,381	19,384						516,81	503,21
		15900	503,81															8,46											516,81	503,21
		15936		3,215	19,367	19,378	22,583	22,591	22,394	22,386	22,416	22,46	22,349	22,404	22,546	22,496	22,431			22,393	19,405	19,379	19,384
		15960	504,63																										516,55	503,21
		16020	504,06																										516,55	503,21
		16032		3,231	19,363	19,379	22,6	22,603	22,406	22,399	22,429	22,472	22,372	22,46	22,575	22,522	22,454					19,383	19,381
		16080	503,79																										516,13	503,21
		16128		3,264	19,366	19,38	22,637	22,638	22,435	22,466	22,488	22,499	22,452	22,434	22,601	22,55	22,491			22,37	19,405	19,379	19,382
		16140	504,02																										516,13	503,21
		16200	502,94															8,46	0					-1,03	-1,52	-0,18	-0,09	-0,59	515,71	503,21	130,6
		16224		3,292	19,366	19,375	22,663	22,662	22,456	22,491	22,517	22,511	22,448	22,42	22,633	22,567	22,505					19,381	19,385
		16260	502,81																										515,71	503,21
		16320	502,94	3,332	19,365	19,375	22,701	22,703	22,533	22,492	22,565	22,537	22,459	22,453	22,661	22,606	22,538			22,463	19,41	19,382	19,384						515,71	503,21
		16380	502,54																										515,71	503,21
		16416		3,327	19,364	19,376	22,694	22,699	22,506	22,513	22,542	22,546	22,54	22,488	22,685	22,633	22,557					19,382	19,386
		16440	502,59																										515,71	503,21
		16500	502,36															8,45											515,71	503,21
		16512		3,373	19,364	19,372	22,741	22,741	22,568	22,524	22,597	22,56	22,587	22,528	22,712	22,653	22,591			22,49	19,407	19,377	19,385
		16560	502,8																										516,02	503,21
		16608		3,389	19,365	19,374	22,753	22,764	22,601	22,562	22,59	22,602	22,61	22,569	22,733	22,69	22,620					19,381	19,382
		16620	503,01																										516,02	503,21
		16680	503,69																										516,02	503,21
		16704		3,418	19,365	19,374	22,787	22,788	22,595	22,599	22,643	22,638	22,63	22,619	22,763	22,711	22,650			22,556	19,407	19,38	19,382
		16740	503,89																										516,02	503,21
		16800	503,85	3,457	19,365	19,375	22,825	22,828	22,652	22,639	22,672	22,674	22,658	22,627	22,786	22,749	22,682	8,44	0			19,38	19,382	-1,05	-1,54	-0,19	-0,11	-0,6	515,76	503,21	130,99
		16860	504,67																										515,76	503,21
		16896		3,485	19,366	19,375	22,856	22,856	22,663	22,663	22,682	22,725	22,668	22,647	22,817	22,761	22,703			22,617	19,407	19,378	19,381
		16920	503,38																										515,24	503,21
		16980	502,53																										515,24	503,21
		16992		3,524	19,363	19,373	22,887	22,896	22,691	22,711	22,769	22,738	22,689	22,665	22,846	22,795	22,738					19,378	19,382
		17040	502,11																										515,55	503,21
		17088		3,540	19,364	19,375	22,911	22,909	22,724	22,722	22,737	22,77	22,738	22,693	22,878	22,829	22,761			22,644	19,404	19,378	19,38
		17100	502,42															8,44											515,55	503,21
		17160	502,37																										515,92	503,21
		17184		3,562	19,361	19,376	22,932	22,929	22,738	22,748	22,782	22,752	22,747	22,76	22,9	22,847	22,784					19,378	19,382
		17220	502,38																										515,92	503,21
		17280	502,16	3,592	19,365	19,376	22,961	22,964	22,762	22,786	22,824	22,808	22,744	22,797	22,932	22,876	22,816			22,698	19,403	19,378	19,38						516,34	503,21
		17340	503,08																										516,34	503,21
		17376		3,617	19,366	19,374	22,985	22,99	22,791	22,793	22,832	22,842	22,773	22,802	22,958	22,9	22,836					19,379	19,381
		17400	504,72															8,43	0					-0,98	-1,48	-0,15	-0,05	-0,54	516,34	503,21	130,92
		17460	503,69																										516,34	503,21
		17472		3,653	19,365	19,373	23,02	23,023	22,79	22,852	22,866	22,886	22,783	22,855	22,985	22,934	22,869			22,739	19,404	19,381	19,381
		17520	503,19																										515,97	503,21
		17568		3,685	19,364	19,375	23,058	23,051	22,82	22,844	22,874	22,937	22,842	22,826	23,015	22,96	22,890					19,377	19,38
		17580	502,3																										515,97	503,21
		17640	502,8																										516,29	503,21
		17664		3,717	19,366	19,375	23,091	23,084	22,88	22,875	22,962	22,917	22,857	22,859	23,044	23	22,924			22,805	19,407	19,378	19,38
		17700	503,57															8,42											516,29	503,21
		17760	503,44	3,722	19,363	19,374	23,091	23,091	22,891	22,904	22,926	22,949	22,887	22,891	23,068	23,025	22,943					19,375	19,379						516,29	503,21
		17820	503,13																										516,29	503,21
		17856		3,748	19,366	19,372	23,112	23,122	22,934	22,894	22,956	22,945	22,977	22,925	23,092	23,031	22,969			22,883	19,407	19,378	19,382
		17880	503,18																										516,29	503,21
		17940	503,73																										516,29	503,21
		17952		3,779	19,365	19,376	23,151	23,148	22,97	22,968	22,982	22,975	22,965	23	23,114	23,067	23,005					19,378	19,38
		18000	503,78															8,41	0					-1,01	-1,5	-0,16	-0,07	-0,56	516,29	503,21	130,45
		18048		3,807	19,364	19,375	23,181	23,173	23,008	23,001	23,004	23,041	22,974	22,992	23,141	23,091	23,032			22,902	19,41	19,379	19,381
		18060	503,68																										516,29	503,21
		18120	503,94																										515,87	503,21
		18144		3,837	19,364	19,374	23,201	23,212	23,028	23,031	23,063	23,069	23,02	23,071	23,168	23,104	23,069					19,379	19,381
		18180	503,16																										515,87	503,21
		18240	502,67	3,871	19,364	19,373	23,236	23,243	23,039	23,051	23,112	23,095	23,041	23,044	23,2	23,142	23,090			23,007	19,409	19,38	19,385						515,87	503,21
		18300	502,52															8,40											515,87	503,21
		18336		3,884	19,365	19,375	23,25	23,257	23,052	23,059	23,089	23,106	23,067	23,1	23,226	23,166	23,108					19,381	19,383
		18360	502,94																										515,87	503,21
		18420	503,29																										515,87	503,21
		18432		3,925	19,365	19,374	23,29	23,299	23,165	23,124	23,168	23,138	23,078	23,107	23,258	23,196	23,154			23,021	19,411	19,38	19,384
		18480	504,07																										515,87	503,21
		18528		3,940	19,365	19,375	23,312	23,309	23,14	23,133	23,14	23,151	23,111	23,094	23,277	23,227	23,159					19,381	19,384
		18540	502,91																										515,87	503,21
		18600	503,12															8,40	0					-1	-1,49	-0,16	-0,07	-0,56	515,87	503,21	130,47
		18624		3,976	19,364	19,374	23,343	23,348	23,158	23,151	23,187	23,225	23,133	23,133	23,305	23,257	23,194			23,085	19,409	19,382	19,385
		18660	502,58																										515,87	503,21
		18720	502,32	4,005	19,365	19,374	23,371	23,378	23,166	23,164	23,245	23,213	23,162	23,172	23,338	23,284	23,218					19,381	19,386						516,13	503,21
		18780	502,1																										516,13	503,21
		18816		4,021	19,361	19,376	23,379	23,399	23,17	23,191	23,252	23,253	23,195	23,19	23,363	23,315	23,241			23,136	19,409	19,382	19,383
		18840	501,81																										516,76	503,21
		18900	502,05															8,38											516,76	503,21
		18912		4,053	19,365	19,373	23,418	23,426	23,205	23,206	23,271	23,266	23,256	23,261	23,388	23,343	23,275					19,379	19,384
		18960	502,39																										517,34	503,21
		19008		4,083	19,369	19,372	23,454	23,454	23,228	23,249	23,313	23,314	23,26	23,241	23,41	23,385	23,300			23,182	19,411	19,382	19,389
		19020	503,38																										517,34	503,21
		19080	502,87																										517,34	503,21
		19104		4,113	19,358	19,374	23,477	23,481	23,278	23,278	23,338	23,334	23,286	23,281	23,448	23,39	23,329					19,381	19,387
		19140	503,91																										517,34	503,21
		19200	503,74	4,122	19,362	19,375	23,484	23,496	23,288	23,331	23,373	23,317	23,327	23,309	23,469	23,399	23,352	8,37	0	23,247	19,41	19,379	19,389	-0,99	-1,49	-0,15	-0,05	-0,54	517,34	503,21	129,88
		19260	504,41																										517,34	503,21
		19296		4,154	19,364	19,372	23,526	23,519	23,294	23,323	23,376	23,383	23,342	23,422	23,492	23,357	23,374					19,382	19,384
		19320	503,02																										516,92	503,21
		19380	502,69																										516,92	503,21
		19392		4,192	19,363	19,374	23,557	23,563	23,358	23,369	23,417	23,413	23,346	23,448	23,521	23,409	23,410			23,323	19,411	19,382	19,383
		19440	503,43																										516,92	503,21
		19488		4,196	19,363	19,373	23,56	23,568	23,355	23,367	23,418	23,415	23,404	23,476	23,541	23,413	23,424					19,387	19,385
		19500	503,28															8,36											516,92	503,21
		19560	502,74																										516,92	503,21
		19584		4,229	19,364	19,374	23,592	23,605	23,361	23,37	23,415	23,465	23,45	23,499	23,563	23,427	23,444			23,382	19,41	19,374	19,384
		19620	502,84																										516,92	503,21
		19680	503,64	4,251	19,363	19,374	23,62	23,62	23,385	23,381	23,454	23,491	23,453	23,529	23,596	23,49	23,472					19,38	19,378						516,92	503,21
		19740	503,15																										516,92	503,21
		19776		4,285	19,364	19,375	23,649	23,66	23,457	23,412	23,467	23,549	23,468	23,553	23,614	23,541	23,508			23,417	19,418	19,379	19,383
		19800	503,62															8,37	0					-1,02	-1,52	-0,18	-0,09	-0,58	516,92	503,21	129,99
		19860	502,59																										516,92	503,21
		19872		4,313	19,363	19,374	23,68	23,682	23,479	23,448	23,503	23,583	23,514	23,57	23,638	23,547	23,535					19,38	19,387
		19920	503,34																										516,92	503,21
		19968		4,341	19,364	19,375	23,707	23,713	23,506	23,503	23,559	23,569	23,517	23,605	23,673	23,592	23,565			23,456	19,415	19,379	19,374
		19980	503,33																										516,92	503,21
		20040	503,15																										516,92	503,21
		20064		4,367	19,364	19,373	23,733	23,738	23,508	23,587	23,574	23,611	23,541	23,609	23,705	23,637	23,597					19,379	19,382
		20100	503,75															8,34											516,92	503,21
		20160	503,2	4,390	19,363	19,379	23,761	23,761	23,536	23,597	23,599	23,642	23,567	23,641	23,725	23,657	23,621			23,552	19,417	19,38	19,379						516,92	503,21
		20220	503,53																										516,92	503,21
		20256		4,426	19,364	19,376	23,794	23,797	23,594	23,638	23,649	23,645	23,584	23,662	23,752	23,681	23,651					19,38	19,387
		20280	503,08																										516,92	503,21
		20340	503,5																										516,92	503,21
		20352		4,450	19,363	19,374	23,822	23,816	23,62	23,654	23,678	23,664	23,59	23,679	23,781	23,712	23,672			23,601	19,417	19,382	19,384
		20400	502,6															8,36	0					-0,97	-1,46	-0,13	-0,03	-0,51	516,92	503,21	130,08
		20448		4,473	19,363	19,373	23,835	23,846	23,641	23,682	23,679	23,695	23,636	23,71	23,811	23,744	23,700					19,383	19,381
		20460	503,36																										516,92	503,21
		20520	503,3																										516,92	503,21
		20544		4,504	19,363	19,374	23,87	23,876	23,669	23,692	23,733	23,728	23,665	23,734	23,831	23,763	23,727			23,632	19,416	19,38	19,383
		20580	502,44																										516,92	503,21
		20640	503,99	4,526	19,364	19,374	23,894	23,897	23,689	23,742	23,734	23,748	23,694	23,75	23,861	23,802	23,752					19,381	19,385						516,92	503,21
		20700	503,66															8,35											516,92	503,21
		20736		4,551	19,367	19,374	23,923	23,92	23,73	23,748	23,771	23,776	23,713	23,768	23,884	23,814	23,775			23,689	19,415	19,382	19,386
		20760	503,68																										516,65	503,21
		20820	503,36																										516,65	503,21
		20832		4,576	19,367	19,373	23,946	23,946	23,745	23,746	23,805	23,791	23,72	23,802	23,905	23,853	23,796					19,383	19,387
		20880	502,27																										516,65	503,21
		20928		4,606	19,362	19,375	23,97	23,978	23,797	23,778	23,838	23,829	23,75	23,814	23,934	23,873	23,827			23,705	19,419	19,382	19,387
		20940	502,39																										516,65	503,21
		21000	502,48															8,33	0					-1,02	-1,51	-0,17	-0,08	-0,57	517,02	503,21	130,8
		21024		4,631	19,362	19,374	23,993	24,006	23,796	23,817	23,868	23,863	23,804	23,843	23,956	23,9	23,856					19,382	19,387
		21060	502,59																										517,02	503,21
		21120	503,69	4,655	19,364	19,373	24,024	24,023	23,826	23,941	23,867	23,883	23,833	23,853	23,986	23,933	23,890			23,758	19,419	19,385	19,386						517,02	503,21
		21180	503,18																										517,02	503,21
		21216		4,690	19,364	19,373	24,057	24,06	23,866	23,881	23,936	23,879	23,843	23,849	24,017	23,948	23,902					19,382	19,388
		21240	502,64																										517,02	503,21
		21300	502,31															8,32											517,02	503,21
		21312		4,716	19,364	19,371	24,078	24,089	23,886	23,921	23,913	23,963	23,87	23,876	24,145	24,003	23,947			23,812	19,418	19,384	19,386
		21360	503,03																										517,39	503,21
		21408		4,729	19,364	19,376	24,101	24,098	23,932	23,967	23,967	23,982	23,918	23,932	24,067	24,018	23,973					19,384	19,385
		21420	502,73																										517,39	503,21
		21480	501,82																										517,7	503,21
		21504		4,749	19,365	19,374	24,117	24,119	23,948	23,973	23,984	23,939	23,921	23,969	24,095	24,044	23,984			23,89	19,421	19,382	19,386
		21540	502,13																										517,7	503,21
		21600	503,37	4,769	19,364	19,374	24,14	24,136	23,943	23,951	23,994	23,978	23,933	23,991	24,149	24,061	24,000	8,31	0			19,382	19,384	-1,02	-1,51	-0,17	-0,09	-0,58	518,23	503,21	130,59
		21660	503,56																										518,23	503,21
		21696		4,801	19,363	19,374	24,164	24,176	24,014	23,964	24,023	24,024	23,966	23,992	24,158	24,111	24,032			23,928	19,422	19,383	19,382
		21720	504,29																										517,97	503,21
		21780	504,05																										517,97	503,21
		21792		4,826	19,363	19,373	24,192	24,197	24,009	24,025	24,085	24,06	23,986	24,012	24,172	24,116	24,058					19,381	19,383
		21840	503,07																										517,65	503,21
		21888		4,868	19,364	19,373	24,234	24,24	24,076	24,107	24,106	24,078	24,011	24,046	24,193	24,131	24,093			23,957	19,418	19,382	19,382
		21900	503,39															8,31											517,65	503,21
		21960	503,62																										517,65	503,21
		21984		4,885	19,364	19,375	24,251	24,257	24,063	24,091	24,141	24,09	24,047	24,11	24,218	24,157	24,115					19,379	19,384
		22020	503,34																										517,65	503,21
		22080	503,94	4,901	19,365	19,375	24,266	24,276	24,093	24,081	24,098	24,12	24,114	24,066	24,24	24,187	24,125			24,035	19,421	19,38	19,383						517,65	503,21
		22140	503,4																										517,65	503,21
		22176		4,935	19,366	19,377	24,31	24,303	24,11	24,123	24,159	24,15	24,119	24,09	24,265	24,216	24,154					19,385	19,38
		22200	503,48															8,31	0					-1,03	-1,53	-0,18	-0,1	-0,59	517,65	503,21	130,62
		22260	503,99																										517,65	503,21
		22272		4,954	19,364	19,374	24,319	24,327	24,124	24,136	24,167	24,196	24,124	24,129	24,289	24,241	24,176			24,059	19,418	19,384	19,383
		22320	504,2																										517,34	503,21
		22368		4,983	19,364	19,371	24,351	24,351	24,156	24,162	24,222	24,185	24,144	24,15	24,316	24,271	24,201					19,383	19,384
		22380	503,79																										517,34	503,21
		22440	504,22																										516,92	503,21
		22464		4,996	19,365	19,375	24,365	24,368	24,185	24,183	24,202	24,227	24,171	24,166	24,337	24,287	24,220			24,128	19,419	19,383	19,384
		22500	504,75															8,29											516,92	503,21
		22560	503,8	5,042	19,366	19,374	24,41	24,413	24,227	24,249	24,251	24,286	24,208	24,196	24,365	24,328	24,264					19,383	19,385						516,29	503,21
		22620	502,69																										516,29	503,21
		22656		5,056	19,365	19,375	24,427	24,425	24,267	24,252	24,258	24,285	24,284	24,21	24,391	24,342	24,286			24,164	19,421	19,383	19,387
		22680	501,2																										516,29	503,21
		22740	502,7																										516,29	503,21
		22752		5,074	19,364	19,375	24,444	24,443	24,267	24,256	24,295	24,281	24,295	24,248	24,416	24,37	24,303					19,385	19,386
		22800	503,3															8,29	0					-0,95	-1,44	-0,13	-0,01	-0,49	516,81	503,21	130,99
		22848		5,095	19,365	19,375	24,461	24,469	24,269	24,273	24,306	24,304	24,297	24,269	24,434	24,393	24,318			24,239	19,423	19,384	19,388
		22860	503,32																										516,81	503,21
		22920	503,21																										516,81	503,21
		22944		5,133	19,366	19,376	24,505	24,504	24,341	24,32	24,343	24,377	24,311	24,314	24,461	24,411	24,360					19,385	19,389
		22980	502,78																										516,81	503,21
		23040	503,22	5,160	19,366	19,374	24,532	24,529	24,359	24,365	24,389	24,374	24,334	24,384	24,489	24,426	24,390			24,265	19,424	19,385	19,386						516,81	503,21
		23100	503,69															8,28											516,81	503,21
		23136		5,178	19,365	19,374	24,543	24,552	24,362	24,37	24,39	24,408	24,364	24,376	24,512	24,475	24,407					19,386	19,389
		23160	502,5																										516,81	503,21
		23220	503,01																										516,81	503,21
		23232		5,211	19,365	19,374	24,584	24,578	24,386	24,376	24,416	24,447	24,402	24,375	24,537	24,484	24,428			24,323	19,425	19,383	19,387
		23280	502,39																										517,13	503,21
		23328		5,230	19,364	19,375	24,599	24,6	24,4	24,412	24,468	24,45	24,431	24,398	24,565	24,516	24,455					19,383	19,388
		23340	502,09																										517,13	503,21
		23400	503,05															8,28	0					-0,95	-1,45	-0,13	-0,02	-0,51	517,65	503,21	131,14
		23424		5,254	19,367	19,375	24,62	24,63	24,415	24,43	24,456	24,497	24,446	24,425	24,585	24,544	24,475			24,408	19,422	19,378	19,385
		23460	503,93																										517,65	503,21
		23520	504,14	5,283	19,369	19,375	24,659	24,652	24,473	24,472	24,524	24,499	24,45	24,448	24,609	24,566	24,505					19,377	19,386						517,39	503,21
		23580	504,16																										517,39	503,21
		23616		5,301	19,367	19,376	24,672	24,672	24,469	24,491	24,528	24,527	24,477	24,519	24,637	24,59	24,530			24,433	19,42	19,38	19,382
		23640	504,45																										516,86	503,21
		23700	502,73															8,27											516,86	503,21
		23712		5,326	19,365	19,376	24,693	24,7	24,493	24,508	24,552	24,557	24,495	24,498	24,66	24,605	24,546					19,381	19,383
		23760	501,93																										516,86	503,21
		23808		5,353	19,368	19,376	24,724	24,725	24,541	24,525	24,574	24,596	24,531	24,515	24,684	24,633	24,575			24,46	19,417	19,38	19,384
		23820	501,9																										516,86	503,21
		23880	502,63																										517,39	503,21
		23904		5,367	19,367	19,377	24,736	24,741	24,552	24,56	24,615	24,582	24,551	24,548	24,708	24,662	24,597					19,378	19,383
		23940	504,15																										517,39	503,21
		24000	504,52	5,397	19,368	19,377	24,769	24,77	24,568	24,556	24,623	24,614	24,565	24,586	24,734	24,694	24,617	8,26	0	24,544	19,42	19,379	19,379	-1,01	-1,5	-0,16	-0,07	-0,56	517,39	503,21	131,34
		24060	505,17																										517,39	503,21
		24096		5,418	19,365	19,377	24,792	24,786	24,599	24,599	24,645	24,645	24,609	24,643	24,755	24,713	24,651					19,379	19,383
		24120	504,62																										516,55	503,21
		24180	505,16																										516,55	503,21
		24192		5,447	19,368	19,378	24,82	24,82	24,627	24,612	24,683	24,66	24,615	24,682	24,778	24,74	24,675			24,597	19,421	19,38	19,381
		24240	504,87																										515,5	503,21
		24288		5,469	19,368	19,377	24,84	24,843	24,664	24,64	24,674	24,716	24,639	24,699	24,802	24,755	24,699					19,381	19,381
		24300	502,82															8,25											515,5	503,21
		24360	503,2																										515,5	503,21
		24384		5,500	19,366	19,376	24,867	24,875	24,681	24,691	24,717	24,753	24,673	24,698	24,831	24,777	24,728			24,667	19,425	19,38	19,382
		24420	502,91																										515,5	503,21
		24480	501,95	5,524	19,369	19,377	24,897	24,897	24,701	24,723	24,779	24,756	24,709	24,71	24,853	24,807	24,755					19,378	19,382						515,5	503,21
		24540	501,66																										515,5	503,21
		24576		5,547	19,368	19,379	24,915	24,925	24,725	24,783	24,759	24,793	24,706	24,714	24,879	24,827	24,773			24,662	19,427	19,381	19,382
		24600	502,82															8,24	0					-1	-1,49	-0,16	-0,06	-0,55	516,29	503,21	131
		24660	503,15																										516,29	503,21
		24672		5,574	19,367	19,379	24,946	24,947	24,727	24,765	24,812	24,817	24,774	24,752	24,905	24,85	24,800					19,38	19,385
		24720	503,77																										516,29	503,21
		24768		5,596	19,369	19,377	24,97	24,969	24,778	24,777	24,847	24,811	24,777	24,774	24,932	24,886	24,823			24,747	19,426	19,383	19,385
		24780	502,94																										516,29	503,21
		24840	502,22																										516,29	503,21
		24864		5,616	19,368	19,377	24,991	24,986	24,788	24,787	24,832	24,857	24,814	24,815	24,955	24,905	24,844					19,382	19,385
		24900	502,25															8,23											516,29	503,21
		24960	501,47	5,644	19,367	19,377	25,01	25,021	24,805	24,821	24,888	24,863	24,809	24,885	24,973	24,926	24,871			24,777	19,425	19,383	19,385						516,7	503,21
		25020	502,14																										516,7	503,21
		25056		5,665	19,368	19,377	25,034	25,042	24,83	24,869	24,894	24,907	24,829	24,902	24,995	24,952	24,897					19,382	19,384
		25080	503,59																										517,13	503,21
		25140	503,26																										517,13	503,21
		25152		5,693	19,368	19,376	25,065	25,064	24,845	24,864	24,917	24,923	24,841	24,94	25,021	24,976	24,916			24,85	19,422	19,382	19,385
		25200	504,06															8,24	0					-1,03	-1,51	-0,18	-0,08	-0,58	517,13	503,21	131,06
		25248		5,718	19,367	19,375	25,091	25,087	24,865	24,96	24,921	24,986	24,861	24,968	25,048	24,985	24,949					19,382	19,384
		25260	503,85																										517,13	503,21
		25320	504,42																										516,7	503,21
		25344		5,742	19,37	19,374	25,115	25,114	24,926	24,982	24,972	24,985	24,883	24,948	25,073	25,019	24,974			24,86	19,42	19,381	19,382
		25380	504,33																										516,7	503,21
		25440	503	5,772	19,368	19,378	25,14	25,15	24,993	24,999	24,999	25,017	24,92	24,985	25,1	25,033	25,006					19,384	19,384						516,18	503,21
		25500	503,1															8,23											516,18	503,21
		25536		5,793	19,366	19,375	25,166	25,162	24,976	25,029	25,03	25,036	24,957	24,981	25,129	25,062	25,025			24,89	19,423	19,384	19,384
		25560	503,35																										516,18	503,21
		25620	503,06																										516,18	503,21
		25632		5,824	19,366	19,375	25,192	25,196	24,991	24,999	25,015	25,06	24,957	24,975	25,148	25,093	25,030					19,383	19,386
		25680	502,38																										516,18	503,21
		25728		5,846	19,362	19,375	25,209	25,22	25,03	25,036	25,077	25,088	24,977	25,014	25,179	25,129	25,066			24,942	19,432	19,384	19,385
		25740	502,74																										516,18	503,21
		25800	502,96															8,21	0					-1,02	-1,5	-0,17	-0,08	-0,57	516,44	503,21	131,25
		25824		5,873	19,366	19,377	25,245	25,244	25,076	25,106	25,109	25,079	25,03	25,028	25,198	25,111	25,092					19,384	19,387
		25860	501,68																										516,44	503,21
		25920	501,08	5,875	19,365	19,376	25,24	25,25	25,077	25,076	25,081	25,097	25,096	25,042	25,218	25,176	25,108			25,012	19,434	19,384	19,385						516,81	503,21
		25980	500,46																										516,81	503,21
		26016		5,901	19,369	19,375	25,269	25,277	25,104	25,1	25,135	25,101	25,111	25,127	25,24	25,188	25,138					19,383	19,387
		26040	501,04																										518,07	503,21
		26100	501,82															8,20											518,07	503,21
		26112		5,927	19,367	19,375	25,292	25,304	25,099	25,121	25,171	25,155	25,118	25,167	25,26	25,203	25,162			25,051	19,438	19,386	19,388
		26160	502,2																										518,96	503,21
		26208		5,953	19,365	19,376	25,323	25,323	25,122	25,144	25,206	25,19	25,115	25,214	25,283	25,24	25,189					19,389	19,389
		26220	503,06																										518,96	503,21
		26280	503,75																										518,96	503,21
		26304		5,979	19,368	19,377	25,35	25,352	25,14	25,165	25,216	25,237	25,132	25,229	25,308	25,253	25,210			25,132	19,439	19,385	19,389
		26340	503,14																										518,96	503,21
		26400	503,81	6,010	19,363	19,376	25,377	25,382	25,174	25,197	25,241	25,247	25,164	25,238	25,334	25,285	25,235	8,19	0			19,385	19,386	-0,99	-1,48	-0,15	-0,05	-0,53	518,96	503,21	129,97
		26460	503,81																										518,96	503,21
		26496		6,035	19,367	19,375	25,403	25,408	25,195	25,245	25,237	25,289	25,171	25,2	25,359	25,3	25,249			25,138	19,437	19,387	19,386
		26520	503,5																										518,7	503,21
		26580	502,64																										518,7	503,21
		26592		6,056	19,367	19,376	25,426	25,428	25,222	25,288	25,3	25,283	25,227	25,232	25,384	25,328	25,283					19,384	19,387
		26640	502,77																										518,7	503,21
		26688		6,083	19,367	19,376	25,451	25,459	25,256	25,316	25,29	25,33	25,252	25,242	25,41	25,357	25,307			25,167	19,44	19,382	19,384
		26700	502,81															8,19											518,7	503,21
		26760	503,87																										518,7	503,21
		26784		6,099	19,365	19,376	25,467	25,471	25,271	25,285	25,328	25,338	25,284	25,269	25,432	25,392	25,325					19,384	19,386
		26820	503,58																										518,7	503,21
		26880	503,62	6,120	19,367	19,376	25,493	25,49	25,305	25,309	25,355	25,336	25,299	25,293	25,456	25,405	25,345			25,205	19,437	19,385	19,389						518,7	503,21
		26940	502,13																										518,7	503,21
		26976		6,149	19,366	19,377	25,522	25,519	25,375	25,325	25,392	25,385	25,319	25,296	25,479	25,432	25,375					19,385	19,386
		27000	502,82															8,18	0					-1,01	-1,49	-0,16	-0,06	-0,56	518,96	503,21	129,44
		27060	502,68																										518,96	503,21
		27072		6,171	19,366	19,376	25,545	25,539	25,382	25,36	25,388	25,398	25,326	25,322	25,503	25,449	25,391			25,276	19,43	19,383	19,387
		27120	504,62																										518,96	503,21
		27168		6,200	19,366	19,376	25,57	25,573	25,403	25,402	25,423	25,433	25,378	25,357	25,523	25,492	25,426					19,384	19,385
		27180	504,13																										518,96	503,21
		27240	503,52																										518,39	503,21
		27264		6,212	19,366	19,378	25,58	25,588	25,429	25,409	25,445	25,425	25,426	25,404	25,545	25,499	25,448			25,328	19,429	19,383	19,386
		27300	502,72															8,17											518,39	503,21
		27360	503,16	6,238	19,366	19,376	25,607	25,611	25,427	25,426	25,484	25,44	25,45	25,427	25,569	25,531	25,469					19,384	19,386						518,39	503,21
		27420	502,87																										518,39	503,21
		27456		6,257	19,367	19,376	25,628	25,63	25,465	25,455	25,464	25,464	25,476	25,431	25,589	25,556	25,487			25,4	19,429	19,385	19,386
		27480	503,83																										518,39	503,21
		27540	502,56																										518,39	503,21
		27552		6,282	19,367	19,378	25,643	25,666	25,502	25,507	25,517	25,508	25,47	25,494	25,614	25,566	25,522					19,383	19,387
		27600	501,96															8,16	0					-1,03	-1,51	-0,18	-0,09	-0,59	518,39	503,21	129,52
		27648		6,308	19,366	19,376	25,678	25,681	25,514	25,509	25,526	25,552	25,481	25,534	25,639	25,573	25,541			25,421	19,429	19,383	19,386
		27660	502,04																										518,39	503,21
		27720	502,01																										518,96	503,21
		27744		6,330	19,368	19,377	25,705	25,7	25,525	25,538	25,555	25,578	25,5	25,57	25,663	25,605	25,567					19,385	19,388
		27780	502,81																										518,96	503,21
		27840	503,08	6,348	19,367	19,379	25,722	25,719	25,536	25,54	25,588	25,585	25,509	25,601	25,682	25,633	25,584			25,483	19,431	19,383	19,386						518,96	503,21
		27900	503,1															8,16											518,96	503,21
		27936		6,385	19,365	19,376	25,755	25,756	25,548	25,599	25,604	25,625	25,548	25,614	25,708	25,657	25,613					19,381	19,386
		27960	503,25																										518,96	503,21
		28020	502,08																										518,96	503,21
		28032		6,410	19,365	19,377	25,785	25,776	25,56	25,608	25,63	25,653	25,555	25,618	25,734	25,684	25,630			25,54	19,43	19,384	19,387
		28080	501,78																										519,28	503,21
		28128		6,431	19,366	19,377	25,802	25,804	25,637	25,627	25,664	25,667	25,597	25,629	25,76	25,696	25,660					19,384	19,388
		28140	502,8																										519,28	503,21
		28200	502,84															8,15	0					-1	-1,49	-0,16	-0,07	-0,55	519,86	503,21	128,78
		28224		6,455	19,37	19,372	25,822	25,83	25,646	25,699	25,683	25,7	25,622	25,617	25,78	25,734	25,685			25,557	19,432	19,383	19,385
		28260	503,67																										519,86	503,21
		28320	503,81	6,479	19,364	19,379	25,849	25,851	25,656	25,71	25,687	25,715	25,665	25,634	25,804	25,758	25,704					19,383	19,386						519,86	503,21
		28380	503,4																										519,86	503,21
		28416		6,490	19,367	19,376	25,856	25,866	25,668	25,712	25,738	25,714	25,665	25,647	25,821	25,785	25,719			25,651	19,43	19,383	19,387
		28440	503,54																										519,54	503,21
		28500	503,73															8,14											519,54	503,21
		28512		6,508	19,369	19,377	25,882	25,881	25,688	25,697	25,719	25,746	25,706	25,709	25,847	25,795	25,738					19,383	19,385
		28560	503,57																										519,54	503,21
		28608		6,536	19,362	19,376	25,907	25,902	25,737	25,71	25,757	25,741	25,745	25,734	25,859	25,824	25,763			25,664	19,43	19,383	19,386
		28620	503,76																										519,54	503,21
		28680	503,85																										519,54	503,21
		28704		6,559	19,364	19,375	25,928	25,929	25,76	25,758	25,767	25,793	25,782	25,744	25,884	25,852	25,792					19,382	19,385
		28740	504,1																										519,54	503,21
		28800	502,49	6,590	19,365	19,376	25,955	25,966	25,77	25,769	25,827	25,822	25,791	25,832	25,908	25,873	25,824	8,14	0	25,733	19,436	19,383	19,387	-1,01	-1,49	-0,17	-0,07	-0,56	519,28	503,21	129,13
		28860	502,78																										519,28	503,21
		28896		6,603	19,366	19,377	25,977	25,972	25,791	25,795	25,844	25,828	25,787	25,846	25,932	25,883	25,838					19,385	19,383
		28920	503,07																										519,28	503,21
		28980	503,31																										519,28	503,21
		28992		6,630	19,368	19,374	25,992	26,009	25,823	25,818	25,867	25,874	25,798	25,87	25,961	25,913	25,866			25,75	19,434	19,386	19,388
		29040	503,4																										519,28	503,21
		29088		6,661	19,365	19,376	26,034	26,03	25,834	25,853	25,886	25,903	25,803	25,897	25,985	25,937	25,887					19,386	19,388
		29100	502,92															8,13											519,28	503,21
		29160	503,12																										519,28	503,21
		29184		6,681	19,368	19,377	26,053	26,053	25,851	25,905	25,923	25,92	25,817	25,923	26,008	25,951	25,912			25,8	19,43	19,386	19,387
		29220	503,77																										519,28	503,21
		29280	502,86	6,701	19,364	19,377	26,063	26,081	25,886	25,931	25,913	25,954	25,846	25,93	26,03	25,971	25,933					19,386	19,39						519,28	503,21
		29340	503,05																										519,28	503,21
		29376		6,728	19,364	19,379	26,095	26,104	25,891	25,939	25,931	25,98	25,904	25,881	26,158	25,998	25,960			25,825	19,432	19,385	19,388
		29400	504,18															8,12	0					-0,99	-1,49	-0,16	-0,05	-0,54	519,28	503,21	129,33
		29460	503,74																										519,28	503,21
		29472		6,746	19,368	19,379	26,117	26,122	25,929	25,952	25,998	25,973	25,917	25,919	26,07	26,024	25,973					19,383	19,387
		29520	502,88																										519,02	503,21
		29568		6,759	19,367	19,378	26,132	26,131	25,94	26,017	25,991	26,003	25,951	25,938	26,157	26,049	26,006			25,893	19,436	19,385	19,386
		29580	503,15																										519,02	503,21
		29640	503,7																										519,02	503,21
		29664		6,765	19,369	19,378	26,138	26,139	25,985	25,966	25,98	26,007	25,976	25,984	26,111	26,064	26,009					19,383	19,385
		29700	502,65															8,11											519,02	503,21
		29760	502,99	6,808	19,367	19,379	26,18	26,183	26,002	25,999	26,025	26,06	25,998	25,986	26,164	26,095	26,041			25,937	19,437	19,385	19,385						519,02	503,21
		29820	502,6																										519,02	503,21
		29856		6,828	19,371	19,378	26,201	26,205	26,031	26,029	26,086	26,073	26,046	26,014	26,177	26,11	26,071					19,383	19,384
		29880	503,34																										519,02	503,21
		29940	503,51																										519,02	503,21
		29952		6,849	19,366	19,38	26,22	26,224	26,038	26,062	26,119	26,087	26,06	26,016	26,194	26,142	26,090			25,969	19,436	19,384	19,389
		30000	503,39															8,10	0					-0,97	-1,46	-0,14	-0,03	-0,51	518,75	503,21	129,29
		30048		6,876	19,368	19,378	26,248	26,249	26,06	26,092	26,1	26,128	26,081	26,038	26,211	26,163	26,109					19,385	19,388
		30060	503,02																										518,75	503,21
		30120	502,7																										518,75	503,21
		30144		6,903	19,366	19,373	26,272	26,273	26,152	26,112	26,125	26,141	26,094	26,123	26,229	26,18	26,144			26,025	19,433	19,386	19,39
		30180	504,11																										518,75	503,21
		30240	503,77	6,921	19,365	19,377	26,29	26,294	26,123	26,118	26,157	26,16	26,112	26,131	26,252	26,204	26,157					19,39	19,391						518,75	503,21
		30300	503,09															8,10											518,75	503,21
		30336		6,938	19,369	19,377	26,312	26,31	26,127	26,127	26,179	26,17	26,124	26,142	26,269	26,208	26,168			26,067	19,433	19,386	19,391
		30360	502,82																										518,75	503,21
		30420	502,61																										518,75	503,21
		30432		6,967	19,368	19,377	26,332	26,347	26,163	26,146	26,207	26,176	26,161	26,187	26,29	26,217	26,193					19,389	19,39
		30480	502,3																										518,75	503,21
		30528		6,976	19,367	19,377	26,349	26,348	26,165	26,171	26,234	26,18	26,191	26,236	26,316	26,197	26,211			26,123	19,434	19,387	19,392
		30540	502,7																										518,75	503,21
		30600	503,61															8,09	0					-0,99	-1,47	-0,15	-0,05	-0,53	519,07	503,21	129,33
		30624		7,006	19,367	19,378	26,377	26,381	26,168	26,189	26,253	26,248	26,203	26,228	26,331	26,22	26,230					19,389	19,389
		30660	503,54																										519,07	503,21
		30720	502,45	7,026	19,366	19,377	26,398	26,397	26,184	26,212	26,261	26,276	26,23	26,281	26,355	26,253	26,256			26,183	19,431	19,387	19,389						519,07	503,21
		30780	502,88																										519,07	503,21
		30816		7,050	19,362	19,376	26,417	26,42	26,222	26,231	26,256	26,298	26,256	26,32	26,373	26,292	26,281					19,386	19,388
		30840	503,34																										519,07	503,21
		30900	503,65															8,09											519,07	503,21
		30912		7,066	19,366	19,377	26,432	26,443	26,252	26,237	26,256	26,336	26,277	26,343	26,393	26,337	26,304			26,224	19,431	19,386	19,388
		30960	503,66																										519,07	503,21
		31008		7,089	19,369	19,375	26,461	26,462	26,262	26,297	26,302	26,356	26,281	26,346	26,419	26,338	26,325					19,388	19,39
		31020	503,66																										519,07	503,21
		31080	503,98																										519,07	503,21
		31104		7,118	19,362	19,377	26,485	26,489	26,287	26,324	26,343	26,368	26,285	26,381	26,439	26,365	26,349			26,243	19,427	19,383	19,386
		31140	503,64																										519,07	503,21
		31200	503,71	7,133	19,37	19,378	26,509	26,505	26,322	26,363	26,375	26,385	26,33	26,404	26,466	26,412	26,382	8,07	0			19,386	19,387	-0,96	-1,45	-0,13	-0,03	-0,51	518,75	503,21	129,28
		31260	504,35																										518,75	503,21
		31296		7,162	19,367	19,379	26,533	26,538	26,316	26,36	26,382	26,401	26,348	26,406	26,487	26,431	26,391			26,364	19,424	19,384	19,387
		31320	504,22																										518,33	503,21
		31380	502,27																										518,33	503,21
		31392		7,181	19,37	19,381	26,556	26,557	26,34	26,419	26,406	26,443	26,362	26,425	26,51	26,455	26,420					19,383	19,385
		31440	502,07																										518,33	503,21
		31488		7,199	19,37	19,38	26,571	26,578	26,415	26,419	26,446	26,444	26,362	26,453	26,531	26,471	26,443			26,357	19,428	19,384	19,386
		31500	502,12															8,07											518,33	503,21
		31560	502,02																										518,86	503,21
		31584		7,229	19,37	19,378	26,601	26,604	26,407	26,471	26,463	26,465	26,379	26,452	26,554	26,505	26,462					19,384	19,384
		31620	502,67																										518,86	503,21
		31680	503,15	7,237	19,37	19,381	26,608	26,617	26,425	26,511	26,471	26,489	26,411	26,438	26,574	26,517	26,479			26,406	19,427	19,384	19,386						519,23	503,21
		31740	502,64																										519,23	503,21
		31776		7,271	19,37	19,379	26,64	26,65	26,452	26,485	26,506	26,519	26,436	26,44	26,591	26,55	26,497					19,386	19,386
		31800	503,66															8,06	0					-1,02	-1,51	-0,18	-0,08	-0,57	519,23	503,21	129,01
		31860	502,91																										519,23	503,21
		31872		7,291	19,371	19,381	26,667	26,667	26,535	26,552	26,552	26,52	26,449	26,502	26,62	26,566	26,537			26,394	19,429	19,388	19,383
		31920	503,56																										519,23	503,21
		31968		7,302	19,37	19,383	26,683	26,675	26,505	26,545	26,546	26,525	26,49	26,494	26,643	26,601	26,544					19,387	19,388
		31980	503,64																										519,23	503,21
		32040	502,53																										519,23	503,21
		32064		7,318	19,371	19,377	26,688	26,695	26,553	26,523	26,526	26,535	26,525	26,51	26,659	26,632	26,558			26,464	19,434	19,386	19,389
		32100	503,49															8,06											519,23	503,21
		32160	503,89	7,353	19,37	19,38	26,723	26,732	26,576	26,576	26,594	26,6	26,562	26,57	26,679	26,639	26,600					19,386	19,388						519,23	503,21
		32220	504																										519,23	503,21
		32256		7,374	19,366	19,378	26,742	26,75	26,589	26,591	26,614	26,622	26,553	26,582	26,7	26,657	26,614			26,505	19,438	19,386	19,389
		32280	503,75																										518,86	503,21
		32340	503,65																										518,86	503,21
		32352		7,391	19,368	19,38	26,763	26,767	26,602	26,596	26,623	26,644	26,572	26,605	26,725	26,674	26,630					19,386	19,387
		32400	503,77															8,04	0					-1,01	-1,5	-0,18	-0,08	-0,56	518,86	503,21	129,11
		32448		7,418	19,371	19,38	26,793	26,795	26,62	26,637	26,649	26,677	26,593	26,604	26,745	26,7	26,653			26,562	19,439	19,387	19,388
		32460	503,82																										518,86	503,21
		32520	503,87																										518,6	503,21
		32544		7,444	19,369	19,38	26,819	26,818	26,663	26,68	26,693	26,691	26,62	26,611	26,766	26,722	26,681					19,385	19,39
		32580	502,89																										518,6	503,21
		32640	501,9	7,467	19,368	19,375	26,839	26,838	26,644	26,709	26,701	26,709	26,643	26,627	26,789	26,753	26,697			26,608	19,431	19,388	19,394						518,91	503,21
		32700	502,55															8,03											518,91	503,21
		32736		7,480	19,366	19,38	26,85	26,856	26,663	26,718	26,705	26,716	26,663	26,649	26,814	26,764	26,712					19,39	19,387
		32760	503,65																										519,28	503,21
		32820	503,34																										519,28	503,21
		32832		7,507	19,369	19,381	26,881	26,884	26,706	26,738	26,764	26,734	26,706	26,665	26,832	26,808	26,744			26,625	19,433	19,386	19,388
		32880	503,42																										519,28	503,21
		32928		7,518	19,37	19,38	26,885	26,901	26,727	26,734	26,758	26,751	26,71	26,71	26,854	26,799	26,755					19,387	19,391
		32940	504,44																										519,28	503,21
		33000	504,52															8,02	0					-1,01	-1,5	-0,18	-0,08	-0,56	518,91	503,21	129,3
		33024		7,531	19,37	19,379	26,902	26,909	26,776	26,746	26,761	26,749	26,778	26,716	26,873	26,834	26,779			26,686	19,432	19,387	19,388
		33060	503,27																										518,91	503,21
		33120	503,31	7,553	19,37	19,382	26,928	26,93	26,784	26,783	26,783	26,793	26,768	26,807	26,892	26,858	26,808					19,383	19,389						518,6	503,21
		33180	502,72																										518,6	503,21
		33216		7,585	19,371	19,375	26,954	26,962	26,796	26,79	26,82	26,827	26,775	26,815	26,905	26,874	26,825			26,733	19,43	19,387	19,388
		33240	503,25																										518,6	503,21
		33300	502,49															8,03											518,6	503,21
		33312		7,604	19,37	19,382	26,976	26,984	26,816	26,813	26,84	26,864	26,782	26,831	26,931	26,88	26,845					19,386	19,386
		33360	503,45																										518,6	503,21
		33408		7,627	19,37	19,38	26,998	27,006	26,829	26,832	26,88	26,879	26,824	26,868	26,955	26,9	26,871			26,764	19,434	19,383	19,386
		33420	502,86																										518,6	503,21
		33480	503,51																										518,6	503,21
		33504		7,656	19,369	19,38	27,029	27,033	26,845	26,853	26,908	26,897	26,838	26,856	26,977	26,925	26,887					19,384	19,385
		33540	502,78																										518,6	503,21
		33600	502,94	7,665	19,373	19,384	27,039	27,048	26,863	26,885	26,894	26,933	26,852	26,86	26,998	26,952	26,905	8,02	0	26,803	19,431	19,386	19,387	-1	-1,48	-0,16	-0,05	-0,54	518,6	503,21	129,49
		33660	502,18																										518,6	503,21
		33696		7,691	19,375	19,379	27,065	27,07	26,877	26,895	26,937	26,926	26,886	26,892	27,019	26,968	26,925					19,381	19,381
		33720	503,15																										518,96	503,21
		33780	503,9																										518,96	503,21
		33792		7,702	19,371	19,38	27,075	27,081	26,892	26,904	26,938	26,949	26,897	26,899	27,039	26,995	26,939			26,872	19,442	19,384	19,386
		33840	503,07																										518,96	503,21
		33888		7,728	19,37	19,378	27,099	27,106	26,92	26,93	26,968	26,985	26,911	26,912	27,059	27,02	26,963					19,382	19,387
		33900	502,86															8,01											518,96	503,21
		33960	502,78																										518,96	503,21
		33984		7,765	19,368	19,38	27,135	27,142	26,962	26,959	26,996	27,023	26,945	26,939	27,081	27,035	26,993			26,88	19,434	19,384	19,385
		34020	502,96																										518,96	503,21
		34080	502,85	7,784	19,369	19,38	27,158	27,16	26,983	26,991	27,054	27,023	26,962	26,963	27,103	27,07	27,019					19,386	19,389						518,96	503,21
		34140	502,2																										518,96	503,21
		34176		7,796	19,37	19,381	27,166	27,177	27,001	27,037	27,027	27,051	27,007	26,976	27,127	27,085	27,039			26,934	19,435	19,384	19,386
		34200	502,18															8,00	0					-0,97	-1,46	-0,13	-0,03	-0,52	519,33	503,21	129,63
		34260	502,85																										519,33	503,21
		34272		7,818	19,367	19,383	27,194	27,191	26,995	27,027	27,05	27,026	27,023	27,058	27,151	27,11	27,055					19,384	19,387
		34320	503,52																										519,33	503,21
		34368		7,844	19,369	19,38	27,216	27,221	27,02	27,041	27,071	27,083	27,027	27,092	27,167	27,118	27,077			26,974	19,433	19,385	19,388
		34380	503,64																										519,33	503,21
		34440	502,9																										519,33	503,21
		34464		7,849	19,369	19,379	27,224	27,222	27,08	27,055	27,077	27,093	27,03	27,086	27,183	27,136	27,092					19,387	19,388
		34500	503,23															7,99											519,33	503,21
		34560	504,12	7,881	19,37	19,38	27,251	27,261	27,091	27,08	27,106	27,132	27,052	27,115	27,203	27,158	27,117			27,06	19,434	19,385	19,387						519,33	503,21
		34620	504,22																										519,33	503,21
		34656		7,895	19,369	19,379	27,266	27,272	27,1	27,126	27,136	27,149	27,085	27,137	27,225	27,174	27,141					19,385	19,387
		34680	504,19																										518,86	503,21
		34740	502,97																										518,86	503,21
		34752		7,922	19,372	19,383	27,298	27,3	27,106	27,163	27,162	27,172	27,072	27,15	27,245	27,196	27,158			27,068	19,435	19,384	19,387
		34800	503,19															7,99	0					-0,98	-1,48	-0,15	-0,04	-0,53	518,86	503,21	129,64
		34848		7,942	19,367	19,383	27,316	27,318	27,144	27,151	27,18	27,207	27,114	27,185	27,269	27,218	27,184					19,384	19,389
		34860	504,04																										518,86	503,21
		34920	503,26																										518,86	503,21
		34944		7,965	19,37	19,38	27,339	27,34	27,159	27,184	27,213	27,221	27,128	27,162	27,289	27,244	27,200			27,095	19,432	19,382	19,387
		34980	503,45																										518,86	503,21
		35040	503,41	7,987	19,369	19,38	27,36	27,363	27,218	27,244	27,239	27,22	27,157	27,189	27,311	27,264	27,230					19,385	19,389						518,86	503,21
		35100	502,75															7,97											518,86	503,21
		35136		8,010	19,37	19,381	27,389	27,381	27,211	27,285	27,232	27,28	27,205	27,182	27,331	27,289	27,252			27,122	19,44	19,387	19,391
		35160	502,11																										518,86	503,21
		35220	502,34																										518,86	503,21
		35232		8,028	19,369	19,379	27,397	27,407	27,252	27,245	27,286	27,259	27,192	27,195	27,354	27,313	27,262					19,383	19,39
		35280	503,59																										519,23	503,21
		35328		8,046	19,371	19,378	27,419	27,422	27,26	27,314	27,31	27,272	27,206	27,239	27,374	27,336	27,289			27,165	19,434	19,385	19,395
		35340	503,51																										519,23	503,21
		35400	503,48															7,96	0					-0,98	-1,47	-0,15	-0,05	-0,53	519,23	503,21	129,23
		35424		8,063	19,372	19,379	27,44	27,437	27,296	27,291	27,291	27,316	27,228	27,288	27,389	27,352	27,306					19,389	19,394
		35460	503,75																										519,23	503,21
		35520	503,13	8,076	19,371	19,381	27,45	27,454	27,292	27,299	27,325	27,311	27,257	27,324	27,413	27,363	27,323			27,249	19,436	19,388	19,394						519,23	503,21
		35580	502,89																										519,23	503,21
		35616		8,103	19,37	19,378	27,475	27,478	27,292	27,325	27,33	27,346	27,262	27,341	27,43	27,391	27,340					19,39	19,391
		35640	502,74																										519,23	503,21
		35700	503,3															7,96											519,23	503,21
		35712		8,121	19,369	19,378	27,491	27,499	27,314	27,346	27,344	27,385	27,339	27,325	27,448	27,409	27,364			27,289	19,438	19,389	19,393
		35760	503,18																										519,23	503,21
		35808		8,137	19,372	19,378	27,505	27,519	27,333	27,329	27,369	27,401	27,368	27,337	27,467	27,426	27,379					19,389	19,396
		35820	502,84																										519,23	503,21
		35880	502,14																										519,23	503,21
		35904		8,167	19,37	19,38	27,54	27,544	27,363	27,426	27,419	27,43	27,369	27,344	27,496	27,44	27,411			27,3	19,435	19,387	19,392
		35940	502,42																										519,23	503,21
		36000	503,1	8,186	19,369	19,381	27,557	27,564	27,378	27,411	27,442	27,441	27,368	27,378	27,51	27,463	27,424	7,95	0			19,388	19,391	-1,03	-1,53	-0,19	-0,1	-0,59	519,49	503,21	129,33
		36060	503,17																										519,49	503,21
		36096		8,210	19,371	19,38	27,582	27,588	27,44	27,455	27,454	27,441	27,391	27,388	27,533	27,494	27,449			27,329	19,436	19,387	19,39
		36120	503,6																										519,49	503,21
		36180	503,44																										519,49	503,21
		36192		8,222	19,369	19,38	27,592	27,601	27,418	27,459	27,489	27,457	27,427	27,403	27,556	27,529	27,467					19,386	19,39
		36240	504,1																										519,49	503,21
		36288		8,254	19,37	19,38	27,626	27,632	27,441	27,458	27,475	27,512	27,469	27,428	27,571	27,535	27,486			27,372	19,441	19,387	19,391
		36300	504,11															7,95											519,49	503,21
		36360	503,82																										518,91	503,21
		36384		8,258	19,37	19,381	27,63	27,638	27,448	27,473	27,504	27,481	27,47	27,445	27,591	27,561	27,497					19,392	19,39
		36420	505,03																										518,91	503,21
		36480	503,66	8,275	19,374	19,38	27,65	27,655	27,472	27,482	27,511	27,518	27,48	27,482	27,612	27,576	27,517			27,432	19,45	19,388	19,386						518,39	503,21
		36540	503,51																										518,39	503,21
		36576		8,303	19,372	19,38	27,673	27,686	27,531	27,499	27,522	27,558	27,503	27,505	27,626	27,585	27,541					19,387	19,391
		36600	502,41															7,93	0					-0,96	-1,45	-0,13	-0,02	-0,51	518,39	503,21	129,7
		36660	502,65																										518,39	503,21
		36672		8,321	19,372	19,382	27,694	27,703	27,551	27,533	27,564	27,567	27,523	27,533	27,649	27,608	27,566			27,468	19,445	19,385	19,391
		36720	502,33																										518,86	503,21
		36768		8,331	19,374	19,386	27,707	27,715	27,548	27,565	27,584	27,582	27,535	27,546	27,666	27,623	27,581					19,387	19,389
		36780	503,86																										518,86	503,21
		36840	503,34																										518,86	503,21
		36864		8,358	19,373	19,383	27,734	27,738	27,57	27,569	27,601	27,618	27,572	27,579	27,68	27,642	27,604			27,493	19,429	19,386	19,391
		36900	502,44															7,93											518,86	503,21
		36960	502,94	8,381	19,373	19,384	27,756	27,763	27,594	27,607	27,624	27,645	27,576	27,573	27,704	27,669	27,624					19,383	19,39						518,86	503,21
		37020	502,82																										518,86	503,21
		37056		8,400	19,373	19,382	27,778	27,777	27,599	27,63	27,663	27,665	27,594	27,588	27,728	27,68	27,643			27,551	19,435	19,388	19,389
		37080	503																										518,86	503,21
		37140	504,27																										518,86	503,21
		37152		8,425	19,375	19,383	27,801	27,807	27,609	27,662	27,686	27,67	27,631	27,616	27,743	27,709	27,666					19,386	19,389
		37200	503,67															7,92	0					-1,05	-1,53	-0,19	-0,11	-0,6	518,6	503,21	129,79
		37248		8,443	19,373	19,389	27,824	27,824	27,654	27,699	27,685	27,712	27,64	27,625	27,772	27,728	27,689			27,588	19,436	19,387	19,387
		37260	503,07																										518,6	503,21
		37320	504,08																										518,6	503,21
		37344		8,453	19,38	19,388	27,835	27,839	27,69	27,681	27,716	27,704	27,676	27,652	27,785	27,751	27,707					19,386	19,387
		37380	503,61																										518,6	503,21
		37440	503,83	8,472	19,377	19,388	27,855	27,854	27,694	27,724	27,727	27,73	27,699	27,679	27,809	27,756	27,727			27,632	19,436	19,387	19,387						518,33	503,21
		37500	503,88															7,91											518,33	503,21
		37536		8,492	19,378	19,391	27,874	27,88	27,706	27,697	27,745	27,748	27,703	27,74	27,826	27,786	27,744					19,387	19,388
		37560	504,01																										518,02	503,21
		37620	503,23																										518,02	503,21
		37632		8,505	19,384	19,391	27,894	27,891	27,715	27,724	27,766	27,769	27,711	27,781	27,846	27,803	27,764			27,707	19,437	19,388	19,39
		37680	503,14																										518,02	503,21
		37728		8,522	19,383	19,393	27,906	27,915	27,744	27,746	27,783	27,784	27,73	27,795	27,865	27,828	27,784					19,388	19,383
		37740	502,73																										518,02	503,21
		37800	502,81															7,91	0					-0,96	-1,46	-0,14	-0,04	-0,51	518,02	503,21	129,64
		37824		8,552	19,383	19,391	27,933	27,946	27,774	27,788	27,811	27,812	27,74	27,817	27,885	27,841	27,808			27,696	19,444	19,385	19,387
		37860	503,22																										518,02	503,21
		37920	502,4	8,568	19,383	19,392	27,955	27,957	27,784	27,819	27,835	27,82	27,768	27,837	27,904	27,862	27,829					19,385	19,388						518,02	503,21
		37980	501,95																										518,02	503,21
		38016		8,590	19,383	19,396	27,979	27,981	27,794	27,864	27,831	27,866	27,783	27,851	27,926	27,875	27,849			27,733	19,444	19,384	19,385
		38040	502,14																										518,54	503,21
		38100	502,64															7,89											518,54	503,21
		38112		8,611	19,381	19,389	27,993	28	27,805	27,853	27,871	27,88	27,797	27,856	27,947	27,901	27,864					19,387	19,389
		38160	502,84																										518,54	503,21
		38208		8,636	19,379	19,39	28,015	28,025	27,853	27,886	27,892	27,891	27,811	27,869	27,964	27,926	27,887			27,753	19,443	19,386	19,388
		38220	503,7																										518,54	503,21
		38280	503,49																										518,54	503,21
		38304		8,649	19,381	19,391	28,032	28,037	27,867	27,915	27,924	27,901	27,843	27,86	27,981	27,936	27,903					19,387	19,387
		38340	503,12																										518,54	503,21
		38400	502,67	8,678	19,377	19,388	28,063	28,057	27,887	27,908	27,93	27,924	27,854	27,856	28,007	27,96	27,916	7,88	0	27,803	19,445	19,388	19,393	-1,08	-1,56	-0,21	-0,13	-0,62	518,54	503,21	129,59
		38460	502,57																										518,54	503,21
		38496		8,693	19,379	19,386	28,072	28,08	27,936	27,941	27,955	27,955	27,901	27,875	28,025	27,992	27,947					19,388	19,388
		38520	503,07																										518,54	503,21
		38580	503,3																										518,54	503,21
		38592		8,705	19,376	19,389	28,087	28,088	27,925	27,973	27,942	27,957	27,921	27,902	28,041	28,001	27,958			27,842	19,446	19,386	19,391
		38640	503,41																										518,54	503,21
		38688		8,725	19,377	19,386	28,105	28,108	27,947	27,94	27,996	27,971	27,93	27,933	28,061	28,016	27,974					19,388	19,392
		38700	503,49															7,88											518,54	503,21
		38760	503,09																										518,54	503,21
		38784		8,752	19,372	19,391	28,135	28,132	27,972	27,971	28,004	28,02	27,926	27,956	28,079	28,035	27,995			27,899	19,448	19,383	19,392
		38820	504,15																										518,54	503,21
		38880	502,89	8,772	19,379	19,382	28,151	28,153	27,999	28,044	28,037	28,04	27,962	27,954	28,17	28,057	28,033					19,39	19,39						518,54	503,21
		38940	502,79																										518,54	503,21
		38976		8,793	19,375	19,386	28,17	28,176	28,007	28,089	28,044	28,047	28,029	27,985	28,121	28,072	28,049			27,919	19,451	19,387	19,391
		39000	504															7,86	0					-1,01	-1,49	-0,16	-0,07	-0,54	518,54	503,21	129,51
		39060	503,99																										518,54	503,21
		39072		8,797	19,373	19,386	28,172	28,181	28,019	28,033	28,05	28,029	28,037	28,012	28,173	28,106	28,057					19,389	19,39
		39120	502,77																										518,17	503,21
		39168		8,805	19,376	19,388	28,187	28,187	28,027	28,017	28,05	28,043	28,044	28,026	28,18	28,118	28,063			27,989	19,446	19,39	19,392
		39180	502,8																										518,17	503,21
		39240	502,07																										518,54	503,21
		39264		8,834	19,376	19,387	28,214	28,217	28,053	28,059	28,086	28,107	28,067	28,053	28,187	28,152	28,095					19,387	19,389
		39300	503,05															7,86											518,54	503,21
		39360	503,46	8,858	19,378	19,384	28,239	28,238	28,089	28,094	28,132	28,113	28,079	28,063	28,202	28,156	28,116			28,024	19,446	19,388	19,39						518,8	503,21
		39420	504,41																										518,8	503,21
		39456		8,878	19,375	19,387	28,261	28,258	28,102	28,106	28,158	28,128	28,092	28,08	28,218	28,168	28,131					19,387	19,391
		39480	503,76																										518,33	503,21
		39540	503,62																										518,33	503,21
		39552		8,899	19,374	19,386	28,278	28,279	28,11	28,116	28,148	28,168	28,107	28,099	28,231	28,191	28,146			28,071	19,446	19,388	19,387
		39600	502,24															7,86	0					-1	-1,49	-0,16	-0,06	-0,54	518,33	503,21	129,63
		39648		8,915	19,376	19,386	28,295	28,296	28,121	28,138	28,163	28,177	28,131	28,144	28,247	28,206	28,166					19,387	19,391
		39660	502,76																										518,33	503,21
		39720	502,38																										518,75	503,21
		39744		8,942	19,376	19,385	28,32	28,325	28,14	28,147	28,196	28,2	28,14	28,151	28,264	28,222	28,183			28,11	19,443	19,388	19,39
		39780	502,78																										518,75	503,21
		39840	503,39	8,954	19,377	19,387	28,337	28,335	28,182	28,174	28,224	28,19	28,16	28,167	28,285	28,25	28,204					19,387	19,39						518,75	503,21
		39900	502,78															7,84											518,75	503,21
		39936		8,974	19,375	19,381	28,348	28,355	28,177	28,18	28,209	28,236	28,183	28,183	28,302	28,262	28,216			28,113	19,441	19,387	19,388
		39960	502																										519,02	503,21
		40020	502,73																										519,02	503,21
		40032		8,980	19,376	19,384	28,358	28,362	28,185	28,196	28,25	28,22	28,196	28,212	28,32	28,288	28,233					19,387	19,389
		40080	502,88																										519,38	503,21
		40128		9,011	19,375	19,385	28,392	28,39	28,229	28,21	28,258	28,272	28,215	28,225	28,337	28,296	28,255			28,156	19,44	19,385	19,39
		40140	503,29																										519,38	503,21
		40200	502,88															7,84	0					-1,02	-1,51	-0,18	-0,09	-0,58	519,38	503,21	129,27
		40224		9,029	19,373	19,387	28,405	28,413	28,27	28,254	28,291	28,291	28,24	28,229	28,355	28,319	28,281					19,387	19,39
		40260	503,14																										519,38	503,21
		40320	503,33	9,054	19,375	19,38	28,435	28,428	28,261	28,292	28,292	28,313	28,255	28,243	28,376	28,337	28,296			28,201	19,443	19,388	19,388						519,38	503,21
		40380	504,07																										519,38	503,21
		40416		9,068	19,374	19,385	28,446	28,449	28,281	28,292	28,327	28,33	28,273	28,251	28,396	28,352	28,313					19,389	19,391
		40440	503,86																										519,02	503,21
		40500	502,91															7,83											519,02	503,21
		40512		9,084	19,374	19,383	28,461	28,465	28,296	28,294	28,352	28,334	28,288	28,265	28,415	28,374	28,327			28,227	19,446	19,389	19,391
		40560	502,29																										519,02	503,21
		40608		9,109	19,375	19,386	28,489	28,49	28,328	28,314	28,349	28,37	28,309	28,332	28,434	28,397	28,354					19,389	19,392
		40620	502,36																										519,02	503,21
		40680	502,79																										519,38	503,21
		40704		9,116	19,374	19,385	28,494	28,497	28,336	28,344	28,387	28,362	28,316	28,321	28,451	28,418	28,367			28,251	19,446	19,388	19,393
		40740	502,89																										519,38	503,21
		40800	503,45	9,147	19,373	19,383	28,519	28,531	28,354	28,349	28,398	28,395	28,351	28,338	28,468	28,429	28,385	7,82	0			19,388	19,394	-1,02	-1,51	-0,18	-0,09	-0,57	519,38	503,21	129,53
		40860	502,97																										519,38	503,21
		40896		9,161	19,375	19,383	28,541	28,54	28,359	28,416	28,424	28,417	28,361	28,346	28,487	28,447	28,407			28,313	19,444	19,39	19,393
		40920	502,97																										519,38	503,21
		40980	503,26																										519,38	503,21
		40992		9,183	19,373	19,383	28,558	28,564	28,394	28,405	28,44	28,445	28,381	28,373	28,507	28,472	28,427					19,392	19,393
		41040	503,67																										519,38	503,21
		41088		9,198	19,374	19,383	28,58	28,574	28,407	28,417	28,477	28,436	28,403	28,392	28,526	28,49	28,444			28,366	19,446	19,391	19,392
		41100	503,3															7,82											519,38	503,21
		41160	502,97																										519,38	503,21
		41184		9,216	19,374	19,38	28,594	28,593	28,421	28,415	28,464	28,468	28,438	28,41	28,542	28,511	28,459					19,392	19,392
		41220	503,56																										519,38	503,21
		41280	503,41	9,239	19,373	19,383	28,619	28,615	28,439	28,447	28,494	28,496	28,446	28,44	28,561	28,532	28,482			28,419	19,447	19,392	19,392						519,38	503,21
		41340	503,04																										519,38	503,21
		41376		9,261	19,373	19,384	28,639	28,64	28,469	28,485	28,513	28,518	28,463	28,454	28,58	28,524	28,501					19,389	19,388
		41400	503,15															7,81	0					-1,03	-1,53	-0,19	-0,1	-0,59	519,38	503,21	129,86
		41460	503,18																										519,38	503,21
		41472		9,277	19,371	19,381	28,651	28,654	28,49	28,523	28,531	28,524	28,469	28,465	28,6	28,537	28,517			28,406	19,455	19,388	19,392
		41520	503,75																										519,38	503,21
		41568		9,288	19,373	19,382	28,664	28,666	28,498	28,515	28,539	28,536	28,498	28,504	28,617	28,579	28,536					19,388	19,391
		41580	503,25																										519,38	503,21
		41640	502,52																										519,38	503,21
		41664		9,307	19,373	19,381	28,679	28,689	28,505	28,524	28,568	28,567	28,505	28,49	28,635	28,597	28,549			28,44	19,45	19,389	19,391
		41700	502,9															7,79											519,38	503,21
		41760	502,72	9,330	19,37	19,381	28,703	28,707	28,54	28,54	28,581	28,588	28,514	28,515	28,655	28,616	28,569					19,387	19,393						519,38	503,21
		41820	503,01																										519,38	503,21
		41856		9,352	19,373	19,383	28,73	28,731	28,572	28,58	28,612	28,597	28,541	28,525	28,672	28,636	28,592			28,498	19,451	19,387	19,392
		41880	503,83																										519,38	503,21
		41940	504,28																										519,38	503,21
		41952		9,369	19,368	19,382	28,747	28,741	28,583	28,622	28,607	28,641	28,547	28,545	28,696	28,656	28,612					19,393	19,393
		42000	504,03															7,79	0					-1,04	-1,52	-0,19	-0,1	-0,59	518,96	503,21	129,66
		42048		9,390	19,373	19,383	28,769	28,766	28,613	28,623	28,652	28,625	28,58	28,565	28,71	28,671	28,630			28,521	19,452	19,386	19,391
		42060	503,61																										518,96	503,21
		42120	503,56																										518,6	503,21
		42144		9,389	19,376	19,386	28,766	28,773	28,624	28,612	28,63	28,625	28,609	28,61	28,726	28,7	28,642					19,39	19,391
		42180	503,56																										518,6	503,21
		42240	502,24	9,417	19,372	19,382	28,795	28,792	28,625	28,649	28,68	28,664	28,627	28,64	28,742	28,711	28,667			28,545	19,452	19,389	19,392						518,6	503,21
		42300	502,51															7,78											518,6	503,21
		42336		9,436	19,371	19,382	28,815	28,811	28,644	28,651	28,702	28,693	28,646	28,632	28,76	28,719	28,681					19,39	19,391
		42360	502,65																										518,91	503,21
		42420	502,22																										518,91	503,21
		42432		9,450	19,373	19,384	28,827	28,831	28,67	28,668	28,686	28,718	28,667	28,657	28,779	28,741	28,698			28,599	19,455	19,389	19,392
		42480	502,04																										519,49	503,21
		42528		9,475	19,373	19,383	28,85	28,856	28,686	28,705	28,736	28,73	28,71	28,671	28,796	28,769	28,725					19,39	19,392
		42540	503,09																										519,49	503,21
		42600	503,25															7,78	0					-1,01	-1,49	-0,17	-0,07	-0,56	519,49	503,21	129,39
		42624		9,492	19,375	19,383	28,87	28,872	28,697	28,746	28,741	28,75	28,708	28,675	28,815	28,784	28,739			28,648	19,453	19,392	19,392
		42660	503,64																										519,49	503,21
		42720	503,43	9,508	19,374	19,382	28,888	28,884	28,706	28,734	28,771	28,744	28,712	28,744	28,833	28,789	28,754					19,39	19,392						519,49	503,21
		42780	503,68																										519,49	503,21
		42816		9,524	19,377	19,381	28,903	28,903	28,729	28,746	28,77	28,787	28,727	28,734	28,854	28,813	28,770			28,691	19,454	19,389	19,392
		42840	503,18																										519,49	503,21
		42900	502,63															7,77											519,49	503,21
		42912		9,535	19,374	19,383	28,909	28,919	28,759	28,756	28,782	28,789	28,75	28,755	28,866	28,829	28,786					19,392	19,395
		42960	503,19																										519,49	503,21
		43008		9,557	19,374	19,383	28,933	28,938	28,796	28,794	28,826	28,818	28,773	28,806	28,884	28,851	28,819			28,721	19,459	19,392	19,391
		43020	503,07																										519,49	503,21
		43080	503,89																										519,49	503,21
		43104		9,575	19,373	19,384	28,952	28,956	28,801	28,794	28,85	28,816	28,773	28,835	28,902	28,855	28,828					19,388	19,391
		43140	502,84																										519,49	503,21
		43200	502,77	9,593	19,376	19,385	28,974	28,973	28,81	28,831	28,829	28,862	28,789	28,844	28,921	28,881	28,846	7,76	0	28,752	19,449	19,388	19,389	-1,06	-1,54	-0,2	-0,12	-0,61	519,49	503,21	129,76
		43260	502,59																										519,49	503,21
		43296		9,614	19,371	19,386	28,992	28,992	28,834	28,839	28,86	28,881	28,801	28,849	28,937	28,897	28,862					19,388	19,392
		43320	503,08																										519,49	503,21
		43380	503,28																										519,49	503,21
		43392		9,628	19,375	19,386	29,011	29,007	28,834	28,893	28,874	28,905	28,837	28,87	28,959	28,912	28,885			28,773	19,45	19,389	19,389
		43440	502,84																										519,49	503,21
		43488		9,648	19,376	19,385	29,028	29,03	28,864	28,872	28,92	28,907	28,857	28,872	28,979	28,927	28,900					19,39	19,39
		43500	503,73															7,75											519,49	503,21
		43560	502,97																										519,49	503,21
		43584		9,668	19,377	19,386	29,048	29,051	28,912	28,933	28,911	28,941	28,843	28,857	28,99	28,946	28,917			28,808	19,455	19,386	19,389
		43620	502,86																										519,49	503,21
		43680	503,24	9,688	19,375	19,387	29,068	29,069	28,924	28,916	28,947	28,933	28,886	28,891	29,012	28,974	28,935					19,389	19,391						519,49	503,21
		43740	504,11																										519,49	503,21
		43776		9,701	19,377	19,387	29,083	29,084	28,926	28,931	28,949	28,961	28,918	28,914	29,025	28,989	28,952			28,841	19,451	19,388	19,39
		43800	504,4															7,74	0					-0,97	-1,46	-0,14	-0,03	-0,52	519,49	503,21	129,83
		43860	503,87																										519,49	503,21
		43872		9,709	19,375	19,386	29,086	29,093	28,933	28,938	28,985	28,95	28,923	28,915	29,044	29,003	28,961					19,39	19,391
		43920	504,15																										519,12	503,21
		43968		9,729	19,381	19,386	29,112	29,113	28,958	28,949	28,977	28,988	28,95	28,93	29,059	29,018	28,979			28,892	19,451	19,384	19,39
		43980	504,35																										519,12	503,21
		44040	503,19																										518,6	503,21
		44064		9,759	19,374	19,384	29,138	29,138	28,988	29,011	29,004	29,032	28,955	28,959	29,083	29,035	29,008					19,389	19,389
		44100	502,03															7,73											518,6	503,21
		44160	502,89	9,770	19,379	19,386	29,153	29,151	29	29,014	29,032	29,03	28,976	28,97	29,097	29,062	29,023			28,934	19,457	19,388	19,391						518,86	503,21
		44220	502,32																										518,86	503,21
		44256		9,789	19,379	19,387	29,171	29,174	29,021	29,009	29,035	29,039	29,004	28,988	29,111	29,084	29,036					19,387	19,392
		44280	502,29																										519,17	503,21
		44340	501,5																										519,17	503,21
		44352		9,801	19,377	19,386	29,186	29,18	29,023	29,045	29,057	29,088	29,02	29,006	29,129	29,082	29,056			28,957	19,458	19,388	19,391
		44400	502,65															7,73	0					-0,97	-1,46	-0,14	-0,04	-0,52	519,7	503,21	130,13
		44448		9,825	19,377	19,385	29,208	29,204	29,038	29,068	29,098	29,077	29,028	29,022	29,148	29,12	29,075					19,387	19,391
		44460	503,18																										519,7	503,21
		44520	503,75																										519,7	503,21
		44544		9,844	19,376	19,385	29,222	29,228	29,056	29,071	29,096	29,112	29,053	29,041	29,169	29,14	29,092			28,988	19,45	19,389	19,392
		44580	504,06																										519,7	503,21
		44640	503,59	9,859	19,375	19,385	29,239	29,239	29,069	29,087	29,126	29,118	29,056	29,058	29,184	29,154	29,106					19,388	19,391						519,43	503,21
		44700	503,93															7,72											519,43	503,21
		44736		9,875	19,376	19,384	29,255	29,256	29,078	29,091	29,123	29,146	29,074	29,082	29,202	29,169	29,121			29,026	19,453	19,389	19,392
		44760	504,62																										518,96	503,21
		44820	503,63																										518,96	503,21
		44832		9,885	19,376	19,384	29,261	29,269	29,08	29,124	29,152	29,146	29,107	29,087	29,218	29,187	29,138					19,39	19,39
		44880	503,73																										518,49	503,21
		44928		9,915	19,374	19,384	29,294	29,294	29,118	29,148	29,18	29,17	29,119	29,108	29,235	29,183	29,158			29,045	19,459	19,39	19,392
		44940	503,41																										518,49	503,21
		45000	502,55															7,71	0					-0,98	-1,47	-0,15	-0,05	-0,53	518,49	503,21	129,97
		45024		9,923	19,376	19,385	29,299	29,309	29,146	29,183	29,187	29,187	29,129	29,186	29,252	29,21	29,185					19,39	19,392
		45060	502,68																										518,49	503,21
		45120	502,4	9,944	19,375	19,383	29,322	29,323	29,167	29,176	29,221	29,183	29,129	29,218	29,273	29,221	29,199			29,111	19,451	19,392	19,392						518,96	503,21
		45180	502,88																										518,96	503,21
		45216		9,962	19,375	19,386	29,338	29,347	29,182	29,186	29,23	29,217	29,149	29,236	29,284	29,218	29,213					19,39	19,392
		45240	502,95																										518,96	503,21
		45300	502,6															7,70											518,96	503,21
		45312		9,975	19,372	19,385	29,355	29,353	29,189	29,198	29,233	29,243	29,167	29,255	29,301	29,256	29,230			29,159	19,459	19,39	19,391
		45360	503,69																										518,96	503,21
		45408		9,999	19,376	19,384	29,379	29,379	29,232	29,252	29,26	29,277	29,183	29,276	29,322	29,275	29,260					19,388	19,392
		45420	503																										518,96	503,21
		45480	503,53																										518,96	503,21
		45504		10,013	19,376	19,388	29,392	29,397	29,236	29,267	29,261	29,284	29,195	29,294	29,337	29,293	29,271			29,204	19,459	19,392	19,392
		45540	503,07																										518,96	503,21
		45600	503,05	10,028	19,376	19,387	29,408	29,41	29,254	29,282	29,308	29,28	29,219	29,261	29,352	29,316	29,284	7,70	0			19,393	19,394	-0,97	-1,45	-0,13	-0,03	-0,51	518,96	503,21	130,04
		45660	503,81																										518,96	503,21
		45696		10,048	19,375	19,384	29,429	29,425	29,248	29,289	29,289	29,302	29,244	29,328	29,37	29,329	29,300			29,209	19,454	19,396	19,393
		45720	504,78																										518,65	503,21
		45780	503,63																										518,65	503,21
		45792		10,062	19,376	19,386	29,445	29,441	29,245	29,282	29,325	29,322	29,27	29,312	29,386	29,35	29,312					19,392	19,393
		45840	502,64																										518,33	503,21
		45888		10,079	19,375	19,386	29,459	29,46	29,282	29,298	29,329	29,352	29,279	29,335	29,406	29,362	29,330			29,23	19,454	19,39	19,394
		45900	502,8															7,69											518,33	503,21
		45960	502,76																										518,75	503,21
		45984		10,103	19,374	19,384	29,481	29,484	29,305	29,326	29,373	29,359	29,286	29,369	29,421	29,376	29,352					19,389	19,392
		46020	503,92																										518,75	503,21
		46080	503,93	10,111	19,375	19,385	29,493	29,489	29,303	29,349	29,365	29,381	29,304	29,391	29,439	29,389	29,365			29,278	19,454	19,39	19,393						518,49	503,21
		46140	503,55																										518,49	503,21
		46176		10,132	19,375	19,384	29,516	29,507	29,348	29,357	29,403	29,397	29,312	29,407	29,458	29,418	29,387					19,391	19,391
		46200	503,53															7,67	0					-0,99	-1,47	-0,15	-0,05	-0,54	518,49	503,21	129,59
		46260	502,96																										518,49	503,21
		46272		10,144	19,375	19,384	29,525	29,522	29,359	29,401	29,4	29,427	29,341	29,432	29,476	29,428	29,408			29,294	19,454	19,39	19,392
		46320	503,24																										518,49	503,21
		46368		10,161	19,376	19,385	29,541	29,543	29,383	29,391	29,431	29,427	29,358	29,411	29,489	29,449	29,417					19,39	19,395
		46380	503,14																										518,49	503,21
		46440	503,6																										518,49	503,21
		46464		10,185	19,378	19,384	29,566	29,566	29,414	29,446	29,443	29,435	29,374	29,427	29,5	29,47	29,439			29,308	19,459	19,392	19,395
		46500	504,1															7,67											518,49	503,21
		46560	504,43	10,203	19,374	19,384	29,581	29,584	29,425	29,427	29,459	29,456	29,394	29,446	29,515	29,48	29,450					19,391	19,39						518,17	503,21
		46620	504,27																										518,17	503,21
		46656		10,218	19,376	19,384	29,598	29,598	29,426	29,476	29,463	29,49	29,407	29,46	29,542	29,498	29,470			29,359	19,461	19,393	19,395
		46680	503,82																										517,65	503,21
		46740	503,43																										517,65	503,21
		46752		10,234	19,375	19,383	29,612	29,614	29,44	29,47	29,508	29,48	29,435	29,472	29,557	29,511	29,484					19,395	19,397
		46800	503,36															7,66	0					-1,03	-1,52	-0,18	-0,09	-0,57	517,65	503,21	129,42
		46848		10,256	19,374	19,385	29,638	29,633	29,463	29,496	29,493	29,529	29,447	29,471	29,576	29,536	29,501			29,372	19,461	19,391	19,394
		46860	502,53																										517,65	503,21
		46920	502,63																										517,91	503,21
		46944		10,267	19,374	19,384	29,647	29,644	29,483	29,492	29,522	29,528	29,451	29,509	29,588	29,549	29,515					19,392	19,395
		46980	502,75																										517,91	503,21
		47040	502,81	10,281	19,374	19,386	29,659	29,663	29,529	29,561	29,552	29,544	29,475	29,547	29,605	29,576	29,549			29,423	19,462	19,391	19,395						518,23	503,21
		47100	502,5															7,64											518,23	503,21
		47136		10,296	19,375	19,385	29,676	29,676	29,523	29,567	29,549	29,557	29,512	29,567	29,624	29,581	29,560					19,393	19,394
		47160	502,86																										518,6	503,21
		47220	503,31																										518,6	503,21
		47232		10,320	19,376	19,385	29,699	29,703	29,538	29,561	29,573	29,576	29,517	29,587	29,64	29,598	29,574			29,438	19,451	19,393	19,394
		47280	503,19																										518,6	503,21
		47328		10,333	19,374	19,384	29,713	29,71	29,557	29,589	29,604	29,576	29,522	29,601	29,657	29,613	29,590					19,392	19,392
		47340	502,83																										518,6	503,21
		47400	502,82															7,65	0					-1,05	-1,54	-0,19	-0,12	-0,6	518,6	503,21	129,56
		47424		10,346	19,375	19,385	29,724	29,729	29,562	29,647	29,604	29,618	29,538	29,624	29,673	29,632	29,612			29,508	19,454	19,393	19,395
		47460	502,23																										518,6	503,21
		47520	502,77	10,365	19,376	19,384	29,747	29,743	29,59	29,649	29,62	29,635	29,558	29,591	29,69	29,653	29,623					19,392	19,395						518,91	503,21
		47580	502,66																										518,91	503,21
		47616		10,383	19,377	19,385	29,764	29,763	29,62	29,655	29,645	29,66	29,568	29,599	29,706	29,661	29,639			29,551	19,45	19,392	19,394
		47640	502,59																										518,91	503,21
		47700	503,36															7,64											518,91	503,21
		47712		10,403	19,377	19,384	29,783	29,785	29,648	29,682	29,66	29,662	29,567	29,645	29,724	29,678	29,658					19,393	19,393
		47760	503,44																										518,91	503,21
		47808		10,417	19,378	19,387	29,8	29,799	29,666	29,701	29,692	29,668	29,611	29,659	29,745	29,7	29,680			29,557	19,447	19,392	19,395
		47820	503,78																										518,91	503,21
		47880	504,12																										518,91	503,21
		47904		10,424	19,375	19,387	29,802	29,807	29,672	29,707	29,668	29,701	29,637	29,663	29,758	29,716	29,690					19,392	19,398
		47940	504,37																										518,91	503,21
		48000	505,02	10,443	19,379	19,385	29,82	29,83	29,671	29,691	29,709	29,7	29,654	29,65	29,77	29,734	29,697	7,62	0	29,573	19,448	19,39	19,393	-1,03	-1,52	-0,19	-0,1	-0,59	518,23	503,21	129,59
		48060	502,69																										518,23	503,21
		48096		10,469	19,378	19,388	29,849	29,855	29,692	29,706	29,698	29,75	29,667	29,662	29,789	29,754	29,715					19,391	19,394
		48120	502,9																										518,23	503,21
		48180	503,87																										518,23	503,21
		48192		10,483	19,375	19,388	29,859	29,871	29,713	29,75	29,749	29,738	29,675	29,678	29,807	29,767	29,735			29,616	19,452	19,391	19,395
		48240	504,05																										518,23	503,21
		48288		10,502	19,379	19,383	29,885	29,881	29,735	29,798	29,771	29,742	29,701	29,689	29,824	29,788	29,756					19,394	19,395
		48300	502,96															7,61											518,23	503,21
		48360	503,19																										518,23	503,21
		48384		10,508	19,377	19,387	29,884	29,895	29,74	29,782	29,766	29,765	29,725	29,705	29,836	29,803	29,765			29,65	19,45	19,392	19,395
		48420	503,13																										518,23	503,21
		48480	503,55	10,526	19,378	19,386	29,906	29,911	29,75	29,755	29,771	29,793	29,734	29,731	29,849	29,82	29,775					19,391	19,394						518,23	503,21
		48540	503,58																										518,23	503,21
		48576		10,537	19,376	19,385	29,914	29,921	29,754	29,767	29,791	29,801	29,769	29,753	29,866	29,84	29,793			29,695	19,455	19,391	19,394
		48600	502,93															7,61	0					-1,02	-1,51	-0,18	-0,08	-0,56	518,23	503,21	129,62
		48660	503,11																										518,23	503,21
		48672		10,556	19,377	19,387	29,938	29,937	29,786	29,789	29,828	29,818	29,795	29,794	29,881	29,846	29,817					19,391	19,396
		48720	502,97																										518,23	503,21
		48768		10,578	19,376	19,387	29,956	29,963	29,815	29,814	29,839	29,859	29,795	29,796	29,9	29,863	29,835			29,699	19,459	19,392	19,396
		48780	503,25																										518,23	503,21
		48840	503,08																										518,23	503,21
		48864		10,590	19,376	19,386	29,974	29,968	29,815	29,819	29,847	29,869	29,818	29,806	29,918	29,887	29,847					19,394	19,397
		48900	502,96															7,60											518,23	503,21
		48960	503,56	10,611	19,376	19,386	29,992	29,992	29,825	29,854	29,884	29,87	29,827	29,816	29,936	29,892	29,863			29,77	19,458	19,395	19,397						518,23	503,21
		49020	502,77																										518,23	503,21
		49056		10,629	19,377	19,386	30,008	30,013	29,842	29,867	29,895	29,885	29,853	29,833	29,939	29,914	29,879					19,396	19,398
		49080	501,99																										518,23	503,21
		49140	502,16																										518,23	503,21
		49152		10,643	19,373	19,387	30,025	30,02	29,872	29,877	29,894	29,919	29,858	29,852	29,965	29,932	29,896			29,796	19,461	19,399	19,399
		49200	504,53															7,59	0					-0,98	-1,46	-0,15	-0,05	-0,52	518,23	503,21	129,97
		49248		10,659	19,379	19,386	30,041	30,042	29,891	29,902	29,94	29,911	29,888	29,864	29,984	29,954	29,917					19,393	19,395
		49260	503,15																										518,23	503,21
		49320	502,31																										518,23	503,21
		49344		10,668	19,377	19,386	30,055	30,044	29,889	29,916	29,928	29,941	29,919	29,88	29,994	29,964	29,929			29,811	19,461	19,392	19,394
		49380	501,63																										518,23	503,21
		49440	501,72	10,679	19,377	19,386	30,063	30,058	29,904	29,917	29,959	29,943	29,921	29,907	30,008	29,989	29,944					19,392	19,393						518,23	503,21
		49500	501,28															7,59											519,02	503,21
		49536		10,697	19,377	19,387	30,082	30,077	29,925	29,925	29,96	29,972	29,926	29,916	30,027	29,991	29,955			29,841	19,465	19,391	19,394
		49560	503,03																										519,02	503,21
		49620	504,07																										519,75	503,21
		49632		10,712	19,376	19,386	30,088	30,099	29,927	29,953	30,004	29,978	29,93	29,932	30,209	30,009	29,993					19,389	19,392
		49680	503,92																										519,75	503,21
		49728		10,744	19,376	19,383	30,124	30,124	29,956	29,992	29,999	30,013	29,949	29,945	30,058	30,028	29,992			29,895	19,46	19,388	19,394
		49740	504,08																										519,49	503,21
		49800	503,28															7,58	0					-0,98	-1,47	-0,15	-0,05	-0,54	519,23	503,21	130
		49824		10,752	19,375	19,387	30,133	30,133	29,971	30,026	30,019	30,008	29,963	29,96	30,195	30,054	30,025					19,386	19,395
		49860	503,29																										519,23	503,21
		49920	503,7	10,772	19,375	19,39	30,154	30,154	30,003	30,059	30,024	30,051	29,967	29,978	30,097	30,062	30,030			29,899	19,455	19,393	19,392						519,23	503,21
		49980	504,34																										519,23	503,21
		50016		10,782	19,377	19,386	30,162	30,164	30,011	30,019	30,058	30,037	29,987	29,994	30,109	30,083	30,037					19,39	19,392
		50040	503,6																										519,23	503,21
		50100	503,83															7,56											518,86	503,21
		50112		10,794	19,377	19,388	30,173	30,179	30,008	30,074	30,035	30,084	30,022	30,005	30,19	30,089	30,063			29,945	19,461	19,392	19,391
		50160	503,09																										518,86	503,21
		50208		10,809	19,377	19,387	30,189	30,192	30,034	30,062	30,099	30,064	30,03	30,02	30,19	30,104	30,075					19,389	19,394
		50220	503,03																										518,86	503,21
		50280	503,59																										518,86	503,21
		50304		10,825	19,38	19,389	30,206	30,213	30,073	30,1	30,099	30,1	30,051	30,029	30,194	30,118	30,096			29,962	19,463	19,389	19,392
		50340	504,36																										518,86	503,21
		50400	503,95	10,842	19,38	19,388	30,225	30,228	30,068	30,092	30,102	30,116	30,068	30,047	30,199	30,13	30,103	7,56	0			19,39	19,393	-1,02	-1,5	-0,18	-0,09	-0,56	518,86	503,21	129,53
		50460	503,77																										518,44	503,21
		50496		10,853	19,378	19,389	30,233	30,239	30,094	30,128	30,144	30,12	30,075	30,065	30,207	30,166	30,125			30,017	19,462	19,39	19,395
		50520	503,82																										518,44	503,21
		50580	503,01																										518,17	503,21
		50592		10,875	19,379	19,388	30,26	30,258	30,126	30,118	30,141	30,148	30,086	30,154	30,217	30,173	30,145					19,394	19,399
		50640	502,19																										518,17	503,21
		50688		10,888	19,379	19,385	30,272	30,267	30,132	30,138	30,152	30,157	30,114	30,15	30,227	30,185	30,157			30,046	19,463	19,396	19,401
		50700	503,06															7,55											518,17	503,21
		50760	502,85																										518,17	503,21
		50784		10,901	19,382	19,388	30,282	30,291	30,138	30,146	30,191	30,165	30,111	30,104	30,239	30,198	30,162					19,401	19,401
		50820	502,91																										518,17	503,21
		50880	502,7	10,915	19,378	19,392	30,302	30,298	30,154	30,198	30,166	30,196	30,128	30,137	30,25	30,21	30,180			30,051	19,458	19,397	19,401						518,17	503,21
		50940	502,7																										518,44	503,21
		50976		10,929	19,38	19,39	30,313	30,314	30,159	30,165	30,2	30,181	30,159	30,147	30,264	30,229	30,188					19,396	19,398
		51000	503,07															7,54	0					-0,99	-1,48	-0,15	-0,04	-0,53	518,44	503,21	130,05
		51060	503,07																										518,7	503,21
		51072		10,947	19,378	19,389	30,331	30,33	30,184	30,187	30,218	30,222	30,178	30,172	30,277	30,24	30,210			30,092	19,459	19,395	19,397
		51120	501,46																										518,7	503,21
		51168		10,957	19,375	19,39	30,336	30,344	30,192	30,199	30,197	30,218	30,194	30,179	30,292	30,258	30,216					19,395	19,393
		51180	503,24																										518,96	503,21
		51240	503,87																										518,96	503,21
		51264		10,971	19,379	19,389	30,353	30,356	30,203	30,208	30,219	30,25	30,21	30,196	30,302	30,276	30,233			30,149	19,462	19,391	19,397
		51300	502,28															7,53											518,96	503,21
		51360	502,73	10,997	19,38	19,384	30,379	30,38	30,242	30,238	30,265	30,273	30,221	30,204	30,318	30,291	30,257					19,392	19,394						518,96	503,21
		51420	503,79																										519,23	503,21
		51456		11,011	19,377	19,386	30,397	30,388	30,244	30,237	30,277	30,293	30,229	30,218	30,336	30,298	30,266			30,171	19,454	19,392	19,395
		51480	503,81																										519,23	503,21
		51540	503,09																										519,23	503,21
		51552		11,025	19,377	19,388	30,404	30,41	30,252	30,258	30,297	30,289	30,251	30,262	30,351	30,317	30,285					19,391	19,395
		51600	503,52															7,52	0					-0,99	-1,47	-0,16	-0,05	-0,54	519,23	503,21	130,18
		51648		11,040	19,377	19,388	30,425	30,42	30,266	30,269	30,299	30,311	30,265	30,278	30,363	30,325	30,297			30,178	19,459	19,394	19,395
		51660	503																										519,23	503,21
		51720	503,46																										519,23	503,21
		51744		11,058	19,377	19,388	30,438	30,442	30,284	30,326	30,327	30,341	30,273	30,27	30,379	30,335	30,317					19,393	19,392
		51780	504,12																										519,23	503,21
		51840	504,09	11,073	19,379	19,388	30,456	30,457	30,297	30,312	30,321	30,341	30,285	30,295	30,394	30,361	30,326			30,229	19,459	19,392	19,394						519,23	503,21
		51900	503,43															7,51											518,86	503,21
		51936		11,092	19,372	19,39	30,471	30,475	30,322	30,347	30,344	30,371	30,309	30,292	30,41	30,372	30,346					19,392	19,39
		51960	502,54																										518,86	503,21
		52020	503,32																										518,86	503,21
		52032		11,112	19,376	19,387	30,491	30,495	30,327	30,385	30,367	30,378	30,329	30,307	30,427	30,394	30,364			30,228	19,454	19,387	19,391
		52080	503,16																										518,86	503,21
		52128		11,121	19,377	19,387	30,502	30,505	30,348	30,409	30,387	30,381	30,34	30,335	30,443	30,403	30,381					19,391	19,394
		52140	503,83																										518,86	503,21
		52200	503,42															7,51	0					-1,01	-1,49	-0,17	-0,07	-0,58	518,86	503,21	130,16
		52224		11,132	19,377	19,386	30,516	30,512	30,358	30,369	30,399	30,379	30,37	30,352	30,457	30,432	30,390			30,285	19,459	19,39	19,393
		52260	504,53																										518,86	503,21
		52320	504,73	11,142	19,378	19,388	30,526	30,523	30,367	30,374	30,393	30,419	30,394	30,353	30,469	30,44	30,401					19,392	19,392						518,86	503,21
		52380	503,75																										518,39	503,21
		52416		11,159	19,377	19,387	30,537	30,545	30,383	30,396	30,441	30,413	30,399	30,389	30,482	30,455	30,420			30,326	19,454	19,393	19,395
		52440	503,35																										518,39	503,21
		52500	502,41															7,49											518,12	503,21
		52512		11,178	19,377	19,388	30,562	30,56	30,406	30,416	30,429	30,467	30,387	30,405	30,5	30,468	30,435					19,392	19,395
		52560	502,05																										518,12	503,21
		52608		11,191	19,377	19,388	30,576	30,57	30,414	30,432	30,469	30,462	30,409	30,424	30,513	30,479	30,450			30,359	19,463	19,392	19,396
		52620	501,78																										518,39	503,21
		52680	501,93																										518,39	503,21
		52704		11,208	19,377	19,386	30,589	30,59	30,441	30,452	30,461	30,49	30,416	30,422	30,53	30,498	30,464					19,392	19,395
		52740	501,51																										519,12	503,21
		52800	502,22	11,229	19,377	19,385	30,611	30,61	30,444	30,49	30,48	30,503	30,443	30,438	30,546	30,503	30,481	7,49	0	30,39	19,453	19,394	19,396	-1,03	-1,52	-0,18	-0,09	-0,59	519,12	503,21	129,96
		52860	503,21																										519,75	503,21
		52896		11,237	19,377	19,387	30,618	30,621	30,474	30,524	30,501	30,504	30,462	30,447	30,561	30,528	30,500					19,393	19,401
		52920	503,6																										519,75	503,21
		52980	503,64																										519,75	503,21
		52992		11,256	19,378	19,388	30,638	30,64	30,483	30,51	30,528	30,53	30,457	30,465	30,577	30,545	30,512			30,427	19,458	19,395	19,398
		53040	503,54																										519,75	503,21
		53088		11,268	19,377	19,388	30,649	30,652	30,507	30,521	30,538	30,523	30,489	30,479	30,59	30,556	30,525					19,395	19,399
		53100	503,72															7,48											519,49	503,21
		53160	503,45																										519,49	503,21
		53184		11,281	19,377	19,388	30,662	30,666	30,522	30,527	30,533	30,564	30,505	30,505	30,605	30,575	30,542			30,446	19,465	19,396	19,398
		53220	503,79																										519,49	503,21
		53280	503,83	11,298	19,378	19,384	30,676	30,681	30,512	30,542	30,57	30,56	30,526	30,505	30,62	30,582	30,552					19,396	19,397						519,49	503,21
		53340	503,22																										519,49	503,21
		53376		11,312	19,377	19,388	30,692	30,697	30,532	30,558	30,579	30,581	30,532	30,519	30,632	30,607	30,568			30,469	19,466	19,397	19,398
		53400	503,88															7,47	0					-1,01	-1,49	-0,17	-0,06	-0,55	519,49	503,21	129,92
		53460	502,82																										519,23	503,21
		53472		11,323	19,378	19,387	30,702	30,709	30,549	30,586	30,577	30,602	30,557	30,544	30,648	30,614	30,585					19,393	19,399
		53520	503,37																										519,23	503,21
		53568		11,338	19,378	19,388	30,719	30,724	30,61	30,585	30,623	30,606	30,566	30,559	30,662	30,637	30,606			30,503	19,462	19,393	19,397
		53580	502,5																										519,23	503,21
		53640	502,69																										519,23	503,21
		53664		11,356	19,377	19,388	30,737	30,739	30,587	30,609	30,626	30,627	30,585	30,58	30,68	30,649	30,618					19,393	19,397
		53700	504,46															7,46											519,59	503,21
		53760	504,16	11,372	19,379	19,389	30,754	30,757	30,593	30,635	30,631	30,64	30,596	30,583	30,696	30,661	30,629			30,512	19,464	19,394	19,397						519,59	503,21
		53820	504,63																										519,12	503,21
		53856		11,390	19,375	19,388	30,772	30,772	30,608	30,631	30,664	30,657	30,612	30,604	30,708	30,68	30,645					19,394	19,397
		53880	503,19																										519,12	503,21
		53940	502,37																										518,65	503,21
		53952		11,402	19,378	19,389	30,783	30,788	30,608	30,643	30,677	30,667	30,646	30,625	30,724	30,68	30,659			30,565	19,468	19,394	19,396
		54000	502,04															7,45	0					-1,04	-1,52	-0,19	-0,1	-0,58	518,65	503,21	129,94
		54048		11,412	19,377	19,39	30,795	30,796	30,622	30,65	30,702	30,676	30,641	30,633	30,739	30,696	30,670					19,395	19,394
		54060	502,47																										518,96	503,21
		54120	504,23																										518,96	503,21
		54144		11,431	19,379	19,388	30,813	30,815	30,643	30,664	30,71	30,696	30,66	30,644	30,753	30,712	30,685			30,592	19,472	19,394	19,398
		54180	504,27																										518,96	503,21
		54240	503,91	11,448	19,376	19,389	30,827	30,834	30,658	30,692	30,73	30,714	30,661	30,7	30,767	30,726	30,706					19,397	19,4						518,96	503,21
		54300	503,61															7,46											518,49	503,21
		54336		11,457	19,379	19,389	30,843	30,84	30,686	30,699	30,725	30,734	30,67	30,703	30,779	30,731	30,716			30,604	19,462	19,394	19,398
		54360	503,54																										518,49	503,21
		54420	502,36																										518,49	503,21
		54432		11,474	19,379	19,386	30,856	30,856	30,701	30,72	30,742	30,75	30,68	30,707	30,795	30,752	30,731					19,394	19,398
[truncated: 476 more rows]
