# Supplementary material for: Data from calorimetric decay heat measurements of five used PWR 17x17 nuclear fuel assemblies
Source: Data Brief. 2019 Dec 2;28:104917. doi: 10.1016/j.dib.2019.104917 (PMC6926112; doi:10.1016/j.dib.2019.104917)
Supplement: Multimedia component 1 [file mmc1.zip › Data/Calibration data from model measurements/EV_500W_2018-11-15.xlsx]

## Sheet: EV 500W 2018-11-15
Tinfo1	Tinfo2	Logg_tid	T1	T2	T3	T4	T5	T6	T7	T8	T9	T10	T11	T12	T13	T14	T15	T16	T17	T18	T19	T20	T21	T22	T23	T24	T25	T26	T27	T28	T29	T30
KSN	EV 500 W
Kalib. Temperaturstegringsprincipen	EV 500W 2018-11-15
KA701	KA702
40	-82
0,00528	0,00520
KA703	KA704
-29	-239
0,00374	0,00517
KA705	KALIB.TEMP
-118	0,0
0,00538	FÖRSTÄRKNING
	007
			_251KA901_A_kW	_251KA509	_251KA501_B1	_251KA501_B2	_251KA502_B1	_251KA502_B2	_251KA511_B1	_251KA511_B2	_251KA511_B3	_251KA511_B4	_251KA511_B5	_251KA511_B6	_251KA511_B7	_251KA511_B8	_251KA511	_251KA751_Vikt	_251KA101	_251KA521_B1	_251KA522_B1	_251KA531_B1	_251KA531_B2	_251KA701	_251KA702	_251KA703	_251KA704	_251KA705	_251EA1	EA1_Börvärde	_251KA901_B_PA
			W	°C	°C	°C	°C	°C	°C	°C	°C	°C	°C	°C	°C	°C	°C	kg	bar	°C	°C	°C	°C	Gy/h	Gy/h	Gy/h	Gy/h	Gy/h	W	W	W
Thu Nov 15 2018 11:29:58		60	499,2																										512,92	499,31
		96		0,239	17,121	17,178	17,387	17,391	17,286	17,295	17,3	17,304	17,261	17,268	17,365	17,257	17,292					19,526	19,53
		120	499,18																										512,92	499,31
		180	499,76																										512,92	499,31
		192		-0,107	17,53	17,556	17,432	17,44	17,269	17,276	17,306	17,309	17,266	17,296	17,424	17,305	17,306			17,294	19,524	19,528	19,535
		240	498,02																										512,92	499,31
		288		-0,375	17,83	17,857	17,47	17,467	17,264	17,268	17,299	17,339	17,273	17,326	17,472	17,352	17,324					19,527	19,53
		300	497,78															9,74											512,92	499,31
		360	498,71																										512,92	499,31
		384		-0,640	18,128	18,154	17,495	17,507	17,267	17,263	17,3	17,364	17,294	17,351	17,515	17,391	17,343			17,305	19,518	19,526	19,527
		420	498,78																										513,5	499,31
		480	499,33	-0,847	18,362	18,384	17,524	17,527	17,282	17,283	17,351	17,391	17,315	17,379	17,555	17,435	17,374					19,527	19,532						513,5	499,31
		540	499,19																										513,5	499,31
		576		-1,005	18,573	18,594	17,576	17,581	17,294	17,316	17,4	17,422	17,357	17,413	17,592	17,471	17,408			17,328	19,52	19,528	19,529
		600	499,37															9,68	0					-1,21	-1,59	-0,3	-0,12	-0,63	513,5	499,31	128,38
		660	500,07																										513,5	499,31
		672		-1,154	18,745	18,763	17,601	17,6	17,315	17,353	17,463	17,452	17,372	17,448	17,643	17,505	17,444					19,526	19,528
		720	499,45																										513,5	499,31
		768		-1,241	18,881	18,898	17,645	17,652	17,367	17,426	17,484	17,501	17,401	17,449	17,683	17,556	17,483			17,415	19,519	19,528	19,53
		780	498,83																										513,19	499,31
		840	498,34																										513,19	499,31
		864		-1,321	18,991	19,004	17,672	17,68	17,391	17,433	17,491	17,548	17,428	17,431	17,721	17,574	17,502					19,523	19,53
		900	497,97															9,63											513,19	499,31
		960	498,93	-1,369	19,075	19,089	17,706	17,719	17,43	17,48	17,584	17,511	17,455	17,502	17,764	17,621	17,543			17,442	19,516	19,528	19,529						513,19	499,31
		1020	498,21																										513,55	499,31
		1056		-1,422	19,143	19,159	17,727	17,73	17,541	17,498	17,545	17,564	17,54	17,516	17,796	17,664	17,583					19,527	19,528
		1080	499,21																										513,55	499,31
		1140	500,71																										513,82	499,31
		1152		-1,424	19,201	19,212	17,78	17,785	17,557	17,561	17,614	17,625	17,566	17,538	17,833	17,694	17,624			17,5	19,513	19,526	19,525
		1200	500,23															9,59	0					-1,16	-1,53	-0,26	-0,06	-0,56	513,82	499,31	128,63
		1248		-1,435	19,242	19,256	17,817	17,811	17,572	17,569	17,653	17,65	17,592	17,589	17,874	17,724	17,653					19,527	19,531
		1260	499,9																										513,19	499,31
		1320	499,16																										513,19	499,31
		1344		-1,436	19,281	19,293	17,852	17,849	17,623	17,592	17,731	17,672	17,637	17,64	17,911	17,769	17,697			17,569	19,514	19,526	19,528
		1380	498,82																										513,19	499,31
		1440	499,29	-1,445	19,312	19,322	17,867	17,877	17,692	17,644	17,692	17,696	17,675	17,675	17,951	17,806	17,729					19,524	19,527						513,19	499,31
		1500	498,86															9,55											513,19	499,31
		1536		-1,432	19,336	19,349	17,912	17,91	17,693	17,67	17,763	17,728	17,701	17,694	17,98	17,828	17,757			17,667	19,513	19,526	19,526
		1560	500,18																										513,19	499,31
		1620	500,09																										513,19	499,31
		1632		-1,422	19,36	19,371	17,94	17,947	17,744	17,723	17,79	17,771	17,737	17,719	18,023	17,866	17,797					19,523	19,527
		1680	499,31																										513,19	499,31
		1728		-1,407	19,375	19,389	17,969	17,98	17,756	17,748	17,798	17,821	17,782	17,764	18,055	17,901	17,828			17,729	19,514	19,526	19,529
		1740	499,24																										513,19	499,31
		1800	498,79															9,51	0					-1,14	-1,51	-0,24	-0,04	-0,54	513,19	499,31	128,56
		1824		-1,375	19,391	19,402	18,022	18,022	17,777	17,806	17,874	17,847	17,801	17,791	18,234	17,932	17,883					19,524	19,53
		1860	498,92																										513,19	499,31
		1920	499	-1,363	19,408	19,418	18,047	18,052	17,814	17,822	17,873	17,931	17,826	17,84	18,228	17,976	17,914			17,814	19,516	19,528	19,532						513,19	499,31
		1980	498,95																										513,19	499,31
		2016		-1,320	19,413	19,424	18,093	18,104	17,852	17,882	17,937	17,955	17,881	17,857	18,175	18,014	17,944					19,527	19,53
		2040	499,41																										513,19	499,31
		2100	499,42															9,48											513,19	499,31
		2112		-1,315	19,425	19,438	18,113	18,119	17,853	17,885	17,963	17,956	17,887	17,882	18,238	18,035	17,962			17,841	19,518	19,528	19,528
		2160	499,74																										513,19	499,31
		2208		-1,288	19,433	19,444	18,151	18,151	17,88	17,929	18,004	17,976	17,902	17,924	18,258	18,085	17,995					19,527	19,528
		2220	499,47																										512,92	499,31
		2280	500,7																										512,92	499,31
		2304		-1,257	19,44	19,452	18,188	18,19	17,954	17,952	18,029	18,03	17,983	17,962	18,287	18,111	18,038			17,885	19,52	19,526	19,529
		2340	499,28																										512,56	499,31
		2400	499,27	-1,257	19,448	19,454	18,194	18,193	17,982	17,987	18,046	18,01	17,996	17,979	18,318	18,138	18,057	9,46	0			19,528	19,527	-1,17	-1,55	-0,27	-0,09	-0,59	512,56	499,31	128,35
		2460	499																										512,56	499,31
		2496		-1,215	19,454	19,46	18,238	18,245	18,07	18,017	18,065	18,068	18,028	18,083	18,343	18,173	18,106			17,977	19,521	19,527	19,528
		2520	499,96																										512,56	499,31
		2580	498,96																										512,56	499,31
		2592		-1,192	19,458	19,467	18,27	18,272	18,092	18,077	18,104	18,107	18,052	18,081	18,378	18,205	18,137					19,525	19,531
		2640	498,31																										512,56	499,31
		2688		-1,154	19,46	19,475	18,313	18,315	18,13	18,118	18,162	18,173	18,094	18,092	18,415	18,231	18,177			18,06	19,52	19,527	19,528
		2700	498,3															9,45											512,92	499,31
		2760	499,76																										512,92	499,31
		2784		-1,131	19,464	19,475	18,335	18,342	18,156	18,126	18,17	18,177	18,142	18,112	18,458	18,265	18,201					19,528	19,527
		2820	499,19																										512,92	499,31
		2880	498,29	-1,099	19,467	19,478	18,372	18,374	18,188	18,165	18,194	18,208	18,181	18,153	18,493	18,311	18,237			18,117	19,523	19,526	19,53						512,92	499,31
		2940	498,93																										512,92	499,31
		2976		-1,051	19,472	19,48	18,419	18,43	18,236	18,196	18,274	18,268	18,206	18,18	18,529	18,338	18,278					19,526	19,528
		3000	499,69															9,42	0					-1,2	-1,57	-0,29	-0,11	-0,61	512,92	499,31	128,67
		3060	500,67																										512,92	499,31
		3072		-1,024	19,474	19,482	18,453	18,455	18,224	18,216	18,278	18,316	18,228	18,227	18,55	18,339	18,297			18,173	19,523	19,527	19,53
		3120	500,4																										512,92	499,31
		3168		-0,992	19,475	19,484	18,486	18,489	18,248	18,258	18,328	18,353	18,254	18,245	18,59	18,409	18,336					19,531	19,532
		3180	499,73																										512,29	499,31
		3240	498,18																										512,29	499,31
		3264		-0,967	19,476	19,487	18,512	18,518	18,268	18,286	18,325	18,384	18,273	18,268	18,624	18,428	18,357			18,22	19,521	19,527	19,531
		3300	499,59															9,40											512,29	499,31
		3360	499,89	-0,922	19,477	19,487	18,561	18,558	18,307	18,325	18,431	18,367	18,318	18,311	18,662	18,46	18,398					19,527	19,531						512,29	499,31
		3420	498,59																										512,29	499,31
		3456		-0,921	19,481	19,488	18,562	18,566	18,351	18,373	18,371	18,405	18,356	18,443	18,693	18,504	18,437			18,288	19,523	19,525	19,532
		3480	498,89																										512,29	499,31
		3540	498,02																										512,29	499,31
		3552		-0,877	19,479	19,49	18,608	18,607	18,37	18,388	18,458	18,444	18,371	18,488	18,723	18,527	18,471					19,526	19,528
		3600	499,45															9,40	0					-1,18	-1,56	-0,28	-0,1	-0,6	512,29	499,31	128,81
		3648		-0,832	19,483	19,492	18,654	18,658	18,428	18,414	18,462	18,529	18,375	18,468	18,757	18,556	18,499			18,399	19,521	19,526	19,529
		3660	499,12																										512,61	499,31
		3720	498,95																										512,61	499,31
		3744		-0,807	19,483	19,493	18,682	18,68	18,456	18,455	18,544	18,504	18,418	18,503	18,796	18,586	18,533					19,526	19,53
		3780	499,79																										512,61	499,31
		3840	498,92	-0,770	19,483	19,495	18,716	18,721	18,468	18,494	18,518	18,608	18,46	18,564	18,832	18,622	18,571			18,433	19,524	19,525	19,53						512,61	499,31
		3900	499,7															9,37											512,61	499,31
		3936		-0,746	19,486	19,494	18,744	18,745	18,491	18,51	18,578	18,596	18,542	18,554	18,724	18,66	18,582					19,526	19,529
		3960	499,19																										512,61	499,31
		4020	499,04																										512,61	499,31
		4032		-0,713	19,483	19,491	18,78	18,769	18,531	18,559	18,583	18,642	18,556	18,555	18,757	18,706	18,611			18,529	19,523	19,527	19,531
		4080	498,9																										512,61	499,31
		4128		-0,693	19,487	19,496	18,803	18,795	18,561	18,56	18,648	18,626	18,593	18,652	18,786	18,715	18,643					19,527	19,531
		4140	499,39																										512,61	499,31
		4200	499,68															9,36	0					-1,2	-1,58	-0,29	-0,1	-0,61	512,61	499,31	129,23
		4224		-0,652	19,487	19,496	18,834	18,845	18,576	18,601	18,66	18,694	18,619	18,684	18,823	18,758	18,677			18,589	19,522	19,526	19,529
		4260	499,68																										512,61	499,31
		4320	499,32	-0,616	19,487	19,498	18,871	18,881	18,592	18,641	18,71	18,732	18,635	18,708	18,851	18,78	18,706					19,524	19,533						512,61	499,31
		4380	498,92																										512,61	499,31
		4416		-0,574	19,487	19,496	18,92	18,915	18,696	18,717	18,803	18,729	18,675	18,667	18,888	18,823	18,750			18,624	19,523	19,526	19,527
		4440	498,21																										512,61	499,31
		4500	498,72															9,35											512,98	499,31
		4512		-0,554	19,49	19,497	18,939	18,94	18,692	18,717	18,723	18,817	18,713	18,732	18,918	18,847	18,770					19,526	19,526
		4560	499,12																										512,98	499,31
		4608		-0,517	19,489	19,497	18,969	18,982	18,74	18,735	18,804	18,831	18,768	18,769	18,953	18,9	18,812			18,692	19,524	19,527	19,53
		4620	498,73																										512,98	499,31
		4680	498,07																										512,98	499,31
		4704		-0,521	19,489	19,498	18,97	18,975	18,744	18,755	18,816	18,786	18,822	18,797	18,982	18,924	18,828					19,524	19,528
		4740	498,61																										513,35	499,31
		4800	498,55	-0,475	19,49	19,499	19,02	19,019	18,794	18,802	18,825	18,859	18,854	18,905	19,006	18,952	18,875	9,34	0	18,76	19,53	19,526	19,525	-1,2	-1,58	-0,27	-0,09	-0,59	513,35	499,31	129,11
		4860	499,21																										513,71	499,31
		4896		-0,430	19,489	19,502	19,064	19,067	18,839	18,838	18,9	18,929	18,856	18,95	19,037	18,972	18,915					19,527	19,532
		4920	501,27																										513,71	499,31
		4980	502,11																										513,35	499,31
		4992		-0,389	19,488	19,5	19,101	19,109	18,863	18,882	18,952	18,971	18,87	18,976	19,077	18,992	18,948			18,849	19,525	19,526	19,531
		5040	501,39																										513,35	499,31
		5088		-0,358	19,492	19,5	19,134	19,143	18,886	18,9	18,939	19,019	18,88	18,983	19,112	19,033	18,969					19,533	19,532
		5100	499,58															9,34											512,09	499,31
		5160	499,69																										512,09	499,31
		5184		-0,328	19,49	19,501	19,169	19,165	18,902	18,984	18,995	19,011	18,912	19,022	19,142	19,068	19,004			18,882	19,525	19,531	19,537
		5220	498,31																										512,09	499,31
		5280	498,37	-0,294	19,492	19,501	19,202	19,202	18,922	19,008	19,038	19,065	18,925	19,021	19,176	19,096	19,031					19,531	19,535						512,09	499,31
		5340	498,48																										512,09	499,31
		5376		-0,270	19,491	19,502	19,225	19,229	18,957	19,073	19,04	19,107	18,946	19,044	19,209	19,141	19,065			18,963	19,532	19,532	19,534
		5400	498,17															9,32	0					-1,16	-1,47	-0,22	-0,01	-0,51	512,09	499,31	129,77
		5460	498,09																										512,45	499,31
		5472		-0,228	19,491	19,503	19,271	19,266	19,006	19,112	19,08	19,146	18,994	19	19,244	19,173	19,094					19,532	19,532
		5520	498,52																										512,45	499,31
		5568		-0,195	19,492	19,503	19,299	19,306	19,088	19,101	19,156	19,124	19,048	19,039	19,277	19,22	19,132			19,025	19,528	19,534	19,533
		5580	498,48																										512,87	499,31
		5640	499,55																										512,87	499,31
		5664		-0,163	19,492	19,5	19,331	19,336	19,127	19,105	19,141	19,185	19,115	19,073	19,306	19,267	19,165					19,526	19,53
		5700	499,9															9,31											512,87	499,31
		5760	499,91	-0,137	19,491	19,502	19,364	19,356	19,133	19,166	19,192	19,201	19,171	19,123	19,341	19,285	19,202			19,096	19,528	19,525	19,532						512,87	499,31
		5820	499,54																										512,56	499,31
		5856		-0,120	19,492	19,501	19,381	19,371	19,161	19,163	19,218	19,204	19,189	19,137	19,365	19,306	19,218					19,525	19,527
		5880	499,05																										512,56	499,31
		5940	498,26																										512,56	499,31
		5952		-0,085	19,49	19,502	19,407	19,415	19,198	19,184	19,26	19,248	19,202	19,222	19,398	19,355	19,258			19,15	19,528	19,524	19,529
		6000	499,02															9,31	0					-1,17	-1,55	-0,27	-0,08	-0,59	512,56	499,31	129,78
		6048		-0,049	19,492	19,5	19,443	19,452	19,283	19,237	19,292	19,274	19,28	19,227	19,428	19,354	19,297					19,526	19,531
		6060	499,1																										512,87	499,31
		6120	499,66																										512,87	499,31
		6144		-0,015	19,492	19,503	19,478	19,487	19,303	19,286	19,333	19,306	19,3	19,262	19,456	19,402	19,331			19,23	19,53	19,524	19,531
		6180	500,06																										512,87	499,31
		6240	500,04	0,011	19,493	19,502	19,512	19,506	19,29	19,283	19,34	19,364	19,316	19,324	19,488	19,437	19,355					19,527	19,533						512,87	499,31
		6300	500,42															9,29											512,61	499,31
		6336		0,066	19,489	19,5	19,557	19,564	19,312	19,34	19,415	19,412	19,323	19,367	19,518	19,455	19,393			19,29	19,531	19,527	19,531
		6360	499,5																										512,61	499,31
		6420	499,58																										512,24	499,31
		6432		0,084	19,492	19,503	19,581	19,582	19,349	19,369	19,417	19,456	19,347	19,381	19,555	19,494	19,421					19,528	19,527
		6480	499,78																										512,24	499,31
		6528		0,114	19,493	19,501	19,612	19,609	19,397	19,397	19,459	19,448	19,397	19,398	19,589	19,529	19,452			19,315	19,533	19,525	19,53
		6540	499,75																										512,24	499,31
		6600	498,83															9,29	0					-1,18	-1,55	-0,27	-0,09	-0,59	512,24	499,31	130,01
		6624		0,133	19,494	19,501	19,625	19,637	19,43	19,422	19,448	19,471	19,418	19,414	19,622	19,564	19,474					19,522	19,531
		6660	499,31																										512,24	499,31
		6720	498,63	0,176	19,492	19,503	19,671	19,676	19,484	19,466	19,514	19,504	19,467	19,454	19,647	19,585	19,515			19,432	19,531	19,524	19,526						512,24	499,31
		6780	498,77																										512,24	499,31
		6816		0,199	19,492	19,503	19,691	19,701	19,494	19,477	19,534	19,536	19,527	19,482	19,676	19,618	19,543					19,525	19,529
		6840	498,73																										512,24	499,31
		6900	498,24															9,29											512,24	499,31
		6912		0,234	19,492	19,499	19,728	19,731	19,506	19,514	19,561	19,587	19,549	19,525	19,705	19,646	19,574			19,469	19,533	19,525	19,532
		6960	498,85																										512,24	499,31
		7008		0,277	19,492	19,504	19,772	19,777	19,55	19,568	19,632	19,606	19,568	19,537	19,745	19,681	19,611					19,528	19,531
		7020	499,25																										512,61	499,31
		7080	499,42																										512,61	499,31
		7104		0,310	19,493	19,504	19,806	19,811	19,59	19,579	19,654	19,665	19,579	19,573	19,777	19,721	19,642			19,522	19,532	19,528	19,529
		7140	497,95																										512,61	499,31
		7200	498,24	0,350	19,492	19,502	19,842	19,852	19,613	19,682	19,683	19,698	19,599	19,591	19,812	19,741	19,677	9,27	0			19,53	19,532	-1,1	-1,57	-0,29	-0,11	-0,61	512,61	499,31	129,45
		7260	498,52																										513,14	499,31
		7296		0,363	19,493	19,503	19,859	19,863	19,64	19,665	19,713	19,703	19,666	19,633	19,846	19,794	19,708			19,596	19,53	19,528	19,533
		7320	500,01																										513,14	499,31
		7380	499,93																										513,14	499,31
		7392		0,400	19,492	19,506	19,901	19,897	19,737	19,683	19,723	19,727	19,716	19,663	19,874	19,815	19,742					19,528	19,529
		7440	500,73																										513,14	499,31
		7488		0,404	19,494	19,504	19,9	19,905	19,707	19,714	19,751	19,727	19,701	19,692	19,903	19,844	19,755			19,659	19,532	19,526	19,529
		7500	500,8															9,27											512,66	499,31
		7560	500,23																										512,66	499,31
		7584		0,464	19,492	19,503	19,958	19,965	19,784	19,739	19,788	19,819	19,737	19,738	19,928	19,871	19,801					19,522	19,526
		7620	499,15																										512,24	499,31
		7680	498,83	0,495	19,494	19,502	19,993	19,993	19,808	19,794	19,866	19,821	19,781	19,755	19,969	19,902	19,837			19,709	19,533	19,52	19,525						512,24	499,31
		7740	499,01																										512,24	499,31
		7776		0,519	19,492	19,503	20,019	20,015	19,833	19,829	19,85	19,833	19,806	19,781	20,132	19,944	19,876					19,521	19,524
		7800	499,94															9,27	0					-1,18	-1,51	-0,24	-0,05	-0,54	512,24	499,31	128,89
		7860	498,81																										512,24	499,31
		7872		0,564	19,492	19,505	20,059	20,067	19,862	19,866	19,894	19,901	19,867	19,818	20,124	19,97	19,913			19,792	19,53	19,52	19,526
		7920	499,49																										512,24	499,31
		7968		0,580	19,493	19,502	20,08	20,074	19,879	19,876	19,911	19,926	19,89	19,859	20,119	19,994	19,932					19,522	19,525
		7980	498,53																										512,24	499,31
		8040	499																										512,24	499,31
		8064		0,597	19,494	19,502	20,094	20,096	19,895	19,895	19,945	19,942	19,921	19,886	20,123	20,033	19,955			19,886	19,534	19,525	19,527
		8100	498,23															9,26											512,66	499,31
		8160	498,83	0,634	19,494	19,503	20,127	20,138	19,965	19,923	19,95	19,988	19,943	19,922	20,134	20,054	19,985					19,524	19,528						512,66	499,31
		8220	499,59																										513,08	499,31
		8256		0,682	19,492	19,503	20,175	20,184	19,973	19,971	20,012	20,048	19,96	19,999	20,158	20,078	20,025			19,917	19,535	19,525	19,53
		8280	500,12																										513,08	499,31
		8340	499,68																										513,08	499,31
		8352		0,713	19,493	19,503	20,21	20,212	19,99	20,042	20,075	20,058	19,99	19,989	20,184	20,116	20,055					19,529	19,528
		8400	499,75															9,26	0					-1,15	-1,51	-0,24	-0,05	-0,55	513,08	499,31	128,71
		8448		0,721	19,494	19,505	20,216	20,224	20,018	20,007	20,061	20,046	20,022	20,022	20,209	20,149	20,067			20,006	19,535	19,528	19,522
		8460	499,2																										512,77	499,31
		8520	499,44																										512,77	499,31
		8544		0,769	19,497	19,508	20,273	20,27	20,075	20,051	20,1	20,117	20,035	20,067	20,236	20,181	20,108					19,528	19,531
		8580	498,23																										512,77	499,31
		8640	498,41	0,802	19,495	19,509	20,301	20,307	20,087	20,09	20,118	20,186	20,074	20,094	20,27	20,218	20,142			20,042	19,536	19,526	19,53						512,77	499,31
		8700	498,37															9,25											513,19	499,31
		8736		0,836	19,496	19,505	20,332	20,341	20,109	20,121	20,203	20,192	20,122	20,105	20,304	20,226	20,173					19,528	19,531
		8760	499,27																										513,19	499,31
		8820	498,88																										513,19	499,31
		8832		0,857	19,493	19,506	20,358	20,354	20,102	20,161	20,201	20,208	20,153	20,138	20,338	20,284	20,198			20,119	19,536	19,53	19,535
		8880	498,44																										513,19	499,31
		8928		0,898	19,495	19,504	20,392	20,402	20,157	20,207	20,219	20,264	20,157	20,168	20,366	20,315	20,232					19,526	19,532
		8940	499,16																										513,19	499,31
		9000	499,97															9,25	0					-1,26	-1,63	-0,33	-0,16	-0,67	513,19	499,31	128,74
		9024		0,932	19,495	19,505	20,427	20,437	20,227	20,283	20,282	20,297	20,166	20,174	20,399	20,345	20,272			20,134	19,534	19,528	19,532
		9060	499,28																										513,19	499,31
		9120	499,22	0,957	19,495	19,506	20,454	20,461	20,257	20,309	20,295	20,304	20,209	20,219	20,435	20,383	20,301					19,528	19,533						513,19	499,31
		9180	499,67																										513,19	499,31
		9216		0,979	19,496	19,506	20,482	20,479	20,271	20,271	20,314	20,302	20,271	20,226	20,463	20,401	20,315			20,179	19,535	19,529	19,529
		9240	499,47																										513,19	499,31
		9300	499,08															9,23											513,19	499,31
		9312		1,020	19,495	19,504	20,516	20,523	20,293	20,287	20,348	20,363	20,279	20,244	20,491	20,443	20,343					19,535	19,523
		9360	498,93																										513,19	499,31
		9408		1,033	19,498	19,506	20,532	20,537	20,374	20,352	20,362	20,343	20,364	20,294	20,519	20,467	20,384			20,264	19,537	19,522	19,533
		9420	498,68																										513,19	499,31
		9480	498,59																										513,19	499,31
		9504		1,064	19,493	19,51	20,564	20,568	20,374	20,386	20,406	20,372	20,412	20,359	20,544	20,497	20,419					19,528	19,53
		9540	500,75																										513,55	499,31
		9600	499,69	1,089	19,494	19,504	20,585	20,591	20,39	20,408	20,411	20,408	20,411	20,388	20,567	20,525	20,439	9,23	0	20,363	19,535	19,53	19,529	-1,17	-1,54	-0,26	-0,07	-0,56	513,55	499,31	128,56
		9660	499,25																										513,19	499,31
		9696		1,140	19,495	19,505	20,643	20,638	20,456	20,439	20,459	20,504	20,438	20,429	20,6	20,555	20,485					19,528	19,532
		9720	499,23																										513,19	499,31
		9780	498,83																										513,19	499,31
		9792		1,169	19,495	19,503	20,666	20,67	20,463	20,472	20,518	20,518	20,456	20,44	20,634	20,573	20,509			20,424	19,534	19,527	19,531
		9840	499,28																										513,19	499,31
		9888		1,183	19,494	19,511	20,684	20,687	20,499	20,487	20,525	20,543	20,516	20,466	20,667	20,613	20,540					19,528	19,531
		9900	499,08															9,23											513,19	499,31
		9960	498,79																										513,19	499,31
		9984		1,225	19,5	19,509	20,73	20,728	20,504	20,507	20,542	20,585	20,547	20,503	20,691	20,642	20,565			20,46	19,532	19,528	19,529
		10020	499,66																										513,45	499,31
		10080	499,89	1,247	19,497	19,507	20,749	20,749	20,51	20,533	20,607	20,613	20,553	20,54	20,722	20,676	20,594					19,527	19,531						513,45	499,31
		10140	499,45																										513,45	499,31
		10176		1,279	19,496	19,508	20,775	20,787	20,568	20,563	20,616	20,644	20,579	20,569	20,758	20,7	20,625			20,536	19,538	19,528	19,531
		10200	499,44															9,22	0					-1,2	-1,57	-0,29	-0,11	-0,61	513,45	499,31	128,37
		10260	498,11																										513,45	499,31
		10272		1,316	19,497	19,509	20,812	20,826	20,589	20,625	20,674	20,654	20,638	20,608	20,787	20,721	20,662					19,528	19,53
		10320	497,95																										513,45	499,31
		10368		1,327	19,502	19,511	20,828	20,84	20,621	20,61	20,659	20,686	20,642	20,612	20,814	20,758	20,675			20,603	19,537	19,528	19,528
		10380	498,7																										513,92	499,31
		10440	500,1																										513,92	499,31
		10464		1,369	19,502	19,508	20,87	20,878	20,643	20,645	20,693	20,717	20,681	20,665	20,847	20,796	20,711					19,528	19,528
		10500	500,71															9,21											513,92	499,31
		10560	500,25	1,400	19,498	19,505	20,898	20,906	20,675	20,691	20,738	20,758	20,712	20,704	20,876	20,822	20,747			20,687	19,537	19,528	19,531						513,92	499,31
		10620	500,01																										513,4	499,31
		10656		1,442	19,492	19,508	20,943	20,942	20,72	20,713	20,79	20,783	20,747	20,749	20,907	20,845	20,782					19,527	19,539
		10680	499,48																										513,4	499,31
		10740	499,85																										513,4	499,31
		10752		1,461	19,499	19,506	20,964	20,964	20,771	20,749	20,811	20,808	20,782	20,802	20,938	20,869	20,816			20,727	19,539	19,527	19,532
		10800	499,52															9,21	0					-1,2	-1,58	-0,29	-0,11	-0,61	513,4	499,31	128,82
		10848		1,499	19,499	19,505	20,999	21,004	20,784	20,794	20,84	20,853	20,788	20,859	20,97	20,904	20,849					19,526	19,532
		10860	499,28																										513,4	499,31
		10920	499,19																										513,4	499,31
		10944		1,522	19,499	19,508	21,026	21,025	20,789	20,811	20,871	20,887	20,777	20,899	21	20,929	20,870			20,78	19,539	19,527	19,53
		10980	499,17																										513,4	499,31
		11040	499,97	1,558	19,497	19,505	21,06	21,058	20,797	20,835	20,863	20,937	20,813	20,876	21,03	20,962	20,889					19,528	19,53						513,4	499,31
		11100	499,27															9,20											513,4	499,31
		11136		1,582	19,498	19,508	21,084	21,086	20,829	20,852	20,92	20,955	20,852	20,883	21,062	20,976	20,916			20,891	19,54	19,527	19,531
		11160	500,38																										513,4	499,31
		11220	500,31																										513,4	499,31
		11232		1,621	19,493	19,513	21,123	21,126	20,905	20,935	20,982	20,966	20,892	20,881	21,093	21,022	20,960					19,529	19,528
		11280	500,05																										513,4	499,31
		11328		1,657	19,498	19,508	21,156	21,164	20,928	20,967	21,014	20,989	20,913	20,91	21,124	21,067	20,989			20,862	19,539	19,526	19,528
		11340	500,3																										512,98	499,31
		11400	499,06															9,20	0					-1,15	-1,53	-0,26	-0,07	-0,56	512,98	499,31	128,63
		11424		1,667	19,497	19,506	21,169	21,167	20,934	20,944	20,983	21,028	20,961	20,936	21,151	21,099	21,005					19,525	19,528
		11460	499,49																										512,98	499,31
		11520	498,62	1,707	19,498	19,508	21,208	21,212	20,967	20,994	21,058	21,049	21,001	20,993	21,182	21,121	21,046			20,941	19,544	19,525	19,53						512,98	499,31
		11580	499,05																										512,98	499,31
		11616		1,724	19,499	19,508	21,225	21,231	21,04	21,026	21,053	21,064	21,041	21,03	21,204	21,101	21,070					19,528	19,531
		11640	498,33																										512,98	499,31
		11700	498,56															9,19											512,98	499,31
		11712		1,762	19,499	19,507	21,266	21,264	21,047	21,061	21,109	21,109	21,053	21,161	21,237	21,116	21,112			21,03	19,541	19,532	19,534
		11760	498,88																										512,98	499,31
		11808		1,786	19,498	19,506	21,284	21,291	21,088	21,075	21,122	21,139	21,08	21,148	21,268	21,191	21,139					19,53	19,534
		11820	500,13																										513,29	499,31
		11880	499,35																										513,29	499,31
		11904		1,809	19,499	19,509	21,31	21,316	21,094	21,106	21,143	21,154	21,121	21,174	21,291	21,227	21,164			21,078	19,543	19,531	19,533
		11940	498,37																										513,29	499,31
		12000	498,64	1,843	19,498	19,506	21,347	21,343	21,105	21,113	21,169	21,228	21,162	21,174	21,318	21,233	21,188	9,18	0			19,53	19,532	-1,18	-1,56	-0,27	-0,09	-0,59	513,29	499,31	129,02
		12060	500,68																										513,66	499,31
		12096		1,882	19,498	19,511	21,386	21,386	21,125	21,149	21,232	21,254	21,185	21,227	21,351	21,284	21,226			21,143	19,541	19,527	19,53
		12120	499,86																										513,66	499,31
		12180	499,85																										513,35	499,31
		12192		1,915	19,499	19,509	21,424	21,415	21,18	21,188	21,236	21,301	21,201	21,249	21,383	21,305	21,255					19,525	19,529
		12240	499,98																										513,35	499,31
		12288		1,949	19,498	19,51	21,455	21,45	21,213	21,228	21,321	21,291	21,198	21,25	21,413	21,344	21,282			21,176	19,544	19,526	19,533
		12300	499,26															9,18											513,03	499,31
		12360	500,52																										513,03	499,31
		12384		1,973	19,5	19,508	21,48	21,474	21,264	21,305	21,337	21,324	21,224	21,245	21,449	21,381	21,316					19,528	19,531
		12420	500,16																										513,03	499,31
		12480	499,32	2,008	19,502	19,509	21,506	21,521	21,275	21,318	21,333	21,387	21,292	21,259	21,476	21,421	21,345			21,22	19,544	19,525	19,528						513,03	499,31
		12540	500,42																										512,77	499,31
		12576		2,032	19,499	19,509	21,535	21,536	21,332	21,344	21,41	21,347	21,332	21,289	21,508	21,456	21,377					19,527	19,527
		12600	499,22															9,17	0					-1,22	-1,59	-0,3	-0,12	-0,62	512,77	499,31	129,57
		12660	499,22																										512,77	499,31
		12672		2,057	19,502	19,51	21,564	21,562	21,362	21,356	21,416	21,405	21,362	21,336	21,538	21,485	21,408			21,274	19,545	19,524	19,529
		12720	498,8																										512,77	499,31
		12768		2,071	19,498	19,508	21,576	21,573	21,377	21,367	21,405	21,421	21,424	21,374	21,567	21,475	21,426					19,528	19,529
		12780	498,67																										512,77	499,31
		12840	497,47																										512,77	499,31
		12864		2,096	19,499	19,509	21,595	21,606	21,382	21,412	21,442	21,425	21,456	21,48	21,59	21,475	21,458			21,374	19,547	19,528	19,53
		12900	498,38															9,17											513,29	499,31
		12960	498,95	2,139	19,497	19,51	21,64	21,646	21,416	21,452	21,481	21,488	21,465	21,548	21,616	21,49	21,494					19,528	19,531						513,29	499,31
		13020	499																										513,71	499,31
		13056		2,171	19,501	19,508	21,672	21,678	21,449	21,476	21,526	21,524	21,502	21,558	21,646	21,51	21,524			21,482	19,546	19,53	19,535
		13080	499,77																										513,71	499,31
		13140	499,34																										513,71	499,31
		13152		2,192	19,499	19,508	21,69	21,702	21,468	21,48	21,526	21,544	21,538	21,613	21,668	21,549	21,548					19,53	19,529
		13200	500,51															9,17	0					-1,17	-1,54	-0,26	-0,08	-0,58	513,71	499,31	129,37
		13248		2,218	19,497	19,512	21,718	21,728	21,498	21,49	21,555	21,587	21,586	21,633	21,701	21,55	21,575			21,535	19,547	19,529	19,531
		13260	500,04																										513,35	499,31
		13320	499,31																										513,35	499,31
		13344		2,253	19,498	19,508	21,754	21,758	21,54	21,509	21,577	21,63	21,585	21,66	21,723	21,604	21,603					19,527	19,529
		13380	499,42																										513,35	499,31
		13440	499,53	2,286	19,501	19,511	21,786	21,797	21,594	21,563	21,594	21,67	21,607	21,687	21,755	21,679	21,644			21,557	19,546	19,527	19,53						513,35	499,31
		13500	499,53															9,16											513,35	499,31
		13536		2,314	19,502	19,51	21,822	21,818	21,599	21,588	21,619	21,708	21,609	21,719	21,785	21,711	21,667					19,526	19,531
		13560	499,96																										513,35	499,31
		13620	500,15																										513,35	499,31
		13632		2,346	19,499	19,509	21,847	21,853	21,613	21,621	21,659	21,734	21,64	21,751	21,82	21,733	21,696			21,626	19,546	19,527	19,527
		13680	499,82																										513,35	499,31
		13728		2,375	19,5	19,507	21,873	21,884	21,653	21,673	21,714	21,75	21,665	21,757	21,849	21,784	21,731					19,528	19,531
		13740	499,07																										512,98	499,31
		13800	499,36															9,16	0					-1,24	-1,6	-0,31	-0,14	-0,63	512,98	499,31	129,26
		13824		2,408	19,496	19,509	21,911	21,911	21,667	21,71	21,744	21,753	21,72	21,805	21,882	21,807	21,761			21,69	19,545	19,529	19,534
		13860	498,85																										512,98	499,31
		13920	499,69	2,426	19,499	19,509	21,929	21,931	21,695	21,728	21,788	21,77	21,738	21,826	21,907	21,836	21,786					19,528	19,534						512,98	499,31
		13980	499,8																										512,98	499,31
		14016		2,455	19,498	19,513	21,96	21,961	21,758	21,761	21,824	21,821	21,755	21,841	21,938	21,857	21,819			21,718	19,547	19,528	19,532
		14040	499,39																										512,98	499,31
		14100	499,68															9,14											512,98	499,31
		14112		2,491	19,5	19,51	21,998	21,995	21,787	21,795	21,846	21,839	21,774	21,868	21,963	21,895	21,846					19,528	19,531
		14160	498,78																										512,98	499,31
		14208		2,519	19,5	19,508	22,024	22,022	21,823	21,827	21,866	21,862	21,781	21,912	21,989	21,935	21,874			21,758	19,547	19,527	19,533
		14220	498,29																										512,98	499,31
		14280	499,31																										512,98	499,31
		14304		2,553	19,499	19,508	22,054	22,059	21,844	21,863	21,9	21,919	21,801	21,931	22,022	21,955	21,904					19,526	19,534
		14340	500,25																										512,98	499,31
		14400	499,31	2,576	19,5	19,507	22,078	22,082	21,881	21,893	21,937	21,93	21,853	21,932	22,051	21,985	21,933	9,15	0	21,838	19,546	19,522	19,529	-1,2	-1,58	-0,28	-0,11	-0,6	512,98	499,31	129,28
		14460	498,88																										512,98	499,31
		14496		2,608	19,499	19,507	22,108	22,115	21,903	21,93	21,939	21,987	21,882	21,971	22,082	22,015	21,964					19,524	19,529
		14520	499,69																										512,98	499,31
		14580	498,79																										512,98	499,31
		14592		2,643	19,498	19,508	22,145	22,146	21,948	21,975	22,011	21,977	21,904	21,971	22,14	22,044	21,996			21,89	19,549	19,525	19,528
		14640	498,93																										512,98	499,31
		14688		2,663	19,498	19,51	22,168	22,166	21,967	22,043	21,997	22,033	21,949	21,986	22,156	22,085	22,027					19,524	19,526
		14700	498,31															9,14											512,98	499,31
		14760	498,49																										512,98	499,31
		14784		2,678	19,499	19,511	22,183	22,183	21,969	21,991	22,015	22,016	21,981	21,995	22,175	22,099	22,030			21,973	19,55	19,53	19,527
		14820	499,53																										513,35	499,31
		14880	500,16	2,719	19,502	19,509	22,224	22,226	22,02	22,018	22,034	22,113	22,008	22,03	22,196	22,135	22,069					19,522	19,533						513,35	499,31
		14940	499,44																										513,03	499,31
		14976		2,747	19,5	19,511	22,255	22,25	22,052	22,041	22,09	22,108	22,041	22,052	22,225	22,163	22,097			22,002	19,552	19,526	19,529
		15000	499,75															9,13	0					-1,21	-1,58	-0,3	-0,12	-0,62	513,03	499,31	128,91
		15060	500,12																										513,03	499,31
		15072		2,781	19,495	19,511	22,283	22,285	22,087	22,08	22,127	22,127	22,05	22,102	22,244	22,188	22,126					19,528	19,537
		15120	499,06																										513,03	499,31
		15168		2,807	19,5	19,507	22,31	22,312	22,113	22,172	22,126	22,175	22,097	22,175	22,281	22,223	22,170			22,069	19,554	19,533	19,533
		15180	498,23																										513,03	499,31
		15240	498,85																										513,03	499,31
		15264		2,812	19,501	19,508	22,307	22,325	22,128	22,134	22,167	22,149	22,141	22,206	22,31	22,242	22,185					19,532	19,53
		15300	498,98															9,12											513,35	499,31
		15360	499,62	2,850	19,506	19,51	22,358	22,359	22,153	22,159	22,179	22,207	22,149	22,231	22,331	22,276	22,211			22,13	19,55	19,532	19,532						513,35	499,31
		15420	500,54																										513,35	499,31
		15456		2,888	19,498	19,513	22,394	22,393	22,166	22,201	22,215	22,266	22,179	22,255	22,356	22,294	22,241					19,533	19,533
		15480	499,29																										513,35	499,31
		15540	498,93																										513,35	499,31
		15552		2,923	19,5	19,51	22,427	22,429	22,231	22,266	22,295	22,284	22,17	22,275	22,387	22,331	22,280			22,154	19,557	19,53	19,538
		15600	498,89															9,12	0					-1,18	-1,55	-0,27	-0,09	-0,59	513,35	499,31	128,83
		15648		2,954	19,498	19,508	22,453	22,461	22,237	22,279	22,3	22,311	22,208	22,233	22,419	22,355	22,293					19,531	19,535
		15660	498,98																										513,35	499,31
		15720	499,35																										513,35	499,31
		15744		2,978	19,499	19,505	22,479	22,481	22,267	22,328	22,34	22,329	22,236	22,237	22,449	22,381	22,321			22,209	19,554	19,532	19,535
		15780	499,96																										513,35	499,31
		15840	499,23	3,004	19,499	19,508	22,506	22,509	22,314	22,317	22,352	22,361	22,261	22,291	22,479	22,421	22,350					19,529	19,539						513,35	499,31
		15900	499,38															9,12											513,35	499,31
		15936		3,038	19,5	19,509	22,543	22,542	22,362	22,399	22,404	22,381	22,321	22,307	22,504	22,45	22,391			22,257	19,554	19,525	19,529
		15960	499,91																										513,35	499,31
		16020	499,9																										513,35	499,31
		16032		3,049	19,5	19,51	22,557	22,551	22,357	22,389	22,413	22,377	22,362	22,347	22,531	22,48	22,407					19,521	19,526
		16080	499,16																										513,35	499,31
		16128		3,080	19,497	19,508	22,576	22,589	22,43	22,392	22,397	22,426	22,369	22,382	22,559	22,43	22,423			22,324	19,553	19,522	19,526
		16140	499,85																										513,35	499,31
		16200	499,45															9,11	0					-1,15	-1,52	-0,25	-0,06	-0,55	513,35	499,31	129,73
		16224		3,104	19,5	19,508	22,613	22,602	22,43	22,409	22,459	22,449	22,418	22,385	22,582	22,538	22,459					19,522	19,525
		16260	500,05																										513,35	499,31
		16320	499,54	3,133	19,499	19,506	22,634	22,637	22,452	22,423	22,481	22,467	22,446	22,4	22,607	22,567	22,480			22,365	19,55	19,52	19,528						513,35	499,31
		16380	499,16																										513,35	499,31
		16416		3,171	19,497	19,51	22,671	22,677	22,484	22,464	22,535	22,536	22,457	22,44	22,633	22,593	22,518					19,526	19,523
		16440	499,64																										513,35	499,31
		16500	500,12															9,10											513,35	499,31
		16512		3,192	19,5	19,512	22,697	22,699	22,519	22,507	22,553	22,567	22,481	22,471	22,666	22,603	22,546			22,404	19,552	19,526	19,528
		16560	499,2																										513,35	499,31
		16608		3,223	19,499	19,51	22,722	22,733	22,533	22,545	22,592	22,581	22,516	22,528	22,696	22,648	22,580					19,527	19,528
		16620	498,49																										513,35	499,31
		16680	497,96																										513,35	499,31
		16704		3,235	19,499	19,509	22,732	22,746	22,586	22,561	22,566	22,586	22,57	22,529	22,72	22,675	22,599			22,497	19,553	19,53	19,531
		16740	498,75																										513,82	499,31
		16800	499,76	3,271	19,501	19,508	22,773	22,779	22,593	22,595	22,635	22,601	22,585	22,581	22,744	22,695	22,629	9,10	0			19,53	19,533	-1,18	-1,55	-0,27	-0,08	-0,58	513,82	499,31	129,79
		16860	499,52																										513,82	499,31
		16896		3,292	19,5	19,512	22,799	22,796	22,602	22,596	22,661	22,66	22,6	22,601	22,772	22,729	22,653			22,548	19,549	19,532	19,537
		16920	499,68																										513,82	499,31
		16980	500,42																										513,82	499,31
		16992		3,331	19,498	19,511	22,835	22,835	22,627	22,643	22,691	22,685	22,639	22,62	22,801	22,762	22,683					19,528	19,535
		17040	500,67																										513,82	499,31
		17088		3,354	19,501	19,508	22,857	22,86	22,646	22,704	22,724	22,73	22,676	22,651	22,833	22,778	22,718			22,597	19,558	19,528	19,534
		17100	499,85															9,09											513,35	499,31
		17160	500,2																										513,35	499,31
		17184		3,390	19,498	19,509	22,89	22,898	22,665	22,682	22,763	22,736	22,71	22,673	22,858	22,812	22,737					19,53	19,531
		17220	499,57																										512,92	499,31
		17280	499,11	3,415	19,5	19,511	22,917	22,924	22,715	22,712	22,757	22,784	22,71	22,702	22,883	22,834	22,762			22,669	19,558	19,529	19,532						512,92	499,31
		17340	499,5																										512,92	499,31
		17376		3,433	19,501	19,51	22,939	22,939	22,75	22,783	22,794	22,788	22,747	22,738	22,912	22,85	22,795					19,531	19,53
		17400	499,07															9,08	0					-1,15	-1,52	-0,24	-0,06	-0,55	512,92	499,31	129,75
		17460	498,94																										512,92	499,31
		17472		3,472	19,5	19,512	22,979	22,977	22,79	22,763	22,846	22,813	22,816	22,755	22,939	22,896	22,827			22,712	19,556	19,529	19,53
		17520	499																										512,92	499,31
		17568		3,484	19,503	19,51	22,99	22,992	22,811	22,794	22,813	22,824	22,827	22,786	22,967	22,928	22,844					19,525	19,528
		17580	498,17																										512,92	499,31
		17640	498,26																										512,92	499,31
		17664		3,517	19,501	19,51	23,02	23,024	22,846	22,818	22,845	22,866	22,847	22,827	22,988	22,939	22,872			22,776	19,557	19,53	19,53
		17700	498,89															9,08											513,35	499,31
		17760	499,24	3,546	19,5	19,512	23,051	23,053	22,848	22,87	22,896	22,923	22,859	22,854	23,021	22,978	22,906					19,525	19,532						513,35	499,31
		17820	498,41																										513,35	499,31
		17856		3,578	19,501	19,51	23,081	23,087	22,887	22,887	22,933	22,969	22,865	22,908	23,048	22,991	22,936			22,862	19,56	19,529	19,529
		17880	497,77																										513,35	499,31
		17940	499,47																										513,87	499,31
		17952		3,607	19,501	19,512	23,115	23,112	22,898	22,936	22,991	22,938	22,897	22,925	23,076	23,021	22,960					19,531	19,535
		18000	499,85															9,07	0					-1,15	-1,52	-0,25	-0,06	-0,56	513,87	499,31	129,47
		18048		3,615	19,503	19,51	23,121	23,123	22,947	22,932	22,966	22,97	22,918	22,921	23,104	23,069	22,978			22,911	19,559	19,533	19,532
		18060	499,57																										513,87	499,31
		18120	499,2																										513,87	499,31
		18144		3,658	19,503	19,511	23,165	23,166	22,986	22,972	23,014	23,024	22,982	22,97	23,129	23,079	23,019					19,532	19,534
		18180	499,36																										513,87	499,31
		18240	499,9	3,689	19,502	19,509	23,195	23,195	22,986	23,009	23,056	23,013	22,993	22,973	23,156	23,101	23,036			22,955	19,555	19,529	19,535						513,87	499,31
		18300	499,77															9,06											513,87	499,31
		18336		3,715	19,495	19,514	23,216	23,223	23,011	23,018	23,067	23,059	23,033	22,997	23,183	23,097	23,058					19,534	19,536
		18360	498,9																										513,87	499,31
		18420	498,91																										513,87	499,31
		18432		3,736	19,5	19,509	23,24	23,241	23,069	23,06	23,097	23,073	23,037	23,025	23,21	23,148	23,090			22,991	19,559	19,532	19,533
		18480	499,3																										513,87	499,31
		18528		3,756	19,499	19,511	23,251	23,271	23,088	23,083	23,102	23,117	23,09	23,081	23,235	23,191	23,123					19,53	19,535
		18540	498,63																										513,87	499,31
		18600	497,8															9,06	0					-1,19	-1,55	-0,27	-0,09	-0,59	513,87	499,31	129,36
		18624		3,793	19,501	19,511	23,298	23,299	23,12	23,112	23,137	23,13	23,104	23,138	23,259	23,213	23,152			23,057	19,557	19,53	19,535
		18660	498,04																										514,4	499,31
		18720	499,11	3,817	19,5	19,512	23,323	23,322	23,134	23,133	23,175	23,193	23,131	23,129	23,29	23,24	23,178					19,528	19,532						514,4	499,31
		18780	499,7																										514,81	499,31
		18816		3,842	19,5	19,512	23,349	23,346	23,152	23,14	23,182	23,226	23,162	23,178	23,311	23,257	23,201			23,109	19,556	19,528	19,531
		18840	500,41																										514,81	499,31
		18900	499,64															9,06											514,34	499,31
		18912		3,862	19,501	19,51	23,363	23,371	23,156	23,168	23,238	23,213	23,193	23,188	23,341	23,294	23,224					19,526	19,53
		18960	499,96																										514,34	499,31
		19008		3,897	19,5	19,51	23,397	23,408	23,203	23,208	23,24	23,256	23,217	23,202	23,372	23,308	23,251			23,201	19,555	19,527	19,528
		19020	499,07																										514,03	499,31
		19080	499,1																										514,03	499,31
		19104		3,931	19,498	19,509	23,43	23,438	23,24	23,236	23,258	23,318	23,273	23,221	23,398	23,346	23,286					19,524	19,526
		19140	499,38																										514,03	499,31
		19200	500,12	3,948	19,501	19,508	23,453	23,452	23,254	23,259	23,335	23,273	23,277	23,247	23,423	23,374	23,305	9,06	0	23,197	19,554	19,528	19,529	-1,13	-1,5	-0,24	-0,05	-0,62	514,03	499,31	129,61
		19260	499,38																										514,03	499,31
		19296		3,982	19,497	19,512	23,486	23,486	23,273	23,28	23,317	23,337	23,282	23,262	23,453	23,405	23,326					19,526	19,53
		19320	499,47																										514,03	499,31
		19380	500,73																										514,03	499,31
		19392		4,004	19,503	19,511	23,51	23,511	23,316	23,327	23,372	23,379	23,325	23,32	23,478	23,432	23,369			23,272	19,557	19,526	19,529
		19440	500,33																										514,03	499,31
		19488		4,028	19,501	19,512	23,532	23,536	23,349	23,335	23,384	23,386	23,371	23,336	23,502	23,435	23,387					19,528	19,532
		19500	500,39															9,06											513,45	499,31
		19560	500,69																										513,45	499,31
		19584		4,047	19,5	19,508	23,552	23,551	23,368	23,361	23,401	23,415	23,371	23,355	23,528	23,477	23,409			23,319	19,557	19,531	19,534
		19620	500,59																										512,87	499,31
		19680	499,52	4,084	19,501	19,511	23,587	23,593	23,413	23,406	23,46	23,436	23,398	23,427	23,561	23,5	23,450					19,529	19,534						512,87	499,31
		19740	499,84																										512,87	499,31
		19776		4,106	19,5	19,511	23,609	23,614	23,415	23,418	23,467	23,469	23,407	23,416	23,583	23,524	23,462			23,367	19,558	19,53	19,533
		19800	500,21															9,04	0					-1,19	-1,57	-0,28	-0,1	-0,61	512,87	499,31	130,3
		19860	499,47																										512,45	499,31
		19872		4,129	19,5	19,515	23,632	23,64	23,444	23,436	23,49	23,509	23,415	23,492	23,607	23,568	23,495					19,53	19,532
		19920	499,51																										512,45	499,31
		19968		4,160	19,502	19,512	23,665	23,67	23,493	23,493	23,528	23,517	23,451	23,522	23,639	23,577	23,527			23,396	19,559	19,528	19,531
		19980	499,7																										512,45	499,31
		20040	498,68																										512,45	499,31
		20064		4,197	19,502	19,512	23,703	23,706	23,497	23,535	23,533	23,573	23,465	23,524	23,662	23,608	23,550					19,526	19,528
		20100	497,93															9,04											512,45	499,31
		20160	498,95	4,222	19,503	19,512	23,729	23,73	23,535	23,597	23,588	23,597	23,501	23,545	23,69	23,621	23,584			23,445	19,56	19,527	19,531						512,45	499,31
		20220	498,37																										512,92	499,31
		20256		4,246	19,503	19,513	23,75	23,759	23,543	23,638	23,591	23,632	23,54	23,528	23,719	23,666	23,607					19,527	19,531
		20280	499,55																										512,92	499,31
		20340	499,11																										512,92	499,31
		20352		4,281	19,501	19,512	23,785	23,789	23,587	23,598	23,615	23,658	23,544	23,572	23,748	23,703	23,628			23,522	19,557	19,529	19,531
		20400	499,16															9,03	0					-1,16	-1,52	-0,26	-0,06	-0,56	512,92	499,31	130,47
		20448		4,296	19,502	19,51	23,805	23,8	23,621	23,614	23,657	23,647	23,579	23,571	23,778	23,737	23,651					19,528	19,531
		20460	498,48																										512,92	499,31
		20520	497,45																										512,92	499,31
		20544		4,325	19,5	19,51	23,831	23,829	23,632	23,634	23,675	23,672	23,601	23,611	23,797	23,751	23,672			23,552	19,558	19,53	19,533
		20580	497,38																										513,71	499,31
		20640	497,66	4,346	19,503	19,512	23,85	23,856	23,688	23,68	23,703	23,682	23,648	23,632	23,821	23,775	23,704					19,532	19,533						513,71	499,31
		20700	497,58															9,03											514,66	499,31
		20736		4,384	19,5	19,513	23,889	23,892	23,712	23,687	23,728	23,755	23,677	23,657	23,84	23,804	23,732			23,618	19,561	19,533	19,533
		20760	498,09																										514,66	499,31
		20820	498,6																										515,39	499,31
		20832		4,399	19,502	19,509	23,899	23,909	23,719	23,726	23,772	23,776	23,699	23,689	23,868	23,81	23,757					19,532	19,533
		20880	499,5																										515,39	499,31
		20928		4,432	19,502	19,512	23,94	23,939	23,756	23,76	23,815	23,778	23,73	23,797	23,898	23,838	23,797			23,674	19,562	19,527	19,534
		20940	500,03																										515,39	499,31
		21000	499,34															9,02	0					-1,2	-1,56	-0,28	-0,1	-0,6	515,39	499,31	128,53
		21024		4,444	19,501	19,51	23,947	23,952	23,769	23,785	23,805	23,806	23,731	23,837	23,925	23,839	23,812					19,53	19,532
		21060	498,92																										515,39	499,31
		21120	499,58	4,479	19,496	19,513	23,98	23,987	23,781	23,825	23,816	23,841	23,74	23,852	23,946	23,889	23,836			23,76	19,559	19,529	19,533						515,39	499,31
		21180	500,63																										515,39	499,31
		21216		4,495	19,501	19,509	23,999	24	23,789	23,84	23,869	23,848	23,793	23,875	23,974	23,922	23,864					19,53	19,531
		21240	499,65																										515,39	499,31
		21300	499,34															9,01											515,03	499,31
		21312		4,535	19,497	19,512	24,036	24,042	23,814	23,923	23,872	23,923	23,794	23,864	24,163	23,957	23,914			23,802	19,56	19,529	19,535
		21360	499,22																										515,03	499,31
		21408		4,551	19,508	19,512	24,055	24,068	23,84	23,928	23,888	23,932	23,852	23,862	24,021	23,975	23,912					19,528	19,532
		21420	500,28																										515,03	499,31
		21480	499,79																										515,03	499,31
		21504		4,574	19,502	19,516	24,08	24,086	23,876	23,896	23,968	23,935	23,883	23,871	24,144	24,003	23,947			23,823	19,56	19,53	19,532
		21540	498,98																										514,66	499,31
		21600	498,58	4,602	19,503	19,515	24,109	24,113	23,924	23,916	23,978	23,966	23,926	23,903	24,074	24,035	23,965	9,00	0			19,529	19,532	-1,12	-1,5	-0,24	-0,04	-0,53	514,66	499,31	128,54
		21660	499																										514,92	499,31
		21696		4,623	19,505	19,516	24,134	24,134	23,951	23,951	23,972	24,01	23,964	23,923	24,146	24,059	23,997			23,876	19,557	19,529	19,533
		21720	498,98																										514,92	499,31
		21780	498,86																										514,92	499,31
		21792		4,642	19,508	19,516	24,151	24,157	23,955	23,964	24,033	23,987	23,989	23,957	24,151	24,093	24,016					19,529	19,533
		21840	498,38																										514,92	499,31
		21888		4,661	19,506	19,517	24,172	24,172	23,978	23,969	24,02	24,028	24,001	23,97	24,167	24,1	24,029			23,944	19,558	19,53	19,534
		21900	499,26															9,00											515,29	499,31
		21960	498,92																										515,29	499,31
		21984		4,708	19,508	19,519	24,222	24,221	24,032	24,037	24,091	24,075	24,028	23,993	24,184	24,136	24,072					19,531	19,535
		22020	498,49																										515,29	499,31
		22080	499,99	4,712	19,51	19,519	24,227	24,227	24,089	24,053	24,067	24,079	24,051	24,055	24,204	24,154	24,094			23,996	19,558	19,533	19,535						515,29	499,31
		22140	499,51																										515,29	499,31
		22176		4,745	19,509	19,518	24,26	24,256	24,096	24,091	24,108	24,118	24,08	24,114	24,225	24,126	24,120					19,526	19,533
		22200	499,25															9,00	0					-1,27	-1,64	-0,33	-0,17	-0,67	515,29	499,31	128,83
		22260	499,21																										515,29	499,31
		22272		4,770	19,51	19,52	24,282	24,288	24,11	24,105	24,13	24,15	24,103	24,157	24,251	24,171	24,147			24,038	19,56	19,525	19,531
		22320	499,58																										515,29	499,31
		22368		4,783	19,512	19,521	24,299	24,301	24,115	24,118	24,162	24,156	24,118	24,19	24,272	24,189	24,165					19,53	19,532
		22380	500,1																										515,29	499,31
		22440	499,62																										515,29	499,31
		22464		4,813	19,511	19,522	24,326	24,333	24,124	24,138	24,181	24,208	24,136	24,206	24,3	24,224	24,190			24,104	19,565	19,529	19,533
		22500	499,65															8,99											515,29	499,31
		22560	498,67	4,837	19,512	19,522	24,35	24,357	24,126	24,149	24,21	24,236	24,16	24,239	24,32	24,263	24,213					19,527	19,531						515,29	499,31
		22620	499,55																										515,29	499,31
		22656		4,874	19,513	19,521	24,391	24,392	24,161	24,232	24,235	24,28	24,186	24,257	24,346	24,291	24,249			24,161	19,57	19,528	19,535
		22680	499,78																										515,29	499,31
		22740	500,22																										515,03	499,31
		22752		4,895	19,512	19,525	24,413	24,414	24,199	24,256	24,272	24,29	24,192	24,257	24,376	24,317	24,270					19,53	19,531
		22800	499,53															8,98	0					-1,16	-1,53	-0,27	-0,09	-0,59	515,03	499,31	129,05
		22848		4,925	19,515	19,526	24,446	24,444	24,255	24,295	24,299	24,301	24,208	24,279	24,403	24,339	24,297			24,214	19,569	19,529	19,53
		22860	499,38																										515,03	499,31
		22920	499,54																										515,03	499,31
		22944		4,949	19,516	19,524	24,467	24,471	24,282	24,315	24,315	24,34	24,258	24,294	24,43	24,377	24,326					19,532	19,531
		22980	500,18																										515,03	499,31
		23040	500,04	4,971	19,516	19,525	24,493	24,491	24,327	24,311	24,34	24,362	24,282	24,295	24,455	24,416	24,349			24,238	19,567	19,53	19,531						515,03	499,31
		23100	498,74															8,99											514,61	499,31
		23136		4,992	19,516	19,529	24,515	24,515	24,337	24,325	24,387	24,362	24,311	24,307	24,482	24,43	24,368					19,53	19,532
		23160	498,41																										514,61	499,31
		23220	499,09																										514,92	499,31
		23232		5,027	19,515	19,521	24,542	24,548	24,36	24,367	24,426	24,366	24,341	24,391	24,503	24,457	24,401			24,266	19,567	19,53	19,529
		23280	499,33																										514,92	499,31
		23328		5,035	19,513	19,523	24,552	24,553	24,391	24,381	24,395	24,408	24,352	24,417	24,528	24,476	24,418					19,531	19,532
		23340	499,76																										514,92	499,31
		23400	498,79															8,99	0					-1,19	-1,55	-0,28	-0,09	-0,59	514,92	499,31	129,07
		23424		5,071	19,512	19,524	24,586	24,591	24,413	24,394	24,425	24,46	24,36	24,421	24,553	24,501	24,441			24,315	19,567	19,527	19,532
		23460	499,44																										514,92	499,31
		23520	499,07	5,099	19,512	19,522	24,615	24,617	24,495	24,461	24,487	24,478	24,408	24,419	24,576	24,525	24,481					19,529	19,53						514,92	499,31
		23580	499,48																										514,92	499,31
		23616		5,122	19,51	19,52	24,634	24,641	24,467	24,534	24,476	24,518	24,421	24,443	24,604	24,556	24,502			24,395	19,567	19,528	19,533
		23640	498,92																										514,92	499,31
		23700	498,96															8,98											514,92	499,31
		23712		5,140	19,511	19,517	24,649	24,659	24,455	24,482	24,493	24,505	24,472	24,466	24,629	24,579	24,510					19,526	19,533
		23760	498,32																										514,92	499,31
		23808		5,168	19,507	19,519	24,678	24,685	24,515	24,512	24,541	24,53	24,495	24,488	24,648	24,616	24,543			24,431	19,565	19,529	19,532
		23820	498,72																										515,34	499,31
		23880	499,37																										515,34	499,31
		23904		5,206	19,509	19,519	24,718	24,721	24,561	24,544	24,559	24,553	24,517	24,508	24,674	24,633	24,569					19,532	19,534
		23940	498,9																										515,34	499,31
		24000	498,98	5,228	19,507	19,519	24,738	24,745	24,587	24,576	24,61	24,613	24,541	24,531	24,7	24,646	24,601	8,97	0	24,47	19,566	19,529	19,529	-1,2	-1,57	-0,29	-0,11	-0,61	515,34	499,31	128,51
		24060	498,61																										515,34	499,31
		24096		5,239	19,508	19,518	24,755	24,748	24,582	24,58	24,612	24,595	24,557	24,583	24,727	24,677	24,614					19,53	19,535
		24120	499,53																										515,34	499,31
		24180	499,62																										515,34	499,31
		24192		5,268	19,51	19,516	24,781	24,782	24,633	24,621	24,63	24,613	24,584	24,576	24,747	24,697	24,638			24,53	19,564	19,526	19,535
		24240	498,88																										515,34	499,31
		24288		5,307	19,505	19,517	24,817	24,819	24,653	24,654	24,675	24,672	24,595	24,595	24,769	24,718	24,666					19,529	19,534
		24300	498,39															8,97											515,34	499,31
		24360	499,53																										515,34	499,31
		24384		5,326	19,505	19,52	24,84	24,837	24,656	24,662	24,683	24,721	24,641	24,64	24,796	24,744	24,693			24,598	19,57	19,532	19,532
		24420	500,04																										515,34	499,31
		24480	498,68	5,357	19,508	19,516	24,865	24,873	24,678	24,691	24,727	24,728	24,661	24,658	24,823	24,768	24,717					19,529	19,532						515,34	499,31
		24540	499,22																										515,34	499,31
		24576		5,382	19,503	19,516	24,89	24,894	24,712	24,724	24,765	24,752	24,672	24,681	24,849	24,797	24,744			24,612	19,567	19,527	19,532
		24600	499,75															8,95	0					-1,2	-1,57	-0,29	-0,11	-0,6	515,34	499,31	128,9
		24660	499,25																										515,34	499,31
		24672		5,408	19,506	19,516	24,913	24,926	24,728	24,724	24,748	24,82	24,719	24,706	24,875	24,825	24,768					19,531	19,53
		24720	499,71																										515,34	499,31
		24768		5,419	19,506	19,516	24,927	24,933	24,739	24,733	24,779	24,787	24,75	24,713	24,899	24,863	24,783			24,691	19,565	19,526	19,532
		24780	499,69																										515,34	499,31
		24840	499,2																										515,34	499,31
		24864		5,454	19,504	19,516	24,967	24,962	24,751	24,783	24,819	24,823	24,761	24,788	24,922	24,877	24,816					19,527	19,533
		24900	499,72															8,95											515,34	499,31
		24960	500,08	5,465	19,506	19,515	24,973	24,979	24,791	24,795	24,836	24,82	24,778	24,819	24,944	24,897	24,835			24,729	19,569	19,523	19,533						515,34	499,31
		25020	499,7																										515,03	499,31
		25056		5,484	19,505	19,514	24,995	24,992	24,831	24,833	24,838	24,843	24,79	24,831	24,963	24,916	24,856					19,528	19,532
		25080	499,58																										515,03	499,31
		25140	499,34																										515,03	499,31
		25152		5,535	19,5	19,518	25,044	25,043	24,882	24,867	24,914	24,894	24,859	24,838	24,991	24,945	24,899			24,807	19,571	19,529	19,534
		25200	498,84															8,94	0					-1,21	-1,58	-0,3	-0,11	-0,62	515,03	499,31	129,03
		25248		5,547	19,505	19,515	25,053	25,062	24,898	24,898	24,918	24,941	24,846	24,867	25,018	24,964	24,919					19,531	19,534
		25260	498,51																										515,03	499,31
		25320	498,73																										515,03	499,31
		25344		5,580	19,499	19,514	25,086	25,087	24,898	24,917	24,945	24,927	24,908	24,882	25,04	24,989	24,938			24,83	19,572	19,53	19,537
		25380	498,85																										515,34	499,31
		25440	498,93	5,585	19,504	19,514	25,088	25,099	24,927	24,91	24,928	24,933	24,935	24,9	25,065	25,024	24,953					19,532	19,532						515,34	499,31
		25500	499,02															8,94											515,6	499,31
		25536		5,614	19,504	19,513	25,123	25,122	24,956	24,96	25	24,967	24,951	24,922	25,088	25,044	24,986			24,879	19,576	19,529	19,534
		25560	500,52																										515,6	499,31
		25620	500,11																										515,6	499,31
		25632		5,653	19,502	19,511	25,153	25,166	24,962	24,966	24,991	25,035	24,982	24,947	25,115	25,072	25,009					19,527	19,533
		25680	499,46																										515,6	499,31
		25728		5,660	19,504	19,512	25,167	25,168	24,989	25,004	25,018	25,034	25,014	24,973	25,136	25,084	25,031			24,927	19,573	19,529	19,531
		25740	499,27																										515,34	499,31
		25800	499,82															8,93	0					-1,16	-1,53	-0,26	-0,07	-0,57	515,34	499,31	129,16
		25824		5,689	19,502	19,51	25,194	25,197	25,026	25,004	25,043	25,056	25,051	24,993	25,155	25,124	25,056					19,529	19,532
		25860	499,24																										515,34	499,31
		25920	499,36	5,713	19,501	19,514	25,219	25,221	25,052	25,036	25,064	25,117	25,076	25,022	25,181	25,132	25,085			24,988	19,57	19,528	19,53						515,34	499,31
		25980	500,14																										515,34	499,31
		26016		5,734	19,502	19,513	25,24	25,244	25,068	25,08	25,112	25,094	25,085	25,061	25,205	25,165	25,109					19,53	19,531
		26040	499,83																										515,34	499,31
		26100	498,74															8,93											515,34	499,31
		26112		5,765	19,505	19,513	25,274	25,275	25,099	25,087	25,115	25,12	25,112	25,079	25,229	25,193	25,129			25,018	19,572	19,53	19,529
		26160	499,79																										515,34	499,31
		26208		5,792	19,503	19,512	25,3	25,299	25,134	25,122	25,151	25,179	25,113	25,14	25,26	25,212	25,164					19,527	19,531
		26220	499,96																										515,34	499,31
		26280	500,69																										515,34	499,31
		26304		5,811	19,503	19,513	25,315	25,323	25,136	25,153	25,202	25,168	25,121	25,152	25,28	25,227	25,180			25,08	19,57	19,531	19,532
		26340	499,85																										514,87	499,31
		26400	499,12	5,838	19,502	19,511	25,341	25,348	25,167	25,158	25,196	25,202	25,143	25,171	25,301	25,251	25,199	8,93	0			19,531	19,533	-1,13	-1,49	-0,24	-0,03	-0,53	514,87	499,31	129,14
		26460	499,52																										514,87	499,31
		26496		5,858	19,502	19,513	25,365	25,366	25,181	25,184	25,233	25,231	25,149	25,184	25,333	25,284	25,222			25,116	19,573	19,531	19,533
		26520	499,05																										514,87	499,31
		26580	498,99																										514,87	499,31
		26592		5,894	19,504	19,512	25,405	25,399	25,197	25,213	25,271	25,266	25,212	25,203	25,353	25,305	25,253					19,53	19,534
		26640	499,22																										514,87	499,31
		26688		5,911	19,505	19,516	25,416	25,428	25,227	25,255	25,303	25,253	25,214	25,256	25,378	25,321	25,276			25,182	19,575	19,532	19,535
		26700	499,23															8,91											514,87	499,31
		26760	498,75																										514,87	499,31
		26784		5,930	19,505	19,515	25,438	25,442	25,249	25,269	25,306	25,308	25,226	25,252	25,402	25,36	25,297					19,529	19,534
		26820	498,29																										514,87	499,31
		26880	498,44	5,956	19,507	19,515	25,467	25,467	25,276	25,257	25,292	25,336	25,276	25,261	25,424	25,379	25,313			25,217	19,571	19,532	19,536						514,87	499,31
		26940	498,57																										515,34	499,31
		26976		5,960	19,505	19,518	25,471	25,471	25,285	25,311	25,332	25,32	25,313	25,338	25,442	25,398	25,342					19,532	19,533
		27000	499,56															8,91	0					-1,23	-1,59	-0,31	-0,13	-0,63	515,34	499,31	129,32
		27060	499,65																										515,34	499,31
		27072		5,998	19,507	19,516	25,505	25,515	25,301	25,348	25,361	25,392	25,317	25,354	25,469	25,426	25,371			25,262	19,566	19,533	19,535
		27120	499,67																										515,34	499,31
		27168		6,019	19,509	19,519	25,533	25,534	25,352	25,392	25,399	25,406	25,318	25,364	25,491	25,443	25,396					19,531	19,535
		27180	499,06																										515,08	499,31
		27240	498,94																										515,08	499,31
		27264		6,051	19,511	19,518	25,566	25,565	25,379	25,397	25,44	25,407	25,348	25,378	25,518	25,467	25,417			25,295	19,566	19,53	19,534
		27300	499,78															8,91											515,08	499,31
		27360	500,29	6,068	19,507	19,519	25,58	25,582	25,406	25,408	25,421	25,438	25,396	25,37	25,542	25,501	25,435					19,531	19,534						515,08	499,31
		27420	499,16																										514,71	499,31
		27456		6,085	19,51	19,519	25,607	25,593	25,412	25,426	25,476	25,458	25,429	25,406	25,564	25,516	25,461			25,364	19,56	19,529	19,533
		27480	499,33																										514,71	499,31
		27540	498,91																										514,71	499,31
		27552		6,110	19,504	19,518	25,617	25,624	25,475	25,441	25,486	25,475	25,476	25,439	25,584	25,544	25,490					19,534	19,532
		27600	499,27															8,90	0					-1,18	-1,54	-0,27	-0,08	-0,59	514,71	499,31	128,65
		27648		6,126	19,509	19,516	25,634	25,643	25,473	25,458	25,494	25,495	25,496	25,46	25,607	25,567	25,506			25,434	19,567	19,531	19,534
		27660	498,12																										514,71	499,31
		27720	498,41																										514,71	499,31
		27744		6,156	19,508	19,519	25,664	25,675	25,502	25,496	25,528	25,535	25,499	25,475	25,629	25,588	25,532					19,531	19,536
		27780	497,78																										515,13	499,31
		27840	497,65	6,178	19,511	19,518	25,689	25,696	25,524	25,522	25,548	25,565	25,51	25,505	25,653	25,609	25,555			25,492	19,568	19,531	19,534						515,13	499,31
		27900	498,59															8,90											515,97	499,31
		27936		6,212	19,508	19,517	25,726	25,723	25,572	25,549	25,605	25,595	25,523	25,515	25,678	25,63	25,583					19,531	19,534
		27960	499,05																										515,97	499,31
		28020	500,04																										515,97	499,31
		28032		6,230	19,508	19,518	25,738	25,747	25,59	25,574	25,638	25,612	25,53	25,551	25,703	25,657	25,607			25,505	19,569	19,531	19,535
		28080	500,32																										515,97	499,31
		28128		6,255	19,507	19,517	25,768	25,766	25,584	25,599	25,605	25,622	25,593	25,555	25,723	25,674	25,619					19,528	19,533
		28140	499,62																										515,55	499,31
		28200	500,18															8,89	0					-1,18	-1,53	-0,27	-0,08	-0,58	515,55	499,31	128,64
		28224		6,285	19,508	19,518	25,797	25,799	25,602	25,606	25,64	25,671	25,604	25,588	25,75	25,694	25,644			25,53	19,571	19,528	19,531
		28260	500,05																										515,18	499,31
		28320	499,14	6,295	19,506	19,517	25,805	25,808	25,634	25,635	25,68	25,668	25,635	25,611	25,776	25,734	25,672					19,529	19,53						515,18	499,31
		28380	499,6																										515,18	499,31
		28416		6,325	19,507	19,517	25,835	25,84	25,656	25,649	25,68	25,7	25,665	25,633	25,795	25,744	25,690			25,597	19,571	19,528	19,53
		28440	499,83																										515,18	499,31
		28500	499,56															8,89											515,18	499,31
		28512		6,339	19,51	19,517	25,852	25,854	25,684	25,698	25,725	25,694	25,675	25,651	25,819	25,779	25,716					19,529	19,532
		28560	499,22																										515,18	499,31
		28608		6,376	19,512	19,515	25,886	25,893	25,73	25,721	25,747	25,765	25,695	25,681	25,84	25,802	25,748			25,643	19,57	19,53	19,536
		28620	498,64																										515,18	499,31
		28680	498,43																										515,18	499,31
		28704		6,397	19,508	19,521	25,911	25,913	25,744	25,742	25,788	25,778	25,712	25,702	25,865	25,825	25,769					19,532	19,532
		28740	498,88																										515,5	499,31
		28800	498,09	6,423	19,509	19,518	25,938	25,935	25,752	25,761	25,804	25,796	25,745	25,727	25,889	25,837	25,789	8,88	0	25,719	19,572	19,53	19,532	-1,19	-1,56	-0,28	-0,1	-0,6	515,5	499,31	128,79
		28860	498,96																										515,81	499,31
		28896		6,432	19,507	19,521	25,948	25,944	25,756	25,801	25,805	25,819	25,782	25,757	25,919	25,853	25,812					19,529	19,535
		28920	499,81																										515,81	499,31
		28980	500,09																										515,81	499,31
		28992		6,457	19,509	19,52	25,97	25,972	25,803	25,788	25,816	25,815	25,818	25,808	25,935	25,886	25,834			25,739	19,578	19,532	19,537
		29040	499,13																										515,81	499,31
		29088		6,490	19,508	19,518	26,003	26,003	25,819	25,827	25,872	25,84	25,811	25,808	25,953	25,912	25,855					19,534	19,534
		29100	500,04															8,88											515,81	499,31
		29160	499,56																										515,81	499,31
		29184		6,505	19,509	19,519	26,021	26,018	25,844	25,843	25,864	25,885	25,841	25,839	25,979	25,936	25,879			25,795	19,577	19,533	19,537
		29220	499,54																										515,81	499,31
		29280	499,41	6,529	19,507	19,519	26,039	26,046	25,889	25,875	25,917	25,903	25,87	25,849	26,184	25,955	25,930					19,532	19,538						515,81	499,31
		29340	499,55																										515,81	499,31
		29376		6,546	19,509	19,52	26,061	26,061	25,885	25,898	25,942	25,92	25,881	25,874	26,023	25,975	25,925			25,817	19,576	19,53	19,535
		29400	499,45															8,87	0					-1,19	-1,55	-0,28	-0,09	-0,59	515,81	499,31	128,72
		29460	499,64																										515,81	499,31
		29472		6,574	19,504	19,516	26,088	26,079	25,919	25,909	25,924	25,945	25,893	25,893	26,046	26,016	25,943					19,535	19,536
		29520	500,06																										515,81	499,31
		29568		6,595	19,508	19,517	26,108	26,107	25,94	25,939	25,978	25,966	25,936	25,923	26,064	26,019	25,971			25,903	19,578	19,535	19,536
		29580	499,65																										515,55	499,31
		29640	499,9																										515,55	499,31
		29664		6,622	19,509	19,514	26,129	26,137	25,954	25,972	25,999	26	25,96	25,97	26,154	26,037	26,006					19,532	19,536
		29700	499,99															8,85											515,55	499,31
		29760	499,03	6,644	19,506	19,517	26,151	26,161	25,979	26,002	26,021	26,04	25,97	25,994	26,158	26,056	26,027			25,912	19,581	19,531	19,535						515,55	499,31
		29820	499,1																										515,55	499,31
		29856		6,659	19,506	19,518	26,172	26,169	25,991	26,036	26,028	26,043	26,005	26,004	26,142	26,076	26,041					19,533	19,535
		29880	499,28																										515,55	499,31
		29940	499,29																										515,55	499,31
		29952		6,687	19,504	19,516	26,194	26,2	26,024	26,034	26,081	26,071	26,028	26,019	26,174	26,115	26,068			25,95	19,582	19,532	19,535
		30000	499,29															8,86	0					-1,25	-1,62	-0,32	-0,14	-0,66	515,55	499,31	128,69
		30048		6,715	19,506	19,512	26,222	26,225	26,033	26,04	26,084	26,094	26,027	26,032	26,191	26,124	26,078					19,531	19,538
		30060	499,76																										515,55	499,31
		30120	500,04																										515,55	499,31
		30144		6,731	19,506	19,515	26,244	26,239	26,057	26,063	26,115	26,11	26,078	26,063	26,207	26,157	26,106			25,998	19,585	19,532	19,534
		30180	499,75																										515,24	499,31
		30240	498,57	6,742	19,509	19,516	26,25	26,259	26,073	26,095	26,106	26,137	26,124	26,123	26,226	26,189	26,134					19,529	19,532						515,24	499,31
		30300	498,87															8,86											515,24	499,31
		30336		6,763	19,507	19,517	26,269	26,281	26,095	26,101	26,145	26,132	26,116	26,134	26,245	26,197	26,146			26,052	19,582	19,533	19,533
		30360	499,08																										515,24	499,31
		30420	499,67																										515,24	499,31
		30432		6,801	19,506	19,516	26,309	26,314	26,128	26,133	26,191	26,173	26,13	26,144	26,265	26,207	26,171					19,533	19,534
		30480	498,67																										515,24	499,31
		30528		6,814	19,511	19,517	26,326	26,33	26,161	26,156	26,18	26,208	26,173	26,216	26,286	26,203	26,198			26,114	19,585	19,528	19,533
		30540	498,46																										515,24	499,31
		30600	498,83															8,84	0					0	0	0	0	0	515,24	499,31	128,84
		30624		6,838	19,505	19,518	26,346	26,353	26,164	26,177	26,226	26,198	26,17	26,236	26,308	26,238	26,215					19,531	19,535
		30660	500,67																										515,24	499,31
		30720	499,92	6,854	19,509	19,517	26,364	26,369	26,164	26,183	26,24	26,216	26,195	26,281	26,329	26,271	26,235			26,184	19,58	19,535	19,534						515,24	499,31
		30780	498,88																										514,87	499,31
		30816		6,882	19,504	19,517	26,393	26,391	26,18	26,228	26,249	26,276	26,204	26,275	26,347	26,303	26,258					19,526	19,539
		30840	499,23																										514,87	499,31
		30900	498,57															8,84											514,87	499,31
		30912		6,910	19,499	19,523	26,42	26,421	26,225	26,24	26,277	26,322	26,225	26,324	26,374	26,315	26,288			26,217	19,577	19,529	19,529
		30960	498,53																										514,87	499,31
		31008		6,929	19,506	19,516	26,439	26,44	26,247	26,254	26,283	26,333	26,258	26,33	26,395	26,337	26,305					19,529	19,53
		31020	500,1																										515,13	499,31
		31080	499,7																										515,13	499,31
		31104		6,953	19,507	19,516	26,459	26,47	26,299	26,329	26,336	26,334	26,266	26,325	26,421	26,36	26,334			26,237	19,577	19,526	19,532
		31140	499,52																										514,81	499,31
		31200	499,13	6,976	19,504	19,517	26,488	26,484	26,293	26,355	26,343	26,371	26,294	26,337	26,443	26,388	26,353	8,83	0			19,528	19,533	0	0	0	0	0	514,81	499,31	128,41
		31260	498,98																										514,81	499,31
		31296		6,995	19,506	19,517	26,506	26,507	26,304	26,394	26,356	26,392	26,316	26,337	26,466	26,417	26,373			26,269	19,575	19,528	19,534
		31320	498,98																										514,81	499,31
		31380	499,27																										514,81	499,31
		31392		7,019	19,505	19,518	26,53	26,532	26,373	26,375	26,397	26,408	26,319	26,39	26,486	26,447	26,399					19,527	19,532
		31440	500																										514,81	499,31
		31488		7,044	19,506	19,515	26,552	26,558	26,399	26,427	26,409	26,432	26,337	26,41	26,51	26,464	26,424			26,298	19,579	19,527	19,532
		31500	498,7															8,84											514,81	499,31
		31560	498,98																										514,81	499,31
		31584		7,072	19,504	19,517	26,58	26,585	26,439	26,491	26,451	26,451	26,356	26,378	26,531	26,487	26,448					19,525	19,53
		31620	499,42																										515,13	499,31
		31680	499,8	7,089	19,502	19,515	26,6	26,596	26,441	26,492	26,434	26,487	26,412	26,423	26,556	26,501	26,468			26,333	19,581	19,528	19,532						515,13	499,31
		31740	499,13																										515,13	499,31
		31776		7,103	19,504	19,515	26,611	26,615	26,453	26,463	26,488	26,473	26,45	26,429	26,579	26,545	26,485					19,529	19,532
		31800	499,88															8,82	0					0	0	0	0	0	515,13	499,31	128,72
		31860	498,6																										515,13	499,31
		31872		7,117	19,505	19,514	26,622	26,631	26,46	26,458	26,456	26,486	26,462	26,47	26,593	26,559	26,493			26,391	19,581	19,53	19,534
		31920	500,53																										515,13	499,31
		31968		7,145	19,504	19,516	26,655	26,656	26,484	26,462	26,502	26,539	26,469	26,539	26,613	26,57	26,522					19,53	19,536
		31980	499,83																										515,13	499,31
		32040	498,92																										515,13	499,31
		32064		7,175	19,505	19,515	26,683	26,688	26,514	26,533	26,561	26,561	26,486	26,553	26,635	26,584	26,553			26,418	19,583	19,53	19,534
		32100	499,23															8,82											515,13	499,31
		32160	499,71	7,195	19,504	19,519	26,705	26,708	26,52	26,565	26,56	26,598	26,515	26,564	26,659	26,618	26,575					19,532	19,536						515,13	499,31
		32220	499,1																										515,13	499,31
		32256		7,219	19,503	19,514	26,724	26,731	26,542	26,558	26,586	26,608	26,509	26,537	26,68	26,633	26,582			26,481	19,581	19,533	19,536
		32280	498,72																										515,13	499,31
		32340	499,59																										515,13	499,31
		32352		7,241	19,504	19,514	26,752	26,749	26,573	26,645	26,631	26,611	26,539	26,548	26,709	26,652	26,614					19,536	19,538
		32400	499,3															8,81	0					0	0	0	0	0	515,13	499,31	128,92
		32448		7,261	19,505	19,515	26,772	26,771	26,595	26,643	26,613	26,658	26,594	26,56	26,728	26,673	26,633			26,531	19,576	19,534	19,537
		32460	499,33																										515,13	499,31
		32520	499,24																										515,13	499,31
		32544		7,283	19,502	19,513	26,788	26,794	26,607	26,632	26,676	26,644	26,621	26,607	26,745	26,71	26,655					19,533	19,535
		32580	499,73																										515,13	499,31
		32640	500,43	7,290	19,504	19,514	26,799	26,798	26,636	26,634	26,643	26,66	26,65	26,661	26,769	26,728	26,673			26,591	19,582	19,535	19,533						515,13	499,31
		32700	499,56															8,81											514,71	499,31
		32736		7,326	19,505	19,517	26,832	26,841	26,644	26,654	26,706	26,7	26,658	26,69	26,785	26,753	26,699					19,533	19,533
		32760	498,07																										514,71	499,31
		32820	498,3																										514,97	499,31
		32832		7,345	19,504	19,514	26,853	26,854	26,683	26,693	26,733	26,719	26,661	26,694	26,81	26,763	26,719			26,631	19,582	19,532	19,534
		32880	498,42																										514,97	499,31
		32928		7,368	19,502	19,512	26,871	26,879	26,702	26,71	26,769	26,738	26,689	26,727	26,834	26,778	26,743					19,526	19,535
		32940	499,24																										515,34	499,31
		33000	499,41															8,81	0					0	0	0	0	0	515,34	499,31	129,2
		33024		7,394	19,505	19,513	26,903	26,904	26,736	26,744	26,778	26,77	26,703	26,747	26,858	26,81	26,768			26,651	19,583	19,529	19,532
		33060	500,13																										515,34	499,31
		33120	498,76	7,411	19,502	19,518	26,921	26,921	26,744	26,802	26,78	26,799	26,72	26,721	26,878	26,836	26,785					19,528	19,538						515,34	499,31
		33180	499,06																										515,34	499,31
		33216		7,435	19,505	19,514	26,944	26,945	26,78	26,775	26,807	26,823	26,747	26,756	26,894	26,857	26,805			26,693	19,583	19,53	19,534
		33240	499,04																										515,34	499,31
		33300	498,86															8,80											515,34	499,31
		33312		7,448	19,51	19,514	26,963	26,958	26,811	26,787	26,844	26,804	26,797	26,79	26,922	26,871	26,828					19,529	19,531
		33360	499,13																										515,34	499,31
		33408		7,458	19,507	19,518	26,97	26,97	26,806	26,785	26,817	26,819	26,824	26,803	26,938	26,902	26,837			26,742	19,579	19,529	19,532
		33420	498,23																										515,34	499,31
		33480	498,37																										515,34	499,31
		33504		7,481	19,509	19,518	26,993	26,995	26,821	26,817	26,847	26,86	26,855	26,824	26,957	26,92	26,863					19,53	19,53
		33540	498,96																										515,81	499,31
		33600	499,51	7,511	19,511	19,519	27,024	27,029	26,857	26,861	26,923	26,9	26,868	26,841	26,979	26,94	26,896	8,79	0	26,781	19,58	19,525	19,53	0	0	0	0	0	515,81	499,31	129,23
		33660	500,16																										515,81	499,31
		33696		7,531	19,512	19,521	27,043	27,051	26,87	26,892	26,929	26,917	26,875	26,864	26,998	26,966	26,914					19,526	19,529
		33720	500,27																										515,81	499,31
		33780	499,46																										515,44	499,31
		33792		7,553	19,511	19,521	27,073	27,065	26,869	26,889	26,914	26,949	26,891	26,885	27,02	26,98	26,925			26,837	19,578	19,525	19,53
		33840	500,02																										515,44	499,31
		33888		7,573	19,513	19,522	27,086	27,095	26,902	26,928	26,976	26,943	26,914	26,906	27,043	27,008	26,952					19,527	19,532
		33900	500															8,78											515,44	499,31
		33960	499,22																										515,44	499,31
		33984		7,581	19,515	19,523	27,098	27,102	26,947	26,93	26,968	26,967	26,923	26,952	27,059	27,025	26,971			26,876	19,575	19,527	19,529
		34020	499																										515,44	499,31
		34080	498,46	7,613	19,516	19,525	27,128	27,14	26,965	26,968	26,999	27,002	26,931	26,963	27,085	27,038	26,994					19,528	19,533						515,44	499,31
		34140	499,44																										515,44	499,31
		34176		7,636	19,516	19,523	27,153	27,158	26,986	26,974	26,999	27,028	26,96	26,979	27,105	27,065	27,012			26,923	19,585	19,533	19,535
		34200	499,69															8,78	0					0	0	0	0	0	515,44	499,31	129,59
		34260	500																										515,44	499,31
		34272		7,649	19,517	19,525	27,172	27,168	26,994	27,003	27,033	27,044	26,99	27,02	27,126	27,076	27,036					19,533	19,538
		34320	498,91																										515,44	499,31
		34368		7,669	19,513	19,528	27,187	27,193	27,025	27,035	27,068	27,06	27,006	27,024	27,146	27,105	27,059			26,964	19,585	19,537	19,542
		34380	499,56																										515,44	499,31
		34440	500,31																										515,44	499,31
		34464		7,691	19,516	19,525	27,21	27,213	27,036	27,084	27,075	27,098	27,034	27,052	27,169	27,117	27,083					19,534	19,538
		34500	499,68															8,76											515,08	499,31
		34560	500,11	7,722	19,513	19,521	27,239	27,239	27,045	27,075	27,114	27,097	27,069	27,075	27,186	27,155	27,102			26,982	19,582	19,535	19,54						515,08	499,31
		34620	499,39																										514,71	499,31
		34656		7,742	19,512	19,527	27,262	27,262	27,066	27,096	27,126	27,128	27,088	27,078	27,207	27,165	27,119					19,535	19,535
		34680	498,83																										514,71	499,31
		34740	498,71																										514,71	499,31
		34752		7,754	19,513	19,523	27,27	27,273	27,082	27,092	27,152	27,132	27,103	27,153	27,232	27,183	27,141			27,062	19,586	19,533	19,533
		34800	499,57															8,77	0					0	0	0	0	0	514,71	499,31	129,78
		34848		7,779	19,513	19,522	27,297	27,297	27,099	27,105	27,164	27,181	27,108	27,181	27,247	27,202	27,161					19,535	19,536
		34860	500,01																										514,71	499,31
		34920	500																										514,71	499,31
		34944		7,799	19,511	19,525	27,316	27,318	27,126	27,145	27,187	27,199	27,125	27,196	27,272	27,221	27,184			27,134	19,59	19,533	19,536
		34980	499,58																										514,4	499,31
		35040	498,46	7,827	19,509	19,521	27,339	27,344	27,157	27,184	27,204	27,23	27,136	27,193	27,292	27,236	27,204					19,529	19,534						514,4	499,31
		35100	499,4															8,76											514,4	499,31
		35136		7,842	19,511	19,52	27,358	27,357	27,178	27,189	27,227	27,231	27,175	27,236	27,313	27,257	27,226			27,112	19,586	19,531	19,537
		35160	499,88																										514,4	499,31
		35220	498,07																										514,4	499,31
		35232		7,865	19,511	19,52	27,383	27,378	27,192	27,218	27,226	27,268	27,193	27,228	27,337	27,277	27,242					19,533	19,538
		35280	499,21																										514,4	499,31
		35328		7,887	19,507	19,518	27,394	27,404	27,233	27,256	27,258	27,271	27,211	27,263	27,353	27,293	27,267			27,161	19,585	19,533	19,538
		35340	498,36																										514,71	499,31
		35400	498,47															8,76	0					0	0	0	0	0	514,71	499,31	129,29
		35424		7,909	19,508	19,518	27,418	27,426	27,247	27,275	27,295	27,3	27,226	27,278	27,378	27,327	27,291					19,535	19,537
		35460	498,45																										515,03	499,31
		35520	497,93	7,929	19,51	19,515	27,441	27,442	27,272	27,304	27,305	27,331	27,246	27,261	27,391	27,36	27,309			27,219	19,581	19,533	19,537						515,03	499,31
		35580	500,63																										515,34	499,31
		35616		7,951	19,51	19,518	27,464	27,465	27,298	27,325	27,35	27,343	27,271	27,266	27,416	27,37	27,330					19,534	19,538
		35640	499,6																										515,34	499,31
		35700	499,85															8,75											515,34	499,31
		35712		7,975	19,509	19,52	27,481	27,499	27,33	27,377	27,364	27,357	27,311	27,281	27,437	27,392	27,356			27,227	19,585	19,534	19,539
		35760	499,88																										515,34	499,31
		35808		7,995	19,51	19,516	27,505	27,512	27,332	27,378	27,378	27,373	27,314	27,31	27,458	27,418	27,370					19,533	19,534
		35820	500,46																										514,92	499,31
		35880	500,18																										514,92	499,31
		35904		8,016	19,505	19,513	27,523	27,526	27,366	27,388	27,395	27,399	27,314	27,351	27,483	27,436	27,392			27,262	19,583	19,534	19,536
		35940	499,91																										514,5	499,31
		36000	499,48	8,043	19,508	19,517	27,555	27,556	27,405	27,421	27,433	27,401	27,353	27,349	27,503	27,446	27,414	8,75	0			19,533	19,535	0	0	0	0	0	514,5	499,31	129,47
		36060	499,56																										514,24	499,31
		36096		8,041	19,51	19,517	27,549	27,561	27,41	27,401	27,427	27,416	27,377	27,369	27,518	27,488	27,426			27,333	19,587	19,531	19,533
		36120	499,74																										514,24	499,31
		36180	499,33																										513,92	499,31
		36192		8,068	19,506	19,518	27,578	27,583	27,422	27,415	27,443	27,441	27,412	27,426	27,534	27,501	27,449					19,533	19,538
		36240	498,82																										513,92	499,31
		36288		8,096	19,506	19,518	27,605	27,61	27,448	27,454	27,49	27,467	27,431	27,445	27,555	27,52	27,476			27,39	19,581	19,534	19,533
		36300	498,53															8,74											513,92	499,31
		36360	498,28																										513,92	499,31
		36384		8,107	19,508	19,517	27,618	27,622	27,473	27,454	27,476	27,486	27,451	27,476	27,577	27,533	27,491					19,53	19,533
		36420	497,83																										514,45	499,31
		36480	498,29	8,133	19,507	19,517	27,641	27,648	27,472	27,469	27,522	27,509	27,47	27,537	27,595	27,531	27,513			27,418	19,585	19,531	19,534						514,45	499,31
		36540	498,55																										515,13	499,31
		36576		8,142	19,509	19,512	27,65	27,655	27,481	27,495	27,536	27,527	27,478	27,554	27,615	27,546	27,529					19,53	19,534
		36600	499,41															8,73	0					0	0	0	0	0	515,13	499,31	129,72
		36660	500,21																										515,13	499,31
		36672		8,164	19,506	19,517	27,674	27,677	27,495	27,505	27,552	27,558	27,52	27,583	27,63	27,577	27,552			27,488	19,589	19,529	19,534
		36720	500,16																										515,13	499,31
		36768		8,184	19,506	19,516	27,696	27,694	27,5	27,51	27,548	27,599	27,549	27,599	27,653	27,598	27,569					19,53	19,532
		36780	499,84																										514,66	499,31
		36840	499,69																										514,66	499,31
		36864		8,207	19,511	19,519	27,721	27,723	27,514	27,55	27,589	27,604	27,579	27,622	27,672	27,626	27,595			27,527	19,583	19,53	19,533
		36900	499,18															8,73											514,34	499,31
		36960	499,8	8,232	19,507	19,515	27,743	27,743	27,557	27,628	27,614	27,625	27,576	27,642	27,691	27,639	27,622					19,528	19,532						514,34	499,31
		37020	499,9																										514,34	499,31
		37056		8,255	19,506	19,515	27,765	27,766	27,56	27,604	27,645	27,639	27,584	27,658	27,713	27,67	27,634			27,562	19,582	19,529	19,531
		37080	499,62																										514,34	499,31
		37140	499,48																										514,34	499,31
		37152		8,267	19,509	19,52	27,778	27,784	27,582	27,636	27,639	27,674	27,605	27,676	27,734	27,684	27,654					19,529	19,531
		37200	499,11															8,72	0					0	0	0	0	0	514,34	499,31	129,64
		37248		8,290	19,506	19,516	27,802	27,801	27,609	27,662	27,669	27,676	27,634	27,698	27,754	27,709	27,676			27,599	19,579	19,53	19,533
		37260	498,45																										514,34	499,31
		37320	498,89																										514,34	499,31
		37344		8,310	19,505	19,517	27,818	27,824	27,611	27,692	27,682	27,703	27,639	27,723	27,776	27,734	27,695					19,529	19,533
		37380	499,03																										514,66	499,31
		37440	499,24	8,327	19,505	19,517	27,839	27,837	27,643	27,678	27,706	27,739	27,672	27,724	27,794	27,745	27,713			27,637	19,586	19,531	19,536						514,66	499,31
		37500	498,91															8,72											514,66	499,31
		37536		8,349	19,507	19,515	27,858	27,863	27,673	27,716	27,74	27,753	27,677	27,734	27,815	27,749	27,732					19,536	19,536
		37560	498,92																										514,66	499,31
		37620	499,42																										514,66	499,31
		37632		8,371	19,507	19,515	27,877	27,887	27,747	27,72	27,766	27,75	27,687	27,759	27,834	27,781	27,756			27,672	19,585	19,533	19,537
		37680	499,07																										514,66	499,31
		37728		8,395	19,505	19,518	27,906	27,907	27,73	27,751	27,773	27,781	27,735	27,768	27,854	27,809	27,775					19,533	19,538
		37740	499																										514,66	499,31
		37800	499,28															8,70	0					0	0	0	0	0	514,66	499,31	129,69
		37824		8,411	19,508	19,514	27,924	27,921	27,754	27,799	27,792	27,803	27,748	27,789	27,876	27,831	27,799			27,682	19,583	19,536	19,54
		37860	499,69																										514,66	499,31
		37920	499,14	8,429	19,507	19,514	27,939	27,94	27,768	27,793	27,811	27,827	27,734	27,813	27,894	27,851	27,811					19,534	19,537						514,66	499,31
		37980	499,39																										514,66	499,31
		38016		8,449	19,509	19,518	27,961	27,963	27,806	27,823	27,833	27,852	27,792	27,822	27,911	27,869	27,838			27,739	19,587	19,532	19,536
		38040	499,54																										514,66	499,31
		38100	499,23															8,70											514,66	499,31
		38112		8,469	19,512	19,521	27,988	27,983	27,844	27,857	27,865	27,866	27,785	27,805	27,936	27,894	27,856					19,534	19,539
		38160	499,38																										514,66	499,31
		38208		8,484	19,506	19,524	27,998	28	27,843	27,893	27,876	27,874	27,83	27,86	27,954	27,911	27,880			27,773	19,586	19,535	19,538
		38220	499,76																										514,66	499,31
		38280	499,42																										514,66	499,31
		38304		8,514	19,511	19,518	28,027	28,03	27,848	27,881	27,911	27,891	27,835	27,839	27,974	27,933	27,889					19,535	19,533
		38340	499,37																										514,66	499,31
		38400	498,82	8,529	19,51	19,522	28,046	28,044	27,866	27,913	27,918	27,924	27,872	27,852	27,989	27,952	27,911	8,69	0	27,797	19,581	19,533	19,536	0	0	0	0	0	514,66	499,31	129,43
		38460	499,23																										514,66	499,31
		38496		8,547	19,51	19,52	28,06	28,064	27,913	27,929	27,958	27,917	27,869	27,866	28,012	27,972	27,930					19,534	19,536
		38520	499,82																										514,66	499,31
		38580	499,52																										514,66	499,31
		38592		8,565	19,511	19,521	28,082	28,081	27,918	27,981	27,943	27,973	27,899	27,898	28,037	27,995	27,956			27,844	19,581	19,533	19,539
		38640	498,94																										514,66	499,31
		38688		8,588	19,51	19,522	28,103	28,106	27,945	27,982	28,004	27,963	27,894	27,913	28,056	28,026	27,973					19,534	19,535
		38700	499,86															8,69											514,66	499,31
		38760	498,23																										514,66	499,31
		38784		8,606	19,51	19,521	28,12	28,122	27,953	27,983	27,966	27,99	27,942	27,932	28,071	28,166	28,000			27,891	19,587	19,533	19,538
		38820	498,96																										514,66	499,31
		38880	498,95	8,607	19,513	19,521	28,116	28,133	27,956	27,977	27,996	27,972	27,974	27,957	28,087	28,048	27,996					19,534	19,537						514,66	499,31
		38940	499,59																										514,66	499,31
		38976		8,647	19,508	19,518	28,157	28,162	28,023	28,005	28,031	28,026	27,996	27,979	28,107	28,151	28,040			27,96	19,584	19,534	19,539
		39000	499,36															8,69	0					0	0	0	0	0	514,66	499,31	129,31
		39060	499,19																										514,66	499,31
		39072		8,650	19,508	19,52	28,161	28,167	28,025	28,025	28,041	28,043	28,021	27,997	28,173	28,073	28,050					19,531	19,534
		39120	499,66																										514,66	499,31
		39168		8,673	19,511	19,519	28,183	28,193	28,049	28,039	28,064	28,056	28,041	28,089	28,177	28,057	28,072			27,981	19,585	19,532	19,534
		39180	498,73																										514,66	499,31
		39240	498,78																										514,66	499,31
		39264		8,691	19,512	19,52	28,207	28,207	28,054	28,056	28,093	28,089	28,038	28,139	28,186	28,09	28,093					19,534	19,532
		39300	498,3															8,69											514,92	499,31
		39360	498,49	8,705	19,513	19,517	28,219	28,22	28,058	28,056	28,099	28,098	28,059	28,143	28,195	28,142	28,106			27,998	19,584	19,532	19,528						514,92	499,31
		39420	499,21																										515,29	499,31
		39456		8,724	19,513	19,523	28,24	28,244	28,067	28,065	28,116	28,12	28,097	28,157	28,205	28,146	28,122					19,529	19,533
		39480	499,23																										515,29	499,31
		39540	500,01																										515,29	499,31
		39552		8,750	19,512	19,524	28,267	28,269	28,087	28,083	28,132	28,153	28,105	28,171	28,22	28,173	28,140			28,082	19,587	19,533	19,536
		39600	500,09															8,68	0					0	0	0	0	0	515,29	499,31	129,38
		39648		8,762	19,514	19,526	28,284	28,28	28,111	28,127	28,142	28,187	28,102	28,182	28,237	28,189	28,160					19,533	19,534
		39660	499,14																										514,97	499,31
		39720	499,58																										514,97	499,31
		39744		8,782	19,516	19,529	28,301	28,307	28,122	28,132	28,163	28,2	28,124	28,203	28,257	28,192	28,174			28,081	19,589	19,537	19,532
		39780	498,98																										514,97	499,31
		39840	498,39	8,808	19,513	19,524	28,327	28,327	28,134	28,197	28,196	28,216	28,131	28,224	28,271	28,221	28,199					19,534	19,535						514,97	499,31
		39900	498,29															8,67											515,34	499,31
		39936		8,825	19,515	19,524	28,343	28,347	28,151	28,169	28,224	28,234	28,159	28,243	28,294	28,248	28,215			28,115	19,593	19,534	19,534
		39960	499,85																										515,34	499,31
		40020	499,52																										515,34	499,31
		40032		8,847	19,516	19,524	28,368	28,366	28,182	28,216	28,22	28,258	28,169	28,258	28,311	28,268	28,235					19,535	19,537
		40080	500,02																										515,34	499,31
		40128		8,864	19,513	19,523	28,381	28,383	28,206	28,223	28,253	28,264	28,208	28,28	28,333	28,285	28,256			28,164	19,595	19,535	19,536
		40140	498,62																										515,08	499,31
		40200	499,35															8,67	0					0	0	0	0	0	515,08	499,31	129,75
		40224		8,877	19,514	19,524	28,394	28,398	28,22	28,277	28,277	28,267	28,225	28,292	28,349	28,304	28,276					19,535	19,536
		40260	499,79																										515,08	499,31
		40320	498,43	8,901	19,512	19,523	28,421	28,416	28,227	28,249	28,28	28,312	28,226	28,302	28,369	28,314	28,285			28,207	19,599	19,533	19,537						515,08	499,31
		40380	498,84																										515,08	499,31
		40416		8,907	19,516	19,525	28,428	28,427	28,257	28,286	28,309	28,311	28,26	28,323	28,388	28,343	28,310					19,536	19,536
		40440	498,03																										515,08	499,31
		40500	498,23															8,65											515,71	499,31
		40512		8,943	19,513	19,521	28,457	28,463	28,283	28,297	28,327	28,349	28,268	28,36	28,409	28,369	28,333			28,244	19,598	19,535	19,534
		40560	498,66																										515,71	499,31
		40608		8,957	19,512	19,52	28,47	28,476	28,316	28,311	28,345	28,345	28,272	28,381	28,426	28,382	28,347					19,536	19,537
		40620	499,47																										516,07	499,31
		40680	500,65																										516,07	499,31
		40704		8,975	19,511	19,521	28,493	28,49	28,322	28,324	28,363	28,367	28,316	28,394	28,446	28,4	28,367			28,302	19,597	19,536	19,538
		40740	500,69																										515,6	499,31
		40800	499,19	8,997	19,509	19,523	28,511	28,515	28,339	28,341	28,383	28,393	28,353	28,412	28,459	28,417	28,387	8,65	0			19,536	19,535	0	0	0	0	0	515,6	499,31	129,8
		40860	499,66																										515,29	499,31
		40896		9,011	19,508	19,525	28,525	28,53	28,355	28,373	28,401	28,406	28,372	28,44	28,481	28,435	28,408			28,315	19,594	19,538	19,533
		40920	499,8																										515,29	499,31
		40980	500,16																										514,97	499,31
		40992		9,029	19,509	19,522	28,546	28,544	28,356	28,396	28,416	28,425	28,399	28,443	28,496	28,445	28,422					19,537	19,54
		41040	499,39																										514,97	499,31
		41088		9,054	19,509	19,519	28,563	28,572	28,381	28,398	28,436	28,449	28,406	28,455	28,514	28,46	28,437			28,371	19,594	19,539	19,541
		41100	499,29															8,64											514,97	499,31
		41160	499,6																										514,97	499,31
		41184		9,071	19,508	19,519	28,584	28,586	28,395	28,433	28,462	28,472	28,422	28,481	28,534	28,488	28,461					19,537	19,541
		41220	500,26																										514,97	499,31
		41280	498,99	9,086	19,508	19,521	28,6	28,602	28,415	28,444	28,488	28,488	28,409	28,502	28,552	28,506	28,475			28,425	19,599	19,536	19,539						514,97	499,31
		41340	499,52																										514,97	499,31
		41376		9,110	19,51	19,519	28,628	28,621	28,475	28,483	28,498	28,507	28,447	28,521	28,57	28,528	28,504					19,537	19,538
		41400	499,92															8,64	0					0	0	0	0	0	514,97	499,31	129,96
		41460	500,03																										514,97	499,31
		41472		9,126	19,513	19,518	28,643	28,64	28,475	28,492	28,517	28,526	28,463	28,529	28,59	28,542	28,517			28,453	19,601	19,535	19,536
		41520	499,95																										514,97	499,31
		41568		9,157	19,506	19,521	28,67	28,671	28,499	28,513	28,538	28,544	28,48	28,559	28,611	28,566	28,539					19,533	19,535
		41580	499,86																										514,61	499,31
		41640	498,97																										514,61	499,31
		41664		9,167	19,509	19,517	28,681	28,68	28,509	28,518	28,547	28,56	28,507	28,579	28,63	28,58	28,554			28,464	19,586	19,531	19,533
		41700	499,38															8,64											514,61	499,31
		41760	499,58	9,178	19,51	19,521	28,69	28,698	28,535	28,544	28,583	28,575	28,493	28,599	28,648	28,61	28,573					19,531	19,533						514,61	499,31
		41820	499,61																										514,61	499,31
		41856		9,204	19,508	19,517	28,72	28,712	28,551	28,584	28,585	28,588	28,549	28,601	28,663	28,62	28,593			28,501	19,591	19,528	19,531
		41880	497,71																										514,61	499,31
		41940	498,83																										514,92	499,31
		41952		9,226	19,509	19,519	28,743	28,738	28,555	28,566	28,625	28,623	28,561	28,626	28,682	28,64	28,610					19,527	19,534
		42000	499,41															8,63	0					0	0	0	0	0	514,92	499,31	129,58
		42048		9,238	19,509	19,52	28,753	28,751	28,607	28,633	28,628	28,632	28,587	28,645	28,7	28,652	28,635			28,544	19,59	19,529	19,532
		42060	499,2																										514,92	499,31
		42120	499,17																										514,92	499,31
		42144		9,259	19,513	19,519	28,776	28,774	28,628	28,619	28,662	28,66	28,598	28,647	28,72	28,671	28,651					19,528	19,537
		42180	499,99																										514,92	499,31
		42240	499,06	9,279	19,508	19,519	28,792	28,793	28,654	28,659	28,672	28,671	28,625	28,672	28,739	28,692	28,673			28,583	19,592	19,529	19,533						514,92	499,31
		42300	499,24															8,62											514,92	499,31
		42336		9,293	19,508	19,519	28,805	28,809	28,64	28,682	28,684	28,687	28,63	28,705	28,758	28,711	28,687					19,531	19,532
		42360	499,99																										514,92	499,31
		42420	499,05																										514,92	499,31
		42432		9,306	19,513	19,519	28,82	28,823	28,664	28,678	28,702	28,702	28,64	28,729	28,775	28,731	28,703			28,592	19,588	19,529	19,533
		42480	499,18																										514,92	499,31
		42528		9,328	19,508	19,519	28,841	28,843	28,68	28,69	28,722	28,724	28,657	28,748	28,79	28,746	28,720					19,528	19,534
		42540	498,61																										514,92	499,31
		42600	498,82															8,61	0					0	0	0	0	0	514,92	499,31	129,35
		42624		9,347	19,511	19,518	28,859	28,865	28,696	28,733	28,744	28,746	28,681	28,747	28,809	28,762	28,740			28,663	19,591	19,532	19,535
		42660	498,9																										514,92	499,31
		42720	499,24	9,364	19,511	19,515	28,872	28,881	28,708	28,747	28,749	28,771	28,714	28,761	28,827	28,787	28,758					19,532	19,534						514,92	499,31
		42780	499,96																										514,92	499,31
		42816		9,376	19,508	19,52	28,894	28,887	28,714	28,729	28,762	28,778	28,731	28,779	28,845	28,797	28,767			28,669	19,591	19,532	19,536
		42840	500,12																										514,92	499,31
		42900	499,29															8,61											514,61	499,31
		42912		9,401	19,508	19,518	28,913	28,914	28,735	28,767	28,783	28,803	28,769	28,814	28,861	28,819	28,794					19,534	19,536
		42960	498,96																										514,61	499,31
		43008		9,423	19,506	19,518	28,931	28,938	28,776	28,783	28,811	28,818	28,784	28,823	28,882	28,839	28,815			28,691	19,591	19,537	19,536
		43020	498,87																										514,61	499,31
		43080	498,26																										514,61	499,31
		43104		9,435	19,506	19,516	28,95	28,943	28,798	28,797	28,821	28,83	28,797	28,85	28,9	28,852	28,831					19,533	19,54
		43140	498,47																										515,08	499,31
		43200	499,44	9,452	19,507	19,522	28,968	28,966	28,794	28,793	28,832	28,851	28,813	28,864	28,918	28,871	28,842	8,61	0	28,749	19,594	19,535	19,536	0	0	0	0	0	515,08	499,31	129,46
		43260	499,08																										515,08	499,31
		43296		9,475	19,508	19,518	28,99	28,985	28,816	28,812	28,856	28,872	28,818	28,891	28,933	28,89	28,861					19,534	19,536
		43320	498,75																										515,08	499,31
		43380	499,49																										515,08	499,31
		43392		9,487	19,507	19,516	28,997	29,001	28,85	28,838	28,874	28,868	28,838	28,897	28,949	28,896	28,876			28,798	19,597	19,534	19,537
		43440	498,96																										515,08	499,31
		43488		9,514	19,505	19,516	29,025	29,025	28,853	28,863	28,906	28,901	28,85	28,921	28,967	28,916	28,897					19,534	19,534
		43500	499,27															8,60											515,08	499,31
		43560	498,77																										515,08	499,31
		43584		9,528	19,509	19,519	29,041	29,043	28,881	28,879	28,919	28,925	28,866	28,937	28,99	28,94	28,917			28,841	19,597	19,53	19,536
		43620	499,37																										515,08	499,31
		43680	499,15	9,546	19,509	19,517	29,059	29,059	28,891	28,892	28,929	28,942	28,892	28,957	29,003	28,963	28,934					19,533	19,535						515,08	499,31
		43740	498,43																										515,08	499,31
		43776		9,569	19,508	19,516	29,081	29,082	28,914	28,922	28,955	28,957	28,91	28,97	29,021	28,979	28,954			28,858	19,595	19,531	19,536
		43800	497,52															8,59	0					0	0	0	0	0	515,08	499,31	129,74
		43860	497,83																										515,76	499,31
		43872		9,583	19,506	19,517	29,093	29,097	28,929	28,93	28,967	28,974	28,938	28,996	29,039	28,998	28,971					19,535	19,538
		43920	499,19																										515,76	499,31
		43968		9,600	19,508	19,518	29,109	29,116	28,937	28,952	28,989	28,982	28,956	29,02	29,059	29,016	28,989			28,884	19,597	19,539	19,541
		43980	501,15																										516,02	499,31
		44040	499,68																										516,02	499,31
		44064		9,615	19,509	19,518	29,127	29,13	28,943	28,969	29,011	29,008	28,972	29,035	29,071	29,038	29,006					19,542	19,543
		44100	499,37															8,59											515,55	499,31
		44160	499,23	9,631	19,508	19,518	29,146	29,141	28,968	28,99	29,025	29,025	28,989	29,052	29,094	29,042	29,023			28,935	19,6	19,539	19,544						515,55	499,31
		44220	499,63																										515,55	499,31
		44256		9,650	19,509	19,519	29,167	29,161	28,997	29,019	29,039	29,035	29,01	29,073	29,109	29,067	29,044					19,542	19,543
		44280	499,89																										515,55	499,31
		44340	500,96																										515,18	499,31
		44352		9,669	19,509	19,517	29,178	29,186	29,01	29,031	29,053	29,064	29,023	29,059	29,127	29,081	29,056			28,959	19,599	19,537	19,539
		44400	501,07															8,58	0					0	0	0	0	0	515,18	499,31	129,94
		44448		9,678	19,509	19,521	29,194	29,191	29,012	29,04	29,065	29,071	29,017	29,088	29,145	29,107	29,068					19,536	19,536
		44460	500,05																										514,45	499,31
		44520	500,02																										514,45	499,31
		44544		9,694	19,512	19,523	29,212	29,212	29,047	29,062	29,087	29,099	29,049	29,121	29,161	29,119	29,093			29,006	19,597	19,534	19,534
		44580	498,89																										514,18	499,31
		44640	498,78	9,714	19,512	19,524	29,234	29,231	29,077	29,076	29,109	29,128	29,055	29,124	29,179	29,135	29,110					19,531	19,535						514,18	499,31
		44700	498,66															8,58											514,18	499,31
		44736		9,738	19,513	19,521	29,256	29,254	29,088	29,097	29,134	29,142	29,089	29,131	29,195	29,152	29,129			29,048	19,595	19,534	19,534
		44760	497,95																										514,18	499,31
		44820	499,06																										514,61	499,31
		44832		9,747	19,516	19,525	29,262	29,273	29,102	29,113	29,14	29,16	29,098	29,164	29,214	29,172	29,145					19,534	19,535
		44880	498,74																										514,61	499,31
		44928		9,773	19,516	19,526	29,293	29,295	29,099	29,146	29,172	29,188	29,108	29,167	29,232	29,19	29,163			29,058	19,597	19,533	19,536
		44940	499,02																										514,61	499,31
		45000	498,8															8,57	0					0	0	0	0	0	514,61	499,31	129,37
		45024		9,786	19,517	19,528	29,308	29,309	29,124	29,164	29,187	29,191	29,132	29,186	29,249	29,213	29,181					19,533	19,537
		45060	497,75																										514,92	499,31
		45120	499,27	9,807	19,515	19,528	29,327	29,33	29,137	29,203	29,182	29,212	29,141	29,203	29,269	29,215	29,195			29,118	19,597	19,532	19,537						514,92	499,31
		45180	497,91																										515,39	499,31
		45216		9,817	19,518	19,525	29,334	29,342	29,158	29,204	29,214	29,224	29,165	29,217	29,285	29,241	29,214					19,534	19,54
		45240	498,29																										515,39	499,31
		45300	498,01															8,56											516,07	499,31
		45312		9,832	19,516	19,528	29,356	29,351	29,175	29,223	29,219	29,24	29,186	29,243	29,301	29,265	29,231			29,132	19,594	19,534	19,537
		45360	499,36																										516,07	499,31
		45408		9,854	19,522	19,525	29,372	29,382	29,236	29,224	29,263	29,264	29,183	29,263	29,323	29,273	29,254					19,531	19,537
		45420	499,83																										516,07	499,31
		45480	500,15																										516,07	499,31
		45504		9,874	19,518	19,526	29,394	29,397	29,234	29,284	29,255	29,282	29,226	29,28	29,339	29,289	29,274			29,176	19,595	19,538	19,534
		45540	499,12																										515,81	499,31
		45600	498,77	9,885	19,517	19,529	29,41	29,406	29,256	29,271	29,285	29,3	29,237	29,304	29,354	29,311	29,290	8,55	0			19,534	19,54	0	0	0	0	0	515,81	499,31	128,99
		45660	498,64																										515,81	499,31
		45696		9,907	19,517	19,53	29,431	29,431	29,267	29,304	29,302	29,31	29,246	29,306	29,371	29,338	29,306			29,193	19,599	19,535	19,539
		45720	499,92																										515,81	499,31
		45780	499,21																										515,81	499,31
		45792		9,924	19,516	19,526	29,441	29,449	29,3	29,301	29,322	29,324	29,261	29,327	29,391	29,345	29,321					19,536	19,539
		45840	499,01																										515,81	499,31
		45888		9,935	19,514	19,524	29,454	29,455	29,298	29,302	29,336	29,347	29,28	29,349	29,404	29,365	29,335			29,244	19,591	19,533	19,537
		45900	499,36															8,55											515,81	499,31
		45960	499,49																										515,81	499,31
		45984		9,950	19,514	19,525	29,471	29,469	29,314	29,343	29,351	29,357	29,298	29,372	29,419	29,379	29,354					19,53	19,538
		46020	498,65																										515,81	499,31
		46080	499,13	9,970	19,513	19,526	29,494	29,486	29,339	29,335	29,375	29,364	29,343	29,386	29,437	29,403	29,373			29,29	19,596	19,536	19,537						515,81	499,31
		46140	498,93																										515,81	499,31
		46176		9,987	19,513	19,523	29,505	29,506	29,339	29,373	29,381	29,392	29,346	29,386	29,456	29,418	29,386					19,535	19,537
		46200	499,34															8,54	0					0	0	0	0	0	515,81	499,31	129,24
		46260	498,77																										515,81	499,31
		46272		10,010	19,514	19,524	29,528	29,53	29,351	29,371	29,404	29,418	29,36	29,424	29,471	29,429	29,403			29,32	19,59	19,535	19,541
		46320	499,84																										515,81	499,31
		46368		10,029	19,511	19,522	29,545	29,546	29,37	29,378	29,418	29,434	29,366	29,432	29,484	29,442	29,416					19,537	19,537
		46380	498,72																										515,81	499,31
		46440	498,63																										515,81	499,31
		46464		10,044	19,512	19,523	29,562	29,56	29,394	29,397	29,446	29,44	29,38	29,46	29,51	29,469	29,437			29,347	19,591	19,537	19,536
		46500	499,47															8,53											515,81	499,31
		46560	499,83	10,059	19,513	19,524	29,576	29,579	29,418	29,439	29,468	29,463	29,407	29,456	29,523	29,474	29,456					19,534	19,536						515,81	499,31
		46620	498,81																										515,81	499,31
		46656		10,078	19,514	19,525	29,595	29,599	29,423	29,455	29,471	29,472	29,421	29,47	29,543	29,491	29,468			29,398	19,594	19,538	19,536
		46680	499,14																										515,81	499,31
		46740	499,65																										515,81	499,31
		46752		10,095	19,512	19,522	29,609	29,615	29,442	29,464	29,496	29,5	29,418	29,499	29,557	29,517	29,487					19,535	19,541
		46800	500,42															8,53	0					0	0	0	0	0	515,81	499,31	129,2
		46848		10,112	19,512	19,52	29,625	29,631	29,459	29,511	29,496	29,519	29,456	29,51	29,573	29,532	29,507			29,42	19,599	19,536	19,537
		46860	499,7																										515,5	499,31
		46920	499,98																										515,5	499,31
		46944		10,134	19,511	19,519	29,647	29,651	29,491	29,529	29,514	29,539	29,462	29,518	29,59	29,549	29,524					19,534	19,537
		46980	498,62																										515,18	499,31
		47040	498,55	10,143	19,512	19,522	29,662	29,657	29,515	29,561	29,534	29,546	29,492	29,556	29,607	29,567	29,547			29,449	19,59	19,538	19,537						515,18	499,31
		47100	498,87															8,53											515,5	499,31
		47136		10,163	19,514	19,521	29,679	29,682	29,533	29,53	29,553	29,56	29,512	29,585	29,627	29,574	29,559					19,535	19,535
		47160	499,05																										515,5	499,31
		47220	498,86																										515,5	499,31
		47232		10,180	19,516	19,523	29,701	29,698	29,545	29,547	29,584	29,576	29,524	29,566	29,64	29,594	29,572			29,488	19,596	19,534	19,537
		47280	499,59																										515,5	499,31
		47328		10,191	19,516	19,525	29,712	29,711	29,568	29,564	29,589	29,598	29,541	29,558	29,658	29,62	29,587					19,534	19,534
		47340	499,24																										515,5	499,31
		47400	498,49															8,52	0					0	0	0	0	0	515,5	499,31	129,52
		47424		10,207	19,517	19,523	29,726	29,727	29,576	29,569	29,614	29,615	29,554	29,622	29,671	29,631	29,607			29,537	19,591	19,532	19,537
		47460	498,64																										515,76	499,31
		47520	498,5	10,228	19,517	19,527	29,751	29,749	29,576	29,605	29,624	29,639	29,57	29,633	29,689	29,654	29,624					19,531	19,536						515,76	499,31
		47580	498,7																										516,18	499,31
		47616		10,247	19,516	19,525	29,769	29,766	29,604	29,629	29,648	29,652	29,577	29,641	29,703	29,66	29,639			29,553	19,59	19,534	19,537
		47640	498,77																										516,18	499,31
		47700	500,13															8,51											516,18	499,31
		47712		10,258	19,516	19,524	29,776	29,78	29,652	29,632	29,669	29,668	29,607	29,651	29,722	29,681	29,660					19,535	19,54
		47760	500,69																										516,18	499,31
		47808		10,274	19,515	19,525	29,793	29,794	29,638	29,644	29,661	29,689	29,623	29,665	29,741	29,694	29,669			29,593	19,6	19,538	19,539
		47820	500,25																										515,6	499,31
		47880	500,2																										515,6	499,31
		47904		10,288	19,515	19,525	29,806	29,81	29,652	29,658	29,689	29,695	29,651	29,67	29,755	29,721	29,686					19,535	19,537
		47940	498,85																										515,24	499,31
		48000	499,3	10,305	19,514	19,527	29,824	29,828	29,67	29,683	29,714	29,71	29,655	29,704	29,774	29,731	29,705	8,50	0	29,606	19,599	19,535	19,538	0	0	0	0	0	515,24	499,31	129,6
		48060	499,12																										515,24	499,31
		48096		10,329	19,516	19,526	29,846	29,854	29,69	29,699	29,726	29,733	29,657	29,721	29,788	29,759	29,722					19,536	19,539
		48120	498,87																										515,24	499,31
		48180	498,88																										515,24	499,31
		48192		10,339	19,515	19,527	29,859	29,861	29,709	29,729	29,74	29,755	29,687	29,735	29,806	29,769	29,741			29,661	19,593	19,536	19,541
		48240	499,57																										515,24	499,31
		48288		10,358	19,515	19,523	29,875	29,88	29,724	29,731	29,766	29,768	29,709	29,761	29,827	29,78	29,758					19,534	19,536
		48300	499,67															8,49											515,24	499,31
		48360	498,21																										515,24	499,31
		48384		10,369	19,512	19,529	29,89	29,889	29,733	29,76	29,77	29,782	29,72	29,772	29,836	29,802	29,772			29,66	19,591	19,533	19,537
		48420	499,27																										515,24	499,31
		48480	498,98	10,389	19,514	19,522	29,905	29,91	29,751	29,759	29,786	29,796	29,743	29,802	29,855	29,815	29,788					19,534	19,533						515,24	499,31
		48540	498,23																										515,24	499,31
		48576		10,407	19,515	19,523	29,928	29,924	29,754	29,801	29,817	29,819	29,763	29,803	29,87	29,828	29,807			29,713	19,594	19,533	19,535
		48600	498,27															8,50	0					0	0	0	0	0	515,24	499,31	129,96
		48660	499,2																										515,71	499,31
		48672		10,427	19,514	19,522	29,942	29,948	29,776	29,795	29,817	29,836	29,765	29,841	29,886	29,848	29,821					19,533	19,536
		48720	499,14																										515,71	499,31
		48768		10,439	19,513	19,523	29,956	29,958	29,824	29,827	29,836	29,847	29,775	29,844	29,903	29,876	29,841			29,762	19,603	19,533	19,537
		48780	500,3																										515,71	499,31
		48840	500,31																										515,71	499,31
		48864		10,464	19,516	19,521	29,978	29,987	29,831	29,878	29,859	29,864	29,798	29,87	29,922	29,884	29,863					19,534	19,538
		48900	499,06															8,49											515,29	499,31
		48960	498,85	10,472	19,514	19,523	29,992	29,988	29,835	29,875	29,865	29,884	29,801	29,886	29,933	29,898	29,872			29,79	19,605	19,534	19,537						515,29	499,31
		49020	499,08																										515,29	499,31
		49056		10,497	19,512	19,524	30,016	30,015	29,85	29,875	29,888	29,894	29,826	29,893	29,951	29,914	29,886					19,531	19,534
		49080	499,59																										515,29	499,31
		49140	498,84																										515,29	499,31
		49152		10,509	19,514	19,522	30,024	30,03	29,869	29,867	29,908	29,897	29,847	29,904	29,966	29,927	29,898			29,79	19,603	19,533	19,537
		49200	499,53															8,48	0					0	0	0	0	0	515,29	499,31	129,62
		49248		10,523	19,516	19,524	30,043	30,043	29,904	29,891	29,929	29,926	29,874	29,916	29,984	29,948	29,922					19,534	19,537
		49260	499,02																										515,29	499,31
		49320	498,89																										515,29	499,31
		49344		10,537	19,514	19,524	30,055	30,057	29,907	29,934	29,951	29,944	29,87	29,917	30,005	29,964	29,937			29,846	19,605	19,535	19,537
		49380	499,32																										515,29	499,31
		49440	497,99	10,555	19,513	19,523	30,067	30,078	29,913	29,988	29,955	29,966	29,905	29,923	30,016	29,976	29,955					19,536	19,54						515,29	499,31
		49500	498,39															8,48											515,71	499,31
		49536		10,574	19,51	19,523	30,092	30,089	29,927	29,971	29,975	29,985	29,921	29,952	30,212	29,994	29,992			29,902	19,608	19,535	19,542
		49560	498,74																										515,71	499,31
		49620	498,98																										516,02	499,31
		49632		10,584	19,515	19,522	30,104	30,1	29,946	29,991	29,998	29,981	29,929	29,94	30,048	30,007	29,980					19,54	19,541
		49680	498,77																										516,02	499,31
		49728		10,603	19,513	19,523	30,12	30,121	29,974	29,995	30,009	30,015	29,931	29,959	30,062	30,026	29,996			29,915	19,602	19,537	19,54
		49740	499																										516,02	499,31
		49800	500,02															8,47	0					0	0	0	0	0	516,02	499,31	129,47
		49824		10,621	19,511	19,523	30,138	30,137	29,988	30,039	30,03	30,029	29,962	29,969	30,082	30,05	30,019					19,538	19,535
		49860	500,23																										516,02	499,31
		49920	500,48	10,629	19,516	19,525	30,149	30,151	29,988	30,027	30,013	30,054	30,002	29,979	30,187	30,063	30,039			29,943	19,606	19,534	19,537						516,02	499,31
		49980	500,36																										515,5	499,31
		50016		10,648	19,517	19,525	30,17	30,167	30,01	30,038	30,078	30,038	30,016	29,987	30,186	30,081	30,054					19,536	19,539
		50040	499,82																										515,5	499,31
		50100	499,33															8,46											515,13	499,31
		50112		10,663	19,517	19,527	30,187	30,182	30,026	30,073	30,067	30,075	30,04	30,006	30,187	30,156	30,079			29,967	19,607	19,534	19,54
		50160	498,76																										515,13	499,31
		50208		10,669	19,515	19,527	30,189	30,191	30,032	30,042	30,097	30,074	30,049	30,027	30,145	30,108	30,072					19,537	19,541
		50220	499,5																										515,13	499,31
		50280	499,07																										515,13	499,31
		50304		10,684	19,517	19,528	30,203	30,211	30,051	30,056	30,093	30,09	30,081	30,044	30,191	30,154	30,095			29,993	19,613	19,537	19,545
		50340	498,57																										515,13	499,31
		50400	498,32	10,708	19,518	19,528	30,236	30,227	30,088	30,085	30,11	30,135	30,086	30,059	30,198	30,156	30,115	8,46	0			19,539	19,543	0	0	0	0	0	515,13	499,31	129,21
		50460	498,48																										515,6	499,31
		50496		10,722	19,516	19,528	30,242	30,246	30,091	30,1	30,136	30,13	30,099	30,077	30,208	30,166	30,126			30,047	19,599	19,539	19,54
		50520	499,43																										515,6	499,31
		50580	500,35																										515,6	499,31
		50592		10,740	19,52	19,526	30,263	30,262	30,116	30,13	30,136	30,16	30,123	30,15	30,218	30,181	30,152					19,537	19,542
		50640	499,79																										515,6	499,31
		50688		10,752	19,516	19,53	30,273	30,277	30,125	30,131	30,172	30,142	30,131	30,113	30,23	30,194	30,155			30,091	19,6	19,537	19,54
		50700	500,23															8,45											515,13	499,31
		50760	499,65																										515,13	499,31
		50784		10,766	19,518	19,529	30,285	30,293	30,133	30,138	30,178	30,172	30,133	30,159	30,239	30,203	30,169					19,533	19,541
		50820	499,53																										514,76	499,31
		50880	498,3	10,781	19,513	19,527	30,303	30,3	30,152	30,152	30,176	30,191	30,141	30,158	30,253	30,218	30,180			30,123	19,617	19,535	19,536						514,76	499,31
		50940	499,07																										514,76	499,31
		50976		10,799	19,515	19,525	30,32	30,318	30,18	30,178	30,229	30,205	30,162	30,167	30,267	30,228	30,202					19,53	19,535
		51000	499,06															8,44	0					0	0	0	0	0	514,76	499,31	129,41
		51060	498,83																										514,76	499,31
		51072		10,817	19,515	19,524	30,334	30,339	30,185	30,223	30,243	30,226	30,177	30,18	30,284	30,242	30,220			30,137	19,622	19,531	19,539
		51120	498,33																										514,76	499,31
		51168		10,833	19,516	19,529	30,353	30,358	30,189	30,251	30,229	30,258	30,179	30,188	30,301	30,255	30,231					19,533	19,538
		51180	498,21																										515,24	499,31
		51240	499,09																										515,24	499,31
		51264		10,849	19,515	19,525	30,368	30,371	30,213	30,243	30,27	30,254	30,202	30,192	30,314	30,277	30,246			30,165	19,619	19,534	19,538
		51300	498,27															8,43											515,24	499,31
		51360	498,76	10,865	19,511	19,524	30,382	30,382	30,217	30,232	30,255	30,278	30,238	30,213	30,327	30,293	30,257					19,537	19,54						515,24	499,31
		51420	498,91																										515,5	499,31
		51456		10,889	19,513	19,524	30,403	30,413	30,248	30,279	30,301	30,284	30,244	30,228	30,345	30,311	30,280			30,174	19,622	19,537	19,542
		51480	498,66																										515,5	499,31
		51540	498,85																										515,5	499,31
		51552		10,901	19,516	19,523	30,42	30,42	30,264	30,294	30,306	30,3	30,264	30,248	30,358	30,325	30,295					19,538	19,541
		51600	499,39															8,43	0					0	0	0	0	0	515,5	499,31	129,39
		51648		10,909	19,515	19,523	30,427	30,43	30,278	30,288	30,315	30,329	30,258	30,271	30,373	30,349	30,308			30,2	19,61	19,54	19,542
		51660	498,24																										515,5	499,31
		51720	498,6																										515,5	499,31
		51744		10,926	19,514	19,524	30,446	30,444	30,304	30,307	30,341	30,323	30,286	30,284	30,39	30,358	30,324					19,539	19,541
		51780	498,51																										515,92	499,31
		51840	498,77	10,938	19,518	19,524	30,459	30,459	30,299	30,311	30,349	30,332	30,298	30,323	30,404	30,376	30,337			30,223	19,605	19,541	19,538						515,92	499,31
		51900	498,45															8,43											516,18	499,31
		51936		10,960	19,512	19,525	30,479	30,478	30,308	30,344	30,368	30,378	30,304	30,32	30,418	30,384	30,353					19,532	19,535
		51960	499,71																										516,18	499,31
		52020	499,45																										516,18	499,31
		52032		10,971	19,512	19,525	30,488	30,491	30,325	30,353	30,355	30,395	30,335	30,347	30,436	30,395	30,368			30,299	19,603	19,536	19,537
		52080	499,6																										516,18	499,31
		52128		10,987	19,516	19,527	30,508	30,509	30,375	30,372	30,404	30,392	30,351	30,348	30,451	30,416	30,389					19,533	19,536
		52140	499,46																										516,18	499,31
		52200	499,98															8,41	0					0	0	0	0	0	516,18	499,31	129,59
		52224		11,003	19,516	19,526	30,525	30,522	30,368	30,446	30,401	30,416	30,358	30,352	30,466	30,43	30,405			30,305	19,599	19,533	19,537
		52260	499,64																										515,87	499,31
		52320	499,09	11,018	19,515	19,526	30,537	30,539	30,38	30,408	30,428	30,418	30,387	30,393	30,48	30,448	30,418					19,533	19,535						515,87	499,31
		52380	499,11																										515,87	499,31
		52416		11,037	19,516	19,525	30,554	30,56	30,417	30,42	30,438	30,44	30,416	30,398	30,496	30,467	30,437			30,37	19,606	19,533	19,538
		52440	498,81																										515,87	499,31
		52500	499,5															8,41											515,87	499,31
		52512		11,044	19,516	19,527	30,563	30,567	30,414	30,418	30,458	30,456	30,417	30,419	30,51	30,48	30,447					19,533	19,535
		52560	499,43																										515,87	499,31
		52608		11,065	19,514	19,521	30,581	30,585	30,41	30,444	30,471	30,472	30,433	30,43	30,524	30,5	30,460			30,387	19,606	19,532	19,535
		52620	500,29																										515,6	499,31
		52680	500,71																										515,6	499,31
		52704		11,087	19,514	19,523	30,606	30,604	30,432	30,463	30,496	30,485	30,442	30,444	30,539	30,509	30,476					19,532	19,536
		52740	500,1																										515,08	499,31
		52800	499,49	11,095	19,518	19,526	30,614	30,619	30,447	30,483	30,497	30,518	30,452	30,451	30,554	30,528	30,491	8,40	0	30,406	19,614	19,534	19,544	0	0	0	0	0	515,08	499,31	129,53
		52860	500,84																										514,76	499,31
		52896		11,108	19,515	19,524	30,626	30,629	30,464	30,496	30,497	30,529	30,475	30,456	30,571	30,54	30,503					19,531	19,54
		52920	500,47																										514,76	499,31
		52980	498,8																										514,34	499,31
		52992		11,120	19,516	19,523	30,639	30,639	30,473	30,498	30,532	30,508	30,505	30,47	30,587	30,546	30,515			30,426	19,611	19,537	19,543
		53040	498,54																										514,34	499,31
		53088		11,132	19,514	19,524	30,655	30,648	30,495	30,521	30,525	30,552	30,517	30,511	30,596	30,564	30,535					19,539	19,543
		53100	498,02															8,40											514,66	499,31
		53160	498,56																										514,66	499,31
		53184		11,152	19,513	19,524	30,674	30,667	30,518	30,538	30,565	30,564	30,52	30,515	30,615	30,586	30,553			30,453	19,607	19,539	19,544
		53220	498,61																										515,08	499,31
		53280	498,66	11,172	19,514	19,525	30,689	30,694	30,547	30,542	30,576	30,576	30,544	30,524	30,627	30,595	30,566					19,54	19,545						515,08	499,31
		53340	497,52																										515,5	499,31
		53376		11,182	19,515	19,521	30,696	30,705	30,551	30,565	30,605	30,576	30,561	30,538	30,644	30,609	30,581			30,484	19,606	19,538	19,543
		53400	499,43															8,39	0					0	0	0	0	0	515,5	499,31	129,5
		53460	499,28																										515,5	499,31
		53472		11,204	19,515	19,52	30,717	30,725	30,56	30,583	30,595	30,621	30,563	30,556	30,661	30,63	30,596					19,535	19,54
		53520	499,76																										515,5	499,31
		53568		11,217	19,514	19,522	30,73	30,739	30,567	30,61	30,612	30,636	30,574	30,569	30,673	30,636	30,610			30,548	19,607	19,539	19,54
		53580	500,06																										515,24	499,31
		53640	499,4																										515,24	499,31
		53664		11,225	19,516	19,527	30,747	30,746	30,607	30,607	30,639	30,634	30,585	30,612	30,687	30,653	30,628					19,536	19,538
		53700	499,48															8,38											515,24	499,31
		53760	500,28	11,247	19,512	19,523	30,765	30,764	30,598	30,618	30,64	30,659	30,608	30,598	30,698	30,671	30,636			30,558	19,603	19,537	19,538						515,24	499,31
		53820	500,44																										515,24	499,31
		53856		11,255	19,512	19,524	30,77	30,775	30,619	30,634	30,651	30,664	30,631	30,65	30,72	30,679	30,656					19,537	19,537
		53880	499,36																										515,24	499,31
		53940	498,48																										515,24	499,31
		53952		11,274	19,512	19,522	30,786	30,796	30,629	30,651	30,682	30,675	30,65	30,675	30,733	30,698	30,674			30,616	19,603	19,533	19,539
		54000	496,84															8,38	0					0	0	0	0	0	515,24	499,31	129,37
		54048		11,287	19,512	19,524	30,805	30,806	30,653	30,704	30,701	30,701	30,655	30,682	30,747	30,713	30,695					19,537	19,54
		54060	497,63																										516,02	499,31
		54120	497,54																										516,02	499,31
		54144		11,303	19,514	19,521	30,821	30,821	30,661	30,686	30,706	30,701	30,653	30,665	30,763	30,727	30,695			30,617	19,603	19,54	19,539
		54180	499,4																										516,65	499,31
		54240	501,39	11,324	19,514	19,523	30,842	30,842	30,684	30,735	30,723	30,744	30,658	30,691	30,777	30,742	30,719					19,537	19,541						516,65	499,31
		54300	501,15															8,37											516,07	499,31
		54336		11,332	19,514	19,522	30,845	30,854	30,687	30,726	30,735	30,75	30,668	30,693	30,792	30,753	30,726			30,647	19,603	19,537	19,54
		54360	499,66																										516,07	499,31
		54420	499,27																										515,71	499,31
		54432		11,346	19,514	19,526	30,869	30,862	30,718	30,747	30,748	30,755	30,702	30,712	30,805	30,773	30,745					19,542	19,541
		54480	499,17																										515,71	499,31
		54528		11,363	19,514	19,524	30,883	30,882	30,736	30,762	30,762	30,778	30,711	30,708	30,821	30,786	30,758			30,684	19,604	19,538	19,539
		54540	498,63																										515,71	499,31
		54600	499,63															8,36	0					0	0	0	0	0	515,71	499,31	129,34
		54624		11,377	19,518	19,525	30,901	30,895	30,738	30,807	30,775	30,793	30,726	30,729	30,835	30,805	30,776					19,538	19,538
		54660	498,48																										515,71	499,31
		54720	499,2	11,391	19,517	19,525	30,915	30,909	30,754	30,789	30,818	30,788	30,731	30,741	30,853	30,819	30,787			30,757	19,607	19,536	19,541						515,71	499,31
		54780	499,48																										515,71	499,31
		54816		11,400	19,517	19,528	30,922	30,924	30,777	30,8	30,8	30,818	30,749	30,757	30,864	30,838	30,800					19,536	19,54
		54840	500,06																										515,71	499,31
		54900	499,26															8,36											515,71	499,31
		54912		11,418	19,515	19,522	30,936	30,938	30,789	30,79	30,824	30,842	30,779	30,777	30,88	30,846	30,816			30,725	19,6	19,534	19,54
		54960	498,79																										515,71	499,31
		55008		11,429	19,519	19,528	30,95	30,954	30,799	30,809	30,844	30,848	30,8	30,797	30,893	30,864	30,832					19,537	19,542
		55020	499,27																										515,71	499,31
		55080	499,26																										515,71	499,31
		55104		11,449	19,515	19,528	30,969	30,972	30,805	30,816	30,853	30,862	30,799	30,837	30,904	30,88	30,844			30,75	19,601	19,538	19,542
		55140	499,45																										515,71	499,31
		55200	499,9	11,456	19,518	19,527	30,977	30,979	30,82	30,828	30,85	30,858	30,834	30,886	30,922	30,875	30,859	8,35	0			19,533	19,54	0	0	0	0	0	515,71	499,31	129,44
		55260	498,16																										515,71	499,31
		55296		11,465	19,518	19,527	30,987	30,988	30,83	30,854	30,879	30,879	30,831	30,895	30,935	30,87	30,872			30,775	19,608	19,537	19,54
		55320	499,17																										515,71	499,31
		55380	497,86																										515,71	499,31
		55392		11,488	19,517	19,526	31,007	31,011	30,844	30,854	30,899	30,906	30,862	30,907	30,944	30,909	30,891					19,536	19,539
		55440	499,14																										515,71	499,31
		55488		11,500	19,516	19,523	31,019	31,019	30,852	30,869	30,909	30,906	30,864	30,926	30,961	30,921	30,901			30,831	19,609	19,54	19,535
		55500	499,02															8,34											515,71	499,31
		55560	498,44																										515,71	499,31
		55584		11,513	19,517	19,526	31,031	31,038	30,867	30,892	30,922	30,94	30,883	30,947	30,974	30,935	30,920					19,536	19,538
		55620	499,38																										516,07	499,31
		55680	499,21	11,531	19,519	19,527	31,055	31,054	30,888	30,931	30,929	30,968	30,912	30,952	30,994	30,944	30,940			30,85	19,607	19,536	19,538						516,07	499,31
		55740	499,08																										516,07	499,31
		55776		11,547	19,514	19,525	31,065	31,068	30,901	30,955	30,95	30,974	30,923	30,979	31,006	30,967	30,957					19,537	19,539
		55800	499,44															8,34	0					0	0	0	0	0	516,07	499,31	129,44
		55860	498,84																										516,07	499,31
		55872		11,558	19,519	19,524	31,082	31,078	30,909	30,935	30,961	30,982	30,923	30,991	31,019	30,983	30,963			30,862	19,613	19,538	19,541
		55920	498,5																										516,07	499,31
		55968		11,582	19,513	19,522	31,099	31,1	30,935	30,958	30,975	30,998	30,952	30,998	31,031	30,994	30,980					19,542	19,54
		55980	498,68																										516,44	499,31
		56040	498,47																										516,44	499,31
		56064		11,592	19,516	19,527	31,109	31,117	30,937	30,981	30,999	31,008	30,961	31,016	31,047	31,007	30,994			30,901	19,611	19,537	19,536
		56100	500,8															8,33											516,44	499,31
		56160	500,12	11,602	19,515	19,526	31,12	31,125	30,957	31,006	31,01	31,017	30,977	31,028	31,063	31,017	31,009					19,537	19,539						516,44	499,31
		56220	499,87																										515,97	499,31
		56256		11,617	19,517	19,53	31,139	31,141	30,964	31,021	31,012	31,034	30,998	31,042	31,076	31,033	31,023			30,93	19,614	19,539	19,545
		56280	500,3																										515,97	499,31
		56340	499,92																										515,6	499,31
		56352		11,633	19,516	19,524	31,145	31,161	30,973	31,035	31,037	31,048	31,012	31,045	31,092	31,057	31,037					19,533	19,54
		56400	499,14															8,33	0					0	0	0	0	0	515,6	499,31	129,31
		56448		11,651	19,513	19,523	31,167	31,17	30,988	31,021	31,045	31,062	31,013	31,069	31,102	31,061	31,045			30,95	19,613	19,535	19,541
		56460	497,91																										515,6	499,31
		56520	498,73																										515,6	499,31
		56544		11,656	19,515	19,526	31,177	31,176	31,009	31,073	31,064	31,081	31,02	31,087	31,119	31,076	31,066					19,534	19,538
		56580	499,4																										516,02	499,31
		56640	499,88	11,682	19,514	19,529	31,201	31,205	31,022	31,066	31,08	31,083	31,044	31,105	31,131	31,091	31,078			30,982	19,614	19,537	19,54						516,02	499,31
		56700	499,69															8,32											516,02	499,31
		56736		11,688	19,515	19,526	31,207	31,209	31,04	31,063	31,093	31,11	31,049	31,121	31,147	31,111	31,092					19,538	19,538
		56760	498,93																										516,02	499,31
		56820	499,45																										516,02	499,31
		56832		11,703	19,518	19,525	31,225	31,223	31,051	31,133	31,095	31,119	31,074	31,13	31,158	31,122	31,110			31,025	19,623	19,535	19,541
		56880	499,34																										516,02	499,31
		56928		11,716	19,517	19,526	31,236	31,24	31,075	31,095	31,124	31,134	31,087	31,15	31,17	31,137	31,122					19,538	19,541
		56940	499,56																										516,02	499,31
		57000	499,72															8,31	0					0	0	0	0	0	516,02	499,31	129,53
		57024		11,733	19,514	19,525	31,249	31,257	31,085	31,106	31,134	31,15	31,099	31,155	31,191	31,143	31,133			31,041	19,616	19,537	19,542
		57060	499,31																										516,02	499,31
		57120	499,88	11,743	19,511	19,526	31,257	31,265	31,092	31,141	31,143	31,154	31,12	31,167	31,206	31,161	31,148					19,538	19,542						516,02	499,31
		57180	498,87																										516,02	499,31
		57216		11,756	19,515	19,526	31,274	31,278	31,115	31,153	31,162	31,173	31,139	31,189	31,221	31,179	31,166			31,067	19,614	19,538	19,541
		57240	500,27																										516,02	499,31
		57300	500,15															8,30											515,71	499,31
		57312		11,766	19,519	19,527	31,287	31,291	31,121	31,146	31,179	31,19	31,148	31,206	31,23	31,186	31,176					19,537	19,541
		57360	500,22																										515,71	499,31
		57408		11,782	19,516	19,527	31,312	31,295	31,147	31,157	31,19	31,193	31,158	31,211	31,244	31,207	31,188			31,134	19,612	19,54	19,542
		57420	498,92																										515,24	499,31
		57480	499,48																										515,24	499,31
		57504		11,803	19,52	19,524	31,321	31,33	31,16	31,183	31,2	31,215	31,18	31,222	31,257	31,216	31,204					19,538	19,543
		57540	499,14																										515,24	499,31
		57600	499,83	11,804	19,52	19,529	31,327	31,33	31,173	31,194	31,219	31,224	31,184	31,247	31,275	31,233	31,219	8,29	0	31,139	19,613	19,539	19,54	0	0	0	0	0	515,24	499,31	129,54
		57660	498,9																										514,97	499,31
		57696		11,824	19,513	19,524	31,342	31,343	31,183	31,198	31,23	31,23	31,206	31,261	31,284	31,251	31,230					19,537	19,544
		57720	498,15																										514,97	499,31
		57780	499,14																										515,34	499,31
		57792		11,832	19,517	19,529	31,358	31,352	31,195	31,209	31,237	31,259	31,221	31,262	31,305	31,263	31,244			31,173	19,605	19,536	19,543
		57840	499,58																										515,34	499,31
		57888		11,846	19,521	19,529	31,373	31,368	31,213	31,233	31,252	31,267	31,226	31,289	31,309	31,282	31,259					19,537	19,54
		57900	499,18															8,29											515,34	499,31
		57960	498,79																										515,34	499,31
		57984		11,863	19,518	19,528	31,384	31,388	31,232	31,245	31,28	31,278	31,244	31,284	31,326	31,291	31,273			31,186	19,608	19,538	19,541
		58020	499,79																										515,34	499,31
		58080	500,13	11,882	19,518	19,528	31,401	31,409	31,247	31,276	31,289	31,298	31,252	31,308	31,336	31,301	31,288					19,537	19,538						515,34	499,31
		58140	499,36																										515,34	499,31
		58176		11,894	19,516	19,527	31,417	31,414	31,254	31,32	31,299	31,308	31,271	31,323	31,352	31,317	31,306			31,216	19,614	19,541	19,544
		58200	498,76															8,28	0					0	0	0	0	0	515,34	499,31	129,41
		58260	498,02																										515,34	499,31
		58272		11,905	19,516	19,528	31,424	31,431	31,263	31,294	31,316	31,326	31,287	31,334	31,371	31,327	31,315					19,537	19,543
		58320	498,15																										515,34	499,31
		58368		11,925	19,516	19,524	31,442	31,447	31,273	31,324	31,321	31,345	31,302	31,35	31,38	31,35	31,331			31,237	19,612	19,54	19,541
		58380	499,08																										515,87	499,31
		58440	499,14																										515,87	499,31
		58464		11,927	19,515	19,528	31,446	31,451	31,29	31,322	31,342	31,351	31,305	31,352	31,396	31,36	31,340					19,539	19,537
		58500	498,8															8,27											515,87	499,31
		58560	500,15	11,944	19,519	19,528	31,469	31,466	31,311	31,35	31,356	31,367	31,332	31,386	31,409	31,37	31,360			31,288	19,616	19,538	19,538						515,87	499,31
		58620	499,9																										515,87	499,31
		58656		11,957	19,517	19,529	31,478	31,483	31,322	31,344	31,375	31,385	31,331	31,384	31,42	31,384	31,368					19,536	19,537
		58680	499,29																										515,87	499,31
		58740	499,18																										515,87	499,31
		58752		11,972	19,521	19,532	31,495	31,501	31,331	31,367	31,384	31,384	31,348	31,406	31,435	31,394	31,381			31,292	19,616	19,534	19,538
		58800	499,67															8,27	0					0	0	0	0	0	515,87	499,31	129,54
		58848		11,987	19,519	19,531	31,507	31,517	31,355	31,402	31,398	31,411	31,348	31,401	31,448	31,414	31,397					19,535	19,536
		58860	498,58																										515,87	499,31
		58920	499,78																										515,87	499,31
		58944		11,995	19,521	19,528	31,516	31,523	31,368	31,418	31,405	31,419	31,37	31,412	31,463	31,426	31,410			31,32	19,61	19,534	19,537
		58980	499,8																										515,87	499,31
		59040	499,75	12,018	19,519	19,528	31,541	31,543	31,377	31,402	31,427	31,431	31,375	31,439	31,474	31,439	31,420					19,533	19,535						515,87	499,31
		59100	499,47															8,26											515,6	499,31
		59136		12,027	19,52	19,531	31,55	31,554	31,391	31,445	31,434	31,443	31,394	31,451	31,489	31,452	31,437			31,344	19,609	19,537	19,535
		59160	499,68																										515,6	499,31
		59220	498,98																										515,6	499,31
		59232		12,035	19,522	19,531	31,56	31,563	31,41	31,418	31,442	31,465	31,422	31,466	31,501	31,462	31,448					19,535	19,533
		59280	498,95																										515,6	499,31
		59328		12,047	19,52	19,532	31,572	31,574	31,413	31,432	31,461	31,474	31,426	31,478	31,515	31,481	31,460			31,378	19,61	19,532	19,538
		59340	497,4																										515,6	499,31
		59400	498,55															8,26	0					0	0	0	0	0	515,6	499,31	129,69
		59424		12,063	19,522	19,532	31,591	31,588	31,423	31,456	31,48	31,489	31,441	31,507	31,53	31,492	31,477					19,535	19,54
		59460	499,41																										516,13	499,31
		59520	500,2	12,076	19,524	19,532	31,603	31,606	31,436	31,464	31,494	31,504	31,45	31,513	31,541	31,508	31,489			31,405	19,609	19,536	19,541						516,13	499,31
		59580	499,67																										516,13	499,31
		59616		12,087	19,525	19,533	31,609	31,623	31,459	31,474	31,497	31,515	31,457	31,525	31,555	31,521	31,500					19,538	19,537
		59640	499,58																										516,13	499,31
		59700	498,96															8,25											516,13	499,31
		59712		12,104	19,525	19,535	31,638	31,631	31,472	31,481	31,516	31,524	31,487	31,544	31,567	31,534	31,516			31,43	19,617	19,539	19,545
		59760	499,57																										516,13	499,31
		59808		12,119	19,521	19,532	31,64	31,651	31,481	31,507	31,529	31,553	31,506	31,554	31,581	31,541	31,532					19,539	19,544
		59820	498,84																										516,13	499,31
		59880	498,5																										516,13	499,31
		59904		12,131	19,518	19,532	31,656	31,656	31,496	31,511	31,539	31,563	31,524	31,559	31,599	31,557	31,543			31,484	19,621	19,539	19,544
		59940	499,14																										516,39	499,31
		60000	499,82	12,139	19,521	19,533	31,663	31,669	31,509	31,534	31,563	31,575	31,528	31,574	31,61	31,571	31,558	8,24	0			19,541	19,544	0	0	0	0	0	516,39	499,31	129,39
		60060	500,19																										516,39	499,31
		60096		12,155	19,521	19,53	31,682	31,68	31,522	31,562	31,561	31,585	31,533	31,584	31,619	31,585	31,569			31,487	19,621	19,54	19,546
		60120	498,94																										516,39	499,31
		60180	499,64																										516,39	499,31
		60192		12,166	19,523	19,533	31,689	31,699	31,534	31,585	31,584	31,591	31,555	31,606	31,635	31,601	31,586					19,542	19,542
		60240	499,16																										516,39	499,31
		60288		12,186	19,519	19,532	31,706	31,717	31,553	31,571	31,6	31,611	31,571	31,618	31,647	31,611	31,598			31,499	19,615	19,538	19,54
		60300	500,05															8,23											516,39	499,31
		60360	500,16																										516,39	499,31
		60384		12,198	19,521	19,531	31,725	31,724	31,556	31,596	31,614	31,62	31,585	31,634	31,659	31,625	31,611					19,537	19,538
		60420	499,33																										516,07	499,31
		60480	498,65	12,209	19,52	19,529	31,729	31,738	31,575	31,594	31,626	31,638	31,587	31,64	31,673	31,632	31,621			31,537	19,607	19,534	19,537						516,07	499,31
		60540	499,46																										516,07	499,31
		60576		12,225	19,518	19,529	31,745	31,752	31,595	31,628	31,628	31,659	31,59	31,657	31,686	31,653	31,637					19,535	19,536
		60600	499,59															8,23	0					0	0	0	0	0	516,07	499,31	129,31
		60660	498,54																										516,07	499,31
		60672		12,242	19,518	19,532	31,766	31,768	31,607	31,627	31,653	31,66	31,611	31,671	31,703	31,668	31,650			31,587	19,611	19,535	19,534
		60720	497,95																										516,07	499,31
		60768		12,253	19,517	19,529	31,772	31,779	31,618	31,665	31,667	31,673	31,619	31,678	31,709	31,668	31,662					19,537	19,541
		60780	498,91																										516,6	499,31
		60840	498,95																										516,6	499,31
		60864		12,264	19,515	19,528	31,786	31,786	31,636	31,695	31,674	31,697	31,639	31,694	31,726	31,689	31,681			31,614	19,615	19,538	19,543
		60900	499,57															8,21											516,6	499,31
		60960	500,85	12,278	19,517	19,527	31,802	31,799	31,641	31,694	31,677	31,71	31,646	31,705	31,742	31,706	31,690					19,542	19,545						516,6	499,31
		61020	499,84																										516,07	499,31
		61056		12,296	19,517	19,526	31,821	31,814	31,652	31,721	31,701	31,721	31,662	31,73	31,753	31,714	31,707			31,619	19,621	19,542	19,548
		61080	500,31																										516,07	499,31
		61140	500,43																										515,6	499,31
		61152		12,305	19,516	19,527	31,824	31,83	31,665	31,73	31,695	31,735	31,689	31,739	31,764	31,73	31,718					19,542	19,548
		61200	499,59															8,21	0					0	0	0	0	0	515,6	499,31	129,29
		61248		12,318	19,515	19,526	31,839	31,838	31,678	31,704	31,724	31,743	31,698	31,751	31,772	31,736	31,726			31,661	19,615	19,542	19,547
		61260	499,13																										515,34	499,31
		61320	498,84																										515,34	499,31
		61344		12,330	19,519	19,526	31,851	31,853	31,692	31,727	31,737	31,749	31,704	31,754	31,787	31,758	31,738					19,544	19,542
		61380	498,94																										515,6	499,31
		61440	499,58	12,344	19,515	19,527	31,863	31,868	31,71	31,739	31,76	31,765	31,719	31,764	31,802	31,769	31,754			31,687	19,612	19,542	19,542						515,6	499,31
		61500	499,69															8,21											515,6	499,31
		61536		12,370	19,517	19,529	31,895	31,89	31,728	31,767	31,767	31,78	31,728	31,791	31,814	31,782	31,770					19,537	19,54
		61560	499,77																										515,6	499,31
		61620	498,93																										515,6	499,31
		61632		12,365	19,52	19,529	31,884	31,894	31,735	31,803	31,773	31,794	31,749	31,801	31,831	31,794	31,785			31,683	19,608	19,539	19,541
		61680	498,76																										515,6	499,31
		61728		12,384	19,521	19,527	31,908	31,909	31,741	31,821	31,793	31,799	31,754	31,811	31,839	31,81	31,796					19,539	19,539
		61740	499,49																										515,6	499,31
		61800	498,14															8,20	0					0	0	0	0	0	515,6	499,31	128,9
		61824		12,388	19,517	19,53	31,907	31,916	31,752	31,783	31,803	31,81	31,763	31,825	31,848	31,82	31,801			31,726	19,602	19,538	19,539
		61860	498,43																										515,92	499,31
		61920	498,64	12,409	19,52	19,532	31,928	31,943	31,775	31,793	31,82	31,831	31,78	31,849	31,867	31,826	31,818					19,537	19,54						515,92	499,31
		61980	499,64																										516,29	499,31
		62016		12,416	19,524	19,532	31,945	31,943	31,785	31,83	31,825	31,85	31,806	31,852	31,877	31,844	31,834			31,771	19,602	19,537	19,54
		62040	499,42																										516,29	499,31
		62100	499,62															8,20											516,29	499,31
		62112		12,431	19,52	19,527	31,953	31,956	31,789	31,818	31,841	31,866	31,813	31,863	31,889	31,861	31,843					19,538	19,54
		62160	499,37																										516,29	499,31
		62208		12,444	19,52	19,53	31,966	31,972	31,802	31,857	31,856	31,871	31,822	31,869	31,904	31,868	31,856			31,792	19,612	19,542	19,542
		62220	499,33																										516,29	499,31
		62280	499,52																										516,29	499,31
		62304		12,459	19,519	19,527	31,975	31,989	31,826	31,845	31,863	31,88	31,827	31,884	31,921	31,884	31,866					19,539	19,545
		62340	498,82																										516,29	499,31
		62400	499,39	12,468	19,519	19,532	31,99	31,997	31,836	31,868	31,875	31,892	31,851	31,899	31,929	31,897	31,881	8,19	0	31,806	19,607	19,539	19,544	0	0	0	0	0	516,29	499,31	128,99
		62460	498,72																										516,29	499,31
		62496		12,478	19,518	19,527	31,998	32,003	31,845	31,869	31,885	31,902	31,858	31,91	31,944	31,908	31,890					19,542	19,544
		62520	499,1																										516,29	499,31
		62580	498,9																										516,55	499,31
		62592		12,492	19,517	19,531	32,011	32,022	31,856	31,921	31,906	31,917	31,889	31,93	31,953	31,927	31,912			31,824	19,617	19,541	19,539
		62640	498,93																										516,55	499,31
		62688		12,502	19,52	19,531	32,025	32,029	31,872	31,899	31,923	31,931	31,893	31,942	31,967	31,926	31,919					19,535	19,538
		62700	499,24															8,17											516,55	499,31
		62760	499,07																										516,55	499,31
		62784		12,517	19,52	19,53	32,039	32,044	31,885	31,922	31,937	31,944	31,889	31,944	31,982	31,947	31,931			31,853	19,615	19,536	19,538
		62820	500,12																										516,55	499,31
		62880	499,75	12,535	19,517	19,529	32,054	32,062	31,893	31,965	31,952	31,961	31,911	31,965	31,99	31,959	31,949					19,536	19,537						516,55	499,31
		62940	499,11																										516,55	499,31
		62976		12,540	19,519	19,533	32,064	32,068	31,907	31,932	31,951	31,978	31,93	31,98	32,007	31,965	31,956			31,873	19,618	19,536	19,538
		63000	498,91															8,17	0					0	0	0	0	0	516,55	499,31	128,99
		63060	499,53																										516,55	499,31
		63072		12,558	19,52	19,529	32,082	32,082	31,921	31,987	31,973	31,982	31,929	31,994	32,012	31,986	31,973					19,541	19,537
		63120	499,3																										516,55	499,31
		63168		12,567	19,52	19,528	32,093	32,09	31,934	31,974	31,975	31,988	31,944	32	32,024	31,992	31,979			31,917	19,613	19,536	19,542
		63180	498,53																										516,55	499,31
		63240	499,11																										516,55	499,31
		63264		12,576	19,52	19,533	32,105	32,101	31,952	31,972	31,989	32,012	31,963	32,014	32,042	32,009	31,994					19,536	19,543
		63300	498,73															8,16											516,55	499,31
		63360	499,11	12,595	19,517	19,534	32,121	32,12	31,958	31,998	32,003	32,014	31,986	32,026	32,052	32,016	32,007			31,924	19,609	19,542	19,545						516,55	499,31
		63420	499,46																										516,55	499,31
		63456		12,605	19,519	19,529	32,129	32,128	31,97	32,042	32,009	32,033	31,995	32,037	32,064	32,033	32,023					19,541	19,547
		63480	498,94																										516,55	499,31
		63540	498,97																										516,55	499,31
		63552		12,618	19,523	19,525	32,139	32,144	31,983	32,039	32,021	32,049	32,006	32,048	32,211	32,05	32,051			31,967	19,615	19,544	19,545
		63600	500,39															8,15	0					0	0	0	0	0	516,55	499,31	129,06
		63648		12,623	19,519	19,533	32,147	32,151	31,99	32,026	32,039	32,061	32,011	32,056	32,206	32,058	32,056					19,543	19,544
		63660	499,57																										516,55	499,31
		63720	499,01																										516,55	499,31
		63744		12,640	19,518	19,531	32,165	32,163	32,011	32,031	32,053	32,067	32,024	32,076	32,204	32,074	32,067			31,968	19,616	19,544	19,54
		63780	499,34																										516,55	499,31
		63840	498,3	12,651	19,521	19,529	32,177	32,176	32,023	32,046	32,073	32,08	32,042	32,177	32,203	32,081	32,091					19,542	19,544						516,55	499,31
		63900	498,76															8,14											516,86	499,31
		63936		12,666	19,517	19,528	32,185	32,191	32,036	32,056	32,084	32,097	32,048	32,093	32,2	32,101	32,089			31,99	19,617	19,54	19,544
		63960	499,25																										516,86	499,31
		64020	500,39																										516,86	499,31
		64032		12,677	19,519	19,529	32,201	32,2	32,07	32,072	32,086	32,11	32,072	32,169	32,201	32,105	32,111					19,546	19,546
		64080	499,98																										516,86	499,31
		64128		12,685	19,519	19,534	32,208	32,215	32,07	32,081	32,113	32,12	32,076	32,168	32,201	32,119	32,119			32,021	19,618	19,542	19,543
		64140	499,73																										516,34	499,31
		64200	499,11															8,15	0					0	0	0	0	0	516,34	499,31	129,08
		64224		12,698	19,519	19,529	32,223	32,221	32,086	32,095	32,129	32,123	32,091	32,169	32,203	32,124	32,128					19,542	19,544
		64260	499,91																										516,34	499,31
		64320	499,34	12,711	19,52	19,53	32,236	32,236	32,095	32,111	32,133	32,147	32,104	32,151	32,176	32,145	32,133			32,028	19,618	19,539	19,542						516,34	499,31
		64380	499,13																										516,34	499,31
		64416		12,722	19,521	19,535	32,246	32,255	32,101	32,119	32,145	32,152	32,113	32,155	32,211	32,148	32,143					19,538	19,541
		64440	499,48																										516,34	499,31
		64500	500,08															8,13											516,34	499,31
		64512		12,735	19,52	19,526	32,259	32,258	32,114	32,172	32,153	32,166	32,126	32,186	32,216	32,176	32,164			32,058	19,622	19,539	19,541
		64560	499,87																										516,34	499,31
		64608		12,744	19,521	19,533	32,271	32,272	32,121	32,151	32,161	32,176	32,136	32,19	32,225	32,183	32,168					19,538	19,541
		64620	499,97																										515,97	499,31
		64680	499,22																										515,97	499,31
		64704		12,756	19,524	19,531	32,285	32,281	32,143	32,167	32,178	32,181	32,145	32,198	32,234	32,198	32,181			32,093	19,618	19,542	19,543
		64740	499,25																										515,97	499,31
		64800	498,97	12,771	19,52	19,53	32,294	32,298	32,15	32,16	32,189	32,2	32,15	32,212	32,241	32,2	32,188	8,13	0			19,545	19,545	0	0	0	0	0	515,97	499,31	129,31
		64860	498,46																										515,97	499,31
		64896		12,785	19,519	19,529	32,308	32,311	32,163	32,189	32,201	32,206	32,169	32,216	32,252	32,217	32,202			32,123	19,62	19,543	19,546
		64920	499,12																										515,97	499,31
		64980	499,48																										515,97	499,31
		64992		12,800	19,518	19,533	32,325	32,326	32,174	32,188	32,213	32,225	32,191	32,237	32,261	32,214	32,213					19,548	19,545
		65040	498,38																										515,97	499,31
		65088		12,808	19,518	19,53	32,327	32,337	32,177	32,225	32,225	32,235	32,193	32,237	32,271	32,235	32,225			32,141	19,626	19,54	19,543
		65100	498,79															8,12											515,97	499,31
		65160	498,81																										515,97	499,31
		65184		12,818	19,518	19,532	32,342	32,344	32,178	32,235	32,226	32,251	32,21	32,254	32,283	32,246	32,235					19,536	19,543
		65220	498,86																										515,97	499,31
		65280	498,16	12,831	19,523	19,527	32,353	32,359	32,196	32,232	32,244	32,259	32,216	32,259	32,294	32,257	32,245			32,161	19,624	19,537	19,544						515,97	499,31
		65340	499,67																										515,97	499,31
		65376		12,839	19,52	19,532	32,363	32,367	32,207	32,241	32,256	32,269	32,232	32,272	32,302	32,263	32,255					19,536	19,543
		65400	499,04															8,11	0					0	0	0	0	0	515,97	499,31	128,84
		65460	498,38																										515,97	499,31
		65472		12,856	19,52	19,527	32,376	32,383	32,214	32,254	32,265	32,292	32,238	32,283	32,317	32,283	32,268			32,199	19,616	19,539	19,543
		65520	499,36																										515,97	499,31
		65568		12,866	19,521	19,532	32,386	32,399	32,244	32,284	32,277	32,299	32,257	32,301	32,324	32,29	32,284					19,542	19,542
		65580	499,03																										515,97	499,31
		65640	498,73																										515,97	499,31
		65664		12,878	19,52	19,529	32,399	32,406	32,254	32,272	32,297	32,313	32,259	32,311	32,338	32,307	32,294			32,192	19,619	19,539	19,542
		65700	498,38															8,11											515,97	499,31
		65760	498,42	12,889	19,522	19,531	32,413	32,417	32,255	32,306	32,298	32,32	32,272	32,32	32,348	32,315	32,304					19,539	19,541						515,97	499,31
		65820	500,27																										515,97	499,31
		65856		12,905	19,522	19,531	32,43	32,434	32,263	32,334	32,315	32,336	32,288	32,341	32,359	32,332	32,321			32,23	19,618	19,537	19,541
		65880	499,17																										515,97	499,31
		65940	499,18																										515,97	499,31
		65952		12,911	19,521	19,531	32,434	32,441	32,28	32,316	32,321	32,347	32,302	32,345	32,373	32,338	32,328					19,538	19,541
		66000	500,06															8,10	0					0	0	0	0	0	515,97	499,31	129,15
		66048		12,926	19,521	19,53	32,452	32,452	32,303	32,322	32,334	32,354	32,319	32,362	32,386	32,35	32,341			32,261	19,622	19,537	19,542
		66060	499,22																										515,71	499,31
		66120	499,7																										515,71	499,31
		66144		12,936	19,522	19,531	32,461	32,464	32,311	32,333	32,359	32,366	32,331	32,37	32,396	32,365	32,354					19,538	19,541
		66180	499,11																										515,71	499,31
		66240	498,99	12,945	19,522	19,532	32,473	32,47	32,319	32,371	32,365	32,379	32,326	32,384	32,407	32,376	32,366			32,284	19,619	19,539	19,537						515,71	499,31
		66300	498,62															8,09											515,71	499,31
		66336		12,967	19,521	19,527	32,489	32,492	32,342	32,398	32,379	32,387	32,35	32,388	32,419	32,387	32,381					19,54	19,54
		66360	499,07																										515,71	499,31
		66420	499,04																										515,71	499,31
		66432		12,969	19,522	19,532	32,494	32,498	32,347	32,373	32,382	32,409	32,372	32,405	32,434	32,395	32,390			32,306	19,612	19,54	19,54
		66480	499,28																										515,71	499,31
		66528		12,983	19,521	19,531	32,505	32,514	32,358	32,412	32,391	32,412	32,379	32,422	32,444	32,411	32,404					19,539	19,541
		66540	499,14																										515,71	499,31
		66600	499,28															8,08	0					0	0	0	0	0	515,71	499,31	129,02
		66624		12,993	19,522	19,532	32,519	32,52	32,367	32,41	32,417	32,43	32,392	32,425	32,454	32,426	32,415			32,354	19,618	19,54	19,535
		66660	498,68																										515,71	499,31
		66720	498,38	13,009	19,519	19,53	32,531	32,536	32,376	32,414	32,415	32,439	32,394	32,441	32,467	32,433	32,422					19,538	19,54						515,71	499,31
		66780	497,94																										516,13	499,31
		66816		13,021	19,518	19,529	32,544	32,545	32,383	32,419	32,425	32,453	32,407	32,446	32,478	32,448	32,432			32,342	19,617	19,537	19,537
		66840	498,69																										516,13	499,31
		66900	499,56															8,07											516,55	499,31
		66912		13,030	19,52	19,532	32,554	32,558	32,399	32,419	32,451	32,459	32,418	32,463	32,489	32,45	32,444					19,537	19,538
		66960	499,68																										516,55	499,31
		67008		13,035	19,524	19,532	32,564	32,562	32,422	32,446	32,458	32,466	32,419	32,476	32,504	32,474	32,458			32,374	19,615	19,537	19,54
		67020	499,39																										516,29	499,31
		67080	497,96																										516,29	499,31
		67104		13,057	19,522	19,532	32,582	32,585	32,432	32,467	32,465	32,475	32,431	32,483	32,513	32,482	32,469					19,539	19,545
		67140	498,6																										516,6	499,31
		67200	499,64	13,068	19,519	19,532	32,589	32,597	32,434	32,451	32,474	32,499	32,448	32,497	32,525	32,495	32,478	8,07	0	32,392	19,616	19,542	19,547	0	0	0	0	0	516,6	499,31	129,06
		67260	500,26																										516,6	499,31
		67296		13,076	19,521	19,531	32,601	32,603	32,463	32,473	32,486	32,507	32,461	32,517	32,536	32,504	32,493					19,544	19,548
		67320	499,41																										516,6	499,31
		67380	499,22																										516,6	499,31
		67392		13,084	19,521	19,537	32,612	32,614	32,458	32,482	32,501	32,52	32,468	32,524	32,548	32,513	32,502			32,427	19,615	19,542	19,549
		67440	498,46																										516,6	499,31
		67488		13,097	19,521	19,532	32,624	32,624	32,468	32,491	32,51	32,529	32,49	32,538	32,559	32,522	32,513					19,542	19,548
		67500	500,06															8,06											516,6	499,31
		67560	498,88																										516,6	499,31
		67584		13,106	19,522	19,53	32,633	32,631	32,481	32,546	32,523	32,54	32,499	32,543	32,57	32,545	32,531			32,461	19,622	19,54	19,545
		67620	499,79																										516,6	499,31
		67680	498,43	13,124	19,522	19,531	32,653	32,647	32,498	32,549	32,523	32,558	32,51	32,555	32,583	32,54	32,539					19,542	19,543						516,6	499,31
		67740	499,34																										516,6	499,31
		67776		13,128	19,522	19,533	32,654	32,657	32,51	32,538	32,534	32,569	32,517	32,571	32,592	32,558	32,549			32,47	19,622	19,541	19,543
		67800	498,47															8,05	0					0	0	0	0	0	516,6	499,31	128,96
		67860	498,62																										516,92	499,31
		67872		13,146	19,522	19,532	32,672	32,673	32,518	32,546	32,566	32,571	32,533	32,584	32,605	32,575	32,562					19,544	19,543
		67920	498,13																										516,92	499,31
		67968		13,155	19,522	19,528	32,675	32,686	32,527	32,552	32,577	32,585	32,54	32,587	32,613	32,586	32,571			32,476	19,625	19,54	19,544
		67980	499,23																										517,39	499,31
		68040	499,26																										517,39	499,31
		68064		13,162	19,525	19,538	32,695	32,691	32,538	32,587	32,578	32,598	32,555	32,605	32,626	32,586	32,584					19,54	19,544
		68100	500,54															8,05											517,39	499,31
		68160	499,96	13,177	19,522	19,532	32,7	32,709	32,543	32,607	32,585	32,616	32,572	32,618	32,639	32,602	32,598			32,503	19,624	19,541	19,545						517,39	499,31
		68220	498,36																										517,02	499,31
		68256		13,189	19,522	19,534	32,716	32,717	32,556	32,589	32,602	32,619	32,58	32,626	32,65	32,608	32,604					19,545	19,546
		68280	498,4																										517,02	499,31
		68340	499																										517,44	499,31
		68352		13,197	19,522	19,534	32,724	32,726	32,567	32,586	32,607	32,638	32,593	32,639	32,66	32,622	32,614			32,529	19,623	19,541	19,547
		68400	499,16															8,04	0					0	0	0	0	0	517,44	499,31	128,64
		68448		13,214	19,52	19,531	32,74	32,74	32,578	32,603	32,635	32,645	32,592	32,643	32,67	32,641	32,626					19,545	19,546
		68460	499,54																										517,44	499,31
		68520	499,62																										517,44	499,31
		68544		13,221	19,526	19,528	32,746	32,75	32,597	32,628	32,637	32,654	32,597	32,663	32,684	32,651	32,639			32,564	19,627	19,544	19,543
		68580	499,75																										517,44	499,31
		68640	499,46	13,233	19,52	19,531	32,756	32,762	32,611	32,639	32,646	32,666	32,608	32,664	32,694	32,668	32,649					19,538	19,544						517,44	499,31
		68700	499,28															8,03											517,44	499,31
		68736		13,243	19,526	19,528	32,767	32,773	32,621	32,668	32,663	32,684	32,628	32,687	32,706	32,672	32,666			32,577	19,621	19,54	19,545
		68760	497,68																										517,44	499,31
		68820	499,1																										517,7	499,31
		68832		13,253	19,519	19,53	32,779	32,777	32,634	32,688	32,666	32,693	32,638	32,692	32,716	32,675	32,675					19,541	19,54
		68880	499,49																										517,7	499,31
		68928		13,269	19,52	19,53	32,792	32,795	32,64	32,676	32,677	32,706	32,665	32,702	32,724	32,695	32,686			32,607	19,628	19,542	19,543
		68940	499,13																										517,7	499,31
		69000	498,5															8,02	0					0	0	0	0	0	517,7	499,31	127,92
		69024		13,283	19,519	19,53	32,804	32,812	32,648	32,691	32,691	32,715	32,677	32,714	32,736	32,702	32,697					19,541	19,544
		69060	498,82																										517,7	499,31
		69120	499,69	13,289	19,522	19,529	32,811	32,817	32,665	32,69	32,701	32,719	32,675	32,728	32,75	32,721	32,706			32,622	19,626	19,541	19,544						517,7	499,31
		69180	499,3																										517,7	499,31
		69216		13,303	19,52	19,531	32,828	32,829	32,679	32,704	32,713	32,736	32,688	32,738	32,76	32,729	32,718					19,543	19,546
		69240	499,69																										517,7	499,31
		69300	498,89															8,01											517,7	499,31
		69312		13,315	19,517	19,534	32,841	32,84	32,696	32,718	32,721	32,75	32,705	32,749	32,772	32,74	32,731			32,649	19,624	19,54	19,544
		69360	498,43																										517,7	499,31
		69408		13,324	19,52	19,53	32,849	32,849	32,703	32,756	32,741	32,755	32,726	32,756	32,783	32,75	32,746					19,541	19,541
		69420	499,14																										518,02	499,31
		69480	499,17																										518,02	499,31
		69504		13,335	19,52	19,529	32,859	32,859	32,711	32,743	32,747	32,772	32,73	32,769	32,792	32,76	32,753			32,68	19,628	19,54	19,541
		69540	498,52																										518,02	499,31
		69600	499,2	13,355	19,515	19,524	32,873	32,875	32,717	32,737	32,769	32,771	32,743	32,788	32,802	32,771	32,762	8,00	0			19,544	19,543	0	0	0	0	0	518,02	499,31	127,89
		69660	498,76																										518,02	499,31
		69696		13,356	19,521	19,529	32,88	32,882	32,726	32,759	32,777	32,791	32,746	32,793	32,815	32,779	32,773			32,704	19,614	19,542	19,542
		69720	499,73																										518,02	499,31
		69780	500,31																										518,02	499,31
		69792		13,368	19,52	19,529	32,89	32,896	32,738	32,781	32,784	32,804	32,754	32,803	32,824	32,796	32,785					19,542	19,545
		69840	501,64																										518,02	499,31
		69888		13,380	19,518	19,53	32,9	32,907	32,75	32,791	32,789	32,812	32,755	32,821	32,838	32,806	32,795			32,708	19,609	19,541	19,543
		69900	501,14															8,01											517,07	499,31
		69960	501,33																										517,07	499,31
		69984		13,392	19,521	19,528	32,917	32,916	32,778	32,83	32,799	32,82	32,775	32,828	32,849	32,817	32,812					19,54	19,543
		70020	500,4																										516,13	499,31
		70080	499,51	13,402	19,52	19,529	32,924	32,929	32,781	32,802	32,813	32,828	32,781	32,835	32,86	32,83	32,816			32,73	19,615	19,538	19,542						516,13	499,31
		70140	500,22																										515,81	499,31
		70176		13,411	19,519	19,532	32,934	32,939	32,788	32,818	32,821	32,846	32,798	32,853	32,872	32,841	32,830					19,54	19,543
		70200	499,64															8,00	0					0	0	0	0	0	515,81	499,31	129,44
		70260	498,65																										515,81	499,31
		70272		13,426	19,52	19,529	32,947	32,954	32,8	32,82	32,84	32,855	32,799	32,856	32,883	32,85	32,838			32,758	19,62	19,538	19,541
		70320	499,37																										515,81	499,31
		70368		13,428	19,522	19,532	32,956	32,955	32,808	32,825	32,856	32,865	32,822	32,867	32,893	32,863	32,850					19,538	19,543
		70380	499,21																										515,81	499,31
		70440	498,33																										515,81	499,31
		70464		13,443	19,519	19,531	32,97	32,965	32,82	32,837	32,857	32,884	32,834	32,875	32,903	32,876	32,861			32,771	19,626	19,538	19,54
		70500	499,87															7,99											515,81	499,31
		70560	500,2	13,451	19,519	19,53	32,978	32,974	32,831	32,845	32,874	32,888	32,845	32,89	32,915	32,88	32,871					19,538	19,542						515,81	499,31
		70620	500,25																										515,29	499,31
		70656		13,468	19,519	19,529	32,991	32,993	32,836	32,879	32,884	32,902	32,849	32,901	32,923	32,894	32,883			32,818	19,62	19,54	19,543
		70680	498,99																										515,29	499,31
		70740	499,65																										515,29	499,31
		70752		13,476	19,519	19,531	33	33,001	32,845	32,871	32,898	32,903	32,858	32,898	32,936	32,895	32,888					19,542	19,542
		70800	498,34															7,98	0					0	0	0	0	0	515,29	499,31	129,82
		70848		13,489	19,52	19,527	33,012	33,013	32,862	32,902	32,901	32,926	32,883	32,919	32,945	32,912	32,906			32,808	19,615	19,542	19,547
		70860	498,95																										515,29	499,31
		70920	498,61																										515,29	499,31
		70944		13,503	19,518	19,528	33,025	33,026	32,864	32,926	32,915	32,934	32,882	32,931	32,953	32,927	32,917					19,54	19,544
		70980	498,76																										515,55	499,31
		71040	499,54	13,510	19,52	19,529	33,029	33,04	32,879	32,914	32,922	32,947	32,907	32,948	32,967	32,935	32,927			32,854	19,614	19,54	19,544						515,55	499,31
		71100	499,09															7,97											515,55	499,31
		71136		13,520	19,523	19,53	33,045	33,047	32,894	32,934	32,934	32,959	32,912	32,952	32,981	32,939	32,938					19,541	19,543
		71160	498,67																										515,55	499,31
		71220	498,72																										515,87	499,31
		71232		13,530	19,521	19,531	33,053	33,059	32,907	32,935	32,947	32,964	32,919	32,977	32,991	32,959	32,950			32,855	19,628	19,537	19,542
		71280	499,51																										515,87	499,31
		71328		13,540	19,525	19,532	33,068	33,069	32,921	32,968	32,967	32,974	32,927	32,98	32,996	32,968	32,963					19,54	19,546
		71340	499,4																										515,87	499,31
		71400	499,04															7,96	0					0	0	0	0	0	515,87	499,31	129,77
		71424		13,552	19,521	19,531	33,077	33,08	32,938	32,951	32,982	32,976	32,946	32,986	33,012	32,977	32,971			32,887	19,63	19,537	19,544
		71460	500,77																										515,87	499,31
		71520	500,32	13,563	19,526	19,531	33,09	33,092	32,939	32,999	32,98	32,998	32,966	32,999	33,019	32,99	32,986					19,537	19,545						515,87	499,31
		71580	499,8																										515,34	499,31
		71616		13,572	19,523	19,529	33,098	33,098	32,949	32,988	32,988	33,011	32,971	33,017	33,029	32,994	32,993			32,907	19,628	19,541	19,541
		71640	499,72																										515,34	499,31
		71700	499,3															7,95											515,34	499,31
		71712		13,582	19,522	19,533	33,112	33,107	32,976	32,984	33,006	33,012	32,977	33,018	33,042	33,01	33,003					19,538	19,544
		71760	499,29																										515,34	499,31
		71808		13,594	19,52	19,534	33,124	33,118	32,972	33,011	33,013	33,034	32,975	33,032	33,052	33,021	33,014			32,94	19,62	19,538	19,54
		71820	499,4																										515,34	499,31
		71880	498,67																										515,34	499,31
		71904		13,607	19,517	19,532	33,13	33,134	32,982	33,012	33,022	33,042	32,989	33,044	33,063	33,03	33,023					19,538	19,541
		71940	498,56																										515,34	499,31
		72000	498,44	13,614	19,523	19,532	33,143	33,14	32,993	33,034	33,035	33,048	33,002	33,058	33,071	33,041	33,035	7,95	0	32,956	19,625	19,539	19,545	0	0	0	0	0	515,34	499,31	129,75
		72060	498,65																										515,76	499,31
		72096		13,619	19,522	19,532	33,144	33,149	33,006	33,021	33,041	33,063	33,015	33,069	33,087	33,044	33,043					19,54	19,544
		72120	498,33																										515,76	499,31
		72180	499,65																										516,07	499,31
		72192		13,633	19,52	19,534	33,156	33,163	33,02	33,031	33,06	33,067	33,029	33,079	33,094	33,064	33,056			32,974	19,634	19,54	19,543
		72240	499,64																										516,07	499,31
		72288		13,648	19,521	19,532	33,172	33,178	33,025	33,058	33,069	33,081	33,04	33,09	33,104	33,075	33,068					19,543	19,547
		72300	499,35															7,94											516,07	499,31
		72360	498,59																										516,07	499,31
		72384		13,659	19,521	19,526	33,183	33,182	33,037	33,097	33,077	33,094	33,053	33,093	33,114	33,082	33,081			32,989	19,624	19,541	19,546
		72420	498,67																										516,07	499,31
		72480	501,25	13,663	19,52	19,532	33,184	33,194	33,049	33,073	33,09	33,1	33,051	33,095	33,126	33,096	33,085					19,541	19,548						516,07	499,31
		72540	500,26																										515,44	499,31
		72576		13,680	19,522	19,53	33,207	33,205	33,057	33,074	33,09	33,12	33,059	33,112	33,136	33,105	33,094			33,007	19,625	19,541	19,546
		72600	499,59															7,93	0					0	0	0	0	0	515,44	499,31	129,76
		72660	499,2																										515,44	499,31
		72672		13,688	19,521	19,531	33,211	33,217	33,065	33,094	33,099	33,131	33,084	33,125	33,148	33,119	33,108					19,54	19,545
		72720	499,43																										515,44	499,31
		72768		13,702	19,52	19,53	33,228	33,227	33,076	33,093	33,115	33,13	33,097	33,14	33,157	33,129	33,117			33,041	19,627	19,542	19,543
		72780	499,01																										515,44	499,31
		72840	498,99																										515,44	499,31
		72864		13,708	19,52	19,529	33,229	33,236	33,087	33,138	33,133	33,143	33,1	33,143	33,165	33,141	33,131					19,541	19,541
		72900	498,72															7,92											515,44	499,31
		72960	499,98	13,720	19,521	19,53	33,244	33,247	33,102	33,159	33,147	33,15	33,11	33,153	33,179	33,144	33,143			33,043	19,626	19,539	19,541						515,44	499,31
		73020	499,25																										515,44	499,31
		73056		13,736	19,52	19,529	33,263	33,257	33,113	33,175	33,156	33,165	33,12	33,163	33,188	33,159	33,155					19,54	19,543
		73080	499,14																										515,44	499,31
		73140	500,17																										515,44	499,31
		73152		13,740	19,521	19,531	33,264	33,267	33,122	33,162	33,159	33,172	33,141	33,182	33,199	33,173	33,164			33,083	19,627	19,542	19,543
		73200	499,12															7,92	0					0	0	0	0	0	515,44	499,31	129,69
Fri Nov 16 2018 07:50:23
