# Supplementary material for: Data from calorimetric decay heat measurements of five used PWR 17x17 nuclear fuel assemblies
Source: Data Brief. 2019 Dec 2;28:104917. doi: 10.1016/j.dib.2019.104917 (PMC6926112; doi:10.1016/j.dib.2019.104917)
Supplement: Multimedia component 1 [file mmc1.zip › Data/Calibration data from model measurements/EV_500W_2018-11-19.xlsx]

## Sheet: EV 500 W 2018-11-19
Tinfo1	Tinfo2	Logg_tid	T1	T2	T3	T4	T5	T6	T7	T8	T9	T10	T11	T12	T13	T14	T15	T16	T17	T18	T19	T20	T21	T22	T23	T24	T25	T26	T27	T28	T29	T30
KSN	EV 500 W 2018-11-19
Kalib. Temperaturstegringsprincipen	EV 500 W 2018-11-19
KA701	KA702
40	-82
0,00528	0,00520
KA703	KA704
-29	-239
0,00374	0,00517
KA705	KALIB.TEMP
-118	0,0
0,00538	FÖRSTÄRKNING
	007
			_251KA901_A_kW	_251KA509	_251KA501_B1	_251KA501_B2	_251KA502_B1	_251KA502_B2	_251KA511_B1	_251KA511_B2	_251KA511_B3	_251KA511_B4	_251KA511_B5	_251KA511_B6	_251KA511_B7	_251KA511_B8	_251KA511	_251KA751_Vikt	_251KA101	_251KA521_B1	_251KA522_B1	_251KA531_B1	_251KA531_B2	_251KA701	_251KA702	_251KA703	_251KA704	_251KA705	_251EA1	EA1_Börvärde	_251KA901_B_PA
			W	°C	°C	°C	°C	°C	°C	°C	°C	°C	°C	°C	°C	°C	°C	kg	bar	°C	°C	°C	°C	Gy/h	Gy/h	Gy/h	Gy/h	Gy/h	W	W	W
Mon Nov 19 2018 12:47:09		60	498,45																										511,56	497,93
		96		1,624	15,451	15,459	17,078	17,079	17,225	17,254	17,235	17,195	17,048	16,831	16,928	16,813	17,066					19,621	19,624
		120	498,47																										511,56	497,93
		180	497,86																										511,56	497,93
		192		1,011	16,124	16,153	17,149	17,149	17,109	17,128	17,131	17,115	16,962	16,827	17,028	16,845	17,018			17,002	19,615	19,621	19,621
		240	498,2																										511,56	497,93
		288		0,476	16,664	16,71	17,162	17,164	17,034	17,054	17,032	17,043	16,879	16,837	17,091	16,951	16,990					19,617	19,623
		300	498,3															9,74											511,56	497,93
		360	497,56																										511,56	497,93
		384		-0,069	17,211	17,259	17,168	17,163	16,981	16,996	16,975	16,986	16,878	16,853	17,145	17,031	16,981			16,941	19,614	19,62	19,616
		420	498,27																										511,56	497,93
		480	497,69	-0,498	17,671	17,7	17,184	17,192	16,951	16,964	16,961	17,009	16,891	16,904	17,173	17,111	16,995					19,621	19,622						511,56	497,93
		540	496,59																										511,56	497,93
		576		-0,847	18,042	18,069	17,21	17,207	16,994	16,977	17,003	17,038	16,93	16,945	17,212	17,149	17,031			16,974	19,613	19,621	19,621
		600	496,68															9,65	0					-1,28	-1,58	-0,33	-0,08	-0,58	511,56	497,93	128,18
		660	497,52																										512,29	497,93
		672		-1,093	18,338	18,362	17,254	17,261	17,009	17,006	17,072	17,081	16,966	17,04	17,251	17,185	17,076					19,621	19,623
		720	497,76																										512,29	497,93
		768		-1,302	18,574	18,594	17,277	17,287	17,062	17,064	17,131	17,107	17,002	17,059	17,287	17,219	17,116			17,016	19,614	19,62	19,622
		780	499,3																										512,29	497,93
		840	498,74																										512,29	497,93
		864		-1,464	18,767	18,786	17,314	17,311	17,137	17,094	17,118	17,12	17,1	17,075	17,32	17,251	17,152					19,619	19,621
		900	498,66															9,57											511,77	497,93
		960	498,9	-1,564	18,919	18,935	17,363	17,364	17,132	17,132	17,213	17,171	17,121	17,109	17,356	17,28	17,189			17,085	19,613	19,619	19,622						511,77	497,93
		1020	499,27																										511,25	497,93
		1056		-1,669	19,042	19,058	17,379	17,384	17,168	17,142	17,206	17,221	17,176	17,148	17,389	17,305	17,219					19,621	19,623
		1080	497,49																										511,25	497,93
		1140	497,09																										511,25	497,93
		1152		-1,738	19,141	19,157	17,408	17,414	17,188	17,198	17,245	17,24	17,191	17,2	17,43	17,342	17,254			17,18	19,613	19,623	19,626
		1200	497,9															9,50	0					-1,35	-1,64	-0,38	-0,15	-0,65	511,25	497,93	128,06
		1248		-1,758	19,223	19,235	17,465	17,478	17,249	17,25	17,319	17,309	17,222	17,219	17,474	17,386	17,304					19,628	19,628
		1260	497,73																										511,25	497,93
		1320	497,63																										511,25	497,93
		1344		-1,799	19,288	19,3	17,491	17,5	17,264	17,264	17,306	17,348	17,288	17,266	17,518	17,408	17,333			17,247	19,612	19,623	19,625
		1380	497,54																										511,51	497,93
		1440	497	-1,817	19,338	19,353	17,524	17,534	17,282	17,318	17,385	17,356	17,297	17,287	17,552	17,446	17,365					19,622	19,625						511,51	497,93
		1500	497,1															9,45											511,82	497,93
		1536		-1,830	19,383	19,395	17,559	17,559	17,346	17,342	17,366	17,402	17,32	17,319	17,59	17,481	17,396			17,284	19,613	19,622	19,625
		1560	498,21																										511,82	497,93
		1620	498,41																										511,82	497,93
		1632		-1,828	19,413	19,429	17,585	17,601	17,417	17,371	17,42	17,432	17,363	17,369	17,63	17,519	17,440					19,623	19,619
		1680	498,07																										511,82	497,93
		1728		-1,821	19,445	19,458	17,63	17,631	17,408	17,416	17,433	17,496	17,426	17,389	17,671	17,559	17,475			17,366	19,611	19,623	19,624
		1740	498,51																										511,82	497,93
		1800	498,24															9,39	0					-1,28	-1,58	-0,32	-0,08	-0,57	511,82	497,93	127,72
		1824		-1,815	19,47	19,48	17,653	17,666	17,442	17,424	17,486	17,48	17,47	17,437	17,708	17,591	17,505					19,623	19,624
		1860	498,08																										511,82	497,93
		1920	497,99	-1,802	19,491	19,501	17,694	17,694	17,442	17,448	17,538	17,534	17,472	17,525	17,74	17,617	17,539			17,408	19,606	19,619	19,622						511,82	497,93
		1980	498,48																										511,82	497,93
		2016		-1,777	19,506	19,516	17,729	17,74	17,494	17,492	17,579	17,593	17,483	17,551	17,782	17,646	17,577					19,62	19,619
		2040	498,11																										511,82	497,93
		2100	497,72															9,35											511,82	497,93
		2112		-1,770	19,522	19,531	17,757	17,756	17,582	17,517	17,581	17,605	17,505	17,529	17,821	17,685	17,603			17,458	19,605	19,619	19,619
		2160	499,29																										511,82	497,93
		2208		-1,735	19,532	19,541	17,799	17,804	17,579	17,564	17,648	17,633	17,56	17,554	17,861	17,717	17,639					19,619	19,621
		2220	498,66																										511,51	497,93
		2280	498,79																										511,51	497,93
		2304		-1,717	19,542	19,55	17,83	17,829	17,595	17,61	17,679	17,666	17,603	17,572	17,898	17,762	17,673			17,583	19,603	19,619	19,621
		2340	498,88																										510,98	497,93
		2400	498,7	-1,672	19,549	19,558	17,878	17,885	17,648	17,647	17,731	17,726	17,62	17,606	17,94	17,776	17,712	9,30	0			19,617	19,62	-1,21	-1,51	-0,32	-0,07	-0,57	510,98	497,93	128,02
		2460	497,84																										510,98	497,93
		2496		-1,664	19,557	19,567	17,898	17,899	17,693	17,674	17,717	17,743	17,674	17,646	17,979	17,835	17,745			17,619	19,604	19,618	19,619
		2520	497,51																										510,98	497,93
		2580	497,1																										510,98	497,93
		2592		-1,640	19,564	19,572	17,923	17,933	17,701	17,734	17,746	17,761	17,751	17,677	18,017	17,862	17,781					19,624	19,621
		2640	497,61																										510,98	497,93
		2688		-1,622	19,57	19,578	17,948	17,956	17,766	17,757	17,774	17,763	17,752	17,723	18,044	17,878	17,807			17,683	19,606	19,622	19,623
		2700	497,62															9,27											510,98	497,93
		2760	497,44																										510,98	497,93
		2784		-1,573	19,581	19,575	18,002	18,008	17,804	17,789	17,84	17,848	17,814	17,773	18,084	17,921	17,859					19,624	19,626
		2820	496,33																										511,35	497,93
		2880	496,79	-1,549	19,577	19,587	18,035	18,03	17,829	17,832	17,871	17,876	17,853	17,785	18,119	17,952	17,890			17,77	19,606	19,623	19,624						511,35	497,93
		2940	496,72																										512,03	497,93
		2976		-1,525	19,583	19,59	18,057	18,066	17,862	17,865	17,922	17,902	17,849	17,882	18,228	17,982	17,937					19,622	19,626
		3000	498,04															9,25	0					-1,29	-1,59	-0,34	-0,1	-0,59	512,03	497,93	127,95
		3060	497,88																										512,03	497,93
		3072		-1,480	19,584	19,594	18,111	18,107	17,885	17,882	17,934	17,98	17,853	17,867	18,191	18,017	17,951			17,842	19,61	19,616	19,625
		3120	497,93																										512,03	497,93
		3168		-1,443	19,587	19,598	18,152	18,147	17,9	17,918	17,986	18,001	17,898	17,898	18,251	18,056	17,988					19,623	19,622
		3180	498,32																										512,03	497,93
		3240	497,81																										512,03	497,93
		3264		-1,418	19,588	19,597	18,174	18,176	17,925	18,006	17,997	18,042	17,893	17,94	18,28	18,102	18,023			17,872	19,607	19,622	19,624
		3300	498,29															9,22											512,03	497,93
		3360	499,44	-1,386	19,59	19,597	18,203	18,211	17,932	17,967	18,049	18,038	17,978	17,947	18,311	18,131	18,044					19,622	19,625						512,03	497,93
		3420	498,1																										511,72	497,93
		3456		-1,364	19,594	19,603	18,23	18,239	18,018	17,99	18,06	18,074	18,05	17,976	18,339	18,161	18,083			17,976	19,606	19,625	19,624
		3480	497,34																										511,72	497,93
		3540	497,53																										511,72	497,93
		3552		-1,337	19,594	19,605	18,262	18,264	18,034	18,074	18,094	18,095	18,063	18,08	18,374	18,167	18,123					19,622	19,625
		3600	496,43															9,18	0					-1,31	-1,61	-0,35	-0,11	-0,61	511,72	497,93	127,96
		3648		-1,300	19,593	19,603	18,293	18,304	18,138	18,085	18,111	18,12	18,128	18,09	18,407	18,208	18,161			18,038	19,604	19,624	19,626
		3660	497,12																										512,24	497,93
		3720	497,81																										512,24	497,93
		3744		-1,285	19,595	19,608	18,316	18,318	18,12	18,129	18,149	18,143	18,151	18,114	18,442	18,256	18,188					19,624	19,625
		3780	497,85																										512,24	497,93
		3840	497,75	-1,253	19,596	19,605	18,34	18,355	18,144	18,143	18,167	18,179	18,149	18,143	18,468	18,294	18,211			18,132	19,601	19,62	19,625						512,24	497,93
		3900	497,6															9,18											512,24	497,93
		3936		-1,206	19,597	19,606	18,387	18,405	18,166	18,159	18,252	18,257	18,197	18,189	18,51	18,305	18,254					19,617	19,626
		3960	497,76																										512,24	497,93
		4020	498,6																										512,24	497,93
		4032		-1,170	19,597	19,61	18,432	18,435	18,179	18,189	18,279	18,304	18,237	18,204	18,536	18,353	18,285			18,183	19,597	19,617	19,621
		4080	497,95																										512,24	497,93
		4128		-1,144	19,599	19,606	18,453	18,463	18,211	18,235	18,278	18,298	18,248	18,247	18,565	18,378	18,307					19,618	19,621
		4140	498,1																										512,24	497,93
		4200	499,06															9,16	0					-1,31	-1,61	-0,35	-0,12	-0,61	512,24	497,93	127,91
		4224		-1,101	19,6	19,609	18,499	18,508	18,25	18,274	18,357	18,33	18,28	18,3	18,604	18,42	18,352			18,237	19,602	19,618	19,62
		4260	498,05																										511,88	497,93
		4320	496,7	-1,070	19,599	19,612	18,538	18,532	18,287	18,295	18,368	18,38	18,304	18,347	18,638	18,448	18,383					19,614	19,621						511,88	497,93
		4380	497,19																										512,35	497,93
		4416		-1,040	19,605	19,612	18,571	18,565	18,316	18,336	18,402	18,422	18,338	18,359	18,676	18,476	18,416			18,295	19,602	19,619	19,622
		4440	498,17																										512,35	497,93
		4500	497,65															9,13											512,35	497,93
		4512		-1,021	19,6	19,614	18,578	18,594	18,362	18,35	18,414	18,438	18,363	18,403	18,715	18,499	18,443					19,619	19,621
		4560	497,59																										512,35	497,93
		4608		-0,965	19,602	19,61	18,643	18,64	18,404	18,406	18,483	18,485	18,412	18,448	18,743	18,548	18,491			18,367	19,603	19,62	19,622
		4620	497,81																										512,35	497,93
		4680	497,53																										512,35	497,93
		4704		-0,949	19,602	19,612	18,66	18,656	18,433	18,478	18,538	18,502	18,445	18,422	18,787	18,581	18,523					19,615	19,623
		4740	497,95																										512,35	497,93
		4800	497,83	-0,913	19,601	19,612	18,691	18,696	18,45	18,464	18,503	18,548	18,441	18,479	18,818	18,603	18,538	9,13	0	18,427	19,606	19,621	19,622	-1,28	-1,58	-0,33	-0,09	-0,59	512,35	497,93	128,29
		4860	497,55																										512,35	497,93
		4896		-0,896	19,602	19,612	18,711	18,712	18,461	18,496	18,561	18,543	18,491	18,511	18,851	18,652	18,571					19,619	19,621
		4920	497,37																										512,35	497,93
		4980	498,48																										512,35	497,93
		4992		-0,849	19,602	19,612	18,755	18,762	18,516	18,505	18,575	18,634	18,56	18,562	18,74	18,678	18,596			18,522	19,6	19,619	19,625
		5040	498,05																										512,35	497,93
		5088		-0,827	19,601	19,614	18,78	18,78	18,545	18,554	18,62	18,598	18,579	18,576	18,773	18,707	18,619					19,621	19,623
		5100	498,16															9,11											512,35	497,93
		5160	497,19																										512,35	497,93
		5184		-0,769	19,601	19,611	18,836	18,837	18,612	18,579	18,645	18,697	18,604	18,628	18,802	18,741	18,663			18,553	19,606	19,623	19,621
		5220	496,74																										512,35	497,93
		5280	496,73	-0,744	19,603	19,608	18,862	18,862	18,642	18,628	18,739	18,705	18,645	18,634	18,84	18,769	18,700					19,625	19,624						512,35	497,93
		5340	497,18																										512,92	497,93
		5376		-0,718	19,603	19,612	18,892	18,887	18,65	18,649	18,704	18,756	18,693	18,634	18,872	18,807	18,721			18,599	19,605	19,622	19,619
		5400	497,05															9,10	0					-1,28	-1,58	-0,33	-0,08	-0,58	512,92	497,93	128,51
		5460	497,73																										512,92	497,93
		5472		-0,699	19,601	19,615	18,901	18,917	18,676	18,694	18,749	18,746	18,705	18,688	18,902	18,846	18,751					19,621	19,624
		5520	499,53																										512,92	497,93
		5568		-0,631	19,602	19,612	18,97	18,983	18,758	18,749	18,829	18,814	18,724	18,747	18,938	18,867	18,803			18,676	19,607	19,621	19,624
		5580	498,44																										512,45	497,93
		5640	498,62																										512,45	497,93
		5664		-0,610	19,605	19,612	18,995	19,002	18,78	18,775	18,835	18,837	18,804	18,76	18,975	18,919	18,836					19,623	19,626
		5700	498,01															9,08											512,19	497,93
		5760	497,7	-0,603	19,603	19,613	19,005	19,006	18,789	18,794	18,83	18,854	18,815	18,802	19,005	18,954	18,855			18,756	19,605	19,625	19,625						512,19	497,93
		5820	495,98																										512,19	497,93
		5856		-0,554	19,602	19,613	19,054	19,053	18,852	18,852	18,917	18,887	18,864	18,805	19,034	18,969	18,898					19,625	19,625
		5880	497,45																										512,19	497,93
		5940	497,75																										512,61	497,93
		5952		-0,526	19,598	19,61	19,076	19,08	18,903	18,888	18,908	18,901	18,896	18,926	19,063	18,994	18,935			18,787	19,608	19,623	19,622
		6000	497,94															9,08	0					-1,34	-1,63	-0,37	-0,13	-0,63	512,61	497,93	128,2
		6048		-0,490	19,603	19,614	19,113	19,123	18,895	18,916	18,979	18,96	18,878	18,922	19,093	19,026	18,959					19,625	19,624
		6060	497,59																										512,61	497,93
		6120	497,9																										512,61	497,93
		6144		-0,472	19,601	19,614	19,131	19,14	18,956	18,933	18,971	18,964	18,945	18,978	19,125	19,068	18,992			18,905	19,607	19,625	19,623
		6180	498,2																										512,61	497,93
		6240	498,75	-0,417	19,602	19,615	19,191	19,191	18,976	18,979	19,053	19,016	18,98	19,021	19,161	19,076	19,033					19,622	19,629						512,61	497,93
		6300	497,04															9,07											512,61	497,93
		6336		-0,392	19,602	19,613	19,219	19,213	18,969	18,98	19,038	19,067	19,003	19,03	19,192	19,117	19,050			18,929	19,608	19,623	19,627
		6360	497,84																										512,61	497,93
		6420	497,47																										512,61	497,93
		6432		-0,350	19,602	19,614	19,259	19,257	19,023	19,021	19,091	19,116	19,005	19,05	19,228	19,159	19,087					19,624	19,624
		6480	497,72																										512,61	497,93
		6528		-0,330	19,6	19,616	19,279	19,278	19,044	19,093	19,16	19,109	19,024	19,1	19,262	19,195	19,123			18,988	19,612	19,622	19,624
		6540	497,93																										512,61	497,93
		6600	497,99															9,06	0					-1,3	-1,59	-0,34	-0,1	-0,6	512,61	497,93	128,39
		6624		-0,296	19,601	19,611	19,307	19,313	19,051	19,069	19,11	19,173	19,072	19,104	19,293	19,218	19,136					19,622	19,625
		6660	497,77																										512,61	497,93
		6720	497,68	-0,254	19,601	19,613	19,353	19,352	19,11	19,109	19,198	19,206	19,118	19,123	19,327	19,259	19,181			19,071	19,612	19,623	19,625						512,61	497,93
		6780	498,06																										512,61	497,93
		6816		-0,234	19,605	19,609	19,368	19,378	19,154	19,134	19,205	19,203	19,155	19,144	19,352	19,294	19,205					19,623	19,625
		6840	497,84																										512,61	497,93
		6900	497,83															9,06											512,61	497,93
		6912		-0,201	19,602	19,614	19,409	19,406	19,159	19,176	19,229	19,248	19,215	19,177	19,383	19,339	19,241			19,132	19,613	19,624	19,626
		6960	497,9																										512,61	497,93
		7008		-0,163	19,601	19,613	19,443	19,446	19,178	19,227	19,31	19,292	19,222	19,21	19,414	19,363	19,277					19,623	19,626
		7020	497,73																										512,61	497,93
		7080	497,29																										512,61	497,93
		7104		-0,137	19,6	19,614	19,466	19,474	19,204	19,24	19,324	19,316	19,272	19,24	19,449	19,392	19,305			19,205	19,615	19,623	19,626
		7140	497,26																										512,92	497,93
		7200	497,92	-0,108	19,601	19,613	19,487	19,512	19,304	19,278	19,311	19,359	19,309	19,297	19,482	19,426	19,346	9,05	0			19,626	19,626	-1,3	-1,59	-0,34	-0,11	-0,59	512,92	497,93	128,18
		7260	497,46																										512,92	497,93
		7296		-0,082	19,6	19,61	19,518	19,528	19,33	19,321	19,363	19,355	19,332	19,357	19,512	19,454	19,378			19,247	19,613	19,624	19,626
		7320	497,05																										512,92	497,93
		7380	498,87																										512,92	497,93
		7392		-0,038	19,601	19,611	19,564	19,572	19,361	19,373	19,384	19,397	19,339	19,345	19,543	19,486	19,403					19,623	19,626
		7440	498,92																										512,92	497,93
		7488		-0,008	19,602	19,611	19,595	19,602	19,421	19,408	19,437	19,451	19,377	19,389	19,567	19,509	19,445			19,307	19,617	19,623	19,627
		7500	499,05															9,04											512,51	497,93
		7560	497,69																										512,51	497,93
		7584		0,010	19,601	19,612	19,616	19,617	19,423	19,421	19,473	19,481	19,42	19,419	19,606	19,541	19,473					19,623	19,626
		7620	496,9																										512,51	497,93
		7680	498,16	0,040	19,601	19,613	19,647	19,648	19,433	19,434	19,498	19,483	19,444	19,449	19,64	19,577	19,495			19,376	19,618	19,624	19,628						512,51	497,93
		7740	497,72																										512,51	497,93
		7776		0,100	19,602	19,612	19,707	19,707	19,504	19,483	19,57	19,547	19,464	19,461	19,67	19,609	19,538					19,623	19,626
		7800	496,8															9,03	0					-1,34	-1,63	-0,37	-0,14	-0,63	512,51	497,93	128,15
		7860	498,18																										512,77	497,93
		7872		0,108	19,602	19,611	19,707	19,723	19,511	19,513	19,543	19,575	19,536	19,494	19,7	19,636	19,564			19,437	19,619	19,624	19,626
		7920	498,35																										512,77	497,93
		7968		0,154	19,598	19,611	19,757	19,76	19,547	19,547	19,612	19,579	19,546	19,583	19,734	19,666	19,602					19,624	19,626
		7980	498,7																										512,77	497,93
		8040	498,4																										512,77	497,93
		8064		0,187	19,605	19,612	19,79	19,801	19,562	19,579	19,614	19,683	19,556	19,558	19,766	19,709	19,628			19,507	19,62	19,624	19,622
		8100	497,85															9,03											512,77	497,93
		8160	498,98	0,210	19,603	19,614	19,823	19,813	19,612	19,592	19,65	19,665	19,612	19,591	19,798	19,733	19,657					19,625	19,626						512,77	497,93
		8220	498,97																										512,35	497,93
		8256		0,236	19,603	19,614	19,847	19,843	19,623	19,631	19,702	19,669	19,636	19,656	19,821	19,766	19,688			19,608	19,622	19,628	19,625
		8280	498,2																										512,35	497,93
		8340	497,87																										512,35	497,93
		8352		0,271	19,604	19,613	19,881	19,879	19,646	19,637	19,716	19,756	19,66	19,669	19,856	19,803	19,718					19,623	19,625
		8400	497,32															9,02	0					-1,28	-1,58	-0,33	-0,08	-0,57	512,35	497,93	128,63
		8448		0,312	19,604	19,613	19,916	19,925	19,683	19,69	19,782	19,777	19,662	19,699	19,895	19,821	19,751			19,632	19,622	19,624	19,627
		8460	497,5																										512,66	497,93
		8520	498,15																										512,66	497,93
		8544		0,347	19,603	19,61	19,953	19,954	19,718	19,732	19,808	19,763	19,734	19,732	19,927	19,868	19,785					19,625	19,623
		8580	498,38																										512,66	497,93
		8640	499,58	0,352	19,604	19,614	19,96	19,961	19,769	19,751	19,772	19,786	19,783	19,757	19,953	19,91	19,810			19,689	19,622	19,624	19,627						512,66	497,93
		8700	498,46															9,02											512,03	497,93
		8736		0,383	19,602	19,614	19,992	19,99	19,807	19,799	19,864	19,813	19,811	19,778	19,979	19,912	19,845					19,624	19,629
		8760	497,08																										512,03	497,93
		8820	497,72																										512,03	497,93
		8832		0,422	19,603	19,613	20,025	20,035	19,85	19,844	19,844	19,859	19,833	19,814	20,01	19,925	19,872			19,79	19,622	19,623	19,627
		8880	497,01																										512,03	497,93
		8928		0,467	19,605	19,614	20,078	20,076	19,908	19,895	19,892	19,935	19,886	19,884	20,043	19,955	19,925					19,623	19,628
		8940	496,12																										512,03	497,93
		9000	496,34															9,02	0					-1,33	-1,62	-0,36	-0,14	-0,62	512,61	497,93	128,24
		9024		0,477	19,605	19,613	20,086	20,086	19,909	19,898	19,969	19,913	19,884	19,945	20,078	19,981	19,947			19,842	19,619	19,625	19,625
		9060	496,91																										512,61	497,93
		9120	497,12	0,519	19,605	19,615	20,122	20,137	19,93	19,903	19,982	19,981	19,89	20,019	20,132	20,106	19,993					19,623	19,627						513,29	497,93
		9180	497,54																										513,29	497,93
		9216		0,546	19,606	19,614	20,155	20,157	19,936	19,954	19,997	20,026	19,917	20,089	20,15	20,006	20,009			19,912	19,622	19,626	19,628
		9240	497,23																										513,66	497,93
		9300	497,72															9,00											513,66	497,93
		9312		0,586	19,604	19,614	20,196	20,193	19,969	19,961	20,012	20,064	19,941	20,085	20,173	20,075	20,035					19,625	19,629
		9360	498,04																										513,66	497,93
		9408		0,595	19,605	19,613	20,204	20,205	19,973	19,973	20,015	20,077	19,957	20,124	20,195	20,109	20,053			19,971	19,621	19,624	19,628
		9420	497,85																										513,66	497,93
		9480	498,1																										513,66	497,93
		9504		0,634	19,605	19,614	20,245	20,243	19,985	20,044	20,055	20,14	20,017	20,154	20,224	20,148	20,096					19,625	19,626
		9540	497,67																										513,66	497,93
		9600	498,65	0,672	19,607	19,615	20,283	20,284	20,049	20,078	20,132	20,154	20,011	20,18	20,257	20,172	20,129	9,00	0	20,041	19,619	19,624	19,628	-1,34	-1,64	-0,38	-0,15	-0,64	513,66	497,93	127,87
		9660	497,91																										513,66	497,93
		9696		0,706	19,607	19,613	20,318	20,315	20,126	20,149	20,142	20,162	20,046	20,191	20,292	20,207	20,164					19,626	19,627
		9720	498,66																										513,66	497,93
		9780	497,84																										513,66	497,93
		9792		0,740	19,607	19,615	20,347	20,356	20,137	20,183	20,198	20,176	20,103	20,219	20,32	20,228	20,195			20,117	19,624	19,626	19,628
		9840	496,99																										513,66	497,93
		9888		0,770	19,607	19,615	20,379	20,384	20,136	20,232	20,188	20,249	20,091	20,24	20,354	20,268	20,220					19,623	19,629
		9900	498,08															8,99											513,66	497,93
		9960	497,63																										513,66	497,93
		9984		0,807	19,606	19,613	20,415	20,419	20,182	20,215	20,234	20,266	20,183	20,274	20,387	20,315	20,257			20,13	19,625	19,626	19,628
		10020	497,34																										513,66	497,93
		10080	497,51	0,829	19,607	19,619	20,441	20,444	20,204	20,274	20,294	20,299	20,195	20,253	20,415	20,348	20,285					19,624	19,626						513,66	497,93
		10140	497,37																										513,66	497,93
		10176		0,863	19,606	19,616	20,472	20,475	20,23	20,267	20,276	20,342	20,232	20,225	20,446	20,367	20,298			20,156	19,623	19,625	19,628
		10200	497,9															8,99	0					-1,31	-1,62	-0,35	-0,11	-0,61	513,66	497,93	127,61
		10260	498,11																										513,66	497,93
		10272		0,889	19,606	19,616	20,5	20,499	20,281	20,307	20,365	20,338	20,314	20,27	20,48	20,416	20,346					19,625	19,627
		10320	497,34																										513,66	497,93
		10368		0,916	19,606	19,614	20,524	20,528	20,31	20,315	20,305	20,383	20,338	20,289	20,506	20,449	20,362			20,246	19,625	19,627	19,626
		10380	497,58																										513,66	497,93
		10440	497,49																										513,66	497,93
		10464		0,935	19,603	19,617	20,541	20,549	20,325	20,318	20,383	20,389	20,349	20,305	20,528	20,482	20,385					19,619	19,629
		10500	498,12															8,99											513,66	497,93
		10560	497,8	0,962	19,606	19,617	20,574	20,572	20,355	20,367	20,404	20,4	20,413	20,351	20,558	20,516	20,420			20,335	19,626	19,633	19,626						513,66	497,93
		10620	497,46																										513,66	497,93
		10656		1,011	19,611	19,613	20,622	20,625	20,432	20,4	20,462	20,457	20,435	20,406	20,585	20,535	20,464					19,625	19,624
		10680	497,77																										513,66	497,93
		10740	498,58																										513,66	497,93
		10752		1,035	19,608	19,616	20,642	20,653	20,485	20,447	20,489	20,491	20,47	20,442	20,622	20,565	20,501			20,397	19,622	19,623	19,625
		10800	498,29															8,98	0					-1,27	-1,56	-0,32	-0,07	-0,56	513,66	497,93	127,56
		10848		1,062	19,608	19,616	20,669	20,68	20,491	20,485	20,499	20,515	20,499	20,474	20,648	20,601	20,527					19,619	19,624
		10860	498,42																										513,66	497,93
		10920	497,58																										513,4	497,93
		10944		1,105	19,606	19,614	20,71	20,719	20,514	20,513	20,55	20,565	20,509	20,53	20,687	20,623	20,561			20,455	19,623	19,625	19,625
		10980	498,05																										513,4	497,93
		11040	497,47	1,139	19,608	19,614	20,748	20,753	20,53	20,539	20,574	20,623	20,506	20,55	20,714	20,641	20,585					19,627	19,625						513,4	497,93
		11100	497,81															8,98											513,4	497,93
		11136		1,165	19,608	19,615	20,774	20,778	20,542	20,567	20,619	20,639	20,542	20,548	20,745	20,684	20,611			20,528	19,627	19,622	19,624
		11160	497,67																										513,4	497,93
		11220	498,05																										513,4	497,93
		11232		1,199	19,609	19,618	20,81	20,814	20,59	20,634	20,646	20,644	20,582	20,599	20,779	20,717	20,649					19,623	19,626
		11280	498,1																										513,4	497,93
		11328		1,226	19,609	19,617	20,836	20,842	20,615	20,677	20,691	20,668	20,635	20,597	20,811	20,75	20,681			20,557	19,625	19,623	19,625
		11340	498,23																										513,4	497,93
		11400	498,97															8,98	0					-1,27	-1,58	-0,33	-0,07	-0,56	513,4	497,93	127,75
		11424		1,250	19,608	19,617	20,863	20,862	20,619	20,652	20,663	20,726	20,645	20,63	20,841	20,779	20,694					19,622	19,624
		11460	498,93																										513,4	497,93
		11520	498,42	1,298	19,606	19,616	20,906	20,912	20,716	20,691	20,777	20,735	20,644	20,653	20,874	20,83	20,740			20,61	19,629	19,617	19,624						513,14	497,93
		11580	497,8																										512,82	497,93
		11616		1,317	19,609	19,623	20,927	20,939	20,715	20,762	20,736	20,798	20,714	20,717	20,903	20,794	20,767					19,623	19,625
		11640	498,07																										512,82	497,93
		11700	498,32															8,97											512,82	497,93
		11712		1,328	19,608	19,617	20,945	20,935	20,729	20,732	20,788	20,759	20,751	20,76	20,933	20,87	20,790			20,708	19,629	19,623	19,623
		11760	498,04																										512,82	497,93
		11808		1,355	19,607	19,617	20,969	20,965	20,767	20,768	20,786	20,775	20,799	20,755	20,952	20,912	20,814					19,623	19,626
		11820	497,51																										512,82	497,93
		11880	497,31																										512,82	497,93
		11904		1,392	19,608	19,618	21,005	21,004	20,803	20,832	20,848	20,844	20,868	20,781	20,979	20,93	20,861			20,751	19,631	19,626	19,625
		11940	496,51																										513,19	497,93
		12000	496,91	1,419	19,609	19,618	21,03	21,035	20,841	20,866	20,873	20,878	20,875	20,835	21,01	20,955	20,892	8,96	0			19,623	19,625	-1,28	-1,58	-0,33	-0,08	-0,58	513,19	497,93	128,45
		12060	497,99																										513,19	497,93
		12096		1,455	19,609	19,62	21,065	21,074	20,877	20,887	20,932	20,905	20,872	20,912	21,041	20,986	20,927			20,815	19,631	19,623	19,628
		12120	498,01																										513,61	497,93
		12180	497,87																										513,61	497,93
		12192		1,490	19,605	19,615	21,092	21,108	20,918	20,909	20,962	20,935	20,879	20,945	21,07	21,013	20,954					19,622	19,626
		12240	497,42																										513,61	497,93
		12288		1,528	19,609	19,618	21,14	21,142	20,927	20,934	20,962	21,021	20,905	20,955	21,109	21,039	20,982			20,857	19,628	19,619	19,623
		12300	497,41															8,96											513,87	497,93
		12360	498,57																										513,87	497,93
		12384		1,551	19,609	19,615	21,158	21,168	20,936	20,961	21,039	21,006	20,95	20,964	21,14	21,076	21,009					19,626	19,626
		12420	498,61																										513,87	497,93
		12480	498,92	1,585	19,609	19,618	21,2	21,197	20,948	20,997	21,009	21,08	20,969	21,023	21,167	21,1	21,037			20,916	19,632	19,62	19,623						513,87	497,93
		12540	498,08																										513,45	497,93
		12576		1,614	19,607	19,618	21,22	21,232	20,964	20,99	21,054	21,083	21,011	21,024	21,197	21,14	21,058					19,619	19,621
		12600	497,69															8,96	0					-1,33	-1,63	-0,36	-0,14	-0,63	513,45	497,93	128,44
		12660	497,46																										513,45	497,93
		12672		1,615	19,609	19,617	21,224	21,232	20,996	21,036	21,069	21,038	21,034	21,032	21,229	21,161	21,074			20,987	19,633	19,619	19,622
		12720	498,77																										513,45	497,93
		12768		1,664	19,611	19,617	21,274	21,281	21,082	21,086	21,114	21,091	21,109	21,066	21,252	21,209	21,126					19,622	19,625
		12780	498,92																										513,19	497,93
		12840	498,55																										513,19	497,93
		12864		1,689	19,609	19,619	21,302	21,304	21,124	21,123	21,14	21,148	21,125	21,098	21,278	21,228	21,158			21,056	19,633	19,621	19,624
		12900	498,4															8,95											512,77	497,93
		12960	498,26	1,727	19,613	19,619	21,343	21,343	21,158	21,152	21,187	21,174	21,142	21,123	21,307	21,239	21,185					19,623	19,623						512,77	497,93
		13020	497,61																										512,77	497,93
		13056		1,751	19,608	19,617	21,362	21,366	21,185	21,174	21,186	21,221	21,168	21,14	21,339	21,276	21,211			21,122	19,635	19,623	19,626
		13080	497,04																										512,77	497,93
		13140	497,12																										513,14	497,93
		13152		1,780	19,61	19,618	21,391	21,396	21,198	21,209	21,222	21,267	21,199	21,22	21,37	21,317	21,250					19,623	19,624
		13200	496,92															8,95	0					-1,25	-1,55	-0,31	-0,05	-0,54	513,14	497,93	128,29
		13248		1,808	19,612	19,619	21,422	21,425	21,21	21,238	21,273	21,26	21,226	21,239	21,4	21,343	21,274			21,154	19,634	19,621	19,624
		13260	497,05																										513,61	497,93
		13320	496,71																										513,61	497,93
		13344		1,826	19,607	19,621	21,436	21,445	21,242	21,242	21,264	21,277	21,242	21,277	21,425	21,369	21,292					19,622	19,625
		13380	497,35																										514,13	497,93
		13440	497,86	1,884	19,61	19,618	21,495	21,501	21,298	21,305	21,317	21,362	21,273	21,257	21,456	21,397	21,333			21,191	19,637	19,622	19,626						514,13	497,93
		13500	497,9															8,95											514,13	497,93
		13536		1,904	19,608	19,619	21,514	21,522	21,298	21,317	21,369	21,398	21,305	21,298	21,49	21,436	21,364					19,62	19,621
		13560	499,48																										514,13	497,93
		13620	498,44																										513,55	497,93
		13632		1,928	19,61	19,618	21,545	21,538	21,337	21,339	21,402	21,392	21,343	21,334	21,522	21,467	21,392			21,261	19,634	19,619	19,625
		13680	497,76																										513,55	497,93
		13728		1,952	19,61	19,619	21,563	21,57	21,361	21,356	21,4	21,428	21,382	21,383	21,547	21,498	21,419					19,62	19,626
		13740	497,56																										513,55	497,93
		13800	497,18															8,94	0					-1,27	-1,57	-0,33	-0,07	-0,56	513,55	497,93	128,22
		13824		1,989	19,61	19,619	21,599	21,608	21,385	21,389	21,459	21,455	21,4	21,384	21,575	21,519	21,446			21,382	19,64	19,622	19,625
		13860	497,6																										513,82	497,93
		13920	497,92	2,017	19,609	19,619	21,627	21,634	21,458	21,427	21,463	21,489	21,441	21,412	21,604	21,567	21,483					19,621	19,625						513,82	497,93
		13980	497,41																										513,82	497,93
		14016		2,060	19,61	19,62	21,675	21,675	21,468	21,496	21,553	21,506	21,448	21,433	21,633	21,585	21,515			21,418	19,64	19,621	19,625
		14040	498,53																										513,82	497,93
		14100	498,58															8,93											513,55	497,93
		14112		2,086	19,609	19,619	21,697	21,704	21,503	21,507	21,534	21,563	21,453	21,537	21,665	21,605	21,546					19,621	19,624
		14160	499,49																										513,55	497,93
		14208		2,093	19,615	19,62	21,706	21,715	21,535	21,504	21,553	21,564	21,466	21,513	21,696	21,632	21,558			21,438	19,639	19,62	19,623
		14220	497,76																										513,08	497,93
		14280	497,25																										513,08	497,93
		14304		2,122	19,611	19,62	21,735	21,74	21,544	21,556	21,58	21,581	21,548	21,51	21,725	21,672	21,590					19,627	19,626
		14340	498,6																										513,08	497,93
		14400	497,87	2,172	19,611	19,623	21,786	21,793	21,587	21,591	21,652	21,63	21,571	21,546	21,751	21,704	21,629	8,93	0	21,489	19,642	19,618	19,628	-1,34	-1,64	-0,37	-0,14	-0,64	513,08	497,93	127,91
		14460	497,23																										513,08	497,93
		14496		2,201	19,612	19,616	21,817	21,813	21,609	21,608	21,653	21,687	21,571	21,584	21,783	21,722	21,652					19,621	19,62
		14520	496,14																										513,08	497,93
		14580	495,86																										513,92	497,93
		14592		2,234	19,61	19,619	21,852	21,845	21,639	21,633	21,671	21,723	21,623	21,628	21,812	21,76	21,686			21,552	19,638	19,625	19,621
		14640	497,71																										513,92	497,93
		14688		2,244	19,613	19,623	21,862	21,863	21,65	21,684	21,743	21,696	21,639	21,638	21,846	21,786	21,710					19,621	19,622
		14700	498,64															8,92											514,24	497,93
		14760	499,34																										514,24	497,93
		14784		2,272	19,61	19,62	21,888	21,885	21,702	21,687	21,727	21,716	21,696	21,661	21,864	21,825	21,735			21,618	19,647	19,617	19,625
		14820	498,72																										513,55	497,93
		14880	498,86	2,298	19,611	19,621	21,912	21,917	21,707	21,733	21,754	21,737	21,744	21,697	21,892	21,847	21,764					19,621	19,624						513,55	497,93
		14940	498,46																										513,29	497,93
		14976		2,324	19,611	19,621	21,938	21,943	21,785	21,756	21,771	21,77	21,74	21,752	21,92	21,871	21,796			21,716	19,642	19,625	19,624
		15000	498,4															8,92	0					-1,32	-1,62	-0,36	-0,13	-0,62	513,29	497,93	128,26
		15060	497,99																										513,29	497,93
		15072		2,355	19,613	19,621	21,972	21,972	21,828	21,795	21,813	21,827	21,75	21,761	21,95	21,901	21,828					19,623	19,622
		15120	497,67																										513,29	497,93
		15168		2,401	19,611	19,619	22,014	22,018	21,83	21,829	21,834	21,885	21,794	21,796	21,977	21,923	21,859			21,738	19,642	19,621	19,626
		15180	498,36																										513,29	497,93
		15240	497,88																										513,29	497,93
		15264		2,414	19,61	19,62	22,033	22,026	21,843	21,861	21,892	21,856	21,82	21,821	22,009	21,949	21,881					19,621	19,625
		15300	498,17															8,91											513,29	497,93
		15360	498,14	2,442	19,611	19,617	22,054	22,057	21,898	21,859	21,878	21,875	21,896	21,847	22,033	21,982	21,909			21,813	19,644	19,624	19,625						513,29	497,93
		15420	499,42																										512,87	497,93
		15456		2,477	19,608	19,619	22,093	22,089	21,917	21,9	21,976	21,919	21,89	21,905	22,061	21,997	21,946					19,621	19,625
		15480	498,34																										512,87	497,93
		15540	497,67																										512,87	497,93
		15552		2,506	19,609	19,619	22,12	22,119	21,921	21,922	21,993	21,97	21,917	21,903	22,132	22,042	21,975			21,864	19,646	19,625	19,625
		15600	496,93															8,91	0					-1,36	-1,66	-0,39	-0,17	-0,66	512,87	497,93	127,92
		15648		2,541	19,61	19,612	22,151	22,153	21,96	21,947	22,021	21,996	21,966	21,935	22,141	22,071	22,005					19,624	19,627
		15660	496,19																										513,29	497,93
		15720	496,26																										513,29	497,93
		15744		2,569	19,609	19,617	22,178	22,185	21,972	22,066	22,038	22,012	21,969	21,946	22,163	22,079	22,031			21,901	19,642	19,624	19,627
		15780	497,13																										513,87	497,93
		15840	498,37	2,589	19,61	19,619	22,204	22,204	21,998	22,018	22,054	22,062	21,991	22,11	22,182	22,135	22,069					19,628	19,627						513,87	497,93
		15900	498,16															8,91											513,87	497,93
		15936		2,607	19,611	19,618	22,219	22,224	22,054	22,03	22,059	22,078	22,05	22,011	22,208	22,149	22,080			21,95	19,64	19,625	19,624
		15960	499,4																										513,87	497,93
		16020	499,04																										513,4	497,93
		16032		2,644	19,611	19,619	22,26	22,259	22,08	22,068	22,113	22,096	22,065	22,105	22,229	22,182	22,117					19,628	19,626
		16080	499,12																										513,4	497,93
		16128		2,664	19,613	19,619	22,28	22,28	22,107	22,087	22,103	22,12	22,097	22,11	22,256	22,2	22,135			22,03	19,642	19,625	19,628
		16140	498,75																										512,87	497,93
		16200	498,07															8,90	0					-1,29	-1,58	-0,33	-0,09	-0,58	512,87	497,93	127,83
		16224		2,711	19,611	19,621	22,325	22,33	22,144	22,153	22,17	22,162	22,124	22,117	22,286	22,197	22,169					19,626	19,627
		16260	498,48																										512,87	497,93
		16320	497,8	2,719	19,616	19,623	22,339	22,338	22,154	22,159	22,166	22,181	22,182	22,168	22,315	22,258	22,198			22,102	19,643	19,627	19,626						512,87	497,93
		16380	497,86																										512,87	497,93
		16416		2,754	19,613	19,62	22,366	22,374	22,185	22,184	22,216	22,193	22,176	22,192	22,34	22,285	22,221					19,625	19,628
		16440	497,02																										512,87	497,93
		16500	497,74															8,89											513,14	497,93
		16512		2,778	19,616	19,623	22,391	22,403	22,186	22,207	22,245	22,258	22,179	22,195	22,366	22,317	22,244			22,157	19,641	19,625	19,625
		16560	498,17																										513,14	497,93
		16608		2,826	19,609	19,618	22,434	22,445	22,224	22,248	22,301	22,288	22,238	22,214	22,398	22,345	22,282					19,625	19,627
		16620	498,24																										513,14	497,93
		16680	498,26																										513,14	497,93
		16704		2,844	19,611	19,619	22,461	22,458	22,244	22,271	22,291	22,32	22,247	22,252	22,425	22,369	22,302			22,243	19,642	19,623	19,628
		16740	498,04																										513,14	497,93
		16800	497,1	2,875	19,61	19,619	22,488	22,492	22,256	22,315	22,337	22,369	22,254	22,274	22,456	22,41	22,334	8,89	0			19,623	19,627	-1,35	-1,64	-0,39	-0,16	-0,65	513,14	497,93	127,99
		16860	498,8																										513,14	497,93
		16896		2,904	19,611	19,618	22,515	22,521	22,304	22,329	22,369	22,38	22,304	22,303	22,486	22,43	22,363			22,285	19,644	19,624	19,625
		16920	498,91																										513,14	497,93
		16980	499,54																										512,51	497,93
		16992		2,934	19,614	19,617	22,547	22,552	22,347	22,364	22,413	22,374	22,344	22,321	22,515	22,429	22,388					19,626	19,626
		17040	498,26																										512,51	497,93
		17088		2,945	19,61	19,619	22,561	22,559	22,353	22,354	22,391	22,436	22,36	22,36	22,54	22,49	22,410			22,304	19,646	19,623	19,631
		17100	497,23															8,89											512,51	497,93
		17160	495,83																										512,51	497,93
		17184		2,981	19,61	19,619	22,591	22,601	22,385	22,379	22,451	22,447	22,383	22,39	22,564	22,521	22,440					19,624	19,622
		17220	496,69																										513,4	497,93
		17280	496,93	3,010	19,612	19,621	22,624	22,629	22,458	22,398	22,458	22,486	22,394	22,422	22,592	22,538	22,468			22,392	19,644	19,625	19,623						513,4	497,93
		17340	497,7																										513,77	497,93
		17376		3,046	19,614	19,621	22,663	22,663	22,471	22,503	22,516	22,516	22,432	22,428	22,624	22,578	22,509					19,621	19,622
		17400	497,91															8,89	0					-1,27	-1,56	-0,32	-0,06	-0,55	513,77	497,93	128,17
		17460	498,83																										513,77	497,93
		17472		3,047	19,617	19,62	22,667	22,665	22,474	22,49	22,52	22,494	22,502	22,501	22,652	22,585	22,527			22,414	19,647	19,623	19,621
		17520	498,21																										513,77	497,93
		17568		3,083	19,617	19,617	22,7	22,701	22,526	22,492	22,552	22,523	22,555	22,523	22,674	22,634	22,560					19,624	19,625
		17580	498,1																										513,77	497,93
		17640	498,26																										513,77	497,93
		17664		3,104	19,613	19,623	22,722	22,723	22,526	22,514	22,551	22,573	22,576	22,537	22,698	22,65	22,578			22,483	19,647	19,623	19,629
		17700	498,43															8,88											513,77	497,93
		17760	498,89	3,146	19,613	19,622	22,76	22,766	22,562	22,583	22,621	22,62	22,571	22,6	22,723	22,677	22,620					19,622	19,626						513,77	497,93
		17820	497,91																										513,45	497,93
		17856		3,176	19,612	19,621	22,792	22,793	22,589	22,601	22,653	22,653	22,582	22,655	22,753	22,699	22,648			22,565	19,649	19,623	19,629
		17880	497,87																										513,45	497,93
		17940	497,98																										513,45	497,93
		17952		3,201	19,613	19,624	22,818	22,821	22,616	22,651	22,658	22,682	22,603	22,665	22,785	22,724	22,673					19,622	19,625
		18000	497,86															8,87	0					-1,33	-1,62	-0,36	-0,13	-0,61	513,45	497,93	128,31
		18048		3,226	19,614	19,624	22,845	22,846	22,637	22,654	22,712	22,69	22,603	22,66	22,814	22,749	22,690			22,629	19,65	19,622	19,624
		18060	497,43																										513,45	497,93
		18120	497,61																										513,45	497,93
		18144		3,258	19,613	19,622	22,875	22,877	22,659	22,702	22,715	22,754	22,642	22,676	22,842	22,778	22,721					19,622	19,622
		18180	497,42																										513,45	497,93
		18240	497,64	3,288	19,614	19,622	22,905	22,906	22,692	22,692	22,737	22,773	22,677	22,696	22,871	22,818	22,744			22,637	19,652	19,623	19,625						513,45	497,93
		18300	498,09															8,87											513,45	497,93
		18336		3,310	19,614	19,623	22,932	22,925	22,735	22,781	22,783	22,793	22,722	22,745	22,898	22,829	22,786					19,623	19,626
		18360	498,25																										513,45	497,93
		18420	497,73																										513,45	497,93
		18432		3,329	19,613	19,623	22,95	22,944	22,745	22,792	22,796	22,788	22,761	22,723	22,926	22,87	22,800			22,693	19,65	19,624	19,624
		18480	497,44																										513,45	497,93
		18528		3,349	19,614	19,621	22,963	22,97	22,761	22,756	22,78	22,827	22,777	22,765	22,948	22,899	22,814					19,622	19,625
		18540	497,35																										513,45	497,93
		18600	498,33															8,87	0					-1,27	-1,57	-0,32	-0,07	-0,56	513,45	497,93	128,64
		18624		3,403	19,608	19,623	23,015	23,023	22,81	22,811	22,856	22,88	22,813	22,794	22,977	22,923	22,858			22,771	19,648	19,624	19,622
		18660	498,59																										513,45	497,93
		18720	497,68	3,425	19,612	19,621	23,037	23,046	22,855	22,829	22,875	22,926	22,812	22,828	23,005	22,946	22,884					19,623	19,627						513,45	497,93
		18780	497,62																										513,45	497,93
		18816		3,447	19,611	19,621	23,064	23,063	22,862	22,882	22,926	22,89	22,859	22,855	23,028	22,975	22,910			22,835	19,648	19,624	19,627
		18840	497,37																										513,45	497,93
		18900	498,07															8,86											513,45	497,93
		18912		3,480	19,611	19,622	23,09	23,104	22,915	22,888	22,947	22,955	22,86	22,881	23,06	23,005	22,939					19,625	19,626
		18960	497,72																										513,45	497,93
		19008		3,512	19,611	19,62	23,129	23,126	22,946	22,956	22,998	22,99	22,894	22,898	23,091	23,043	22,977			22,853	19,65	19,624	19,626
		19020	498,75																										513,45	497,93
		19080	498,18																										513,45	497,93
		19104		3,534	19,611	19,621	23,146	23,154	22,955	22,95	22,986	23,017	22,933	22,922	23,114	23,072	22,994					19,623	19,625
		19140	499,34																										513,14	497,93
		19200	498,51	3,560	19,611	19,621	23,175	23,177	22,979	22,982	23,036	23,037	22,984	22,952	23,145	23,089	23,025	8,86	0	22,922	19,65	19,621	19,626	-1,27	-1,57	-0,33	-0,08	-0,57	513,14	497,93	128,87
		19260	498,9																										512,66	497,93
		19296		3,578	19,61	19,617	23,191	23,192	23,049	23,015	23,017	23,031	23,009	23,006	23,169	23,061	23,045					19,624	19,625
		19320	498,13																										512,66	497,93
		19380	496,34																										512,66	497,93
		19392		3,603	19,61	19,62	23,219	23,218	23,03	23,059	23,065	23,05	23,068	23,104	23,194	23,102	23,084			23	19,649	19,623	19,627
		19440	497,2																										512,66	497,93
		19488		3,637	19,611	19,618	23,255	23,248	23,073	23,084	23,099	23,072	23,054	23,145	23,213	23,125	23,108					19,623	19,625
		19500	497,41															8,85											512,66	497,93
		19560	497																										513,08	497,93
		19584		3,656	19,609	19,621	23,269	23,272	23,074	23,084	23,137	23,114	23,067	23,153	23,242	23,148	23,127			23,042	19,649	19,623	19,624
		19620	496,97																										513,08	497,93
		19680	498,2	3,692	19,61	19,621	23,309	23,307	23,111	23,091	23,165	23,164	23,097	23,197	23,268	23,207	23,163					19,622	19,624						513,55	497,93
		19740	498,46																										513,55	497,93
		19776		3,717	19,611	19,619	23,33	23,334	23,144	23,142	23,177	23,203	23,127	23,223	23,295	23,24	23,194			23,09	19,652	19,623	19,626
		19800	498,55															8,84	0					-1,31	-1,61	-0,35	-0,11	-0,6	513,55	497,93	128,95
		19860	497,65																										513,55	497,93
		19872		3,756	19,609	19,62	23,369	23,372	23,164	23,163	23,191	23,244	23,143	23,225	23,322	23,261	23,214					19,623	19,625
		19920	496,42																										513,55	497,93
		19968		3,774	19,608	19,62	23,388	23,388	23,178	23,196	23,214	23,276	23,152	23,263	23,351	23,292	23,240			23,142	19,653	19,625	19,626
		19980	496,97																										513,55	497,93
		20040	497,63																										514,08	497,93
		20064		3,803	19,61	19,618	23,412	23,421	23,187	23,228	23,28	23,269	23,179	23,277	23,384	23,326	23,266					19,624	19,624
		20100	497,63															8,84											514,08	497,93
		20160	498,08	3,832	19,609	19,621	23,443	23,452	23,215	23,28	23,275	23,324	23,198	23,297	23,41	23,346	23,293			23,175	19,654	19,62	19,625						514,34	497,93
		20220	499,04																										514,34	497,93
		20256		3,853	19,61	19,621	23,465	23,472	23,28	23,306	23,33	23,333	23,228	23,273	23,437	23,385	23,322					19,624	19,623
		20280	498,44																										514,03	497,93
		20340	497,93																										514,03	497,93
		20352		3,889	19,613	19,621	23,505	23,508	23,347	23,37	23,325	23,387	23,274	23,277	23,463	23,405	23,356			23,234	19,654	19,621	19,622
		20400	497,67															8,83	0					-1,28	-1,57	-0,33	-0,08	-0,57	513,77	497,93	129,33
		20448		3,908	19,61	19,621	23,523	23,525	23,358	23,341	23,415	23,36	23,306	23,305	23,493	23,437	23,377					19,624	19,627
		20460	499,45																										513,77	497,93
		20520	499,19																										513,77	497,93
		20544		3,929	19,61	19,62	23,544	23,544	23,362	23,338	23,392	23,385	23,345	23,33	23,518	23,479	23,394			23,297	19,654	19,622	19,624
		20580	498,65																										513,77	497,93
		20640	498,38	3,960	19,613	19,622	23,579	23,577	23,386	23,383	23,425	23,416	23,398	23,369	23,544	23,497	23,427					19,622	19,624						513,24	497,93
		20700	498,33															8,83											513,24	497,93
		20736		3,983	19,612	19,621	23,596	23,602	23,436	23,415	23,469	23,436	23,399	23,396	23,568	23,513	23,454			23,352	19,65	19,623	19,625
		20760	497,62																										513,24	497,93
		20820	498,65																										513,24	497,93
		20832		4,010	19,61	19,621	23,619	23,633	23,461	23,425	23,462	23,481	23,465	23,42	23,593	23,554	23,483					19,624	19,623
		20880	498,11																										513,24	497,93
		20928		4,020	19,61	19,623	23,635	23,638	23,463	23,456	23,496	23,473	23,484	23,445	23,615	23,564	23,499			23,412	19,65	19,622	19,624
		20940	497,15																										513,24	497,93
		21000	497,09															8,84	0					-1,32	-1,62	-0,37	-0,13	-0,61	513,24	497,93	129,46
		21024		4,061	19,611	19,622	23,674	23,68	23,507	23,487	23,514	23,534	23,48	23,477	23,64	23,606	23,531					19,622	19,625
		21060	497,48																										513,24	497,93
		21120	497,77	4,093	19,611	19,619	23,706	23,71	23,536	23,525	23,533	23,587	23,533	23,496	23,671	23,624	23,563			23,456	19,652	19,623	19,625						513,66	497,93
		21180	498,42																										513,66	497,93
		21216		4,108	19,611	19,622	23,724	23,726	23,541	23,555	23,603	23,571	23,532	23,526	23,694	23,643	23,583					19,622	19,623
		21240	498,5																										513,66	497,93
		21300	498,83															8,82											513,66	497,93
		21312		4,143	19,61	19,622	23,755	23,764	23,558	23,565	23,622	23,613	23,561	23,55	23,716	23,673	23,607			23,532	19,65	19,621	19,626
		21360	497,61																										513,35	497,93
		21408		4,163	19,611	19,621	23,778	23,781	23,592	23,591	23,631	23,639	23,592	23,582	23,747	23,699	23,634					19,622	19,625
		21420	496,81																										513,35	497,93
		21480	497,49																										513,35	497,93
		21504		4,197	19,61	19,617	23,808	23,814	23,625	23,631	23,676	23,648	23,638	23,62	23,777	23,731	23,668			23,567	19,652	19,623	19,625
		21540	497,9																										513,35	497,93
		21600	497,68	4,212	19,611	19,622	23,83	23,827	23,654	23,643	23,674	23,692	23,674	23,651	23,801	23,682	23,684	8,81	0			19,622	19,624	-1,32	-1,62	-0,36	-0,12	-0,62	513,66	497,93	128,74
		21660	498,31																										513,66	497,93
		21696		4,246	19,609	19,621	23,863	23,859	23,668	23,676	23,727	23,709	23,681	23,723	23,827	23,726	23,717			23,613	19,655	19,624	19,623
		21720	498,07																										513,66	497,93
		21780	498,04																										513,66	497,93
		21792		4,261	19,61	19,619	23,869	23,882	23,683	23,699	23,743	23,728	23,695	23,748	23,852	23,784	23,741					19,619	19,628
		21840	497,55																										513,66	497,93
		21888		4,282	19,614	19,619	23,9	23,897	23,698	23,703	23,759	23,755	23,724	23,768	23,875	23,819	23,763			23,683	19,651	19,623	19,626
		21900	498,05															8,82											513,66	497,93
		21960	497,3																										513,66	497,93
		21984		4,329	19,608	19,619	23,943	23,943	23,76	23,746	23,763	23,817	23,758	23,756	23,898	23,855	23,794					19,621	19,627
		22020	497,8																										513,66	497,93
		22080	497,04	4,350	19,609	19,623	23,965	23,967	23,767	23,836	23,841	23,828	23,75	23,797	23,927	23,871	23,827			23,743	19,653	19,624	19,629						513,66	497,93
		22140	497,49																										513,66	497,93
		22176		4,383	19,608	19,619	23,991	24,002	23,774	23,849	23,85	23,862	23,789	23,796	23,96	23,892	23,847					19,623	19,621
		22200	497,57															8,81	0					-1,26	-1,54	-0,31	-0,06	-0,54	513,66	497,93	128,42
		22260	497,4																										513,66	497,93
		22272		4,407	19,611	19,622	24,021	24,025	23,796	23,84	23,885	23,877	23,8	23,835	23,983	23,92	23,867			23,738	19,653	19,623	19,626
		22320	496,87																										513,66	497,93
		22368		4,440	19,611	19,621	24,051	24,061	23,86	23,912	23,892	23,92	23,816	23,845	24,153	23,971	23,921					19,623	19,624
		22380	497,63																										513,66	497,93
		22440	498,66																										514,08	497,93
		22464		4,463	19,61	19,619	24,077	24,078	23,886	23,933	23,929	23,93	23,851	23,861	24,035	23,989	23,927			23,84	19,656	19,622	19,629
		22500	498,86															8,80											514,08	497,93
		22560	498,35	4,488	19,612	19,617	24,1	24,104	23,904	23,906	23,975	23,939	23,881	23,891	24,143	24,005	23,955					19,623	19,626						514,08	497,93
		22620	497,86																										514,08	497,93
		22656		4,507	19,608	19,616	24,118	24,121	23,925	23,95	23,965	23,992	23,935	23,9	24,084	24,026	23,972			23,864	19,654	19,624	19,628
		22680	497,61																										514,08	497,93
		22740	498,62																										514,08	497,93
		22752		4,517	19,613	19,623	24,134	24,137	23,928	23,95	24,005	23,977	23,959	23,953	24,114	24,076	23,995					19,622	19,626
		22800	497,96															8,81	0					-1,31	-1,61	-0,35	-0,11	-0,61	514,08	497,93	128,76
		22848		4,550	19,611	19,62	24,159	24,171	24,014	23,979	24,008	24,006	23,989	23,992	24,157	24,098	24,030			23,931	19,651	19,624	19,626
		22860	497,88																										514,08	497,93
		22920	498,68																										514,08	497,93
		22944		4,574	19,615	19,615	24,184	24,194	24,028	24,022	24,03	24,056	23,983	24,113	24,169	24,121	24,065					19,625	19,625
		22980	498,87																										514,08	497,93
		23040	498,84	4,609	19,61	19,617	24,22	24,225	24,053	24,06	24,079	24,083	24,009	24,118	24,188	24,141	24,091			23,99	19,655	19,626	19,631						513,71	497,93
		23100	499,24															8,80											513,71	497,93
		23136		4,615	19,611	19,619	24,229	24,232	24,065	24,07	24,072	24,074	24,038	24,082	24,212	24,145	24,095					19,628	19,627
		23160	497,65																										513,24	497,93
		23220	497,57																										513,24	497,93
		23232		4,668	19,61	19,615	24,279	24,282	24,108	24,086	24,117	24,145	24,068	24,142	24,233	24,177	24,134			24,07	19,656	19,627	19,629
		23280	497,7																										513,24	497,93
		23328		4,681	19,612	19,619	24,293	24,301	24,105	24,115	24,132	24,185	24,087	24,151	24,258	24,202	24,154					19,626	19,629
		23340	496,96																										513,24	497,93
		23400	497,29															8,79	0					-1,28	-1,58	-0,33	-0,08	-0,57	513,24	497,93	128,72
		23424		4,706	19,611	19,622	24,317	24,328	24,138	24,168	24,159	24,199	24,098	24,106	24,284	24,237	24,174			24,075	19,654	19,631	19,626
		23460	497,27																										513,24	497,93
		23520	498,09	4,729	19,609	19,619	24,336	24,349	24,164	24,197	24,192	24,202	24,175	24,14	24,313	24,253	24,205					19,626	19,628						513,61	497,93
		23580	496,53																										513,61	497,93
		23616		4,753	19,612	19,621	24,365	24,374	24,161	24,204	24,226	24,232	24,187	24,158	24,338	24,288	24,224			24,12	19,654	19,626	19,63
		23640	496,09																										513,61	497,93
		23700	497,91															8,79											513,61	497,93
		23712		4,782	19,61	19,619	24,394	24,399	24,214	24,207	24,23	24,249	24,176	24,17	24,363	24,317	24,241					19,625	19,629
		23760	498,36																										514,24	497,93
		23808		4,800	19,611	19,62	24,418	24,413	24,234	24,25	24,268	24,268	24,207	24,197	24,389	24,339	24,269			24,167	19,656	19,626	19,628
		23820	497,75																										514,24	497,93
		23880	499,15																										514,24	497,93
		23904		4,842	19,61	19,619	24,455	24,457	24,287	24,302	24,341	24,316	24,257	24,222	24,415	24,374	24,314					19,627	19,628
		23940	499,13																										514,24	497,93
		24000	499,45	4,854	19,611	19,619	24,466	24,472	24,314	24,3	24,31	24,324	24,289	24,254	24,441	24,404	24,330	8,77	0	24,218	19,659	19,625	19,628	-1,29	-1,59	-0,34	-0,1	-0,59	513,92	497,93	128,81
		24060	498,47																										513,92	497,93
		24096		4,885	19,612	19,62	24,496	24,505	24,312	24,326	24,364	24,351	24,311	24,279	24,463	24,42	24,353					19,628	19,627
		24120	498,02																										513,4	497,93
		24180	498,39																										513,4	497,93
		24192		4,906	19,612	19,62	24,521	24,522	24,347	24,35	24,378	24,39	24,34	24,316	24,488	24,447	24,382			24,277	19,662	19,624	19,627
		24240	498,03																										513,4	497,93
		24288		4,925	19,61	19,621	24,541	24,541	24,38	24,365	24,377	24,396	24,362	24,334	24,509	24,462	24,398					19,623	19,624
		24300	499,2															8,78											513,4	497,93
		24360	498,25																										513,03	497,93
		24384		4,960	19,611	19,619	24,573	24,577	24,401	24,413	24,425	24,427	24,389	24,346	24,535	24,493	24,429			24,323	19,658	19,622	19,624
		24420	497,85																										513,03	497,93
		24480	498,94	4,982	19,61	19,621	24,594	24,601	24,462	24,424	24,454	24,453	24,431	24,457	24,559	24,514	24,469					19,625	19,626						513,03	497,93
		24540	498,29																										513,03	497,93
		24576		4,998	19,606	19,624	24,614	24,612	24,443	24,432	24,486	24,449	24,416	24,451	24,583	24,549	24,476			24,388	19,659	19,624	19,62
		24600	497,5															8,77	0					-1,31	-1,61	-0,35	-0,1	-0,59	513,03	497,93	128,66
		24660	497,77																										513,03	497,93
		24672		5,032	19,614	19,617	24,645	24,65	24,487	24,447	24,491	24,518	24,445	24,462	24,609	24,561	24,502					19,624	19,627
		24720	497,28																										513,03	497,93
		24768		5,053	19,61	19,621	24,665	24,672	24,491	24,493	24,527	24,529	24,467	24,471	24,633	24,591	24,525			24,434	19,658	19,621	19,624
		24780	496,91																										513,03	497,93
		24840	497,11																										513,35	497,93
		24864		5,076	19,609	19,619	24,69	24,69	24,515	24,523	24,536	24,564	24,515	24,497	24,656	24,6	24,551					19,619	19,623
		24900	496,75															8,77											513,35	497,93
		24960	497,44	5,102	19,612	19,621	24,715	24,723	24,521	24,532	24,571	24,578	24,537	24,53	24,681	24,64	24,574			24,481	19,659	19,622	19,625						513,87	497,93
		25020	497,09																										513,87	497,93
		25056		5,133	19,611	19,621	24,748	24,751	24,552	24,556	24,618	24,613	24,581	24,548	24,702	24,664	24,604					19,623	19,623
		25080	498,93																										514,24	497,93
		25140	499,45																										514,24	497,93
		25152		5,157	19,611	19,622	24,771	24,775	24,56	24,588	24,627	24,653	24,59	24,574	24,732	24,688	24,627			24,533	19,657	19,624	19,621
		25200	498,65															8,77	0					-1,29	-1,58	-0,33	-0,09	-0,58	513,92	497,93	128,42
		25248		5,176	19,609	19,62	24,79	24,792	24,618	24,595	24,652	24,645	24,623	24,593	24,754	24,714	24,649					19,621	19,624
		25260	498,1																										513,92	497,93
		25320	498,27																										513,66	497,93
		25344		5,203	19,613	19,623	24,82	24,821	24,621	24,622	24,674	24,701	24,632	24,615	24,78	24,742	24,673			24,58	19,663	19,621	19,625
		25380	498,75																										513,66	497,93
		25440	498,77	5,232	19,612	19,622	24,845	24,854	24,641	24,66	24,716	24,697	24,642	24,652	24,802	24,744	24,694					19,623	19,624						513,66	497,93
		25500	497,92															8,76											513,66	497,93
		25536		5,256	19,61	19,62	24,87	24,872	24,709	24,685	24,722	24,726	24,689	24,673	24,825	24,765	24,724			24,633	19,664	19,623	19,624
		25560	498,67																										513,66	497,93
		25620	497,63																										513,66	497,93
		25632		5,277	19,61	19,62	24,889	24,895	24,722	24,709	24,738	24,761	24,721	24,714	24,854	24,805	24,753					19,619	19,625
		25680	498,36																										513,66	497,93
		25728		5,299	19,608	19,623	24,912	24,916	24,728	24,747	24,787	24,764	24,724	24,772	24,881	24,831	24,779			24,666	19,665	19,622	19,627
		25740	498,25																										513,66	497,93
		25800	497,07															8,76	0					-1,29	-1,58	-0,34	-0,09	-0,57	513,66	497,93	128,69
		25824		5,323	19,61	19,621	24,933	24,945	24,742	24,748	24,799	24,812	24,738	24,827	24,904	24,845	24,802					19,624	19,625
		25860	498,45																										513,66	497,93
		25920	497,73	5,336	19,61	19,619	24,947	24,954	24,75	24,756	24,81	24,799	24,762	24,855	24,924	24,851	24,813			24,756	19,667	19,622	19,626						513,66	497,93
		25980	498,04																										513,66	497,93
		26016		5,372	19,612	19,616	24,984	24,989	24,803	24,8	24,838	24,85	24,783	24,882	24,944	24,885	24,848					19,626	19,624
		26040	497,91																										513,66	497,93
		26100	498,17															8,75											513,66	497,93
		26112		5,394	19,605	19,618	25,004	25,007	24,806	24,808	24,856	24,888	24,838	24,915	24,971	24,923	24,876			24,778	19,666	19,628	19,622
		26160	498,15																										513,66	497,93
		26208		5,429	19,611	19,619	25,043	25,045	24,819	24,851	24,864	24,939	24,841	24,934	24,994	24,937	24,897					19,624	19,627
		26220	499,47																										513,66	497,93
		26280	498,55																										513,4	497,93
		26304		5,447	19,61	19,615	25,06	25,059	24,864	24,907	24,928	24,929	24,86	24,958	25,022	24,962	24,929			24,824	19,667	19,624	19,623
		26340	498,56																										513,4	497,93
		26400	498,76	5,475	19,611	19,62	25,089	25,092	24,921	24,946	24,923	24,966	24,888	24,979	25,05	24,989	24,958	8,75	0			19,622	19,626	-1,39	-1,68	-0,4	-0,19	-0,68	513,08	497,93	128,88
		26460	497,88																										513,08	497,93
		26496		5,493	19,612	19,621	25,106	25,114	24,935	24,956	24,952	24,987	24,925	25,002	25,072	25,02	24,981			24,867	19,667	19,625	19,626
		26520	498,54																										513,08	497,93
		26580	498,68																										513,08	497,93
		26592		5,524	19,61	19,621	25,144	25,135	24,938	24,949	25,007	24,968	24,955	25,03	25,099	25,035	24,998					19,624	19,627
		26640	497,35																										512,82	497,93
		26688		5,541	19,609	19,62	25,154	25,157	24,943	24,993	25,027	25,024	24,962	25,042	25,118	25,066	25,022			24,912	19,665	19,624	19,627
		26700	496,86															8,73											512,82	497,93
		26760	496,66																										512,82	497,93
		26784		5,567	19,607	19,62	25,176	25,185	24,967	25,002	25,042	25,051	24,971	25,073	25,143	25,089	25,042					19,624	19,628
		26820	497,57																										512,82	497,93
		26880	497,7	5,592	19,61	19,619	25,204	25,21	24,986	25,05	25,063	25,072	25,009	25,088	25,167	25,112	25,068			24,973	19,668	19,626	19,628						513,29	497,93
		26940	498,23																										513,29	497,93
		26976		5,613	19,608	19,62	25,226	25,228	25,02	25,053	25,097	25,096	25,021	25,119	25,191	25,132	25,091					19,625	19,627
		27000	497,92															8,73	0					-1,27	-1,57	-0,32	-0,07	-0,56	513,29	497,93	129,14
		27060	497,87																										513,29	497,93
		27072		5,648	19,609	19,618	25,26	25,263	25,06	25,141	25,123	25,119	25,041	25,084	25,218	25,158	25,118			24,993	19,665	19,625	19,628
		27120	498,09																										513,29	497,93
		27168		5,671	19,609	19,621	25,282	25,29	25,072	25,17	25,138	25,145	25,059	25,085	25,24	25,194	25,138					19,628	19,626
		27180	498,56																										513,29	497,93
		27240	497,78																										513,29	497,93
		27264		5,695	19,613	19,617	25,302	25,318	25,082	25,14	25,157	25,174	25,088	25,128	25,269	25,219	25,157			25,026	19,664	19,626	19,628
		27300	497,35															8,74											513,29	497,93
		27360	497,52	5,714	19,609	19,62	25,323	25,333	25,129	25,159	25,185	25,201	25,096	25,208	25,29	25,241	25,189					19,625	19,628						513,29	497,93
		27420	498,17																										513,29	497,93
		27456		5,736	19,614	19,619	25,353	25,352	25,143	25,179	25,21	25,195	25,13	25,214	25,314	25,261	25,206			25,064	19,665	19,621	19,624
		27480	497,61																										513,29	497,93
		27540	498,27																										513,29	497,93
		27552		5,763	19,609	19,624	25,379	25,381	25,168	25,203	25,224	25,258	25,158	25,202	25,336	25,293	25,230					19,625	19,628
		27600	498,55															8,73	0					-1,29	-1,58	-0,33	-0,08	-0,57	513,29	497,93	129,08
		27648		5,788	19,609	19,618	25,404	25,399	25,188	25,245	25,283	25,271	25,175	25,194	25,363	25,319	25,255			25,115	19,66	19,624	19,624
		27660	498,69																										513,29	497,93
		27720	498,28																										512,92	497,93
		27744		5,804	19,608	19,62	25,417	25,42	25,266	25,25	25,255	25,274	25,212	25,21	25,385	25,34	25,274					19,623	19,627
		27780	497,67																										512,92	497,93
		27840	498,57	5,830	19,609	19,621	25,445	25,445	25,277	25,287	25,327	25,289	25,231	25,324	25,412	25,353	25,313			25,172	19,662	19,624	19,626						512,92	497,93
		27900	497,57															8,72											512,92	497,93
		27936		5,856	19,613	19,618	25,474	25,469	25,29	25,287	25,313	25,349	25,248	25,35	25,433	25,374	25,331					19,625	19,63
		27960	499,47																										512,92	497,93
		28020	498,21																										512,92	497,93
		28032		5,868	19,613	19,623	25,483	25,49	25,305	25,302	25,356	25,356	25,282	25,36	25,456	25,405	25,353			25,255	19,662	19,623	19,627
		28080	497,87																										512,51	497,93
		28128		5,904	19,607	19,618	25,517	25,516	25,313	25,335	25,366	25,394	25,315	25,393	25,475	25,425	25,377					19,625	19,625
		28140	498,02																										512,51	497,93
		28200	496,81															8,72	0					-1,28	-1,57	-0,33	-0,08	-0,56	512,51	497,93	129,44
		28224		5,928	19,608	19,62	25,538	25,546	25,338	25,343	25,414	25,411	25,347	25,393	25,496	25,456	25,400			25,32	19,664	19,621	19,623
		28260	496,14																										512,51	497,93
		28320	497,23	5,945	19,61	19,62	25,557	25,563	25,352	25,364	25,41	25,448	25,385	25,364	25,522	25,477	25,415					19,623	19,627						513,03	497,93
		28380	496,84																										513,03	497,93
		28416		5,973	19,61	19,621	25,586	25,592	25,399	25,391	25,422	25,469	25,397	25,397	25,545	25,495	25,439			25,357	19,668	19,627	19,627
		28440	497,87																										513,55	497,93
		28500	498,3															8,71											513,55	497,93
		28512		6,002	19,612	19,618	25,61	25,623	25,446	25,434	25,483	25,468	25,418	25,399	25,572	25,527	25,468					19,623	19,629
		28560	498,21																										513,55	497,93
		28608		6,023	19,609	19,62	25,636	25,64	25,474	25,45	25,52	25,495	25,464	25,43	25,594	25,556	25,498			25,377	19,668	19,624	19,629
		28620	497,78																										513,55	497,93
		28680	498,15																										513,55	497,93
		28704		6,038	19,611	19,62	25,654	25,653	25,482	25,483	25,529	25,483	25,51	25,482	25,619	25,584	25,522					19,626	19,629
		28740	498,75																										513,55	497,93
		28800	499,91	6,051	19,613	19,621	25,668	25,668	25,492	25,493	25,505	25,514	25,514	25,518	25,634	25,58	25,531	8,72	0	25,461	19,663	19,626	19,629	-1,32	-1,63	-0,36	-0,13	-0,62	513,55	497,93	129,71
		28860	499,11																										513,55	497,93
		28896		6,088	19,611	19,616	25,698	25,704	25,55	25,55	25,554	25,565	25,52	25,598	25,66	25,58	25,572					19,624	19,63
		28920	498,73																										512,82	497,93
		28980	498,4																										512,82	497,93
		28992		6,111	19,612	19,624	25,73	25,729	25,563	25,556	25,589	25,59	25,532	25,628	25,683	25,604	25,593			25,512	19,659	19,625	19,63
		29040	498,47																										512,4	497,93
		29088		6,131	19,613	19,623	25,747	25,75	25,568	25,568	25,61	25,61	25,579	25,654	25,706	25,606	25,613					19,624	19,627
		29100	497,86															8,71											512,4	497,93
		29160	497,14																										512,09	497,93
		29184		6,156	19,615	19,623	25,777	25,773	25,571	25,572	25,604	25,652	25,596	25,673	25,73	25,65	25,631			25,57	19,652	19,626	19,628
		29220	497,72																										512,09	497,93
		29280	497,99	6,167	19,615	19,626	25,785	25,79	25,573	25,587	25,625	25,673	25,618	25,688	25,75	25,685	25,650					19,627	19,631						512,09	497,93
		29340	497,3																										512,09	497,93
		29376		6,198	19,62	19,628	25,817	25,827	25,601	25,647	25,66	25,713	25,631	25,704	25,773	25,713	25,680			25,594	19,655	19,625	19,629
		29400	498,47															8,70	0					-1,33	-1,62	-0,37	-0,13	-0,62	512,09	497,93	129,68
		29460	497,09																										512,09	497,93
		29472		6,216	19,621	19,63	25,84	25,844	25,623	25,655	25,691	25,722	25,653	25,736	25,793	25,742	25,702					19,628	19,629
		29520	496,45																										512,09	497,93
		29568		6,242	19,62	19,627	25,866	25,865	25,66	25,672	25,72	25,754	25,692	25,767	25,824	25,757	25,731			25,654	19,654	19,626	19,629
		29580	495,94																										512,09	497,93
		29640	497,1																										512,77	497,93
		29664		6,261	19,62	19,626	25,88	25,888	25,708	25,704	25,75	25,746	25,693	25,767	25,848	25,785	25,750					19,626	19,63
		29700	497,02															8,71											512,77	497,93
		29760	498,11	6,283	19,62	19,628	25,91	25,905	25,696	25,747	25,77	25,78	25,731	25,806	25,868	25,814	25,776			25,673	19,658	19,625	19,628						513,4	497,93
		29820	498,32																										513,4	497,93
		29856		6,310	19,621	19,627	25,933	25,935	25,72	25,814	25,791	25,81	25,742	25,817	25,894	25,837	25,803					19,625	19,627
		29880	497,67																										513,4	497,93
		29940	498,33																										513,4	497,93
		29952		6,337	19,62	19,627	25,96	25,96	25,77	25,776	25,813	25,828	25,732	25,831	25,915	25,862	25,816			25,723	19,657	19,627	19,629
		30000	497,92															8,69	0					-1,35	-1,65	-0,38	-0,14	-0,65	513,4	497,93	129,81
		30048		6,358	19,62	19,627	25,986	25,978	25,788	25,808	25,835	25,838	25,798	25,849	25,936	25,888	25,842					19,626	19,626
		30060	498,02																										513,4	497,93
		30120	498,48																										513,4	497,93
		30144		6,379	19,622	19,629	26,004	26,005	25,799	25,833	25,865	25,88	25,811	25,859	25,962	25,908	25,865			25,783	19,657	19,625	19,627
		30180	498,67																										513,4	497,93
		30240	499,44	6,404	19,621	19,629	26,031	26,026	25,885	25,912	25,905	25,888	25,83	25,846	25,987	25,943	25,899					19,628	19,628						513,4	497,93
		30300	498,76															8,70											513,4	497,93
		30336		6,425	19,624	19,634	26,054	26,053	25,881	25,91	25,908	25,932	25,859	25,859	26,18	25,953	25,935			25,807	19,658	19,625	19,628
		30360	498,82																										512,82	497,93
		30420	497,79																										512,82	497,93
		30432		6,449	19,625	19,628	26,072	26,079	25,917	25,912	25,958	25,938	25,888	25,877	26,034	25,971	25,937					19,623	19,626
		30480	498,23																										512,56	497,93
		30528		6,479	19,622	19,634	26,109	26,104	25,928	25,984	25,97	25,963	25,937	25,923	26,16	25,998	25,983			25,873	19,656	19,624	19,627
		30540	498,61																										512,56	497,93
		30600	498,02															8,68	0					-1,27	-1,57	-0,32	-0,07	-0,55	512,56	497,93	129,51
		30624		6,489	19,622	19,629	26,114	26,115	25,921	25,993	25,948	25,989	25,973	25,931	26,157	26,041	25,994					19,625	19,626
		30660	497,21																										512,56	497,93
		30720	497,45	6,505	19,624	19,63	26,132	26,132	25,926	25,949	26,009	25,972	25,964	25,981	26,096	26,056	25,994			25,911	19,659	19,624	19,63						512,56	497,93
		30780	497,15																										512,56	497,93
		30816		6,525	19,622	19,633	26,15	26,154	25,948	26,028	26,034	26,03	25,983	26,047	26,111	26,074	26,032					19,622	19,626
		30840	498,36																										512,92	497,93
		30900	497,71															8,68											512,92	497,93
		30912		6,551	19,624	19,63	26,179	26,178	26,007	26,004	26,04	26,048	25,991	26,064	26,168	26,099	26,053			25,937	19,664	19,624	19,626
		30960	497,87																										512,92	497,93
		31008		6,573	19,624	19,63	26,196	26,205	26,043	26,032	26,075	26,062	26,029	26,09	26,178	26,115	26,078					19,623	19,629
		31020	498,9																										512,92	497,93
		31080	498,29																										512,92	497,93
		31104		6,610	19,617	19,626	26,23	26,234	26,045	26,053	26,076	26,105	26,037	26,134	26,196	26,133	26,097			25,982	19,66	19,623	19,627
		31140	498,9																										512,92	497,93
		31200	497,96	6,627	19,622	19,63	26,254	26,251	26,045	26,11	26,095	26,137	26,063	26,152	26,211	26,156	26,121	8,68	0			19,625	19,626	-1,26	-1,55	-0,32	-0,06	-0,54	512,66	497,93	129,74
		31260	497,63																										512,66	497,93
		31296		6,649	19,62	19,629	26,275	26,272	26,063	26,132	26,141	26,147	26,065	26,173	26,231	26,174	26,141			26,036	19,665	19,624	19,627
		31320	497,3																										512,66	497,93
		31380	497,6																										512,66	497,93
		31392		6,678	19,618	19,629	26,305	26,299	26,096	26,181	26,142	26,176	26,072	26,18	26,253	26,194	26,162					19,625	19,627
		31440	497,99																										512,66	497,93
		31488		6,697	19,619	19,633	26,32	26,326	26,11	26,158	26,17	26,204	26,123	26,212	26,276	26,219	26,184			26,118	19,662	19,625	19,633
		31500	497,4															8,67											512,66	497,93
		31560	497,66																										512,66	497,93
		31584		6,710	19,621	19,629	26,339	26,33	26,154	26,214	26,171	26,215	26,127	26,221	26,299	26,243	26,205					19,632	19,632
		31620	497,95																										512,66	497,93
		31680	498,03	6,736	19,618	19,629	26,356	26,362	26,177	26,212	26,248	26,199	26,152	26,241	26,318	26,266	26,227			26,099	19,663	19,63	19,632						512,66	497,93
		31740	497,54																										512,66	497,93
		31776		6,758	19,618	19,627	26,379	26,382	26,185	26,231	26,232	26,264	26,201	26,186	26,341	26,291	26,241					19,629	19,631
		31800	497,23															8,67	0					-1,29	-1,6	-0,34	-0,09	-0,59	512,66	497,93	129,35
		31860	496,42																										512,66	497,93
		31872		6,779	19,623	19,629	26,403	26,408	26,21	26,263	26,27	26,269	26,224	26,196	26,366	26,316	26,264			26,142	19,671	19,629	19,631
		31920	497,08																										513,08	497,93
		31968		6,805	19,619	19,629	26,429	26,428	26,231	26,279	26,28	26,309	26,234	26,232	26,391	26,335	26,286					19,635	19,631
		31980	497,26																										513,08	497,93
		32040	498,49																										513,4	497,93
		32064		6,833	19,619	19,629	26,454	26,459	26,276	26,304	26,318	26,328	26,244	26,27	26,411	26,367	26,315			26,169	19,665	19,629	19,633
		32100	498,78															8,66											513,4	497,93
		32160	499,52	6,844	19,62	19,634	26,467	26,475	26,298	26,305	26,319	26,346	26,257	26,288	26,434	26,385	26,329					19,628	19,633						513,4	497,93
		32220	499,68																										513,4	497,93
		32256		6,867	19,619	19,629	26,491	26,49	26,331	26,344	26,348	26,353	26,293	26,291	26,45	26,405	26,352			26,222	19,668	19,631	19,627
		32280	497,75																										512,56	497,93
		32340	497,83																										512,56	497,93
		32352		6,889	19,62	19,631	26,509	26,521	26,357	26,348	26,385	26,369	26,326	26,31	26,477	26,434	26,376					19,627	19,628
		32400	497,66															8,65	0					-1,32	-1,62	-0,36	-0,12	-0,61	512,56	497,93	129,08
		32448		6,907	19,625	19,631	26,537	26,533	26,386	26,402	26,379	26,391	26,383	26,342	26,497	26,459	26,405			26,302	19,677	19,633	19,629
		32460	497,18																										512,56	497,93
		32520	497,57																										512,56	497,93
		32544		6,934	19,624	19,631	26,56	26,563	26,39	26,388	26,453	26,431	26,389	26,37	26,515	26,466	26,425					19,626	19,628
		32580	497,16																										512,56	497,93
		32640	497,74	6,949	19,623	19,633	26,573	26,581	26,411	26,386	26,425	26,438	26,432	26,398	26,537	26,499	26,441			26,349	19,673	19,625	19,629						512,92	497,93
		32700	497,75															8,66											512,92	497,93
		32736		6,964	19,626	19,633	26,592	26,595	26,408	26,426	26,448	26,465	26,467	26,423	26,558	26,527	26,465					19,626	19,627
		32760	498,22																										512,92	497,93
		32820	497,61																										512,92	497,93
		32832		6,998	19,625	19,632	26,625	26,628	26,44	26,43	26,491	26,484	26,467	26,466	26,574	26,538	26,486			26,395	19,675	19,625	19,626
		32880	497,44																										512,92	497,93
		32928		7,013	19,622	19,633	26,636	26,646	26,456	26,452	26,517	26,511	26,474	26,466	26,6	26,565	26,505					19,626	19,624
		32940	497,95																										512,92	497,93
		33000	498,32															8,65	0					-1,27	-1,57	-0,33	-0,07	-0,56	512,92	497,93	129,39
		33024		7,037	19,624	19,633	26,661	26,67	26,489	26,479	26,517	26,55	26,487	26,472	26,623	26,573	26,524			26,436	19,671	19,624	19,627
		33060	498,1																										512,92	497,93
		33120	497,37	7,055	19,624	19,632	26,687	26,68	26,504	26,53	26,567	26,539	26,503	26,537	26,647	26,595	26,553					19,624	19,628						512,92	497,93
		33180	497,35																										512,92	497,93
		33216		7,080	19,622	19,634	26,706	26,71	26,545	26,526	26,569	26,583	26,538	26,524	26,663	26,618	26,571			26,503	19,677	19,622	19,625
		33240	497,54																										513,19	497,93
		33300	498,12															8,64											513,19	497,93
		33312		7,104	19,625	19,634	26,733	26,734	26,579	26,555	26,585	26,612	26,556	26,556	26,686	26,65	26,597					19,627	19,621
		33360	498,4																										513,19	497,93
		33408		7,131	19,622	19,632	26,756	26,76	26,586	26,599	26,629	26,641	26,57	26,568	26,713	26,664	26,621			26,529	19,675	19,621	19,626
		33420	498,41																										513,19	497,93
		33480	499,59																										513,19	497,93
		33504		7,153	19,62	19,632	26,777	26,781	26,618	26,612	26,646	26,645	26,6	26,59	26,732	26,686	26,641					19,623	19,624
		33540	500,04																										513,19	497,93
		33600	499,25	7,169	19,619	19,63	26,794	26,793	26,623	26,648	26,655	26,665	26,623	26,617	26,754	26,723	26,664	8,64	0	26,572	19,677	19,623	19,624	-1,35	-1,65	-0,35	-0,11	-0,6	512,45	497,93	129,75
		33660	498,86																										512,45	497,93
		33696		7,190	19,62	19,631	26,813	26,818	26,637	26,646	26,682	26,674	26,632	26,654	26,777	26,74	26,680					19,625	19,625
		33720	497,33																										511,88	497,93
		33780	495,38																										511,88	497,93
		33792		7,208	19,62	19,628	26,826	26,838	26,641	26,651	26,688	26,703	26,662	26,67	26,794	26,757	26,696			26,638	19,679	19,624	19,625
		33840	496,3																										512,29	497,93
		33888		7,244	19,619	19,629	26,867	26,868	26,671	26,692	26,752	26,742	26,673	26,676	26,817	26,772	26,724					19,625	19,629
		33900	496,96															8,63											512,29	497,93
		33960	497,58																										512,92	497,93
		33984		7,262	19,62	19,63	26,888	26,885	26,713	26,726	26,737	26,773	26,686	26,693	26,841	26,798	26,746			26,682	19,679	19,624	19,626
		34020	496,72																										512,92	497,93
		34080	497,71	7,281	19,617	19,629	26,902	26,906	26,726	26,756	26,785	26,784	26,724	26,704	26,863	26,814	26,770					19,628	19,624						513,29	497,93
		34140	498,05																										513,29	497,93
		34176		7,300	19,618	19,628	26,925	26,92	26,74	26,758	26,803	26,778	26,744	26,734	26,883	26,842	26,785			26,693	19,683	19,624	19,628
		34200	497,75															8,63	0					-1,27	-1,58	-0,33	-0,08	-0,56	513,29	497,93	129,33
		34260	497,86																										513,29	497,93
		34272		7,316	19,618	19,629	26,938	26,941	26,796	26,774	26,779	26,79	26,802	26,76	26,902	26,855	26,807					19,625	19,627
		34320	498,36																										513,29	497,93
		34368		7,341	19,621	19,628	26,96	26,971	26,812	26,797	26,832	26,831	26,82	26,787	26,925	26,89	26,837			26,75	19,682	19,628	19,633
		34380	498,56																										513,29	497,93
		34440	498,85																										513,03	497,93
		34464		7,362	19,619	19,625	26,983	26,985	26,818	26,809	26,856	26,844	26,832	26,851	26,944	26,906	26,858					19,628	19,631
		34500	497,85															8,62											513,03	497,93
		34560	497,93	7,394	19,618	19,625	27,015	27,016	26,836	26,84	26,894	26,881	26,836	26,87	26,963	26,923	26,880			26,775	19,676	19,627	19,629						513,03	497,93
		34620	497,28																										513,03	497,93
		34656		7,411	19,617	19,628	27,03	27,038	26,861	26,859	26,892	26,919	26,834	26,898	26,985	26,933	26,898					19,628	19,63
		34680	497,28																										513,03	497,93
		34740	497,64																										513,03	497,93
		34752		7,426	19,618	19,628	27,05	27,048	26,862	26,88	26,904	26,94	26,869	26,889	27,007	26,96	26,914			26,816	19,672	19,627	19,632
		34800	496,9															8,62	0					-1,27	-1,58	-0,33	-0,08	-0,56	513,03	497,93	129,38
		34848		7,459	19,617	19,626	27,075	27,086	26,871	26,937	26,932	26,967	26,885	26,896	27,027	26,982	26,937					19,628	19,631
		34860	496,35																										513,03	497,93
		34920	496,73																										513,55	497,93
		34944		7,479	19,618	19,628	27,099	27,104	26,909	26,949	26,984	26,956	26,891	26,914	27,05	27,01	26,958			26,847	19,673	19,625	19,629
		34980	497,68																										513,55	497,93
		35040	498,15	7,503	19,618	19,626	27,123	27,126	26,919	27,029	26,983	26,997	26,922	26,924	27,072	27,03	26,984					19,628	19,632						514,03	497,93
		35100	497,81															8,62											514,03	497,93
		35136		7,521	19,618	19,629	27,141	27,148	26,952	26,986	27,024	27,009	26,97	26,939	27,102	27,058	27,005			26,885	19,673	19,629	19,631
		35160	498,21																										514,03	497,93
		35220	497,91																										514,03	497,93
		35232		7,538	19,622	19,629	27,161	27,166	26,986	27,001	27,048	27,011	26,983	26,97	27,117	27,072	27,024					19,629	19,634
		35280	498,4																										514,03	497,93
		35328		7,558	19,618	19,63	27,179	27,185	27,003	27,004	27,035	27,047	26,998	27,028	27,137	27,098	27,044			26,936	19,669	19,628	19,628
		35340	499,83																										514,03	497,93
		35400	499,27															8,61	0					-1,27	-1,56	-0,32	-0,06	-0,56	513,5	497,93	129,81
		35424		7,560	19,621	19,63	27,185	27,186	27,022	27,025	27,054	27,038	27,025	27,021	27,158	27,12	27,058					19,629	19,632
		35460	499,1																										513,5	497,93
		35520	498,03	7,589	19,621	19,632	27,215	27,217	27,059	27,057	27,078	27,077	27,039	27,044	27,173	27,138	27,083			26,977	19,671	19,628	19,631						512,92	497,93
		35580	497,26																										512,92	497,93
		35616		7,612	19,621	19,63	27,235	27,24	27,088	27,084	27,135	27,108	27,077	27,058	27,196	27,153	27,112					19,627	19,628
		35640	497,62																										512,92	497,93
		35700	497,8															8,60											512,92	497,93
		35712		7,629	19,62	19,629	27,255	27,251	27,086	27,081	27,109	27,135	27,082	27,072	27,216	27,182	27,120			27,037	19,68	19,629	19,63
		35760	497,13																										512,92	497,93
		35808		7,656	19,621	19,627	27,278	27,283	27,102	27,117	27,146	27,162	27,102	27,111	27,234	27,197	27,146					19,628	19,629
		35820	497,38																										512,92	497,93
		35880	498,02																										513,35	497,93
		35904		7,672	19,619	19,629	27,294	27,298	27,125	27,136	27,175	27,162	27,125	27,11	27,261	27,224	27,165			27,071	19,684	19,628	19,628
		35940	497,53																										513,35	497,93
		36000	497,64	7,705	19,62	19,631	27,326	27,334	27,173	27,168	27,195	27,197	27,144	27,14	27,28	27,243	27,192	8,61	0			19,626	19,627	-1,26	-1,56	-0,32	-0,06	-0,55	513,35	497,93	129,68
		36060	498,1																										513,35	497,93
		36096		7,719	19,619	19,628	27,342	27,343	27,177	27,193	27,216	27,201	27,164	27,159	27,299	27,253	27,208			27,098	19,682	19,624	19,625
		36120	497,95																										513,35	497,93
		36180	498,6																										513,35	497,93
		36192		7,751	19,618	19,626	27,367	27,379	27,202	27,188	27,251	27,245	27,179	27,168	27,32	27,279	27,229					19,624	19,627
		36240	497,98																										513,35	497,93
		36288		7,763	19,615	19,627	27,379	27,389	27,225	27,228	27,239	27,258	27,209	27,199	27,343	27,295	27,249			27,154	19,67	19,625	19,627
		36300	497,41															8,59											513,35	497,93
		36360	497,26																										513,35	497,93
		36384		7,787	19,618	19,626	27,409	27,409	27,236	27,247	27,265	27,276	27,246	27,229	27,366	27,317	27,273					19,625	19,625
		36420	497,26																										513,35	497,93
		36480	497,39	7,804	19,616	19,63	27,428	27,426	27,257	27,291	27,287	27,321	27,254	27,248	27,383	27,337	27,297			27,194	19,667	19,624	19,625						513,35	497,93
		36540	498,15																										513,35	497,93
		36576		7,830	19,617	19,627	27,449	27,455	27,271	27,304	27,309	27,343	27,258	27,255	27,403	27,353	27,312					19,623	19,625
		36600	498,04															8,59	0					-1,27	-1,57	-0,32	-0,06	-0,55	513,35	497,93	129,7
		36660	498,81																										513,35	497,93
		36672		7,845	19,617	19,625	27,467	27,464	27,301	27,306	27,343	27,337	27,293	27,271	27,424	27,376	27,331			27,228	19,668	19,625	19,624
		36720	498,68																										513,35	497,93
		36768		7,866	19,616	19,627	27,485	27,489	27,305	27,32	27,336	27,384	27,315	27,298	27,443	27,398	27,350					19,623	19,627
		36780	498,04																										513,35	497,93
		36840	498,43																										513,35	497,93
		36864		7,888	19,616	19,627	27,509	27,51	27,341	27,331	27,376	27,372	27,347	27,318	27,462	27,424	27,371			27,276	19,669	19,621	19,624
		36900	498,82															8,58											513,35	497,93
		36960	498,51	7,904	19,616	19,626	27,524	27,526	27,373	27,359	27,378	27,404	27,374	27,334	27,481	27,441	27,393					19,623	19,623						512,98	497,93
		37020	498,16																										512,98	497,93
		37056		7,921	19,618	19,626	27,543	27,542	27,376	27,377	27,413	27,404	27,394	27,366	27,502	27,466	27,412			27,332	19,673	19,619	19,624
		37080	497,47																										512,61	497,93
		37140	498,11																										512,61	497,93
		37152		7,946	19,615	19,623	27,563	27,567	27,392	27,376	27,439	27,441	27,411	27,394	27,521	27,487	27,433					19,624	19,625
		37200	497,89															8,58	0					-1,29	-1,58	-0,33	-0,08	-0,58	512,61	497,93	129,53
		37248		7,971	19,615	19,623	27,59	27,59	27,424	27,432	27,452	27,474	27,413	27,448	27,542	27,504	27,461			27,355	19,672	19,626	19,622
		37260	497,59																										512,61	497,93
		37320	496,92																										512,61	497,93
		37344		7,994	19,613	19,624	27,615	27,61	27,443	27,447	27,482	27,485	27,427	27,455	27,559	27,525	27,478					19,622	19,626
		37380	497,39																										512,61	497,93
		37440	497,08	8,007	19,614	19,624	27,63	27,623	27,455	27,461	27,489	27,517	27,434	27,503	27,581	27,534	27,497			27,374	19,67	19,624	19,623						512,98	497,93
		37500	497,95															8,58											512,98	497,93
		37536		8,032	19,61	19,624	27,647	27,652	27,467	27,498	27,53	27,525	27,458	27,537	27,602	27,554	27,521					19,62	19,623
		37560	498,33																										513,29	497,93
		37620	498,26																										513,29	497,93
		37632		8,045	19,612	19,625	27,66	27,667	27,495	27,496	27,55	27,545	27,466	27,55	27,622	27,577	27,538			27,433	19,669	19,618	19,626
		37680	499,07																										513,29	497,93
		37728		8,083	19,614	19,622	27,701	27,7	27,509	27,552	27,543	27,582	27,472	27,569	27,649	27,583	27,557					19,623	19,628
		37740	498,31																										513,29	497,93
		37800	499,14															8,58	0					-1,31	-1,61	-0,36	-0,11	-0,61	512,98	497,93	129,62
		37824		8,098	19,614	19,626	27,72	27,716	27,563	27,549	27,596	27,581	27,492	27,538	27,659	27,609	27,573			27,472	19,674	19,624	19,628
		37860	498,6																										512,98	497,93
		37920	498,52	8,116	19,613	19,623	27,732	27,736	27,55	27,597	27,586	27,623	27,527	27,57	27,69	27,641	27,598					19,623	19,626						512,66	497,93
		37980	497,24																										512,66	497,93
		38016		8,130	19,614	19,625	27,747	27,751	27,575	27,602	27,629	27,621	27,58	27,566	27,711	27,662	27,618			27,499	19,677	19,623	19,626
		38040	498,3																										512,66	497,93
		38100	497,58															8,57											512,66	497,93
		38112		8,149	19,614	19,624	27,76	27,775	27,611	27,645	27,631	27,659	27,582	27,591	27,725	27,671	27,639					19,624	19,628
		38160	497,59																										512,66	497,93
		38208		8,167	19,614	19,623	27,778	27,793	27,618	27,635	27,673	27,646	27,61	27,62	27,746	27,71	27,657			27,55	19,68	19,621	19,628
		38220	496,99																										512,66	497,93
		38280	498,01																										512,66	497,93
		38304		8,192	19,614	19,622	27,81	27,809	27,625	27,636	27,678	27,678	27,644	27,63	27,762	27,73	27,673					19,625	19,623
		38340	497,49																										512,66	497,93
		38400	497,36	8,207	19,616	19,626	27,827	27,829	27,65	27,668	27,698	27,713	27,67	27,643	27,782	27,725	27,694	8,57	0	27,587	19,674	19,622	19,626	-1,33	-1,63	-0,36	-0,12	-0,61	512,66	497,93	129,81
		38460	497,55																										512,66	497,93
		38496		8,230	19,614	19,623	27,849	27,849	27,66	27,692	27,73	27,705	27,695	27,689	27,803	27,763	27,717					19,625	19,628
		38520	497,12																										512,66	497,93
		38580	497,35																										512,66	497,93
		38592		8,239	19,613	19,624	27,859	27,857	27,694	27,697	27,715	27,739	27,716	27,711	27,817	27,778	27,733			27,614	19,676	19,624	19,626
		38640	497,18																										513,03	497,93
		38688		8,266	19,614	19,622	27,883	27,886	27,735	27,736	27,751	27,769	27,724	27,718	27,837	27,801	27,759					19,625	19,629
		38700	497,44															8,56											513,03	497,93
		38760	498,64																										513,4	497,93
		38784		8,297	19,614	19,622	27,91	27,919	27,752	27,767	27,797	27,805	27,749	27,715	27,859	27,82	27,783			27,651	19,68	19,625	19,627
		38820	498,54																										513,4	497,93
		38880	498,72	8,319	19,613	19,622	27,929	27,944	27,762	27,817	27,788	27,818	27,785	27,768	27,882	27,825	27,806					19,623	19,63						513,08	497,93
		38940	498,8																										513,08	497,93
		38976		8,322	19,613	19,624	27,938	27,944	27,761	27,785	27,827	27,806	27,784	27,788	27,902	27,857	27,814			27,696	19,682	19,627	19,629
		39000	498,3															8,56	0					-1,31	-1,61	-0,34	-0,11	-0,6	512,72	497,93	130,02
		39060	498,38																										512,72	497,93
		39072		8,345	19,614	19,624	27,96	27,968	27,783	27,783	27,823	27,832	27,817	27,83	27,917	27,879	27,833					19,626	19,631
		39120	498,35																										512,72	497,93
		39168		8,372	19,613	19,622	27,991	27,988	27,827	27,815	27,866	27,879	27,813	27,851	27,935	27,89	27,860			27,765	19,686	19,629	19,63
		39180	498,95																										512,72	497,93
		39240	497,85																										512,45	497,93
		39264		8,388	19,614	19,625	28,008	28,008	27,829	27,897	27,867	27,898	27,816	27,851	27,962	27,912	27,879					19,63	19,63
		39300	497,19															8,54											512,45	497,93
		39360	496,82	8,411	19,614	19,622	28,026	28,031	27,851	27,875	27,893	27,918	27,835	27,846	27,98	27,933	27,891			27,787	19,682	19,626	19,625						512,45	497,93
		39420	497,78																										512,45	497,93
		39456		8,434	19,615	19,621	28,053	28,051	27,87	27,913	27,927	27,935	27,837	27,867	28	27,959	27,914					19,628	19,63
		39480	497,84																										512,72	497,93
		39540	497,65																										512,72	497,93
		39552		8,454	19,615	19,626	28,076	28,072	27,921	27,937	27,962	27,935	27,881	27,891	28,019	27,989	27,942			27,797	19,68	19,63	19,631
		39600	497,59															8,54	0					-1,31	-1,61	-0,35	-0,11	-0,61	512,72	497,93	129,61
		39648		8,476	19,614	19,624	28,094	28,095	27,929	27,948	27,97	27,973	27,914	27,913	28,031	27,988	27,958					19,629	19,633
		39660	497,16																										512,72	497,93
		39720	497,81																										512,72	497,93
		39744		8,490	19,616	19,623	28,11	28,109	27,934	27,941	28,008	27,962	27,941	27,98	28,175	27,972	27,989			27,843	19,686	19,627	19,631
		39780	497,03																										512,72	497,93
		39840	498,18	8,497	19,616	19,628	28,121	28,118	27,933	27,95	27,994	27,994	27,957	28,153	28,076	27,956	28,002					19,627	19,632						512,72	497,93
		39900	497,49															8,54											512,72	497,93
		39936		8,511	19,615	19,625	28,13	28,133	27,942	27,962	27,993	28,01	27,992	28,052	28,093	28,025	28,009			27,951	19,678	19,63	19,63
		39960	497,84																										512,72	497,93
		40020	498,01																										512,72	497,93
		40032		8,522	19,617	19,63	28,146	28,145	27,965	27,971	27,992	28,02	28,036	28,141	28,107	28,054	28,036					19,627	19,633
		40080	498,46																										512,72	497,93
		40128		8,543	19,617	19,627	28,163	28,166	27,992	27,991	28,039	28,041	28,047	28,083	28,171	28,082	28,056			27,954	19,683	19,627	19,632
		40140	497,97																										512,72	497,93
		40200	497,29															8,53	0					-1,27	-1,59	-0,33	-0,08	-0,57	512,72	497,93	130,06
		40224		8,573	19,617	19,627	28,194	28,196	28,023	28,066	28,064	28,085	28,06	28,105	28,177	28,091	28,084					19,63	19,631
		40260	498,28																										512,72	497,93
		40320	498,26	8,592	19,619	19,629	28,212	28,219	28,043	28,073	28,074	28,116	28,057	28,145	28,185	28,117	28,101			27,995	19,682	19,629	19,632						512,72	497,93
		40380	498,38																										512,72	497,93
		40416		8,611	19,618	19,63	28,232	28,238	28,063	28,092	28,104	28,117	28,068	28,142	28,198	28,137	28,115					19,628	19,631
		40440	497,53																										512,72	497,93
		40500	498,48															8,52											512,72	497,93
		40512		8,630	19,624	19,629	28,255	28,259	28,077	28,1	28,121	28,138	28,108	28,167	28,213	28,163	28,136			28,047	19,678	19,63	19,632
		40560	498,65																										512,72	497,93
		40608		8,648	19,619	19,628	28,269	28,273	28,081	28,105	28,128	28,163	28,112	28,153	28,226	28,171	28,142					19,628	19,632
		40620	498,71																										512,72	497,93
		40680	498,44																										512,35	497,93
		40704		8,667	19,62	19,631	28,29	28,295	28,106	28,122	28,15	28,181	28,125	28,166	28,241	28,197	28,161			28,054	19,685	19,628	19,636
		40740	498,39																										512,35	497,93
		40800	498,47	8,682	19,626	19,63	28,31	28,309	28,124	28,155	28,187	28,197	28,139	28,198	28,261	28,21	28,184	8,53	0			19,628	19,636	-1,35	-1,64	-0,37	-0,14	-0,63	512,35	497,93	129,2
		40860	498,41																										512,35	497,93
		40896		8,703	19,627	19,628	28,33	28,331	28,16	28,173	28,211	28,208	28,169	28,217	28,277	28,236	28,206			28,076	19,681	19,624	19,631
		40920	498																										512,35	497,93
		40980	498,88																										512,35	497,93
		40992		8,723	19,626	19,638	28,356	28,355	28,197	28,214	28,229	28,224	28,175	28,239	28,3	28,257	28,229					19,629	19,632
		41040	497,69																										512,35	497,93
		41088		8,749	19,621	19,629	28,376	28,372	28,2	28,235	28,239	28,257	28,193	28,252	28,317	28,268	28,245			28,116	19,686	19,628	19,63
		41100	498,1															8,52											512,35	497,93
		41160	497,25																										512,35	497,93
		41184		8,763	19,62	19,629	28,385	28,39	28,212	28,24	28,275	28,248	28,215	28,266	28,337	28,285	28,260					19,63	19,63
		41220	498,14																										512,35	497,93
		41280	498,3	8,782	19,618	19,629	28,405	28,406	28,251	28,278	28,265	28,28	28,238	28,285	28,356	28,314	28,283			28,17	19,682	19,62	19,633						512,35	497,93
		41340	497,96																										512,35	497,93
		41376		8,796	19,62	19,627	28,416	28,422	28,269	28,28	28,295	28,3	28,241	28,293	28,375	28,331	28,298					19,629	19,633
		41400	497,93															8,51	0					-1,31	-1,61	-0,35	-0,11	-0,61	512,35	497,93	129,42
		41460	497,24																										512,35	497,93
		41472		8,828	19,618	19,629	28,447	28,455	28,297	28,292	28,328	28,311	28,267	28,295	28,395	28,347	28,317			28,198	19,693	19,629	19,631
		41520	497,47																										512,35	497,93
		41568		8,840	19,621	19,629	28,462	28,469	28,333	28,312	28,339	28,339	28,272	28,288	28,412	28,368	28,333					19,629	19,63
		41580	497,54																										512,35	497,93
		41640	497,59																										512,35	497,93
		41664		8,856	19,621	19,629	28,48	28,482	28,319	28,353	28,352	28,37	28,29	28,306	28,431	28,39	28,351			28,253	19,689	19,627	19,631
		41700	496,62															8,50											512,35	497,93
		41760	497,87	8,877	19,621	19,63	28,504	28,501	28,342	28,374	28,387	28,377	28,325	28,329	28,448	28,414	28,375					19,627	19,63						512,72	497,93
		41820	497,87																										512,72	497,93
		41856		8,896	19,621	19,631	28,519	28,525	28,375	28,422	28,41	28,388	28,324	28,367	28,47	28,426	28,398			28,281	19,688	19,625	19,631
		41880	498,42																										512,72	497,93
		41940	497,32																										512,72	497,93
		41952		8,912	19,623	19,633	28,54	28,539	28,399	28,405	28,419	28,401	28,341	28,367	28,487	28,445	28,408					19,624	19,635
		42000	497,68															8,51	0					-1,26	-1,56	-0,31	-0,05	-0,54	512,72	497,93	129,49
		42048		8,919	19,621	19,632	28,545	28,547	28,385	28,385	28,402	28,418	28,38	28,372	28,505	28,474	28,415			28,301	19,683	19,626	19,63
		42060	497,94																										512,72	497,93
		42120	498,48																										512,72	497,93
		42144		8,948	19,622	19,631	28,569	28,58	28,401	28,398	28,446	28,454	28,403	28,408	28,524	28,482	28,440					19,626	19,629
		42180	497,32																										512,72	497,93
		42240	498,28	8,970	19,623	19,634	28,596	28,602	28,424	28,466	28,466	28,491	28,414	28,405	28,54	28,503	28,464			28,345	19,685	19,626	19,629						512,72	497,93
		42300	498,3															8,51											512,72	497,93
		42336		8,985	19,623	19,635	28,611	28,617	28,451	28,464	28,473	28,496	28,445	28,416	28,562	28,524	28,479					19,626	19,627
		42360	498,22																										512,72	497,93
		42420	497,74																										512,72	497,93
		42432		9,001	19,627	19,633	28,632	28,63	28,485	28,483	28,521	28,5	28,443	28,446	28,581	28,543	28,500			28,362	19,683	19,624	19,628
		42480	497,26																										512,72	497,93
		42528		9,016	19,628	19,634	28,646	28,649	28,483	28,53	28,506	28,53	28,468	28,463	28,599	28,563	28,518					19,622	19,629
		42540	497,62																										512,72	497,93
		42600	497,75															8,50	0					-1,31	-1,61	-0,36	-0,11	-0,6	512,72	497,93	129,93
		42624		9,046	19,625	19,634	28,672	28,679	28,522	28,521	28,566	28,542	28,509	28,487	28,613	28,577	28,542			28,411	19,682	19,628	19,627
		42660	497,37																										512,72	497,93
		42720	498,07	9,059	19,621	19,632	28,682	28,689	28,517	28,525	28,548	28,576	28,528	28,504	28,637	28,607	28,555					19,626	19,628						512,72	497,93
		42780	497,44																										512,72	497,93
		42816		9,079	19,624	19,631	28,709	28,705	28,537	28,559	28,597	28,567	28,533	28,56	28,65	28,619	28,578			28,46	19,682	19,625	19,628
		42840	498,36																										512,72	497,93
		42900	497,85															8,48											512,72	497,93
		42912		9,092	19,622	19,631	28,721	28,716	28,552	28,571	28,598	28,601	28,542	28,597	28,669	28,624	28,594					19,625	19,628
		42960	497,7																										512,72	497,93
		43008		9,111	19,625	19,632	28,739	28,739	28,571	28,571	28,613	28,613	28,567	28,647	28,688	28,642	28,614			28,487	19,681	19,626	19,628
		43020	497,32																										512,72	497,93
		43080	497,91																										512,72	497,93
		43104		9,128	19,624	19,634	28,755	28,759	28,58	28,602	28,618	28,637	28,569	28,634	28,707	28,662	28,626					19,627	19,627
		43140	497,64																										512,72	497,93
		43200	498,06	9,152	19,623	19,631	28,779	28,779	28,584	28,663	28,65	28,658	28,609	28,662	28,724	28,683	28,654	8,49	0	28,523	19,686	19,626	19,631	-1,3	-1,61	-0,34	-0,1	-0,59	512,72	497,93	129,91
		43260	497,58																										512,72	497,93
		43296		9,167	19,623	19,633	28,797	28,793	28,594	28,662	28,654	28,693	28,615	28,67	28,744	28,702	28,667					19,626	19,63
		43320	498,07																										512,72	497,93
		43380	498,66																										512,72	497,93
		43392		9,189	19,623	19,632	28,813	28,821	28,625	28,672	28,695	28,701	28,623	28,678	28,758	28,722	28,684			28,569	19,688	19,624	19,629
		43440	498,5																										512,72	497,93
		43488		9,206	19,621	19,631	28,833	28,831	28,648	28,693	28,707	28,732	28,659	28,678	28,781	28,736	28,704					19,622	19,628
		43500	499,82															8,49											512,72	497,93
		43560	498,82																										512,29	497,93
		43584		9,233	19,622	19,633	28,861	28,861	28,673	28,719	28,722	28,737	28,671	28,676	28,8	28,752	28,719			28,626	19,685	19,626	19,628
		43620	498,17																										512,29	497,93
		43680	498,29	9,242	19,622	19,632	28,868	28,871	28,709	28,75	28,749	28,744	28,684	28,684	28,817	28,778	28,739					19,629	19,631						511,98	497,93
		43740	498,27																										511,98	497,93
		43776		9,263	19,62	19,631	28,887	28,89	28,716	28,789	28,753	28,777	28,692	28,712	28,835	28,805	28,760			28,629	19,689	19,627	19,628
		43800	497,01															8,48	0					-1,3	-1,6	-0,34	-0,1	-0,59	511,98	497,93	129,79
		43860	497,36																										511,98	497,93
		43872		9,288	19,619	19,63	28,911	28,914	28,747	28,765	28,779	28,797	28,727	28,746	28,854	28,814	28,779					19,626	19,627
		43920	497,7																										512,4	497,93
		43968		9,285	19,62	19,629	28,905	28,915	28,754	28,762	28,787	28,78	28,764	28,745	28,871	28,837	28,788			28,678	19,688	19,628	19,632
		43980	497,77																										512,4	497,93
		44040	497																										512,4	497,93
		44064		9,305	19,618	19,625	28,921	28,932	28,763	28,759	28,791	28,803	28,773	28,769	28,882	28,837	28,797					19,627	19,631
		44100	497,28															8,46											512,4	497,93
		44160	498,17	9,340	19,617	19,628	28,963	28,962	28,815	28,846	28,837	28,854	28,8	28,786	28,899	28,854	28,836			28,725	19,686	19,628	19,63						512,82	497,93
		44220	498,37																										512,82	497,93
		44256		9,355	19,614	19,633	28,977	28,98	28,829	28,881	28,86	28,857	28,825	28,804	28,922	28,874	28,857					19,625	19,627
		44280	498,9																										512,82	497,93
		44340	498,36																										512,82	497,93
		44352		9,370	19,621	19,625	28,994	28,992	28,824	28,842	28,889	28,85	28,831	28,816	28,942	28,883	28,860			28,752	19,687	19,628	19,632
		44400	498,86															8,46	0					-1,31	-1,6	-0,34	-0,1	-0,59	512,51	497,93	129,52
		44448		9,379	19,619	19,628	29,002	29,003	28,831	28,829	28,872	28,886	28,857	28,85	28,955	28,907	28,873					19,627	19,632
		44460	498,35																										512,51	497,93
		44520	498,35																										512,19	497,93
		44544		9,406	19,619	19,628	29,028	29,031	28,856	28,877	28,921	28,907	28,862	28,897	28,974	28,922	28,902			28,81	19,685	19,626	19,63
		44580	498,62																										512,19	497,93
		44640	498,11	9,424	19,618	19,627	29,047	29,046	28,877	28,889	28,932	28,932	28,877	28,938	28,992	28,941	28,922					19,629	19,631						511,93	497,93
		44700	496,44															8,46											511,93	497,93
		44736		9,440	19,617	19,63	29,061	29,067	28,887	28,91	28,931	28,96	28,886	28,962	29,011	28,947	28,937			28,823	19,689	19,628	19,63
		44760	496,19																										511,93	497,93
		44820	498,19																										511,93	497,93
		44832		9,456	19,618	19,627	29,076	29,08	28,898	28,977	28,949	28,955	28,898	28,976	29,026	28,958	28,955					19,627	19,631
		44880	497,97																										512,29	497,93
		44928		9,476	19,62	19,627	29,101	29,098	28,939	28,983	28,959	28,997	28,917	28,999	29,048	28,989	28,979			28,899	19,688	19,627	19,634
		44940	497,36																										512,29	497,93
		45000	497,26															8,45	0					-1,27	-1,57	-0,32	-0,06	-0,56	512,29	497,93	129,84
		45024		9,500	19,614	19,627	29,117	29,124	28,941	29,024	28,989	29,007	28,916	29,017	29,064	29,018	28,997					19,629	19,633
		45060	497,54																										512,29	497,93
		45120	497,87	9,511	19,618	19,627	29,128	29,14	28,985	29,048	29	29,016	28,931	29,028	29,082	29,039	29,016			28,925	19,683	19,629	19,631						512,56	497,93
		45180	497,61																										512,56	497,93
		45216		9,524	19,618	19,629	29,145	29,15	28,993	29,014	29,019	29,03	28,956	29,04	29,097	29,039	29,025					19,629	19,63
		45240	497,48																										512,56	497,93
		45300	497,89															8,44											512,56	497,93
		45312		9,544	19,62	19,628	29,166	29,17	28,986	29,031	29,072	29,032	28,977	29,054	29,12	29,054	29,041			28,903	19,68	19,629	19,63
		45360	498,11																										512,56	497,93
		45408		9,565	19,623	19,627	29,191	29,19	29	29,03	29,037	29,092	29,002	29,078	29,133	29,075	29,056					19,628	19,63
		45420	497,59																										512,56	497,93
		45480	498,58																										512,56	497,93
		45504		9,581	19,619	19,625	29,199	29,207	29,012	29,075	29,073	29,088	29,02	29,099	29,154	29,088	29,076			28,939	19,687	19,628	19,627
		45540	498,88																										512,56	497,93
		45600	500,02	9,594	19,62	19,628	29,218	29,218	29,054	29,066	29,101	29,104	29,04	29,107	29,165	29,107	29,093	8,44	0			19,627	19,631	-1,3	-1,59	-0,34	-0,08	-0,57	512,24	497,93	129,8
		45660	499,26																										512,24	497,93
		45696		9,607	19,62	19,629	29,23	29,232	29,075	29,08	29,111	29,11	29,078	29,106	29,183	29,131	29,109			28,991	19,69	19,627	19,63
		45720	497,89																										511,56	497,93
		45780	497,09																										511,56	497,93
		45792		9,633	19,62	19,627	29,255	29,259	29,116	29,144	29,143	29,137	29,083	29,121	29,2	29,141	29,136					19,629	19,629
		45840	497,49																										511,56	497,93
		45888		9,651	19,62	19,63	29,276	29,276	29,133	29,124	29,155	29,152	29,092	29,114	29,22	29,154	29,143			29,027	19,69	19,627	19,631
		45900	496,56															8,43											511,56	497,93
		45960	496,68																										512,03	497,93
		45984		9,664	19,62	19,631	29,29	29,289	29,129	29,151	29,169	29,174	29,143	29,166	29,238	29,172	29,168					19,627	19,63
		46020	497,22																										512,03	497,93
		46080	496,87	9,679	19,619	19,631	29,306	29,303	29,13	29,185	29,175	29,183	29,141	29,206	29,256	29,196	29,184			29,045	19,684	19,625	19,625						512,66	497,93
		46140	497,21																										512,66	497,93
		46176		9,697	19,621	19,635	29,326	29,324	29,137	29,197	29,21	29,192	29,144	29,215	29,271	29,212	29,197					19,626	19,629
		46200	498,01															8,43	0					-1,36	-1,66	-0,39	-0,17	-0,65	513,03	497,93	129,94
		46260	498,2																										513,03	497,93
		46272		9,717	19,621	19,631	29,345	29,341	29,165	29,19	29,219	29,233	29,159	29,216	29,29	29,229	29,213			29,117	19,69	19,628	19,63
		46320	497,9																										513,03	497,93
		46368		9,732	19,622	19,63	29,359	29,358	29,197	29,258	29,224	29,258	29,171	29,233	29,305	29,252	29,237					19,627	19,628
		46380	497,85																										513,03	497,93
		46440	497,84																										513,03	497,93
		46464		9,747	19,622	19,633	29,376	29,373	29,214	29,243	29,246	29,258	29,198	29,27	29,321	29,259	29,251			29,134	19,69	19,627	19,628
		46500	497,71															8,43											513,03	497,93
		46560	499,4	9,767	19,622	19,632	29,392	29,396	29,245	29,244	29,273	29,272	29,217	29,293	29,341	29,277	29,270					19,627	19,629						513,03	497,93
		46620	499,22																										513,03	497,93
		46656		9,784	19,624	19,635	29,413	29,415	29,256	29,284	29,298	29,296	29,218	29,3	29,36	29,298	29,289			29,181	19,694	19,626	19,63
		46680	499,11																										512,51	497,93
		46740	498,45																										512,51	497,93
		46752		9,800	19,625	19,634	29,427	29,433	29,264	29,301	29,311	29,314	29,257	29,322	29,371	29,31	29,306					19,627	19,629
		46800	497,93															8,42	0					-1,35	-1,65	-0,37	-0,14	-0,63	512,03	497,93	129,72
		46848		9,813	19,627	19,632	29,44	29,446	29,284	29,292	29,329	29,319	29,27	29,337	29,393	29,327	29,319			29,205	19,704	19,627	19,629
		46860	497,76																										512,03	497,93
		46920	497,09																										512,03	497,93
		46944		9,828	19,626	19,634	29,455	29,46	29,298	29,337	29,356	29,339	29,275	29,358	29,407	29,348	29,340					19,624	19,63
		46980	497,09																										512,03	497,93
		47040	497,08	9,844	19,625	19,637	29,473	29,476	29,306	29,368	29,352	29,372	29,3	29,384	29,423	29,365	29,359			29,229	19,701	19,623	19,629						512,51	497,93
		47100	496,48															8,41											512,51	497,93
		47136		9,863	19,63	19,636	29,497	29,495	29,31	29,399	29,361	29,397	29,304	29,389	29,442	29,378	29,373					19,628	19,627
		47160	497,1																										513,19	497,93
		47220	498,66																										513,19	497,93
		47232		9,879	19,626	19,639	29,511	29,513	29,34	29,4	29,389	29,406	29,336	29,39	29,46	29,399	29,390			29,276	19,688	19,627	19,629
		47280	498,39																										513,19	497,93
		47328		9,900	19,629	19,637	29,535	29,531	29,377	29,384	29,418	29,412	29,346	29,407	29,48	29,415	29,405					19,621	19,626
		47340	498,65																										513,19	497,93
		47400	498,6															8,40	0					-1,31	-1,61	-0,35	-0,1	-0,59	513,19	497,93	129,97
		47424		9,916	19,627	19,636	29,549	29,547	29,399	29,409	29,417	29,428	29,356	29,42	29,49	29,434	29,419			29,295	19,686	19,625	19,631
		47460	498,15																										513,19	497,93
		47520	498,03	9,937	19,627	19,637	29,567	29,57	29,436	29,438	29,453	29,455	29,376	29,417	29,516	29,457	29,444					19,628	19,63						512,87	497,93
		47580	497,75																										512,87	497,93
		47616		9,956	19,628	19,636	29,588	29,587	29,423	29,437	29,474	29,475	29,404	29,426	29,529	29,469	29,455			29,329	19,684	19,628	19,63
		47640	497,3																										512,87	497,93
		47700	497,64															8,40											512,87	497,93
		47712		9,967	19,623	19,639	29,598	29,597	29,433	29,503	29,471	29,498	29,418	29,428	29,543	29,492	29,473					19,629	19,633
		47760	498,02																										512,87	497,93
		47808		9,985	19,625	19,637	29,617	29,614	29,457	29,5	29,494	29,5	29,431	29,438	29,562	29,512	29,487			29,399	19,688	19,629	19,629
		47820	497,43																										512,87	497,93
		47880	497,77																										512,87	497,93
		47904		10,003	19,627	19,637	29,634	29,637	29,464	29,537	29,499	29,521	29,45	29,452	29,579	29,52	29,503					19,629	19,633
		47940	497,64																										512,87	497,93
		48000	497,87	10,028	19,626	19,635	29,661	29,656	29,486	29,519	29,538	29,529	29,476	29,47	29,596	29,544	29,520	8,40	0	29,426	19,688	19,63	19,632	-1,33	-1,62	-0,36	-0,12	-0,62	513,19	497,93	129,43
		48060	498,21																										513,19	497,93
		48096		10,028	19,628	19,636	29,662	29,659	29,512	29,54	29,537	29,54	29,519	29,486	29,612	29,566	29,539					19,629	19,633
		48120	498,49																										513,19	497,93
		48180	498,12																										513,19	497,93
		48192		10,045	19,625	19,637	29,677	29,675	29,525	29,514	29,549	29,543	29,535	29,519	29,629	29,572	29,548			29,434	19,691	19,628	19,631
		48240	499,09																										513,19	497,93
		48288		10,068	19,625	19,634	29,699	29,696	29,544	29,54	29,578	29,589	29,541	29,571	29,639	29,596	29,575					19,629	19,632
		48300	499,06															8,39											513,19	497,93
		48360	498,48																										512,82	497,93
		48384		10,078	19,624	19,633	29,708	29,706	29,556	29,569	29,587	29,593	29,545	29,613	29,659	29,609	29,591			29,46	19,69	19,632	19,632
		48420	498,35																										512,82	497,93
		48480	498,35	10,105	19,623	19,632	29,732	29,733	29,561	29,582	29,63	29,603	29,555	29,622	29,669	29,617	29,605					19,629	19,635						512,51	497,93
		48540	498,1																										512,51	497,93
		48576		10,117	19,625	19,633	29,745	29,746	29,58	29,613	29,621	29,649	29,569	29,651	29,689	29,631	29,625			29,532	19,689	19,629	19,632
		48600	497,52															8,38	0					-1,31	-1,6	-0,34	-0,1	-0,59	512,51	497,93	129,63
		48660	497,03																										512,51	497,93
		48672		10,133	19,621	19,634	29,757	29,765	29,584	29,631	29,623	29,67	29,578	29,661	29,704	29,656	29,638					19,629	19,634
		48720	497,36																										512,82	497,93
		48768		10,152	19,622	19,635	29,778	29,783	29,593	29,672	29,657	29,679	29,597	29,673	29,727	29,66	29,657			29,57	19,694	19,629	19,631
		48780	497,67																										512,82	497,93
		48840	498,31																										513,24	497,93
		48864		10,175	19,621	19,632	29,802	29,802	29,615	29,673	29,674	29,687	29,607	29,697	29,743	29,678	29,672					19,628	19,631
		48900	498,35															8,38											513,24	497,93
		48960	499,13	10,187	19,622	19,632	29,814	29,814	29,635	29,689	29,684	29,7	29,631	29,721	29,758	29,701	29,690			29,589	19,7	19,629	19,632						513,24	497,93
		49020	498,54																										513,24	497,93
		49056		10,202	19,621	19,631	29,827	29,829	29,653	29,73	29,702	29,725	29,657	29,741	29,776	29,713	29,712					19,628	19,633
		49080	498,44																										512,82	497,93
		49140	497,9																										512,82	497,93
		49152		10,226	19,62	19,632	29,85	29,854	29,671	29,715	29,719	29,74	29,665	29,743	29,789	29,729	29,721			29,62	19,703	19,626	19,631
		49200	497,39															8,37	0					-1,34	-1,63	-0,37	-0,12	-0,62	512,82	497,93	130,08
		49248		10,236	19,621	19,632	29,863	29,862	29,675	29,715	29,742	29,75	29,685	29,762	29,809	29,753	29,736					19,627	19,632
		49260	497,71																										512,82	497,93
		49320	498,35																										512,82	497,93
		49344		10,249	19,62	19,633	29,874	29,876	29,704	29,771	29,762	29,767	29,705	29,782	29,822	29,757	29,759			29,647	19,702	19,628	19,631
		49380	497,19																										512,82	497,93
		49440	497,79	10,271	19,619	19,633	29,896	29,898	29,719	29,815	29,78	29,772	29,727	29,785	29,84	29,782	29,777					19,628	19,629						512,82	497,93
		49500	497,81															8,37											512,82	497,93
		49536		10,281	19,622	19,632	29,904	29,912	29,727	29,804	29,785	29,811	29,743	29,772	29,857	29,796	29,787			29,689	19,699	19,629	19,633
		49560	496,81																										512,82	497,93
		49620	497,39																										512,82	497,93
		49632		10,307	19,62	19,627	29,93	29,932	29,755	29,807	29,801	29,828	29,757	29,779	29,872	29,814	29,802					19,628	19,63
		49680	498,44																										513,14	497,93
		49728		10,323	19,619	19,629	29,947	29,947	29,78	29,816	29,825	29,836	29,776	29,814	29,889	29,837	29,822			29,726	19,695	19,63	19,628
		49740	498,31																										513,14	497,93
		49800	497,03															8,37	0					-1,3	-1,61	-0,34	-0,1	-0,59	513,14	497,93	129,51
		49824		10,340	19,616	19,628	29,961	29,963	29,801	29,821	29,843	29,854	29,792	29,829	29,911	29,849	29,837					19,628	19,631
		49860	497,9																										513,14	497,93
		49920	497,77	10,357	19,618	19,629	29,978	29,983	29,826	29,839	29,858	29,864	29,802	29,834	29,921	29,863	29,851			29,759	19,703	19,631	19,63						513,14	497,93
		49980	497,4																										513,14	497,93
		50016		10,375	19,618	19,627	29,992	30,002	29,844	29,863	29,886	29,875	29,831	29,844	29,94	29,878	29,870					19,624	19,628
		50040	497,72																										513,14	497,93
		50100	498,52															8,36											513,14	497,93
		50112		10,391	19,617	19,628	30,012	30,014	29,849	29,904	29,88	29,898	29,834	29,869	29,96	29,902	29,887			29,767	19,698	19,628	19,63
		50160	498,03																										513,14	497,93
		50208		10,402	19,62	19,629	30,025	30,028	29,858	29,915	29,909	29,907	29,862	29,872	29,973	29,923	29,902					19,63	19,632
		50220	497,37																										513,14	497,93
		50280	497																										513,14	497,93
		50304		10,419	19,619	19,63	30,038	30,048	29,883	29,91	29,912	29,938	29,897	29,895	29,99	29,926	29,919			29,812	19,699	19,627	19,632
		50340	497,72																										513,14	497,93
		50400	498,94	10,427	19,619	19,628	30,05	30,051	29,893	29,912	29,94	29,936	29,895	29,887	30,005	29,946	29,927	8,35	0			19,628	19,631	-1,34	-1,63	-0,37	-0,12	-0,61	513,45	497,93	129,46
		50460	499,16																										513,45	497,93
		50496		10,457	19,62	19,628	30,084	30,078	29,92	29,919	29,97	29,95	29,907	29,909	30,021	29,97	29,946			29,832	19,688	19,63	19,631
		50520	498,3																										513,03	497,93
		50580	498,36																										513,03	497,93
		50592		10,470	19,619	19,629	30,093	30,095	29,933	29,961	29,979	29,97	29,907	29,913	30,039	29,98	29,960					19,63	19,629
		50640	498,41																										512,72	497,93
		50688		10,493	19,618	19,628	30,113	30,118	29,936	30,002	30,012	29,988	29,92	29,922	30,049	29,999	29,978			29,865	19,693	19,631	19,633
		50700	498,85															8,35											512,72	497,93
		50760	497,95																										512,45	497,93
		50784		10,499	19,619	19,628	30,122	30,122	29,956	30,002	29,994	30,021	29,957	29,948	30,194	30,013	30,011					19,628	19,631
		50820	496,83																										512,45	497,93
		50880	496,14	10,510	19,617	19,627	30,131	30,134	29,965	29,995	30,015	30,007	29,982	29,97	30,189	30,031	30,019			29,909	19,692	19,629	19,633						512,45	497,93
		50940	495,95																										512,45	497,93
		50976		10,519	19,619	19,628	30,143	30,143	29,996	29,988	30,01	30,019	30,009	29,974	30,186	30,057	30,030					19,634	19,63
		51000	496,47															8,34	0					-1,29	-1,6	-0,34	-0,09	-0,58	513,29	497,93	129,75
		51060	497,66																										513,29	497,93
		51072		10,542	19,617	19,629	30,164	30,166	30,01	30,027	30,048	30,066	30,022	30,004	30,109	30,062	30,044			29,944	19,695	19,632	19,631
		51120	497,95																										513,82	497,93
		51168		10,557	19,622	19,628	30,18	30,184	30,046	30,041	30,073	30,075	30,04	30,015	30,183	30,08	30,069					19,63	19,634
		51180	499,15																										513,82	497,93
		51240	498,77																										513,5	497,93
		51264		10,576	19,617	19,63	30,198	30,202	30,059	30,073	30,09	30,1	30,049	30,036	30,187	30,1	30,087			29,976	19,687	19,629	19,631
		51300	499,44															8,34											513,5	497,93
		51360	497,46	10,591	19,62	19,628	30,213	30,217	30,062	30,081	30,105	30,108	30,057	30,032	30,191	30,115	30,094					19,634	19,635						512,98	497,93
		51420	498,16																										512,98	497,93
		51456		10,606	19,62	19,629	30,229	30,232	30,065	30,145	30,123	30,129	30,054	30,063	30,2	30,125	30,113			30,007	19,7	19,629	19,632
		51480	497,46																										512,98	497,93
		51540	497,38																										512,98	497,93
		51552		10,617	19,618	19,63	30,24	30,243	30,092	30,099	30,127	30,12	30,086	30,071	30,188	30,153	30,117					19,628	19,631
		51600	498,27															8,34	0					-1,28	-1,58	-0,32	-0,07	-0,6	513,24	497,93	129,49
		51648		10,629	19,622	19,634	30,255	30,259	30,106	30,113	30,128	30,162	30,099	30,086	30,217	30,168	30,135			30,048	19,705	19,629	19,628
		51660	497,65																										513,24	497,93
		51720	497,82																										513,24	497,93
		51744		10,646	19,619	19,632	30,272	30,272	30,135	30,124	30,151	30,155	30,117	30,152	30,228	30,178	30,155					19,628	19,634
		51780	498,31																										513,24	497,93
		51840	497,72	10,667	19,619	19,631	30,288	30,295	30,15	30,148	30,187	30,173	30,124	30,16	30,243	30,189	30,172			30,058	19,703	19,629	19,632						513,24	497,93
		51900	499,72															8,32											513,24	497,93
		51936		10,687	19,618	19,629	30,309	30,312	30,162	30,175	30,182	30,206	30,147	30,141	30,254	30,204	30,184					19,627	19,631
		51960	498,63																										512,72	497,93
		52020	498,01																										512,72	497,93
		52032		10,698	19,621	19,63	30,325	30,322	30,167	30,186	30,22	30,205	30,164	30,191	30,269	30,222	30,203			30,09	19,699	19,63	19,635
		52080	497,57																										512,72	497,93
		52128		10,708	19,623	19,632	30,335	30,337	30,172	30,215	30,222	30,239	30,176	30,182	30,284	30,224	30,214					19,628	19,632
		52140	497,02																										512,72	497,93
		52200	496,9															8,32	0					-1,29	-1,59	-0,34	-0,09	-0,58	512,72	497,93	129,55
		52224		10,722	19,621	19,629	30,349	30,346	30,19	30,192	30,21	30,245	30,19	30,229	30,298	30,244	30,225			30,136	19,696	19,629	19,632
		52260	497,38																										512,72	497,93
		52320	498,42	10,748	19,62	19,629	30,369	30,376	30,206	30,217	30,249	30,265	30,213	30,211	30,31	30,261	30,241					19,627	19,633						513,08	497,93
		52380	498,02																										513,08	497,93
		52416		10,757	19,622	19,632	30,384	30,384	30,23	30,238	30,266	30,282	30,233	30,22	30,329	30,273	30,259			30,177	19,699	19,629	19,631
		52440	498,62																										512,82	497,93
		52500	498,16															8,31											512,82	497,93
		52512		10,772	19,62	19,629	30,394	30,399	30,243	30,262	30,301	30,271	30,252	30,238	30,343	30,29	30,275					19,629	19,632
		52560	497,85																										512,82	497,93
		52608		10,796	19,619	19,632	30,422	30,42	30,271	30,272	30,309	30,304	30,248	30,244	30,358	30,3	30,288			30,165	19,689	19,627	19,628
		52620	497,35																										512,82	497,93
		52680	497,99																										512,82	497,93
		52704		10,809	19,619	19,629	30,435	30,431	30,264	30,309	30,301	30,332	30,28	30,275	30,376	30,317	30,307					19,63	19,628
		52740	497,83																										512,82	497,93
		52800	498,81	10,819	19,62	19,631	30,443	30,446	30,284	30,307	30,341	30,318	30,28	30,283	30,387	30,334	30,317	8,31	0	30,23	19,688	19,629	19,631	-1,28	-1,59	-0,33	-0,08	-0,56	512,82	497,93	129,38
		52860	497,47																										512,82	497,93
		52896		10,827	19,621	19,629	30,449	30,456	30,298	30,317	30,332	30,346	30,306	30,305	30,401	30,348	30,332					19,63	19,632
		52920	498,18																										512,82	497,93
		52980	497,92																										512,82	497,93
		52992		10,853	19,618	19,629	30,477	30,477	30,318	30,336	30,351	30,377	30,318	30,32	30,419	30,373	30,351			30,285	19,697	19,63	19,63
		53040	497,36																										512,82	497,93
		53088		10,872	19,618	19,629	30,495	30,496	30,329	30,375	30,393	30,383	30,335	30,326	30,435	30,381	30,370					19,629	19,631
		53100	498,37															8,30											512,82	497,93
		53160	498,62																										512,82	497,93
		53184		10,886	19,618	19,629	30,509	30,51	30,366	30,384	30,378	30,4	30,334	30,354	30,45	30,398	30,383			30,299	19,7	19,627	19,63
		53220	498,01																										512,82	497,93
		53280	499,02	10,902	19,619	19,626	30,525	30,524	30,371	30,388	30,421	30,393	30,365	30,371	30,465	30,413	30,398					19,629	19,632						512,56	497,93
		53340	497,74																										512,56	497,93
		53376		10,916	19,621	19,628	30,541	30,54	30,385	30,409	30,42	30,432	30,368	30,38	30,479	30,428	30,413			30,304	19,705	19,628	19,628
		53400	497,64															8,30	0					-1,33	-1,63	-0,36	-0,12	-0,62	512,56	497,93	129,51
		53460	497,1																										512,56	497,93
		53472		10,927	19,621	19,629	30,55	30,555	30,41	30,47	30,443	30,451	30,386	30,384	30,497	30,444	30,436					19,628	19,63
		53520	496,85																										512,82	497,93
		53568		10,951	19,619	19,627	30,573	30,575	30,42	30,44	30,458	30,449	30,406	30,41	30,511	30,466	30,445			30,366	19,704	19,628	19,632
		53580	497,24																										512,82	497,93
		53640	497,14																										513,29	497,93
		53664		10,956	19,618	19,63	30,578	30,582	30,435	30,452	30,469	30,471	30,409	30,443	30,527	30,483	30,461					19,627	19,63
		53700	497,72															8,28											513,29	497,93
		53760	498,31	10,971	19,62	19,629	30,597	30,594	30,453	30,466	30,467	30,492	30,436	30,455	30,539	30,494	30,475			30,377	19,702	19,628	19,632						513,29	497,93
		53820	497,45																										513,29	497,93
		53856		10,990	19,619	19,625	30,615	30,61	30,479	30,505	30,487	30,514	30,431	30,479	30,557	30,503	30,494					19,628	19,627
		53880	497,76																										513,29	497,93
		53940	497,93																										513,29	497,93
		53952		11,010	19,617	19,629	30,634	30,632	30,49	30,529	30,52	30,514	30,458	30,47	30,57	30,517	30,509			30,41	19,701	19,627	19,63
		54000	497,91															8,29	0					-1,35	-1,65	-0,38	-0,14	-0,63	513,29	497,93	129,36
		54048		11,022	19,612	19,627	30,641	30,643	30,493	30,52	30,529	30,54	30,476	30,512	30,586	30,532	30,524					19,63	19,627
		54060	498,15																										513,29	497,93
		54120	497,77																										513,29	497,93
		54144		11,037	19,619	19,629	30,658	30,665	30,513	30,537	30,547	30,552	30,491	30,495	30,6	30,55	30,536			30,409	19,701	19,628	19,63
		54180	497,59																										513,29	497,93
		54240	497,15	11,051	19,618	19,628	30,675	30,673	30,529	30,595	30,546	30,577	30,538	30,531	30,618	30,569	30,563					19,628	19,632						513,29	497,93
		54300	497,69															8,28											513,29	497,93
		54336		11,057	19,618	19,628	30,681	30,679	30,543	30,548	30,589	30,551	30,535	30,536	30,631	30,578	30,564			30,448	19,703	19,629	19,63
		54360	498,18																										513,55	497,93
		54420	497,91																										513,55	497,93
		54432		11,075	19,617	19,628	30,697	30,697	30,547	30,543	30,579	30,579	30,551	30,587	30,645	30,6	30,579					19,629	19,631
		54480	498,2																										513,55	497,93
		54528		11,099	19,618	19,626	30,72	30,721	30,551	30,57	30,614	30,607	30,56	30,605	30,658	30,614	30,597			30,478	19,702	19,628	19,632
		54540	497,94																										513,55	497,93
		54600	498,5															8,27	0					-1,32	-1,62	-0,36	-0,12	-0,6	513,55	497,93	129,24
		54624		11,112	19,618	19,629	30,733	30,738	30,583	30,584	30,641	30,611	30,559	30,607	30,674	30,624	30,610					19,632	19,626
		54660	498,64																										513,55	497,93
		54720	498,23	11,128	19,617	19,625	30,748	30,749	30,59	30,623	30,638	30,647	30,577	30,598	30,686	30,633	30,624			30,548	19,697	19,628	19,631						513,14	497,93
		54780	498																										513,14	497,93
		54816		11,144	19,618	19,626	30,761	30,771	30,597	30,659	30,643	30,661	30,583	30,604	30,706	30,65	30,638					19,63	19,631
		54840	498,28																										513,14	497,93
		54900	497,77															8,27											513,14	497,93
		54912		11,161	19,618	19,629	30,784	30,784	30,606	30,647	30,659	30,682	30,605	30,612	30,719	30,669	30,650			30,567	19,701	19,628	19,633
		54960	497,98																										513,14	497,93
		55008		11,168	19,617	19,629	30,789	30,793	30,651	30,65	30,683	30,68	30,621	30,633	30,736	30,679	30,667					19,631	19,635
		55020	497,42																										513,14	497,93
		55080	497,75																										513,14	497,93
		55104		11,184	19,618	19,628	30,804	30,809	30,662	30,705	30,678	30,704	30,641	30,654	30,751	30,705	30,688			30,602	19,704	19,632	19,634
		55140	498,77																										513,14	497,93
		55200	498,92	11,196	19,62	19,628	30,822	30,818	30,669	30,674	30,718	30,701	30,658	30,668	30,763	30,723	30,697	8,26	0			19,625	19,634	-1,34	-1,64	-0,37	-0,12	-0,61	513,14	497,93	129,46
		55260	498,42																										513,14	497,93
		55296		11,218	19,619	19,628	30,842	30,84	30,686	30,686	30,718	30,736	30,665	30,675	30,775	30,735	30,709			30,617	19,706	19,631	19,635
		55320	497,56																										512,72	497,93
		55380	497,63																										512,72	497,93
		55392		11,230	19,621	19,627	30,854	30,854	30,705	30,732	30,737	30,745	30,673	30,708	30,789	30,74	30,729					19,635	19,634
		55440	497,68																										512,98	497,93
		55488		11,247	19,624	19,626	30,87	30,873	30,707	30,759	30,754	30,757	30,691	30,701	30,802	30,753	30,741			30,643	19,699	19,632	19,635
		55500	497,62															8,26											512,98	497,93
		55560	497,39																										512,98	497,93
		55584		11,254	19,619	19,626	30,876	30,877	30,734	30,737	30,756	30,773	30,71	30,72	30,82	30,781	30,754					19,632	19,633
		55620	497,25																										512,98	497,93
		55680	497,84	11,269	19,619	19,629	30,891	30,896	30,746	30,754	30,793	30,784	30,719	30,732	30,838	30,794	30,770			30,694	19,702	19,631	19,636						513,29	497,93
		55740	497,86																										513,29	497,93
		55776		11,284	19,618	19,628	30,904	30,909	30,756	30,764	30,785	30,803	30,754	30,75	30,851	30,797	30,783					19,632	19,633
		55800	497,85															8,26	0					-1,28	-1,59	-0,33	-0,07	-0,56	513,29	497,93	129,51
		55860	497,44																										513,29	497,93
		55872		11,303	19,621	19,628	30,923	30,932	30,768	30,814	30,796	30,829	30,758	30,773	30,866	30,82	30,803			30,692	19,705	19,632	19,636
		55920	497,44																										513,29	497,93
		55968		11,321	19,617	19,628	30,941	30,945	30,821	30,818	30,828	30,83	30,798	30,771	30,866	30,832	30,820					19,63	19,631
		55980	497,79																										513,29	497,93
		56040	497,56																										513,29	497,93
		56064		11,333	19,62	19,627	30,955	30,959	30,807	30,824	30,855	30,844	30,8	30,784	30,881	30,856	30,831			30,704	19,71	19,629	19,632
		56100	497,63															8,25											513,29	497,93
		56160	497,51	11,340	19,619	19,631	30,965	30,966	30,816	30,846	30,85	30,846	30,831	30,802	30,893	30,86	30,843					19,634	19,633						513,29	497,93
		56220	498,69																										513,29	497,93
		56256		11,361	19,62	19,628	30,985	30,985	30,837	30,837	30,864	30,884	30,841	30,818	30,91	30,88	30,859			30,743	19,711	19,631	19,63
		56280	497,98																										513,29	497,93
		56340	498																										513,29	497,93
		56352		11,364	19,621	19,635	30,994	30,99	30,842	30,848	30,872	30,879	30,839	30,823	30,925	30,898	30,866					19,631	19,631
		56400	498,49															8,24	0					-1,36	-1,64	-0,38	-0,14	-0,63	513,29	497,93	129,67
		56448		11,384	19,62	19,63	31,004	31,013	30,858	30,868	30,898	30,916	30,852	30,838	30,937	30,905	30,884			30,779	19,698	19,63	19,634
		56460	499,27																										513,29	497,93
		56520	498,98																										512,92	497,93
		56544		11,403	19,621	19,631	31,028	31,029	30,872	30,895	30,911	30,928	30,865	30,87	30,95	30,927	30,902					19,629	19,632
		56580	499,44																										512,92	497,93
		56640	497,95	11,419	19,621	19,631	31,045	31,045	30,894	30,918	30,927	30,947	30,881	30,873	30,965	30,933	30,917			30,831	19,698	19,63	19,633						512,29	497,93
		56700	498,47															8,23											512,29	497,93
		56736		11,428	19,619	19,629	31,05	31,053	30,896	30,948	30,926	30,938	30,905	30,88	30,979	30,947	30,927					19,628	19,634
		56760	498,37																										512,29	497,93
		56820	497,67																										512,29	497,93
		56832		11,448	19,619	19,631	31,072	31,073	30,919	30,955	30,947	30,97	30,911	30,904	30,995	30,965	30,946			30,832	19,688	19,629	19,632
		56880	496,34																										512,29	497,93
		56928		11,451	19,62	19,63	31,073	31,078	30,936	30,945	30,989	30,969	30,938	30,907	31,005	30,978	30,958					19,629	19,633
		56940	497,67																										512,29	497,93
		57000	498,05															8,23	0					-1,3	-1,6	-0,34	-0,09	-0,59	512,72	497,93	129,49
		57024		11,474	19,62	19,63	31,098	31,1	30,943	30,962	30,965	30,998	30,939	30,93	31,024	30,993	30,969			30,877	19,699	19,631	19,632
		57060	497,45																										512,72	497,93
		57120	496,59	11,491	19,621	19,63	31,115	31,119	30,963	30,962	31,005	31,009	30,963	30,946	31,039	31,007	30,987					19,627	19,629						512,72	497,93
		57180	496,76																										512,72	497,93
		57216		11,494	19,622	19,631	31,112	31,13	30,967	30,975	31,01	31,015	30,981	30,972	31,055	31,022	31,000			30,882	19,702	19,63	19,633
		57240	498,28																										513,35	497,93
		57300	497,86															8,22											513,35	497,93
		57312		11,510	19,622	19,63	31,133	31,139	30,987	30,996	31,041	31,022	30,981	30,972	31,064	31,03	31,012					19,629	19,632
		57360	498,32																										513,35	497,93
		57408		11,516	19,623	19,632	31,144	31,143	30,997	31,029	31,025	31,045	30,98	30,987	31,078	31,055	31,024			30,947	19,71	19,627	19,632
		57420	499,02																										513,35	497,93
		57480	497,11																										513,35	497,93
		57504		11,540	19,624	19,629	31,165	31,168	31,014	31,021	31,069	31,045	31,01	31	31,094	31,061	31,039					19,632	19,631
		57540	497,43																										513,35	497,93
		57600	497,83	11,551	19,626	19,637	31,182	31,183	31,035	31,034	31,056	31,081	31,02	31,031	31,103	31,082	31,055	8,21	0	30,975	19,707	19,629	19,634	-1,32	-1,62	-0,36	-0,12	-0,61	513,61	497,93	129,74
		57660	497,87																										513,61	497,93
		57696		11,569	19,625	19,635	31,202	31,197	31,047	31,056	31,093	31,072	31,026	31,037	31,124	31,09	31,068					19,63	19,634
		57720	497,88																										513,61	497,93
		57780	498,68																										513,61	497,93
		57792		11,580	19,627	19,636	31,209	31,214	31,053	31,12	31,102	31,113	31,04	31,05	31,13	31,107	31,089			30,991	19,698	19,63	19,633
		57840	497,89																										513,61	497,93
		57888		11,592	19,628	19,635	31,224	31,224	31,074	31,13	31,124	31,115	31,056	31,09	31,151	31,12	31,107					19,63	19,637
		57900	498,01															8,22											513,61	497,93
		57960	497,98																										513,61	497,93
		57984		11,603	19,63	19,636	31,237	31,236	31,085	31,12	31,137	31,118	31,062	31,093	31,168	31,128	31,114			30,996	19,695	19,63	19,633
		58020	498,11																										513,61	497,93
		58080	498,51	11,610	19,629	19,639	31,241	31,247	31,083	31,105	31,122	31,131	31,089	31,097	31,179	31,148	31,119					19,632	19,633						513,61	497,93
		58140	497,15																										513,61	497,93
		58176		11,631	19,626	19,64	31,261	31,266	31,122	31,148	31,166	31,146	31,112	31,112	31,195	31,165	31,146			31,065	19,691	19,63	19,633
		58200	497,58															8,21	0					-1,33	-1,63	-0,36	-0,11	-0,61	513,61	497,93	129,56
		58260	498,58																										513,61	497,93
		58272		11,642	19,631	19,639	31,277	31,276	31,138	31,143	31,161	31,181	31,129	31,121	31,207	31,174	31,157					19,631	19,629
		58320	497,83																										513,61	497,93
		58368		11,662	19,63	19,636	31,296	31,294	31,138	31,162	31,178	31,198	31,131	31,13	31,215	31,192	31,168			31,074	19,687	19,631	19,63
		58380	497,68																										513,61	497,93
		58440	497,25																										513,61	497,93
		58464		11,678	19,627	19,636	31,308	31,311	31,153	31,177	31,214	31,185	31,154	31,147	31,231	31,202	31,183					19,631	19,634
		58500	497,27															8,20											513,61	497,93
		58560	498,85	11,684	19,627	19,638	31,316	31,317	31,174	31,175	31,192	31,227	31,163	31,17	31,247	31,214	31,195			31,096	19,693	19,63	19,631						513,92	497,93
		58620	498,62																										513,92	497,93
		58656		11,698	19,63	19,637	31,334	31,33	31,185	31,203	31,237	31,21	31,182	31,182	31,261	31,225	31,211					19,632	19,633
		58680	498,85																										513,92	497,93
		58740	497,86																										513,92	497,93
		58752		11,717	19,628	19,636	31,349	31,348	31,204	31,206	31,217	31,244	31,204	31,191	31,273	31,242	31,223			31,13	19,698	19,631	19,634
		58800	498,08															8,19	0					-1,32	-1,62	-0,36	-0,11	-0,6	513,92	497,93	129,13
		58848		11,727	19,628	19,638	31,359	31,361	31,21	31,226	31,265	31,251	31,206	31,192	31,284	31,252	31,236					19,631	19,633
		58860	498,28																										513,92	497,93
		58920	498,7																										513,66	497,93
		58944		11,750	19,625	19,636	31,378	31,382	31,233	31,231	31,275	31,272	31,217	31,203	31,302	31,267	31,250			31,149	19,697	19,628	19,634
		58980	497,6																										513,66	497,93
		59040	498,2	11,756	19,626	19,634	31,387	31,385	31,24	31,251	31,274	31,28	31,234	31,226	31,312	31,29	31,263					19,634	19,634						513,66	497,93
		59100	498,24															8,19											513,66	497,93
		59136		11,770	19,625	19,634	31,4	31,399	31,252	31,252	31,291	31,286	31,244	31,251	31,328	31,29	31,274			31,179	19,692	19,631	19,634
		59160	498,41																										513,66	497,93
		59220	497,85																										513,66	497,93
		59232		11,785	19,624	19,636	31,41	31,419	31,262	31,27	31,284	31,313	31,263	31,267	31,342	31,309	31,289					19,631	19,633
		59280	497,7																										513,66	497,93
		59328		11,799	19,623	19,637	31,435	31,423	31,289	31,29	31,317	31,336	31,287	31,277	31,353	31,316	31,308			31,24	19,69	19,636	19,641
		59340	497,75																										513,66	497,93
		59400	497,05															8,18	0					-1,27	-1,56	-0,32	-0,05	-0,55	513,66	497,93	129,07
		59424		11,819	19,621	19,634	31,444	31,449	31,308	31,318	31,346	31,335	31,297	31,289	31,366	31,332	31,324					19,631	19,635
		59460	497,56																										513,66	497,93
		59520	498,05	11,833	19,625	19,633	31,458	31,467	31,322	31,338	31,35	31,36	31,294	31,307	31,385	31,346	31,338			31,239	19,696	19,633	19,632						513,92	497,93
		59580	498,89																										513,92	497,93
		59616		11,843	19,622	19,632	31,468	31,472	31,33	31,368	31,356	31,364	31,305	31,307	31,393	31,361	31,348					19,63	19,634
		59640	497,71																										513,92	497,93
		59700	498,56															8,17											513,92	497,93
		59712		11,859	19,624	19,636	31,489	31,488	31,335	31,38	31,371	31,382	31,305	31,317	31,412	31,38	31,360			31,245	19,701	19,63	19,634
		59760	500,07																										513,92	497,93
		59808		11,873	19,62	19,634	31,504	31,496	31,33	31,399	31,39	31,398	31,349	31,336	31,425	31,391	31,377					19,632	19,635
		59820	499,33																										513,92	497,93
		59880	498,09																										513,19	497,93
		59904		11,886	19,621	19,632	31,513	31,513	31,357	31,384	31,4	31,417	31,361	31,35	31,433	31,397	31,387			31,295	19,708	19,63	19,632
		59940	498,05																										513,19	497,93
		60000	497,79	11,892	19,622	19,633	31,519	31,521	31,371	31,382	31,41	31,418	31,378	31,361	31,448	31,42	31,399	8,17	0			19,638	19,635	-1,31	-1,62	-0,35	-0,11	-0,6	513,19	497,93	129,12
		60060	497,25																										513,19	497,93
		60096		11,906	19,623	19,632	31,531	31,535	31,393	31,417	31,432	31,434	31,402	31,375	31,465	31,426	31,418			31,318	19,705	19,631	19,634
		60120	496,46																										513,45	497,93
		60180	497,4																										513,45	497,93
		60192		11,918	19,624	19,633	31,549	31,544	31,405	31,407	31,433	31,44	31,416	31,401	31,478	31,445	31,428					19,629	19,634
		60240	498,06																										513,92	497,93
		60288		11,946	19,615	19,626	31,566	31,566	31,413	31,44	31,449	31,469	31,424	31,426	31,489	31,456	31,446			31,351	19,696	19,631	19,634
		60300	497,98															8,16											513,92	497,93
		60360	497,86																										513,92	497,93
		60384		11,953	19,623	19,631	31,577	31,583	31,433	31,442	31,451	31,471	31,424	31,421	31,505	31,474	31,453					19,631	19,632
		60420	497,65																										513,92	497,93
		60480	497,87	11,967	19,623	19,633	31,592	31,597	31,446	31,463	31,482	31,486	31,434	31,453	31,517	31,479	31,470			31,373	19,701	19,63	19,633						513,92	497,93
		60540	499,07																										513,92	497,93
		60576		11,979	19,624	19,627	31,603	31,606	31,46	31,471	31,482	31,501	31,448	31,459	31,528	31,496	31,481					19,628	19,632
		60600	499,08															8,15	0					-1,35	-1,66	-0,38	-0,14	-0,65	513,92	497,93	129,13
		60660	498,86																										513,92	497,93
		60672		11,991	19,624	19,635	31,614	31,626	31,472	31,476	31,513	31,518	31,458	31,476	31,546	31,513	31,497			31,416	19,702	19,631	19,635
		60720	498,4																										513,4	497,93
		60768		12,004	19,626	19,633	31,63	31,638	31,474	31,519	31,524	31,533	31,462	31,495	31,553	31,515	31,509					19,632	19,634
		60780	497,93																										513,4	497,93
		60840	497,86																										513,4	497,93
		60864		12,015	19,623	19,634	31,641	31,646	31,482	31,519	31,534	31,542	31,477	31,493	31,561	31,537	31,518			31,426	19,712	19,63	19,633
		60900	497,82															8,15											513,4	497,93
		60960	497	12,035	19,625	19,635	31,665	31,664	31,507	31,525	31,544	31,556	31,505	31,511	31,583	31,555	31,536					19,633	19,631						513,4	497,93
		61020	495,8																										513,4	497,93
		61056		12,043	19,621	19,631	31,665	31,674	31,519	31,549	31,571	31,57	31,509	31,526	31,601	31,568	31,552			31,465	19,718	19,627	19,632
		61080	497,16																										514,03	497,93
		61140	498,22																										514,03	497,93
		61152		12,054	19,625	19,633	31,683	31,683	31,528	31,571	31,57	31,588	31,533	31,518	31,61	31,578	31,562					19,63	19,635
		61200	498,96															8,14	0					-1,33	-1,62	-0,36	-0,12	-0,6	514,03	497,93	129,62
		61248		12,071	19,625	19,634	31,7	31,701	31,541	31,587	31,583	31,592	31,539	31,533	31,625	31,598	31,575			31,486	19,724	19,629	19,636
		61260	498,04																										514,03	497,93
		61320	497,3																										513,71	497,93
		61344		12,084	19,623	19,637	31,714	31,713	31,568	31,604	31,589	31,613	31,562	31,563	31,639	31,608	31,593					19,631	19,634
		61380	497,21																										513,71	497,93
		61440	497,55	12,092	19,626	19,637	31,715	31,732	31,566	31,614	31,615	31,626	31,567	31,561	31,648	31,618	31,602			31,52	19,726	19,631	19,633						514,03	497,93
		61500	497,7															8,14											514,03	497,93
		61536		12,109	19,623	19,64	31,736	31,746	31,595	31,637	31,614	31,632	31,578	31,576	31,668	31,632	31,617					19,627	19,635
		61560	497,61																										514,03	497,93
		61620	498,32																										514,03	497,93
		61632		12,125	19,624	19,632	31,757	31,749	31,605	31,625	31,662	31,633	31,596	31,59	31,676	31,645	31,629			31,538	19,726	19,631	19,634
		61680	497,73																										514,03	497,93
		61728		12,127	19,626	19,636	31,755	31,762	31,624	31,642	31,644	31,653	31,604	31,602	31,687	31,656	31,639					19,63	19,632
		61740	498,19																										514,03	497,93
		61800	498,28															8,12	0					-1,32	-1,62	-0,36	-0,11	-0,61	514,03	497,93	129,57
		61824		12,147	19,623	19,635	31,772	31,78	31,629	31,642	31,681	31,656	31,619	31,615	31,704	31,673	31,652			31,576	19,722	19,628	19,636
		61860	498,69																										514,03	497,93
		61920	498,46	12,158	19,624	19,636	31,788	31,788	31,636	31,671	31,668	31,681	31,636	31,627	31,713	31,684	31,664					19,629	19,633						514,03	497,93
		61980	498,16																										514,03	497,93
		62016		12,169	19,622	19,638	31,802	31,796	31,65	31,663	31,686	31,698	31,653	31,655	31,727	31,699	31,679			31,605	19,723	19,632	19,635
		62040	497,84																										514,03	497,93
		62100	497,91															8,12											514,03	497,93
		62112		12,185	19,623	19,631	31,806	31,818	31,658	31,67	31,71	31,706	31,665	31,654	31,738	31,709	31,689					19,631	19,63
		62160	497,92																										514,03	497,93
		62208		12,199	19,621	19,636	31,825	31,831	31,678	31,69	31,715	31,738	31,674	31,667	31,752	31,718	31,704			31,608	19,715	19,632	19,637
		62220	497,39																										514,03	497,93
		62280	497,42																										514,03	497,93
		62304		12,210	19,623	19,633	31,841	31,834	31,681	31,703	31,739	31,731	31,691	31,681	31,77	31,736	31,717					19,634	19,631
		62340	498,05																										514,03	497,93
		62400	497,53	12,231	19,624	19,635	31,855	31,867	31,699	31,742	31,738	31,759	31,691	31,695	31,781	31,745	31,731	8,12	0	31,654	19,708	19,631	19,633	-1,3	-1,61	-0,35	-0,11	-0,59	514,03	497,93	128,62
		62460	497,47																										514,03	497,93
		62496		12,238	19,621	19,632	31,861	31,868	31,716	31,729	31,755	31,757	31,711	31,701	31,79	31,758	31,740					19,632	19,632
		62520	498,87																										514,03	497,93
		62580	498,77																										514,03	497,93
		62592		12,256	19,623	19,632	31,887	31,879	31,736	31,746	31,757	31,78	31,741	31,736	31,804	31,771	31,759			31,692	19,714	19,63	19,634
		62640	497,91																										513,66	497,93
		62688		12,265	19,62	19,633	31,895	31,887	31,735	31,754	31,791	31,787	31,747	31,735	31,818	31,784	31,769					19,631	19,633
		62700	498,04															8,12											513,66	497,93
		62760	497,4																										513,66	497,93
		62784		12,288	19,622	19,633	31,92	31,911	31,755	31,766	31,786	31,808	31,746	31,755	31,83	31,807	31,782			31,7	19,716	19,63	19,632
		62820	498																										513,66	497,93
		62880	497,35	12,292	19,621	19,632	31,92	31,918	31,772	31,812	31,816	31,812	31,775	31,758	31,843	31,807	31,799					19,631	19,631						513,66	497,93
		62940	496,71																										513,66	497,93
		62976		12,298	19,62	19,631	31,922	31,925	31,775	31,805	31,821	31,831	31,782	31,772	31,854	31,824	31,808			31,73	19,724	19,63	19,631
		63000	497,09															8,11	0					-1,27	-1,59	-0,33	-0,07	-0,56	514,03	497,93	128,71
		63060	497,04																										514,03	497,93
		63072		12,319	19,619	19,628	31,942	31,942	31,806	31,829	31,824	31,845	31,788	31,789	31,869	31,835	31,823					19,631	19,633
		63120	497,05																										514,4	497,93
		63168		12,332	19,619	19,634	31,959	31,958	31,821	31,829	31,851	31,861	31,802	31,821	31,88	31,851	31,839			31,789	19,714	19,629	19,635
		63180	498,19																										514,4	497,93
		63240	498,9																										514,4	497,93
		63264		12,345	19,62	19,631	31,969	31,972	31,825	31,866	31,851	31,872	31,804	31,814	31,896	31,871	31,850					19,629	19,634
		63300	498,43															8,10											514,4	497,93
		63360	498,09	12,354	19,619	19,63	31,978	31,98	31,83	31,847	31,861	31,88	31,838	31,825	31,908	31,882	31,859			31,767	19,705	19,63	19,634						514,13	497,93
		63420	497,4																										514,13	497,93
		63456		12,371	19,621	19,63	31,998	31,994	31,856	31,869	31,896	31,892	31,858	31,85	31,918	31,881	31,877					19,632	19,634
		63480	496,72																										514,13	497,93
		63540	497,01																										514,13	497,93
		63552		12,379	19,621	19,628	32,003	32,005	31,86	31,871	31,894	31,901	31,852	31,868	31,929	31,902	31,885			31,786	19,707	19,631	19,633
		63600	497,11															8,10	0					-1,35	-1,64	-0,37	-0,13	-0,62	514,61	497,93	128,85
		63648		12,396	19,624	19,63	32,027	32,019	31,879	31,89	31,926	31,904	31,848	31,864	31,944	31,912	31,896					19,63	19,632
		63660	497,75																										514,61	497,93
		63720	497,74																										514,97	497,93
		63744		12,408	19,62	19,631	32,034	32,033	31,887	31,926	31,924	31,93	31,868	31,884	31,953	31,921	31,912			31,833	19,701	19,632	19,634
		63780	497,04																										514,97	497,93
		63840	496,95	12,418	19,623	19,63	32,045	32,044	31,897	31,923	31,944	31,955	31,894	31,896	31,967	31,937	31,927					19,631	19,633						515,29	497,93
		63900	497,63															8,07											515,29	497,93
		63936		12,425	19,623	19,63	32,055	32,048	31,911	31,941	31,942	31,951	31,915	31,901	31,98	31,943	31,935			31,848	19,704	19,631	19,633
		63960	497,48																										515,29	497,93
		64020	497,97																										515,29	497,93
		64032		12,444	19,622	19,629	32,066	32,073	31,914	31,93	31,969	31,96	31,927	31,952	31,99	31,964	31,951					19,632	19,636
		64080	498,38																										515,29	497,93
		64128		12,454	19,625	19,633	32,083	32,083	31,926	31,938	31,988	31,971	31,93	31,953	32,005	31,972	31,960			31,863	19,706	19,631	19,634
		64140	497,87																										515,29	497,93
		64200	498,4															8,08	0					-1,34	-1,64	-0,37	-0,13	-0,62	515,29	497,93	128,51
		64224		12,467	19,622	19,631	32,09	32,097	31,943	31,99	31,988	31,99	31,948	31,983	32,018	31,983	31,980					19,63	19,635
		64260	498,55																										515,29	497,93
		64320	497,4	12,472	19,622	19,632	32,099	32,1	31,958	32,01	31,981	32,001	31,959	32,005	32,028	31,989	31,991			31,906	19,717	19,631	19,632						514,92	497,93
		64380	498,46																										514,92	497,93
		64416		12,494	19,622	19,63	32,119	32,122	31,974	32,029	32,008	32,021	31,967	32,023	32,041	32,005	32,008					19,626	19,633
		64440	498,4																										514,92	497,93
		64500	497,34															8,07											514,92	497,93
		64512		12,502	19,624	19,633	32,126	32,136	31,977	31,993	32,023	32,02	31,979	32,034	32,227	32,015	32,033			31,928	19,72	19,631	19,633
		64560	497,27																										514,92	497,93
		64608		12,517	19,624	19,63	32,146	32,143	31,986	32,009	32,046	32,042	31,983	32,06	32,063	32,027	32,027					19,627	19,634
		64620	496,93																										514,92	497,93
		64680	497,03																										515,34	497,93
		64704		12,527	19,622	19,632	32,155	32,153	32	32,041	32,037	32,051	32,011	32,061	32,075	32,045	32,040			31,93	19,712	19,633	19,636
		64740	497,72																										515,34	497,93
		64800	497,36	12,538	19,624	19,634	32,17	32,164	32,008	32,075	32,053	32,069	32,017	32,081	32,092	32,048	32,055	8,06	0			19,632	19,631	-1,33	-1,63	-0,36	-0,12	-0,61	515,71	497,93	128,75
		64860	497,9																										515,71	497,93
		64896		12,539	19,623	19,632	32,163	32,169	32,02	32,042	32,058	32,087	32,049	32,097	32,101	32,064	32,065			31,972	19,714	19,632	19,636
		64920	497,45																										515,71	497,93
		64980	497,34																										515,71	497,93
		64992		12,555	19,624	19,634	32,183	32,185	32,035	32,07	32,075	32,092	32,06	32,097	32,115	32,082	32,078					19,632	19,635
		65040	497,62																										515,97	497,93
		65088		12,569	19,626	19,631	32,195	32,199	32,043	32,072	32,09	32,097	32,067	32,103	32,127	32,097	32,087			31,998	19,703	19,632	19,634
		65100	498,46															8,06											515,97	497,93
		65160	498,45																										515,97	497,93
		65184		12,581	19,622	19,632	32,207	32,209	32,059	32,073	32,1	32,127	32,073	32,165	32,14	32,1	32,105					19,634	19,633
		65220	497,61																										515,97	497,93
		65280	499,13	12,593	19,625	19,631	32,218	32,223	32,071	32,106	32,12	32,128	32,095	32,165	32,148	32,11	32,118			32,021	19,708	19,632	19,632						515,97	497,93
		65340	498,92																										515,97	497,93
		65376		12,604	19,625	19,636	32,234	32,236	32,081	32,121	32,125	32,133	32,105	32,166	32,205	32,171	32,138					19,631	19,634
		65400	497,99															8,06	0					-1,35	-1,65	-0,38	-0,13	-0,62	515,5	497,93	128,14
		65460	497,27																										515,5	497,93
		65472		12,616	19,622	19,631	32,241	32,244	32,087	32,118	32,137	32,155	32,104	32,169	32,207	32,148	32,141			32,058	19,713	19,632	19,634
		65520	498,22																										515,5	497,93
		65568		12,634	19,622	19,632	32,262	32,261	32,109	32,136	32,151	32,164	32,116	32,172	32,211	32,154	32,152					19,632	19,637
		65580	498,15																										515,5	497,93
		65640	497,63																										515,5	497,93
		65664		12,646	19,623	19,631	32,275	32,271	32,127	32,158	32,157	32,173	32,129	32,169	32,216	32,157	32,161			32,054	19,712	19,633	19,637
		65700	499,16															8,05											515,5	497,93
		65760	498,87	12,654	19,62	19,633	32,277	32,284	32,134	32,152	32,17	32,185	32,147	32,191	32,224	32,177	32,172					19,629	19,632						515,5	497,93
		65820	498,33																										515,5	497,93
		65856		12,662	19,623	19,631	32,291	32,287	32,136	32,154	32,182	32,201	32,162	32,197	32,231	32,196	32,182			32,094	19,713	19,631	19,633
		65880	499,12																										515,08	497,93
		65940	499,67																										515,08	497,93
		65952		12,678	19,622	19,631	32,301	32,308	32,146	32,186	32,193	32,209	32,163	32,205	32,241	32,192	32,192					19,63	19,633
		66000	498,61															8,04	0					-1,33	-1,63	-0,36	-0,12	-0,61	514,45	497,93	129,41
		66048		12,690	19,623	19,633	32,315	32,322	32,161	32,178	32,206	32,222	32,177	32,215	32,247	32,212	32,202			32,128	19,721	19,631	19,633
		66060	498,86																										514,45	497,93
		66120	498,79																										514,03	497,93
		66144		12,702	19,623	19,634	32,326	32,335	32,173	32,198	32,227	32,239	32,188	32,233	32,259	32,221	32,217					19,632	19,633
		66180	499,12																										514,03	497,93
		66240	498,4	12,711	19,621	19,629	32,336	32,336	32,181	32,227	32,23	32,25	32,195	32,237	32,27	32,229	32,227			32,148	19,72	19,63	19,639						513,61	497,93
		66300	497,63															8,03											513,61	497,93
		66336		12,732	19,62	19,628	32,358	32,355	32,189	32,212	32,241	32,257	32,216	32,252	32,283	32,247	32,237					19,629	19,634
		66360	498,5																										513,61	497,93
		66420	496,96																										513,61	497,93
		66432		12,745	19,621	19,625	32,365	32,371	32,199	32,224	32,258	32,27	32,22	32,264	32,292	32,258	32,248			32,158	19,711	19,63	19,636
		66480	497,46																										513,61	497,93
		66528		12,751	19,621	19,631	32,375	32,38	32,218	32,239	32,274	32,275	32,238	32,281	32,302	32,257	32,260					19,627	19,634
		66540	497,46																										513,61	497,93
		66600	498,07															8,03	0					-1,25	-1,54	-0,31	-0,04	-0,53	513,87	497,93	129,68
		66624		12,764	19,622	19,632	32,389	32,392	32,235	32,261	32,279	32,294	32,241	32,284	32,316	32,278	32,274			32,186	19,706	19,636	19,634
		66660	496,43																										513,87	497,93
		66720	497,32	12,776	19,621	19,635	32,405	32,404	32,244	32,27	32,289	32,3	32,268	32,295	32,324	32,289	32,285					19,632	19,634						514,18	497,93
		66780	497,5																										514,18	497,93
		66816		12,783	19,624	19,633	32,41	32,413	32,267	32,276	32,302	32,319	32,281	32,314	32,336	32,296	32,299			32,196	19,707	19,632	19,637
		66840	497,91																										514,18	497,93
		66900	499															8,02											514,18	497,93
		66912		12,796	19,621	19,632	32,423	32,422	32,27	32,296	32,323	32,328	32,284	32,315	32,348	32,318	32,310					19,631	19,634
		66960	499,8																										514,18	497,93
		67008		12,810	19,621	19,632	32,439	32,434	32,292	32,317	32,326	32,344	32,286	32,333	32,361	32,319	32,322			32,225	19,714	19,632	19,635
		67020	499,8																										514,18	497,93
		67080	498,49																										513,35	497,93
		67104		12,822	19,62	19,632	32,448	32,449	32,309	32,319	32,347	32,349	32,318	32,343	32,373	32,342	32,337					19,633	19,634
		67140	498,42																										513,35	497,93
		67200	497,69	12,832	19,622	19,632	32,46	32,457	32,313	32,328	32,354	32,365	32,326	32,36	32,386	32,336	32,346	8,01	0	32,253	19,719	19,632	19,635	-1,3	-1,61	-0,34	-0,1	-0,58	513,03	497,93	130,25
		67260	496,64																										513,03	497,93
		67296		12,845	19,623	19,632	32,469	32,476	32,319	32,365	32,367	32,376	32,332	32,367	32,399	32,358	32,360					19,63	19,635
		67320	497,11																										513,45	497,93
		67380	497,04																										513,45	497,93
		67392		12,854	19,621	19,63	32,477	32,483	32,327	32,388	32,376	32,389	32,341	32,383	32,408	32,378	32,374			32,29	19,721	19,629	19,636
		67440	497,33																										513,87	497,93
		67488		12,872	19,618	19,632	32,493	32,502	32,334	32,387	32,378	32,4	32,353	32,392	32,421	32,384	32,381					19,634	19,636
		67500	498,44															8,02											513,87	497,93
		67560	499,12																										513,87	497,93
		67584		12,880	19,623	19,631	32,509	32,505	32,359	32,392	32,39	32,395	32,37	32,404	32,431	32,401	32,393			32,292	19,729	19,633	19,636
		67620	498,92																										513,87	497,93
		67680	497,82	12,890	19,624	19,63	32,516	32,517	32,361	32,423	32,409	32,421	32,38	32,42	32,442	32,402	32,407					19,633	19,634						513,24	497,93
		67740	497,64																										513,24	497,93
		67776		12,902	19,626	19,631	32,532	32,528	32,378	32,424	32,417	32,428	32,398	32,436	32,456	32,422	32,420			32,338	19,733	19,63	19,632
		67800	497,4															8,00	0					-1,3	-1,61	-0,34	-0,09	-0,59	513,24	497,93	130,92
		67860	497,83																										513,24	497,93
		67872		12,918	19,623	19,633	32,546	32,545	32,396	32,42	32,438	32,451	32,401	32,443	32,469	32,428	32,431					19,633	19,636
		67920	498,1																										513,24	497,93
		67968		12,921	19,625	19,632	32,546	32,554	32,394	32,417	32,445	32,459	32,415	32,456	32,475	32,448	32,439			32,354	19,731	19,633	19,634
		67980	497,5																										513,24	497,93
Tue Nov 20 2018 07:41:03
