# Supplementary material for: Data from calorimetric decay heat measurements of five used PWR 17x17 nuclear fuel assemblies
Source: Data Brief. 2019 Dec 2;28:104917. doi: 10.1016/j.dib.2019.104917 (PMC6926112; doi:10.1016/j.dib.2019.104917)
Supplement: Multimedia component 1 [file mmc1.zip › Data/Calibration data from model measurements/EV_500W_2018-11-20.xlsx]

## Sheet: EV500W 2018-11-20
Tinfo1	Tinfo2	Logg_tid	T1	T2	T3	T4	T5	T6	T7	T8	T9	T10	T11	T12	T13	T14	T15	T16	T17	T18	T19	T20	T21	T22	T23	T24	T25	T26	T27	T28	T29	T30
KSN	EV500W 2018-11-20
Kalib. Temperaturstegringsprincipen	EV500W 2018-11-20
KA701	KA702
40	-82
0,00528	0,00520
KA703	KA704
-29	-239
0,00374	0,00517
KA705	KALIB.TEMP
-118	0,0
0,00538	FÖRSTÄRKNING
	007
			_251KA901_A_kW	_251KA509	_251KA501_B1	_251KA501_B2	_251KA502_B1	_251KA502_B2	_251KA511_B1	_251KA511_B2	_251KA511_B3	_251KA511_B4	_251KA511_B5	_251KA511_B6	_251KA511_B7	_251KA511_B8	_251KA511	_251KA751_Vikt	_251KA101	_251KA521_B1	_251KA522_B1	_251KA531_B1	_251KA531_B2	_251KA701	_251KA702	_251KA703	_251KA704	_251KA705	_251EA1	EA1_Börvärde	_251KA901_B_PA
			W	°C	°C	°C	°C	°C	°C	°C	°C	°C	°C	°C	°C	°C	°C	kg	bar	°C	°C	°C	°C	Gy/h	Gy/h	Gy/h	Gy/h	Gy/h	W	W	W
Tue Nov 20 2018 11:22:01		60	494																										507,26	494,68
		96		0,070	16,789	16,828	16,875	16,882	16,737	16,729	16,777	16,776	16,744	16,766	16,843	16,748	16,765					19,631	19,633
		120	494,09																										507,26	494,68
		180	494,95																										507,57	494,68
		192		-0,320	17,22	17,267	16,919	16,928	16,74	16,731	16,791	16,805	16,752	16,787	16,891	16,807	16,788			16,772	19,627	19,631	19,635
		240	495,47																										507,57	494,68
		288		-0,775	17,714	17,747	16,953	16,959	16,741	16,734	16,786	16,823	16,764	16,822	16,939	16,844	16,807					19,63	19,633
		300	495,37															9,62											507,57	494,68
		360	494,6																										507,57	494,68
		384		-1,177	18,156	18,186	16,991	16,996	16,753	16,746	16,801	16,862	16,778	16,865	16,976	16,889	16,834			16,795	19,624	19,631	19,634
		420	495,35																										507,57	494,68
		480	495,82	-1,482	18,503	18,528	17,033	17,033	16,776	16,768	16,843	16,889	16,793	16,882	17,013	16,921	16,861					19,63	19,631						507,57	494,68
		540	495,97																										507,1	494,68
		576		-1,695	18,756	18,779	17,07	17,074	16,786	16,799	16,899	16,921	16,83	16,936	17,05	16,944	16,896			16,812	19,624	19,631	19,633
		600	495,38															9,46	0					-1,32	-1,62	-0,35	-0,1	-0,59	507,1	494,68	129,73
		660	495,59																										506,63	494,68
		672		-1,849	18,944	18,961	17,099	17,107	16,814	16,856	16,958	16,941	16,836	16,961	17,089	17,001	16,932					19,632	19,633
		720	494,2																										506,63	494,68
		768		-1,962	19,087	19,102	17,129	17,137	16,829	16,908	16,947	17,005	16,888	16,959	17,126	17,039	16,963			16,886	19,624	19,632	19,632
		780	493,89																										506,63	494,68
		840	494,46																										506,63	494,68
		864		-2,018	19,192	19,21	17,183	17,182	16,86	16,952	17,051	17,009	16,9	16,936	17,16	17,087	16,994					19,631	19,632
		900	495,31															9,32											506,63	494,68
		960	495,08	-2,068	19,279	19,288	17,214	17,218	16,918	17,066	17,025	17,104	16,952	16,943	17,201	17,127	17,042			16,977	19,623	19,63	19,629						506,63	494,68
		1020	494,19																										506,63	494,68
		1056		-2,093	19,34	19,353	17,248	17,258	17,017	17,03	17,107	17,085	16,977	16,982	17,246	17,168	17,077					19,63	19,634
		1080	493,83																										506,63	494,68
		1140	493,5																										507,1	494,68
		1152		-2,163	19,396	19,407	17,24	17,238	17,021	17,055	17,097	17,053	17,055	17,036	17,281	17,212	17,101			17,01	19,62	19,632	19,634
		1200	494,22															9,19	0					-1,29	-1,59	-0,33	-0,07	-0,55	507,1	494,68	129,65
		1248		-2,136	19,435	19,448	17,303	17,309	17,126	17,102	17,14	17,121	17,108	17,089	17,31	17,21	17,151					19,632	19,632
		1260	493,49																										507,1	494,68
		1320	493,1																										507,1	494,68
		1344		-2,134	19,471	19,483	17,342	17,345	17,132	17,141	17,191	17,16	17,164	17,118	17,346	17,257	17,189			17,105	19,622	19,631	19,631
		1380	493,99																										507,62	494,68
		1440	495,21	-2,144	19,497	19,511	17,354	17,367	17,185	17,157	17,19	17,177	17,179	17,254	17,381	17,282	17,226					19,632	19,634						507,62	494,68
		1500	495,8															9,07											507,62	494,68
		1536		-2,106	19,521	19,53	17,422	17,417	17,216	17,211	17,265	17,272	17,18	17,293	17,427	17,333	17,275			17,13	19,621	19,631	19,635
		1560	495,6																										507,62	494,68
		1620	495,64																										507,04	494,68
		1632		-2,097	19,537	19,547	17,446	17,444	17,221	17,227	17,284	17,302	17,196	17,288	17,459	17,366	17,293					19,629	19,632
		1680	495,45																										507,04	494,68
		1728		-2,065	19,55	19,558	17,485	17,492	17,253	17,25	17,342	17,333	17,217	17,323	17,504	17,396	17,327			17,234	19,618	19,634	19,633
		1740	495																										506,68	494,68
		1800	494,21															8,98	0					-1,32	-1,63	-0,36	-0,11	-0,61	506,68	494,68	129,52
		1824		-2,039	19,563	19,572	17,521	17,535	17,254	17,33	17,319	17,412	17,236	17,366	17,541	17,428	17,361					19,631	19,631
		1860	494,76																										506,68	494,68
		1920	494,71	-2,017	19,568	19,58	17,554	17,56	17,277	17,344	17,368	17,423	17,269	17,331	17,584	17,468	17,383			17,284	19,617	19,633	19,634						506,68	494,68
		1980	494,13																										506,68	494,68
		2016		-1,989	19,579	19,587	17,593	17,594	17,317	17,414	17,405	17,474	17,331	17,341	17,628	17,497	17,426					19,629	19,632
		2040	494,75																										506,68	494,68
		2100	494,15															8,88											506,68	494,68
		2112		-1,969	19,585	19,595	17,617	17,624	17,36	17,415	17,496	17,399	17,352	17,402	17,67	17,548	17,455			17,347	19,616	19,631	19,634
		2160	494,1																										506,68	494,68
		2208		-1,947	19,587	19,598	17,643	17,647	17,455	17,424	17,47	17,447	17,43	17,421	17,694	17,572	17,489					19,63	19,63
		2220	494,86																										506,68	494,68
		2280	494,75																										506,68	494,68
		2304		-1,904	19,592	19,6	17,691	17,693	17,491	17,489	17,52	17,56	17,488	17,465	17,74	17,613	17,546			17,432	19,617	19,63	19,633
		2340	494,41																										506,68	494,68
		2400	494,24	-1,880	19,596	19,602	17,719	17,719	17,489	17,52	17,59	17,54	17,524	17,536	17,776	17,642	17,577	8,80	0			19,631	19,633	-1,31	-1,61	-0,35	-0,1	-0,59	506,68	494,68	129,81
		2460	494,45																										506,68	494,68
		2496		-1,853	19,598	19,608	17,743	17,758	17,512	17,542	17,586	17,609	17,522	17,596	17,808	17,678	17,607			17,482	19,613	19,631	19,632
		2520	494,1																										506,68	494,68
		2580	494,12																										506,99	494,68
		2592		-1,808	19,601	19,608	17,795	17,797	17,563	17,559	17,632	17,637	17,531	17,627	17,848	17,714	17,639					19,63	19,633
		2640	494,62																										506,99	494,68
		2688		-1,774	19,601	19,611	17,827	17,837	17,589	17,643	17,708	17,662	17,544	17,582	17,898	17,738	17,670			17,553	19,618	19,629	19,63
		2700	495,06															8,73											506,99	494,68
		2760	494,59																										506,99	494,68
		2784		-1,751	19,603	19,615	17,853	17,863	17,592	17,672	17,681	17,739	17,596	17,685	17,933	17,773	17,709					19,626	19,629
		2820	495,39																										506,99	494,68
		2880	494,68	-1,708	19,603	19,615	17,896	17,906	17,62	17,683	17,713	17,765	17,636	17,683	17,975	17,813	17,736			17,611	19,621	19,629	19,63						506,99	494,68
		2940	494,4																										506,99	494,68
		2976		-1,678	19,606	19,615	17,928	17,936	17,647	17,721	17,734	17,811	17,676	17,716	18,014	17,848	17,771					19,628	19,632
		3000	494,62															8,65	0					-1,3	-1,61	-0,34	-0,09	-0,58	506,99	494,68	129,93
		3060	494,83																										506,99	494,68
		3072		-1,648	19,607	19,616	17,96	17,968	17,707	17,738	17,833	17,787	17,731	17,743	18,054	17,894	17,811			17,662	19,621	19,628	19,629
		3120	495,6																										506,99	494,68
		3168		-1,656	19,607	19,618	17,956	17,958	17,717	17,769	17,784	17,76	17,813	17,789	18,079	17,931	17,830					19,627	19,63
		3180	494,98																										506,63	494,68
		3240	493,99																										506,63	494,68
		3264		-1,580	19,608	19,618	18,03	18,035	17,815	17,847	17,862	17,863	17,813	17,908	18,106	17,952	17,896			17,762	19,62	19,627	19,63
		3300	495,17															8,59											506,63	494,68
		3360	494,65	-1,567	19,609	19,619	18,048	18,047	17,84	17,859	17,885	17,909	17,834	17,927	18,139	17,974	17,921					19,628	19,631						506,63	494,68
		3420	493,46																										506,63	494,68
		3456		-1,524	19,61	19,621	18,09	18,094	17,906	17,889	17,937	17,942	17,843	17,937	18,177	18,006	17,955			17,829	19,621	19,628	19,63
		3480	494,39																										506,63	494,68
		3540	495,09																										506,63	494,68
		3552		-1,488	19,61	19,621	18,123	18,132	17,915	17,926	18,004	17,961	17,859	17,922	18,243	18,041	17,984					19,628	19,631
		3600	494,97															8,54	0					-1,28	-1,58	-0,33	-0,06	-0,56	506,63	494,68	129,81
		3648		-1,453	19,609	19,62	18,161	18,162	17,908	17,94	17,964	18,061	17,896	17,962	18,265	18,07	18,008			17,865	19,621	19,628	19,63
		3660	495,33																										506,31	494,68
		3720	495,91																										506,31	494,68
		3744		-1,409	19,612	19,622	18,207	18,209	17,947	18,002	18,037	18,078	17,942	17,945	18,302	18,117	18,046					19,629	19,63
		3780	494,81																										506,31	494,68
		3840	494,68	-1,390	19,612	19,622	18,231	18,222	17,984	18,046	18,076	18,049	17,963	17,986	18,338	18,155	18,075			17,939	19,62	19,633	19,631						506,31	494,68
		3900	494,57															8,49											506,31	494,68
		3936		-1,341	19,612	19,623	18,275	18,278	18,016	18,042	18,101	18,137	17,995	18,026	18,369	18,186	18,109					19,631	19,634
		3960	494,61																										506,31	494,68
		4020	494,57																										506,31	494,68
		4032		-1,309	19,612	19,622	18,31	18,306	18,08	18,083	18,164	18,131	18,06	18,04	18,405	18,215	18,147			17,997	19,618	19,629	19,632
		4080	494,76																										506,31	494,68
		4128		-1,300	19,614	19,624	18,318	18,32	18,115	18,099	18,15	18,122	18,119	18,107	18,44	18,248	18,175					19,629	19,63
		4140	494,77																										506,31	494,68
		4200	494,35															8,45	0					-1,3	-1,61	-0,34	-0,09	-0,58	506,31	494,68	129,47
		4224		-1,263	19,615	19,621	18,347	18,363	18,174	18,15	18,177	18,165	18,133	18,178	18,467	18,279	18,215			18,052	19,617	19,63	19,63
		4260	493,27																										506,31	494,68
		4320	492,07	-1,226	19,612	19,623	18,387	18,396	18,187	18,176	18,237	18,228	18,157	18,208	18,503	18,307	18,250					19,626	19,632						506,31	494,68
		4380	492,4																										507,31	494,68
		4416		-1,210	19,613	19,624	18,408	18,409	18,213	18,195	18,225	18,249	18,207	18,199	18,535	18,335	18,270			18,156	19,62	19,627	19,631
		4440	492,72																										507,31	494,68
		4500	493,31															8,41											508,41	494,68
		4512		-1,157	19,613	19,623	18,465	18,458	18,23	18,252	18,289	18,313	18,232	18,233	18,553	18,377	18,310					19,63	19,633
		4560	494,02																										508,41	494,68
		4608		-1,119	19,613	19,624	18,495	18,504	18,275	18,271	18,357	18,355	18,253	18,252	18,589	18,403	18,344			18,19	19,619	19,629	19,631
		4620	493,41																										508,99	494,68
		4680	494,49																										508,99	494,68
		4704		-1,098	19,612	19,622	18,515	18,523	18,283	18,385	18,36	18,347	18,296	18,277	18,634	18,428	18,376					19,631	19,632
		4740	494,34																										509,35	494,68
		4800	494,43	-1,067	19,616	19,623	18,552	18,554	18,308	18,354	18,375	18,403	18,344	18,312	18,665	18,487	18,406	8,37	0	18,273	19,621	19,629	19,631	-1,31	-1,62	-0,35	-0,1	-0,59	509,35	494,68	128,09
		4860	493,98																										509,35	494,68
		4896		-1,048	19,612	19,625	18,569	18,571	18,33	18,351	18,426	18,407	18,393	18,357	18,7	18,501	18,433					19,629	19,632
		4920	494,46																										509,35	494,68
		4980	495,32																										509,35	494,68
		4992		-0,992	19,613	19,623	18,624	18,627	18,422	18,391	18,46	18,448	18,443	18,415	18,73	18,532	18,480			18,373	19,62	19,627	19,632
		5040	494,69																										509,35	494,68
		5088		-0,977	19,614	19,623	18,645	18,638	18,418	18,429	18,451	18,474	18,469	18,489	18,764	18,517	18,501					19,628	19,631
		5100	495,16															8,34											509,35	494,68
		5160	494,12																										509,35	494,68
		5184		-0,928	19,613	19,623	18,685	18,694	18,473	18,484	18,514	18,525	18,487	18,568	18,799	18,595	18,556			18,434	19,62	19,628	19,63
		5220	494,17																										509,35	494,68
		5280	494,24	-0,912	19,613	19,626	18,708	18,707	18,477	18,5	18,57	18,538	18,499	18,579	18,834	18,631	18,578					19,63	19,631						509,35	494,68
		5340	493,81																										509,35	494,68
		5376		-0,872	19,613	19,624	18,746	18,747	18,512	18,509	18,59	18,608	18,536	18,614	18,722	18,659	18,594			18,468	19,619	19,629	19,632
		5400	494,31															8,33	0					-1,29	-1,6	-0,34	-0,08	-0,57	509,35	494,68	128,43
		5460	494,57																										509,62	494,68
		5472		-0,832	19,613	19,628	18,786	18,791	18,571	18,554	18,626	18,667	18,558	18,658	18,757	18,691	18,635					19,628	19,632
		5520	494,59																										509,62	494,68
		5568		-0,801	19,614	19,624	18,82	18,817	18,604	18,568	18,613	18,701	18,575	18,689	18,792	18,714	18,657			18,568	19,619	19,631	19,632
		5580	494,47																										509,62	494,68
		5640	494,84																										509,62	494,68
		5664		-0,769	19,61	19,624	18,848	18,848	18,599	18,602	18,67	18,721	18,612	18,688	18,826	18,759	18,685					19,627	19,634
		5700	494,96															8,30											509,62	494,68
		5760	495,49	-0,736	19,614	19,623	18,883	18,882	18,592	18,659	18,684	18,768	18,628	18,673	18,86	18,785	18,706			18,611	19,617	19,63	19,633						509,62	494,68
		5820	495,47																										509,62	494,68
		5856		-0,702	19,612	19,623	18,915	18,916	18,645	18,662	18,733	18,768	18,676	18,733	18,893	18,83	18,742					19,631	19,632
		5880	495,28																										509,62	494,68
		5940	495																										509,3	494,68
		5952		-0,664	19,612	19,619	18,948	18,956	18,695	18,729	18,811	18,771	18,679	18,715	18,93	18,867	18,775			18,654	19,618	19,631	19,632
		6000	494,74															8,27	0					-1,36	-1,66	-0,38	-0,13	-0,63	509,3	494,68	128,54
		6048		-0,641	19,615	19,623	18,977	18,979	18,721	18,761	18,822	18,85	18,735	18,777	18,962	18,894	18,815					19,627	19,636
		6060	494,28																										509,3	494,68
		6120	494,34																										509,3	494,68
		6144		-0,606	19,614	19,625	19,017	19,011	18,78	18,796	18,88	18,834	18,797	18,755	18,995	18,944	18,848			18,733	19,618	19,63	19,634
		6180	494,79																										509,3	494,68
		6240	494,45	-0,597	19,613	19,623	19,016	19,025	18,809	18,809	18,829	18,843	18,862	18,796	19,02	18,976	18,868					19,631	19,632						509,3	494,68
		6300	495,69															8,25											509,3	494,68
		6336		-0,553	19,618	19,623	19,063	19,072	18,873	18,865	18,902	18,885	18,89	18,861	19,046	18,991	18,914			18,81	19,621	19,63	19,632
		6360	495,61																										509,3	494,68
		6420	496,51																										509,3	494,68
		6432		-0,520	19,614	19,622	19,095	19,101	18,912	18,904	18,931	18,93	18,921	18,884	19,075	19,003	18,945					19,632	19,634
		6480	495,74																										509,3	494,68
		6528		-0,485	19,616	19,623	19,136	19,133	18,936	18,95	18,982	18,976	18,939	18,983	19,115	19,04	18,990			18,871	19,619	19,63	19,633
		6540	495,84																										508,73	494,68
		6600	495,04															8,23	0					-1,3	-1,61	-0,34	-0,1	-0,58	508,73	494,68	127,82
		6624		-0,451	19,613	19,623	19,161	19,173	18,983	18,976	19,016	18,989	18,957	19,036	19,142	19,088	19,023					19,632	19,632
		6660	495,45																										508,41	494,68
		6720	494,62	-0,418	19,614	19,622	19,2	19,201	19,009	18,994	19,033	19,068	18,964	19,054	19,178	19,106	19,051			18,93	19,622	19,632	19,629						508,41	494,68
		6780	493,94																										508,41	494,68
		6816		-0,375	19,613	19,62	19,237	19,247	19,016	19,031	19,117	19,071	18,98	19,093	19,211	19,141	19,083					19,629	19,636
		6840	493,67																										508,41	494,68
		6900	494,08															8,22											508,78	494,68
		6912		-0,341	19,609	19,626	19,271	19,281	19,027	19,052	19,106	19,138	19,032	19,089	19,247	19,172	19,108			19,011	19,621	19,625	19,633
		6960	494,3																										508,78	494,68
		7008		-0,321	19,613	19,621	19,293	19,3	19,045	19,109	19,112	19,172	19,053	19,116	19,277	19,201	19,136					19,63	19,633
		7020	495,36																										508,78	494,68
		7080	494,96																										508,78	494,68
		7104		-0,284	19,614	19,623	19,332	19,336	19,144	19,163	19,171	19,168	19,114	19,114	19,312	19,24	19,178			19,053	19,623	19,63	19,632
		7140	494,23																										508,78	494,68
		7200	494,48	-0,272	19,612	19,621	19,346	19,342	19,119	19,159	19,166	19,195	19,154	19,157	19,339	19,275	19,195	8,20	0			19,636	19,631	-1,34	-1,63	-0,36	-0,11	-0,6	508,78	494,68	127,74
		7260	494,51																										508,78	494,68
		7296		-0,229	19,613	19,621	19,387	19,39	19,168	19,165	19,229	19,199	19,167	19,195	19,367	19,316	19,226			19,116	19,625	19,628	19,632
		7320	494,63																										508,78	494,68
		7380	494,26																										508,78	494,68
		7392		-0,199	19,613	19,623	19,416	19,423	19,194	19,191	19,283	19,281	19,245	19,219	19,395	19,341	19,269					19,629	19,632
		7440	495																										508,78	494,68
		7488		-0,176	19,611	19,62	19,436	19,443	19,228	19,231	19,275	19,297	19,269	19,257	19,427	19,367	19,294			19,174	19,624	19,628	19,632
		7500	494,19															8,19											508,78	494,68
		7560	494,41																										508,78	494,68
		7584		-0,146	19,612	19,621	19,468	19,473	19,28	19,273	19,325	19,305	19,284	19,269	19,462	19,408	19,326					19,629	19,632
		7620	494,27																										508,78	494,68
		7680	493,5	-0,092	19,612	19,622	19,527	19,523	19,351	19,305	19,375	19,364	19,326	19,294	19,491	19,435	19,368			19,279	19,625	19,632	19,633						508,78	494,68
		7740	494,16																										509,2	494,68
		7776		-0,068	19,611	19,621	19,549	19,547	19,345	19,345	19,4	19,397	19,34	19,31	19,523	19,469	19,391					19,63	19,632
		7800	494,7															8,17	0					-1,3	-1,61	-0,35	-0,09	-0,58	509,2	494,68	128,16
		7860	494,34																										509,2	494,68
		7872		-0,029	19,609	19,62	19,585	19,585	19,38	19,348	19,414	19,445	19,37	19,368	19,556	19,495	19,422			19,305	19,626	19,628	19,632
		7920	494,74																										509,2	494,68
		7968		-0,006	19,612	19,62	19,607	19,612	19,407	19,39	19,46	19,466	19,401	19,396	19,592	19,537	19,456					19,629	19,633
		7980	494,4																										509,2	494,68
		8040	494,7																										509,2	494,68
		8064		0,030	19,603	19,613	19,635	19,641	19,413	19,432	19,485	19,488	19,428	19,434	19,618	19,566	19,483			19,375	19,627	19,63	19,633
		8100	494,45															8,16											509,2	494,68
		8160	494,32	0,071	19,609	19,62	19,682	19,688	19,469	19,46	19,548	19,519	19,471	19,433	19,65	19,602	19,519					19,628	19,632						509,2	494,68
		8220	494,14																										509,2	494,68
		8256		0,096	19,611	19,621	19,713	19,711	19,486	19,477	19,524	19,58	19,481	19,482	19,692	19,629	19,544			19,418	19,629	19,631	19,632
		8280	493,83																										509,2	494,68
		8340	493,3																										509,62	494,68
		8352		0,111	19,611	19,622	19,723	19,733	19,503	19,525	19,589	19,574	19,503	19,495	19,717	19,668	19,572					19,63	19,633
		8400	494,11															8,16	0					-1,34	-1,64	-0,37	-0,13	-0,62	509,62	494,68	128,05
		8448		0,164	19,61	19,62	19,779	19,78	19,568	19,569	19,607	19,655	19,531	19,526	19,752	19,687	19,612			19,495	19,628	19,632	19,632
		8460	494,49																										510,09	494,68
		8520	495,46																										510,09	494,68
		8544		0,193	19,605	19,627	19,808	19,811	19,6	19,607	19,679	19,632	19,606	19,587	19,786	19,728	19,653					19,63	19,633
		8580	495,63																										510,09	494,68
		8640	494,94	0,204	19,608	19,621	19,821	19,817	19,607	19,617	19,677	19,672	19,607	19,582	19,816	19,767	19,668			19,533	19,628	19,631	19,633						510,09	494,68
		8700	495,75															8,16											509,78	494,68
		8736		0,256	19,611	19,623	19,87	19,876	19,68	19,637	19,688	19,73	19,619	19,636	19,846	19,797	19,704					19,63	19,634
		8760	494,5																										509,78	494,68
		8820	495,15																										509,51	494,68
		8832		0,292	19,612	19,62	19,903	19,912	19,682	19,684	19,764	19,746	19,644	19,681	19,877	19,826	19,738			19,622	19,628	19,631	19,633
		8880	493,77																										509,51	494,68
		8928		0,314	19,612	19,62	19,924	19,936	19,728	19,778	19,747	19,811	19,683	19,678	19,913	19,791	19,766					19,63	19,634
		8940	494,42																										509,51	494,68
		9000	494,3															8,15	0					-1,29	-1,59	-0,33	-0,07	-0,56	509,51	494,68	128,12
		9024		0,352	19,614	19,621	19,972	19,967	19,747	19,761	19,815	19,817	19,752	19,697	19,943	19,876	19,801			19,66	19,63	19,632	19,634
		9060	493,88																										509,51	494,68
		9120	494,38	0,360	19,613	19,622	19,977	19,979	19,77	19,763	19,828	19,821	19,759	19,777	20,148	19,916	19,848					19,632	19,636						509,51	494,68
		9180	495,68																										509,51	494,68
		9216		0,386	19,612	19,622	19,995	20,012	19,813	19,797	19,862	19,841	19,805	19,791	19,996	19,94	19,856			19,696	19,631	19,631	19,634
		9240	495,37																										509,51	494,68
		9300	494,61															8,14											509,15	494,68
		9312		0,425	19,613	19,622	20,046	20,039	19,88	19,864	19,89	19,864	19,847	19,829	20,126	19,979	19,910					19,632	19,635
		9360	494,32																										509,15	494,68
		9408		0,454	19,61	19,622	20,07	20,071	19,897	19,899	19,934	19,91	19,851	19,834	20,056	19,998	19,922			19,794	19,631	19,635	19,635
		9420	495																										509,15	494,68
		9480	495,03																										509,15	494,68
		9504		0,495	19,616	19,622	20,112	20,117	19,951	19,914	19,974	19,957	19,921	19,882	20,086	20,038	19,965					19,633	19,635
		9540	494,55																										509,15	494,68
		9600	494,84	0,520	19,614	19,623	20,135	20,142	19,963	19,934	19,964	20,003	19,95	19,918	20,139	20,059	19,991	8,14	0	19,874	19,631	19,634	19,635	-1,3	-1,61	-0,34	-0,09	-0,58	509,15	494,68	128,3
		9660	494,47																										509,15	494,68
		9696		0,558	19,612	19,623	20,172	20,178	19,975	19,988	20,034	19,999	19,976	20,011	20,161	20,07	20,027					19,631	19,635
		9720	494,11																										509,15	494,68
		9780	493,88																										509,41	494,68
		9792		0,573	19,613	19,622	20,189	20,193	20,014	20,02	20,047	20,013	19,993	20,027	20,182	20,123	20,052			19,942	19,631	19,631	19,632
		9840	494,33																										509,41	494,68
		9888		0,614	19,613	19,623	20,23	20,234	20,037	20,046	20,07	20,071	20,024	20,045	20,205	20,154	20,082					19,632	19,636
		9900	494,24															8,12											509,41	494,68
		9960	494,29																										509,41	494,68
		9984		0,639	19,613	19,623	20,254	20,26	20,065	20,062	20,094	20,105	20,069	20,066	20,234	20,175	20,109			20,04	19,632	19,632	19,634
		10020	493,88																										509,41	494,68
		10080	494,56	0,683	19,611	19,623	20,3	20,3	20,075	20,107	20,13	20,166	20,067	20,094	20,267	20,209	20,139					19,632	19,633						509,41	494,68
		10140	493,71																										509,67	494,68
		10176		0,716	19,614	19,623	20,336	20,333	20,093	20,113	20,195	20,174	20,116	20,1	20,298	20,226	20,164			20,054	19,633	19,631	19,634
		10200	494,8															8,12	0					-1,31	-1,61	-0,35	-0,09	-0,58	509,67	494,68	128,32
		10260	495,38																										509,67	494,68
		10272		0,739	19,612	19,621	20,346	20,364	20,102	20,137	20,193	20,212	20,164	20,141	20,335	20,27	20,194					19,632	19,638
		10320	494,6																										509,67	494,68
		10368		0,767	19,614	19,625	20,384	20,388	20,131	20,148	20,215	20,257	20,164	20,163	20,363	20,305	20,218			20,118	19,637	19,632	19,635
		10380	494,87																										509,67	494,68
		10440	495,03																										509,67	494,68
		10464		0,790	19,612	19,623	20,404	20,41	20,158	20,184	20,263	20,228	20,196	20,211	20,394	20,338	20,247					19,633	19,635
		10500	493,85															8,12											509,67	494,68
		10560	494,7	0,815	19,615	19,624	20,433	20,435	20,244	20,213	20,255	20,261	20,257	20,224	20,415	20,375	20,281			20,192	19,635	19,63	19,632						509,67	494,68
		10620	493,61																										509,67	494,68
		10656		0,860	19,616	19,625	20,479	20,483	20,298	20,285	20,334	20,331	20,272	20,245	20,451	20,391	20,326					19,635	19,632
		10680	493,9																										509,67	494,68
		10740	494,04																										510,14	494,68
		10752		0,896	19,611	19,625	20,508	20,52	20,312	20,299	20,367	20,358	20,294	20,275	20,484	20,426	20,352			20,253	19,636	19,634	19,633
		10800	495,4															8,11	0					-1,33	-1,63	-0,35	-0,1	-0,6	510,14	494,68	128,42
		10848		0,918	19,616	19,625	20,54	20,537	20,332	20,318	20,375	20,399	20,304	20,304	20,515	20,461	20,376					19,633	19,632
		10860	495,96																										510,14	494,68
		10920	495,56																										510,14	494,68
		10944		0,960	19,616	19,624	20,577	20,582	20,369	20,366	20,39	20,456	20,336	20,326	20,55	20,476	20,409			20,289	19,635	19,631	19,633
		10980	495,03																										509,62	494,68
		11040	495,79	0,988	19,614	19,627	20,605	20,612	20,396	20,442	20,478	20,456	20,379	20,356	20,58	20,516	20,450					19,631	19,638						509,62	494,68
		11100	495,16															8,10											509,2	494,68
		11136		1,002	19,616	19,624	20,62	20,624	20,444	20,421	20,429	20,456	20,449	20,433	20,61	20,559	20,475			20,338	19,637	19,628	19,632
		11160	494,1																										509,2	494,68
		11220	494,14																										509,2	494,68
		11232		1,027	19,619	19,624	20,647	20,651	20,455	20,435	20,493	20,473	20,451	20,484	20,634	20,587	20,501					19,631	19,635
		11280	494,68																										509,2	494,68
		11328		1,058	19,615	19,629	20,674	20,686	20,491	20,468	20,514	20,535	20,457	20,476	20,661	20,613	20,527			20,409	19,637	19,632	19,634
		11340	494,27																										509,2	494,68
		11400	494,51															8,10	0					-1,29	-1,6	-0,34	-0,07	-0,57	509,2	494,68	128,34
		11424		1,110	19,616	19,628	20,728	20,735	20,522	20,52	20,595	20,577	20,485	20,49	20,696	20,633	20,565					19,631	19,633
		11460	493,88																										509,2	494,68
		11520	493,9	1,126	19,617	19,63	20,745	20,755	20,542	20,558	20,594	20,603	20,531	20,52	20,727	20,654	20,591			20,474	19,637	19,629	19,634						509,2	494,68
		11580	494,25																										509,62	494,68
		11616		1,161	19,616	19,625	20,775	20,788	20,568	20,573	20,615	20,608	20,573	20,553	20,755	20,694	20,617					19,63	19,634
		11640	494,72																										509,62	494,68
		11700	494,19															8,09											509,88	494,68
		11712		1,172	19,614	19,627	20,786	20,799	20,634	20,59	20,617	20,637	20,618	20,568	20,78	20,736	20,647			20,535	19,633	19,634	19,633
		11760	494,1																										509,88	494,68
		11808		1,212	19,616	19,626	20,828	20,839	20,618	20,646	20,677	20,688	20,648	20,607	20,815	20,757	20,682					19,628	19,633
		11820	493,47																										510,25	494,68
		11880	494,36																										510,25	494,68
		11904		1,244	19,617	19,63	20,864	20,872	20,678	20,676	20,738	20,699	20,684	20,668	20,842	20,786	20,721			20,605	19,642	19,633	19,629
		11940	494,77																										510,51	494,68
		12000	495,51	1,264	19,618	19,626	20,881	20,89	20,688	20,68	20,718	20,746	20,722	20,691	20,872	20,809	20,741	8,09	0			19,632	19,631	-1,34	-1,64	-0,37	-0,12	-0,61	510,51	494,68	128,24
		12060	495,38																										510,25	494,68
		12096		1,307	19,615	19,624	20,923	20,931	20,7	20,715	20,786	20,756	20,73	20,767	20,9	20,806	20,770			20,704	19,641	19,632	19,633
		12120	495,56																										510,25	494,68
		12180	495,37																										509,78	494,68
		12192		1,335	19,614	19,626	20,954	20,956	20,738	20,738	20,817	20,809	20,747	20,783	20,93	20,883	20,806					19,631	19,632
		12240	493,45																										509,78	494,68
		12288		1,367	19,616	19,627	20,987	20,99	20,761	20,781	20,842	20,845	20,746	20,811	20,968	20,91	20,833			20,789	19,639	19,629	19,634
		12300	494,28															8,07											509,78	494,68
		12360	494,95																										509,78	494,68
		12384		1,401	19,616	19,626	21,024	21,02	20,773	20,854	20,858	20,906	20,766	20,82	20,993	20,938	20,863					19,631	19,632
		12420	495,22																										509,78	494,68
		12480	494,68	1,433	19,615	19,626	21,052	21,055	20,791	20,827	20,878	20,92	20,811	20,827	21,024	20,97	20,881			20,802	19,641	19,631	19,633						509,78	494,68
		12540	494,56																										509,78	494,68
		12576		1,467	19,613	19,628	21,085	21,089	20,852	20,908	20,925	20,949	20,834	20,837	21,057	20,985	20,918					19,631	19,633
		12600	494,05															8,08	0					-1,3	-1,61	-0,34	-0,09	-0,58	509,78	494,68	128,43
		12660	493,78																										509,78	494,68
		12672		1,507	19,611	19,627	21,122	21,13	20,882	20,939	20,955	20,984	20,879	20,875	21,088	21,036	20,955			20,834	19,642	19,629	19,632
		12720	494,24																										509,78	494,68
		12768		1,510	19,62	19,623	21,129	21,134	20,973	20,91	20,946	20,99	20,956	20,914	21,12	21,063	20,984					19,63	19,632
		12780	495,25																										510,04	494,68
		12840	495,56																										510,04	494,68
		12864		1,544	19,619	19,625	21,168	21,164	20,959	20,959	21,014	20,99	20,988	20,938	21,141	21,092	21,010			20,916	19,639	19,63	19,635
		12900	494,51															8,08											509,72	494,68
		12960	495,14	1,560	19,615	19,625	21,174	21,186	21,002	20,983	21,012	21,009	21,019	20,967	21,164	21,124	21,035					19,634	19,631						509,72	494,68
		13020	494,21																										509,72	494,68
		13056		1,604	19,616	19,626	21,222	21,229	21,053	21,04	21,056	21,087	21,047	21,008	21,194	21,144	21,079			20,962	19,644	19,631	19,631
		13080	494,22																										509,72	494,68
		13140	494,62																										509,72	494,68
		13152		1,635	19,616	19,626	21,252	21,26	21,066	21,076	21,113	21,094	21,073	21,032	21,224	21,173	21,106					19,632	19,632
		13200	494,99															8,07	0					-1,31	-1,61	-0,34	-0,09	-0,58	509,72	494,68	128,83
		13248		1,667	19,614	19,628	21,289	21,287	21,095	21,094	21,128	21,143	21,096	21,066	21,255	21,198	21,134			21,032	19,643	19,631	19,634
		13260	495,55																										509,72	494,68
		13320	494,79																										509,72	494,68
		13344		1,688	19,616	19,627	21,306	21,313	21,138	21,117	21,126	21,148	21,139	21,1	21,282	21,237	21,161					19,632	19,634
		13380	494,64																										509,72	494,68
		13440	493,99	1,721	19,616	19,625	21,338	21,345	21,149	21,141	21,157	21,195	21,161	21,177	21,314	21,255	21,194			21,121	19,644	19,632	19,635						509,72	494,68
		13500	494,05															8,06											509,72	494,68
		13536		1,746	19,615	19,626	21,366	21,366	21,168	21,168	21,229	21,211	21,165	21,207	21,346	21,28	21,222					19,631	19,634
		13560	493,95																										509,72	494,68
		13620	493,13																										510,14	494,68
		13632		1,780	19,614	19,625	21,403	21,396	21,189	21,185	21,251	21,284	21,182	21,261	21,374	21,307	21,254			21,177	19,645	19,63	19,634
		13680	493,47																										510,14	494,68
		13728		1,817	19,615	19,625	21,431	21,442	21,206	21,242	21,294	21,293	21,223	21,246	21,408	21,345	21,282					19,633	19,634
		13740	493,63																										510,83	494,68
		13800	495,07															8,06	0					-1,34	-1,65	-0,37	-0,13	-0,62	510,83	494,68	128,32
		13824		1,833	19,615	19,625	21,448	21,457	21,224	21,287	21,288	21,318	21,235	21,291	21,438	21,375	21,307			21,176	19,644	19,631	19,634
		13860	496,28																										510,83	494,68
		13920	495,62	1,873	19,614	19,626	21,491	21,495	21,284	21,291	21,349	21,35	21,259	21,286	21,462	21,402	21,335					19,633	19,634						510,83	494,68
		13980	494,29																										510,35	494,68
		14016		1,904	19,614	19,625	21,518	21,529	21,331	21,389	21,356	21,397	21,308	21,296	21,497	21,435	21,376			21,251	19,642	19,631	19,634
		14040	494,27																										510,35	494,68
		14100	494,39															8,05											510,35	494,68
		14112		1,931	19,615	19,626	21,55	21,552	21,336	21,359	21,435	21,391	21,335	21,316	21,53	21,479	21,398					19,629	19,634
		14160	494,6																										510,35	494,68
		14208		1,963	19,613	19,625	21,579	21,585	21,36	21,361	21,391	21,463	21,356	21,362	21,555	21,495	21,418			21,309	19,648	19,632	19,631
		14220	494,18																										510,35	494,68
		14280	493,73																										510,35	494,68
		14304		1,989	19,615	19,624	21,609	21,607	21,397	21,408	21,471	21,429	21,452	21,398	21,584	21,538	21,460					19,634	19,635
		14340	493,98																										510,67	494,68
		14400	495,1	2,000	19,615	19,624	21,615	21,624	21,4	21,434	21,444	21,444	21,462	21,474	21,606	21,54	21,475	8,04	0	21,384	19,646	19,631	19,637	-1,31	-1,61	-0,35	-0,1	-0,57	510,67	494,68	128,34
		14460	495,04																										510,67	494,68
		14496		2,051	19,616	19,623	21,668	21,673	21,486	21,471	21,489	21,494	21,46	21,525	21,635	21,58	21,518					19,63	19,635
		14520	494,17																										510,67	494,68
		14580	495,37																										510,67	494,68
		14592		2,067	19,614	19,625	21,686	21,687	21,513	21,506	21,544	21,532	21,469	21,541	21,663	21,601	21,546			21,443	19,646	19,631	19,635
		14640	495,51																										510,67	494,68
		14688		2,101	19,616	19,626	21,717	21,728	21,522	21,52	21,575	21,607	21,488	21,569	21,694	21,639	21,577					19,63	19,632
		14700	494,97															8,06											510,67	494,68
		14760	493,75																										510,67	494,68
		14784		2,140	19,614	19,625	21,754	21,765	21,534	21,575	21,605	21,634	21,516	21,586	21,724	21,665	21,605			21,47	19,647	19,632	19,634
		14820	494,19																										510,67	494,68
		14880	494,45	2,175	19,617	19,623	21,795	21,794	21,547	21,612	21,612	21,674	21,552	21,603	21,753	21,681	21,629					19,629	19,635						510,67	494,68
		14940	494,01																										510,67	494,68
		14976		2,199	19,616	19,626	21,814	21,826	21,608	21,618	21,682	21,671	21,567	21,604	21,786	21,724	21,658			21,549	19,649	19,63	19,636
		15000	495,36															8,04	0					-1,31	-1,62	-0,35	-0,1	-0,59	510,67	494,68	127,9
		15060	495,02																										510,67	494,68
		15072		2,227	19,616	19,627	21,853	21,844	21,633	21,67	21,669	21,729	21,594	21,615	21,819	21,766	21,687					19,633	19,634
		15120	494,94																										510,67	494,68
		15168		2,243	19,615	19,624	21,862	21,863	21,653	21,654	21,703	21,696	21,693	21,647	21,85	21,795	21,711			21,622	19,644	19,628	19,634
		15180	494,29																										510,67	494,68
		15240	493,75																										510,67	494,68
		15264		2,256	19,616	19,622	21,876	21,875	21,659	21,681	21,728	21,708	21,726	21,703	21,866	21,825	21,737					19,633	19,634
		15300	494,79															8,03											510,67	494,68
		15360	494,65	2,307	19,616	19,62	21,922	21,928	21,758	21,732	21,762	21,746	21,738	21,718	21,891	21,845	21,774			21,681	19,648	19,631	19,636						510,67	494,68
		15420	494,36																										510,67	494,68
		15456		2,324	19,618	19,622	21,944	21,944	21,771	21,752	21,785	21,807	21,77	21,814	21,917	21,869	21,811					19,631	19,633
		15480	494,61																										510,67	494,68
		15540	494,44																										510,67	494,68
		15552		2,364	19,619	19,625	21,98	21,991	21,797	21,79	21,836	21,844	21,765	21,854	21,95	21,893	21,841			21,727	19,648	19,633	19,634
		15600	494,38															8,03	0					-1,36	-1,66	-0,38	-0,14	-0,63	510,67	494,68	127,51
		15648		2,383	19,618	19,627	21,999	22,011	21,807	21,811	21,833	21,867	21,787	21,879	21,981	21,917	21,860					19,629	19,636
		15660	495,47																										510,67	494,68
		15720	495,8																										510,67	494,68
		15744		2,425	19,618	19,627	22,046	22,049	21,811	21,833	21,906	21,905	21,827	21,898	22,011	21,95	21,893			21,789	19,651	19,631	19,633
		15780	495,55																										510,2	494,68
		15840	494,43	2,450	19,618	19,628	22,065	22,08	21,842	21,935	21,921	21,951	21,838	21,912	22,134	21,977	21,939					19,631	19,634						510,2	494,68
		15900	494,94															8,03											510,2	494,68
		15936		2,476	19,618	19,626	22,097	22,099	21,869	21,946	21,941	21,959	21,882	21,906	22,132	21,999	21,954			21,81	19,655	19,639	19,632
		15960	495,37																										510,2	494,68
		16020	495,36																										510,2	494,68
		16032		2,510	19,618	19,628	22,132	22,133	21,912	21,93	22,002	21,974	21,891	21,913	22,136	22,043	21,975					19,632	19,635
		16080	494,72																										510,2	494,68
		16128		2,537	19,616	19,628	22,153	22,165	21,957	22,01	21,996	22,02	21,973	21,94	22,147	22,079	22,015			21,898	19,65	19,632	19,634
		16140	494,79																										510,2	494,68
		16200	494,62															8,03	0					-1,34	-1,65	-0,37	-0,13	-0,61	510,2	494,68	127,39
		16224		2,553	19,622	19,627	22,178	22,177	21,973	21,985	22,027	22,011	21,993	21,952	22,162	22,107	22,026					19,634	19,637
		16260	495,13																										510,2	494,68
		16320	495,09	2,588	19,618	19,626	22,21	22,21	22,012	21,98	22,037	22,08	21,995	22,014	22,186	22,142	22,056			21,961	19,649	19,63	19,639						510,2	494,68
		16380	494,77																										510,2	494,68
		16416		2,620	19,618	19,628	22,246	22,239	22,057	22,032	22,097	22,107	22,028	22,025	22,213	22,164	22,090					19,633	19,635
		16440	494,63																										510,2	494,68
		16500	494,87															8,01											510,2	494,68
		16512		2,644	19,618	19,628	22,263	22,27	22,088	22,098	22,126	22,102	22,048	22,059	22,238	22,186	22,118			22,009	19,652	19,635	19,633
		16560	494,15																										510,2	494,68
		16608		2,670	19,622	19,632	22,295	22,299	22,093	22,085	22,152	22,137	22,073	22,101	22,262	22,21	22,139					19,632	19,642
		16620	494,24																										510,2	494,68
		16680	494,62																										510,2	494,68
		16704		2,698	19,618	19,626	22,319	22,321	22,13	22,102	22,154	22,17	22,113	22,106	22,291	22,242	22,164			22,056	19,654	19,632	19,634
		16740	494,94																										510,2	494,68
		16800	494,68	2,729	19,616	19,627	22,344	22,358	22,153	22,185	22,191	22,224	22,148	22,123	22,32	22,286	22,204	8,00	0			19,633	19,635	-1,35	-1,64	-0,37	-0,13	-0,62	510,2	494,68	128,28
		16860	495,05																										510,2	494,68
		16896		2,740	19,618	19,628	22,365	22,361	22,154	22,171	22,223	22,201	22,206	22,149	22,348	22,28	22,216			22,116	19,651	19,634	19,634
		16920	494,29																										510,2	494,68
		16980	494,08																										510,2	494,68
		16992		2,769	19,617	19,628	22,392	22,391	22,191	22,192	22,253	22,216	22,203	22,226	22,373	22,332	22,248					19,635	19,633
		17040	494,42																										510,2	494,68
		17088		2,800	19,622	19,631	22,421	22,432	22,246	22,212	22,269	22,278	22,213	22,26	22,394	22,36	22,279			22,169	19,655	19,632	19,636
		17100	493,95															8,01											510,2	494,68
		17160	493,29																										510,2	494,68
		17184		2,840	19,614	19,628	22,463	22,458	22,254	22,244	22,314	22,319	22,264	22,26	22,426	22,369	22,306					19,632	19,634
		17220	493,8																										510,77	494,68
		17280	494,86	2,869	19,615	19,628	22,492	22,489	22,266	22,304	22,369	22,341	22,272	22,271	22,454	22,411	22,336			22,233	19,657	19,63	19,631						510,77	494,68
		17340	495,39																										510,77	494,68
		17376		2,885	19,618	19,627	22,507	22,508	22,3	22,322	22,33	22,373	22,3	22,338	22,484	22,424	22,359					19,632	19,633
		17400	495,25															8,00	0					-1,29	-1,6	-0,34	-0,08	-0,56	510,77	494,68	128,47
		17460	494,96																										510,46	494,68
		17472		2,917	19,617	19,627	22,537	22,541	22,339	22,349	22,38	22,366	22,332	22,345	22,511	22,451	22,384			22,303	19,652	19,633	19,63
		17520	494,12																										510,46	494,68
		17568		2,932	19,617	19,624	22,555	22,549	22,34	22,351	22,381	22,397	22,402	22,369	22,533	22,488	22,408					19,634	19,633
		17580	493,67																										510,46	494,68
		17640	493,87																										510,46	494,68
		17664		2,979	19,615	19,628	22,599	22,601	22,4	22,409	22,448	22,461	22,409	22,398	22,561	22,505	22,449			22,335	19,659	19,632	19,634
		17700	494,42															8,00											510,77	494,68
		17760	494,62	3,000	19,62	19,632	22,627	22,626	22,443	22,437	22,478	22,472	22,42	22,419	22,59	22,534	22,474					19,63	19,636						510,77	494,68
		17820	494,84																										510,77	494,68
		17856		3,036	19,617	19,626	22,654	22,662	22,452	22,456	22,494	22,52	22,439	22,471	22,617	22,561	22,501			22,414	19,653	19,634	19,634
		17880	495,2																										510,77	494,68
		17940	494,55																										510,77	494,68
		17952		3,057	19,617	19,627	22,682	22,675	22,47	22,488	22,516	22,542	22,481	22,492	22,648	22,591	22,528					19,632	19,636
		18000	493,71															7,99	0					-1,36	-1,67	-0,39	-0,14	-0,63	510,77	494,68	127,88
		18048		3,077	19,617	19,625	22,697	22,699	22,478	22,514	22,541	22,56	22,515	22,503	22,676	22,624	22,551			22,457	19,658	19,633	19,631
		18060	494,37																										510,77	494,68
		18120	494,44																										510,77	494,68
		18144		3,118	19,614	19,624	22,732	22,741	22,541	22,533	22,57	22,577	22,564	22,527	22,699	22,652	22,583					19,633	19,635
		18180	494,36																										510,77	494,68
		18240	494,01	3,140	19,617	19,628	22,761	22,764	22,562	22,563	22,598	22,62	22,575	22,552	22,727	22,691	22,611			22,506	19,656	19,633	19,635						510,77	494,68
		18300	494,02															7,99											511,09	494,68
		18336		3,166	19,616	19,628	22,786	22,79	22,594	22,591	22,639	22,668	22,631	22,583	22,758	22,7	22,645					19,631	19,635
		18360	494,28																										511,09	494,68
		18420	494,7																										511,35	494,68
		18432		3,193	19,618	19,627	22,814	22,816	22,603	22,631	22,685	22,646	22,631	22,609	22,787	22,74	22,666			22,569	19,659	19,632	19,634
		18480	494,97																										511,35	494,68
		18528		3,214	19,617	19,627	22,828	22,845	22,644	22,649	22,67	22,681	22,673	22,647	22,811	22,769	22,693					19,634	19,636
		18540	494,27																										511,35	494,68
		18600	494,89															7,98	0					-1,35	-1,66	-0,39	-0,15	-0,63	511,35	494,68	127,72
		18624		3,247	19,616	19,627	22,865	22,872	22,689	22,674	22,737	22,708	22,692	22,671	22,837	22,794	22,725			22,615	19,657	19,633	19,635
		18660	494,55																										511,35	494,68
		18720	494,67	3,280	19,617	19,625	22,901	22,901	22,715	22,703	22,732	22,755	22,711	22,705	22,864	22,823	22,751					19,633	19,637						511,35	494,68
		18780	495,01																										511,35	494,68
		18816		3,310	19,618	19,628	22,937	22,929	22,731	22,787	22,78	22,806	22,72	22,719	22,894	22,836	22,784			22,687	19,657	19,633	19,636
		18840	494,25																										511,35	494,68
		18900	495,68															7,98											511,35	494,68
		18912		3,326	19,613	19,626	22,944	22,946	22,752	22,75	22,804	22,79	22,755	22,792	22,92	22,859	22,803					19,633	19,634
		18960	495,33																										511,35	494,68
		19008		3,343	19,621	19,635	22,973	22,97	22,784	22,775	22,83	22,82	22,777	22,789	22,95	22,904	22,829			22,733	19,654	19,627	19,638
		19020	494,99																										511,09	494,68
		19080	494,69																										511,09	494,68
		19104		3,377	19,617	19,621	22,994	22,998	22,835	22,809	22,836	22,835	22,814	22,791	22,974	22,924	22,852					19,634	19,635
		19140	495,02																										511,09	494,68
		19200	495,1	3,418	19,619	19,628	23,042	23,042	22,866	22,843	22,906	22,892	22,848	22,832	22,989	22,942	22,890	7,98	0	22,772	19,659	19,632	19,634	-1,31	-1,61	-0,35	-0,09	-0,58	511,09	494,68	127,53
		19260	495,76																										510,83	494,68
		19296		3,446	19,619	19,625	23,069	23,068	22,876	22,935	22,896	22,935	22,874	22,845	23,021	22,977	22,920					19,632	19,633
		19320	495,11																										510,83	494,68
		19380	495,39																										510,41	494,68
		19392		3,451	19,621	19,628	23,078	23,074	22,869	22,899	22,923	22,939	22,898	22,876	23,06	23,002	22,933			22,827	19,662	19,631	19,634
		19440	494,71																										510,41	494,68
		19488		3,490	19,625	19,628	23,115	23,118	22,892	22,913	22,982	22,954	22,909	22,923	23,082	23,029	22,960					19,63	19,63
		19500	494,16															7,97											510,41	494,68
		19560	494,71																										510,41	494,68
		19584		3,513	19,622	19,63	23,139	23,14	22,973	22,942	22,97	22,987	22,957	22,955	23,106	23,067	22,995			22,91	19,662	19,63	19,632
		19620	494,96																										510,41	494,68
		19680	496,54	3,529	19,631	19,634	23,167	23,156	22,985	22,981	23,004	23,053	23,01	22,976	23,135	23,064	23,026					19,631	19,632						510,41	494,68
		19740	496,11																										509,78	494,68
		19776		3,570	19,618	19,633	23,191	23,199	23	23,002	23,052	23,031	23,009	23	23,155	23,12	23,046			22,949	19,652	19,632	19,635
		19800	495,58															7,97	0					-1,33	-1,63	-0,35	-0,1	-0,59	509,78	494,68	129,19
		19860	495,15																										509,25	494,68
		19872		3,583	19,625	19,634	23,215	23,21	23,013	23,017	23,072	23,086	23,041	23,063	23,194	23,141	23,078					19,631	19,633
		19920	494,19																										509,25	494,68
		19968		3,616	19,626	19,636	23,245	23,249	23,059	23,069	23,092	23,119	23,052	23,101	23,215	23,17	23,110			23,013	19,663	19,631	19,634
		19980	494,82																										509,25	494,68
		20040	494,79																										509,25	494,68
		20064		3,654	19,628	19,636	23,284	23,289	23,083	23,093	23,132	23,164	23,086	23,111	23,246	23,187	23,138					19,631	19,634
		20100	495,19															7,96											509,25	494,68
		20160	495,91	3,678	19,627	19,64	23,312	23,311	23,095	23,167	23,184	23,165	23,087	23,146	23,277	23,218	23,167			23,04	19,662	19,631	19,634						509,25	494,68
		20220	494,64																										508,83	494,68
		20256		3,690	19,629	19,639	23,326	23,323	23,149	23,138	23,161	23,171	23,108	23,165	23,302	23,241	23,179					19,631	19,633
		20280	494,75																										508,83	494,68
		20340	495,05																										508,83	494,68
		20352		3,730	19,627	19,636	23,36	23,363	23,179	23,169	23,229	23,212	23,145	23,172	23,329	23,276	23,214			23,086	19,661	19,631	19,635
		20400	494,01															7,95	0					-1,33	-1,63	-0,36	-0,12	-0,6	508,83	494,68	129,71
		20448		3,758	19,627	19,636	23,387	23,393	23,19	23,184	23,209	23,261	23,181	23,17	23,349	23,293	23,230					19,632	19,635
		20460	494,22																										508,83	494,68
		20520	495,13																										508,83	494,68
		20544		3,788	19,627	19,636	23,417	23,421	23,222	23,217	23,277	23,265	23,205	23,177	23,381	23,324	23,259			23,12	19,661	19,635	19,632
		20580	494,12																										508,83	494,68
		20640	494,65	3,803	19,627	19,636	23,43	23,44	23,238	23,255	23,28	23,305	23,257	23,233	23,404	23,362	23,292					19,636	19,636						508,83	494,68
		20700	495,45															7,95											508,83	494,68
		20736		3,826	19,625	19,639	23,458	23,458	23,295	23,26	23,299	23,311	23,269	23,252	23,43	23,393	23,314			23,263	19,662	19,633	19,636
		20760	494,71																										508,83	494,68
		20820	495,14																										508,52	494,68
		20832		3,858	19,625	19,635	23,49	23,486	23,312	23,322	23,352	23,327	23,278	23,29	23,46	23,38	23,340					19,631	19,635
		20880	495,05																										508,52	494,68
		20928		3,883	19,624	19,635	23,508	23,518	23,356	23,32	23,377	23,373	23,351	23,331	23,484	23,442	23,379			23,275	19,665	19,634	19,632
		20940	494,69																										508,52	494,68
		21000	494,34															7,96	0					-1,36	-1,66	-0,38	-0,13	-0,62	508,52	494,68	129,77
		21024		3,899	19,624	19,634	23,528	23,529	23,382	23,353	23,366	23,388	23,357	23,349	23,507	23,462	23,396					19,633	19,637
		21060	494,56																										508,52	494,68
		21120	494,31	3,935	19,622	19,634	23,558	23,567	23,378	23,377	23,402	23,416	23,387	23,368	23,528	23,493	23,419			23,329	19,661	19,634	19,635						508,52	494,68
		21180	494,93																										508,52	494,68
		21216		3,976	19,622	19,632	23,603	23,603	23,408	23,419	23,478	23,465	23,398	23,405	23,557	23,51	23,455					19,635	19,638
		21240	494,68																										508,52	494,68
		21300	494,59															7,95											508,52	494,68
		21312		3,993	19,622	19,636	23,622	23,623	23,416	23,438	23,492	23,475	23,432	23,424	23,587	23,544	23,476			23,388	19,666	19,637	19,633
		21360	493,9																										508,52	494,68
		21408		4,024	19,621	19,634	23,648	23,655	23,444	23,447	23,502	23,529	23,452	23,436	23,615	23,553	23,497					19,634	19,636
		21420	493,05																										508,52	494,68
		21480	494,35																										508,52	494,68
		21504		4,046	19,62	19,631	23,674	23,669	23,466	23,516	23,539	23,522	23,491	23,472	23,643	23,599	23,531			23,423	19,665	19,632	19,637
		21540	494,59																										508,99	494,68
		21600	494,46	4,062	19,621	19,631	23,688	23,689	23,496	23,509	23,513	23,548	23,521	23,491	23,664	23,619	23,545	7,94	0			19,634	19,635	-1,31	-1,62	-0,34	-0,09	-0,58	508,99	494,68	129,51
		21660	494,63																										508,99	494,68
		21696		4,092	19,623	19,631	23,718	23,719	23,525	23,539	23,584	23,563	23,528	23,508	23,692	23,638	23,572			23,481	19,662	19,635	19,636
		21720	494,48																										508,99	494,68
		21780	495,36																										508,99	494,68
		21792		4,136	19,62	19,63	23,761	23,762	23,563	23,555	23,618	23,624	23,555	23,549	23,717	23,674	23,607					19,636	19,637
		21840	494,23																										508,99	494,68
		21888		4,161	19,618	19,63	23,787	23,784	23,579	23,637	23,645	23,667	23,573	23,569	23,741	23,682	23,637			23,516	19,67	19,634	19,635
		21900	494,17															7,93											508,99	494,68
		21960	494,53																										508,99	494,68
		21984		4,184	19,619	19,63	23,806	23,811	23,624	23,639	23,663	23,664	23,604	23,586	23,771	23,726	23,660					19,634	19,636
		22020	494,61																										508,99	494,68
		22080	494,56	4,208	19,619	19,629	23,831	23,832	23,661	23,641	23,65	23,694	23,673	23,621	23,801	23,754	23,687			23,574	19,666	19,633	19,636						508,99	494,68
		22140	494,53																										508,99	494,68
		22176		4,231	19,617	19,629	23,853	23,854	23,668	23,677	23,707	23,694	23,698	23,66	23,828	23,793	23,716					19,632	19,634
		22200	493,53															7,94	0					-1,37	-1,68	-0,39	-0,16	-0,64	508,99	494,68	129,79
		22260	493,98																										509,41	494,68
		22272		4,243	19,617	19,631	23,867	23,868	23,716	23,696	23,705	23,707	23,73	23,667	23,848	23,809	23,735			23,65	19,668	19,633	19,634
		22320	494,6																										509,41	494,68
		22368		4,281	19,622	19,628	23,913	23,899	23,717	23,713	23,783	23,764	23,72	23,694	23,868	23,815	23,759					19,632	19,635
		22380	495,67																										509,41	494,68
		22440	496,29																										509,41	494,68
		22464		4,313	19,619	19,628	23,937	23,935	23,761	23,745	23,815	23,799	23,743	23,724	23,898	23,86	23,793			23,698	19,667	19,633	19,634
		22500	496,72															7,93											508,73	494,68
		22560	496,77	4,343	19,617	19,628	23,962	23,969	23,782	23,774	23,812	23,83	23,773	23,747	23,925	23,877	23,815					19,634	19,635						508,73	494,68
		22620	495,01																										507,94	494,68
		22656		4,356	19,619	19,628	23,976	23,983	23,792	23,802	23,856	23,823	23,792	23,802	23,954	23,905	23,841			23,734	19,669	19,632	19,634
		22680	495,51																										507,94	494,68
		22740	494,81																										507,62	494,68
		22752		4,400	19,619	19,629	24,024	24,023	23,815	23,857	23,874	23,903	23,815	23,846	23,973	23,924	23,876					19,631	19,634
		22800	494,4															7,92	0					-1,33	-1,63	-0,36	-0,11	-0,61	507,62	494,68	129,62
		22848		4,414	19,616	19,628	24,038	24,034	23,811	23,86	23,909	23,878	23,827	23,824	24,006	23,955	23,884			23,798	19,669	19,632	19,635
		22860	494,9																										507,62	494,68
		22920	493,61																										507,62	494,68
		22944		4,439	19,621	19,63	24,057	24,071	23,891	23,858	23,937	23,913	23,857	23,872	24,026	23,985	23,917					19,633	19,634
		22980	495,36																										507,89	494,68
		23040	494,57	4,462	19,621	19,629	24,087	24,087	23,896	23,909	23,937	23,969	23,884	23,889	24,144	24,003	23,954			23,838	19,67	19,632	19,635						507,89	494,68
		23100	494,56															7,92											507,89	494,68
		23136		4,487	19,618	19,629	24,112	24,109	23,905	23,912	23,974	23,975	23,943	23,972	24,08	24,033	23,974					19,635	19,637
		23160	494,42																										507,89	494,68
		23220	495,19																										507,89	494,68
		23232		4,510	19,622	19,631	24,133	24,139	23,941	23,965	24	24,011	23,937	23,986	24,105	24,054	24,000			23,884	19,671	19,634	19,635
		23280	494,52																										507,89	494,68
		23328		4,538	19,62	19,63	24,161	24,165	23,959	23,963	24,014	24,043	23,95	23,989	24,154	24,072	24,018					19,632	19,635
		23340	493,93																										507,89	494,68
		23400	493,45															7,91	0					-1,36	-1,67	-0,39	-0,15	-0,63	507,89	494,68	129,81
		23424		4,569	19,621	19,629	24,195	24,194	23,984	24,047	24,088	24,038	23,976	24,145	24,17	24,102	24,069			23,957	19,666	19,632	19,633
		23460	494,18																										508,46	494,68
		23520	494,92	4,579	19,621	19,633	24,204	24,208	24,012	24,038	24,031	24,072	24,008	24,018	24,188	24,131	24,062					19,633	19,635						508,46	494,68
		23580	494,61																										508,46	494,68
		23616		4,620	19,62	19,632	24,245	24,247	24,05	24,058	24,1	24,096	24,054	24,037	24,208	24,152	24,094			23,983	19,667	19,632	19,636
		23640	494,66																										508,46	494,68
		23700	495															7,92											508,46	494,68
		23712		4,632	19,622	19,63	24,256	24,261	24,092	24,077	24,087	24,122	24,109	24,109	24,229	24,179	24,125					19,633	19,636
		23760	494,58																										508,46	494,68
		23808		4,663	19,622	19,632	24,288	24,293	24,105	24,105	24,138	24,149	24,121	24,144	24,253	24,185	24,150			24,046	19,669	19,632	19,636
		23820	494,33																										508,46	494,68
		23880	494,1																										508,46	494,68
		23904		4,682	19,621	19,633	24,308	24,311	24,138	24,113	24,165	24,161	24,126	24,154	24,275	24,226	24,170					19,635	19,638
		23940	494,96																										508,46	494,68
		24000	495,13	4,710	19,618	19,629	24,333	24,334	24,153	24,167	24,195	24,194	24,146	24,188	24,3	24,247	24,199	7,91	0	24,072	19,666	19,632	19,636	-1,3	-1,61	-0,34	-0,09	-0,57	508,46	494,68	130,14
		24060	494,22																										508,46	494,68
		24096		4,731	19,622	19,63	24,357	24,356	24,157	24,177	24,216	24,236	24,153	24,244	24,324	24,274	24,223					19,634	19,638
		24120	494,71																										508,46	494,68
		24180	494,74																										508,46	494,68
		24192		4,760	19,622	19,63	24,384	24,388	24,189	24,233	24,252	24,267	24,176	24,273	24,352	24,284	24,253			24,155	19,666	19,634	19,637
		24240	496,68																										508,46	494,68
		24288		4,795	19,621	19,629	24,414	24,426	24,224	24,225	24,288	24,29	24,195	24,303	24,378	24,321	24,278					19,632	19,635
		24300	495,94															7,90											508,1	494,68
		24360	495,91																										508,1	494,68
		24384		4,817	19,621	19,63	24,445	24,44	24,23	24,322	24,286	24,327	24,221	24,311	24,405	24,343	24,306			24,24	19,668	19,631	19,631
		24420	495,31																										507,47	494,68
		24480	493,61	4,843	19,622	19,627	24,467	24,469	24,25	24,299	24,299	24,339	24,255	24,352	24,433	24,378	24,326					19,629	19,633						507,47	494,68
		24540	493,99																										507,47	494,68
		24576		4,868	19,62	19,63	24,492	24,494	24,278	24,296	24,357	24,355	24,262	24,33	24,455	24,389	24,340			24,288	19,669	19,633	19,635
		24600	493,45															7,90	0					-1,28	-1,58	-0,33	-0,06	-0,55	507,47	494,68	130,53
		24660	493,83																										507,94	494,68
		24672		4,900	19,619	19,626	24,521	24,523	24,338	24,378	24,356	24,407	24,287	24,303	24,482	24,418	24,371					19,632	19,635
		24720	493,92																										507,94	494,68
		24768		4,919	19,618	19,631	24,543	24,545	24,343	24,389	24,414	24,406	24,329	24,359	24,507	24,451	24,400			24,297	19,668	19,631	19,634
		24780	495,12																										508,25	494,68
		24840	494,46																										508,25	494,68
		24864		4,947	19,62	19,629	24,569	24,573	24,379	24,407	24,412	24,445	24,351	24,36	24,529	24,483	24,421					19,632	19,634
		24900	494,17															7,89											508,25	494,68
		24960	495,35	4,969	19,619	19,632	24,595	24,594	24,477	24,447	24,484	24,438	24,399	24,395	24,56	24,513	24,464			24,344	19,672	19,631	19,638						508,25	494,68
		25020	495,02																										508,25	494,68
		25056		4,965	19,619	19,631	24,591	24,588	24,43	24,419	24,448	24,434	24,442	24,423	24,58	24,483	24,457					19,632	19,633
		25080	495,63																										508,25	494,68
		25140	495,23																										507,89	494,68
		25152		5,005	19,619	19,632	24,633	24,628	24,461	24,434	24,449	24,472	24,473	24,447	24,599	24,557	24,487			24,4	19,673	19,631	19,638
		25200	495,2															7,89	0					-1,36	-1,65	-0,38	-0,13	-0,62	507,89	494,68	130,46
		25248		5,029	19,62	19,629	24,65	24,656	24,475	24,474	24,523	24,506	24,483	24,472	24,622	24,58	24,517					19,632	19,638
		25260	494,08																										507,62	494,68
		25320	494,19																										507,62	494,68
		25344		5,061	19,62	19,629	24,685	24,685	24,49	24,533	24,549	24,562	24,493	24,487	24,646	24,6	24,545			24,434	19,677	19,632	19,633
		25380	494																										507,99	494,68
		25440	493,24	5,090	19,62	19,626	24,711	24,714	24,519	24,559	24,598	24,56	24,527	24,529	24,672	24,62	24,573					19,632	19,635						507,99	494,68
		25500	493,82															7,89											508,41	494,68
		25536		5,116	19,621	19,63	24,74	24,743	24,543	24,566	24,581	24,632	24,534	24,552	24,698	24,645	24,594			24,517	19,676	19,633	19,635
		25560	493,89																										508,41	494,68
		25620	494,72																										508,73	494,68
		25632		5,131	19,624	19,631	24,752	24,764	24,553	24,568	24,607	24,628	24,57	24,571	24,723	24,683	24,613					19,632	19,634
		25680	494,54																										508,73	494,68
		25728		5,156	19,623	19,631	24,784	24,782	24,584	24,602	24,631	24,655	24,604	24,602	24,745	24,707	24,641			24,533	19,669	19,634	19,634
		25740	495,31																										508,73	494,68
		25800	495,4															7,87	0					-1,33	-1,62	-0,36	-0,1	-0,6	508,73	494,68	130,56
		25824		5,193	19,623	19,631	24,818	24,822	24,632	24,633	24,708	24,671	24,628	24,614	24,776	24,729	24,674					19,632	19,639
		25860	495,72																										508,31	494,68
		25920	494,94	5,203	19,622	19,632	24,832	24,829	24,644	24,67	24,691	24,693	24,649	24,663	24,798	24,756	24,695			24,586	19,666	19,633	19,636						508,31	494,68
		25980	495,25																										507,99	494,68
		26016		5,233	19,622	19,63	24,856	24,862	24,664	24,675	24,7	24,738	24,662	24,668	24,824	24,784	24,714					19,632	19,639
		26040	494,35																										507,99	494,68
		26100	493,79															7,87											507,99	494,68
		26112		5,267	19,622	19,631	24,891	24,896	24,691	24,708	24,743	24,77	24,699	24,671	24,847	24,806	24,742			24,618	19,663	19,636	19,634
		26160	494																										507,99	494,68
		26208		5,275	19,621	19,631	24,895	24,907	24,709	24,736	24,782	24,745	24,721	24,729	24,874	24,819	24,764					19,634	19,637
		26220	493,63																										508,36	494,68
		26280	494,37																										508,36	494,68
		26304		5,295	19,62	19,631	24,925	24,916	24,767	24,75	24,768	24,769	24,763	24,74	24,894	24,858	24,789			24,716	19,666	19,633	19,636
		26340	496,45																										508,67	494,68
		26400	495,75	5,318	19,622	19,63	24,943	24,945	24,773	24,779	24,81	24,811	24,814	24,766	24,917	24,876	24,818	7,87	0			19,635	19,637	-1,32	-1,63	-0,35	-0,1	-0,59	508,67	494,68	130,64
		26460	494,98																										508,2	494,68
		26496		5,350	19,624	19,631	24,975	24,98	24,811	24,799	24,835	24,846	24,804	24,786	24,938	24,899	24,840			24,744	19,668	19,634	19,635
		26520	494,96																										508,2	494,68
		26580	494,51																										508,2	494,68
		26592		5,378	19,623	19,634	25,004	25,009	24,864	24,831	24,871	24,879	24,85	24,815	24,964	24,925	24,875					19,634	19,636
		26640	494,78																										508,2	494,68
		26688		5,413	19,621	19,627	25,035	25,04	24,871	24,885	24,931	24,884	24,849	24,841	24,99	24,949	24,900			24,785	19,672	19,632	19,636
		26700	493,98															7,86											508,2	494,68
		26760	494,91																										508,2	494,68
		26784		5,431	19,623	19,631	25,057	25,058	24,881	24,883	24,932	24,904	24,861	24,893	25,017	24,973	24,918					19,63	19,638
		26820	494,24																										508,2	494,68
		26880	495,03	5,446	19,624	19,632	25,075	25,073	24,929	24,887	24,913	24,916	24,876	24,882	25,038	24,993	24,929			24,851	19,671	19,635	19,636						508,2	494,68
		26940	494,85																										508,2	494,68
		26976		5,474	19,624	19,632	25,102	25,102	24,942	24,937	24,949	24,965	24,892	24,892	25,061	25,017	24,957					19,634	19,637
		27000	495,34															7,86	0					-1,35	-1,65	-0,37	-0,13	-0,62	508,2	494,68	130,48
		27060	493,28																										508,2	494,68
		27072		5,503	19,624	19,632	25,129	25,134	24,964	24,969	25,007	24,996	24,929	24,933	25,082	25,042	24,990			24,894	19,671	19,636	19,636
		27120	491,68																										508,2	494,68
		27168		5,517	19,627	19,633	25,148	25,146	24,961	24,966	24,971	25,04	24,972	24,952	25,113	25,043	25,002					19,637	19,642
		27180	492,31																										509,3	494,68
		27240	493,51																										509,3	494,68
		27264		5,537	19,623	19,634	25,168	25,163	24,978	24,977	25,021	25,019	25,006	25,037	25,132	25,025	25,024			24,946	19,67	19,636	19,638
		27300	493,69															7,85											510,2	494,68
		27360	494,35	5,566	19,623	19,633	25,195	25,193	24,985	25,015	25,074	25,046	25,004	25,093	25,153	25,092	25,058					19,635	19,638						510,2	494,68
		27420	494,93																										510,46	494,68
		27456		5,581	19,625	19,634	25,211	25,209	24,991	25,015	25,075	25,074	25,033	25,112	25,182	25,13	25,077			24,976	19,671	19,634	19,638
		27480	495,66																										510,46	494,68
		27540	495,44																										510,14	494,68
		27552		5,607	19,623	19,632	25,239	25,231	25,021	25,029	25,085	25,104	25,057	25,11	25,202	25,143	25,094					19,635	19,636
		27600	495,21															7,85	0					-1,33	-1,63	-0,36	-0,11	-0,6	510,14	494,68	128,81
		27648		5,635	19,624	19,633	25,262	25,266	25,039	25,055	25,123	25,148	25,08	25,125	25,223	25,175	25,121			25,086	19,672	19,634	19,641
		27660	494,7																										509,83	494,68
		27720	494,29																										509,83	494,68
		27744		5,667	19,623	19,634	25,296	25,295	25,106	25,113	25,148	25,182	25,098	25,156	25,247	25,19	25,155					19,632	19,635
		27780	494,05																										509,83	494,68
		27840	494,17	5,689	19,629	19,635	25,323	25,32	25,12	25,175	25,187	25,19	25,138	25,145	25,279	25,222	25,182			25,102	19,677	19,634	19,634						509,83	494,68
		27900	494,69															7,84											510,14	494,68
		27936		5,717	19,623	19,634	25,346	25,345	25,132	25,226	25,193	25,225	25,11	25,187	25,3	25,248	25,203					19,632	19,637
		27960	494,38																										510,14	494,68
		28020	493,73																										510,14	494,68
		28032		5,738	19,628	19,633	25,365	25,373	25,179	25,249	25,23	25,246	25,155	25,169	25,325	25,269	25,228			25,117	19,677	19,632	19,634
		28080	494,48																										510,14	494,68
		28128		5,761	19,626	19,634	25,391	25,391	25,202	25,275	25,228	25,264	25,202	25,186	25,35	25,302	25,251					19,634	19,633
		28140	494,17																										510,51	494,68
		28200	494,22															7,84	0					-1,32	-1,62	-0,35	-0,09	-0,59	510,51	494,68	129,08
		28224		5,781	19,625	19,635	25,412	25,41	25,2	25,231	25,268	25,242	25,232	25,213	25,368	25,33	25,260			25,18	19,67	19,633	19,635
		28260	494,26																										510,77	494,68
		28320	494,68	5,809	19,625	19,635	25,436	25,443	25,257	25,265	25,299	25,286	25,265	25,24	25,393	25,341	25,293					19,632	19,636						510,77	494,68
		28380	495,06																										510,77	494,68
		28416		5,831	19,623	19,633	25,458	25,459	25,277	25,278	25,302	25,332	25,277	25,286	25,418	25,376	25,318			25,216	19,674	19,632	19,635
		28440	495,35																										510,77	494,68
		28500	495,1															7,84											510,77	494,68
		28512		5,847	19,625	19,633	25,477	25,474	25,28	25,287	25,324	25,33	25,307	25,324	25,438	25,398	25,336					19,628	19,636
		28560	495,99																										510,77	494,68
		28608		5,878	19,625	19,635	25,502	25,515	25,291	25,328	25,377	25,378	25,324	25,349	25,46	25,412	25,365			25,254	19,673	19,631	19,634
		28620	495,06																										510,3	494,68
		28680	493,78																										510,3	494,68
		28704		5,898	19,624	19,636	25,528	25,529	25,326	25,347	25,408	25,392	25,343	25,355	25,489	25,427	25,386					19,633	19,635
		28740	494,19																										510,3	494,68
		28800	493,66	5,922	19,625	19,635	25,553	25,551	25,354	25,359	25,406	25,424	25,366	25,367	25,514	25,472	25,408	7,83	0	25,34	19,673	19,635	19,635	-1,31	-1,61	-0,35	-0,1	-0,59	510,3	494,68	128,81
		28860	494,68																										510,67	494,68
		28896		5,946	19,627	19,634	25,575	25,579	25,374	25,399	25,436	25,455	25,377	25,391	25,535	25,476	25,430					19,631	19,635
		28920	494,61																										510,67	494,68
		28980	495,51																										510,67	494,68
		28992		5,967	19,626	19,633	25,593	25,6	25,4	25,398	25,453	25,448	25,416	25,413	25,556	25,511	25,449			25,391	19,678	19,633	19,635
		29040	495,54																										510,67	494,68
		29088		5,980	19,626	19,635	25,613	25,607	25,428	25,431	25,465	25,468	25,423	25,431	25,578	25,533	25,470					19,634	19,635
		29100	494,5															7,83											510,67	494,68
		29160	495,86																										510,67	494,68
		29184		6,024	19,626	19,636	25,651	25,659	25,478	25,469	25,512	25,525	25,442	25,449	25,601	25,561	25,505			25,399	19,676	19,633	19,635
		29220	495,32																										510,67	494,68
		29280	495,39	6,029	19,625	19,635	25,656	25,662	25,484	25,491	25,51	25,53	25,48	25,483	25,626	25,574	25,522					19,632	19,635						510,67	494,68
		29340	495,44																										510,41	494,68
		29376		6,061	19,625	19,634	25,691	25,69	25,513	25,506	25,567	25,53	25,508	25,5	25,65	25,595	25,546			25,463	19,675	19,634	19,634
		29400	494,95															7,82	0					-1,33	-1,63	-0,36	-0,11	-0,6	510,41	494,68	128,34
		29460	494,87																										510,09	494,68
		29472		6,082	19,624	19,636	25,707	25,716	25,527	25,519	25,568	25,573	25,521	25,527	25,667	25,632	25,567					19,633	19,634
		29520	494,24																										510,09	494,68
		29568		6,106	19,623	19,634	25,733	25,737	25,547	25,556	25,579	25,617	25,561	25,55	25,695	25,649	25,594			25,495	19,675	19,635	19,635
		29580	494,61																										510,09	494,68
		29640	495,66																										510,09	494,68
		29664		6,126	19,624	19,635	25,759	25,752	25,574	25,583	25,633	25,59	25,574	25,59	25,723	25,677	25,618					19,634	19,638
		29700	495,78															7,82											509,83	494,68
		29760	494,36	6,147	19,624	19,634	25,773	25,78	25,607	25,604	25,636	25,653	25,609	25,59	25,741	25,708	25,643			25,572	19,675	19,634	19,637						509,83	494,68
		29820	494,48																										509,83	494,68
		29856		6,172	19,624	19,63	25,798	25,8	25,608	25,632	25,663	25,674	25,653	25,607	25,765	25,717	25,665					19,635	19,638
		29880	493,95																										509,83	494,68
		29940	494,74																										509,83	494,68
		29952		6,197	19,623	19,633	25,827	25,823	25,641	25,65	25,702	25,677	25,64	25,662	25,79	25,744	25,688			25,609	19,677	19,637	19,637
		30000	494,55															7,82	0					-1,31	-1,63	-0,35	-0,1	-0,59	509,83	494,68	128,66
		30048		6,226	19,62	19,633	25,85	25,856	25,701	25,679	25,7	25,712	25,694	25,679	25,81	25,757	25,717					19,635	19,639
		30060	495,04																										509,83	494,68
		30120	494,16																										509,83	494,68
		30144		6,243	19,625	19,631	25,869	25,872	25,701	25,708	25,731	25,74	25,688	25,689	25,832	25,779	25,734			25,661	19,677	19,638	19,638
		30180	493,92																										510,09	494,68
		30240	494,25	6,259	19,619	19,632	25,884	25,886	25,722	25,724	25,752	25,752	25,711	25,713	25,853	25,81	25,755					19,635	19,64						510,09	494,68
		30300	494,64															7,81											510,09	494,68
		30336		6,297	19,621	19,634	25,922	25,926	25,751	25,757	25,791	25,785	25,737	25,73	25,878	25,826	25,782			25,678	19,678	19,637	19,64
		30360	494,61																										510,09	494,68
		30420	495,12																										510,09	494,68
		30432		6,326	19,622	19,632	25,954	25,953	25,757	25,805	25,809	25,832	25,749	25,738	25,908	25,863	25,808					19,636	19,64
		30480	494,15																										510,09	494,68
		30528		6,337	19,622	19,633	25,962	25,967	25,783	25,83	25,81	25,833	25,819	25,775	25,926	25,891	25,833			25,721	19,681	19,637	19,639
		30540	495,12																										510,09	494,68
		30600	495,63															7,82	0					-1,35	-1,66	-0,38	-0,14	-0,63	510,09	494,68	128,9
		30624		6,361	19,622	19,632	25,988	25,988	25,794	25,821	25,853	25,831	25,832	25,785	25,95	25,907	25,847					19,637	19,638
		30660	494,89																										510,09	494,68
		30720	495,05	6,381	19,617	19,633	26,004	26,007	25,829	25,819	25,862	25,878	25,825	25,839	25,968	25,92	25,868			25,76	19,68	19,637	19,638						510,09	494,68
		30780	494,48																										510,09	494,68
		30816		6,412	19,622	19,633	26,036	26,043	25,865	25,867	25,884	25,92	25,836	25,835	25,992	25,954	25,894					19,635	19,638
		30840	494,72																										510,09	494,68
		30900	495,59															7,81											510,09	494,68
		30912		6,433	19,618	19,633	26,056	26,062	25,879	25,892	25,929	25,936	25,869	25,862	26,016	25,969	25,919			25,818	19,682	19,635	19,638
		30960	494,46																										510,09	494,68
		31008		6,455	19,622	19,63	26,077	26,086	25,899	25,906	25,96	25,922	25,882	25,876	26,037	25,998	25,935					19,635	19,638
		31020	494,33																										510,09	494,68
		31080	494,97																										510,09	494,68
		31104		6,465	19,627	19,635	26,097	26,096	25,936	25,92	25,943	25,95	25,925	25,922	26,05	26,021	25,958			25,88	19,679	19,634	19,639
		31140	495,27																										510,09	494,68
		31200	495	6,508	19,621	19,634	26,139	26,132	25,978	25,965	26	25,99	25,951	25,945	26,157	26,012	26,000	7,79	0			19,634	19,632	-1,34	-1,63	-0,36	-0,11	-0,6	510,09	494,68	128,78
		31260	495,04																										509,78	494,68
		31296		6,515	19,62	19,63	26,134	26,145	25,993	25,977	25,994	26,017	25,991	26,014	26,157	26,038	26,023			25,898	19,686	19,633	19,634
		31320	494,03																										509,78	494,68
		31380	493,93																										509,78	494,68
		31392		6,531	19,622	19,632	26,158	26,159	25,982	25,986	26,046	25,998	25,989	26,042	26,121	26,067	26,029					19,634	19,637
		31440	493,76																										509,78	494,68
		31488		6,559	19,622	19,633	26,184	26,189	26,001	25,994	26,067	26,067	25,999	26,067	26,169	26,093	26,057			25,973	19,679	19,633	19,636
		31500	494,15															7,79											510,2	494,68
		31560	494,92																										510,2	494,68
		31584		6,580	19,624	19,632	26,208	26,209	26,009	26,024	26,072	26,094	26,019	26,123	26,18	26,12	26,080					19,633	19,636
		31620	494,71																										510,2	494,68
		31680	495,61	6,608	19,626	19,632	26,235	26,238	26,031	26,068	26,094	26,131	26,029	26,125	26,2	26,148	26,103			26,043	19,68	19,633	19,637						510,2	494,68
		31740	494,18																										510,2	494,68
		31776		6,628	19,626	19,632	26,256	26,257	26,063	26,103	26,14	26,134	26,062	26,098	26,22	26,165	26,123					19,634	19,636
		31800	494,57															7,78	0					-1,29	-1,6	-0,33	-0,08	-0,56	510,2	494,68	129,14
		31860	494,83																										510,2	494,68
		31872		6,652	19,627	19,635	26,281	26,286	26,144	26,163	26,158	26,15	26,075	26,132	26,24	26,185	26,156			26,047	19,678	19,632	19,635
		31920	495,38																										510,2	494,68
		31968		6,671	19,627	19,636	26,302	26,304	26,126	26,153	26,144	26,194	26,096	26,133	26,26	26,213	26,165					19,633	19,635
		31980	495,23																										510,2	494,68
		32040	494,33																										510,2	494,68
		32064		6,694	19,624	19,637	26,325	26,324	26,147	26,168	26,189	26,194	26,167	26,141	26,284	26,242	26,192			26,086	19,677	19,635	19,636
		32100	494,38															7,78											510,2	494,68
		32160	493,8	6,710	19,626	19,634	26,335	26,344	26,168	26,177	26,21	26,196	26,168	26,171	26,303	26,262	26,207					19,633	19,64						510,2	494,68
		32220	494,6																										510,46	494,68
		32256		6,736	19,629	19,633	26,365	26,369	26,184	26,175	26,228	26,229	26,171	26,184	26,324	26,28	26,222			26,144	19,679	19,634	19,637
		32280	494,38																										510,46	494,68
		32340	494,13																										510,46	494,68
		32352		6,756	19,629	19,636	26,384	26,393	26,227	26,237	26,25	26,261	26,202	26,22	26,346	26,305	26,256					19,633	19,637
		32400	494,97															7,78	0					-1,31	-1,62	-0,35	-0,1	-0,59	510,46	494,68	128,71
		32448		6,765	19,629	19,637	26,394	26,401	26,22	26,248	26,276	26,27	26,217	26,229	26,371	26,325	26,270			26,175	19,681	19,634	19,64
		32460	494,48																										510,46	494,68
		32520	494,53																										510,46	494,68
		32544		6,799	19,628	19,636	26,425	26,437	26,265	26,269	26,288	26,313	26,238	26,272	26,39	26,352	26,298					19,634	19,637
		32580	495,08																										510,46	494,68
		32640	494,5	6,829	19,626	19,638	26,463	26,459	26,297	26,321	26,317	26,348	26,268	26,273	26,412	26,371	26,326			26,207	19,681	19,631	19,639						510,46	494,68
		32700	494,29															7,77											510,46	494,68
		32736		6,854	19,628	19,64	26,49	26,487	26,32	26,363	26,353	26,365	26,268	26,278	26,439	26,386	26,347					19,633	19,637
		32760	494,4																										510,46	494,68
		32820	494,34																										510,46	494,68
		32832		6,868	19,627	19,636	26,5	26,5	26,329	26,387	26,371	26,364	26,293	26,313	26,461	26,418	26,367			26,239	19,678	19,634	19,637
		32880	495,61																										510,46	494,68
		32928		6,890	19,628	19,638	26,52	26,525	26,34	26,364	26,388	26,364	26,338	26,331	26,481	26,442	26,381					19,635	19,632
		32940	495,23																										510,46	494,68
		33000	494,63															7,77	0					-1,37	-1,67	-0,39	-0,1	-0,59	510,46	494,68	128,89
		33024		6,898	19,627	19,64	26,529	26,534	26,356	26,366	26,399	26,389	26,368	26,367	26,499	26,465	26,401			26,304	19,676	19,634	19,635
		33060	495,71																										510,46	494,68
		33120	495,83	6,928	19,627	19,641	26,563	26,562	26,411	26,39	26,42	26,429	26,396	26,381	26,517	26,489	26,429					19,635	19,637						510,46	494,68
		33180	496,11																										509,93	494,68
		33216		6,960	19,625	19,635	26,587	26,594	26,424	26,429	26,444	26,485	26,433	26,397	26,539	26,5	26,456			26,348	19,679	19,633	19,637
		33240	495,37																										509,93	494,68
		33300	494,86															7,76											509,51	494,68
		33312		6,970	19,628	19,636	26,602	26,603	26,43	26,456	26,491	26,461	26,436	26,405	26,564	26,516	26,470					19,635	19,633
		33360	494,65																										509,51	494,68
		33408		6,992	19,629	19,638	26,623	26,627	26,447	26,448	26,479	26,512	26,442	26,455	26,583	26,54	26,488			26,401	19,682	19,636	19,635
		33420	494,11																										509,51	494,68
		33480	493,36																										509,51	494,68
		33504		7,026	19,626	19,637	26,653	26,662	26,466	26,477	26,525	26,532	26,456	26,455	26,607	26,566	26,510					19,63	19,636
		33540	493,95																										510,04	494,68
		33600	494,85	7,034	19,626	19,633	26,665	26,662	26,504	26,493	26,514	26,537	26,519	26,472	26,629	26,592	26,533	7,76	0	26,436	19,685	19,634	19,632	-1,27	-1,57	-0,31	-0,06	-0,53	510,04	494,68	128,75
		33660	495,19																										510,04	494,68
		33696		7,063	19,626	19,635	26,688	26,698	26,512	26,522	26,552	26,548	26,518	26,531	26,651	26,605	26,555					19,635	19,637
		33720	494,51																										510,04	494,68
		33780	494,22																										510,04	494,68
		33792		7,076	19,623	19,635	26,703	26,707	26,521	26,536	26,584	26,59	26,516	26,525	26,67	26,632	26,572			26,479	19,681	19,635	19,634
		33840	494,39																										510,04	494,68
		33888		7,103	19,626	19,633	26,73	26,735	26,558	26,564	26,599	26,613	26,566	26,547	26,689	26,65	26,598					19,634	19,637
		33900	494,12															7,75											510,04	494,68
		33960	493,45																										510,04	494,68
		33984		7,128	19,625	19,636	26,759	26,759	26,584	26,606	26,624	26,636	26,57	26,616	26,711	26,657	26,625			26,512	19,684	19,633	19,636
		34020	493,86																										510,46	494,68
		34080	493,88	7,151	19,624	19,636	26,784	26,778	26,604	26,608	26,679	26,634	26,612	26,637	26,735	26,69	26,650					19,633	19,638						510,46	494,68
		34140	493,56																										510,83	494,68
		34176		7,155	19,624	19,636	26,787	26,784	26,607	26,613	26,635	26,665	26,634	26,668	26,753	26,71	26,661			26,565	19,688	19,635	19,639
		34200	493,91															7,75	0					-1,35	-1,65	-0,37	-0,13	-0,61	510,83	494,68	128,47
		34260	494,96																										511,35	494,68
		34272		7,191	19,625	19,635	26,818	26,824	26,632	26,652	26,68	26,709	26,639	26,641	26,777	26,735	26,683					19,634	19,637
		34320	494,77																										511,35	494,68
		34368		7,213	19,621	19,634	26,839	26,841	26,668	26,685	26,703	26,724	26,653	26,659	26,798	26,748	26,705			26,609	19,688	19,633	19,639
		34380	495,46																										511,35	494,68
		34440	495,67																										511,35	494,68
		34464		7,237	19,624	19,633	26,861	26,87	26,704	26,701	26,749	26,729	26,671	26,687	26,822	26,775	26,730					19,636	19,638
		34500	495,21															7,74											510,93	494,68
		34560	495,57	7,267	19,624	19,632	26,891	26,898	26,727	26,733	26,769	26,767	26,693	26,692	26,841	26,794	26,752			26,642	19,686	19,637	19,638						510,93	494,68
		34620	495,35																										510,62	494,68
		34656		7,276	19,625	19,635	26,903	26,91	26,744	26,741	26,776	26,762	26,739	26,72	26,863	26,822	26,771					19,634	19,64
		34680	495,1																										510,62	494,68
		34740	495,5																										510,35	494,68
		34752		7,289	19,618	19,636	26,911	26,921	26,745	26,749	26,77	26,8	26,747	26,744	26,888	26,842	26,786			26,687	19,688	19,635	19,637
		34800	496,24															7,77	0					-1,34	-1,64	-0,36	-0,08	-0,56	510,35	494,68	128,55
		34848		7,321	19,623	19,64	26,949	26,956	26,786	26,788	26,838	26,825	26,771	26,772	26,904	26,871	26,819					19,636	19,639
		34860	495,63																										509,78	494,68
		34920	494,96																										509,78	494,68
		34944		7,340	19,624	19,633	26,97	26,967	26,79	26,821	26,848	26,848	26,77	26,791	26,927	26,889	26,836			26,746	19,687	19,634	19,638
		34980	495,37																										509,46	494,68
		35040	494,63	7,364	19,626	19,635	26,991	26,999	26,81	26,884	26,881	26,861	26,809	26,799	26,949	26,907	26,862					19,635	19,638						509,46	494,68
		35100	494,15															7,74											509,46	494,68
		35136		7,379	19,627	19,634	27,007	27,012	26,812	26,906	26,874	26,889	26,815	26,823	26,969	26,928	26,877			26,785	19,687	19,635	19,637
		35160	494,77																										509,46	494,68
		35220	494,59																										509,46	494,68
		35232		7,412	19,622	19,638	27,042	27,042	26,869	26,867	26,935	26,891	26,851	26,845	26,991	26,956	26,901					19,634	19,638
		35280	493,4																										509,46	494,68
		35328		7,412	19,632	19,637	27,047	27,046	26,896	26,872	26,897	26,912	26,884	26,847	27,008	26,971	26,911			26,81	19,684	19,633	19,64
		35340	494,04																										509,78	494,68
		35400	493,71															7,73	0					-1,31	-1,62	-0,34	-0,09	-0,58	509,78	494,68	128,91
		35424		7,441	19,627	19,639	27,071	27,077	26,917	26,912	26,946	26,924	26,888	26,875	27,027	26,987	26,934					19,636	19,639
		35460	494,2																										510,25	494,68
		35520	494,6	7,465	19,626	19,638	27,092	27,102	26,935	26,931	26,958	26,975	26,922	26,892	27,051	27,011	26,959			26,861	19,687	19,635	19,638						510,25	494,68
		35580	494,57																										510,25	494,68
		35616		7,486	19,627	19,635	27,112	27,122	26,949	26,952	26,975	26,993	26,941	26,923	27,072	27,03	26,979					19,636	19,637
		35640	493,49																										510,25	494,68
		35700	494,84															7,73											510,56	494,68
		35712		7,504	19,629	19,637	27,133	27,141	26,98	26,979	27,004	27,003	26,955	26,95	27,093	27,051	27,002			26,9	19,689	19,639	19,632
		35760	494,57																										510,56	494,68
		35808		7,526	19,626	19,631	27,155	27,154	27,002	26,993	27,033	27,008	26,997	26,964	27,113	27,072	27,023					19,635	19,638
		35820	494,96																										510,56	494,68
		35880	494,39																										510,56	494,68
		35904		7,551	19,621	19,636	27,177	27,182	27,031	26,996	27,034	27,061	27,012	26,992	27,129	27,097	27,044			26,942	19,69	19,633	19,643
		35940	494,95																										510,56	494,68
		36000	495,33	7,577	19,628	19,638	27,21	27,211	27,044	27,066	27,085	27,075	27,026	27,007	27,159	27,118	27,073	7,72	0			19,64	19,639	-1,29	-1,59	-0,33	-0,07	-0,55	510,56	494,68	128,31
		36060	494,17																										510,56	494,68
		36096		7,593	19,628	19,635	27,225	27,223	27,059	27,097	27,098	27,116	27,029	27,032	27,178	27,122	27,091			26,974	19,691	19,633	19,636
		36120	493,14																										510,56	494,68
		36180	494,07																										511,04	494,68
		36192		7,617	19,627	19,639	27,25	27,25	27,072	27,092	27,127	27,114	27,068	27,051	27,202	27,162	27,111					19,635	19,64
		36240	495,61																										511,04	494,68
		36288		7,621	19,629	19,638	27,254	27,255	27,076	27,098	27,116	27,114	27,099	27,073	27,219	27,185	27,123			27,029	19,693	19,633	19,638
		36300	495,78															7,71											511,04	494,68
		36360	495,45																										511,04	494,68
		36384		7,647	19,631	19,64	27,277	27,288	27,112	27,102	27,147	27,12	27,117	27,09	27,235	27,204	27,141					19,634	19,638
		36420	495,54																										510,51	494,68
		36480	494,83	7,666	19,63	19,64	27,297	27,304	27,132	27,122	27,168	27,185	27,122	27,157	27,257	27,213	27,170			27,074	19,689	19,633	19,637						510,51	494,68
		36540	494,85																										510,51	494,68
		36576		7,691	19,631	19,638	27,323	27,328	27,148	27,198	27,197	27,201	27,126	27,198	27,275	27,233	27,197					19,635	19,638
		36600	494,71															7,70	0					-1,34	-1,64	-0,37	-0,13	-0,61	510,51	494,68	128,53
		36660	494,15																										510,51	494,68
		36672		7,704	19,631	19,64	27,339	27,34	27,169	27,197	27,207	27,22	27,138	27,21	27,296	27,258	27,212			27,109	19,689	19,635	19,639
		36720	495,23																										510,51	494,68
		36768		7,734	19,632	19,639	27,369	27,371	27,213	27,2	27,226	27,254	27,17	27,245	27,319	27,277	27,238					19,635	19,636
		36780	495,19																										510,51	494,68
		36840	494,99																										510,51	494,68
		36864		7,745	19,631	19,642	27,381	27,383	27,219	27,238	27,268	27,253	27,172	27,239	27,338	27,292	27,252			27,177	19,69	19,635	19,637
		36900	494,75															7,70											510,51	494,68
		36960	494,71	7,774	19,633	19,64	27,41	27,411	27,233	27,259	27,245	27,297	27,218	27,234	27,361	27,308	27,269					19,635	19,636						510,51	494,68
		37020	494,77																										510,51	494,68
		37056		7,795	19,63	19,639	27,425	27,434	27,243	27,277	27,32	27,29	27,227	27,237	27,381	27,33	27,288			27,186	19,687	19,636	19,637
		37080	494,65																										510,51	494,68
		37140	495,51																										510,51	494,68
		37152		7,817	19,633	19,639	27,448	27,458	27,3	27,333	27,329	27,319	27,259	27,252	27,401	27,351	27,318					19,631	19,637
		37200	494,25															7,70	0					-1,33	-1,63	-0,36	-0,11	-0,61	510,51	494,68	128,66
		37248		7,831	19,632	19,642	27,468	27,468	27,308	27,325	27,32	27,351	27,281	27,276	27,421	27,375	27,332			27,216	19,685	19,635	19,638
		37260	494,5																										510,51	494,68
		37320	493,76																										510,51	494,68
		37344		7,853	19,635	19,64	27,491	27,489	27,348	27,327	27,353	27,363	27,318	27,293	27,442	27,397	27,355					19,634	19,636
		37380	494,4																										510,51	494,68
		37440	494,38	7,874	19,631	19,64	27,505	27,513	27,335	27,349	27,367	27,388	27,354	27,317	27,46	27,423	27,374			27,269	19,687	19,635	19,646						510,51	494,68
		37500	494,21															7,70											510,51	494,68
		37536		7,881	19,631	19,641	27,517	27,516	27,357	27,359	27,371	27,395	27,371	27,344	27,482	27,446	27,391					19,635	19,64
		37560	495,08																										510,51	494,68
		37620	494,78																										510,51	494,68
		37632		7,913	19,631	19,642	27,549	27,55	27,385	27,393	27,428	27,435	27,383	27,383	27,502	27,471	27,422			27,329	19,688	19,634	19,638
		37680	494,92																										510,51	494,68
		37728		7,926	19,631	19,641	27,559	27,564	27,392	27,4	27,414	27,442	27,407	27,409	27,521	27,484	27,434					19,636	19,639
		37740	494,6																										510,51	494,68
		37800	494,92															7,69	0					-1,31	-1,61	-0,34	-0,09	-0,58	510,51	494,68	128,55
		37824		7,955	19,631	19,638	27,588	27,591	27,408	27,444	27,473	27,464	27,405	27,415	27,538	27,496	27,455			27,357	19,686	19,636	19,637
		37860	494,9																										510,51	494,68
		37920	494,89	7,974	19,629	19,639	27,605	27,611	27,43	27,444	27,464	27,501	27,436	27,429	27,557	27,522	27,473					19,635	19,638						510,51	494,68
		37980	494,27																										510,51	494,68
		38016		7,993	19,629	19,639	27,619	27,634	27,45	27,472	27,491	27,509	27,479	27,441	27,579	27,538	27,495			27,402	19,688	19,635	19,637
		38040	495,09																										510,51	494,68
		38100	494,48															7,69											510,51	494,68
		38112		8,008	19,627	19,639	27,637	27,646	27,46	27,486	27,526	27,514	27,484	27,47	27,598	27,557	27,512					19,634	19,638
		38160	493,99																										510,51	494,68
		38208		8,029	19,627	19,638	27,662	27,662	27,474	27,505	27,536	27,532	27,494	27,476	27,616	27,573	27,526			27,434	19,692	19,634	19,636
		38220	494,57																										510,51	494,68
		38280	494,54																										510,51	494,68
		38304		8,051	19,628	19,641	27,683	27,689	27,522	27,535	27,574	27,579	27,519	27,494	27,635	27,604	27,558					19,635	19,637
		38340	495,57																										510,51	494,68
		38400	495,36	8,077	19,629	19,638	27,71	27,711	27,542	27,569	27,592	27,582	27,536	27,529	27,659	27,623	27,579	7,68	0	27,474	19,692	19,636	19,638	-1,31	-1,62	-0,35	-0,1	-0,58	510,51	494,68	128,95
		38460	495,4																										510,25	494,68
		38496		8,093	19,629	19,639	27,722	27,731	27,545	27,566	27,617	27,584	27,544	27,544	27,68	27,645	27,591					19,634	19,637
		38520	495,48																										510,25	494,68
		38580	495,01																										509,93	494,68
		38592		8,101	19,629	19,64	27,736	27,736	27,565	27,567	27,595	27,607	27,578	27,61	27,695	27,652	27,609			27,496	19,695	19,633	19,637
		38640	495,21																										509,93	494,68
		38688		8,132	19,628	19,64	27,765	27,768	27,6	27,606	27,645	27,634	27,582	27,627	27,718	27,681	27,637					19,635	19,637
		38700	494,87															7,68											509,93	494,68
		38760	495,29																										509,93	494,68
		38784		8,144	19,63	19,641	27,779	27,78	27,64	27,621	27,648	27,658	27,598	27,622	27,738	27,695	27,653			27,54	19,694	19,634	19,638
		38820	494,16																										509,93	494,68
		38880	494,42	8,173	19,631	19,643	27,807	27,813	27,649	27,646	27,676	27,697	27,628	27,668	27,759	27,715	27,680					19,634	19,637						509,93	494,68
		38940	493,95																										509,93	494,68
		38976		8,187	19,634	19,644	27,826	27,825	27,661	27,679	27,701	27,714	27,649	27,645	27,777	27,73	27,694			27,585	19,69	19,635	19,636
		39000	493,68															7,68	0					-1,32	-1,63	-0,36	-0,11	-0,6	509,93	494,68	128,79
		39060	493,93																										510,25	494,68
		39072		8,208	19,631	19,642	27,842	27,847	27,67	27,719	27,716	27,736	27,688	27,667	27,801	27,751	27,719					19,636	19,64
		39120	494,03																										510,25	494,68
		39168		8,227	19,634	19,644	27,862	27,871	27,684	27,718	27,748	27,735	27,691	27,685	27,818	27,78	27,732			27,629	19,684	19,632	19,637
		39180	494,37																										510,51	494,68
		39240	494,8																										510,51	494,68
		39264		8,256	19,629	19,641	27,891	27,89	27,732	27,719	27,762	27,76	27,74	27,705	27,838	27,79	27,756					19,635	19,636
		39300	494,85															7,66											510,51	494,68
		39360	494,61	8,267	19,633	19,643	27,905	27,905	27,736	27,751	27,773	27,785	27,734	27,715	27,859	27,828	27,773			27,697	19,695	19,635	19,636						510,51	494,68
		39420	494,3																										510,51	494,68
		39456		8,278	19,634	19,645	27,916	27,919	27,749	27,764	27,786	27,814	27,772	27,737	27,878	27,842	27,793					19,637	19,638
		39480	494,03																										510,51	494,68
		39540	495,12																										510,83	494,68
		39552		8,298	19,634	19,642	27,932	27,939	27,752	27,779	27,827	27,803	27,79	27,763	27,898	27,865	27,810			27,742	19,689	19,634	19,633
		39600	495,91															7,66	0					-1,35	-1,64	-0,36	-0,12	-0,61	510,83	494,68	128,78
		39648		8,318	19,638	19,643	27,956	27,961	27,785	27,775	27,836	27,815	27,81	27,84	27,917	27,876	27,832					19,632	19,64
		39660	494,27																										510,46	494,68
		39720	495,14																										510,46	494,68
		39744		8,343	19,633	19,643	27,976	27,985	27,825	27,811	27,855	27,86	27,807	27,854	27,933	27,891	27,854			27,761	19,688	19,635	19,638
		39780	494,67																										510,46	494,68
		39840	494,94	8,368	19,634	19,644	28,008	28,007	27,837	27,844	27,861	27,895	27,823	27,873	27,949	27,914	27,875					19,635	19,639						510,46	494,68
		39900	495,55															7,65											510,46	494,68
		39936		8,382	19,633	19,642	28,015	28,023	27,841	27,883	27,878	27,926	27,833	27,884	27,974	27,93	27,894			27,811	19,685	19,638	19,643
		39960	494,82																										510,46	494,68
		40020	495,12																										510,46	494,68
		40032		8,404	19,634	19,642	28,039	28,044	27,85	27,921	27,924	27,918	27,846	27,89	27,993	27,948	27,911					19,633	19,641
		40080	494,91																										510,46	494,68
		40128		8,423	19,633	19,642	28,062	28,059	27,872	27,924	27,918	27,954	27,877	27,888	28,201	27,966	27,950			27,834	19,688	19,634	19,636
		40140	494,99																										510,46	494,68
		40200	495,47															7,65	0					-1,35	-1,65	-0,37	-0,13	-0,62	510,46	494,68	128,69
		40224		8,448	19,63	19,639	28,083	28,082	27,938	27,921	27,979	27,951	27,883	27,922	28,188	27,98	27,970					19,637	19,638
		40260	494,81																										510,46	494,68
		40320	494,68	8,463	19,628	19,636	28,09	28,1	27,935	27,99	27,964	27,993	27,908	27,918	28,052	28,009	27,971			27,924	19,691	19,635	19,641						510,46	494,68
		40380	494,56																										510,46	494,68
		40416		8,476	19,634	19,639	28,111	28,115	27,955	27,946	27,965	28	27,941	27,943	28,176	28,029	27,994					19,635	19,639
		40440	494,15																										510,46	494,68
		40500	494,28															7,64											510,46	494,68
		40512		8,498	19,63	19,638	28,132	28,133	27,987	27,998	27,997	28,029	27,958	27,961	28,085	28,048	28,008			27,907	19,694	19,635	19,639
		40560	495,01																										510,46	494,68
		40608		8,516	19,628	19,639	28,15	28,149	27,986	28,014	28,053	28,016	27,983	27,975	28,108	28,076	28,026					19,636	19,639
		40620	494,48																										510,46	494,68
		40680	494,92																										510,46	494,68
		40704		8,534	19,631	19,64	28,172	28,167	28,01	28,015	28,046	28,058	28,035	27,984	28,173	28,077	28,050			27,945	19,699	19,635	19,639
		40740	494,99																										510,46	494,68
		40800	494,77	8,551	19,627	19,638	28,18	28,187	28,028	28,042	28,086	28,05	28,022	28,02	28,178	28,106	28,067	7,64	0			19,639	19,638	-1,39	-1,71	-0,41	-0,18	-0,67	510,46	494,68	129,06
		40860	494,81																										510,46	494,68
		40896		8,576	19,627	19,638	28,203	28,214	28,061	28,037	28,093	28,085	28,036	28,035	28,184	28,124	28,082			27,997	19,698	19,636	19,638
		40920	495,6																										510,46	494,68
		40980	495,08																										510,14	494,68
		40992		8,602	19,626	19,634	28,232	28,231	28,088	28,097	28,125	28,105	28,07	28,06	28,197	28,151	28,112					19,635	19,642
		41040	494,81																										510,14	494,68
		41088		8,611	19,628	19,636	28,243	28,242	28,091	28,114	28,116	28,127	28,087	28,068	28,208	28,16	28,121			28,018	19,699	19,634	19,639
		41100	495,69															7,64											509,83	494,68
		41160	495,09																										509,83	494,68
		41184		8,636	19,627	19,639	28,267	28,271	28,118	28,112	28,142	28,165	28,09	28,135	28,224	28,179	28,146					19,637	19,639
		41220	495,53																										509,57	494,68
		41280	494,26	8,653	19,627	19,637	28,283	28,288	28,108	28,14	28,157	28,173	28,117	28,136	28,242	28,199	28,159			28,055	19,698	19,636	19,638						509,57	494,68
		41340	493,81																										509,57	494,68
		41376		8,666	19,626	19,635	28,29	28,303	28,114	28,133	28,18	28,169	28,139	28,133	28,259	28,218	28,168					19,636	19,636
		41400	493,23															7,63	0					-1,34	-1,63	-0,36	-0,11	-0,6	509,57	494,68	128,72
		41460	493,13																										510,14	494,68
		41472		8,686	19,625	19,635	28,315	28,317	28,139	28,158	28,191	28,193	28,16	28,156	28,274	28,238	28,189			28,106	19,702	19,64	19,637
		41520	494																										510,14	494,68
		41568		8,709	19,624	19,632	28,338	28,336	28,191	28,173	28,208	28,217	28,184	28,17	28,287	28,247	28,210					19,637	19,638
		41580	494,16																										510,72	494,68
		41640	494,21																										510,72	494,68
		41664		8,736	19,623	19,637	28,365	28,367	28,208	28,205	28,25	28,255	28,193	28,177	28,308	28,273	28,234			28,153	19,7	19,636	19,634
		41700	494,47															7,63											510,72	494,68
		41760	495,62	8,751	19,622	19,637	28,385	28,377	28,233	28,245	28,252	28,263	28,218	28,198	28,332	28,289	28,254					19,634	19,639						510,72	494,68
		41820	495,33																										510,72	494,68
		41856		8,765	19,625	19,635	28,393	28,398	28,24	28,256	28,28	28,276	28,231	28,218	28,347	28,303	28,269			28,171	19,698	19,636	19,639
		41880	494,76																										510,72	494,68
		41940	495,29																										510,72	494,68
		41952		8,786	19,627	19,64	28,415	28,424	28,253	28,261	28,305	28,298	28,246	28,238	28,368	28,326	28,287					19,635	19,637
		42000	494,49															7,63	0					-1,3	-1,6	-0,33	-0,08	-0,56	510,72	494,68	129,51
		42048		8,796	19,627	19,641	28,43	28,431	28,271	28,264	28,282	28,306	28,265	28,255	28,384	28,349	28,297			28,223	19,696	19,634	19,635
		42060	495,16																										510,72	494,68
		42120	494,74																										510,72	494,68
		42144		8,823	19,626	19,636	28,456	28,452	28,28	28,286	28,316	28,339	28,319	28,272	28,401	28,37	28,323					19,639	19,639
		42180	495,05																										510,72	494,68
		42240	494,7	8,837	19,627	19,636	28,468	28,47	28,304	28,318	28,364	28,344	28,309	28,303	28,421	28,386	28,344			28,249	19,69	19,636	19,638						510,72	494,68
		42300	495,15															7,61											510,72	494,68
		42336		8,866	19,627	19,635	28,497	28,497	28,316	28,356	28,364	28,385	28,317	28,313	28,439	28,401	28,361					19,635	19,638
		42360	494,78																										510,72	494,68
		42420	495,45																										510,72	494,68
		42432		8,880	19,628	19,637	28,507	28,517	28,335	28,357	28,402	28,389	28,348	28,333	28,459	28,415	28,380			28,261	19,689	19,637	19,64
		42480	494,37																										510,72	494,68
		42528		8,906	19,628	19,638	28,539	28,539	28,358	28,413	28,412	28,418	28,359	28,344	28,479	28,437	28,402					19,636	19,638
		42540	495,33																										510,72	494,68
		42600	495,27															7,61	0					-1,3	-1,61	-0,34	-0,08	-0,58	510,72	494,68	130,04
		42624		8,910	19,628	19,638	28,541	28,546	28,369	28,397	28,418	28,43	28,37	28,363	28,499	28,452	28,412			28,33	19,694	19,636	19,639
		42660	495,56																										510,35	494,68
		42720	495,08	8,931	19,628	19,639	28,564	28,565	28,397	28,408	28,43	28,45	28,388	28,385	28,517	28,48	28,432					19,635	19,637						510,35	494,68
		42780	494,1																										509,93	494,68
		42816		8,947	19,629	19,637	28,577	28,583	28,405	28,446	28,444	28,467	28,414	28,408	28,53	28,501	28,452			28,365	19,699	19,636	19,639
		42840	495,21																										509,93	494,68
		42900	494,45															7,61											509,93	494,68
		42912		8,973	19,63	19,637	28,608	28,606	28,428	28,435	28,494	28,473	28,435	28,441	28,549	28,514	28,471					19,637	19,64
		42960	494,01																										509,93	494,68
		43008		8,983	19,627	19,639	28,616	28,616	28,441	28,468	28,497	28,493	28,448	28,463	28,569	28,534	28,489			28,435	19,696	19,636	19,638
		43020	494,31																										509,93	494,68
		43080	493,96																										509,93	494,68
		43104		8,998	19,627	19,638	28,627	28,635	28,485	28,47	28,494	28,514	28,486	28,466	28,585	28,55	28,506					19,637	19,644
		43140	495,25																										510,2	494,68
		43200	494,73	9,030	19,632	19,634	28,661	28,665	28,509	28,523	28,55	28,532	28,488	28,489	28,607	28,562	28,533	7,61	0	28,435	19,696	19,633	19,637	-1,3	-1,59	-0,33	-0,07	-0,56	510,2	494,68	129,34
		43260	495,12																										510,2	494,68
		43296		9,044	19,629	19,638	28,674	28,681	28,514	28,547	28,546	28,577	28,492	28,506	28,623	28,587	28,549					19,637	19,636
		43320	495,94																										510,2	494,68
		43380	495,37																										509,72	494,68
		43392		9,066	19,627	19,636	28,698	28,697	28,538	28,538	28,588	28,567	28,531	28,532	28,642	28,6	28,567			28,456	19,693	19,637	19,642
		43440	495,23																										509,72	494,68
		43488		9,076	19,627	19,638	28,705	28,712	28,542	28,539	28,587	28,58	28,564	28,56	28,661	28,609	28,580					19,637	19,64
		43500	494,62															7,59											509,72	494,68
		43560	493,63																										509,72	494,68
		43584		9,102	19,627	19,636	28,731	28,737	28,576	28,561	28,619	28,59	28,585	28,624	28,676	28,596	28,603			28,514	19,693	19,635	19,636
		43620	493,07																										510,09	494,68
		43680	494,17	9,119	19,622	19,639	28,747	28,751	28,594	28,589	28,634	28,621	28,584	28,65	28,694	28,631	28,625					19,639	19,64						510,09	494,68
		43740	494,38																										510,51	494,68
		43776		9,129	19,626	19,633	28,756	28,762	28,593	28,598	28,633	28,651	28,614	28,677	28,712	28,645	28,640			28,547	19,688	19,637	19,639
		43800	495,77															7,59	0					-1,41	-1,72	-0,42	-0,19	-0,68	510,51	494,68	129,41
		43860	495,15																										510,25	494,68
		43872		9,151	19,626	19,635	28,781	28,782	28,597	28,621	28,653	28,669	28,62	28,685	28,73	28,682	28,657					19,637	19,638
		43920	494,77																										510,25	494,68
		43968		9,168	19,629	19,636	28,8	28,801	28,608	28,697	28,68	28,675	28,627	28,711	28,751	28,707	28,682			28,609	19,693	19,636	19,633
		43980	495,81																										510,25	494,68
		44040	495,19																										510,25	494,68
		44064		9,184	19,626	19,635	28,815	28,814	28,631	28,687	28,694	28,7	28,64	28,726	28,765	28,725	28,696					19,637	19,639
		44100	494,67															7,59											509,83	494,68
		44160	494,84	9,209	19,624	19,633	28,834	28,841	28,646	28,715	28,717	28,722	28,659	28,744	28,786	28,743	28,716			28,631	19,693	19,637	19,639						509,83	494,68
		44220	494,42																										509,83	494,68
		44256		9,222	19,624	19,637	28,854	28,852	28,669	28,691	28,74	28,751	28,677	28,763	28,803	28,74	28,729					19,637	19,639
		44280	495,06																										509,83	494,68
		44340	494,5																										509,83	494,68
		44352		9,246	19,627	19,636	28,876	28,878	28,678	28,746	28,746	28,774	28,699	28,772	28,821	28,774	28,751			28,674	19,701	19,637	19,638
		44400	494,65															7,59	0					-1,36	-1,66	-0,39	-0,16	-0,63	509,83	494,68	129,69
		44448		9,264	19,626	19,636	28,891	28,899	28,715	28,758	28,772	28,778	28,711	28,796	28,84	28,796	28,771					19,637	19,64
		44460	494,32																										509,83	494,68
		44520	494,75																										509,83	494,68
		44544		9,281	19,625	19,635	28,915	28,907	28,729	28,804	28,798	28,803	28,715	28,785	28,861	28,815	28,789			28,703	19,703	19,635	19,641
		44580	494,89																										509,83	494,68
		44640	493,05	9,296	19,625	19,635	28,922	28,93	28,756	28,845	28,798	28,814	28,744	28,803	28,877	28,835	28,809					19,635	19,638						509,83	494,68
		44700	493,18															7,58											510,41	494,68
		44736		9,316	19,626	19,636	28,945	28,949	28,792	28,815	28,83	28,838	28,761	28,806	28,895	28,849	28,823			28,749	19,706	19,636	19,639
		44760	494,18																										510,41	494,68
		44820	495,33																										510,72	494,68
		44832		9,333	19,627	19,638	28,964	28,968	28,791	28,869	28,837	28,857	28,77	28,821	28,913	28,868	28,841					19,639	19,641
		44880	495,14																										510,72	494,68
		44928		9,351	19,623	19,635	28,979	28,981	28,832	28,835	28,87	28,84	28,809	28,799	28,934	28,892	28,851			28,765	19,709	19,637	19,642
		44940	495,65																										510,3	494,68
		45000	495,5															7,57	0					-1,35	-1,65	-0,37	-0,12	-0,61	510,3	494,68	129,61
		45024		9,373	19,623	19,634	29,003	29	28,837	28,862	28,869	28,9	28,841	28,82	28,947	28,911	28,873					19,638	19,639
		45060	495,92																										509,93	494,68
		45120	495,07	9,389	19,627	19,638	29,014	29,028	28,838	28,851	28,913	28,899	28,857	28,845	28,965	28,937	28,888			28,821	19,71	19,637	19,639						509,93	494,68
		45180	494,73																										509,62	494,68
		45216		9,407	19,628	19,637	29,036	29,043	28,899	28,938	28,909	28,921	28,883	28,883	28,985	28,955	28,922					19,636	19,64
		45240	494,49																										509,62	494,68
		45300	493,84															7,56											509,62	494,68
		45312		9,419	19,625	19,638	29,05	29,051	28,899	28,901	28,939	28,914	28,885	28,904	28,996	28,969	28,926			28,846	19,71	19,636	19,642
		45360	493,85																										509,62	494,68
		45408		9,439	19,629	19,642	29,072	29,076	28,912	28,948	28,938	28,969	28,902	28,904	29,021	28,98	28,947					19,636	19,639
		45420	494,18																										510,09	494,68
		45480	494,97																										510,09	494,68
		45504		9,460	19,625	19,637	29,088	29,093	28,928	28,96	28,987	28,97	28,91	28,924	29,033	29,003	28,964			28,874	19,708	19,637	19,642
		45540	494,12																										510,09	494,68
		45600	494,68	9,481	19,628	19,638	29,114	29,114	28,92	28,979	28,974	29,006	28,952	28,923	29,055	29,019	28,978	7,57	0			19,636	19,638	-1,36	-1,66	-0,39	-0,14	-0,63	510,09	494,68	129,44
		45660	494,85																										510,09	494,68
		45696		9,490	19,627	19,638	29,122	29,123	28,992	28,979	29,008	29,008	28,971	28,942	29,074	29,032	29,001			28,888	19,706	19,635	19,638
		45720	494,67																										510,09	494,68
		45780	494,33																										510,09	494,68
		45792		9,513	19,628	19,639	29,147	29,146	28,982	29,01	29,011	29,04	28,974	28,953	29,09	29,049	29,014					19,638	19,64
		45840	494,8																										510,09	494,68
		45888		9,518	19,63	19,639	29,152	29,153	28,984	29,005	29,032	29,037	28,998	29,007	29,108	29,062	29,029			28,926	19,702	19,637	19,64
		45900	494,09															7,55											510,09	494,68
		45960	494,57																										510,09	494,68
		45984		9,545	19,628	19,638	29,177	29,179	29,021	29,027	29,07	29,034	28,995	28,988	29,122	29,088	29,043					19,634	19,643
		46020	494,96																										510,09	494,68
		46080	495,55	9,562	19,627	19,638	29,191	29,199	29,059	29,041	29,046	29,068	29,033	29,021	29,142	29,108	29,065			29,011	19,704	19,637	19,639						510,09	494,68
		46140	494,97																										509,83	494,68
		46176		9,575	19,627	19,637	29,204	29,21	29,051	29,064	29,09	29,091	29,052	29,052	29,155	29,119	29,084					19,638	19,64
		46200	494,34															7,56	0					-1,33	-1,63	-0,37	-0,11	-0,6	509,83	494,68	129,19
		46260	493,4																										509,83	494,68
		46272		9,594	19,629	19,637	29,224	29,23	29,076	29,082	29,114	29,113	29,055	29,065	29,172	29,146	29,103			29,004	19,702	19,638	19,639
		46320	493,25																										509,83	494,68
		46368		9,617	19,626	19,638	29,244	29,254	29,103	29,129	29,115	29,14	29,102	29,089	29,19	29,148	29,127					19,638	19,641
		46380	495,3																										510,35	494,68
		46440	495,95																										510,35	494,68
		46464		9,621	19,628	19,637	29,257	29,249	29,095	29,096	29,137	29,121	29,104	29,089	29,209	29,173	29,128			29,049	19,701	19,637	19,639
		46500	495,52															7,55											509,78	494,68
		46560	495,49	9,643	19,627	19,636	29,272	29,277	29,118	29,107	29,132	29,16	29,118	29,106	29,223	29,184	29,144					19,636	19,641						509,78	494,68
		46620	494,91																										509,41	494,68
		46656		9,664	19,627	19,635	29,293	29,298	29,153	29,15	29,186	29,182	29,131	29,136	29,248	29,199	29,173			29,08	19,71	19,632	19,646
		46680	494,9																										509,41	494,68
		46740	495,28																										509,41	494,68
		46752		9,682	19,626	19,639	29,315	29,313	29,154	29,171	29,188	29,213	29,142	29,166	29,265	29,219	29,190					19,638	19,639
		46800	495,51															7,53	0					-1,33	-1,63	-0,36	-0,11	-0,6	509,41	494,68	129,03
		46848		9,700	19,628	19,638	29,334	29,333	29,171	29,179	29,21	29,21	29,152	29,204	29,275	29,242	29,205			29,135	19,701	19,637	19,641
		46860	494,78																										509,41	494,68
		46920	494,35																										509,41	494,68
		46944		9,715	19,627	19,637	29,345	29,348	29,193	29,201	29,222	29,245	29,164	29,222	29,297	29,263	29,226					19,639	19,639
		46980	494,31																										509,41	494,68
		47040	493,06	9,739	19,627	19,639	29,37	29,374	29,202	29,232	29,256	29,256	29,198	29,229	29,316	29,279	29,246			29,192	19,703	19,638	19,638						509,41	494,68
		47100	494,41															7,53											509,78	494,68
		47136		9,748	19,63	19,632	29,382	29,376	29,212	29,294	29,254	29,277	29,219	29,211	29,328	29,287	29,260					19,639	19,64
		47160	493,98																										509,78	494,68
		47220	494,63																										509,78	494,68
		47232		9,763	19,628	19,638	29,394	29,398	29,24	29,251	29,274	29,288	29,211	29,234	29,345	29,312	29,269			29,187	19,697	19,638	19,64
		47280	494,13																										509,78	494,68
		47328		9,784	19,627	19,637	29,415	29,417	29,251	29,257	29,295	29,315	29,244	29,25	29,362	29,321	29,287					19,638	19,638
		47340	494,06																										509,78	494,68
		47400	494,06															7,53	0					-1,34	-1,64	-0,37	-0,12	-0,61	509,78	494,68	129,38
		47424		9,801	19,628	19,64	29,43	29,44	29,265	29,303	29,309	29,321	29,258	29,27	29,382	29,342	29,306			29,216	19,705	19,636	19,637
		47460	494,45																										510,04	494,68
		47520	495,02	9,826	19,627	19,637	29,459	29,458	29,29	29,309	29,334	29,334	29,279	29,275	29,397	29,361	29,322					19,635	19,639						510,04	494,68
		47580	495,32																										510,04	494,68
		47616		9,838	19,629	19,639	29,475	29,469	29,301	29,337	29,362	29,346	29,288	29,284	29,416	29,382	29,340			29,229	19,711	19,637	19,64
		47640	494,19																										510,04	494,68
		47700	495,41															7,52											510,04	494,68
		47712		9,855	19,626	19,637	29,486	29,487	29,33	29,342	29,349	29,385	29,303	29,304	29,43	29,406	29,356					19,635	19,641
		47760	495,65																										510,04	494,68
		47808		9,880	19,627	19,636	29,511	29,512	29,371	29,362	29,406	29,388	29,353	29,318	29,454	29,413	29,383			29,271	19,712	19,633	19,637
		47820	496,24																										509,62	494,68
		47880	496,39																										509,62	494,68
		47904		9,889	19,626	19,637	29,522	29,518	29,383	29,415	29,426	29,39	29,336	29,341	29,468	29,434	29,399					19,636	19,64
		47940	494,57																										509,09	494,68
		48000	494,8	9,906	19,627	19,637	29,534	29,541	29,387	29,39	29,413	29,418	29,376	29,355	29,484	29,455	29,410	7,52	0	29,316	19,714	19,635	19,639	-1,33	-1,63	-0,36	-0,11	-0,6	509,09	494,68	129,34
		48060	494,83																										509,09	494,68
		48096		9,912	19,628	19,636	29,544	29,544	29,388	29,398	29,427	29,424	29,389	29,375	29,498	29,474	29,422					19,638	19,636
		48120	494,25																										509,09	494,68
		48180	494,23																										509,09	494,68
		48192		9,927	19,628	19,638	29,559	29,562	29,423	29,431	29,441	29,43	29,406	29,386	29,516	29,483	29,439			29,345	19,712	19,635	19,639
		48240	493,95																										509,09	494,68
		48288		9,944	19,631	19,645	29,582	29,583	29,451	29,433	29,452	29,449	29,43	29,412	29,529	29,498	29,457					19,635	19,64
		48300	494,96															7,51											509,35	494,68
		48360	494,55																										509,35	494,68
		48384		9,970	19,626	19,636	29,598	29,603	29,48	29,474	29,474	29,505	29,444	29,44	29,545	29,518	29,485			29,39	19,703	19,635	19,636
		48420	494,14																										509,35	494,68
		48480	493,73	9,984	19,628	19,635	29,613	29,618	29,477	29,487	29,514	29,511	29,459	29,459	29,572	29,524	29,500					19,636	19,638						509,35	494,68
		48540	494,35																										509,35	494,68
		48576		10,002	19,629	19,635	29,633	29,635	29,484	29,483	29,509	29,512	29,483	29,468	29,578	29,541	29,507			29,418	19,694	19,636	19,641
		48600	494															7,51	0					-1,38	-1,67	-0,4	-0,16	-0,65	509,35	494,68	129,28
		48660	493,68																										509,78	494,68
		48672		10,019	19,628	19,637	29,646	29,658	29,498	29,497	29,516	29,553	29,49	29,478	29,594	29,56	29,523					19,632	19,639
		48720	494,93																										509,78	494,68
		48768		10,037	19,624	19,637	29,661	29,674	29,511	29,525	29,552	29,558	29,502	29,519	29,61	29,576	29,544			29,44	19,701	19,635	19,64
		48780	494,48																										509,78	494,68
		48840	494,56																										509,78	494,68
		48864		10,055	19,626	19,637	29,685	29,688	29,533	29,542	29,577	29,566	29,516	29,525	29,626	29,598	29,560					19,64	19,634
		48900	493,94															7,51											509,78	494,68
		48960	493,95	10,077	19,627	19,633	29,707	29,708	29,539	29,576	29,586	29,598	29,524	29,526	29,649	29,606	29,576			29,466	19,702	19,64	19,642						509,78	494,68
		49020	494,3																										510,09	494,68
		49056		10,091	19,626	19,636	29,722	29,722	29,555	29,598	29,611	29,607	29,532	29,557	29,664	29,626	29,594					19,638	19,636
		49080	494,42																										510,09	494,68
		49140	493,98																										510,09	494,68
		49152		10,104	19,627	19,637	29,737	29,735	29,574	29,629	29,626	29,619	29,543	29,622	29,684	29,642	29,617			29,494	19,704	19,636	19,64
		49200	494,74															7,50	0					-1,37	-1,67	-0,4	-0,15	-0,64	510,09	494,68	129,32
		49248		10,122	19,625	19,637	29,751	29,754	29,588	29,667	29,618	29,645	29,573	29,636	29,697	29,658	29,635					19,637	19,641
		49260	495,19																										510,09	494,68
		49320	496																										510,09	494,68
		49344		10,134	19,626	19,636	29,763	29,767	29,604	29,659	29,641	29,658	29,581	29,6	29,713	29,674	29,641			29,549	19,71	19,638	19,641
		49380	494,78																										509,57	494,68
		49440	494,96	10,151	19,626	19,636	29,779	29,785	29,63	29,629	29,664	29,669	29,598	29,593	29,732	29,689	29,651					19,637	19,641						509,57	494,68
		49500	495,33															7,49											509,57	494,68
		49536		10,179	19,626	19,636	29,809	29,811	29,686	29,713	29,693	29,69	29,611	29,636	29,746	29,713	29,686			29,567	19,712	19,637	19,643
		49560	494,75																										509,57	494,68
		49620	494,7																										509,57	494,68
		49632		10,189	19,626	19,636	29,821	29,819	29,688	29,691	29,688	29,705	29,626	29,648	29,765	29,724	29,692					19,638	19,641
		49680	494,7																										509,57	494,68
		49728		10,202	19,626	19,637	29,833	29,834	29,723	29,736	29,733	29,716	29,685	29,649	29,783	29,746	29,721			29,607	19,711	19,637	19,64
		49740	495,08																										509,57	494,68
		49800	494,53															7,48	0					-1,37	-1,66	-0,39	-0,14	-0,63	509,57	494,68	129,22
		49824		10,222	19,628	19,638	29,855	29,855	29,728	29,775	29,727	29,738	29,682	29,67	29,798	29,769	29,736					19,638	19,643
		49860	495,15																										509,57	494,68
		49920	494,3	10,234	19,626	19,635	29,864	29,865	29,725	29,733	29,754	29,738	29,713	29,693	29,817	29,779	29,744			29,641	19,71	19,637	19,641						509,57	494,68
		49980	493,79																										509,57	494,68
		50016		10,242	19,626	19,638	29,873	29,875	29,732	29,723	29,745	29,756	29,714	29,721	29,829	29,804	29,753					19,639	19,641
		50040	493,75																										509,57	494,68
		50100	494,46															7,48											510,14	494,68
		50112		10,264	19,624	19,637	29,894	29,894	29,744	29,745	29,778	29,779	29,736	29,728	29,842	29,81	29,770			29,703	19,707	19,642	19,64
		50160	495,29																										510,14	494,68
		50208		10,280	19,626	19,636	29,914	29,907	29,764	29,759	29,788	29,778	29,772	29,766	29,854	29,821	29,788					19,639	19,639
		50220	495,86																										510,14	494,68
		50280	495,78																										510,14	494,68
		50304		10,303	19,628	19,635	29,929	29,939	29,775	29,789	29,815	29,821	29,764	29,805	29,872	29,838	29,810			29,714	19,707	19,638	19,641
		50340	493,8																										509,67	494,68
		50400	493,83	10,314	19,624	19,639	29,943	29,948	29,783	29,816	29,82	29,836	29,773	29,832	29,891	29,842	29,824	7,47	0			19,639	19,643	-1,3	-1,6	-0,34	-0,08	-0,56	509,67	494,68	129,26
		50460	494,11																										509,98	494,68
		50496		10,329	19,626	19,635	29,961	29,958	29,791	29,819	29,838	29,85	29,799	29,846	29,907	29,867	29,840			29,755	19,705	19,638	19,641
		50520	494,32																										509,98	494,68
		50580	493,75																										509,98	494,68
		50592		10,343	19,631	19,634	29,974	29,977	29,803	29,828	29,855	29,882	29,815	29,842	29,924	29,885	29,854					19,64	19,642
		50640	494,38																										509,98	494,68
		50688		10,365	19,628	19,635	29,994	29,999	29,815	29,871	29,878	29,893	29,829	29,871	29,94	29,897	29,874			29,812	19,702	19,636	19,64
		50700	494,39															7,48											509,98	494,68
		50760	494,99																										509,98	494,68
		50784		10,383	19,628	19,639	30,015	30,019	29,855	29,878	29,9	29,902	29,846	29,871	29,956	29,91	29,890					19,64	19,644
		50820	495,45																										509,98	494,68
		50880	494,85	10,393	19,627	19,638	30,025	30,027	29,876	29,942	29,915	29,915	29,857	29,905	29,974	29,934	29,915			29,839	19,699	19,639	19,641						509,98	494,68
		50940	494,53																										509,98	494,68
		50976		10,411	19,626	19,638	30,039	30,046	29,889	29,932	29,912	29,925	29,887	29,937	29,985	29,948	29,927					19,638	19,641
		51000	494,77															7,47	0					-1,35	-1,65	-0,37	-0,12	-0,61	509,98	494,68	129,48
		51060	495,87																										509,98	494,68
		51072		10,433	19,628	19,636	30,07	30,061	29,921	29,944	29,952	29,933	29,878	29,948	30,008	29,97	29,944			29,847	19,702	19,639	19,641
		51120	495,11																										509,98	494,68
		51168		10,446	19,625	19,636	30,077	30,076	29,921	29,989	29,942	29,977	29,901	29,971	30,022	29,985	29,964					19,641	19,641
		51180	495,16																										509,72	494,68
		51240	495,59																										509,72	494,68
		51264		10,460	19,627	19,636	30,09	30,094	29,922	29,942	29,973	29,975	29,93	29,998	30,036	29,996	29,972			29,866	19,705	19,638	19,641
		51300	494,8															7,45											509,35	494,68
		51360	495,3	10,473	19,625	19,637	30,103	30,105	29,968	29,972	29,989	29,981	29,955	30,009	30,203	30,01	30,011					19,639	19,638						509,35	494,68
		51420	494,2																										509,35	494,68
		51456		10,488	19,628	19,64	30,124	30,121	29,96	29,973	30,012	30	29,97	30,018	30,064	30,034	30,004			29,897	19,71	19,639	19,64
		51480	494,3																										509,35	494,68
		51540	494,57																										509,35	494,68
		51552		10,500	19,626	19,639	30,133	30,133	29,982	29,981	30,021	30,026	29,976	30,036	30,193	30,039	30,032					19,635	19,642
		51600	494,35															7,46	0					-1,34	-1,64	-0,37	-0,12	-0,61	509,35	494,68	129,59
		51648		10,515	19,628	19,639	30,148	30,149	29,993	30,026	30,04	30,049	29,995	30,052	30,19	30,053	30,050			29,943	19,718	19,639	19,637
		51660	494,36																										509,35	494,68
		51720	494,23																										509,35	494,68
		51744		10,530	19,626	19,639	30,161	30,164	30,017	30,031	30,049	30,057	30,003	30,071	30,11	30,076	30,052					19,638	19,64
		51780	494,71																										509,35	494,68
		51840	493,53	10,549	19,626	19,637	30,183	30,178	30,012	30,034	30,06	30,084	30,027	30,093	30,125	30,083	30,065			29,973	19,716	19,637	19,64						509,35	494,68
		51900	494,01															7,44											509,78	494,68
		51936		10,562	19,626	19,638	30,192	30,195	30,027	30,054	30,08	30,098	30,045	30,114	30,19	30,1	30,089					19,638	19,643
		51960	493,48																										509,78	494,68
		52020	494,53																										510,25	494,68
		52032		10,578	19,627	19,637	30,209	30,212	30,047	30,066	30,099	30,098	30,063	30,15	30,16	30,154	30,105			29,994	19,713	19,637	19,639
		52080	493,67																										510,25	494,68
		52128		10,592	19,63	19,637	30,225	30,226	30,07	30,103	30,119	30,117	30,077	30,151	30,199	30,135	30,121					19,636	19,639
		52140	494,74																										510,56	494,68
		52200	494,08															7,44	0					-1,36	-1,65	-0,37	-0,13	-0,62	510,56	494,68	129,47
		52224		10,610	19,628	19,637	30,242	30,242	30,079	30,085	30,126	30,118	30,084	30,163	30,206	30,139	30,125			30,034	19,717	19,637	19,639
		52260	495,48																										510,56	494,68
		52320	495,55	10,622	19,627	19,636	30,255	30,253	30,09	30,107	30,143	30,147	30,111	30,175	30,216	30,175	30,145					19,636	19,64						510,56	494,68
		52380	495,73																										510,09	494,68
		52416		10,640	19,628	19,636	30,271	30,274	30,096	30,141	30,157	30,165	30,123	30,183	30,227	30,182	30,159			30,066	19,716	19,637	19,638
		52440	495,47																										510,09	494,68
		52500	495,33															7,44											509,62	494,68
		52512		10,658	19,629	19,637	30,293	30,288	30,127	30,142	30,176	30,177	30,117	30,196	30,241	30,196	30,172					19,637	19,641
		52560	495,24																										509,62	494,68
		52608		10,667	19,629	19,637	30,294	30,305	30,149	30,176	30,188	30,185	30,135	30,205	30,252	30,2	30,186			30,108	19,713	19,637	19,64
		52620	495,31																										509,25	494,68
		52680	494,38																										509,25	494,68
		52704		10,686	19,628	19,639	30,32	30,318	30,155	30,188	30,203	30,22	30,169	30,225	30,267	30,219	30,206					19,64	19,639
		52740	493,79																										509,25	494,68
		52800	493,16	10,700	19,633	19,639	30,335	30,337	30,166	30,207	30,211	30,231	30,179	30,23	30,28	30,231	30,217	7,43	0	30,136	19,711	19,638	19,642	-1,36	-1,65	-0,38	-0,13	-0,62	509,25	494,68	129,51
		52860	493,27																										509,78	494,68
		52896		10,721	19,631	19,638	30,353	30,358	30,189	30,242	30,229	30,242	30,191	30,255	30,296	30,256	30,238					19,638	19,642
		52920	494,37																										509,78	494,68
		52980	494,94																										510,09	494,68
		52992		10,731	19,632	19,64	30,367	30,366	30,197	30,225	30,252	30,255	30,214	30,265	30,311	30,275	30,249			30,175	19,71	19,639	19,641
		53040	495																										510,09	494,68
		53088		10,744	19,627	19,641	30,376	30,38	30,218	30,228	30,267	30,282	30,224	30,288	30,326	30,286	30,265					19,639	19,642
		53100	494,74															7,43											510,09	494,68
		53160	495,54																										510,09	494,68
		53184		10,759	19,63	19,64	30,392	30,396	30,241	30,276	30,27	30,294	30,244	30,302	30,339	30,298	30,283			30,203	19,713	19,64	19,643
		53220	495,45																										509,72	494,68
		53280	495,87	10,776	19,63	19,641	30,408	30,416	30,251	30,27	30,298	30,304	30,26	30,316	30,355	30,319	30,297					19,638	19,641						509,72	494,68
		53340	495,15																										509,3	494,68
		53376		10,790	19,632	19,64	30,426	30,426	30,262	30,281	30,318	30,315	30,287	30,338	30,37	30,332	30,313			30,221	19,71	19,636	19,64
		53400	495,11															7,41	0					-1,38	-1,68	-0,4	-0,16	-0,66	509,3	494,68	129,54
		53460	494,98																										509,04	494,68
		53472		10,804	19,633	19,641	30,443	30,44	30,268	30,296	30,33	30,325	30,295	30,354	30,384	30,348	30,325					19,639	19,643
		53520	494,49																										509,04	494,68
		53568		10,820	19,633	19,642	30,455	30,461	30,289	30,306	30,349	30,344	30,309	30,363	30,4	30,366	30,341			30,26	19,718	19,638	19,643
		53580	494,18																										509,04	494,68
		53640	493,83																										509,04	494,68
		53664		10,838	19,633	19,642	30,477	30,475	30,301	30,331	30,361	30,369	30,312	30,379	30,417	30,376	30,356					19,637	19,641
		53700	494,03															7,41											509,41	494,68
		53760	494,35	10,852	19,632	19,642	30,488	30,49	30,312	30,352	30,362	30,38	30,333	30,401	30,432	30,386	30,370			30,29	19,72	19,641	19,642						509,41	494,68
		53820	494,32																										509,78	494,68
		53856		10,866	19,632	19,642	30,502	30,504	30,324	30,382	30,389	30,399	30,345	30,414	30,446	30,408	30,388					19,641	19,644
		53880	495,76																										509,78	494,68
		53940	495,39																										509,78	494,68
		53952		10,883	19,633	19,641	30,522	30,519	30,344	30,38	30,394	30,416	30,359	30,423	30,459	30,422	30,400			30,318	19,72	19,64	19,641
		54000	495,52															7,40	0					-1,38	-1,67	-0,39	-0,14	-0,64	509,78	494,68	129,31
		54048		10,893	19,632	19,641	30,531	30,529	30,354	30,406	30,414	30,426	30,386	30,439	30,475	30,437	30,417					19,638	19,646
		54060	494,94																										509,35	494,68
		54120	494,5																										509,35	494,68
		54144		10,913	19,631	19,644	30,55	30,551	30,393	30,455	30,439	30,433	30,39	30,451	30,49	30,455	30,438			30,344	19,719	19,641	19,643
		54180	494,69																										509,35	494,68
		54240	495,08	10,923	19,631	19,641	30,558	30,561	30,402	30,413	30,44	30,458	30,407	30,477	30,505	30,461	30,445					19,64	19,641						509,35	494,68
		54300	494,65															7,41											509,35	494,68
		54336		10,944	19,632	19,642	30,584	30,579	30,407	30,427	30,471	30,46	30,425	30,484	30,52	30,483	30,460			30,377	19,724	19,648	19,637
		54360	495,14																										509,35	494,68
		54420	494,79																										509,35	494,68
		54432		10,953	19,631	19,643	30,588	30,592	30,431	30,446	30,472	30,479	30,449	30,503	30,537	30,498	30,477					19,64	19,637
		54480	494,1																										509,35	494,68
		54528		10,973	19,631	19,641	30,608	30,61	30,444	30,49	30,488	30,503	30,465	30,519	30,55	30,504	30,495			30,387	19,708	19,64	19,643
		54540	493,67																										509,35	494,68
		54600	494,12															7,39	0					-1,36	-1,66	-0,39	-0,13	-0,62	509,35	494,68	129,45
		54624		10,988	19,63	19,641	30,623	30,623	30,453	30,475	30,497	30,515	30,478	30,526	30,562	30,527	30,504					19,638	19,641
		54660	493,83																										509,35	494,68
		54720	493,61	11,004	19,632	19,642	30,639	30,642	30,462	30,52	30,528	30,531	30,484	30,539	30,576	30,538	30,522			30,433	19,71	19,639	19,64						509,35	494,68
		54780	494,14																										509,83	494,68
		54816		11,015	19,628	19,643	30,649	30,651	30,486	30,511	30,536	30,55	30,502	30,558	30,594	30,55	30,536					19,639	19,643
		54840	494,22																										509,83	494,68
		54900	493,86															7,39											509,83	494,68
		54912		11,037	19,627	19,639	30,667	30,672	30,499	30,524	30,556	30,556	30,529	30,575	30,609	30,557	30,551			30,483	19,709	19,636	19,64
		54960	494,56																										509,83	494,68
		55008		11,052	19,63	19,636	30,685	30,685	30,508	30,568	30,558	30,583	30,543	30,587	30,624	30,58	30,569					19,639	19,643
		55020	494,9																										510,14	494,68
		55080	495,64																										510,14	494,68
		55104		11,063	19,63	19,64	30,694	30,701	30,517	30,596	30,575	30,6	30,552	30,611	30,64	30,598	30,586			30,499	19,709	19,635	19,639
		55140	495,35																										509,88	494,68
		55200	495,53	11,081	19,631	19,637	30,715	30,714	30,55	30,605	30,601	30,604	30,545	30,62	30,653	30,612	30,599	7,39	0			19,639	19,641	-1,28	-1,58	-0,33	-0,05	-0,54	509,88	494,68	129,38
		55260	496,45																										509,35	494,68
		55296		11,091	19,63	19,641	30,725	30,728	30,553	30,582	30,611	30,612	30,563	30,63	30,671	30,629	30,606			30,515	19,709	19,634	19,641
		55320	494,9																										509,35	494,68
		55380	494,12																										508,99	494,68
		55392		11,107	19,632	19,64	30,742	30,744	30,57	30,601	30,622	30,643	30,592	30,65	30,682	30,651	30,626					19,639	19,643
		55440	493,21																										508,99	494,68
		55488		11,118	19,628	19,642	30,749	30,757	30,58	30,613	30,633	30,651	30,607	30,656	30,697	30,652	30,636			30,543	19,705	19,637	19,642
		55500	493,81															7,38											509,57	494,68
		55560	494,06																										509,57	494,68
		55584		11,136	19,63	19,64	30,769	30,774	30,593	30,641	30,661	30,671	30,624	30,672	30,713	30,679	30,657					19,637	19,641
		55620	494,63																										509,98	494,68
		55680	494,74	11,147	19,631	19,642	30,784	30,782	30,621	30,636	30,676	30,669	30,625	30,698	30,727	30,687	30,667			30,616	19,708	19,638	19,642						509,98	494,68
		55740	494,46																										509,98	494,68
		55776		11,165	19,63	19,642	30,8	30,803	30,63	30,687	30,677	30,701	30,637	30,707	30,739	30,701	30,685					19,64	19,642
		55800	494,15															7,37	0					-1,37	-1,67	-0,39	-0,14	-0,63	509,98	494,68	129,37
		55860	495,03																										509,98	494,68
		55872		11,177	19,632	19,641	30,813	30,814	30,653	30,669	30,7	30,717	30,654	30,724	30,759	30,715	30,699			30,646	19,705	19,638	19,641
		55920	494,7																										509,98	494,68
		55968		11,192	19,631	19,64	30,826	30,828	30,66	30,681	30,716	30,72	30,677	30,74	30,77	30,725	30,711					19,639	19,641
		55980	495,87																										509,98	494,68
		56040	495,37																										509,98	494,68
		56064		11,209	19,631	19,636	30,839	30,845	30,683	30,716	30,721	30,738	30,693	30,747	30,785	30,748	30,729			30,675	19,714	19,635	19,64
		56100	495,22															7,37											509,57	494,68
		56160	493,53	11,219	19,632	19,644	30,856	30,859	30,691	30,726	30,75	30,743	30,714	30,771	30,799	30,758	30,744					19,636	19,642						509,57	494,68
		56220	493,84																										509,83	494,68
		56256		11,240	19,63	19,64	30,873	30,876	30,721	30,732	30,757	30,756	30,728	30,791	30,814	30,771	30,759			30,674	19,719	19,643	19,642
		56280	493,44																										509,83	494,68
		56340	493,77																										510,3	494,68
		56352		11,249	19,631	19,641	30,883	30,888	30,718	30,74	30,777	30,788	30,744	30,8	30,825	30,789	30,773					19,639	19,64
		56400	494,62															7,37	0					-1,32	-1,61	-0,35	-0,09	-0,58	510,3	494,68	129,4
		56448		11,267	19,629	19,641	30,899	30,904	30,728	30,78	30,785	30,802	30,761	30,806	30,842	30,802	30,788			30,73	19,715	19,637	19,643
		56460	494,56																										510,3	494,68
		56520	494,82																										510,3	494,68
		56544		11,280	19,63	19,639	30,915	30,915	30,751	30,772	30,797	30,803	30,779	30,823	30,857	30,819	30,800					19,638	19,64
		56580	495,7																										510,3	494,68
		56640	495,54	11,296	19,631	19,639	30,927	30,935	30,778	30,786	30,815	30,825	30,792	30,836	30,869	30,836	30,817			30,73	19,71	19,639	19,642						510,3	494,68
		56700	495,13															7,35											509,83	494,68
		56736		11,309	19,63	19,641	30,941	30,949	30,778	30,794	30,822	30,832	30,805	30,861	30,885	30,842	30,827					19,637	19,643
		56760	494,86																										509,83	494,68
		56820	494,62																										509,83	494,68
		56832		11,323	19,632	19,641	30,957	30,962	30,79	30,826	30,842	30,854	30,817	30,861	30,897	30,865	30,844			30,756	19,716	19,639	19,641
		56880	494,88																										509,83	494,68
		56928		11,338	19,629	19,639	30,97	30,974	30,8	30,833	30,86	30,868	30,831	30,886	30,912	30,875	30,858					19,636	19,639
		56940	494,96																										509,83	494,68
		57000	495,06															7,35	0					-1,33	-1,62	-0,36	-0,1	-0,6	509,83	494,68	129,12
		57024		11,356	19,624	19,64	30,987	30,988	30,818	30,839	30,875	30,88	30,845	30,896	30,926	30,888	30,871			30,814	19,716	19,64	19,642
		57060	494,81																										509,83	494,68
		57120	494,77	11,368	19,629	19,641	31,002	31,004	30,842	30,912	30,889	30,902	30,855	30,909	30,942	30,903	30,894					19,64	19,644						509,83	494,68
		57180	494,33																										509,83	494,68
		57216		11,384	19,629	19,641	31,021	31,018	30,846	30,883	30,892	30,911	30,865	30,928	30,955	30,912	30,899			30,822	19,72	19,639	19,642
		57240	494,94																										509,83	494,68
		57300	494,65															7,34											509,83	494,68
		57312		11,399	19,629	19,637	31,029	31,034	30,868	30,888	30,917	30,927	30,886	30,934	30,97	30,925	30,914					19,639	19,643
		57360	495,22																										509,83	494,68
		57408		11,406	19,629	19,641	31,04	31,042	30,873	30,905	30,918	30,934	30,899	30,965	30,983	30,945	30,928			30,844	19,722	19,641	19,643
		57420	494,15																										509,83	494,68
		57480	494,12																										509,83	494,68
		57504		11,423	19,632	19,64	31,061	31,057	30,881	30,912	30,944	30,964	30,911	30,964	30,996	30,96	30,942					19,64	19,644
		57540	495,09																										509,83	494,68
		57600	494,69	11,437	19,631	19,641	31,072	31,073	30,914	30,929	30,958	30,962	30,92	30,98	31,012	30,977	30,956	7,34	0	30,867	19,716	19,642	19,641	-1,33	-1,64	-0,36	-0,11	-0,6	509,83	494,68	129,16
		57660	494,67																										509,83	494,68
		57696		11,451	19,629	19,64	31,083	31,088	30,92	30,936	30,974	30,981	30,938	30,993	31,026	30,986	30,969					19,64	19,64
		57720	494,22																										509,83	494,68
		57780	493,93																										510,09	494,68
		57792		11,465	19,63	19,64	31,101	31,099	30,935	30,948	30,989	30,999	30,954	31,007	31,039	31,006	30,985			30,911	19,708	19,64	19,643
		57840	494,56																										510,09	494,68
		57888		11,479	19,631	19,641	31,116	31,114	30,949	31	31	30,996	30,965	31,031	31,052	31,014	31,001					19,64	19,64
		57900	494,21															7,34											510,09	494,68
		57960	494,85																										510,09	494,68
		57984		11,496	19,634	19,643	31,133	31,135	30,965	31,017	31,014	31,031	30,972	31,034	31,066	31,042	31,018			30,93	19,707	19,639	19,643
		58020	494,34																										510,09	494,68
		58080	493,93	11,502	19,63	19,641	31,136	31,14	30,976	31,025	31,034	31,033	30,996	31,045	31,083	31,039	31,029					19,634	19,64						510,09	494,68
		58140	494,79																										510,09	494,68
		58176		11,521	19,633	19,643	31,157	31,16	30,991	31,017	31,049	31,056	31,008	31,063	31,095	31,051	31,041			30,948	19,706	19,64	19,642
		58200	495,35															7,33	0					-1,33	-1,63	-0,36	-0,11	-0,59	510,09	494,68	128,92
		58260	495,15																										510,09	494,68
		58272		11,532	19,631	19,642	31,164	31,173	31,007	31,017	31,056	31,069	31,02	31,079	31,11	31,074	31,054					19,639	19,641
		58320	494,82																										510,09	494,68
		58368		11,540	19,632	19,645	31,18	31,177	31,029	31,038	31,067	31,075	31,034	31,072	31,123	31,093	31,066			31,002	19,702	19,641	19,643
		58380	495,61																										509,83	494,68
		58440	495,42																										509,83	494,68
		58464		11,563	19,631	19,641	31,195	31,202	31,047	31,073	31,089	31,086	31,047	31,105	31,138	31,105	31,086					19,638	19,642
		58500	494,3															7,33											509,51	494,68
		58560	492,93	11,571	19,633	19,64	31,209	31,206	31,047	31,088	31,093	31,112	31,074	31,12	31,143	31,117	31,099			31,014	19,709	19,641	19,64						509,51	494,68
		58620	493,26																										510,04	494,68
		58656		11,586	19,633	19,642	31,224	31,223	31,076	31,089	31,109	31,123	31,082	31,13	31,164	31,127	31,113					19,639	19,643
		58680	493,72																										510,04	494,68
		58740	494,89																										510,56	494,68
		58752		11,601	19,634	19,637	31,232	31,24	31,086	31,091	31,126	31,132	31,101	31,15	31,176	31,13	31,124			31,043	19,708	19,638	19,642
		58800	495,37															7,32	0					-1,31	-1,61	-0,35	-0,09	-0,58	510,56	494,68	129,14
		58848		11,613	19,635	19,644	31,252	31,254	31,089	31,108	31,143	31,149	31,109	31,162	31,194	31,156	31,139					19,638	19,64
		58860	495,39																										510,56	494,68
		58920	495,48																										510,56	494,68
		58944		11,627	19,631	19,642	31,264	31,263	31,111	31,127	31,142	31,161	31,119	31,169	31,209	31,174	31,151			31,064	19,702	19,64	19,642
		58980	494,53																										510,2	494,68
		59040	494,18	11,647	19,631	19,64	31,278	31,287	31,124	31,143	31,172	31,179	31,122	31,186	31,219	31,184	31,166					19,636	19,641						510,2	494,68
		59100	493,99															7,31											510,2	494,68
		59136		11,654	19,629	19,641	31,286	31,292	31,132	31,157	31,189	31,191	31,139	31,208	31,234	31,186	31,180			31,09	19,705	19,638	19,641
		59160	494,5																										510,2	494,68
		59220	494,92																										510,2	494,68
		59232		11,677	19,633	19,639	31,312	31,314	31,145	31,219	31,196	31,216	31,164	31,217	31,249	31,214	31,203					19,64	19,643
		59280	494,13																										510,2	494,68
		59328		11,682	19,631	19,641	31,316	31,319	31,163	31,213	31,207	31,211	31,186	31,232	31,265	31,225	31,213			31,132	19,705	19,639	19,64
		59340	495,11																										510,2	494,68
		59400	494,27															7,29	0					-1,32	-1,63	-0,36	-0,1	-0,59	510,2	494,68	129,28
		59424		11,699	19,629	19,639	31,33	31,335	31,167	31,21	31,221	31,229	31,191	31,245	31,274	31,241	31,222					19,644	19,64
		59460	493,92																										510,2	494,68
		59520	494,54	11,714	19,629	19,641	31,345	31,352	31,176	31,225	31,233	31,25	31,195	31,259	31,289	31,255	31,235			31,151	19,713	19,64	19,644						510,2	494,68
		59580	494,72																										510,2	494,68
		59616		11,734	19,631	19,635	31,366	31,368	31,194	31,23	31,256	31,258	31,216	31,278	31,302	31,262	31,249					19,641	19,646
		59640	494,47																										510,2	494,68
		59700	493,7															7,31											510,2	494,68
		59712		11,745	19,629	19,64	31,38	31,379	31,215	31,253	31,27	31,276	31,226	31,28	31,315	31,274	31,264			31,195	19,713	19,641	19,644
		59760	494,59																										510,2	494,68
		59808		11,757	19,63	19,639	31,389	31,394	31,22	31,268	31,279	31,294	31,236	31,303	31,328	31,297	31,278					19,642	19,644
		59820	494,13																										510,46	494,68
		59880	493,71																										510,46	494,68
		59904		11,769	19,629	19,639	31,401	31,405	31,238	31,267	31,295	31,308	31,26	31,305	31,34	31,307	31,290			31,231	19,715	19,642	19,645
		59940	494,1																										510,46	494,68
		60000	495,12	11,782	19,63	19,64	31,414	31,419	31,252	31,278	31,295	31,317	31,273	31,324	31,357	31,318	31,302	7,30	0			19,641	19,646	-1,3	-1,6	-0,34	-0,08	-0,57	510,46	494,68	129,98
		60060	495,09																										510,46	494,68
		60096		11,799	19,629	19,639	31,432	31,433	31,275	31,292	31,319	31,332	31,292	31,336	31,365	31,333	31,318			31,229	19,72	19,64	19,645
		60120	494,01																										510,46	494,68
		60180	494,33																										510,46	494,68
		60192		11,811	19,629	19,641	31,445	31,446	31,288	31,325	31,322	31,344	31,302	31,353	31,387	31,344	31,333					19,644	19,644
		60240	494,93																										510,46	494,68
		60288		11,823	19,63	19,64	31,455	31,462	31,294	31,362	31,345	31,353	31,313	31,365	31,396	31,359	31,348			31,25	19,715	19,642	19,643
		60300	493,67															7,29											510,46	494,68
		60360	495,26																										510,46	494,68
		60384		11,842	19,63	19,64	31,477	31,477	31,307	31,348	31,361	31,374	31,315	31,379	31,41	31,37	31,358					19,644	19,646
		60420	495,63																										510,46	494,68
		60480	494,95	11,857	19,629	19,637	31,487	31,493	31,321	31,356	31,367	31,391	31,335	31,398	31,426	31,39	31,373			31,286	19,719	19,642	19,644						510,46	494,68
		60540	495,43																										510,2	494,68
		60576		11,863	19,631	19,642	31,497	31,502	31,355	31,359	31,388	31,396	31,358	31,415	31,439	31,398	31,388					19,645	19,645
		60600	495,9															7,28	0					-1,38	-1,68	-0,4	-0,16	-0,65	510,2	494,68	129,25
		60660	494,53																										509,72	494,68
		60672		11,881	19,629	19,64	31,511	31,519	31,359	31,367	31,395	31,411	31,359	31,422	31,449	31,416	31,397			31,314	19,715	19,64	19,643
		60720	495,06																										509,72	494,68
		60768		11,892	19,631	19,64	31,523	31,532	31,366	31,414	31,414	31,43	31,383	31,433	31,464	31,43	31,417					19,641	19,641
		60780	495,1																										509,72	494,68
		60840	494,64																										509,72	494,68
		60864		11,902	19,631	19,639	31,534	31,539	31,371	31,435	31,42	31,434	31,398	31,446	31,48	31,435	31,427			31,35	19,713	19,639	19,643
		60900	495,15															7,28											509,72	494,68
		60960	494,64	11,916	19,632	19,641	31,552	31,553	31,385	31,425	31,437	31,455	31,397	31,452	31,488	31,456	31,437					19,64	19,642						509,72	494,68
		61020	493,31																										509,72	494,68
		61056		11,922	19,634	19,644	31,562	31,56	31,409	31,429	31,451	31,461	31,414	31,475	31,503	31,465	31,451			31,376	19,711	19,639	19,641
		61080	493,56																										509,72	494,68
		61140	494,29																										510,35	494,68
		61152		11,941	19,632	19,641	31,577	31,579	31,417	31,456	31,472	31,479	31,432	31,49	31,515	31,475	31,467					19,641	19,644
		61200	494,31															7,26	0					-1,36	-1,65	-0,35	-0,1	-0,59	510,35	494,68	129,22
		61248		11,953	19,634	19,642	31,589	31,592	31,425	31,46	31,489	31,492	31,453	31,498	31,531	31,492	31,480			31,403	19,708	19,639	19,643
		61260	494,16																										510,35	494,68
		61320	494,65																										510,35	494,68
		61344		11,967	19,634	19,644	31,604	31,607	31,46	31,47	31,488	31,501	31,472	31,51	31,547	31,506	31,494					19,637	19,642
		61380	494,21																										510,35	494,68
		61440	494,16	11,976	19,632	19,643	31,616	31,612	31,462	31,468	31,504	31,521	31,478	31,527	31,557	31,522	31,505			31,413	19,717	19,638	19,641						510,35	494,68
		61500	494,37															7,26											510,35	494,68
		61536		11,986	19,634	19,645	31,628	31,622	31,469	31,5	31,513	31,53	31,488	31,537	31,564	31,526	31,516					19,641	19,643
		61560	494,08																										510,35	494,68
		61620	494,33																										510,35	494,68
		61632		12,004	19,635	19,644	31,645	31,642	31,486	31,508	31,535	31,538	31,506	31,547	31,582	31,55	31,531			31,473	19,729	19,64	19,643
		61680	494,39																										510,35	494,68
		61728		12,014	19,635	19,644	31,655	31,653	31,491	31,566	31,536	31,554	31,492	31,569	31,593	31,555	31,544					19,639	19,643
		61740	494,47																										510,35	494,68
		61800	494,6															7,25	0					-1,36	-1,65	-0,38	-0,14	-0,62	510,35	494,68	129,15
		61824		12,030	19,635	19,645	31,667	31,672	31,507	31,564	31,554	31,575	31,519	31,576	31,61	31,572	31,560			31,477	19,735	19,638	19,644
		61860	494,19																										510,35	494,68
		61920	494,51	12,046	19,634	19,646	31,687	31,685	31,524	31,558	31,572	31,585	31,532	31,588	31,62	31,59	31,571					19,64	19,638						510,35	494,68
		61980	494,76																										510,35	494,68
		62016		12,060	19,635	19,646	31,699	31,702	31,534	31,57	31,574	31,607	31,558	31,606	31,633	31,591	31,584			31,505	19,729	19,641	19,642
		62040	494,58																										510,35	494,68
		62100	495,38															7,25											510,35	494,68
		62112		12,068	19,634	19,647	31,709	31,707	31,555	31,627	31,592	31,607	31,573	31,623	31,644	31,607	31,604					19,64	19,642
		62160	494,62																										510,35	494,68
		62208		12,083	19,637	19,647	31,723	31,726	31,57	31,585	31,614	31,616	31,589	31,638	31,658	31,626	31,612			31,512	19,731	19,641	19,644
		62220	494,66																										510,35	494,68
		62280	495,07																										510,35	494,68
		62304		12,095	19,636	19,647	31,738	31,736	31,577	31,604	31,627	31,637	31,585	31,64	31,669	31,64	31,622					19,64	19,642
		62340	494,98																										510,35	494,68
		62400	494,66	12,100	19,635	19,645	31,743	31,737	31,583	31,615	31,638	31,644	31,607	31,657	31,687	31,652	31,635	7,25	0	31,546	19,718	19,639	19,642	-1,38	-1,67	-0,4	-0,16	-0,64	510,35	494,68	129,04
		62460	495,11																										510,35	494,68
		62496		12,116	19,634	19,647	31,755	31,758	31,608	31,639	31,646	31,653	31,627	31,676	31,701	31,661	31,651					19,64	19,643
		62520	495,15																										510,35	494,68
		62580	493,84																										510,35	494,68
		62592		12,130	19,638	19,646	31,774	31,771	31,62	31,632	31,658	31,676	31,639	31,675	31,714	31,674	31,661			31,584	19,704	19,642	19,648
		62640	493,38																										510,35	494,68
		62688		12,145	19,633	19,645	31,782	31,786	31,638	31,652	31,671	31,687	31,646	31,694	31,724	31,683	31,674					19,64	19,647
		62700	494,4															7,24											510,93	494,68
		62760	494,99																										510,93	494,68
		62784		12,165	19,635	19,642	31,806	31,802	31,652	31,662	31,687	31,693	31,66	31,698	31,741	31,697	31,686			31,586	19,714	19,64	19,645
		62820	494,97																										510,93	494,68
		62880	494,74	12,169	19,635	19,644	31,812	31,806	31,661	31,68	31,704	31,714	31,669	31,719	31,749	31,718	31,702					19,641	19,642						510,93	494,68
		62940	495,16																										510,93	494,68
		62976		12,187	19,635	19,643	31,826	31,826	31,662	31,686	31,714	31,725	31,684	31,739	31,764	31,727	31,713			31,616	19,716	19,642	19,642
		63000	494,32															7,23	0					-1,3	-1,6	-0,35	-0,08	-0,56	510,93	494,68	129,21
		63060	494,94																										510,93	494,68
		63072		12,203	19,632	19,642	31,841	31,838	31,688	31,716	31,73	31,734	31,694	31,752	31,779	31,735	31,728					19,641	19,646
		63120	494,47																										510,93	494,68
		63168		12,218	19,635	19,644	31,858	31,858	31,69	31,714	31,735	31,744	31,699	31,756	31,792	31,746	31,735			31,645	19,714	19,642	19,643
		63180	494,69																										510,93	494,68
		63240	495,33																										510,93	494,68
		63264		12,222	19,634	19,644	31,861	31,862	31,699	31,733	31,752	31,773	31,716	31,777	31,802	31,769	31,753					19,642	19,645
		63300	494,33															7,22											510,67	494,68
		63360	494,74	12,236	19,633	19,645	31,874	31,876	31,712	31,741	31,774	31,78	31,727	31,789	31,813	31,78	31,764			31,667	19,714	19,642	19,643						510,67	494,68
		63420	494,67																										510,67	494,68
		63456		12,253	19,637	19,644	31,893	31,894	31,732	31,752	31,781	31,792	31,74	31,804	31,827	31,791	31,777					19,64	19,645
		63480	494,56																										510,67	494,68
		63540	494,23																										510,67	494,68
		63552		12,264	19,634	19,645	31,902	31,906	31,737	31,808	31,79	31,811	31,748	31,815	31,839	31,807	31,794			31,706	19,705	19,643	19,645
		63600	494,72															7,22	0					-1,3	-1,59	-0,34	-0,09	-0,56	510,67	494,68	129,38
		63648		12,278	19,633	19,643	31,914	31,917	31,755	31,78	31,809	31,814	31,768	31,824	31,847	31,815	31,801					19,644	19,643
		63660	494,17																										510,67	494,68
		63720	494,38																										510,67	494,68
		63744		12,287	19,635	19,646	31,928	31,927	31,764	31,793	31,819	31,822	31,782	31,837	31,862	31,828	31,813			31,726	19,699	19,641	19,644
		63780	493,92																										510,67	494,68
		63840	494,29	12,295	19,635	19,645	31,934	31,936	31,771	31,807	31,831	31,841	31,803	31,852	31,874	31,846	31,828					19,64	19,645						510,67	494,68
		63900	494,25															7,21											510,67	494,68
		63936		12,309	19,637	19,647	31,951	31,95	31,789	31,841	31,843	31,853	31,794	31,864	31,89	31,856	31,841			31,76	19,707	19,638	19,648
		63960	494,38																										510,67	494,68
		64020	494,95																										510,67	494,68
		64032		12,326	19,636	19,648	31,96	31,976	31,815	31,836	31,855	31,87	31,83	31,867	31,903	31,871	31,856					19,643	19,646
		64080	494,85																										510,67	494,68
		64128		12,335	19,635	19,646	31,972	31,98	31,821	31,883	31,871	31,884	31,834	31,885	31,915	31,882	31,872			31,799	19,713	19,646	19,644
		64140	494,07																										510,67	494,68
		64200	494,49															7,21	0					-1,29	-1,59	-0,33	-0,07	-0,55	510,67	494,68	129,17
		64224		12,348	19,634	19,65	31,987	31,993	31,836	31,879	31,877	31,891	31,846	31,9	31,925	31,9	31,882					19,641	19,645
		64260	495,18																										510,67	494,68
		64320	494,71	12,364	19,64	19,645	32,004	32,008	31,854	31,877	31,882	31,906	31,875	31,907	31,941	31,907	31,894			31,804	19,72	19,646	19,639						510,67	494,68
		64380	494,41																										510,67	494,68
		64416		12,379	19,635	19,645	32,022	32,016	31,86	31,912	31,906	31,915	31,883	31,928	31,956	31,919	31,910					19,64	19,645
		64440	494,98																										510,67	494,68
		64500	494,85															7,20											510,67	494,68
		64512		12,382	19,637	19,642	32,02	32,023	31,863	31,888	31,918	31,928	31,894	31,938	31,964	31,932	31,916			31,819	19,729	19,639	19,645
		64560	494,91																										510,67	494,68
		64608		12,398	19,635	19,647	32,037	32,041	31,879	31,917	31,934	31,94	31,902	31,956	31,975	31,936	31,930					19,638	19,641
		64620	494,55																										510,67	494,68
		64680	494,96																										510,67	494,68
		64704		12,414	19,637	19,645	32,056	32,055	31,897	31,912	31,944	31,951	31,914	31,972	31,99	31,956	31,942			31,856	19,733	19,639	19,643
		64740	495,06																										510,67	494,68
		64800	494,02	12,427	19,634	19,644	32,068	32,065	31,912	31,928	31,96	31,963	31,922	31,978	32,002	31,972	31,955	7,19	0			19,639	19,642	-1,37	-1,67	-0,4	-0,16	-0,64	510,67	494,68	129,08
		64860	492,94																										510,67	494,68
		64896		12,435	19,637	19,648	32,076	32,078	31,922	31,944	31,96	31,978	31,933	31,999	32,015	31,981	31,966			31,879	19,727	19,64	19,643
		64920	494,6																										510,67	494,68
		64980	494,93																										511,04	494,68
		64992		12,455	19,635	19,645	32,089	32,1	31,94	31,968	31,976	31,99	31,949	31,999	32,028	31,976	31,978					19,641	19,643
		65040	495,75																										511,04	494,68
		65088		12,464	19,633	19,643	32,099	32,104	31,95	31,986	31,985	31,997	31,963	32,006	32,037	31,997	31,990			31,936	19,734	19,64	19,645
		65100	494,97															7,19											510,72	494,68
		65160	495,26																										510,72	494,68
		65184		12,478	19,635	19,642	32,113	32,121	31,956	31,97	32,011	32,012	31,983	32,027	32,051	32,01	32,002					19,64	19,647
		65220	494,93																										510,72	494,68
		65280	494,49	12,482	19,638	19,644	32,125	32,121	31,969	31,995	32,017	32,026	31,99	32,027	32,219	32,026	32,034			31,931	19,732	19,644	19,643						510,72	494,68
		65340	493,99																										510,72	494,68
		65376		12,499	19,634	19,644	32,133	32,142	31,979	32,037	32,031	32,051	31,997	32,04	32,212	32,037	32,048					19,642	19,645
		65400	494,42															7,19	0					-1,31	-1,6	-0,34	-0,08	-0,58	510,72	494,68	129,18
		65460	494,58																										510,72	494,68
		65472		12,512	19,638	19,644	32,154	32,152	31,989	32,046	32,042	32,055	32,009	32,065	32,086	32,053	32,043			31,955	19,728	19,642	19,645
		65520	493,72																										510,72	494,68
		65568		12,524	19,634	19,642	32,158	32,166	32,001	32,045	32,059	32,067	32,034	32,073	32,101	32,068	32,056					19,647	19,642
		65580	494,2																										510,72	494,68
		65640	494,63																										510,72	494,68
		65664		12,535	19,629	19,642	32,172	32,169	32,018	32,064	32,059	32,076	32,032	32,08	32,111	32,078	32,065			31,982	19,728	19,644	19,646
		65700	494,62															7,17											510,72	494,68
		65760	494,74	12,542	19,634	19,643	32,181	32,18	32,035	32,045	32,078	32,084	32,042	32,098	32,201	32,091	32,084					19,643	19,646						510,72	494,68
		65820	494,45																										510,72	494,68
		65856		12,555	19,635	19,643	32,193	32,195	32,042	32,089	32,082	32,113	32,063	32,108	32,133	32,101	32,091			31,993	19,721	19,642	19,645
		65880	493,36																										510,72	494,68
		65940	493,47																										511,09	494,68
		65952		12,566	19,632	19,646	32,206	32,204	32,058	32,086	32,1	32,115	32,064	32,125	32,201	32,173	32,115					19,642	19,643
		66000	493,78															7,18	0					-1,28	-1,58	-0,32	-0,06	-0,54	511,09	494,68	129,24
		66048		12,581	19,633	19,643	32,215	32,223	32,077	32,094	32,116	32,12	32,076	32,133	32,202	32,117	32,117			32,028	19,723	19,647	19,643
		66060	493,66																										511,61	494,68
		66120	493,99																										511,61	494,68
		66144		12,591	19,633	19,643	32,229	32,229	32,076	32,108	32,133	32,134	32,093	32,141	32,205	32,133	32,128					19,643	19,644
		66180	495,24																										511,98	494,68
		66240	494,82	12,604	19,634	19,643	32,239	32,246	32,089	32,115	32,129	32,143	32,097	32,174	32,183	32,144	32,134			32,038	19,726	19,643	19,644						511,98	494,68
		66300	493,18															7,16											511,98	494,68
		66336		12,616	19,635	19,641	32,254	32,254	32,102	32,138	32,144	32,164	32,123	32,181	32,215	32,158	32,153					19,641	19,645
		66360	494,7																										511,98	494,68
		66420	494,41																										512,35	494,68
		66432		12,626	19,634	19,644	32,26	32,269	32,114	32,143	32,142	32,175	32,126	32,187	32,223	32,185	32,162			32,068	19,724	19,642	19,642
		66480	494,44																										512,35	494,68
		66528		12,643	19,632	19,644	32,279	32,282	32,137	32,148	32,172	32,182	32,135	32,204	32,229	32,183	32,174					19,641	19,644
		66540	494,74																										512,35	494,68
		66600	495,43															7,15	0					-1,38	-1,68	-0,4	-0,15	-0,64	512,35	494,68	129
		66624		12,651	19,632	19,641	32,286	32,293	32,146	32,156	32,186	32,19	32,152	32,202	32,238	32,197	32,183			32,115	19,726	19,64	19,645
		66660	495,48																										512,35	494,68
		66720	495,17	12,668	19,631	19,641	32,304	32,304	32,155	32,167	32,19	32,196	32,151	32,219	32,247	32,209	32,192					19,643	19,644						512,35	494,68
		66780	495,49																										511,98	494,68
		66816		12,679	19,633	19,642	32,319	32,314	32,158	32,196	32,207	32,212	32,168	32,227	32,257	32,216	32,205			32,12	19,723	19,641	19,645
		66840	494,96																										511,98	494,68
		66900	495,08															7,15											511,67	494,68
		66912		12,691	19,633	19,64	32,325	32,33	32,172	32,2	32,212	32,227	32,189	32,235	32,267	32,229	32,216					19,644	19,644
		66960	494,79																										511,67	494,68
		67008		12,700	19,633	19,642	32,338	32,337	32,179	32,241	32,23	32,244	32,206	32,254	32,278	32,238	32,234			32,161	19,729	19,641	19,645
		67020	494,2																										511,67	494,68
		67080	494,73																										511,67	494,68
		67104		12,709	19,634	19,642	32,348	32,346	32,194	32,255	32,242	32,242	32,209	32,264	32,289	32,244	32,242					19,643	19,644
		67140	495,65																										511,67	494,68
		67200	496,24	12,720	19,634	19,642	32,359	32,357	32,207	32,256	32,246	32,266	32,215	32,28	32,299	32,265	32,254	7,14	0	32,166	19,732	19,642	19,645	-1,27	-1,55	-0,31	-0,04	-0,53	511,67	494,68	129,42
		67260	495,19																										511,04	494,68
		67296		12,737	19,634	19,642	32,372	32,378	32,215	32,233	32,268	32,274	32,223	32,288	32,311	32,278	32,261					19,642	19,646
		67320	495,12																										511,04	494,68
		67380	494,09																										511,04	494,68
		67392		12,746	19,634	19,644	32,381	32,388	32,23	32,257	32,277	32,298	32,244	32,297	32,321	32,279	32,275			32,185	19,722	19,644	19,644
		67440	494,7																										511,04	494,68
		67488		12,759	19,635	19,641	32,395	32,398	32,241	32,292	32,276	32,299	32,265	32,319	32,331	32,293	32,290					19,642	19,646
		67500	494,5															7,14											511,04	494,68
		67560	494,26																										511,04	494,68
		67584		12,771	19,635	19,644	32,407	32,415	32,255	32,28	32,3	32,316	32,274	32,327	32,345	32,302	32,300			32,219	19,724	19,643	19,642
		67620	493,8																										511,04	494,68
		67680	493,64	12,782	19,636	19,645	32,424	32,42	32,27	32,292	32,313	32,324	32,285	32,333	32,357	32,315	32,311					19,642	19,645						511,04	494,68
		67740	493,99																										511,51	494,68
		67776		12,790	19,638	19,644	32,432	32,429	32,281	32,3	32,327	32,337	32,29	32,336	32,369	32,328	32,321			32,225	19,728	19,645	19,639
		67800	495,32															7,14	0					-1,36	-1,65	-0,38	-0,13	-0,62	511,51	494,68	128,71
		67860	494,18																										511,51	494,68
		67872		12,799	19,634	19,647	32,441	32,437	32,288	32,33	32,334	32,34	32,294	32,359	32,378	32,349	32,334					19,643	19,644
		67920	493,76																										511,51	494,68
		67968		12,819	19,634	19,645	32,459	32,457	32,301	32,36	32,343	32,365	32,321	32,366	32,389	32,359	32,351			32,254	19,718	19,644	19,644
		67980	493,97																										511,82	494,68
		68040	493,91																										511,82	494,68
		68064		12,824	19,635	19,644	32,461	32,466	32,309	32,335	32,357	32,371	32,316	32,381	32,405	32,369	32,355					19,642	19,644
		68100	494,66															7,13											512,09	494,68
		68160	494,97	12,837	19,636	19,644	32,478	32,477	32,322	32,347	32,369	32,382	32,332	32,387	32,414	32,382	32,367			32,304	19,726	19,641	19,643						512,09	494,68
		68220	494,33																										512,09	494,68
		68256		12,847	19,639	19,647	32,488	32,493	32,335	32,383	32,384	32,398	32,348	32,391	32,429	32,394	32,383					19,641	19,645
		68280	494,22																										512,09	494,68
		68340	493,68																										512,09	494,68
		68352		12,866	19,63	19,644	32,502	32,505	32,351	32,401	32,387	32,408	32,373	32,408	32,439	32,407	32,397			32,322	19,732	19,642	19,642
		68400	494,32															7,11	0					-1,35	-1,64	-0,38	-0,13	-0,61	512,09	494,68	128,45
		68448		12,878	19,634	19,641	32,514	32,516	32,368	32,397	32,404	32,42	32,384	32,425	32,45	32,419	32,408					19,641	19,644
		68460	494,55																										512,09	494,68
		68520	494,47																										512,09	494,68
		68544		12,891	19,633	19,642	32,525	32,532	32,371	32,435	32,42	32,431	32,389	32,428	32,461	32,424	32,420			32,343	19,729	19,644	19,644
		68580	494,87																										512,09	494,68
		68640	495,03	12,894	19,633	19,643	32,531	32,534	32,38	32,424	32,425	32,441	32,393	32,45	32,473	32,441	32,428					19,643	19,645						512,09	494,68
		68700	495,02															7,12											512,09	494,68
		68736		12,916	19,629	19,64	32,549	32,552	32,391	32,426	32,435	32,461	32,411	32,46	32,481	32,443	32,438			32,347	19,73	19,646	19,644
		68760	495,01																										512,09	494,68
		68820	494,66																										512,09	494,68
		68832		12,917	19,634	19,639	32,553	32,553	32,412	32,428	32,448	32,464	32,415	32,467	32,491	32,466	32,449					19,642	19,645
		68880	493,92																										512,09	494,68
		68928		12,933	19,63	19,644	32,566	32,574	32,427	32,506	32,463	32,479	32,417	32,497	32,507	32,469	32,471			32,378	19,718	19,643	19,644
		68940	494,97																										512,09	494,68
		69000	496,37															7,11	0					-1,36	-1,66	-0,39	-0,13	-0,63	512,09	494,68	128,86
		69024		12,942	19,635	19,643	32,579	32,582	32,444	32,464	32,473	32,489	32,447	32,471	32,517	32,487	32,474					19,645	19,647
		69060	496,14																										511,56	494,68
		69120	494,78	12,960	19,632	19,64	32,595	32,597	32,447	32,479	32,491	32,499	32,466	32,514	32,526	32,488	32,489			32,402	19,715	19,643	19,647						511,56	494,68
		69180	494,82																										510,98	494,68
		69216		12,963	19,63	19,645	32,603	32,598	32,462	32,474	32,496	32,507	32,478	32,516	32,541	32,51	32,498					19,643	19,648
		69240	494,35																										510,98	494,68
		69300	493,71															7,10											510,98	494,68
		69312		12,980	19,632	19,642	32,619	32,617	32,479	32,492	32,506	32,526	32,485	32,529	32,552	32,519	32,511			32,411	19,724	19,648	19,644
		69360	493,71																										510,98	494,68
		69408		12,987	19,63	19,642	32,621	32,625	32,48	32,493	32,515	32,535	32,492	32,539	32,565	32,527	32,518					19,643	19,646
		69420	494,13																										511,35	494,68
		69480	493,75																										511,35	494,68
		69504		13,003	19,631	19,641	32,64	32,638	32,49	32,507	32,529	32,541	32,505	32,546	32,574	32,541	32,529			32,446	19,719	19,645	19,646
		69540	493,82																										511,77	494,68
		69600	494,4	13,017	19,63	19,641	32,647	32,659	32,498	32,524	32,535	32,556	32,503	32,57	32,586	32,554	32,541	7,09	0			19,643	19,647	-1,33	-1,62	-0,36	-0,09	-0,59	511,77	494,68	128,53
		69660	494,49																										512,03	494,68
		69696		13,029	19,629	19,639	32,665	32,662	32,515	32,573	32,555	32,573	32,51	32,579	32,595	32,567	32,558			32,491	19,717	19,641	19,647
		69720	495,11																										512,03	494,68
		69780	495,07																										512,03	494,68
		69792		13,032	19,633	19,648	32,671	32,673	32,52	32,565	32,567	32,582	32,538	32,583	32,608	32,577	32,567					19,644	19,646
		69840	495,1																										512,03	494,68
		69888		13,051	19,631	19,641	32,685	32,688	32,533	32,552	32,566	32,593	32,55	32,579	32,617	32,586	32,572			32,489	19,723	19,643	19,648
		69900	494,63															7,09											512,03	494,68
		69960	493,67																										512,03	494,68
		69984		13,060	19,633	19,642	32,697	32,698	32,542	32,563	32,587	32,599	32,561	32,616	32,628	32,601	32,587					19,643	19,644
		70020	494,22																										512,03	494,68
		70080	495,3	13,070	19,633	19,642	32,708	32,708	32,553	32,572	32,595	32,621	32,564	32,616	32,641	32,605	32,596			32,51	19,715	19,643	19,645						512,03	494,68
		70140	494,32																										512,03	494,68
		70176		13,083	19,632	19,643	32,718	32,723	32,567	32,587	32,611	32,621	32,567	32,628	32,652	32,621	32,607					19,644	19,646
		70200	493,67															7,07	0					-1,33	-1,61	-0,36	-0,09	-0,58	512,03	494,68	128,12
		70260	493,46																										512,29	494,68
		70272		13,093	19,63	19,641	32,73	32,727	32,578	32,626	32,622	32,638	32,581	32,644	32,656	32,634	32,622			32,54	19,713	19,645	19,646
		70320	494,94																										512,29	494,68
		70368		13,101	19,632	19,64	32,735	32,738	32,595	32,607	32,641	32,647	32,591	32,648	32,671	32,642	32,630					19,641	19,646
		70380	493,94																										512,61	494,68
		70440	493,55																										512,61	494,68
		70464		13,115	19,633	19,642	32,749	32,756	32,606	32,624	32,638	32,655	32,601	32,667	32,684	32,653	32,641			32,57	19,716	19,643	19,646
		70500	493,35															7,07											512,92	494,68
		70560	494,41	13,137	19,631	19,641	32,77	32,776	32,617	32,662	32,658	32,677	32,619	32,674	32,697	32,662	32,658					19,643	19,647						512,92	494,68
		70620	495,11																										513,24	494,68
		70656		13,135	19,629	19,642	32,773	32,767	32,619	32,67	32,669	32,676	32,62	32,683	32,708	32,675	32,665			32,591	19,722	19,642	19,644
		70680	495,63																										513,24	494,68
		70740	495,97																										512,77	494,68
		70752		13,152	19,632	19,64	32,787	32,79	32,652	32,683	32,677	32,692	32,655	32,689	32,722	32,685	32,682					19,641	19,646
		70800	495,53															7,07	0					-1,34	-1,64	-0,37	-0,12	-0,61	512,77	494,68	128,6
		70848		13,160	19,631	19,643	32,794	32,799	32,643	32,665	32,686	32,703	32,657	32,706	32,731	32,69	32,685			32,607	19,721	19,646	19,645
		70860	494,92																										512,29	494,68
		70920	494,53																										512,29	494,68
		70944		13,172	19,632	19,641	32,808	32,809	32,651	32,687	32,704	32,718	32,664	32,718	32,742	32,71	32,699					19,643	19,645
		70980	494,6																										512,29	494,68
		71040	494,66	13,181	19,632	19,64	32,817	32,816	32,668	32,692	32,715	32,726	32,684	32,73	32,753	32,721	32,711			32,65	19,721	19,644	19,643						512,29	494,68
		71100	494,98															7,07											512,29	494,68
		71136		13,195	19,63	19,644	32,832	32,832	32,68	32,714	32,722	32,733	32,689	32,749	32,764	32,733	32,723					19,643	19,645
		71160	494,23																										512,29	494,68
		71220	493,74																										512,29	494,68
		71232		13,206	19,632	19,642	32,841	32,846	32,685	32,746	32,723	32,743	32,717	32,757	32,773	32,746	32,736			32,654	19,721	19,642	19,646
		71280	494,06																										512,29	494,68
		71328		13,212	19,632	19,642	32,847	32,851	32,692	32,721	32,747	32,755	32,723	32,771	32,787	32,752	32,743					19,643	19,646
		71340	494,13																										512,61	494,68
		71400	494,43															7,05	0					-1,36	-1,65	-0,38	-0,13	-0,62	512,61	494,68	128,33
		71424		13,229	19,631	19,642	32,864	32,867	32,703	32,744	32,762	32,763	32,737	32,78	32,792	32,771	32,756			32,684	19,72	19,642	19,644
		71460	493,95																										512,61	494,68
		71520	494,02	13,238	19,631	19,641	32,869	32,879	32,717	32,792	32,76	32,781	32,742	32,79	32,806	32,768	32,770					19,642	19,644						512,61	494,68
		71580	494,44																										512,98	494,68
		71616		13,246	19,633	19,642	32,883	32,885	32,736	32,773	32,778	32,792	32,745	32,795	32,819	32,787	32,778			32,691	19,72	19,642	19,649
		71640	495,1																										512,98	494,68
		71700	494,61															7,04											512,98	494,68
		71712		13,255	19,63	19,642	32,89	32,893	32,747	32,784	32,79	32,797	32,76	32,804	32,832	32,794	32,789					19,644	19,645
		71760	494,44																										512,98	494,68
		71808		13,271	19,632	19,64	32,905	32,91	32,753	32,818	32,797	32,821	32,774	32,814	32,838	32,806	32,803			32,703	19,724	19,642	19,646
		71820	494,65																										512,98	494,68
		71880	494,76																										512,98	494,68
		71904		13,283	19,629	19,642	32,918	32,919	32,766	32,802	32,805	32,825	32,783	32,825	32,85	32,819	32,809					19,647	19,651
		71940	495,15																										512,98	494,68
		72000	494,9	13,287	19,631	19,64	32,922	32,922	32,778	32,799	32,825	32,828	32,793	32,842	32,859	32,827	32,819	7,05	0	32,731	19,719	19,645	19,65	-1,34	-1,63	-0,37	-0,11	-0,6	512,98	494,68	128,26
		72060	494,17																										512,98	494,68
		72096		13,303	19,631	19,642	32,937	32,941	32,79	32,8	32,837	32,843	32,813	32,849	32,871	32,835	32,830					19,644	19,647
		72120	495,27																										512,98	494,68
		72180	494,81																										512,98	494,68
		72192		13,313	19,631	19,64	32,946	32,951	32,801	32,826	32,846	32,858	32,822	32,858	32,883	32,853	32,843			32,754	19,719	19,645	19,645
		72240	494,96																										512,98	494,68
		72288		13,324	19,632	19,641	32,96	32,96	32,812	32,845	32,857	32,866	32,821	32,87	32,892	32,855	32,852					19,647	19,648
		72300	494,45															7,03											512,98	494,68
		72360	493,68																										512,98	494,68
		72384		13,327	19,634	19,642	32,964	32,966	32,822	32,863	32,862	32,881	32,825	32,883	32,903	32,873	32,864			32,766	19,723	19,645	19,65
		72420	494,73																										512,98	494,68
		72480	494,66	13,341	19,633	19,642	32,977	32,98	32,83	32,857	32,877	32,89	32,841	32,894	32,913	32,88	32,873					19,647	19,646						512,98	494,68
		72540	494,31																										512,98	494,68
		72576		13,348	19,637	19,642	32,985	32,99	32,844	32,869	32,881	32,899	32,855	32,898	32,926	32,892	32,883			32,799	19,724	19,643	19,645
		72600	495,02															7,03	0					-1,34	-1,62	-0,36	-0,11	-0,6	512,98	494,68	128,4
		72660	494,51																										512,98	494,68
		72672		13,366	19,63	19,644	33,001	33,005	32,854	32,9	32,895	32,912	32,86	32,919	32,933	32,896	32,896					19,646	19,648
		72720	494,22																										512,98	494,68
		72768		13,376	19,633	19,64	33,008	33,017	32,862	32,884	32,906	32,926	32,878	32,923	32,945	32,914	32,905			32,817	19,719	19,645	19,646
		72780	494,37																										512,98	494,68
		72840	493,02																										512,98	494,68
		72864		13,384	19,633	19,642	33,021	33,022	32,882	32,896	32,92	32,933	32,904	32,932	32,953	32,928	32,919					19,643	19,648
		72900	493,88															7,02											513,35	494,68
		72960	494,18	13,391	19,634	19,648	33,031	33,032	32,889	32,917	32,933	32,939	32,906	32,946	32,965	32,934	32,929			32,829	19,716	19,643	19,646						513,35	494,68
		73020	494,32																										513,61	494,68
		73056		13,401	19,636	19,645	33,037	33,046	32,9	32,95	32,928	32,952	32,911	32,96	32,979	32,943	32,940					19,644	19,646
		73080	495,12																										513,61	494,68
		73140	494,89																										513,61	494,68
		73152		13,413	19,631	19,644	33,05	33,051	32,907	32,969	32,943	32,966	32,916	32,963	32,985	32,962	32,951			32,864	19,723	19,648	19,65
		73200	494,53															7,02	0					-1,36	-1,66	-0,39	-0,14	-0,61	513,61	494,68	128,31
		73248		13,422	19,632	19,645	33,059	33,063	32,921	32,96	32,964	32,967	32,925	32,975	32,997	32,968	32,960					19,644	19,647
		73260	494,56																										513,61	494,68
		73320	494,48																										513,61	494,68
		73344		13,435	19,638	19,645	33,076	33,076	32,928	32,96	32,975	32,977	32,946	32,986	33,013	32,971	32,969			32,903	19,715	19,644	19,646
		73380	494,48																										513,61	494,68
		73440	494,31	13,442	19,635	19,646	33,082	33,084	32,935	32,962	32,977	32,994	32,945	33,001	33,019	32,989	32,978					19,645	19,645						513,61	494,68
		73500	494,9															7,00											513,61	494,68
		73536		13,457	19,635	19,644	33,094	33,1	32,95	32,969	32,994	33,007	32,963	33,003	33,028	33	32,989			32,905	19,712	19,645	19,648
		73560	494,92																										513,61	494,68
		73620	495,07																										513,61	494,68
		73632		13,469	19,633	19,645	33,108	33,109	32,959	32,984	33,003	33,016	32,971	33,017	33,039	33,012	33,000					19,643	19,646
		73680	495,2																										513,61	494,68
Wed Nov 21 2018 07:51:08
