# Supplementary material for: Data from calorimetric decay heat measurements of five used PWR 17x17 nuclear fuel assemblies
Source: Data Brief. 2019 Dec 2;28:104917. doi: 10.1016/j.dib.2019.104917 (PMC6926112; doi:10.1016/j.dib.2019.104917)
Supplement: Multimedia component 1 [file mmc1.zip › Data/Calibration data from model measurements/EV_500W_2018-11-21.xlsx]

## Sheet: EV 500W 2018-11-21
Tinfo1	Tinfo2	Logg_tid	T1	T2	T3	T4	T5	T6	T7	T8	T9	T10	T11	T12	T13	T14	T15	T16	T17	T18	T19	T20	T21	T22	T23	T24	T25	T26	T27	T28	T29	T30
KSN	EV500W 2018-11-21
Kalib. Temperaturstegringsprincipen	EV 500W 2018-11-21
KA701	KA702
40	-82
0,00528	0,00520
KA703	KA704
-29	-239
0,00374	0,00517
KA705	KALIB.TEMP
-118	0,0
0,00538	FÖRSTÄRKNING
	007
			_251KA901_A_kW	_251KA509	_251KA501_B1	_251KA501_B2	_251KA502_B1	_251KA502_B2	_251KA511_B1	_251KA511_B2	_251KA511_B3	_251KA511_B4	_251KA511_B5	_251KA511_B6	_251KA511_B7	_251KA511_B8	_251KA511	_251KA751_Vikt	_251KA101	_251KA521_B1	_251KA522_B1	_251KA531_B1	_251KA531_B2	_251KA701	_251KA702	_251KA703	_251KA704	_251KA705	_251EA1	EA1_Börvärde	_251KA901_B_PA
			W	°C	°C	°C	°C	°C	°C	°C	°C	°C	°C	°C	°C	°C	°C	kg	bar	°C	°C	°C	°C	Gy/h	Gy/h	Gy/h	Gy/h	Gy/h	W	W	W
Wed Nov 21 2018 11:18:58		60	502,21																										516,6	503,54
		96		0,015	16,889	16,878	16,896	16,901	16,768	16,757	16,798	16,801	16,768	16,773	16,86	16,761	16,786					19,646	19,649
		120	503,51																										516,6	503,54
		180	504,09																										516,6	503,54
		192		-0,296	17,222	17,256	16,94	16,947	16,766	16,759	16,801	16,824	16,768	16,797	16,902	16,816	16,804			16,782	19,632	19,645	19,645
		240	504,64																										516,6	503,54
		288		-0,671	17,626	17,66	16,976	16,968	16,767	16,761	16,803	16,849	16,778	16,839	16,954	16,849	16,825					19,645	19,652
		300	503,52															9,74											516,18	503,54
		360	503,35																										516,18	503,54
		384		-0,993	17,988	18,023	17,014	17,012	16,778	16,768	16,813	16,881	16,792	16,882	16,991	16,905	16,851			16,794	19,631	19,649	19,649
		420	502,93																										516,18	503,54
		480	503,08	-1,257	18,285	18,307	17,038	17,041	16,779	16,783	16,86	16,903	16,81	16,911	17,03	16,912	16,874					19,647	19,648						516,18	503,54
		540	503,24																										516,44	503,54
		576		-1,454	18,524	18,544	17,077	17,083	16,796	16,814	16,912	16,93	16,842	16,966	17,065	16,969	16,912			16,848	19,633	19,644	19,646
		600	503,43															9,70	0					-1,36	-1,66	-0,39	-0,13	-0,62	516,44	503,54	129,06
		660	503,34																										516,44	503,54
		672		-1,612	18,717	18,738	17,114	17,118	16,83	16,841	16,962	16,977	16,879	16,977	17,099	17,012	16,947					19,647	19,648
		720	503,51																										516,44	503,54
		768		-1,714	18,871	18,892	17,166	17,169	16,873	16,987	17,003	16,985	16,917	17,013	17,142	17,048	16,996			16,912	19,634	19,646	19,642
		780	502,49																										516,44	503,54
		840	503,06																										516,44	503,54
		864		-1,808	19,005	19,017	17,201	17,206	16,922	17,045	17,047	17,011	16,945	17,006	17,177	17,094	17,031					19,646	19,651
		900	503,36															9,65											516,81	503,54
		960	503,27	-1,901	19,107	19,125	17,216	17,213	16,911	17,076	17,023	17,082	16,961	17,067	17,217	17,136	17,059			16,959	19,631	19,641	19,649						516,81	503,54
		1020	503,39																										516,81	503,54
		1056		-1,926	19,195	19,208	17,279	17,271	16,969	17,026	17,101	17,129	17,015	17,058	17,253	17,16	17,089					19,645	19,647
		1080	503,47																										516,81	503,54
		1140	503,49																										516,81	503,54
		1152		-1,971	19,262	19,274	17,291	17,302	17,065	17,069	17,126	17,157	17,049	17,058	17,297	17,204	17,128			17,005	19,63	19,64	19,649
		1200	503,06															9,61	0					-1,34	-1,63	-0,37	-0,11	-0,6	516,81	503,54	129,02
		1248		-1,994	19,319	19,332	17,327	17,337	17,094	17,104	17,144	17,194	17,064	17,174	17,336	17,24	17,169					19,641	19,649
		1260	502,39																										516,81	503,54
		1320	502,64																										516,81	503,54
		1344		-1,995	19,367	19,376	17,377	17,375	17,129	17,143	17,242	17,229	17,077	17,205	17,374	17,275	17,209			17,085	19,628	19,648	19,648
		1380	503,33																										517,18	503,54
		1440	504,03	-2,009	19,405	19,419	17,401	17,406	17,181	17,193	17,225	17,268	17,121	17,193	17,419	17,306	17,238					19,648	19,648						517,18	503,54
		1500	504,33															9,57											517,18	503,54
		1536		-2,013	19,435	19,45	17,427	17,432	17,195	17,209	17,275	17,25	17,201	17,253	17,458	17,341	17,273			17,156	19,63	19,642	19,648
		1560	502,92																										517,18	503,54
		1620	504,06																										517,18	503,54
		1632		-2,002	19,463	19,475	17,461	17,473	17,224	17,217	17,271	17,318	17,249	17,281	17,49	17,381	17,304					19,644	19,648
		1680	504,22																										517,18	503,54
		1728		-1,985	19,489	19,499	17,51	17,507	17,264	17,314	17,332	17,377	17,263	17,285	17,531	17,417	17,348			17,286	19,627	19,643	19,65
		1740	504,31																										516,92	503,54
		1800	502,76															9,55	0					-1,35	-1,63	-0,37	-0,11	-0,6	516,92	503,54	129,08
		1824		-1,971	19,505	19,517	17,539	17,542	17,327	17,341	17,411	17,364	17,288	17,352	17,567	17,44	17,386					19,645	19,647
		1860	503,36																										516,92	503,54
		1920	503,52	-1,956	19,523	19,533	17,572	17,571	17,334	17,449	17,4	17,444	17,301	17,426	17,611	17,481	17,431			17,289	19,624	19,645	19,646						516,92	503,54
		1980	503,91																										516,92	503,54
		2016		-1,936	19,537	19,547	17,607	17,605	17,377	17,439	17,427	17,459	17,333	17,417	17,651	17,511	17,452					19,644	19,646
		2040	504,03																										516,92	503,54
		2100	503,7															9,53											516,6	503,54
		2112		-1,905	19,547	19,555	17,642	17,65	17,42	17,452	17,508	17,455	17,365	17,409	17,682	17,556	17,481			17,319	19,621	19,644	19,647
		2160	503,11																										516,6	503,54
		2208		-1,879	19,561	19,569	17,683	17,688	17,483	17,482	17,517	17,51	17,403	17,45	17,73	17,588	17,520					19,643	19,647
		2220	503,04																										516,6	503,54
		2280	502,91																										516,6	503,54
		2304		-1,875	19,568	19,575	17,695	17,698	17,481	17,5	17,528	17,526	17,506	17,525	17,765	17,619	17,556			17,402	19,626	19,645	19,647
		2340	503,46																										516,92	503,54
		2400	502,86	-1,865	19,579	19,589	17,717	17,721	17,511	17,515	17,554	17,532	17,476	17,54	17,796	17,671	17,574	9,50	0			19,645	19,644	-1,36	-1,65	-0,39	-0,13	-0,62	516,92	503,54	128,86
		2460	503,29																										516,92	503,54
		2496		-1,794	19,58	19,587	17,791	17,787	17,538	17,56	17,598	17,656	17,56	17,594	17,832	17,685	17,628			17,493	19,626	19,645	19,648
		2520	503,98																										516,92	503,54
		2580	504,83																										516,92	503,54
		2592		-1,782	19,587	19,601	17,807	17,817	17,57	17,592	17,665	17,642	17,593	17,647	17,871	17,72	17,662					19,645	19,647
		2640	504,53																										516,92	503,54
		2688		-1,740	19,591	19,6	17,85	17,862	17,603	17,614	17,694	17,702	17,61	17,661	17,909	17,756	17,694			17,552	19,63	19,644	19,648
		2700	504,11															9,49											516,5	503,54
		2760	503,76																										516,5	503,54
		2784		-1,721	19,595	19,605	17,875	17,884	17,657	17,658	17,727	17,748	17,637	17,661	17,95	17,786	17,728					19,644	19,653
		2820	502,95																										516,5	503,54
		2880	503,16	-1,683	19,601	19,604	17,918	17,92	17,671	17,71	17,733	17,792	17,667	17,692	17,992	17,821	17,760			17,64	19,63	19,644	19,648						516,5	503,54
		2940	502,34																										516,5	503,54
		2976		-1,644	19,601	19,607	17,956	17,963	17,716	17,733	17,827	17,803	17,697	17,747	18,038	17,86	17,803					19,646	19,647
		3000	503,15															9,47	0					-1,35	-1,63	-0,37	-0,11	-0,61	516,5	503,54	128,79
		3060	502,84																										516,86	503,54
		3072		-1,615	19,604	19,619	17,995	17,998	17,781	17,82	17,805	17,864	17,711	17,716	18,077	17,887	17,833			17,706	19,628	19,645	19,648
		3120	503,5																										516,86	503,54
		3168		-1,581	19,606	19,615	18,032	18,026	17,778	17,814	17,869	17,827	17,778	17,755	18,232	17,952	17,876					19,647	19,647
		3180	503,65																										516,86	503,54
		3240	503,4																										516,86	503,54
		3264		-1,569	19,607	19,617	18,036	18,051	17,837	17,802	17,841	17,873	17,871	17,821	18,141	17,99	17,897			17,778	19,63	19,646	19,647
		3300	504,05															9,45											516,86	503,54
		3360	504,17	-1,551	19,611	19,619	18,06	18,067	17,853	17,811	17,919	17,882	17,908	17,884	18,229	18,015	17,938					19,644	19,647						516,86	503,54
		3420	504,05																										516,86	503,54
		3456		-1,499	19,613	19,618	18,111	18,122	17,843	17,866	17,929	17,954	17,936	17,896	18,237	18,046	17,963			17,871	19,629	19,645	19,647
		3480	503,1																										516,86	503,54
		3540	504,19																										516,86	503,54
		3552		-1,469	19,612	19,621	18,147	18,148	17,879	17,927	17,977	18,02	17,952	17,919	18,257	18,069	18,000					19,645	19,648
		3600	503,82															9,44	0					-1,36	-1,66	-0,38	-0,13	-0,62	516,86	503,54	128,8
		3648		-1,448	19,612	19,624	18,165	18,175	17,938	17,97	18,013	18,026	17,96	17,969	18,286	18,106	18,034			17,945	19,631	19,645	19,647
		3660	503,9																										516,86	503,54
		3720	505,09																										516,86	503,54
		3744		-1,386	19,616	19,625	18,233	18,237	17,981	17,993	18,089	18,089	17,981	18,083	18,319	18,135	18,084					19,646	19,649
		3780	504,28																										516,44	503,54
		3840	503,58	-1,362	19,617	19,625	18,254	18,265	18,01	18,09	18,088	18,135	18,031	18,012	18,358	18,16	18,111			17,966	19,633	19,646	19,647						516,44	503,54
		3900	504,66															9,44											516,44	503,54
		3936		-1,322	19,619	19,626	18,302	18,299	18,063	18,128	18,171	18,116	18,061	18,044	18,399	18,199	18,148					19,643	19,647
		3960	504,75																										516,44	503,54
		4020	504,64																										515,81	503,54
		4032		-1,315	19,617	19,625	18,303	18,309	18,13	18,08	18,11	18,117	18,087	18,084	18,427	18,237	18,159			18,057	19,633	19,646	19,648
		4080	502,93																										515,81	503,54
		4128		-1,255	19,618	19,628	18,369	18,367	18,181	18,147	18,189	18,214	18,149	18,108	18,464	18,266	18,215					19,644	19,647
		4140	502,8																										515,81	503,54
		4200	503,27															9,43	0					-1,35	-1,64	-0,38	-0,12	-0,61	515,81	503,54	128,9
		4224		-1,244	19,618	19,63	18,375	18,385	18,19	18,183	18,241	18,19	18,161	18,121	18,498	18,302	18,236			18,117	19,63	19,645	19,647
		4260	502,81																										516,13	503,54
		4320	504,61	-1,204	19,619	19,631	18,417	18,426	18,253	18,211	18,257	18,238	18,186	18,213	18,533	18,328	18,277					19,643	19,648						516,13	503,54
		4380	503,65																										516,13	503,54
		4416		-1,164	19,62	19,632	18,462	18,463	18,257	18,241	18,28	18,332	18,207	18,22	18,559	18,367	18,308			18,174	19,637	19,642	19,645
		4440	502,79																										516,13	503,54
		4500	503,07															9,42											516,13	503,54
		4512		-1,146	19,62	19,626	18,474	18,479	18,27	18,25	18,289	18,322	18,269	18,322	18,595	18,4	18,340					19,642	19,648
		4560	502,89																										516,13	503,54
		4608		-1,106	19,622	19,631	18,518	18,523	18,274	18,291	18,34	18,367	18,278	18,354	18,627	18,437	18,371			18,216	19,635	19,644	19,647
		4620	502,35																										516,5	503,54
		4680	502,11																										516,5	503,54
		4704		-1,078	19,622	19,631	18,541	18,556	18,302	18,328	18,358	18,404	18,3	18,349	18,664	18,468	18,397					19,643	19,646
		4740	502,66																										517,07	503,54
		4800	503	-1,033	19,621	19,631	18,594	18,593	18,374	18,39	18,419	18,465	18,357	18,342	18,704	18,499	18,444	9,41	0	18,295	19,632	19,644	19,647	-1,33	-1,63	-0,37	-0,1	-0,59	517,07	503,54	129,1
		4860	503,24																										517,49	503,54
		4896		-1,007	19,624	19,633	18,619	18,624	18,406	18,423	18,495	18,449	18,37	18,373	18,741	18,538	18,474					19,645	19,646
		4920	503,54																										517,49	503,54
		4980	503,46																										517,49	503,54
		4992		-0,983	19,623	19,633	18,642	18,648	18,423	18,415	18,445	18,512	18,397	18,481	18,773	18,566	18,501			18,354	19,635	19,645	19,644
		5040	503,83																										517,49	503,54
		5088		-0,941	19,618	19,633	18,683	18,685	18,443	18,462	18,539	18,518	18,44	18,459	18,808	18,609	18,535					19,644	19,647
		5100	504,9															9,40											517,49	503,54
		5160	504,53																										517,49	503,54
		5184		-0,914	19,623	19,632	18,709	18,719	18,528	18,471	18,533	18,546	18,491	18,505	18,84	18,639	18,569			18,427	19,633	19,645	19,649
		5220	504,59																										516,86	503,54
		5280	504,11	-0,875	19,624	19,633	18,75	18,758	18,521	18,554	18,574	18,615	18,529	18,559	18,733	18,663	18,593					19,643	19,647						516,86	503,54
		5340	503,8																										516,5	503,54
		5376		-0,842	19,625	19,635	18,783	18,794	18,567	18,573	18,655	18,643	18,574	18,548	18,766	18,704	18,629			18,507	19,636	19,644	19,651
		5400	502,66															9,39	0					-1,39	-1,68	-0,41	-0,16	-0,66	516,5	503,54	129,18
		5460	503,74																										516,76	503,54
		5472		-0,804	19,624	19,634	18,826	18,824	18,601	18,608	18,666	18,674	18,575	18,584	18,802	18,729	18,655					19,642	19,647
		5520	503,37																										516,76	503,54
		5568		-0,771	19,621	19,63	18,858	18,851	18,624	18,66	18,705	18,672	18,611	18,609	18,835	18,77	18,686			18,584	19,63	19,646	19,649
		5580	502,67																										516,76	503,54
		5640	502,71																										516,76	503,54
		5664		-0,743	19,624	19,634	18,883	18,89	18,678	18,653	18,694	18,728	18,64	18,652	18,865	18,811	18,715					19,646	19,648
		5700	503,67															9,39											517,07	503,54
		5760	504,89	-0,721	19,626	19,634	18,907	18,91	18,669	18,682	18,761	18,746	18,686	18,73	18,9	18,842	18,752			18,65	19,638	19,645	19,648						517,07	503,54
		5820	503,59																										516,65	503,54
		5856		-0,663	19,625	19,634	18,963	18,969	18,686	18,719	18,829	18,818	18,707	18,821	18,928	18,87	18,797					19,644	19,648
		5880	502,5																										516,65	503,54
		5940	502,54																										516,92	503,54
		5952		-0,665	19,625	19,639	18,961	18,973	18,751	18,756	18,803	18,836	18,715	18,863	18,958	18,898	18,822			18,741	19,634	19,645	19,647
		6000	502,59															9,39	0					-1,35	-1,64	-0,37	-0,12	-0,61	516,92	503,54	129,02
		6048		-0,604	19,626	19,637	19,031	19,024	18,79	18,777	18,831	18,904	18,756	18,881	18,996	18,928	18,858					19,646	19,649
		6060	503,16																										517,28	503,54
		6120	503,86																										517,28	503,54
		6144		-0,578	19,627	19,637	19,055	19,053	18,795	18,845	18,925	18,884	18,784	18,906	19,03	18,966	18,892			18,779	19,635	19,645	19,649
		6180	505,26																										517,28	503,54
		6240	504,62	-0,546	19,624	19,637	19,084	19,085	18,826	18,856	18,933	18,947	18,817	18,954	19,063	18,986	18,923					19,644	19,646						517,28	503,54
		6300	503,31															9,38											516,76	503,54
		6336		-0,521	19,626	19,636	19,111	19,109	18,88	18,948	18,939	18,962	18,878	18,998	19,097	19,02	18,965			18,848	19,633	19,645	19,643
		6360	503,04																										516,76	503,54
		6420	502,74																										517,02	503,54
		6432		-0,492	19,627	19,638	19,134	19,148	18,934	18,917	18,974	18,966	18,925	19,02	19,122	19,058	18,990					19,643	19,647
		6480	503																										517,02	503,54
		6528		-0,462	19,629	19,639	19,174	19,169	18,931	18,959	19,055	18,987	18,931	19,07	19,155	19,084	19,021			18,969	19,64	19,647	19,651
		6540	503,43																										517,28	503,54
		6600	504,4															9,38	0					-1,39	-1,68	-0,41	-0,17	-0,66	517,28	503,54	129,07
		6624		-0,435	19,627	19,637	19,192	19,203	19,024	18,966	19,034	19,048	18,947	19,084	19,183	19,12	19,051					19,645	19,648
		6660	504,19																										517,28	503,54
		6720	504,72	-0,389	19,627	19,634	19,237	19,246	19,037	19,072	19,069	19,114	18,997	19,091	19,216	19,137	19,092			18,986	19,637	19,644	19,647						517,28	503,54
		6780	504,82																										516,81	503,54
		6816		-0,356	19,626	19,639	19,278	19,275	19,052	19,075	19,105	19,159	19,006	19,136	19,251	19,179	19,120					19,642	19,648
		6840	503,97																										516,81	503,54
		6900	504															9,37											516,5	503,54
		6912		-0,319	19,629	19,638	19,312	19,316	19,113	19,114	19,161	19,16	19,063	19,146	19,287	19,203	19,156			18,998	19,636	19,642	19,648
		6960	503,39																										516,5	503,54
		7008		-0,281	19,623	19,638	19,349	19,349	19,144	19,164	19,209	19,193	19,094	19,193	19,323	19,241	19,195					19,641	19,645
		7020	503,38																										516,5	503,54
		7080	502,16																										516,5	503,54
		7104		-0,258	19,63	19,637	19,369	19,382	19,177	19,163	19,208	19,217	19,111	19,171	19,351	19,286	19,211			19,079	19,638	19,644	19,646
		7140	502,43																										516,97	503,54
		7200	504,11	-0,227	19,629	19,637	19,399	19,413	19,201	19,175	19,231	19,266	19,138	19,191	19,388	19,317	19,238	9,37	0			19,644	19,647	-1,34	-1,64	-0,38	-0,11	-0,67	516,97	503,54	128,83
		7260	504,1																										516,97	503,54
		7296		-0,194	19,629	19,639	19,44	19,44	19,244	19,205	19,271	19,304	19,183	19,206	19,414	19,352	19,272			19,171	19,637	19,643	19,648
		7320	504,37																										516,97	503,54
		7380	504,73																										516,65	503,54
		7392		-0,176	19,627	19,641	19,459	19,458	19,269	19,254	19,296	19,31	19,219	19,218	19,45	19,385	19,300					19,644	19,647
		7440	504,23																										516,65	503,54
		7488		-0,119	19,629	19,637	19,511	19,516	19,299	19,302	19,342	19,369	19,277	19,285	19,479	19,403	19,345			19,223	19,636	19,644	19,647
		7500	504,03															9,35											516,23	503,54
		7560	503,87																										516,23	503,54
		7584		-0,107	19,629	19,64	19,523	19,532	19,327	19,332	19,389	19,338	19,297	19,338	19,516	19,446	19,373					19,642	19,645
		7620	503,14																										516,23	503,54
		7680	502,6	-0,076	19,628	19,641	19,551	19,567	19,376	19,327	19,38	19,401	19,334	19,422	19,542	19,475	19,407			19,283	19,64	19,644	19,648						516,23	503,54
		7740	502,44																										516,6	503,54
		7776		-0,025	19,629	19,64	19,61	19,609	19,378	19,382	19,425	19,488	19,382	19,373	19,575	19,518	19,440					19,644	19,647
		7800	502,54															9,36	0					-1,35	-1,69	-0,41	-0,17	-0,66	516,6	503,54	129,01
		7860	502,78																										517,13	503,54
		7872		0,004	19,63	19,64	19,638	19,639	19,421	19,431	19,48	19,491	19,395	19,44	19,613	19,529	19,475			19,329	19,636	19,645	19,648
		7920	502,73																										517,13	503,54
		7968		0,033	19,629	19,633	19,667	19,662	19,45	19,474	19,513	19,473	19,441	19,438	19,647	19,58	19,502					19,644	19,645
		7980	503,17																										517,49	503,54
		8040	503,62																										517,49	503,54
		8064		0,050	19,63	19,64	19,684	19,686	19,493	19,444	19,505	19,524	19,455	19,486	19,672	19,62	19,525			19,409	19,642	19,644	19,648
		8100	504,02															9,36											517,49	503,54
		8160	503,89	0,094	19,63	19,639	19,726	19,731	19,516	19,503	19,57	19,59	19,538	19,522	19,705	19,646	19,574					19,644	19,649						517,49	503,54
		8220	503,8																										517,49	503,54
		8256		0,122	19,627	19,636	19,748	19,76	19,528	19,53	19,622	19,584	19,535	19,612	19,735	19,68	19,603			19,474	19,64	19,644	19,649
		8280	504,24																										517,49	503,54
		8340	504,17																										517,23	503,54
		8352		0,150	19,629	19,641	19,785	19,785	19,593	19,556	19,605	19,628	19,553	19,651	19,762	19,699	19,631					19,645	19,648
		8400	503,78															9,36	0					-1,34	-1,63	-0,36	-0,11	-0,6	517,23	503,54	129,07
		8448		0,200	19,631	19,64	19,832	19,838	19,618	19,642	19,666	19,683	19,562	19,663	19,798	19,723	19,669			19,559	19,64	19,646	19,648
		8460	503,66																										517,23	503,54
		8520	503,03																										517,23	503,54
		8544		0,206	19,63	19,642	19,841	19,843	19,627	19,66	19,693	19,698	19,607	19,663	19,833	19,76	19,693					19,646	19,648
		8580	503,53																										517,23	503,54
		8640	503,73	0,262	19,628	19,639	19,898	19,894	19,695	19,674	19,752	19,728	19,625	19,685	19,862	19,798	19,727			19,611	19,644	19,645	19,65						517,23	503,54
		8700	502,87															9,34											517,23	503,54
		8736		0,297	19,63	19,64	19,926	19,938	19,719	19,715	19,742	19,792	19,65	19,693	19,9	19,834	19,756					19,646	19,645
		8760	502,67																										517,23	503,54
		8820	502,99																										517,23	503,54
		8832		0,328	19,632	19,64	19,963	19,964	19,763	19,751	19,827	19,799	19,684	19,695	19,932	19,876	19,791			19,627	19,642	19,647	19,647
		8880	503,15																										517,23	503,54
		8928		0,344	19,631	19,64	19,975	19,983	19,782	19,777	19,803	19,801	19,743	19,72	19,964	19,915	19,813					19,646	19,651
		8940	502,89																										517,23	503,54
		9000	504,07															9,35	0					-1,34	-1,64	-0,37	-0,12	-0,6	517,23	503,54	128,78
		9024		0,377	19,63	19,639	20,003	20,02	19,796	19,795	19,819	19,87	19,789	19,764	19,99	19,907	19,841			19,745	19,644	19,646	19,646
		9060	504,13																										517,23	503,54
		9120	504,8	0,411	19,63	19,64	20,041	20,051	19,803	19,824	19,917	19,875	19,835	19,789	20,021	19,967	19,879					19,646	19,647						517,23	503,54
		9180	503,54																										516,81	503,54
		9216		0,429	19,63	19,642	20,062	20,068	19,845	19,852	19,885	19,893	19,867	19,88	20,048	19,995	19,908			19,81	19,642	19,647	19,644
		9240	502,38																										516,81	503,54
		9300	502,53															9,35											517,28	503,54
		9312		0,458	19,63	19,641	20,097	20,091	19,877	19,891	19,95	19,917	19,882	19,986	20,123	20,026	19,957					19,647	19,648
		9360	502,87																										517,28	503,54
		9408		0,500	19,628	19,641	20,134	20,135	19,944	19,941	19,979	19,969	19,89	20,003	20,135	20,056	19,990			19,893	19,645	19,644	19,647
		9420	503,55																										517,54	503,54
		9480	503,81																										517,54	503,54
		9504		0,538	19,629	19,64	20,173	20,171	19,984	19,974	20,012	20,039	19,918	20,062	20,152	20,072	20,027					19,646	19,648
		9540	504,11																										517,54	503,54
		9600	503,03	0,562	19,632	19,643	20,196	20,203	19,986	19,992	20,05	20,067	19,946	20,085	20,178	20,115	20,052	9,33	0	19,918	19,645	19,647	19,649	-1,39	-1,68	-0,41	-0,17	-0,65	517,54	503,54	128,78
		9660	503,37																										517,54	503,54
		9696		0,597	19,632	19,643	20,236	20,233	19,999	20,086	20,059	20,109	19,956	20,09	20,209	20,14	20,081					19,643	19,648
		9720	504,03																										517,54	503,54
		9780	503,59																										517,54	503,54
		9792		0,633	19,633	19,64	20,267	20,273	20,062	20,095	20,129	20,086	19,987	20,135	20,24	20,172	20,113			19,952	19,644	19,646	19,651
		9840	503,25																										517,54	503,54
		9888		0,655	19,631	19,644	20,286	20,299	20,052	20,127	20,109	20,147	20,047	20,133	20,269	20,203	20,136					19,648	19,651
		9900	503,4															9,34											517,54	503,54
		9960	502,54																										517,54	503,54
		9984		0,686	19,633	19,641	20,324	20,321	20,078	20,081	20,163	20,168	20,07	20,108	20,297	20,23	20,149			20,001	19,647	19,644	19,648
		10020	501,86																										517,97	503,54
		10080	502,39	0,716	19,632	19,643	20,354	20,354	20,142	20,134	20,197	20,199	20,115	20,17	20,325	20,254	20,192					19,646	19,65						517,97	503,54
		10140	503,79																										518,7	503,54
		10176		0,744	19,632	19,641	20,385	20,377	20,181	20,186	20,205	20,21	20,156	20,137	20,361	20,302	20,217			20,089	19,646	19,645	19,647
		10200	504,41															9,33	0					-1,34	-1,63	-0,36	-0,1	-0,59	518,7	503,54	128,54
		10260	504,68																										518,39	503,54
		10272		0,787	19,633	19,642	20,423	20,426	20,263	20,216	20,246	20,275	20,173	20,17	20,39	20,329	20,258					19,646	19,649
		10320	505,83																										518,39	503,54
		10368		0,814	19,633	19,642	20,452	20,451	20,267	20,265	20,324	20,285	20,218	20,226	20,423	20,363	20,296			20,199	19,648	19,648	19,652
		10380	505,28																										517,39	503,54
		10440	503,94																										517,39	503,54
		10464		0,841	19,632	19,644	20,482	20,476	20,284	20,262	20,281	20,351	20,257	20,261	20,454	20,404	20,319					19,645	19,649
		10500	504,18															9,33											516,92	503,54
		10560	503,9	0,858	19,634	19,641	20,491	20,5	20,304	20,276	20,343	20,341	20,314	20,317	20,484	20,43	20,351			20,24	19,652	19,646	19,65						516,92	503,54
		10620	503,76																										516,92	503,54
		10656		0,905	19,632	19,644	20,54	20,547	20,315	20,345	20,399	20,379	20,345	20,333	20,516	20,463	20,387					19,645	19,648
		10680	502,84																										516,92	503,54
		10740	502,6																										516,92	503,54
		10752		0,944	19,633	19,643	20,582	20,581	20,339	20,359	20,404	20,44	20,334	20,342	20,549	20,483	20,406			20,273	19,65	19,647	19,647
		10800	502,82															9,32	0					-1,36	-1,65	-0,38	-0,13	-0,61	516,92	503,54	128,93
		10848		0,963	19,635	19,643	20,603	20,6	20,363	20,376	20,442	20,467	20,364	20,377	20,576	20,511	20,434					19,647	19,65
		10860	503,47																										517,23	503,54
		10920	503,36																										517,23	503,54
		10944		1,006	19,633	19,645	20,643	20,648	20,433	20,421	20,461	20,499	20,399	20,398	20,609	20,55	20,471			20,325	19,651	19,646	19,649
		10980	503,75																										517,23	503,54
		11040	504,1	1,039	19,633	19,643	20,674	20,68	20,459	20,486	20,527	20,511	20,447	20,422	20,644	20,602	20,512					19,647	19,649						517,23	503,54
		11100	503,21															9,32											517,23	503,54
		11136		1,042	19,635	19,644	20,679	20,684	20,486	20,498	20,511	20,498	20,511	20,464	20,668	20,623	20,532			20,432	19,649	19,645	19,649
		11160	503,24																										517,23	503,54
		11220	504,18																										517,23	503,54
		11232		1,074	19,635	19,645	20,711	20,717	20,539	20,529	20,52	20,573	20,514	20,481	20,697	20,653	20,563					19,646	19,645
		11280	504,94																										517,23	503,54
		11328		1,122	19,636	19,644	20,759	20,765	20,559	20,569	20,617	20,606	20,528	20,584	20,732	20,678	20,609			20,477	19,65	19,648	19,646
		11340	504,38																										516,86	503,54
		11400	503,96															9,32	0					-1,37	-1,68	-0,4	-0,14	-0,63	516,86	503,54	129
		11424		1,148	19,634	19,645	20,782	20,793	20,62	20,579	20,616	20,631	20,549	20,66	20,762	20,695	20,639					19,647	19,648
		11460	503,33																										516,55	503,54
		11520	503,38	1,171	19,637	19,645	20,81	20,814	20,639	20,604	20,628	20,658	20,584	20,692	20,79	20,722	20,665			20,555	19,652	19,651	19,649						516,55	503,54
		11580	503,35																										516,86	503,54
		11616		1,207	19,631	19,644	20,838	20,851	20,624	20,631	20,685	20,722	20,602	20,719	20,825	20,756	20,696					19,645	19,644
		11640	503,72																										516,86	503,54
		11700	503,96															9,31											516,86	503,54
		11712		1,236	19,636	19,646	20,873	20,882	20,634	20,689	20,709	20,763	20,654	20,73	20,851	20,779	20,726			20,634	19,651	19,646	19,65
		11760	502,97																										516,86	503,54
		11808		1,275	19,638	19,644	20,914	20,919	20,657	20,734	20,772	20,762	20,693	20,722	20,884	20,812	20,754					19,647	19,648
		11820	503,04																										516,86	503,54
		11880	503,67																										516,86	503,54
		11904		1,279	19,634	19,646	20,918	20,921	20,698	20,732	20,727	20,76	20,707	20,72	20,911	20,854	20,764			20,669	19,654	19,646	19,647
		11940	504,33																										516,86	503,54
		12000	503,24	1,339	19,639	19,646	20,979	20,985	20,788	20,738	20,804	20,842	20,725	20,758	20,939	20,877	20,809	9,30	0			19,646	19,649	-1,36	-1,66	-0,39	-0,13	-0,62	516,86	503,54	128,92
		12060	503,51																										516,86	503,54
		12096		1,356	19,638	19,646	20,998	20,999	20,812	20,797	20,853	20,858	20,729	20,795	20,968	20,907	20,840			20,7	19,653	19,646	19,648
		12120	503,56																										516,86	503,54
		12180	502,69																										516,86	503,54
		12192		1,404	19,639	19,647	21,041	21,053	20,852	20,844	20,911	20,885	20,798	20,821	21,007	20,936	20,882					19,644	19,648
		12240	502,35																										516,86	503,54
		12288		1,404	19,638	19,647	21,048	21,046	20,844	20,858	20,904	20,865	20,875	20,854	21,038	20,981	20,902			20,808	19,652	19,645	19,648
		12300	503,04															9,30											517,39	503,54
		12360	504,08																										517,39	503,54
		12384		1,431	19,64	19,647	21,077	21,072	20,898	20,874	20,871	20,891	20,913	20,876	21,062	21,006	20,924					19,647	19,647
		12420	503,77																										517,39	503,54
		12480	502,92	1,473	19,638	19,647	21,114	21,117	20,901	20,919	20,943	20,974	20,944	20,918	21,086	21,045	20,966			20,856	19,654	19,647	19,65						517,39	503,54
		12540	504,17																										517,39	503,54
		12576		1,517	19,639	19,648	21,161	21,159	20,965	20,936	20,997	21,012	20,988	20,998	21,121	20,985	21,000					19,646	19,649
		12600	504,82															9,31	0					-1,31	-1,61	-0,35	-0,09	-0,57	517,39	503,54	129,05
		12660	503,32																										517,13	503,54
		12672		1,541	19,635	19,649	21,181	21,185	20,97	20,972	21,028	21,014	20,977	21,079	21,15	21,041	21,029			20,955	19,654	19,647	19,649
		12720	503,29																										517,13	503,54
		12768		1,559	19,638	19,648	21,201	21,204	20,98	20,991	21,054	21,05	21,014	21,107	21,177	21,094	21,058					19,646	19,653
		12780	503,76																										517,13	503,54
		12840	503,1																										517,13	503,54
		12864		1,588	19,631	19,652	21,228	21,231	21,005	20,993	21,069	21,095	21,035	21,127	21,208	21,142	21,084			20,993	19,655	19,645	19,651
		12900	503,43															9,29											517,13	503,54
		12960	503,59	1,621	19,637	19,646	21,26	21,265	21,042	21,003	21,076	21,149	21,048	21,161	21,236	21,17	21,111					19,646	19,649						517,13	503,54
		13020	502,67																										517,13	503,54
		13056		1,656	19,637	19,645	21,293	21,301	21,051	21,039	21,112	21,197	21,077	21,199	21,27	21,193	21,142			21,055	19,656	19,648	19,65
		13080	503,13																										517,13	503,54
		13140	503,62																										517,13	503,54
		13152		1,694	19,636	19,646	21,332	21,339	21,071	21,12	21,165	21,207	21,14	21,221	21,3	21,217	21,180					19,647	19,649
		13200	503,07															9,29	0					-1,35	-1,65	-0,38	-0,13	-0,61	517,13	503,54	129,19
		13248		1,719	19,638	19,647	21,361	21,362	21,095	21,153	21,185	21,231	21,123	21,253	21,335	21,258	21,204			21,092	19,656	19,647	19,649
		13260	504,01																										517,13	503,54
		13320	504,57																										517,13	503,54
		13344		1,750	19,636	19,646	21,387	21,395	21,17	21,169	21,257	21,209	21,139	21,282	21,368	21,284	21,235					19,644	19,648
		13380	504,22																										516,81	503,54
		13440	503,11	1,777	19,635	19,645	21,417	21,418	21,179	21,203	21,254	21,281	21,154	21,303	21,39	21,326	21,261			21,154	19,656	19,643	19,65						516,81	503,54
		13500	503,79															9,29											516,81	503,54
		13536		1,810	19,637	19,647	21,448	21,455	21,216	21,286	21,263	21,332	21,213	21,34	21,425	21,357	21,304					19,647	19,652
		13560	503,75																										516,81	503,54
		13620	503,4																										516,81	503,54
		13632		1,843	19,635	19,643	21,486	21,478	21,277	21,322	21,324	21,341	21,218	21,373	21,451	21,388	21,337			21,198	19,658	19,647	19,653
		13680	503,09																										516,81	503,54
		13728		1,869	19,635	19,644	21,505	21,513	21,317	21,373	21,329	21,369	21,294	21,393	21,486	21,42	21,373					19,646	19,65
		13740	503,66																										516,81	503,54
		13800	503,28															9,29	0					-1,31	-1,61	-0,35	-0,08	-0,57	516,81	503,54	129,8
		13824		1,903	19,635	19,645	21,534	21,552	21,339	21,382	21,399	21,386	21,311	21,431	21,515	21,427	21,399			21,279	19,659	19,648	19,646
		13860	503,57																										516,81	503,54
		13920	503,29	1,940	19,631	19,642	21,577	21,576	21,392	21,458	21,443	21,413	21,31	21,454	21,544	21,469	21,435					19,648	19,648						516,81	503,54
		13980	503,22																										516,81	503,54
		14016		1,953	19,636	19,647	21,591	21,597	21,394	21,477	21,425	21,461	21,34	21,481	21,573	21,498	21,456			21,323	19,661	19,649	19,651
		14040	502,46																										516,81	503,54
		14100	503,27															9,28											517,23	503,54
		14112		1,993	19,634	19,646	21,638	21,628	21,433	21,461	21,461	21,487	21,364	21,471	21,605	21,543	21,478					19,644	19,65
		14160	502,74																										517,23	503,54
		14208		2,018	19,636	19,646	21,657	21,662	21,459	21,498	21,525	21,508	21,438	21,474	21,634	21,566	21,513			21,363	19,659	19,651	19,647
		14220	502,39																										517,23	503,54
		14280	502,06																										517,23	503,54
		14304		2,060	19,634	19,646	21,696	21,704	21,535	21,527	21,563	21,542	21,448	21,454	21,662	21,586	21,540					19,646	19,649
		14340	502,62																										517,76	503,54
		14400	502,82	2,085	19,638	19,644	21,722	21,731	21,526	21,595	21,569	21,576	21,448	21,554	21,696	21,616	21,572	9,28	0	21,405	19,662	19,646	19,649	-1,3	-1,59	-0,33	-0,06	-0,55	517,76	503,54	129,43
		14460	503,87																										518,02	503,54
		14496		2,106	19,635	19,647	21,743	21,752	21,564	21,554	21,582	21,577	21,478	21,528	21,725	21,665	21,584					19,648	19,65
		14520	503,38																										518,02	503,54
		14580	504,42																										518,02	503,54
		14592		2,122	19,635	19,647	21,769	21,757	21,569	21,591	21,614	21,608	21,538	21,537	21,751	21,682	21,611			21,46	19,663	19,646	19,653
		14640	504,62																										518,02	503,54
		14688		2,167	19,636	19,645	21,804	21,812	21,635	21,6	21,653	21,664	21,571	21,557	21,778	21,721	21,647					19,649	19,651
		14700	504,5															9,27											517,49	503,54
		14760	504,03																										517,49	503,54
		14784		2,191	19,637	19,645	21,827	21,837	21,647	21,649	21,659	21,691	21,636	21,591	21,812	21,746	21,679			21,537	19,664	19,647	19,648
		14820	504,39																										517,18	503,54
		14880	504,25	2,223	19,637	19,645	21,86	21,867	21,675	21,675	21,714	21,687	21,638	21,626	21,836	21,782	21,704					19,648	19,648						517,18	503,54
		14940	503,62																										516,81	503,54
		14976		2,253	19,638	19,646	21,889	21,901	21,708	21,691	21,707	21,763	21,673	21,723	21,867	21,812	21,743			21,593	19,664	19,648	19,648
		15000	503,02															9,27	0					-1,35	-1,64	-0,38	-0,12	-0,61	516,81	503,54	129,22
		15060	503,51																										516,81	503,54
		15072		2,286	19,637	19,646	21,926	21,93	21,712	21,75	21,772	21,761	21,696	21,78	21,894	21,827	21,774					19,646	19,65
		15120	503,75																										516,81	503,54
		15168		2,300	19,639	19,644	21,944	21,938	21,783	21,773	21,775	21,791	21,718	21,769	21,92	21,854	21,798			21,648	19,664	19,647	19,65
		15180	503,43																										516,81	503,54
		15240	502,57																										516,81	503,54
		15264		2,340	19,637	19,647	21,984	21,98	21,801	21,808	21,819	21,837	21,772	21,759	21,954	21,889	21,830					19,648	19,65
		15300	502,3															9,27											517,18	503,54
		15360	503,72	2,374	19,635	19,646	22,017	22,012	21,833	21,822	21,86	21,85	21,781	21,792	21,983	21,92	21,855			21,731	19,664	19,648	19,652						517,18	503,54
		15420	502,93																										517,18	503,54
		15456		2,404	19,636	19,645	22,044	22,045	21,864	21,862	21,854	21,892	21,864	21,831	22,01	21,959	21,892					19,647	19,649
		15480	502,77																										517,18	503,54
		15540	503,27																										517,18	503,54
		15552		2,431	19,638	19,645	22,071	22,073	21,875	21,887	21,904	21,928	21,874	21,849	22,036	21,989	21,918			21,797	19,666	19,64	19,65
		15600	503,97															9,27	0					-1,31	-1,61	-0,35	-0,08	-0,56	517,18	503,54	128,8
		15648		2,456	19,635	19,645	22,096	22,095	21,889	21,906	21,959	21,942	21,896	21,881	22,067	22,018	21,945					19,648	19,652
		15660	503,24																										517,18	503,54
		15720	504,04																										517,18	503,54
		15744		2,489	19,636	19,646	22,128	22,132	21,903	21,923	21,996	21,976	21,906	21,901	22,136	22,039	21,972			21,876	19,665	19,649	19,651
		15780	503,88																										517,18	503,54
		15840	502,99	2,506	19,635	19,647	22,144	22,15	21,933	21,942	21,989	22,009	21,944	21,921	22,147	22,104	21,999					19,651	19,655						517,18	503,54
		15900	502,59															9,25											517,18	503,54
		15936		2,549	19,637	19,644	22,185	22,193	22,012	21,975	22,023	22,041	21,95	21,958	22,163	22,095	22,027			21,931	19,668	19,656	19,653
		15960	503,25																										517,18	503,54
		16020	502,97																										517,18	503,54
		16032		2,571	19,638	19,648	22,213	22,214	22,025	22,015	22,066	22,053	21,996	21,988	22,185	22,041	22,046					19,648	19,647
		16080	503,32																										517,18	503,54
		16128		2,587	19,639	19,648	22,233	22,228	22,072	22,037	22,064	22,066	22,038	22,11	22,207	22,116	22,089			21,968	19,666	19,649	19,653
		16140	502,94																										517,18	503,54
		16200	502,41															9,25	0					-1,43	-1,72	-0,39	-0,13	-0,63	517,18	503,54	128,79
		16224		2,613	19,633	19,645	22,247	22,256	22,074	22,064	22,117	22,099	22,052	22,153	22,234	22,167	22,120					19,648	19,656
		16260	502,73																										517,7	503,54
		16320	504,14	2,646	19,635	19,647	22,29	22,285	22,081	22,075	22,13	22,171	22,07	22,175	22,26	22,198	22,145			22,072	19,668	19,647	19,649						517,7	503,54
		16380	503,29																										517,7	503,54
		16416		2,676	19,638	19,648	22,315	22,323	22,101	22,129	22,167	22,181	22,074	22,21	22,292	22,219	22,172					19,657	19,651
		16440	504,01																										517,7	503,54
		16500	503,84															9,25											517,7	503,54
		16512		2,708	19,637	19,647	22,344	22,356	22,106	22,186	22,192	22,184	22,115	22,243	22,32	22,256	22,200			22,089	19,669	19,649	19,649
		16560	504,56																										517,7	503,54
		16608		2,734	19,638	19,646	22,375	22,378	22,11	22,246	22,214	22,251	22,147	22,278	22,35	22,278	22,234					19,648	19,649
		16620	504,42																										517,28	503,54
		16680	503,96																										517,28	503,54
		16704		2,761	19,635	19,647	22,402	22,403	22,163	22,2	22,221	22,282	22,185	22,277	22,378	22,317	22,253			22,149	19,665	19,652	19,658
		16740	503,78																										517,02	503,54
		16800	503,49	2,796	19,637	19,646	22,438	22,436	22,243	22,239	22,284	22,292	22,191	22,295	22,411	22,337	22,286	9,25	0			19,642	19,65	-1,33	-1,62	-0,36	-0,09	-0,59	517,02	503,54	129,03
		16860	504,11																										517,02	503,54
		16896		2,829	19,637	19,641	22,465	22,472	22,264	22,328	22,32	22,315	22,225	22,334	22,438	22,376	22,325			22,175	19,669	19,652	19,649
		16920	503,48																										517,02	503,54
		16980	503,01																										517,02	503,54
		16992		2,853	19,635	19,646	22,49	22,498	22,255	22,347	22,339	22,357	22,243	22,375	22,467	22,402	22,348					19,648	19,65
		17040	503,53																										517,02	503,54
		17088		2,879	19,637	19,648	22,515	22,528	22,29	22,362	22,338	22,41	22,275	22,405	22,498	22,427	22,376			22,307	19,673	19,646	19,652
		17100	503,47															9,24											517,02	503,54
		17160	503,79																										517,02	503,54
		17184		2,913	19,638	19,647	22,553	22,557	22,345	22,374	22,435	22,371	22,302	22,337	22,523	22,459	22,393					19,646	19,648
		17220	503,47																										517,02	503,54
		17280	504,38	2,926	19,639	19,647	22,568	22,571	22,357	22,399	22,411	22,423	22,349	22,383	22,551	22,496	22,421			22,281	19,671	19,649	19,653						517,02	503,54
		17340	504,49																										517,02	503,54
		17376		2,969	19,639	19,648	22,608	22,618	22,403	22,406	22,437	22,495	22,377	22,392	22,575	22,527	22,451					19,649	19,65
		17400	503,5															9,24	0					-1,33	-1,61	-0,36	-0,1	-0,59	517,02	503,54	129,7
		17460	504,18																										517,02	503,54
		17472		3,000	19,639	19,649	22,639	22,65	22,434	22,463	22,526	22,491	22,397	22,41	22,606	22,56	22,486			22,328	19,674	19,644	19,651
		17520	503,99																										517,02	503,54
		17568		3,010	19,641	19,648	22,655	22,653	22,495	22,462	22,483	22,503	22,423	22,417	22,635	22,592	22,501					19,648	19,651
		17580	503,85																										516,7	503,54
		17640	504,04																										516,7	503,54
		17664		3,056	19,638	19,648	22,697	22,701	22,515	22,506	22,537	22,565	22,461	22,455	22,664	22,607	22,539			22,408	19,674	19,647	19,648
		17700	503,21															9,23											516,7	503,54
		17760	502,8	3,076	19,639	19,646	22,712	22,726	22,552	22,538	22,56	22,544	22,535	22,484	22,69	22,64	22,568					19,648	19,65						516,7	503,54
		17820	503,58																										516,97	503,54
		17856		3,083	19,639	19,648	22,721	22,731	22,553	22,549	22,555	22,562	22,556	22,519	22,715	22,677	22,586			22,494	19,68	19,651	19,652
		17880	503,3																										516,97	503,54
		17940	502,63																										516,97	503,54
		17952		3,119	19,639	19,651	22,764	22,765	22,588	22,568	22,59	22,626	22,582	22,602	22,741	22,698	22,624					19,647	19,649
		18000	501,36															9,24	0					-1,33	-1,62	-0,36	-0,1	-0,59	516,97	503,54	129,31
		18048		3,156	19,64	19,647	22,8	22,799	22,619	22,62	22,645	22,667	22,602	22,686	22,766	22,703	22,664			22,553	19,676	19,648	19,648
		18060	502,72																										517,81	503,54
		18120	503,9																										517,81	503,54
		18144		3,187	19,637	19,649	22,827	22,834	22,631	22,651	22,682	22,687	22,609	22,718	22,794	22,732	22,688					19,648	19,649
		18180	505,38																										517,81	503,54
		18240	504,8	3,217	19,638	19,644	22,86	22,856	22,638	22,657	22,69	22,735	22,625	22,747	22,825	22,754	22,709			22,611	19,674	19,648	19,652						517,81	503,54
		18300	503,61															9,22											517,23	503,54
		18336		3,249	19,641	19,647	22,889	22,896	22,643	22,68	22,722	22,78	22,655	22,773	22,852	22,792	22,737					19,651	19,649
		18360	503,21																										517,23	503,54
		18420	502,59																										517,23	503,54
		18432		3,268	19,64	19,651	22,911	22,915	22,685	22,722	22,734	22,799	22,688	22,802	22,881	22,821	22,767			22,684	19,675	19,647	19,649
		18480	502,81																										517,23	503,54
		18528		3,297	19,639	19,651	22,94	22,944	22,75	22,794	22,793	22,773	22,718	22,822	22,908	22,848	22,801					19,648	19,65
		18540	503,72																										517,6	503,54
		18600	503,81															9,22	0					-1,39	-1,68	-0,4	-0,16	-0,64	517,6	503,54	129,27
		18624		3,324	19,636	19,649	22,964	22,969	22,731	22,864	22,786	22,85	22,731	22,856	22,934	22,861	22,827			22,711	19,67	19,648	19,65
		18660	504,47																										517,6	503,54
		18720	505,68	3,355	19,64	19,647	23	22,996	22,774	22,887	22,816	22,883	22,777	22,878	22,963	22,904	22,860					19,648	19,651						517,6	503,54
		18780	504,24																										516,97	503,54
		18816		3,389	19,64	19,647	23,032	23,033	22,825	22,885	22,868	22,886	22,778	22,884	22,993	22,928	22,881			22,76	19,671	19,647	19,652
		18840	504,06																										516,97	503,54
		18900	503,75															9,22											516,97	503,54
		18912		3,420	19,633	19,647	23,058	23,062	22,822	22,912	22,906	22,922	22,812	22,933	23,024	22,962	22,912					19,648	19,655
		18960	503,26																										516,97	503,54
		19008		3,441	19,639	19,648	23,082	23,086	22,843	22,941	22,958	22,937	22,847	22,968	23,052	22,983	22,941			22,788	19,673	19,648	19,649
		19020	502,73																										516,97	503,54
		19080	503,04																										516,97	503,54
		19104		3,468	19,636	19,646	23,108	23,111	22,879	22,952	22,935	22,98	22,859	22,99	23,081	23,01	22,961					19,644	19,646
		19140	503,35																										516,97	503,54
		19200	504,07	3,497	19,638	19,648	23,145	23,135	22,999	23,014	23,005	22,994	22,91	22,968	23,107	23,047	23,006	9,21	0	22,842	19,675	19,647	19,65	-1,32	-1,62	-0,36	-0,09	-0,58	516,97	503,54	129,39
		19260	504,54																										516,97	503,54
		19296		3,517	19,638	19,648	23,159	23,161	22,988	23,048	22,983	23,004	22,931	23,013	23,135	23,07	23,022					19,647	19,652
		19320	503,81																										516,97	503,54
		19380	503,54																										516,7	503,54
		19392		3,554	19,635	19,647	23,196	23,194	23,006	23,016	23,051	23,026	22,98	23,035	23,158	23,109	23,048			22,881	19,675	19,65	19,649
		19440	503,16																										516,7	503,54
		19488		3,576	19,637	19,647	23,219	23,216	23,006	23,072	23,048	23,087	22,972	23,103	23,185	23,134	23,076					19,647	19,648
		19500	503,44															9,21											516,7	503,54
		19560	502,36																										516,7	503,54
		19584		3,607	19,638	19,648	23,247	23,254	23,022	23,061	23,091	23,129	23,003	23,137	23,215	23,158	23,102			22,954	19,676	19,65	19,648
		19620	502,23																										517,13	503,54
		19680	503,03	3,628	19,638	19,647	23,266	23,274	23,081	23,081	23,131	23,107	23,042	23,152	23,242	23,177	23,127					19,647	19,649						517,13	503,54
		19740	503,88																										517,49	503,54
		19776		3,651	19,636	19,646	23,286	23,299	23,1	23,095	23,144	23,154	23,072	23,138	23,269	23,206	23,147			23,064	19,679	19,648	19,65
		19800	504,05															9,21	0					-1,33	-1,62	-0,36	-0,1	-0,59	517,49	503,54	129,18
		19860	504,15																										517,49	503,54
		19872		3,690	19,636	19,647	23,335	23,329	23,131	23,134	23,171	23,199	23,101	23,115	23,295	23,244	23,174					19,649	19,651
		19920	504,04																										517,49	503,54
		19968		3,722	19,638	19,645	23,36	23,368	23,177	23,176	23,223	23,217	23,152	23,132	23,324	23,271	23,209			23,082	19,679	19,648	19,652
		19980	504,55																										517,49	503,54
		20040	504,09																										517,49	503,54
		20064		3,732	19,639	19,648	23,377	23,373	23,21	23,242	23,24	23,213	23,206	23,19	23,355	23,298	23,244					19,648	19,651
		20100	504,32															9,20											517,23	503,54
		20160	504,64	3,750	19,637	19,649	23,389	23,396	23,213	23,201	23,217	23,222	23,218	23,193	23,373	23,326	23,245			23,176	19,674	19,649	19,652						517,23	503,54
		20220	503,58																										516,81	503,54
		20256		3,804	19,636	19,645	23,443	23,447	23,245	23,267	23,285	23,291	23,232	23,24	23,396	23,352	23,289					19,65	19,651
		20280	503,59																										516,81	503,54
		20340	502,63																										516,81	503,54
		20352		3,802	19,641	19,639	23,44	23,444	23,252	23,263	23,289	23,296	23,277	23,268	23,426	23,379	23,306			23,263	19,683	19,647	19,652
		20400	503,73															9,20	0					-1,34	-1,64	-0,37	-0,11	-0,6	516,81	503,54	129,35
		20448		3,849	19,635	19,646	23,487	23,492	23,309	23,3	23,338	23,341	23,315	23,283	23,449	23,403	23,342					19,648	19,651
		20460	503,63																										516,81	503,54
		20520	504,14																										516,81	503,54
		20544		3,874	19,638	19,647	23,516	23,516	23,32	23,326	23,36	23,385	23,322	23,341	23,483	23,42	23,370			23,261	19,681	19,648	19,653
		20580	504,88																										516,81	503,54
		20640	503,71	3,900	19,636	19,646	23,54	23,543	23,318	23,35	23,406	23,399	23,349	23,344	23,507	23,453	23,391					19,647	19,652						516,81	503,54
		20700	503,73															9,20											516,81	503,54
		20736		3,920	19,639	19,646	23,562	23,564	23,366	23,37	23,41	23,42	23,367	23,348	23,529	23,487	23,412			23,31	19,679	19,649	19,654
		20760	503,96																										516,81	503,54
		20820	503,6																										516,5	503,54
		20832		3,967	19,638	19,647	23,606	23,614	23,433	23,411	23,471	23,46	23,401	23,395	23,566	23,515	23,457					19,649	19,649
		20880	503,37																										516,5	503,54
		20928		3,978	19,638	19,646	23,618	23,622	23,439	23,481	23,469	23,476	23,431	23,405	23,595	23,538	23,479			23,348	19,679	19,649	19,65
		20940	504																										516,5	503,54
		21000	503,21															9,19	0					-1,32	-1,61	-0,36	-0,08	-0,58	516,5	503,54	130,13
		21024		4,003	19,637	19,646	23,644	23,644	23,439	23,466	23,489	23,478	23,455	23,461	23,612	23,56	23,495					19,648	19,654
		21060	503,6																										516,5	503,54
		21120	503,89	4,033	19,64	19,643	23,667	23,681	23,502	23,497	23,514	23,515	23,495	23,477	23,639	23,593	23,529			23,426	19,672	19,649	19,653						516,5	503,54
		21180	503,08																										516,5	503,54
		21216		4,053	19,637	19,646	23,698	23,691	23,523	23,524	23,533	23,558	23,537	23,497	23,665	23,61	23,556					19,649	19,652
		21240	503,66																										516,5	503,54
		21300	502,5															9,19											516,76	503,54
		21312		4,103	19,636	19,646	23,745	23,743	23,553	23,548	23,601	23,604	23,545	23,557	23,693	23,64	23,593			23,468	19,677	19,648	19,651
		21360	503,1																										516,76	503,54
		21408		4,116	19,637	19,646	23,751	23,764	23,58	23,574	23,599	23,613	23,563	23,543	23,726	23,661	23,607					19,648	19,653
		21420	503,53																										517,07	503,54
		21480	503,82																										517,07	503,54
		21504		4,143	19,634	19,642	23,78	23,781	23,594	23,601	23,624	23,644	23,587	23,57	23,748	23,689	23,632			23,507	19,677	19,649	19,653
		21540	504,75																										517,07	503,54
		21600	504,55	4,175	19,635	19,645	23,815	23,815	23,624	23,623	23,665	23,677	23,613	23,589	23,778	23,723	23,661	9,18	0			19,649	19,653	-1,36	-1,64	-0,38	-0,11	-0,61	517,07	503,54	130,17
		21660	503,61																										516,6	503,54
		21696		4,188	19,636	19,647	23,829	23,83	23,657	23,648	23,705	23,68	23,633	23,617	23,803	23,749	23,687			23,568	19,678	19,65	19,655
		21720	503,78																										516,6	503,54
		21780	503,66																										516,6	503,54
		21792		4,232	19,635	19,649	23,873	23,876	23,679	23,693	23,712	23,747	23,687	23,639	23,831	23,786	23,722					19,65	19,651
		21840	504,65																										516,6	503,54
		21888		4,231	19,633	19,645	23,865	23,874	23,684	23,7	23,73	23,703	23,717	23,673	23,857	23,804	23,733			23,65	19,682	19,651	19,649
		21900	504,61															9,18											516,29	503,54
		21960	504,14																										516,29	503,54
		21984		4,261	19,637	19,644	23,903	23,9	23,744	23,715	23,715	23,71	23,745	23,709	23,878	23,845	23,758					19,648	19,649
		22020	503,36																										516,29	503,54
		22080	503,54	4,288	19,638	19,649	23,926	23,938	23,771	23,769	23,767	23,776	23,788	23,754	23,897	23,867	23,799			23,693	19,684	19,648	19,651						516,29	503,54
		22140	503,45																										516,29	503,54
		22176		4,321	19,638	19,647	23,964	23,964	23,788	23,802	23,819	23,812	23,799	23,778	23,926	23,87	23,824					19,652	19,651
		22200	504,11															9,18	0					-1,36	-1,64	-0,38	-0,12	-0,61	516,29	503,54	129,99
		22260	503,71																										516,29	503,54
		22272		4,343	19,634	19,646	23,977	23,989	23,819	23,813	23,831	23,836	23,834	23,797	23,953	23,907	23,849			23,776	19,687	19,648	19,648
		22320	503,63																										516,29	503,54
		22368		4,375	19,636	19,647	24,016	24,016	23,827	23,84	23,852	23,902	23,842	23,824	23,976	23,936	23,875					19,645	19,65
		22380	503,49																										516,29	503,54
		22440	502,62																										516,29	503,54
		22464		4,403	19,638	19,65	24,045	24,05	23,831	23,855	23,92	23,903	23,838	23,857	24,011	23,958	23,897			23,825	19,681	19,648	19,651
		22500	503,02															9,17											516,29	503,54
		22560	502,55	4,438	19,635	19,642	24,076	24,077	23,884	23,876	23,955	23,942	23,859	23,883	24,149	23,99	23,942					19,648	19,648						516,29	503,54
		22620	502,17																										516,65	503,54
		22656		4,453	19,638	19,649	24,096	24,098	23,907	23,911	23,943	23,976	23,877	23,893	24,062	24,004	23,947			23,842	19,679	19,649	19,652
		22680	501,84																										516,65	503,54
		22740	503,27																										517,23	503,54
		22752		4,487	19,638	19,646	24,129	24,13	23,945	23,96	24,014	23,972	23,911	23,897	24,092	24,029	23,977					19,649	19,65
		22800	503,76															9,16	0					-1,36	-1,65	-0,38	-0,13	-0,61	517,23	503,54	130,01
		22848		4,508	19,635	19,647	24,147	24,151	23,952	23,957	24,005	24,023	23,95	23,922	24,151	24,113	24,009			23,905	19,686	19,649	19,653
		22860	503,85																										517,23	503,54
		22920	504,81																										517,23	503,54
		22944		4,531	19,639	19,646	24,174	24,172	23,98	23,98	24,01	24,029	23,972	23,948	24,162	24,089	24,021					19,647	19,651
		22980	504,75																										516,81	503,54
		23040	505,15	4,566	19,638	19,648	24,212	24,206	24,026	24,025	24,071	24,074	23,981	23,974	24,179	24,125	24,057			23,931	19,681	19,652	19,651						516,81	503,54
		23100	504,41															9,16											516,23	503,54
		23136		4,575	19,636	19,647	24,216	24,218	24,068	24,041	24,059	24,077	24,022	24,011	24,199	24,151	24,078					19,647	19,653
		23160	503,69																										516,23	503,54
		23220	503,46																										516,23	503,54
		23232		4,619	19,636	19,647	24,261	24,261	24,082	24,079	24,118	24,128	24,035	24,062	24,221	24,162	24,111			23,996	19,68	19,646	19,652
		23280	502,92																										516,23	503,54
		23328		4,632	19,639	19,651	24,282	24,272	24,121	24,096	24,114	24,11	24,104	24,089	24,242	24,192	24,134					19,647	19,652
		23340	503,33																										516,23	503,54
		23400	503,52															9,16	0					-1,35	-1,65	-0,39	-0,13	-0,62	516,23	503,54	130,25
		23424		4,635	19,639	19,648	24,283	24,274	24,107	24,112	24,136	24,115	24,119	24,101	24,267	24,233	24,149			24,063	19,68	19,648	19,652
		23460	504,23																										516,23	503,54
		23520	504,12	4,678	19,639	19,647	24,321	24,321	24,159	24,153	24,163	24,162	24,147	24,127	24,285	24,246	24,180					19,648	19,649						516,23	503,54
		23580	503,67																										515,92	503,54
		23616		4,711	19,639	19,649	24,355	24,355	24,19	24,19	24,218	24,211	24,163	24,174	24,313	24,262	24,215			24,127	19,679	19,644	19,649
		23640	503,86																										515,92	503,54
		23700	503,43															9,16											515,92	503,54
		23712		4,733	19,638	19,65	24,376	24,379	24,187	24,206	24,259	24,227	24,185	24,167	24,342	24,292	24,233					19,645	19,654
		23760	502,52																										515,92	503,54
		23808		4,763	19,638	19,65	24,402	24,412	24,215	24,209	24,257	24,279	24,212	24,214	24,368	24,317	24,259			24,142	19,68	19,645	19,656
		23820	502,83																										516,18	503,54
		23880	502,02																										516,18	503,54
		23904		4,789	19,639	19,649	24,43	24,436	24,227	24,283	24,292	24,312	24,228	24,233	24,396	24,342	24,289					19,648	19,648
		23940	502,07																										516,76	503,54
		24000	503,65	4,805	19,642	19,65	24,447	24,455	24,264	24,254	24,31	24,289	24,263	24,248	24,419	24,377	24,303	9,16	0	24,228	19,68	19,647	19,65	-1,38	-1,67	-0,4	-0,15	-0,63	516,76	503,54	130,52
		24060	504,4																										517,07	503,54
		24096		4,844	19,64	19,648	24,49	24,485	24,311	24,294	24,319	24,357	24,32	24,286	24,446	24,395	24,341					19,647	19,649
		24120	503,27																										517,07	503,54
		24180	502,16																										517,07	503,54
		24192		4,855	19,641	19,65	24,501	24,501	24,32	24,327	24,351	24,363	24,338	24,29	24,47	24,398	24,357			24,261	19,682	19,643	19,653
		24240	502,56																										517,07	503,54
		24288		4,893	19,638	19,648	24,536	24,537	24,336	24,33	24,359	24,412	24,352	24,42	24,496	24,446	24,394					19,649	19,651
		24300	502,11															9,15											517,65	503,54
		24360	502,13																										517,65	503,54
		24384		4,903	19,639	19,649	24,548	24,547	24,349	24,373	24,414	24,386	24,36	24,44	24,52	24,443	24,411			24,333	19,686	19,648	19,651
		24420	501,62																										518,39	503,54
		24480	503,28	4,935	19,639	19,652	24,576	24,585	24,377	24,393	24,431	24,452	24,374	24,48	24,54	24,461	24,439					19,648	19,649						518,39	503,54
		24540	503,07																										518,86	503,54
		24576		4,955	19,64	19,645	24,597	24,597	24,389	24,397	24,435	24,483	24,41	24,498	24,564	24,492	24,459			24,372	19,687	19,65	19,651
		24600	503,44															9,15	0					-1,34	-1,62	-0,37	-0,1	-0,59	518,86	503,54	128,6
		24660	503,26																										518,86	503,54
		24672		4,991	19,635	19,649	24,634	24,633	24,401	24,47	24,467	24,525	24,418	24,496	24,594	24,524	24,487					19,648	19,65
		24720	503,7																										518,86	503,54
		24768		5,021	19,639	19,65	24,66	24,671	24,427	24,466	24,487	24,56	24,44	24,545	24,616	24,556	24,512			24,406	19,687	19,65	19,651
		24780	504,12																										518,86	503,54
		24840	503,01																										518,86	503,54
		24864		5,046	19,638	19,647	24,691	24,686	24,524	24,522	24,55	24,564	24,474	24,572	24,646	24,58	24,554					19,648	19,651
		24900	503,17															9,15											518,86	503,54
		24960	503,07	5,063	19,643	19,644	24,708	24,705	24,501	24,55	24,534	24,59	24,47	24,584	24,673	24,608	24,564			24,456	19,688	19,647	19,652						518,86	503,54
		25020	502,81																										518,86	503,54
		25056		5,092	19,642	19,651	24,734	24,743	24,528	24,583	24,582	24,611	24,513	24,61	24,699	24,637	24,595					19,65	19,656
		25080	503,15																										518,86	503,54
		25140	503,16																										518,86	503,54
		25152		5,115	19,643	19,65	24,762	24,761	24,575	24,589	24,631	24,608	24,537	24,624	24,724	24,653	24,618			24,493	19,684	19,65	19,651
		25200	503,86															9,14	0					-1,36	-1,64	-0,38	-0,12	-0,61	518,86	503,54	128,73
		25248		5,132	19,639	19,649	24,777	24,776	24,583	24,627	24,613	24,66	24,572	24,603	24,748	24,694	24,638					19,649	19,652
		25260	503,13																										518,86	503,54
		25320	503,94																										518,86	503,54
		25344		5,169	19,64	19,649	24,818	24,81	24,599	24,637	24,688	24,643	24,6	24,581	24,771	24,72	24,655			24,574	19,685	19,648	19,651
		25380	503,55																										518,86	503,54
		25440	504,15	5,191	19,641	19,648	24,835	24,836	24,654	24,633	24,667	24,71	24,609	24,672	24,793	24,742	24,685					19,651	19,653						518,86	503,54
		25500	503,52															9,13											518,86	503,54
		25536		5,222	19,64	19,651	24,868	24,867	24,668	24,72	24,706	24,737	24,635	24,675	24,822	24,769	24,716			24,572	19,686	19,653	19,653
		25560	503,42																										518,86	503,54
		25620	503,1																										518,86	503,54
		25632		5,250	19,638	19,65	24,895	24,894	24,694	24,718	24,753	24,741	24,662	24,666	24,848	24,793	24,734					19,65	19,652
		25680	503,43																										518,86	503,54
		25728		5,268	19,64	19,648	24,909	24,915	24,706	24,769	24,779	24,774	24,695	24,746	24,871	24,813	24,769			24,615	19,683	19,649	19,651
		25740	503,09																										518,86	503,54
		25800	503,39															9,13	0					-1,33	-1,58	-0,33	-0,05	-0,54	518,86	503,54	128,91
		25824		5,289	19,64	19,648	24,935	24,931	24,748	24,76	24,779	24,798	24,708	24,786	24,901	24,842	24,790					19,647	19,653
		25860	502,89																										518,86	503,54
		25920	502,75	5,318	19,641	19,65	24,962	24,966	24,754	24,784	24,82	24,808	24,719	24,82	24,923	24,871	24,812			24,695	19,68	19,649	19,653						518,86	503,54
		25980	503,95																										519,12	503,54
		26016		5,345	19,639	19,651	24,99	24,99	24,793	24,819	24,829	24,874	24,77	24,857	24,947	24,894	24,848					19,651	19,652
		26040	503,12																										519,12	503,54
		26100	503,3															9,12											519,12	503,54
		26112		5,368	19,64	19,65	25,014	25,012	24,821	24,832	24,877	24,864	24,774	24,846	24,97	24,922	24,863			24,757	19,685	19,647	19,653
		26160	503,42																										519,12	503,54
		26208		5,392	19,638	19,648	25,033	25,036	24,864	24,863	24,9	24,869	24,8	24,927	24,997	24,954	24,897					19,644	19,653
		26220	503,67																										519,12	503,54
		26280	503,82																										519,12	503,54
		26304		5,417	19,639	19,648	25,06	25,061	24,851	24,928	24,902	24,951	24,833	24,903	25,018	24,971	24,920			24,815	19,688	19,65	19,654
		26340	503,79																										519,12	503,54
		26400	503,82	5,435	19,638	19,648	25,079	25,077	24,876	24,89	24,926	24,944	24,861	24,904	25,049	24,983	24,929	9,12	0			19,649	19,656	-1,35	-1,64	-0,37	-0,11	-0,6	519,12	503,54	128,79
		26460	503,89																										519,12	503,54
		26496		5,472	19,64	19,648	25,115	25,116	24,931	24,975	24,947	24,951	24,884	24,938	25,066	25,013	24,963			24,853	19,688	19,648	19,651
		26520	502,87																										519,12	503,54
		26580	503,26																										519,12	503,54
		26592		5,480	19,639	19,646	25,127	25,118	24,933	24,932	24,959	24,975	24,926	25,011	25,09	25,041	24,983					19,649	19,653
		26640	504,42																										519,12	503,54
		26688		5,519	19,638	19,652	25,163	25,165	24,987	24,956	25,019	25,031	24,931	25,034	25,117	25,059	25,017			24,874	19,69	19,65	19,652
		26700	503,01															9,12											518,8	503,54
		26760	502,69																										518,8	503,54
		26784		5,544	19,639	19,648	25,189	25,186	24,997	25,038	25,025	25,078	24,953	25,067	25,139	25,085	25,048					19,654	19,655
		26820	502,3																										519,07	503,54
		26880	503	5,571	19,637	19,648	25,208	25,218	25,039	25,073	25,082	25,061	24,969	25,087	25,165	25,112	25,073			24,924	19,694	19,648	19,657						519,07	503,54
		26940	503,11																										519,43	503,54
		26976		5,589	19,637	19,648	25,23	25,233	25,043	25,043	25,078	25,074	25,017	25,102	25,191	25,139	25,086					19,651	19,654
		27000	503,8															9,11	0					-1,33	-1,62	-0,37	-0,1	-0,59	519,43	503,54	128,61
		27060	503,86																										519,43	503,54
		27072		5,615	19,637	19,648	25,259	25,256	25,05	25,103	25,101	25,137	25,033	25,138	25,216	25,155	25,117			24,986	19,697	19,652	19,653
		27120	504,04																										519,43	503,54
		27168		5,639	19,638	19,649	25,278	25,288	25,083	25,145	25,142	25,165	25,042	25,145	25,239	25,183	25,143					19,653	19,654
		27180	504,38																										519,43	503,54
		27240	503,07																										519,43	503,54
		27264		5,667	19,64	19,649	25,314	25,309	25,167	25,186	25,177	25,17	25,069	25,147	25,263	25,211	25,174			25,062	19,694	19,652	19,654
		27300	503,4															9,11											519,43	503,54
		27360	502,8	5,679	19,64	19,646	25,32	25,324	25,163	25,219	25,15	25,191	25,113	25,205	25,289	25,229	25,195					19,652	19,656						519,43	503,54
		27420	504,28																										519,43	503,54
		27456		5,713	19,639	19,648	25,352	25,36	25,191	25,206	25,227	25,209	25,131	25,204	25,307	25,254	25,216			25,066	19,689	19,652	19,653
		27480	504,49																										519,43	503,54
		27540	504,41																										519,07	503,54
		27552		5,731	19,639	19,648	25,368	25,38	25,218	25,221	25,21	25,234	25,144	25,195	25,339	25,286	25,231					19,654	19,656
		27600	503,85															9,10	0					-1,35	-1,64	-0,38	-0,12	-0,6	519,07	503,54	128,65
		27648		5,762	19,643	19,648	25,407	25,408	25,239	25,247	25,25	25,282	25,162	25,181	25,357	25,309	25,253			25,11	19,691	19,652	19,652
		27660	502,91																										519,07	503,54
		27720	503,9																										519,07	503,54
		27744		5,782	19,64	19,649	25,42	25,434	25,259	25,256	25,288	25,298	25,191	25,199	25,386	25,343	25,277					19,652	19,655
		27780	503,36																										519,07	503,54
		27840	504,18	5,810	19,639	19,647	25,448	25,457	25,309	25,329	25,316	25,308	25,216	25,234	25,411	25,37	25,312			25,152	19,697	19,652	19,655						519,07	503,54
		27900	503,66															9,10											519,07	503,54
		27936		5,838	19,64	19,65	25,48	25,486	25,311	25,331	25,333	25,347	25,245	25,271	25,433	25,393	25,333					19,65	19,652
		27960	503,05																										519,07	503,54
		28020	504,05																										519,07	503,54
		28032		5,861	19,64	19,646	25,504	25,504	25,339	25,334	25,362	25,375	25,259	25,273	25,459	25,406	25,351			25,195	19,694	19,651	19,651
		28080	503,13																										519,07	503,54
		28128		5,879	19,638	19,649	25,522	25,524	25,364	25,349	25,383	25,386	25,297	25,344	25,488	25,431	25,380					19,649	19,651
		28140	502,67																										519,07	503,54
		28200	502,27															9,10	0					-1,36	-1,66	-0,39	-0,13	-0,62	519,07	503,54	128,45
		28224		5,901	19,641	19,655	25,552	25,547	25,38	25,377	25,385	25,427	25,315	25,355	25,505	25,46	25,401			25,302	19,697	19,647	19,65
		28260	502,2																										519,65	503,54
		28320	501,96	5,909	19,643	19,651	25,553	25,558	25,402	25,375	25,396	25,409	25,338	25,348	25,529	25,484	25,410					19,65	19,651						519,65	503,54
		28380	502,94																										520,38	503,54
		28416		5,940	19,645	19,646	25,582	25,59	25,429	25,437	25,448	25,439	25,375	25,363	25,548	25,508	25,443			25,301	19,696	19,65	19,651
		28440	504,33																										520,38	503,54
		28500	504,91															9,10											520,38	503,54
		28512		5,956	19,641	19,651	25,606	25,598	25,456	25,45	25,461	25,449	25,402	25,376	25,576	25,526	25,462					19,649	19,654
		28560	504,81																										520,38	503,54
		28608		6,001	19,641	19,65	25,643	25,651	25,492	25,477	25,506	25,515	25,432	25,445	25,594	25,554	25,502			25,363	19,697	19,647	19,65
		28620	504,4																										519,8	503,54
		28680	503,75																										519,8	503,54
		28704		6,020	19,642	19,651	25,665	25,668	25,503	25,524	25,526	25,531	25,457	25,445	25,623	25,573	25,523					19,652	19,651
		28740	503,34																										519,8	503,54
		28800	504,13	6,038	19,642	19,653	25,685	25,685	25,533	25,552	25,535	25,558	25,491	25,481	25,643	25,595	25,549	9,08	0	25,423	19,697	19,65	19,654	-1,36	-1,65	-0,38	-0,13	-0,61	519,8	503,54	128,35
		28860	503,93																										519,8	503,54
		28896		6,064	19,643	19,652	25,708	25,716	25,546	25,556	25,568	25,565	25,513	25,494	25,668	25,638	25,568					19,649	19,647
		28920	503,43																										519,8	503,54
		28980	504,25																										519,8	503,54
		28992		6,083	19,643	19,652	25,73	25,732	25,574	25,558	25,569	25,587	25,533	25,546	25,695	25,644	25,588			25,482	19,698	19,65	19,652
		29040	504,5																										519,8	503,54
		29088		6,115	19,643	19,651	25,763	25,76	25,586	25,587	25,629	25,591	25,562	25,549	25,717	25,671	25,612					19,652	19,647
		29100	504,71															9,08											519,33	503,54
		29160	504,25																										519,33	503,54
		29184		6,120	19,639	19,651	25,76	25,769	25,626	25,592	25,621	25,603	25,597	25,593	25,735	25,685	25,632			25,523	19,693	19,647	19,648
		29220	503,87																										518,96	503,54
		29280	503,89	6,155	19,638	19,647	25,794	25,802	25,648	25,629	25,66	25,65	25,608	25,616	25,759	25,717	25,661					19,65	19,65						518,96	503,54
		29340	503,33																										518,96	503,54
		29376		6,184	19,64	19,653	25,829	25,831	25,672	25,636	25,682	25,698	25,663	25,643	25,782	25,745	25,690			25,573	19,697	19,65	19,652
		29400	502,41															9,09	0					-1,34	-1,62	-0,36	-0,1	-0,58	518,96	503,54	128,73
		29460	502,59																										519,28	503,54
		29472		6,199	19,643	19,651	25,846	25,845	25,672	25,689	25,73	25,7	25,659	25,653	25,811	25,765	25,710					19,652	19,649
		29520	502,56																										519,28	503,54
		29568		6,230	19,642	19,653	25,876	25,879	25,689	25,689	25,742	25,733	25,68	25,68	25,825	25,786	25,728			25,634	19,694	19,649	19,653
		29580	503,5																										519,59	503,54
		29640	503,6																										519,59	503,54
		29664		6,258	19,643	19,654	25,903	25,909	25,711	25,722	25,744	25,795	25,71	25,686	25,858	25,812	25,755					19,65	19,652
		29700	502,2															9,08											519,59	503,54
		29760	502,49	6,275	19,643	19,654	25,92	25,927	25,745	25,75	25,8	25,801	25,716	25,71	25,881	25,83	25,779			25,681	19,69	19,649	19,653						519,59	503,54
		29820	503,04																										520,22	503,54
		29856		6,287	19,644	19,652	25,935	25,936	25,761	25,779	25,787	25,798	25,756	25,734	25,91	25,864	25,799					19,651	19,655
		29880	503,05																										520,22	503,54
		29940	503,58																										520,22	503,54
		29952		6,307	19,645	19,654	25,949	25,963	25,791	25,766	25,8	25,795	25,803	25,744	25,922	25,878	25,812			25,722	19,689	19,651	19,653
		30000	504,69															9,08	0					-1,33	-1,62	-0,36	-0,1	-0,58	520,22	503,54	128,55
		30048		6,344	19,643	19,653	25,99	25,994	25,82	25,806	25,841	25,86	25,805	25,827	25,948	25,903	25,851					19,652	19,655
		30060	504,23																										519,96	503,54
		30120	504,17																										519,96	503,54
		30144		6,372	19,643	19,652	26,018	26,021	25,829	25,847	25,875	25,907	25,811	25,841	25,97	25,92	25,875			25,753	19,69	19,656	19,654
		30180	504,31																										519,38	503,54
		30240	504,06	6,396	19,639	19,652	26,043	26,039	25,872	25,874	25,919	25,897	25,824	25,84	25,993	25,94	25,895					19,653	19,655						519,38	503,54
		30300	503,39															9,07											519,38	503,54
		30336		6,416	19,643	19,652	26,065	26,062	25,89	25,918	25,912	25,939	25,854	25,864	26,175	25,956	25,939			25,791	19,688	19,654	19,655
		30360	503,52																										519,38	503,54
		30420	503,77																										519,38	503,54
		30432		6,442	19,642	19,65	26,093	26,082	25,918	25,948	25,96	25,963	25,862	25,89	26,164	25,994	25,962					19,655	19,655
		30480	503,5																										519,38	503,54
		30528		6,459	19,641	19,652	26,108	26,103	25,937	25,946	25,972	25,979	25,905	25,906	26,066	26,013	25,965			25,87	19,693	19,656	19,654
		30540	503,25																										519,38	503,54
		30600	503,25															9,08	0					-1,4	-1,67	-0,41	-0,17	-0,65	519,38	503,54	128,51
		30624		6,486	19,637	19,651	26,133	26,126	25,99	26,025	25,998	25,996	25,915	25,915	26,159	26,056	26,007					19,652	19,65
		30660	503,65																										519,38	503,54
		30720	504,35	6,495	19,644	19,651	26,144	26,141	25,98	26,008	26,007	26,017	25,973	25,939	26,16	26,073	26,020			25,924	19,701	19,651	19,653						519,38	503,54
		30780	503,66																										519,38	503,54
		30816		6,513	19,648	19,654	26,163	26,165	25,997	26,001	26,029	26,006	25,985	25,984	26,165	26,087	26,032					19,65	19,651
		30840	503,55																										519,38	503,54
		30900	503,22															9,07											519,38	503,54
		30912		6,546	19,642	19,652	26,192	26,194	26,04	25,994	26,039	26,079	26,003	25,996	26,172	26,108	26,054			25,959	19,7	19,65	19,653
		30960	503,76																										519,38	503,54
		31008		6,571	19,643	19,651	26,217	26,218	26,041	26,057	26,061	26,102	26,042	26,031	26,187	26,14	26,083					19,652	19,652
		31020	503,82																										519,38	503,54
		31080	504,55																										519,38	503,54
		31104		6,593	19,641	19,657	26,24	26,245	26,075	26,066	26,111	26,117	26,067	26,059	26,201	26,161	26,107			26,01	19,698	19,651	19,65
		31140	503,59																										519,38	503,54
		31200	503,32	6,613	19,641	19,652	26,26	26,259	26,087	26,076	26,112	26,115	26,088	26,082	26,222	26,173	26,119	9,05	0			19,65	19,649	-1,35	-1,64	-0,37	-0,1	-0,6	519,38	503,54	128,32
		31260	503,78																										519,38	503,54
		31296		6,631	19,638	19,654	26,282	26,272	26,108	26,14	26,151	26,14	26,099	26,136	26,244	26,191	26,151			26,056	19,688	19,651	19,651
		31320	503,6																										519,38	503,54
		31380	503,7																										519,38	503,54
		31392		6,657	19,641	19,652	26,303	26,305	26,143	26,123	26,176	26,169	26,118	26,129	26,262	26,211	26,166					19,65	19,652
		31440	504,27																										519,38	503,54
		31488		6,676	19,642	19,65	26,326	26,318	26,147	26,146	26,171	26,194	26,134	26,139	26,288	26,237	26,182			26,098	19,692	19,65	19,655
		31500	502,8															9,06											519,38	503,54
		31560	502,89																										519,38	503,54
		31584		6,714	19,642	19,651	26,363	26,358	26,187	26,193	26,225	26,24	26,155	26,156	26,307	26,263	26,216					19,651	19,653
		31620	502,58																										519,75	503,54
		31680	502,41	6,732	19,64	19,652	26,371	26,386	26,202	26,238	26,236	26,244	26,185	26,169	26,336	26,287	26,237			26,128	19,697	19,651	19,653						519,75	503,54
		31740	503,27																										520,33	503,54
		31776		6,753	19,641	19,648	26,396	26,399	26,212	26,268	26,261	26,264	26,232	26,19	26,358	26,317	26,263					19,65	19,65
		31800	503,81															9,05	0					-1,32	-1,61	-0,34	-0,11	-0,6	520,33	503,54	127,85
		31860	503,24																										520,33	503,54
		31872		6,776	19,642	19,651	26,422	26,422	26,234	26,263	26,285	26,301	26,235	26,304	26,378	26,332	26,292			26,174	19,694	19,649	19,652
		31920	504,24																										520,33	503,54
		31968		6,794	19,646	19,653	26,441	26,445	26,257	26,288	26,313	26,295	26,235	26,336	26,399	26,349	26,309					19,653	19,656
		31980	503,41																										520,33	503,54
		32040	504,24																										520,33	503,54
		32064		6,815	19,639	19,65	26,457	26,462	26,262	26,286	26,342	26,326	26,264	26,353	26,421	26,374	26,328			26,245	19,698	19,648	19,651
		32100	504,13															9,05											520,33	503,54
		32160	504,22	6,838	19,641	19,654	26,484	26,487	26,307	26,295	26,315	26,378	26,287	26,353	26,445	26,396	26,347					19,649	19,652						520,33	503,54
		32220	505,76																										519,86	503,54
		32256		6,869	19,643	19,65	26,515	26,516	26,326	26,344	26,393	26,373	26,314	26,348	26,467	26,42	26,373			26,288	19,688	19,651	19,653
		32280	505,2																										519,86	503,54
		32340	505,35																										519,02	503,54
		32352		6,886	19,643	19,652	26,532	26,534	26,342	26,39	26,384	26,413	26,333	26,404	26,493	26,441	26,400					19,649	19,651
		32400	504,94															9,04	0					-1,4	-1,69	-0,42	-0,17	-0,66	519,02	503,54	129,35
		32448		6,910	19,643	19,651	26,556	26,557	26,348	26,418	26,403	26,431	26,346	26,38	26,513	26,465	26,413			26,27	19,69	19,649	19,655
		32460	504,36																										518,17	503,54
		32520	503,69																										518,17	503,54
		32544		6,933	19,642	19,656	26,582	26,583	26,359	26,462	26,432	26,47	26,355	26,363	26,539	26,485	26,433					19,652	19,655
		32580	503,65																										518,17	503,54
		32640	503,91	6,954	19,642	19,654	26,599	26,606	26,385	26,424	26,457	26,496	26,388	26,389	26,555	26,512	26,451			26,317	19,697	19,65	19,654						518,17	503,54
		32700	504,31															9,04											518,17	503,54
		32736		6,987	19,642	19,65	26,637	26,63	26,449	26,474	26,472	26,518	26,425	26,403	26,58	26,537	26,482					19,651	19,654
		32760	504,22																										518,17	503,54
		32820	504,05																										517,76	503,54
		32832		7,001	19,644	19,65	26,648	26,647	26,454	26,481	26,534	26,501	26,455	26,434	26,607	26,557	26,503			26,368	19,691	19,65	19,656
		32880	503,87																										517,76	503,54
		32928		7,016	19,645	19,659	26,663	26,673	26,495	26,563	26,526	26,538	26,454	26,522	26,628	26,586	26,539					19,651	19,651
		32940	503,91																										517,76	503,54
		33000	503,71															9,04	0					-1,37	-1,65	-0,38	-0,13	-0,61	517,76	503,54	129,72
		33024		7,045	19,638	19,651	26,691	26,688	26,527	26,516	26,539	26,562	26,472	26,54	26,647	26,602	26,551			26,466	19,692	19,648	19,652
		33060	503,45																										517,76	503,54
		33120	503,21	7,055	19,643	19,652	26,704	26,701	26,55	26,559	26,579	26,574	26,497	26,546	26,669	26,622	26,574					19,654	19,656						517,76	503,54
		33180	502,75																										517,76	503,54
		33216		7,083	19,643	19,654	26,734	26,73	26,553	26,565	26,583	26,636	26,54	26,535	26,69	26,643	26,593			26,495	19,698	19,655	19,654
		33240	502,57																										517,76	503,54
		33300	503,19															9,03											518,12	503,54
		33312		7,098	19,644	19,655	26,744	26,751	26,557	26,56	26,595	26,608	26,553	26,584	26,71	26,664	26,604					19,65	19,651
		33360	503,48																										518,12	503,54
		33408		7,127	19,643	19,655	26,775	26,777	26,578	26,618	26,636	26,643	26,568	26,57	26,73	26,688	26,629			26,519	19,698	19,652	19,654
		33420	503,68																										518,12	503,54
		33480	503,5																										518,12	503,54
		33504		7,154	19,645	19,654	26,805	26,803	26,632	26,667	26,648	26,692	26,591	26,597	26,755	26,702	26,661					19,65	19,654
		33540	503,46																										518,12	503,54
		33600	503,69	7,168	19,64	19,656	26,813	26,818	26,649	26,667	26,693	26,674	26,63	26,613	26,778	26,733	26,680	9,02	0	26,568	19,698	19,65	19,658	-1,31	-1,59	-0,38	-0,12	-0,6	518,12	503,54	129,99
		33660	503,94																										518,12	503,54
		33696		7,197	19,645	19,653	26,845	26,847	26,668	26,693	26,715	26,693	26,647	26,635	26,8	26,755	26,701					19,651	19,652
		33720	503,27																										518,12	503,54
		33780	503,05																										518,12	503,54
		33792		7,217	19,645	19,651	26,863	26,866	26,706	26,705	26,723	26,736	26,658	26,657	26,819	26,773	26,722			26,606	19,697	19,646	19,651
		33840	503,95																										518,12	503,54
		33888		7,243	19,645	19,656	26,893	26,894	26,729	26,721	26,773	26,753	26,696	26,668	26,846	26,806	26,749					19,65	19,651
		33900	505,16															9,03											518,12	503,54
		33960	505,17																										518,12	503,54
		33984		7,243	19,644	19,658	26,892	26,896	26,736	26,736	26,759	26,743	26,741	26,703	26,862	26,831	26,764			26,662	19,705	19,65	19,65
		34020	504,23																										517,44	503,54
		34080	503,72	7,278	19,646	19,656	26,927	26,932	26,763	26,766	26,792	26,781	26,752	26,795	26,881	26,843	26,797					19,65	19,654						517,44	503,54
		34140	503,04																										517,44	503,54
		34176		7,294	19,646	19,655	26,944	26,945	26,795	26,785	26,815	26,825	26,752	26,845	26,906	26,858	26,823			26,696	19,693	19,648	19,654
		34200	502,81															9,03	0					-1,33	-1,62	-0,36	-0,1	-0,59	517,44	503,54	130,15
		34260	503,1																										517,76	503,54
		34272		7,320	19,645	19,657	26,97	26,972	26,809	26,804	26,857	26,832	26,763	26,869	26,925	26,865	26,841					19,653	19,653
		34320	502,84																										517,76	503,54
		34368		7,339	19,646	19,656	26,99	26,991	26,806	26,856	26,86	26,87	26,801	26,864	26,947	26,891	26,862			26,789	19,698	19,652	19,654
		34380	502,9																										518,07	503,54
		34440	504,43																										518,07	503,54
		34464		7,362	19,645	19,654	27,012	27,011	26,816	26,844	26,872	26,911	26,813	26,904	26,968	26,919	26,881					19,653	19,655
		34500	504,35															9,01											518,07	503,54
		34560	504,38	7,386	19,646	19,656	27,035	27,038	26,844	26,873	26,899	26,934	26,824	26,891	26,989	26,935	26,899			26,824	19,696	19,651	19,654						518,07	503,54
		34620	504,31																										517,76	503,54
		34656		7,408	19,645	19,655	27,058	27,059	26,88	26,942	26,916	26,947	26,844	26,886	27,012	26,955	26,923					19,649	19,647
		34680	503,03																										517,76	503,54
		34740	502,84																										517,76	503,54
		34752		7,430	19,647	19,657	27,08	27,084	26,939	26,923	26,95	26,962	26,856	26,958	27,034	26,985	26,951			26,852	19,695	19,652	19,653
		34800	503,24															9,01	0					-1,31	-1,6	-0,35	-0,07	-0,56	517,76	503,54	130,2
		34848		7,444	19,645	19,656	27,091	27,099	26,898	26,933	26,97	26,97	26,898	26,985	27,058	26,998	26,964					19,653	19,654
		34860	503,63																										517,76	503,54
		34920	503,31																										517,76	503,54
		34944		7,462	19,646	19,656	27,117	27,109	26,939	26,967	26,964	26,98	26,955	27,002	27,074	27,027	26,988			26,88	19,697	19,656	19,651
		34980	503,03																										517,76	503,54
		35040	503,66	7,487	19,646	19,657	27,138	27,139	26,969	26,965	27,025	26,999	26,96	27,013	27,091	27,046	27,008					19,652	19,654						517,76	503,54
		35100	504,09															9,01											517,76	503,54
		35136		7,515	19,645	19,655	27,163	27,167	26,973	27,04	27,03	27,047	26,973	27	27,12	27,069	27,032			26,935	19,696	19,651	19,657
		35160	503,81																										517,76	503,54
		35220	504,71																										517,49	503,54
		35232		7,536	19,646	19,656	27,184	27,19	26,986	27,039	27,05	27,071	26,978	27,065	27,14	27,088	27,052					19,65	19,655
		35280	504,51																										517,49	503,54
		35328		7,560	19,646	19,654	27,206	27,214	27,012	27,071	27,057	27,101	26,998	27,042	27,165	27,115	27,070			26,988	19,701	19,65	19,655
		35340	504,14																										517,02	503,54
		35400	503,45															9,00	0					-1,35	-1,64	-0,38	-0,12	-0,6	517,02	503,54	130,15
		35424		7,578	19,645	19,656	27,219	27,237	27,054	27,129	27,1	27,111	27,01	27,087	27,187	27,137	27,102					19,652	19,655
		35460	502,78																										517,02	503,54
		35520	502,72	7,609	19,645	19,657	27,26	27,261	27,066	27,157	27,114	27,128	27,044	27,123	27,205	27,153	27,124			27,059	19,696	19,651	19,656						517,02	503,54
		35580	502,25																										517,34	503,54
		35616		7,622	19,646	19,655	27,272	27,273	27,088	27,122	27,143	27,156	27,062	27,147	27,228	27,176	27,140					19,65	19,654
		35640	502,81																										517,34	503,54
		35700	503,6															9,01											517,7	503,54
		35712		7,643	19,643	19,654	27,292	27,291	27,11	27,133	27,157	27,176	27,091	27,184	27,247	27,2	27,162			27,086	19,704	19,651	19,654
		35760	503,23																										517,7	503,54
		35808		7,664	19,644	19,656	27,313	27,315	27,147	27,158	27,198	27,182	27,105	27,199	27,27	27,223	27,185					19,65	19,654
		35820	502,85																										517,7	503,54
		35880	503,03																										517,7	503,54
		35904		7,681	19,644	19,656	27,332	27,33	27,175	27,16	27,193	27,187	27,136	27,155	27,29	27,245	27,193			27,094	19,703	19,652	19,656
		35940	503,54																										517,7	503,54
		36000	504,14	7,694	19,645	19,658	27,342	27,349	27,161	27,195	27,216	27,211	27,176	27,218	27,309	27,259	27,218	9,00	0			19,652	19,655	-1,35	-1,63	-0,37	-0,11	-0,6	517,7	503,54	130,02
		36060	503,75																										517,44	503,54
		36096		7,730	19,644	19,653	27,376	27,381	27,17	27,28	27,226	27,261	27,194	27,264	27,33	27,276	27,250			27,194	19,701	19,651	19,655
		36120	503,44																										517,44	503,54
		36180	502,95																										517,44	503,54
		36192		7,749	19,644	19,653	27,394	27,4	27,256	27,241	27,266	27,288	27,208	27,275	27,351	27,301	27,273					19,649	19,656
		36240	503,81																										517,44	503,54
		36288		7,771	19,642	19,654	27,418	27,419	27,266	27,299	27,274	27,294	27,227	27,272	27,372	27,321	27,291			27,205	19,707	19,65	19,656
		36300	503,24															8,99											517,44	503,54
		36360	503,49																										517,44	503,54
		36384		7,787	19,642	19,656	27,432	27,439	27,281	27,29	27,321	27,302	27,275	27,287	27,393	27,341	27,311					19,653	19,656
		36420	502,82																										517,44	503,54
		36480	502,28	7,812	19,644	19,653	27,463	27,458	27,319	27,332	27,342	27,328	27,267	27,342	27,415	27,362	27,338			27,224	19,707	19,651	19,656						517,44	503,54
		36540	502,44																										517,86	503,54
		36576		7,831	19,642	19,652	27,48	27,477	27,321	27,34	27,33	27,343	27,297	27,34	27,438	27,376	27,348					19,651	19,654
		36600	503,2															8,99	0					-1,33	-1,61	-0,36	-0,09	-0,58	517,86	503,54	129,89
		36660	503,12																										518,17	503,54
		36672		7,850	19,643	19,652	27,497	27,499	27,338	27,334	27,355	27,38	27,297	27,386	27,453	27,413	27,369			27,29	19,702	19,651	19,656
		36720	502,94																										518,17	503,54
		36768		7,872	19,642	19,654	27,514	27,526	27,35	27,367	27,387	27,379	27,323	27,415	27,477	27,421	27,390					19,652	19,655
		36780	503,93																										518,17	503,54
		36840	503,65																										518,17	503,54
		36864		7,897	19,642	19,654	27,546	27,544	27,383	27,375	27,421	27,417	27,334	27,426	27,492	27,446	27,412			27,339	19,705	19,65	19,655
		36900	503,81															8,98											518,17	503,54
		36960	503,16	7,914	19,643	19,652	27,558	27,564	27,396	27,402	27,433	27,45	27,349	27,425	27,517	27,464	27,429					19,65	19,656						518,17	503,54
		37020	503,2																										518,17	503,54
		37056		7,934	19,643	19,652	27,58	27,583	27,42	27,427	27,45	27,467	27,373	27,455	27,537	27,48	27,451			27,345	19,709	19,65	19,652
		37080	503,12																										518,17	503,54
		37140	503,91																										518,17	503,54
		37152		7,964	19,639	19,651	27,614	27,603	27,488	27,449	27,477	27,48	27,422	27,465	27,563	27,513	27,482					19,651	19,653
		37200	503,94															8,97	0					-1,34	-1,63	-0,37	-0,1	-0,6	518,17	503,54	129,96
		37248		7,983	19,636	19,651	27,624	27,629	27,478	27,515	27,513	27,499	27,403	27,458	27,576	27,528	27,496			27,363	19,706	19,656	19,652
		37260	503,26																										518,17	503,54
		37320	504,46																										518,17	503,54
		37344		7,999	19,64	19,652	27,648	27,642	27,476	27,514	27,508	27,523	27,436	27,484	27,602	27,555	27,512					19,647	19,656
		37380	504,07																										517,91	503,54
		37440	502,68	8,026	19,64	19,65	27,669	27,674	27,513	27,564	27,541	27,534	27,472	27,537	27,618	27,571	27,544			27,477	19,71	19,649	19,656						517,91	503,54
		37500	503,97															8,98											517,91	503,54
		37536		8,043	19,641	19,651	27,684	27,694	27,519	27,563	27,55	27,561	27,497	27,549	27,644	27,593	27,559					19,653	19,656
		37560	504,22																										517,91	503,54
		37620	503,6																										517,91	503,54
		37632		8,069	19,637	19,649	27,714	27,71	27,55	27,595	27,601	27,56	27,498	27,572	27,66	27,608	27,581			27,443	19,7	19,648	19,651
		37680	504,23																										517,91	503,54
		37728		8,085	19,64	19,65	27,731	27,729	27,564	27,569	27,589	27,6	27,536	27,532	27,682	27,648	27,590					19,652	19,655
		37740	504,85																										517,91	503,54
		37800	503,37															8,97	0					-1,32	-1,6	-0,35	-0,08	-0,56	517,91	503,54	129,72
		37824		8,099	19,641	19,654	27,745	27,747	27,579	27,585	27,602	27,625	27,582	27,597	27,704	27,663	27,617			27,519	19,704	19,651	19,656
		37860	503,19																										517,91	503,54
		37920	503,24	8,103	19,64	19,651	27,749	27,749	27,589	27,585	27,614	27,613	27,597	27,67	27,719	27,672	27,632					19,652	19,655						517,91	503,54
		37980	503,89																										517,91	503,54
		38016		8,139	19,64	19,651	27,79	27,78	27,607	27,619	27,655	27,668	27,597	27,684	27,735	27,687	27,656			27,563	19,705	19,651	19,654
		38040	504,59																										517,91	503,54
		38100	503,72															8,97											517,91	503,54
		38112		8,155	19,641	19,652	27,802	27,802	27,616	27,624	27,685	27,664	27,623	27,696	27,757	27,714	27,672					19,652	19,655
		38160	502,87																										517,91	503,54
		38208		8,174	19,638	19,654	27,817	27,822	27,633	27,647	27,702	27,691	27,681	27,705	27,779	27,732	27,696			27,615	19,71	19,653	19,654
		38220	502,6																										517,91	503,54
		38280	503,82																										517,91	503,54
		38304		8,207	19,638	19,649	27,851	27,85	27,649	27,663	27,708	27,748	27,651	27,687	27,798	27,743	27,706					19,653	19,658
		38340	503,9																										517,91	503,54
		38400	504,19	8,223	19,639	19,648	27,859	27,873	27,672	27,753	27,743	27,756	27,687	27,735	27,816	27,773	27,742	8,96	0	27,646	19,71	19,652	19,657	-1,38	-1,66	-0,37	-0,11	-0,6	517,91	503,54	130,43
		38460	503,96																										517,54	503,54
		38496		8,250	19,642	19,649	27,896	27,896	27,694	27,781	27,763	27,782	27,693	27,78	27,837	27,784	27,764					19,651	19,655
		38520	503,37																										517,54	503,54
		38580	503,04																										517,54	503,54
		38592		8,262	19,643	19,65	27,907	27,91	27,734	27,798	27,791	27,781	27,715	27,789	27,865	27,823	27,787			27,697	19,712	19,651	19,655
		38640	502,16																										517,54	503,54
		38688		8,284	19,643	19,651	27,927	27,935	27,746	27,815	27,803	27,823	27,723	27,83	27,885	27,832	27,807					19,651	19,656
		38700	502,92															8,95											518,07	503,54
		38760	503,98																										518,07	503,54
		38784		8,300	19,644	19,652	27,945	27,95	27,754	27,806	27,816	27,834	27,752	27,832	27,902	27,858	27,819			27,749	19,717	19,651	19,656
		38820	504,42																										517,81	503,54
		38880	503,12	8,317	19,644	19,658	27,965	27,971	27,772	27,808	27,837	27,837	27,79	27,856	27,922	27,885	27,838					19,651	19,655						517,81	503,54
		38940	503,14																										517,81	503,54
		38976		8,343	19,645	19,655	27,994	27,993	27,797	27,827	27,882	27,868	27,815	27,874	27,937	27,893	27,862			27,748	19,708	19,652	19,657
		39000	503,85															8,96	0					-1,35	-1,64	-0,38	-0,12	-0,61	517,81	503,54	130,36
		39060	503,02																										517,81	503,54
		39072		8,361	19,644	19,653	28,006	28,013	27,855	27,885	27,886	27,887	27,827	27,907	27,957	27,91	27,889					19,651	19,657
		39120	502,67																										517,81	503,54
		39168		8,376	19,647	19,655	28,025	28,029	27,894	27,93	27,898	27,913	27,832	27,921	27,983	27,934	27,913			27,82	19,71	19,655	19,658
		39180	502,99																										517,81	503,54
		39240	503,58																										517,81	503,54
		39264		8,398	19,647	19,656	28,046	28,053	27,856	27,957	27,894	27,94	27,856	27,951	28,003	27,963	27,928					19,652	19,658
		39300	503,83															8,94											517,81	503,54
		39360	503,53	8,425	19,647	19,652	28,072	28,076	27,9	27,925	27,931	27,946	27,862	27,955	28,023	27,974	27,939			27,838	19,706	19,654	19,656						517,81	503,54
		39420	504,26																										517,81	503,54
		39456		8,441	19,644	19,656	28,088	28,094	27,943	27,949	27,953	27,984	27,901	27,99	28,037	27,984	27,968					19,653	19,655
		39480	504,61																										517,81	503,54
		39540	503,73																										517,44	503,54
		39552		8,462	19,645	19,656	28,107	28,117	27,957	27,949	27,98	27,979	27,901	28,011	28,178	28,012	27,996			27,875	19,705	19,653	19,656
		39600	503,08															8,94	0					-1,36	-1,64	-0,38	-0,12	-0,61	517,44	503,54	130,72
		39648		8,477	19,647	19,657	28,13	28,129	27,974	28	28,006	28,003	27,933	28,023	28,074	28,03	28,005					19,652	19,657
		39660	503,44																										517,44	503,54
		39720	501,95																										517,44	503,54
		39744		8,489	19,647	19,655	28,138	28,143	27,976	27,998	28,013	28,02	27,977	28,048	28,172	28,048	28,032			27,919	19,703	19,653	19,658
		39780	502,95																										517,97	503,54
		39840	502,91	8,511	19,644	19,653	28,16	28,159	27,983	28,005	28,039	28,035	27,992	28,071	28,114	28,069	28,039					19,654	19,656						517,97	503,54
		39900	502,9															8,94											518,33	503,54
		39936		8,535	19,644	19,655	28,186	28,183	27,983	28,041	28,037	28,074	27,988	28,082	28,175	28,079	28,057			27,948	19,706	19,653	19,652
		39960	503,98																										518,33	503,54
		40020	505,04																										518,33	503,54
		40032		8,551	19,643	19,654	28,197	28,202	28,002	28,072	28,07	28,102	28	28,139	28,157	28,101	28,080					19,651	19,653
		40080	505,17																										518,33	503,54
		40128		8,583	19,642	19,653	28,229	28,232	28,055	28,087	28,108	28,108	28,027	28,141	28,194	28,13	28,106			28,004	19,699	19,653	19,654
		40140	504,89																										517,54	503,54
		40200	503,68															8,93	0					-1,33	-1,62	-0,36	-0,1	-0,58	517,54	503,54	130,82
		40224		8,595	19,643	19,655	28,244	28,244	28,08	28,113	28,125	28,12	28,037	28,153	28,207	28,151	28,123					19,653	19,654
		40260	504,11																										517,28	503,54
		40320	503,28	8,617	19,643	19,652	28,262	28,266	28,085	28,136	28,124	28,163	28,076	28,12	28,223	28,17	28,137			28,05	19,705	19,653	19,656						517,28	503,54
		40380	502,34																										517,28	503,54
		40416		8,636	19,641	19,653	28,277	28,289	28,116	28,119	28,164	28,153	28,111	28,141	28,239	28,184	28,153					19,652	19,655
		40440	502,17																										517,28	503,54
		40500	502,73															8,94											517,91	503,54
		40512		8,647	19,641	19,653	28,293	28,295	28,109	28,124	28,162	28,167	28,116	28,169	28,255	28,214	28,165			28,048	19,7	19,648	19,656
		40560	503,67																										517,91	503,54
		40608		8,677	19,644	19,654	28,322	28,329	28,132	28,203	28,216	28,196	28,143	28,164	28,272	28,229	28,194					19,653	19,656
		40620	502,85																										517,91	503,54
		40680	502,57																										517,91	503,54
		40704		8,690	19,644	19,649	28,337	28,337	28,148	28,22	28,206	28,226	28,185	28,206	28,292	28,241	28,216			28,124	19,708	19,649	19,657
		40740	503,96																										518,28	503,54
		40800	505,21	8,717	19,642	19,652	28,363	28,364	28,165	28,219	28,223	28,255	28,177	28,202	28,313	28,264	28,227	8,93	0			19,651	19,656	-1,37	-1,67	-0,4	-0,14	-0,63	518,28	503,54	130,69
		40860	505,57																										517,91	503,54
		40896		8,730	19,643	19,651	28,371	28,382	28,191	28,209	28,247	28,266	28,186	28,219	28,329	28,273	28,240			28,156	19,707	19,65	19,655
		40920	503,99																										517,91	503,54
		40980	503,96																										517,39	503,54
		40992		8,758	19,641	19,652	28,404	28,405	28,261	28,266	28,265	28,293	28,215	28,211	28,349	28,307	28,271					19,654	19,656
		41040	502,89																										517,39	503,54
		41088		8,769	19,643	19,652	28,413	28,421	28,27	28,281	28,284	28,289	28,228	28,214	28,37	28,326	28,283			28,172	19,707	19,653	19,655
		41100	503,21															8,93											517,39	503,54
		41160	503,2																										517,39	503,54
		41184		8,792	19,643	19,65	28,439	28,437	28,287	28,286	28,309	28,321	28,254	28,238	28,389	28,346	28,304					19,652	19,653
		41220	502,74																										517,65	503,54
		41280	502,68	8,814	19,64	19,652	28,457	28,463	28,306	28,329	28,319	28,337	28,254	28,27	28,408	28,367	28,324			28,206	19,705	19,65	19,655						517,65	503,54
		41340	502,41																										518,07	503,54
		41376		8,834	19,644	19,652	28,481	28,483	28,375	28,354	28,356	28,363	28,282	28,275	28,427	28,389	28,353					19,653	19,657
		41400	502,76															8,92	0					-1,38	-1,66	-0,39	-0,14	-0,63	518,07	503,54	130,55
		41460	502,63																										518,44	503,54
		41472		8,851	19,645	19,653	28,5	28,5	28,357	28,411	28,378	28,367	28,317	28,303	28,45	28,406	28,374			28,245	19,706	19,653	19,654
		41520	503,17																										518,44	503,54
		41568		8,875	19,642	19,651	28,519	28,524	28,35	28,422	28,389	28,402	28,324	28,314	28,469	28,431	28,388					19,653	19,654
		41580	504,02																										518,44	503,54
		41640	503,75																										518,44	503,54
		41664		8,891	19,641	19,651	28,533	28,541	28,386	28,419	28,416	28,415	28,343	28,346	28,487	28,442	28,407			28,293	19,701	19,653	19,655
		41700	503,85															8,92											518,44	503,54
		41760	503,82	8,904	19,645	19,652	28,553	28,553	28,394	28,415	28,436	28,41	28,343	28,382	28,508	28,467	28,419					19,65	19,653						518,44	503,54
		41820	503,62																										518,44	503,54
		41856		8,925	19,643	19,649	28,572	28,571	28,403	28,443	28,458	28,453	28,376	28,384	28,524	28,484	28,441			28,297	19,702	19,651	19,654
		41880	503,57																										518,44	503,54
		41940	504,22																										518,44	503,54
		41952		8,943	19,64	19,653	28,589	28,59	28,426	28,433	28,441	28,48	28,394	28,405	28,544	28,512	28,454					19,652	19,654
		42000	503,72															8,92	0					-1,37	-1,65	-0,39	-0,13	-0,62	518,44	503,54	130,96
		42048		8,958	19,641	19,655	28,606	28,607	28,436	28,455	28,476	28,475	28,456	28,466	28,558	28,527	28,481			28,362	19,698	19,652	19,654
		42060	504,25																										518,17	503,54
		42120	504,1																										518,17	503,54
		42144		8,981	19,641	19,652	28,628	28,628	28,462	28,472	28,524	28,478	28,456	28,477	28,579	28,545	28,499					19,653	19,655
		42180	503,27																										518,17	503,54
		42240	501,86	9,006	19,64	19,651	28,65	28,653	28,479	28,469	28,519	28,537	28,463	28,475	28,593	28,551	28,511			28,411	19,706	19,651	19,652						518,17	503,54
		42300	502,26															8,91											518,86	503,54
		42336		9,013	19,644	19,65	28,661	28,659	28,498	28,485	28,549	28,548	28,477	28,515	28,608	28,574	28,532					19,651	19,656
		42360	502,19																										518,86	503,54
		42420	501,32																										519,7	503,54
		42432		9,037	19,643	19,654	28,686	28,686	28,52	28,519	28,564	28,57	28,5	28,523	28,632	28,586	28,552			28,454	19,715	19,652	19,655
		42480	501,7																										519,7	503,54
		42528		9,057	19,643	19,65	28,704	28,703	28,531	28,553	28,563	28,594	28,513	28,527	28,647	28,613	28,568					19,653	19,657
		42540	502,47																										520,49	503,54
		42600	502,21															8,90	0					-1,35	-1,63	-0,37	-0,11	-0,6	520,49	503,54	129,32
		42624		9,076	19,64	19,653	28,718	28,727	28,559	28,563	28,624	28,603	28,546	28,549	28,671	28,638	28,594			28,503	19,716	19,652	19,656
		42660	502,39																										521,06	503,54
		42720	504,05	9,091	19,644	19,652	28,735	28,742	28,574	28,578	28,612	28,616	28,572	28,562	28,69	28,652	28,607					19,654	19,657						521,06	503,54
		42780	503,64																										521,06	503,54
		42816		9,108	19,644	19,653	28,755	28,759	28,601	28,613	28,66	28,633	28,589	28,582	28,71	28,672	28,633			28,541	19,716	19,652	19,657
		42840	504,12																										521,06	503,54
		42900	504,12															8,90											520,8	503,54
		42912		9,129	19,641	19,655	28,778	28,776	28,612	28,623	28,635	28,665	28,609	28,604	28,725	28,689	28,645					19,655	19,656
		42960	504,59																										520,8	503,54
		43008		9,148	19,644	19,654	28,797	28,797	28,62	28,636	28,669	28,657	28,643	28,622	28,742	28,706	28,662			28,568	19,714	19,656	19,656
		43020	504,12																										520,33	503,54
		43080	504,63																										520,33	503,54
		43104		9,161	19,645	19,654	28,809	28,812	28,629	28,632	28,683	28,704	28,686	28,641	28,761	28,73	28,683					19,653	19,651
		43140	504,14																										519,91	503,54
		43200	503,71	9,185	19,645	19,651	28,833	28,833	28,659	28,687	28,715	28,713	28,69	28,664	28,78	28,746	28,707	8,90	0	28,626	19,708	19,648	19,654	-1,38	-1,67	-0,4	-0,14	-0,63	519,91	503,54	128,62
		43260	503,64																										519,91	503,54
		43296		9,191	19,644	19,652	28,837	28,841	28,663	28,674	28,694	28,722	28,701	28,733	28,798	28,766	28,719					19,652	19,656
		43320	503,4																										519,91	503,54
		43380	503,34																										519,91	503,54
		43392		9,223	19,644	19,651	28,866	28,875	28,682	28,708	28,746	28,757	28,694	28,741	28,809	28,774	28,739			28,662	19,718	19,656	19,65
		43440	504,17																										519,91	503,54
		43488		9,235	19,64	19,653	28,881	28,881	28,704	28,725	28,774	28,756	28,71	28,755	28,834	28,79	28,756					19,659	19,66
		43500	504,54															8,90											519,65	503,54
		43560	502,89																										519,65	503,54
		43584		9,262	19,643	19,653	28,912	28,907	28,723	28,75	28,783	28,798	28,724	28,785	28,855	28,816	28,779			28,697	19,714	19,653	19,654
		43620	502,4																										519,65	503,54
		43680	502,61	9,277	19,647	19,652	28,929	28,923	28,769	28,82	28,8	28,819	28,74	28,78	28,869	28,832	28,804					19,653	19,656						519,65	503,54
		43740	502,58																										520,22	503,54
		43776		9,295	19,643	19,653	28,944	28,941	28,772	28,795	28,817	28,811	28,756	28,789	28,89	28,849	28,810			28,722	19,716	19,653	19,66
		43800	503,72															8,88	0					-1,36	-1,65	-0,39	-0,13	-0,61	520,22	503,54	128,89
		43860	504,31																										520,22	503,54
		43872		9,321	19,642	19,648	28,964	28,967	28,801	28,809	28,838	28,855	28,783	28,804	28,911	28,863	28,833					19,653	19,656
		43920	503,28																										520,22	503,54
		43968		9,334	19,642	19,655	28,98	28,985	28,816	28,849	28,866	28,863	28,809	28,815	28,929	28,889	28,855			28,786	19,713	19,654	19,658
		43980	503,38																										520,22	503,54
		44040	503,47																										520,22	503,54
		44064		9,353	19,641	19,649	28,996	29	28,823	28,853	28,876	28,877	28,828	28,815	28,948	28,908	28,866					19,653	19,655
		44100	504,81															8,88											520,22	503,54
		44160	504,1	9,368	19,642	19,652	29,013	29,017	28,848	28,867	28,891	28,896	28,847	28,847	28,964	28,94	28,888			28,797	19,712	19,653	19,657						520,22	503,54
		44220	504,17																										519,86	503,54
		44256		9,390	19,643	19,653	29,038	29,038	28,871	28,912	28,909	28,927	28,849	28,859	28,984	28,953	28,908					19,654	19,656
		44280	503,81																										519,86	503,54
		44340	504,72																										519,59	503,54
		44352		9,406	19,642	19,652	29,053	29,053	28,886	28,903	28,95	28,92	28,863	28,881	29,004	28,961	28,921			28,834	19,718	19,653	19,655
		44400	503,46															8,87	0					-1,33	-1,61	-0,36	-0,1	-0,59	519,59	503,54	129,22
		44448		9,432	19,643	19,652	29,077	29,083	28,913	28,936	28,953	28,95	28,908	28,892	29,02	28,979	28,944					19,652	19,655
		44460	503,2																										519,59	503,54
		44520	502,98																										519,59	503,54
		44544		9,432	19,642	19,653	29,082	29,076	28,913	28,922	28,948	28,969	28,926	28,906	29,039	29,001	28,953			28,892	19,716	19,652	19,655
		44580	503,64																										519,59	503,54
		44640	503,2	9,463	19,64	19,655	29,108	29,113	28,946	28,943	28,996	28,973	28,953	28,916	29,053	29,021	28,975					19,652	19,657						519,59	503,54
		44700	503,42															8,87											519,59	503,54
		44736		9,481	19,645	19,65	29,128	29,13	28,959	28,983	28,991	29,033	28,96	28,944	29,071	29,045	28,998			28,902	19,709	19,651	19,656
		44760	502,99																										519,59	503,54
		44820	503,25																										519,59	503,54
		44832		9,499	19,642	19,652	29,147	29,144	28,98	28,996	29,035	29,012	28,972	28,965	29,09	29,06	29,014					19,65	19,654
		44880	503,37																										519,59	503,54
		44928		9,522	19,638	19,655	29,17	29,168	29,001	29,038	29,031	29,046	28,996	28,991	29,11	29,087	29,037			28,931	19,715	19,653	19,658
		44940	502,98																										519,59	503,54
		45000	503,13															8,87	0					-1,36	-1,65	-0,39	-0,13	-0,61	519,59	503,54	129,37
		45024		9,537	19,641	19,652	29,185	29,182	29,011	29,049	29,058	29,052	29,011	29,007	29,127	29,093	29,051					19,65	19,655
		45060	502,83																										519,86	503,54
		45120	502,38	9,542	19,642	19,654	29,19	29,189	29,039	29,037	29,063	29,055	29,037	29,021	29,142	29,108	29,063			28,964	19,718	19,652	19,655						519,86	503,54
		45180	502,77																										520,33	503,54
		45216		9,573	19,641	19,652	29,215	29,225	29,061	29,063	29,088	29,111	29,048	29,055	29,166	29,132	29,090					19,654	19,65
		45240	503,01																										520,33	503,54
		45300	503,26															8,86											520,59	503,54
		45312		9,576	19,644	19,653	29,219	29,23	29,067	29,074	29,094	29,117	29,082	29,054	29,181	29,137	29,101			29,019	19,717	19,652	19,656
		45360	503,29																										520,59	503,54
		45408		9,603	19,641	19,652	29,246	29,253	29,078	29,104	29,117	29,12	29,093	29,081	29,192	29,162	29,118					19,653	19,655
		45420	502,41																										520,59	503,54
		45480	502,88																										520,59	503,54
		45504		9,623	19,642	19,652	29,27	29,269	29,107	29,122	29,138	29,176	29,1	29,115	29,217	29,181	29,145			29,08	19,715	19,653	19,656
		45540	503,98																										520,59	503,54
		45600	504,2	9,642	19,642	19,652	29,292	29,286	29,117	29,135	29,18	29,168	29,101	29,114	29,232	29,2	29,156	8,85	0			19,651	19,656	-1,32	-1,6	-0,36	-0,08	-0,57	520,59	503,54	128,81
		45660	504,26																										520,59	503,54
		45696		9,664	19,643	19,653	29,307	29,316	29,142	29,165	29,181	29,195	29,146	29,142	29,25	29,214	29,179			29,087	19,721	19,654	19,654
		45720	503,8																										520,59	503,54
		45780	504,18																										520,59	503,54
		45792		9,680	19,642	19,651	29,324	29,329	29,168	29,175	29,227	29,177	29,148	29,155	29,271	29,234	29,194					19,656	19,657
		45840	503,69																										520,59	503,54
		45888		9,696	19,642	19,651	29,339	29,345	29,172	29,18	29,214	29,222	29,159	29,177	29,297	29,25	29,209			29,125	19,724	19,657	19,656
		45900	505,12															8,85											520,59	503,54
		45960	504,05																										520,59	503,54
		45984		9,708	19,645	19,652	29,35	29,363	29,182	29,212	29,227	29,243	29,201	29,186	29,303	29,266	29,227					19,663	19,653
		46020	504,24																										520,17	503,54
		46080	504,67	9,719	19,642	19,651	29,364	29,367	29,195	29,204	29,233	29,241	29,207	29,224	29,321	29,289	29,239			29,167	19,723	19,654	19,657						520,17	503,54
		46140	503,41																										519,75	503,54
		46176		9,754	19,642	19,652	29,398	29,404	29,246	29,244	29,271	29,279	29,228	29,228	29,339	29,304	29,267					19,65	19,648
		46200	504,75															8,84	0					-1,36	-1,63	-0,38	-0,12	-0,6	519,75	503,54	128,36
		46260	503,78																										519,43	503,54
		46272		9,769	19,639	19,65	29,41	29,416	29,246	29,27	29,296	29,285	29,248	29,253	29,358	29,31	29,283			29,194	19,708	19,654	19,66
		46320	504,18																										519,43	503,54
		46368		9,785	19,632	19,649	29,419	29,432	29,253	29,28	29,318	29,322	29,266	29,255	29,374	29,337	29,301					19,655	19,655
		46380	503,28																										519,17	503,54
		46440	503,31																										519,17	503,54
		46464		9,802	19,642	19,652	29,445	29,453	29,29	29,294	29,348	29,32	29,286	29,293	29,393	29,352	29,322			29,214	19,705	19,653	19,658
		46500	504,41															8,84											519,17	503,54
		46560	504,61	9,821	19,634	19,653	29,468	29,461	29,295	29,348	29,343	29,338	29,291	29,324	29,415	29,362	29,340					19,654	19,657						519,17	503,54
		46620	502,96																										518,91	503,54
		46656		9,838	19,642	19,651	29,484	29,484	29,312	29,344	29,353	29,37	29,313	29,356	29,425	29,392	29,358			29,246	19,704	19,653	19,655
		46680	503,31																										518,91	503,54
		46740	503,01																										518,91	503,54
		46752		9,849	19,644	19,653	29,494	29,5	29,33	29,387	29,384	29,38	29,303	29,337	29,446	29,403	29,371					19,653	19,657
		46800	503,83															8,84	0					-1,35	-1,62	-0,37	-0,1	-0,59	518,91	503,54	128,89
		46848		9,869	19,64	19,651	29,513	29,515	29,341	29,434	29,385	29,403	29,311	29,371	29,465	29,419	29,391			29,275	19,707	19,652	19,656
		46860	502,7																										518,91	503,54
		46920	503,13																										518,91	503,54
		46944		9,890	19,643	19,648	29,533	29,538	29,362	29,422	29,428	29,405	29,349	29,38	29,484	29,44	29,409					19,654	19,656
		46980	503,99																										518,91	503,54
		47040	503,47	9,893	19,648	19,649	29,545	29,537	29,386	29,391	29,415	29,425	29,382	29,383	29,502	29,467	29,419			29,336	19,712	19,654	19,653						518,91	503,54
		47100	502,53															8,83											518,91	503,54
		47136		9,922	19,642	19,648	29,566	29,567	29,411	29,413	29,448	29,441	29,387	29,396	29,511	29,477	29,435					19,653	19,656
		47160	503,37																										518,91	503,54
		47220	502,39																										519,28	503,54
		47232		9,939	19,642	19,651	29,584	29,587	29,451	29,442	29,479	29,466	29,404	29,42	29,526	29,489	29,460			29,334	19,72	19,652	19,657
		47280	502,33																										519,28	503,54
		47328		9,952	19,642	19,652	29,597	29,602	29,461	29,495	29,496	29,474	29,415	29,475	29,547	29,505	29,483					19,653	19,658
		47340	502,49																										519,96	503,54
		47400	503,07															8,83	0					-1,35	-1,63	-0,37	-0,11	-0,6	519,96	503,54	128,67
		47424		9,970	19,641	19,651	29,619	29,613	29,462	29,491	29,486	29,502	29,435	29,492	29,566	29,523	29,495			29,381	19,714	19,662	19,659
		47460	502,95																										520,28	503,54
		47520	503,09	9,991	19,641	19,652	29,638	29,637	29,485	29,498	29,504	29,54	29,45	29,519	29,58	29,537	29,514					19,652	19,659						520,28	503,54
		47580	504,13																										520,28	503,54
		47616		10,011	19,64	19,65	29,657	29,655	29,494	29,557	29,544	29,534	29,46	29,521	29,597	29,555	29,533			29,442	19,724	19,653	19,656
		47640	504,51																										520,28	503,54
		47700	503,23															8,82											520,01	503,54
		47712		10,023	19,642	19,653	29,673	29,667	29,513	29,594	29,53	29,567	29,466	29,515	29,618	29,577	29,547					19,654	19,657
		47760	503,27																										520,01	503,54
		47808		10,042	19,643	19,651	29,688	29,689	29,531	29,587	29,567	29,582	29,499	29,522	29,638	29,588	29,564			29,454	19,722	19,652	19,656
		47820	503,72																										520,01	503,54
		47880	503,32																										520,01	503,54
		47904		10,066	19,642	19,651	29,711	29,715	29,557	29,621	29,601	29,584	29,51	29,515	29,654	29,608	29,581					19,655	19,657
		47940	503,17																										520,01	503,54
		48000	503,57	10,079	19,647	19,651	29,726	29,729	29,577	29,618	29,591	29,611	29,536	29,547	29,671	29,631	29,598	8,81	0	29,475	19,712	19,653	19,656	-1,38	-1,67	-0,4	-0,14	-0,63	520,01	503,54	128,79
		48060	503,82																										520,01	503,54
		48096		10,091	19,642	19,651	29,739	29,736	29,584	29,627	29,624	29,621	29,562	29,549	29,687	29,648	29,613					19,653	19,656
		48120	503,05																										520,01	503,54
		48180	502,5																										520,01	503,54
		48192		10,110	19,643	19,655	29,758	29,76	29,616	29,651	29,631	29,642	29,568	29,579	29,707	29,668	29,633			29,491	19,719	19,653	19,657
		48240	503,12																										520,01	503,54
		48288		10,122	19,641	19,652	29,771	29,766	29,626	29,626	29,654	29,658	29,591	29,589	29,722	29,692	29,645					19,65	19,658
		48300	505,18															8,81											520,01	503,54
		48360	504,99																										520,01	503,54
		48384		10,140	19,643	19,652	29,786	29,79	29,64	29,68	29,655	29,68	29,62	29,627	29,738	29,699	29,667			29,554	19,718	19,653	19,656
		48420	504,14																										519,33	503,54
		48480	504,52	10,156	19,644	19,651	29,804	29,802	29,658	29,653	29,685	29,668	29,648	29,634	29,752	29,726	29,678					19,654	19,657						519,33	503,54
		48540	503,67																										519,33	503,54
		48576		10,172	19,644	19,652	29,817	29,823	29,664	29,659	29,684	29,707	29,664	29,654	29,769	29,736	29,692			29,613	19,714	19,653	19,657
		48600	502,38															8,81	0					-1,36	-1,63	-0,37	-0,11	-0,6	519,33	503,54	128,61
		48660	502,85																										519,7	503,54
		48672		10,194	19,644	19,653	29,839	29,845	29,682	29,686	29,72	29,737	29,675	29,69	29,78	29,757	29,716					19,654	19,658
		48720	503,74																										519,7	503,54
		48768		10,211	19,643	19,651	29,859	29,856	29,707	29,718	29,751	29,733	29,693	29,688	29,802	29,764	29,732			29,62	19,715	19,653	19,656
		48780	502,94																										519,7	503,54
		48840	503,12																										519,7	503,54
		48864		10,224	19,643	19,654	29,872	29,872	29,718	29,717	29,749	29,769	29,695	29,7	29,819	29,776	29,743					19,653	19,656
		48900	503,57															8,79											519,7	503,54
		48960	504,09	10,245	19,643	19,653	29,895	29,891	29,734	29,745	29,789	29,763	29,733	29,718	29,836	29,8	29,765			29,68	19,717	19,653	19,658						519,7	503,54
		49020	503,64																										519,7	503,54
		49056		10,262	19,644	19,654	29,908	29,914	29,741	29,796	29,779	29,805	29,732	29,73	29,854	29,815	29,781					19,654	19,655
		49080	502,89																										519,7	503,54
		49140	504,12																										519,7	503,54
		49152		10,276	19,648	19,658	29,928	29,93	29,762	29,806	29,815	29,813	29,739	29,743	29,873	29,827	29,797			29,719	19,726	19,655	19,656
		49200	503,97															8,80	0					-1,36	-1,64	-0,39	-0,13	-0,61	519,7	503,54	129,08
		49248		10,289	19,648	19,66	29,94	29,946	29,792	29,825	29,84	29,809	29,775	29,756	29,881	29,849	29,816					19,656	19,661
		49260	502,86																										519,7	503,54
		49320	503,42																										519,7	503,54
		49344		10,303	19,647	19,655	29,954	29,954	29,797	29,806	29,816	29,837	29,788	29,777	29,9	29,861	29,823			29,714	19,723	19,653	19,659
		49380	503,83																										519,7	503,54
		49440	503,83	10,313	19,648	19,658	29,964	29,967	29,822	29,811	29,839	29,851	29,81	29,801	29,918	29,888	29,843					19,656	19,66						519,7	503,54
		49500	503,01															8,79											519,7	503,54
		49536		10,336	19,647	19,658	29,987	29,99	29,849	29,837	29,864	29,866	29,843	29,819	29,931	29,902	29,864			29,743	19,722	19,654	19,657
		49560	503,53																										519,7	503,54
		49620	503,34																										519,7	503,54
		49632		10,364	19,648	19,655	30,017	30,013	29,868	29,862	29,884	29,911	29,848	29,831	29,95	29,917	29,884					19,654	19,658
		49680	502,82																										519,7	503,54
		49728		10,371	19,648	19,659	30,025	30,023	29,869	29,898	29,912	29,903	29,85	29,845	29,97	29,938	29,898			29,775	19,716	19,656	19,655
		49740	502,63																										520,06	503,54
		49800	502,81															8,79	0					-1,34	-1,63	-0,34	-0,08	-0,56	520,06	503,54	128,86
		49824		10,390	19,647	19,66	30,047	30,041	29,877	29,896	29,906	29,938	29,868	29,865	29,987	29,958	29,912					19,658	19,657
		49860	504,11																										520,06	503,54
		49920	504,03	10,413	19,642	19,651	30,057	30,061	29,943	29,925	29,938	29,948	29,885	29,877	30,24	29,973	29,966			29,807	19,71	19,655	19,654						520,06	503,54
		49980	503,68																										520,06	503,54
		50016		10,437	19,642	19,653	30,083	30,087	29,936	29,939	29,974	29,953	29,898	29,896	30,023	29,992	29,951					19,654	19,658
		50040	504																										520,06	503,54
		50100	503,91															8,78											519,8	503,54
		50112		10,442	19,644	19,657	30,095	30,09	29,923	29,933	29,97	29,974	29,914	29,916	30,039	29,994	29,958			29,837	19,716	19,654	19,655
		50160	503,62																										519,8	503,54
		50208		10,459	19,647	19,658	30,116	30,108	29,963	29,954	30,004	29,988	29,932	29,949	30,051	30,015	29,982					19,654	19,656
		50220	503,49																										519,8	503,54
		50280	503,96																										519,8	503,54
		50304		10,469	19,647	19,655	30,122	30,118	29,978	29,996	29,996	30,021	29,943	29,964	30,072	30,001	29,996			29,882	19,72	19,652	19,657
		50340	503,54																										519,8	503,54
		50400	503,19	10,486	19,647	19,657	30,134	30,143	29,992	29,992	30,032	30,011	29,972	30,002	30,194	30,045	30,030	8,77	0			19,654	19,655	-1,36	-1,64	-0,38	-0,11	-0,6	519,8	503,54	128,83
		50460	503,48																										519,8	503,54
		50496		10,493	19,645	19,655	30,142	30,143	29,996	29,991	30,039	30,011	29,999	30,047	30,096	30,06	30,030			29,912	19,719	19,653	19,656
		50520	503,95																										519,8	503,54
		50580	504,24																										519,8	503,54
		50592		10,511	19,644	19,654	30,159	30,162	30,011	30,011	30,056	30,045	29,998	30,036	30,11	30,167	30,054					19,653	19,658
		50640	503,88																										519,8	503,54
		50688		10,530	19,645	19,656	30,181	30,18	30,05	30,042	30,08	30,074	30,009	30,062	30,191	30,164	30,084			29,946	19,72	19,655	19,656
		50700	502,81															8,77											519,8	503,54
		50760	503,19																										519,8	503,54
		50784		10,552	19,642	19,655	30,197	30,204	30,053	30,064	30,091	30,103	30,028	30,146	30,194	30,105	30,098					19,656	19,654
		50820	503,21																										519,8	503,54
		50880	502,81	10,570	19,641	19,655	30,219	30,217	30,053	30,085	30,089	30,121	30,046	30,103	30,197	30,121	30,102			29,996	19,722	19,655	19,658						519,8	503,54
		50940	503,4																										520,06	503,54
		50976		10,581	19,645	19,654	30,228	30,232	30,062	30,101	30,126	30,117	30,048	30,129	30,203	30,136	30,115					19,655	19,656
		51000	503,53															8,76	0					-1,35	-1,63	-0,38	-0,11	-0,6	520,06	503,54	128,87
		51060	503,73																										520,06	503,54
		51072		10,598	19,646	19,655	30,245	30,252	30,071	30,1	30,129	30,14	30,063	30,158	30,211	30,15	30,128			30,049	19,726	19,656	19,657
		51120	503,53																										520,06	503,54
		51168		10,616	19,644	19,657	30,264	30,269	30,092	30,132	30,131	30,172	30,081	30,175	30,223	30,169	30,147					19,654	19,658
		51180	502,84																										520,06	503,54
		51240	503,16																										520,06	503,54
		51264		10,631	19,644	19,654	30,278	30,281	30,102	30,161	30,155	30,18	30,127	30,16	30,233	30,188	30,163			30,065	19,716	19,654	19,655
		51300	503,72															8,76											520,06	503,54
		51360	504,27	10,646	19,642	19,655	30,293	30,297	30,116	30,14	30,161	30,192	30,121	30,199	30,246	30,204	30,172					19,651	19,654						520,06	503,54
		51420	503,48																										520,06	503,54
		51456		10,658	19,646	19,656	30,308	30,31	30,139	30,17	30,195	30,2	30,142	30,196	30,261	30,221	30,191			30,083	19,719	19,655	19,657
		51480	503,01																										520,06	503,54
		51540	503,42																										520,06	503,54
		51552		10,676	19,646	19,656	30,327	30,327	30,169	30,213	30,196	30,209	30,18	30,236	30,273	30,229	30,213					19,658	19,657
		51600	503,55															8,76	0					-1,39	-1,68	-0,42	-0,17	-0,66	520,06	503,54	128,9
		51648		10,694	19,647	19,657	30,344	30,349	30,162	30,193	30,227	30,225	30,193	30,247	30,285	30,243	30,222			30,117	19,719	19,653	19,658
		51660	504,3																										520,06	503,54
		51720	503,84																										520,06	503,54
		51744		10,705	19,645	19,656	30,354	30,356	30,176	30,206	30,242	30,233	30,208	30,259	30,302	30,246	30,234					19,657	19,657
		51780	504,64																										520,06	503,54
		51840	504,26	10,718	19,646	19,658	30,365	30,376	30,194	30,214	30,251	30,257	30,221	30,284	30,317	30,282	30,253			30,166	19,719	19,651	19,654						520,06	503,54
		51900	504,18															8,75											519,7	503,54
		51936		10,731	19,649	19,656	30,384	30,384	30,204	30,251	30,272	30,274	30,239	30,292	30,331	30,29	30,269					19,654	19,657
		51960	503,68																										519,7	503,54
		52020	503,77																										519,7	503,54
		52032		10,754	19,644	19,657	30,404	30,405	30,217	30,271	30,269	30,31	30,259	30,314	30,347	30,301	30,286			30,184	19,72	19,654	19,656
		52080	503,19																										519,7	503,54
		52128		10,772	19,644	19,655	30,419	30,423	30,234	30,276	30,301	30,306	30,273	30,329	30,364	30,327	30,301					19,654	19,657
		52140	503,27																										519,7	503,54
		52200	502,65															8,75	0					-1,4	-1,7	-0,42	-0,18	-0,67	519,7	503,54	128,89
		52224		10,783	19,647	19,657	30,438	30,432	30,253	30,304	30,316	30,33	30,276	30,339	30,38	30,335	30,317			30,197	19,729	19,652	19,656
		52260	503,5																										519,7	503,54
		52320	503,74	10,798	19,647	19,658	30,449	30,452	30,272	30,322	30,333	30,343	30,313	30,363	30,395	30,352	30,337					19,656	19,657						519,7	503,54
		52380	503,67																										519,7	503,54
		52416		10,815	19,644	19,655	30,464	30,464	30,281	30,344	30,345	30,35	30,323	30,382	30,41	30,368	30,350			30,249	19,733	19,655	19,657
		52440	503,85																										519,7	503,54
		52500	503,38															8,74											519,7	503,54
		52512		10,837	19,64	19,651	30,482	30,483	30,297	30,363	30,368	30,373	30,334	30,387	30,426	30,383	30,366					19,658	19,66
		52560	504,66																										519,7	503,54
		52608		10,849	19,643	19,654	30,494	30,501	30,323	30,41	30,376	30,388	30,349	30,412	30,44	30,403	30,388			30,282	19,732	19,654	19,657
		52620	503,73																										519,7	503,54
		52680	503,88																										519,7	503,54
		52704		10,867	19,644	19,655	30,516	30,516	30,336	30,373	30,391	30,407	30,371	30,42	30,457	30,419	30,397					19,656	19,657
		52740	503,57																										519,7	503,54
		52800	502,83	10,883	19,643	19,655	30,532	30,531	30,357	30,394	30,415	30,416	30,383	30,441	30,473	30,431	30,414	8,74	0	30,311	19,734	19,657	19,658	-1,39	-1,67	-0,41	-0,16	-0,65	519,7	503,54	128,8
		52860	503,59																										519,7	503,54
		52896		10,894	19,646	19,654	30,546	30,543	30,371	30,4	30,424	30,441	30,401	30,425	30,487	30,446	30,424					19,654	19,656
		52920	502,69																										519,7	503,54
		52980	503,01																										519,7	503,54
		52992		10,916	19,644	19,653	30,566	30,563	30,391	30,431	30,451	30,452	30,417	30,44	30,503	30,461	30,443			30,349	19,73	19,655	19,658
		53040	502,95																										519,7	503,54
		53088		10,930	19,644	19,653	30,579	30,578	30,41	30,423	30,46	30,462	30,423	30,476	30,518	30,475	30,456					19,655	19,658
		53100	503,28															8,73											519,7	503,54
		53160	503,51																										520,01	503,54
		53184		10,943	19,647	19,655	30,592	30,595	30,425	30,468	30,483	30,478	30,44	30,493	30,534	30,496	30,477			30,381	19,72	19,655	19,657
		53220	504,19																										520,01	503,54
		53280	503,66	10,963	19,645	19,652	30,607	30,616	30,438	30,455	30,49	30,492	30,458	30,501	30,55	30,514	30,487					19,654	19,657						520,01	503,54
		53340	503,81																										520,01	503,54
		53376		10,977	19,642	19,654	30,626	30,624	30,447	30,468	30,506	30,523	30,475	30,529	30,563	30,523	30,504			30,384	19,729	19,656	19,658
		53400	502,76															8,72	0					-1,39	-1,67	-0,41	-0,16	-0,65	520,01	503,54	128,6
		53460	502,9																										520,01	503,54
		53472		10,992	19,644	19,655	30,639	30,644	30,471	30,502	30,525	30,533	30,484	30,549	30,58	30,543	30,523					19,656	19,657
		53520	502,4																										520,01	503,54
		53568		11,003	19,644	19,654	30,651	30,653	30,489	30,52	30,54	30,548	30,495	30,559	30,599	30,553	30,538			30,433	19,732	19,655	19,659
		53580	503,07																										520,01	503,54
		53640	503,6																										520,43	503,54
		53664		11,015	19,644	19,655	30,666	30,663	30,505	30,538	30,546	30,552	30,513	30,571	30,61	30,568	30,550					19,654	19,658
		53700	504,14															8,72											520,43	503,54
		53760	504,21	11,042	19,644	19,654	30,689	30,692	30,517	30,529	30,566	30,569	30,523	30,585	30,624	30,582	30,562			30,463	19,731	19,656	19,659						520,43	503,54
		53820	503,69																										520,43	503,54
		53856		11,050	19,645	19,654	30,697	30,702	30,537	30,576	30,579	30,597	30,524	30,599	30,638	30,598	30,581					19,657	19,656
		53880	503,86																										520,43	503,54
		53940	504,26																										520,43	503,54
		53952		11,061	19,647	19,654	30,712	30,712	30,566	30,581	30,608	30,595	30,561	30,623	30,655	30,614	30,600			30,492	19,728	19,658	19,657
		54000	503,6															8,72	0					-1,36	-1,65	-0,39	-0,12	-0,61	520,43	503,54	128,77
		54048		11,082	19,644	19,657	30,732	30,733	30,566	30,584	30,613	30,625	30,567	30,631	30,673	30,63	30,611					19,655	19,658
		54060	503,22																										520,43	503,54
		54120	502,85																										520,43	503,54
		54144		11,100	19,645	19,653	30,747	30,751	30,569	30,629	30,619	30,638	30,592	30,644	30,688	30,647	30,628			30,521	19,736	19,656	19,658
		54180	502,81																										520,43	503,54
		54240	505,57	11,113	19,646	19,655	30,762	30,765	30,594	30,639	30,639	30,658	30,607	30,665	30,699	30,654	30,644					19,654	19,658						520,75	503,54
		54300	504,11															8,71											520,75	503,54
		54336		11,121	19,646	19,654	30,768	30,774	30,596	30,629	30,656	30,66	30,627	30,683	30,714	30,673	30,655			30,576	19,734	19,656	19,66
		54360	503,6																										520,12	503,54
		54420	503,46																										520,12	503,54
		54432		11,141	19,645	19,654	30,788	30,792	30,627	30,651	30,679	30,682	30,639	30,7	30,729	30,69	30,675					19,656	19,657
		54480	503,81																										520,12	503,54
		54528		11,158	19,645	19,655	30,808	30,808	30,636	30,671	30,691	30,697	30,648	30,714	30,748	30,69	30,687			30,603	19,731	19,657	19,659
		54540	503,63																										520,12	503,54
		54600	503,05															8,71	0					-1,33	-1,62	-0,39	-0,12	-0,61	520,12	503,54	128,57
		54624		11,168	19,647	19,656	30,818	30,822	30,672	30,683	30,704	30,71	30,669	30,73	30,761	30,72	30,706					19,655	19,658
		54660	502,24																										520,12	503,54
		54720	502,95	11,182	19,647	19,655	30,833	30,833	30,673	30,718	30,71	30,732	30,685	30,739	30,775	30,741	30,722			30,627	19,738	19,655	19,656						520,12	503,54
		54780	503,07																										520,12	503,54
		54816		11,203	19,647	19,656	30,853	30,856	30,679	30,702	30,731	30,746	30,699	30,768	30,792	30,751	30,733					19,654	19,659
		54840	503,24																										520,38	503,54
		54900	503,37															8,70											520,38	503,54
		54912		11,216	19,646	19,66	30,866	30,872	30,701	30,717	30,755	30,761	30,719	30,773	30,808	30,772	30,751			30,663	19,737	19,655	19,659
		54960	504																										520,38	503,54
		55008		11,223	19,648	19,656	30,874	30,877	30,709	30,764	30,762	30,776	30,733	30,794	30,819	30,781	30,767					19,655	19,657
		55020	505,28																										520,38	503,54
		55080	503,89																										520,38	503,54
		55104		11,243	19,648	19,658	30,892	30,899	30,72	30,756	30,773	30,8	30,756	30,8	30,836	30,781	30,778			30,678	19,736	19,657	19,659
		55140	503,91																										520,38	503,54
		55200	504,55	11,261	19,648	19,658	30,913	30,915	30,734	30,764	30,794	30,811	30,764	30,813	30,85	30,797	30,791	8,69	0			19,658	19,661	-1,34	-1,61	-0,37	-0,1	-0,59	520,38	503,54	128,56
		55260	504																										520,38	503,54
		55296		11,272	19,648	19,657	30,925	30,925	30,762	30,784	30,816	30,818	30,789	30,833	30,865	30,797	30,808			30,697	19,747	19,655	19,66
		55320	502,41																										520,01	503,54
		55380	503,95																										520,01	503,54
		55392		11,291	19,647	19,657	30,937	30,949	30,778	30,799	30,822	30,833	30,797	30,837	30,882	30,825	30,822					19,657	19,659
		55440	503,58																										520,01	503,54
		55488		11,298	19,649	19,658	30,951	30,951	30,782	30,82	30,832	30,849	30,807	30,855	30,895	30,838	30,835			30,735	19,737	19,657	19,659
		55500	503,29															8,69											520,01	503,54
		55560	503,14																										520,01	503,54
		55584		11,315	19,648	19,658	30,966	30,969	30,796	30,851	30,852	30,864	30,822	30,885	30,911	30,852	30,854					19,656	19,661
		55620	502,75																										520,01	503,54
		55680	502,94	11,329	19,648	19,658	30,981	30,984	30,817	30,836	30,874	30,866	30,823	30,892	30,926	30,871	30,863			30,762	19,727	19,655	19,657						520,01	503,54
		55740	503,52																										520,01	503,54
		55776		11,348	19,644	19,654	30,993	31,001	30,83	30,841	30,892	30,887	30,845	30,903	30,939	30,871	30,876					19,656	19,656
		55800	503,7															8,68	0					-1,31	-1,6	-0,35	-0,07	-0,56	520,01	503,54	128,7
		55860	503,6																										520,01	503,54
		55872		11,361	19,647	19,659	31,012	31,016	30,846	30,865	30,902	30,908	30,871	30,912	30,953	30,907	30,895			30,8	19,739	19,654	19,658
		55920	502,93																										520,01	503,54
		55968		11,376	19,65	19,659	31,028	31,032	30,857	30,904	30,919	30,92	30,868	30,942	30,971	30,91	30,911					19,655	19,657
		55980	501,84																										520,01	503,54
		56040	503,1																										520,43	503,54
		56064		11,392	19,649	19,657	31,048	31,043	30,88	30,893	30,91	30,938	30,9	30,952	30,983	30,936	30,924			30,844	19,737	19,656	19,659
		56100	503,37															8,68											520,43	503,54
		56160	503,77	11,404	19,65	19,662	31,059	31,06	30,888	30,919	30,943	30,957	30,906	30,97	30,998	30,948	30,941					19,655	19,657						520,8	503,54
		56220	504,59																										520,8	503,54
		56256		11,419	19,646	19,663	31,069	31,078	30,903	30,961	30,963	30,97	30,903	30,971	31,01	30,968	30,956			30,863	19,726	19,656	19,658
		56280	503,39																										520,8	503,54
		56340	503,92																										520,8	503,54
		56352		11,429	19,651	19,66	31,084	31,085	30,919	30,958	30,98	30,984	30,932	30,988	31,025	30,975	30,970					19,656	19,657
		56400	504															8,68	0					-1,36	-1,64	-0,38	-0,12	-0,61	520,8	503,54	128,71
		56448		11,452	19,652	19,66	31,106	31,111	30,943	30,983	30,973	30,995	30,94	31,005	31,043	30,989	30,984			30,867	19,728	19,656	19,658
		56460	503,97																										520,8	503,54
		56520	503,77																										520,8	503,54
		56544		11,465	19,656	19,659	31,121	31,123	30,955	30,968	31,005	31,001	30,968	31,019	31,056	31,002	30,997					19,65	19,658
		56580	504,09																										520,8	503,54
		56640	503,8	11,474	19,65	19,661	31,128	31,131	30,96	30,996	31,009	31,027	30,983	31,045	31,07	31,014	31,013			30,913	19,733	19,653	19,657						520,8	503,54
		56700	504,05															8,67											520,8	503,54
		56736		11,492	19,649	19,66	31,145	31,148	30,971	31,014	31,021	31,041	30,994	31,052	31,089	31,033	31,027					19,659	19,66
		56760	504,7																										520,8	503,54
		56820	504,6																										520,8	503,54
		56832		11,509	19,652	19,66	31,162	31,168	30,983	31,02	31,046	31,052	31,009	31,064	31,101	31,043	31,040			30,957	19,723	19,655	19,658
		56880	504,25																										520,38	503,54
		56928		11,517	19,653	19,665	31,176	31,176	31,001	31,058	31,049	31,074	31,019	31,08	31,117	31,059	31,057					19,66	19,662
		56940	504,44																										520,38	503,54
		57000	502,91															8,66	0					-1,35	-1,63	-0,37	-0,11	-0,6	519,91	503,54	128,8
		57024		11,541	19,643	19,66	31,187	31,198	31,023	31,045	31,078	31,078	31,043	31,1	31,128	31,073	31,071			30,98	19,733	19,654	19,66
		57060	502,95																										519,91	503,54
		57120	502,68	11,551	19,646	19,66	31,201	31,207	31,048	31,055	31,086	31,107	31,056	31,104	31,144	31,09	31,086					19,657	19,659						519,91	503,54
		57180	502,59																										519,91	503,54
		57216		11,564	19,644	19,661	31,215	31,219	31,054	31,081	31,1	31,113	31,071	31,131	31,157	31,108	31,102			31,013	19,731	19,657	19,661
		57240	503,07																										520,33	503,54
		57300	503,46															8,66											520,33	503,54
		57312		11,583	19,649	19,657	31,234	31,238	31,063	31,128	31,112	31,131	31,076	31,14	31,172	31,12	31,118					19,656	19,658
		57360	503,25																										520,33	503,54
		57408		11,593	19,649	19,659	31,249	31,246	31,086	31,099	31,132	31,142	31,099	31,155	31,184	31,139	31,129			31,046	19,741	19,657	19,657
		57420	503,56																										520,33	503,54
		57480	504,41																										520,33	503,54
		57504		11,604	19,646	19,658	31,259	31,254	31,088	31,109	31,147	31,162	31,108	31,168	31,199	31,15	31,141					19,656	19,659
		57540	504,13																										520,33	503,54
		57600	504,2	11,624	19,647	19,657	31,274	31,278	31,109	31,132	31,158	31,169	31,131	31,171	31,213	31,147	31,154	8,65	0	31,054	19,732	19,654	19,663	-1,33	-1,6	-0,36	-0,09	-0,58	520,01	503,54	128,55
		57660	504,03																										520,01	503,54
		57696		11,633	19,648	19,661	31,286	31,289	31,124	31,144	31,169	31,181	31,145	31,199	31,229	31,176	31,171					19,657	19,658
		57720	503,04																										520,01	503,54
		57780	503,56																										520,01	503,54
		57792		11,651	19,648	19,657	31,303	31,304	31,132	31,161	31,189	31,197	31,163	31,215	31,247	31,194	31,187			31,104	19,733	19,657	19,66
		57840	503,7																										520,01	503,54
		57888		11,664	19,646	19,657	31,313	31,318	31,158	31,168	31,204	31,214	31,177	31,227	31,258	31,204	31,201					19,655	19,661
		57900	503,75															8,65											520,01	503,54
		57960	503,26																										520,01	503,54
		57984		11,678	19,645	19,657	31,326	31,331	31,166	31,18	31,219	31,223	31,183	31,241	31,27	31,217	31,212			31,125	19,739	19,656	19,66
		58020	503,97																										520,01	503,54
		58080	503,98	11,699	19,646	19,655	31,351	31,348	31,172	31,215	31,236	31,243	31,216	31,253	31,283	31,237	31,232					19,658	19,661						520,01	503,54
		58140	503,5																										520,01	503,54
		58176		11,706	19,648	19,659	31,356	31,363	31,188	31,227	31,237	31,25	31,224	31,273	31,297	31,241	31,242			31,167	19,734	19,659	19,66
		58200	502,64															8,64	0					-1,34	-1,6	-0,36	-0,09	-0,58	520,01	503,54	128,48
		58260	503,34																										520,01	503,54
		58272		11,724	19,646	19,656	31,374	31,376	31,205	31,273	31,259	31,272	31,236	31,278	31,315	31,26	31,262					19,658	19,659
		58320	504,15																										520,01	503,54
		58368		11,733	19,647	19,657	31,385	31,385	31,225	31,256	31,271	31,287	31,247	31,294	31,328	31,27	31,272			31,171	19,73	19,657	19,659
		58380	503,85																										520,01	503,54
		58440	503,98																										520,01	503,54
		58464		11,752	19,644	19,656	31,397	31,408	31,237	31,272	31,296	31,303	31,26	31,31	31,34	31,29	31,288					19,654	19,66
		58500	503,33															8,64											520,01	503,54
		58560	502,36	11,767	19,646	19,656	31,416	31,419	31,26	31,283	31,3	31,307	31,277	31,325	31,357	31,306	31,302			31,192	19,733	19,657	19,658						520,01	503,54
		58620	503,22																										520,01	503,54
		58656		11,784	19,645	19,657	31,431	31,439	31,266	31,288	31,323	31,325	31,283	31,339	31,371	31,312	31,313					19,655	19,659
		58680	503,38																										520,38	503,54
		58740	503,59																										520,38	503,54
		58752		11,790	19,646	19,656	31,439	31,443	31,28	31,31	31,323	31,344	31,308	31,354	31,387	31,326	31,329			31,237	19,733	19,661	19,659
		58800	503,03															8,64	0					-1,35	-1,63	-0,37	-0,11	-0,6	520,38	503,54	128,56
		58848		11,809	19,644	19,659	31,46	31,46	31,293	31,324	31,336	31,358	31,306	31,371	31,398	31,352	31,342					19,658	19,658
		58860	503,44																										520,38	503,54
		58920	503,21																										520,38	503,54
		58944		11,821	19,645	19,658	31,472	31,472	31,305	31,337	31,356	31,366	31,325	31,382	31,412	31,356	31,355			31,274	19,731	19,657	19,662
		58980	503,45																										520,38	503,54
		59040	504,56	11,837	19,647	19,656	31,486	31,492	31,325	31,371	31,373	31,386	31,345	31,387	31,417	31,371	31,372					19,658	19,66						520,38	503,54
		59100	502,9															8,63											520,38	503,54
		59136		11,847	19,65	19,657	31,502	31,499	31,341	31,393	31,389	31,4	31,35	31,414	31,432	31,385	31,388			31,285	19,737	19,659	19,656
		59160	502,75																										520,06	503,54
		59220	502,17																										520,06	503,54
		59232		11,859	19,652	19,655	31,509	31,516	31,344	31,38	31,405	31,41	31,365	31,415	31,452	31,396	31,396					19,661	19,659
		59280	503,53																										520,54	503,54
		59328		11,874	19,651	19,655	31,523	31,531	31,362	31,4	31,412	31,432	31,383	31,436	31,466	31,421	31,414			31,319	19,724	19,652	19,653
		59340	502,58																										520,54	503,54
		59400	502,74															8,62	0					-1,37	-1,64	-0,37	-0,11	-0,6	520,96	503,54	128,58
		59424		11,894	19,646	19,656	31,546	31,544	31,381	31,4	31,426	31,44	31,404	31,448	31,481	31,432	31,427					19,657	19,661
		59460	502,62																										520,96	503,54
		59520	503,55	11,906	19,645	19,655	31,555	31,558	31,394	31,415	31,446	31,454	31,404	31,461	31,495	31,438	31,438			31,332	19,724	19,655	19,659						521,38	503,54
		59580	504,53																										521,38	503,54
		59616		11,918	19,646	19,656	31,568	31,57	31,407	31,454	31,452	31,462	31,415	31,478	31,509	31,457	31,454					19,657	19,659
		59640	505,23																										521,38	503,54
		59700	506,31															8,62											521,38	503,54
		59712		11,933	19,645	19,656	31,585	31,582	31,422	31,454	31,467	31,487	31,419	31,493	31,522	31,467	31,466			31,377	19,726	19,656	19,659
		59760	504,82																										520,43	503,54
		59808		11,945	19,644	19,656	31,592	31,598	31,43	31,474	31,477	31,501	31,44	31,5	31,537	31,483	31,480					19,658	19,659
		59820	503,33																										520,43	503,54
		59880	502,81																										520,06	503,54
		59904		11,959	19,647	19,657	31,612	31,611	31,451	31,49	31,494	31,512	31,467	31,52	31,548	31,502	31,498			31,384	19,737	19,657	19,659
		59940	503,23																										520,06	503,54
		60000	502,51	11,973	19,645	19,657	31,625	31,623	31,466	31,484	31,522	31,502	31,492	31,532	31,562	31,507	31,508	8,61	0			19,659	19,66	-1,37	-1,64	-0,39	-0,13	-0,61	520,06	503,54	128,39
		60060	502,58																										520,06	503,54
		60096		11,988	19,65	19,656	31,64	31,641	31,478	31,497	31,533	31,532	31,481	31,551	31,574	31,528	31,522			31,429	19,736	19,659	19,661
		60120	503,49																										520,43	503,54
		60180	503,04																										520,43	503,54
		60192		11,996	19,646	19,655	31,644	31,649	31,487	31,547	31,547	31,547	31,505	31,563	31,589	31,537	31,540					19,66	19,665
		60240	504,51																										520,43	503,54
		60288		12,016	19,643	19,652	31,663	31,664	31,498	31,533	31,549	31,563	31,51	31,574	31,608	31,558	31,549			31,463	19,739	19,662	19,666
		60300	503,64															8,61											520,43	503,54
		60360	503,45																										520,43	503,54
		60384		12,028	19,645	19,656	31,678	31,679	31,517	31,561	31,567	31,581	31,527	31,578	31,617	31,564	31,564					19,657	19,66
		60420	502,89																										520,43	503,54
		60480	503,45	12,039	19,646	19,654	31,688	31,689	31,532	31,568	31,573	31,59	31,534	31,613	31,633	31,578	31,578			31,485	19,73	19,656	19,658						520,43	503,54
		60540	503,53																										520,43	503,54
		60576		12,052	19,648	19,656	31,704	31,704	31,539	31,576	31,591	31,601	31,555	31,611	31,646	31,597	31,590					19,655	19,658
		60600	503,64															8,60	0					-1,34	-1,61	-0,37	-0,1	-0,59	520,43	503,54	128,59
		60660	502,51																										520,43	503,54
		60672		12,067	19,648	19,656	31,712	31,726	31,547	31,575	31,614	31,617	31,567	31,624	31,657	31,609	31,601			31,511	19,727	19,656	19,664
		60720	503,27																										520,43	503,54
		60768		12,086	19,641	19,659	31,737	31,735	31,583	31,634	31,621	31,63	31,599	31,642	31,675	31,619	31,625					19,654	19,658
		60780	502,93																										520,43	503,54
		60840	503,55																										520,43	503,54
		60864		12,090	19,646	19,656	31,739	31,743	31,584	31,628	31,634	31,644	31,615	31,656	31,688	31,633	31,635			31,537	19,737	19,655	19,659
		60900	503,14															8,59											520,43	503,54
		60960	503,47	12,098	19,649	19,66	31,75	31,755	31,594	31,633	31,64	31,657	31,606	31,663	31,697	31,646	31,642					19,656	19,657						520,43	503,54
		61020	503,2																										520,43	503,54
		61056		12,128	19,646	19,655	31,775	31,782	31,601	31,642	31,655	31,673	31,636	31,679	31,707	31,658	31,656			31,577	19,745	19,664	19,664
		61080	503,42																										520,43	503,54
		61140	502,74																										520,43	503,54
		61152		12,137	19,645	19,657	31,788	31,788	31,627	31,657	31,676	31,69	31,639	31,696	31,72	31,668	31,672					19,663	19,664
		61200	502,33															8,58	0					-1,38	-1,65	-0,39	-0,16	-0,65	520,43	503,54	128,64
		61248		12,149	19,644	19,656	31,799	31,8	31,634	31,674	31,684	31,701	31,64	31,705	31,745	31,68	31,683			31,583	19,753	19,667	19,667
		61260	502,61																										520,43	503,54
		61320	503,09																										521,01	503,54
		61344		12,160	19,641	19,651	31,807	31,805	31,657	31,682	31,713	31,712	31,666	31,714	31,752	31,705	31,700					19,665	19,665
		61380	503,52																										521,01	503,54
		61440	505,43	12,172	19,645	19,657	31,821	31,826	31,669	31,704	31,715	31,728	31,684	31,729	31,765	31,713	31,713			31,619	19,745	19,665	19,667						521,01	503,54
		61500	505,4															8,58											521,01	503,54
		61536		12,185	19,65	19,656	31,84	31,837	31,678	31,725	31,716	31,743	31,666	31,742	31,78	31,727	31,722					19,659	19,666
		61560	504																										520,28	503,54
		61620	503,65																										520,28	503,54
		61632		12,205	19,645	19,657	31,861	31,851	31,698	31,713	31,736	31,749	31,713	31,754	31,792	31,745	31,738			31,625	19,732	19,656	19,662
		61680	502,58																										520,01	503,54
		61728		12,211	19,653	19,657	31,862	31,87	31,709	31,764	31,746	31,766	31,71	31,772	31,812	31,743	31,753					19,655	19,661
		61740	502,84																										520,01	503,54
		61800	503,49															8,58	0					-1,38	-1,66	-0,4	-0,14	-0,62	520,38	503,54	128,63
		61824		12,227	19,646	19,655	31,874	31,881	31,721	31,745	31,756	31,778	31,738	31,784	31,817	31,766	31,763			31,675	19,732	19,658	19,657
		61860	502,91																										520,38	503,54
		61920	503,19	12,243	19,648	19,656	31,894	31,895	31,739	31,742	31,775	31,794	31,746	31,797	31,825	31,779	31,775					19,658	19,658						520,38	503,54
		61980	503,4																										520,38	503,54
		62016		12,248	19,648	19,658	31,902	31,9	31,749	31,766	31,793	31,795	31,767	31,818	31,843	31,792	31,790			31,696	19,746	19,654	19,663
		62040	503,48																										520,69	503,54
		62100	503,42															8,57											520,69	503,54
		62112		12,264	19,647	19,657	31,912	31,92	31,761	31,774	31,805	31,815	31,783	31,813	31,852	31,809	31,801					19,658	19,658
		62160	503,21																										520,69	503,54
		62208		12,278	19,652	19,658	31,931	31,935	31,78	31,795	31,816	31,836	31,784	31,839	31,867	31,819	31,817			31,708	19,744	19,656	19,656
		62220	502,69																										520,69	503,54
		62280	502,96																										520,69	503,54
		62304		12,294	19,648	19,658	31,946	31,948	31,789	31,822	31,835	31,85	31,793	31,828	31,879	31,833	31,829					19,66	19,653
		62340	503,11																										520,69	503,54
		62400	503,95	12,299	19,649	19,658	31,956	31,95	31,793	31,833	31,847	31,864	31,807	31,872	31,901	31,84	31,845	8,56	0	31,767	19,741	19,657	19,659	-1,38	-1,66	-0,4	-0,14	-0,63	521,01	503,54	128,51
		62460	503,85																										521,01	503,54
		62496		12,315	19,648	19,658	31,969	31,967	31,809	31,857	31,86	31,868	31,822	31,877	31,902	31,86	31,857					19,657	19,66
		62520	503,46																										521,01	503,54
		62580	503,56																										521,01	503,54
		62592		12,326	19,648	19,659	31,98	31,979	31,82	31,846	31,869	31,879	31,835	31,894	31,902	31,867	31,864			31,764	19,747	19,661	19,66
		62640	503,53																										521,01	503,54
		62688		12,342	19,648	19,658	31,996	31,994	31,836	31,877	31,885	31,903	31,849	31,908	31,921	31,873	31,881					19,669	19,686
		62700	503,84															8,57											521,01	503,54
		62760	503,94																										521,01	503,54
		62784		12,349	19,652	19,661	32,004	32,008	31,851	31,872	31,893	31,91	31,855	31,916	31,936	31,887	31,890			31,813	19,741	19,678	19,693
		62820	503,58																										521,01	503,54
		62880	503,81	12,366	19,648	19,657	32,013	32,024	31,861	31,908	31,908	31,921	31,861	31,933	31,952	31,907	31,906					19,69	19,69						521,01	503,54
		62940	504,54																										521,01	503,54
		62976		12,379	19,647	19,659	32,035	32,029	31,877	31,9	31,907	31,939	31,896	31,944	31,958	31,918	31,917			31,823	19,746	19,683	19,675
		63000	504,02															8,56	0					-1,44	-1,71	-0,43	-0,2	-0,68	521,01	503,54	128,79
		63060	503,86																										521,01	503,54
		63072		12,396	19,646	19,658	32,046	32,05	31,891	31,908	31,942	31,947	31,898	31,96	31,974	31,929	31,931					19,667	19,666
		63120	503,39																										521,01	503,54
		63168		12,409	19,647	19,658	32,061	32,062	31,901	31,97	31,951	31,966	31,919	31,977	31,985	31,947	31,952			31,857	19,748	19,661	19,66
		63180	503,72																										521,01	503,54
		63240	504,24																										521,01	503,54
		63264		12,423	19,646	19,658	32,072	32,078	31,917	31,939	31,963	31,967	31,927	31,987	32,001	31,963	31,958					19,658	19,661
		63300	503,98															8,55											521,01	503,54
		63360	503,33	12,431	19,649	19,662	32,083	32,089	31,933	31,949	31,984	31,992	31,942	31,996	32,011	31,977	31,973			31,881	19,74	19,657	19,663						520,69	503,54
		63420	503,74																										520,69	503,54
		63456		12,453	19,649	19,658	32,105	32,108	31,938	31,974	31,978	32,002	31,955	32,007	32,026	31,984	31,983					19,661	19,665
		63480	502,8																										520,69	503,54
		63540	502,86																										520,69	503,54
		63552		12,462	19,647	19,657	32,117	32,11	31,962	31,982	32,005	32,018	31,975	32,021	32,036	32,004	32,000			31,894	19,748	19,661	19,67
		63600	502,94															8,54	0					-1,36	-1,65	-0,39	-0,13	-0,61	520,69	503,54	128,81
		63648		12,473	19,649	19,657	32,125	32,128	31,968	32,013	32,014	32,033	31,977	32,039	32,055	32,008	32,013					19,673	19,674
		63660	502,78																										520,69	503,54
		63720	502,07																										520,69	503,54
		63744		12,489	19,645	19,657	32,143	32,137	31,986	32,024	32,031	32,041	32,008	32,046	32,063	32,029	32,028			31,908	19,74	19,679	19,678
		63780	502,52																										520,69	503,54
		63840	503,28	12,497	19,646	19,657	32,15	32,148	31,996	32,016	32,038	32,044	32,018	32,059	32,075	32,041	32,036					19,684	19,675						521,22	503,54
		63900	503,31															8,54											521,22	503,54
		63936		12,510	19,647	19,656	32,169	32,153	32,004	32,025	32,048	32,06	32,026	32,062	32,086	32,044	32,044			31,967	19,74	19,683	19,672
		63960	503,2																										521,22	503,54
		64020	503,05																										521,22	503,54
		64032		12,519	19,647	19,655	32,17	32,169	32,012	32,045	32,067	32,077	32,036	32,078	32,098	32,065	32,060					19,666	19,667
		64080	503,19																										521,22	503,54
		64128		12,535	19,646	19,656	32,187	32,186	32,029	32,05	32,08	32,086	32,039	32,09	32,119	32,19	32,085			31,977	19,746	19,66	19,671
		64140	503,14																										521,22	503,54
		64200	503,11															8,53	0					-1,39	-1,67	-0,41	-0,17	-0,65	521,22	503,54	128,48
		64224		12,544	19,646	19,655	32,195	32,194	32,039	32,06	32,09	32,098	32,058	32,116	32,127	32,092	32,085					19,662	19,664
		64260	503,12																										521,22	503,54
		64320	503,58	12,554	19,647	19,658	32,202	32,211	32,062	32,097	32,11	32,102	32,083	32,107	32,205	32,109	32,109			32,015	19,743	19,658	19,66						521,22	503,54
		64380	503,59																										521,22	503,54
		64416		12,574	19,646	19,652	32,221	32,225	32,072	32,104	32,122	32,124	32,089	32,133	32,151	32,118	32,114					19,653	19,659
		64440	503,99																										521,22	503,54
		64500	503,59															8,53											521,22	503,54
		64512		12,579	19,651	19,656	32,232	32,232	32,083	32,103	32,13	32,141	32,093	32,169	32,205	32,171	32,137			32,041	19,746	19,656	19,66
		64560	504,01																										521,22	503,54
		64608		12,596	19,647	19,651	32,239	32,25	32,096	32,12	32,142	32,141	32,111	32,17	32,171	32,146	32,137					19,652	19,656
		64620	503,71																										521,22	503,54
		64680	503,55																										521,22	503,54
		64704		12,608	19,646	19,656	32,259	32,26	32,107	32,14	32,144	32,162	32,119	32,173	32,212	32,152	32,151			32,055	19,746	19,657	19,66
		64740	503,02																										521,22	503,54
		64800	503,96	12,619	19,647	19,657	32,272	32,271	32,118	32,14	32,159	32,182	32,131	32,187	32,219	32,177	32,164	8,53	0			19,659	19,663	-1,34	-1,62	-0,38	-0,11	-0,6	521,22	503,54	128,57
		64860	502,47																										521,22	503,54
		64896		12,628	19,648	19,656	32,277	32,282	32,134	32,143	32,176	32,183	32,141	32,191	32,227	32,183	32,172			32,093	19,743	19,667	19,67
		64920	503,2																										521,22	503,54
		64980	503,45																										521,22	503,54
		64992		12,645	19,645	19,656	32,295	32,296	32,142	32,182	32,189	32,203	32,161	32,199	32,233	32,191	32,188					19,682	19,681
		65040	504,01																										521,22	503,54
		65088		12,653	19,65	19,653	32,304	32,305	32,159	32,186	32,199	32,205	32,172	32,221	32,242	32,203	32,198			32,103	19,743	19,685	19,682
		65100	503,59															8,52											521,22	503,54
		65160	503,68																										521,22	503,54
		65184		12,671	19,648	19,658	32,323	32,325	32,163	32,208	32,215	32,22	32,192	32,223	32,25	32,211	32,210					19,673	19,668
		65220	504,29																										521,22	503,54
		65280	504,81	12,678	19,648	19,658	32,328	32,334	32,174	32,224	32,209	32,235	32,193	32,242	32,262	32,223	32,220			32,142	19,743	19,658	19,66						521,22	503,54
		65340	504,41																										521,22	503,54
		65376		12,697	19,648	19,658	32,351	32,348	32,187	32,222	32,234	32,242	32,214	32,251	32,275	32,231	32,232					19,656	19,658
		65400	502,78															8,51	0					-1,39	-1,67	-0,4	-0,14	-0,63	520,59	503,54	128,73
		65460	503,08																										520,59	503,54
		65472		12,700	19,648	19,661	32,352	32,358	32,196	32,225	32,254	32,248	32,212	32,272	32,284	32,24	32,241			32,154	19,747	19,658	19,66
		65520	503,78																										520,59	503,54
		65568		12,719	19,65	19,659	32,37	32,376	32,207	32,267	32,257	32,279	32,232	32,275	32,295	32,258	32,259					19,658	19,663
		65580	502,64																										520,59	503,54
		65640	502,93																										520,59	503,54
		65664		12,728	19,648	19,658	32,379	32,382	32,215	32,261	32,271	32,291	32,236	32,289	32,307	32,276	32,268			32,175	19,75	19,662	19,684
		65700	504,13															8,50											520,59	503,54
		65760	504,36	12,739	19,649	19,66	32,389	32,399	32,235	32,26	32,287	32,3	32,252	32,296	32,317	32,289	32,280					19,687	19,688						520,59	503,54
		65820	503,62																										520,59	503,54
		65856		12,753	19,647	19,658	32,406	32,405	32,242	32,278	32,292	32,31	32,275	32,308	32,33	32,296	32,291			32,185	19,754	19,687	19,686
		65880	504,21																										520,33	503,54
		65940	504,09																										520,33	503,54
		65952		12,766	19,648	19,659	32,421	32,417	32,259	32,299	32,312	32,323	32,283	32,322	32,343	32,31	32,306					19,684	19,667
		66000	504,67															8,49	0					-1,37	-1,66	-0,4	-0,14	-0,62	520,33	503,54	128,58
		66048		12,775	19,647	19,658	32,424	32,432	32,274	32,329	32,319	32,331	32,293	32,335	32,354	32,318	32,319			32,201	19,75	19,675	19,662
		66060	503,94																										520,33	503,54
		66120	503,27																										520,01	503,54
		66144		12,791	19,647	19,658	32,445	32,442	32,292	32,322	32,342	32,344	32,3	32,354	32,364	32,334	32,332					19,666	19,67
		66180	503,06																										520,01	503,54
		66240	503,02	12,801	19,646	19,657	32,448	32,458	32,301	32,334	32,345	32,359	32,313	32,368	32,377	32,338	32,342			32,234	19,745	19,663	19,676						520,01	503,54
		66300	503,88															8,49											520,01	503,54
		66336		12,815	19,648	19,66	32,465	32,473	32,308	32,351	32,355	32,379	32,325	32,379	32,389	32,365	32,356					19,668	19,681
		66360	503,51																										520,01	503,54
		66420	502,79																										520,01	503,54
		66432		12,832	19,649	19,655	32,485	32,482	32,317	32,355	32,369	32,382	32,326	32,391	32,403	32,371	32,364			32,256	19,757	19,676	19,681
		66480	502,49																										520,01	503,54
		66528		12,837	19,647	19,657	32,486	32,493	32,337	32,358	32,381	32,384	32,351	32,407	32,415	32,377	32,376					19,672	19,685
		66540	502,75																										520,01	503,54
		66600	503,09															8,49	0					-1,35	-1,62	-0,37	-0,1	-0,59	520,54	503,54	128,75
		66624		12,845	19,65	19,657	32,498	32,499	32,35	32,369	32,397	32,399	32,368	32,413	32,426	32,394	32,390			32,274	19,759	19,673	19,683
		66660	502,56																										520,54	503,54
		66720	505,09	12,858	19,649	19,657	32,507	32,514	32,362	32,388	32,398	32,422	32,375	32,418	32,439	32,401	32,400					19,673	19,684						520,85	503,54
		66780	503,68																										520,85	503,54
		66816		12,872	19,645	19,657	32,52	32,525	32,379	32,39	32,413	32,431	32,373	32,42	32,449	32,414	32,409			32,325	19,762	19,669	19,67
		66840	504,34																										520,43	503,54
		66900	503,36															8,49											520,43	503,54
		66912		12,891	19,643	19,659	32,536	32,548	32,387	32,424	32,426	32,451	32,391	32,449	32,462	32,418	32,426					19,667	19,664
		66960	502,87																										520,12	503,54
		67008		12,901	19,649	19,658	32,554	32,555	32,395	32,427	32,44	32,457	32,409	32,459	32,472	32,438	32,437			32,339	19,749	19,664	19,662
		67020	502,9																										520,12	503,54
		67080	501,69																										520,43	503,54
		67104		12,909	19,648	19,658	32,56	32,563	32,406	32,435	32,454	32,465	32,424	32,472	32,488	32,443	32,448					19,664	19,667
		67140	502,28																										520,43	503,54
		67200	502,48	12,922	19,647	19,662	32,574	32,58	32,416	32,467	32,461	32,47	32,437	32,493	32,497	32,466	32,463	8,47	0	32,36	19,749	19,664	19,672	-1,37	-1,65	-0,4	-0,13	-0,62	521,01	503,54	128,61
		67260	502,43																										521,01	503,54
		67296		12,929	19,653	19,663	32,584	32,59	32,427	32,465	32,47	32,491	32,454	32,502	32,509	32,47	32,474					19,663	19,691
		67320	503,02																										521,59	503,54
		67380	502,88																										521,59	503,54
		67392		12,946	19,649	19,658	32,599	32,6	32,447	32,486	32,494	32,501	32,459	32,505	32,524	32,481	32,487			32,407	19,746	19,666	19,688
		67440	503,51																										521,9	503,54
		67488		12,958	19,648	19,657	32,61	32,611	32,457	32,495	32,501	32,512	32,469	32,522	32,532	32,501	32,499					19,666	19,678
		67500	505,14															8,47											521,9	503,54
		67560	504,95																										521,9	503,54
		67584		12,968	19,648	19,658	32,617	32,624	32,471	32,492	32,518	32,525	32,49	32,534	32,542	32,51	32,510			32,432	19,752	19,667	19,67
		67620	504,95																										521,9	503,54
		67680	504,22	12,985	19,646	19,659	32,635	32,639	32,482	32,506	32,532	32,539	32,499	32,545	32,556	32,522	32,523					19,659	19,665						521,17	503,54
		67740	503,89																										521,17	503,54
		67776		12,992	19,648	19,655	32,641	32,645	32,488	32,511	32,538	32,545	32,513	32,554	32,569	32,537	32,532			32,442	19,753	19,658	19,664
		67800	503,36															8,46	0					-1,33	-1,61	-0,36	-0,09	-0,58	520,69	503,54	128,35
		67860	504																										520,69	503,54
		67872		13,004	19,647	19,657	32,656	32,657	32,497	32,544	32,545	32,572	32,525	32,569	32,58	32,552	32,548					19,656	19,667
		67920	503,09																										520,69	503,54
		67968		13,015	19,646	19,658	32,67	32,663	32,508	32,544	32,553	32,581	32,537	32,58	32,593	32,559	32,557			32,471	19,762	19,66	19,666
		67980	503,41																										520,69	503,54
		68040	502,68																										520,69	503,54
		68064		13,028	19,647	19,658	32,681	32,679	32,523	32,576	32,567	32,587	32,544	32,587	32,603	32,571	32,570					19,665	19,667
		68100	503,12															8,46											520,69	503,54
		68160	503,15	13,038	19,65	19,658	32,693	32,691	32,533	32,586	32,583	32,597	32,566	32,604	32,615	32,58	32,583			32,489	19,764	19,667	19,662						520,69	503,54
		68220	502,61																										520,69	503,54
		68256		13,048	19,65	19,659	32,7	32,704	32,559	32,57	32,598	32,611	32,563	32,616	32,627	32,595	32,592					19,667	19,659
		68280	502,68																										520,69	503,54
		68340	502,94																										520,69	503,54
		68352		13,060	19,65	19,659	32,714	32,715	32,565	32,587	32,608	32,622	32,561	32,613	32,639	32,606	32,600			32,508	19,756	19,663	19,667
		68400	502,78															8,45	0					-1,31	-1,6	-0,35	-0,08	-0,56	520,96	503,54	128,28
		68448		13,075	19,652	19,656	32,727	32,731	32,572	32,597	32,615	32,636	32,577	32,638	32,644	32,616	32,612					19,665	19,674
		68460	502,33																										520,96	503,54
		68520	503,1																										521,27	503,54
		68544		13,084	19,648	19,66	32,736	32,74	32,59	32,606	32,626	32,642	32,604	32,657	32,657	32,628	32,626			32,539	19,759	19,681	19,684
		68580	504,16																										521,27	503,54
		68640	503,73	13,096	19,649	19,659	32,753	32,747	32,595	32,625	32,642	32,656	32,615	32,659	32,675	32,636	32,638					19,683	19,683						521,27	503,54
		68700	504,18															8,45											521,27	503,54
		68736		13,106	19,648	19,659	32,762	32,757	32,607	32,642	32,654	32,652	32,624	32,683	32,686	32,651	32,650			32,554	19,757	19,682	19,681
		68760	503,59																										520,96	503,54
		68820	503,15																										520,96	503,54
		68832		13,119	19,649	19,659	32,771	32,776	32,62	32,679	32,665	32,686	32,636	32,683	32,694	32,665	32,666					19,681	19,681
		68880	502,96																										520,96	503,54
		68928		13,127	19,65	19,659	32,78	32,783	32,627	32,685	32,677	32,686	32,632	32,692	32,709	32,676	32,673			32,594	19,756	19,676	19,682
		68940	502,53																										520,96	503,54
		69000	503,27															8,44	0					-1,32	-1,59	-0,35	-0,07	-0,56	521,32	503,54	127,99
		69024		13,143	19,649	19,663	32,796	32,802	32,649	32,681	32,685	32,702	32,65	32,709	32,722	32,685	32,685					19,679	19,677
		69060	502,28																										521,32	503,54
		69120	502,98	13,154	19,65	19,66	32,81	32,809	32,658	32,684	32,696	32,713	32,665	32,716	32,729	32,7	32,695			32,595	19,747	19,67	19,668						521,75	503,54
		69180	502,8																										521,75	503,54
		69216		13,166	19,651	19,662	32,821	32,823	32,666	32,698	32,71	32,73	32,676	32,731	32,744	32,712	32,708					19,662	19,66
		69240	503,19																										522,11	503,54
		69300	503,11															8,44											522,11	503,54
		69312		13,178	19,649	19,658	32,831	32,833	32,677	32,729	32,719	32,731	32,691	32,734	32,753	32,719	32,719			32,633	19,748	19,661	19,672
		69360	503,62																										522,38	503,54
		69408		13,189	19,651	19,657	32,841	32,846	32,691	32,726	32,737	32,748	32,71	32,762	32,766	32,736	32,735					19,661	19,67
		69420	503,78																										522,38	503,54
		69480	504,03																										522,38	503,54
		69504		13,197	19,651	19,662	32,854	32,853	32,7	32,726	32,748	32,757	32,722	32,76	32,778	32,747	32,742			32,646	19,753	19,669	19,679
		69540	503,57																										522,38	503,54
		69600	503,67	13,213	19,651	19,661	32,868	32,87	32,723	32,751	32,763	32,766	32,728	32,781	32,788	32,747	32,756	8,43	0			19,674	19,68	-1,39	-1,66	-0,4	-0,14	-0,63	522,38	503,54	127,65
		69660	505,37																										522,38	503,54
		69696		13,222	19,65	19,657	32,875	32,876	32,731	32,762	32,764	32,782	32,744	32,79	32,798	32,762	32,767			32,663	19,752	19,677	19,682
		69720	505,32																										522,06	503,54
		69780	505,81																										522,06	503,54
		69792		13,231	19,651	19,659	32,884	32,887	32,735	32,753	32,78	32,794	32,742	32,799	32,811	32,781	32,774					19,668	19,681
		69840	506,04																										521,06	503,54
		69888		13,241	19,657	19,662	32,897	32,904	32,757	32,817	32,794	32,809	32,747	32,806	32,819	32,785	32,792			32,687	19,743	19,674	19,681
		69900	505,29															8,42											521,06	503,54
		69960	503,94																										519,91	503,54
		69984		13,253	19,657	19,661	32,912	32,912	32,759	32,789	32,804	32,829	32,777	32,823	32,834	32,787	32,800					19,669	19,674
		70020	504,32																										519,91	503,54
		70080	504,06	13,266	19,649	19,662	32,92	32,923	32,778	32,804	32,809	32,827	32,79	32,83	32,841	32,808	32,811			32,717	19,754	19,671	19,676						519,54	503,54
		70140	503,55																										519,54	503,54
		70176		13,277	19,65	19,66	32,932	32,932	32,781	32,815	32,826	32,836	32,795	32,841	32,857	32,821	32,822					19,674	19,669
		70200	503,24															8,41	0					-1,38	-1,66	-0,4	-0,14	-0,63	519,54	503,54	129,12
		70260	502,89																										519,54	503,54
		70272		13,286	19,658	19,658	32,943	32,946	32,794	32,836	32,835	32,847	32,798	32,853	32,869	32,839	32,834			32,733	19,761	19,669	19,667
		70320	502,48																										519,54	503,54
		70368		13,297	19,652	19,662	32,953	32,956	32,805	32,841	32,856	32,871	32,81	32,86	32,878	32,846	32,846					19,662	19,671
		70380	503,88																										519,54	503,54
		70440	504,27																										519,54	503,54
		70464		13,314	19,65	19,661	32,965	32,973	32,812	32,875	32,852	32,873	32,835	32,877	32,887	32,852	32,858			32,757	19,762	19,67	19,678
		70500	503,57															8,41											519,54	503,54
		70560	503,55	13,325	19,65	19,661	32,977	32,984	32,831	32,896	32,872	32,891	32,842	32,892	32,9	32,864	32,874					19,673	19,678						519,54	503,54
		70620	503,39																										519,54	503,54
		70656		13,337	19,646	19,661	32,987	32,994	32,831	32,875	32,877	32,898	32,858	32,9	32,917	32,874	32,879			32,795	19,763	19,689	19,676
		70680	502,67																										519,54	503,54
		70740	503,07																										519,54	503,54
		70752		13,345	19,653	19,657	33,001	32,999	32,848	32,875	32,898	32,901	32,854	32,91	32,922	32,884	32,887					19,685	19,683
		70800	504,08															8,41	0					-1,36	-1,63	-0,39	-0,12	-0,6	519,96	503,54	129,35
		70848		13,357	19,65	19,661	33,01	33,015	32,861	32,905	32,9	32,921	32,87	32,92	32,933	32,903	32,902			32,816	19,763	19,684	19,684
		70860	504,49																										519,96	503,54
		70920	505,51																										519,96	503,54
		70944		13,367	19,652	19,66	33,021	33,026	32,869	32,895	32,903	32,931	32,88	32,934	32,947	32,908	32,908					19,685	19,684
		70980	504,2																										519,96	503,54
		71040	503,6	13,375	19,651	19,66	33,031	33,03	32,879	32,899	32,914	32,944	32,883	32,947	32,955	32,926	32,918			32,825	19,759	19,683	19,684						519,28	503,54
		71100	504,43															8,40											519,28	503,54
		71136		13,387	19,651	19,661	33,044	33,043	32,89	32,917	32,938	32,951	32,898	32,958	32,964	32,94	32,932					19,68	19,682
		71160	504,81																										519,02	503,54
		71220	503,84																										519,02	503,54
		71232		13,406	19,648	19,659	33,057	33,061	32,907	32,967	32,948	32,967	32,914	32,966	32,975	32,948	32,949			32,85	19,766	19,677	19,682
		71280	503,02																										518,54	503,54
		71328		13,412	19,652	19,66	33,068	33,068	32,916	32,94	32,955	32,973	32,923	32,979	32,988	32,957	32,954					19,668	19,68
		71340	503,59																										518,54	503,54
		71400	504,49															8,39	0					-1,39	-1,66	-0,4	-0,14	-0,62	518,54	503,54	130,18
		71424		13,424	19,651	19,66	33,077	33,082	32,93	32,953	32,967	32,99	32,932	32,989	33,002	32,969	32,967			32,891	19,766	19,66	19,667
		71460	503,8																										518,54	503,54
		71520	503,28	13,434	19,653	19,659	33,088	33,091	32,952	32,964	32,982	33,002	32,944	32,998	33,009	32,98	32,979					19,66	19,668						518,54	503,54
		71580	502,63																										518,54	503,54
		71616		13,448	19,652	19,66	33,106	33,102	32,954	32,979	32,996	33,01	32,952	33,006	33,022	32,983	32,988			32,899	19,751	19,661	19,667
		71640	503,13																										518,54	503,54
		71700	503,04															8,39											518,54	503,54
		71712		13,459	19,652	19,659	33,112	33,118	32,965	33,013	33,009	33,014	32,975	33,024	33,036	33,006	33,005					19,677	19,68
		71760	502,78																										518,54	503,54
		71808		13,464	19,652	19,662	33,121	33,121	32,97	33,025	33,009	33,035	32,984	33,031	33,049	33,01	33,014			32,92	19,751	19,684	19,68
		71820	501,19																										518,54	503,54
		71880	501,93																										519,23	503,54
		71904		13,476	19,651	19,662	33,129	33,136	32,982	33,015	33,027	33,039	33,003	33,054	33,053	33,005	33,022					19,682	19,68
		71940	502,84																										519,23	503,54
		72000	503,42	13,489	19,654	19,662	33,147	33,147	32,995	33,014	33,041	33,049	33,003	33,055	33,067	33,032	33,032	8,39	0	32,919	19,755	19,681	19,693	-1,36	-1,63	-0,39	-0,12	-0,61	519,86	503,54	129,4
		72060	504,66																										519,86	503,54
		72096		13,497	19,651	19,662	33,151	33,155	33,007	33,03	33,052	33,053	33,024	33,061	33,078	33,042	33,043					19,679	19,69
		72120	503,89																										519,86	503,54
		72180	503,9																										519,86	503,54
		72192		13,510	19,652	19,662	33,164	33,17	33,025	33,063	33,062	33,076	33,028	33,07	33,086	33,056	33,058			32,955	19,758	19,684	19,688
		72240	504,35																										519,86	503,54
		72288		13,526	19,651	19,659	33,18	33,182	33,029	33,044	33,07	33,081	33,038	33,086	33,097	33,065	33,064					19,681	19,685
		72300	504,16															8,38											519,86	503,54
		72360	504,26																										519,54	503,54
		72384		13,533	19,651	19,66	33,184	33,192	33,037	33,088	33,084	33,086	33,054	33,096	33,109	33,076	33,079			32,978	19,761	19,675	19,682
		72420	504,49																										519,54	503,54
		72480	503,86	13,541	19,652	19,66	33,196	33,199	33,051	33,076	33,097	33,108	33,055	33,104	33,116	33,081	33,086					19,665	19,678						519,23	503,54
		72540	503,29																										519,23	503,54
		72576		13,554	19,649	19,658	33,205	33,21	33,062	33,087	33,107	33,124	33,076	33,104	33,131	33,092	33,098			33,027	19,764	19,665	19,683
		72600	503,73															8,37	0					-1,44	-1,71	-0,43	-0,19	-0,67	519,23	503,54	129,46
		72660	502,9																										519,23	503,54
		72672		13,564	19,649	19,659	33,218	33,219	33,069	33,09	33,103	33,137	33,091	33,113	33,14	33,11	33,107					19,666	19,683
		72720	503,13																										519,23	503,54
		72768		13,574	19,65	19,661	33,233	33,226	33,077	33,113	33,124	33,141	33,104	33,129	33,153	33,127	33,121			33,041	19,763	19,678	19,682
		72780	502,91																										519,23	503,54
		72840	503,29																										519,54	503,54
		72864		13,577	19,651	19,662	33,234	33,233	33,087	33,122	33,128	33,152	33,113	33,141	33,16	33,139	33,130					19,681	19,678
		72900	502,84															8,36											519,54	503,54
		72960	503,33	13,590	19,651	19,661	33,246	33,247	33,098	33,143	33,132	33,163	33,124	33,157	33,177	33,142	33,142			33,05	19,767	19,677	19,675						519,54	503,54
		73020	503,58																										519,54	503,54
		73056		13,613	19,65	19,66	33,267	33,268	33,124	33,165	33,151	33,173	33,13	33,164	33,183	33,157	33,156					19,677	19,675
		73080	503,4																										519,54	503,54
		73140	503,54																										519,54	503,54
		73152		13,614	19,651	19,661	33,268	33,272	33,127	33,147	33,175	33,176	33,142	33,175	33,194	33,162	33,162			33,064	19,761	19,677	19,677
		73200	503,35															8,35	0					-1,41	-1,67	-0,42	-0,17	-0,65	519,54	503,54	129,64
		73248		13,630	19,646	19,661	33,279	33,288	33,139	33,165	33,184	33,196	33,156	33,187	33,205	33,181	33,177					19,676	19,677
		73260	503,39																										519,54	503,54
		73320	504,05																										519,54	503,54
		73344		13,640	19,65	19,664	33,296	33,298	33,15	33,172	33,188	33,202	33,162	33,197	33,216	33,185	33,184			33,092	19,756	19,676	19,687
		73380	503,97																										519,54	503,54
		73440	503,58	13,653	19,648	19,659	33,303	33,309	33,156	33,196	33,196	33,216	33,164	33,214	33,228	33,2	33,196					19,682	19,687						519,54	503,54
		73500	503,62															8,34											519,54	503,54
		73536		13,660	19,651	19,664	33,317	33,317	33,179	33,217	33,202	33,234	33,189	33,214	33,233	33,206	33,210			33,124	19,759	19,683	19,683
		73560	503,54																										519,54	503,54
		73620	503,14																										519,54	503,54
		73632		13,671	19,651	19,664	33,33	33,328	33,177	33,246	33,211	33,237	33,191	33,221	33,249	33,212	33,218					19,681	19,679
Thu Nov 22 2018 07:46:25
