# Supplementary material for: Data from calorimetric decay heat measurements of five used PWR 17x17 nuclear fuel assemblies
Source: Data Brief. 2019 Dec 2;28:104917. doi: 10.1016/j.dib.2019.104917 (PMC6926112; doi:10.1016/j.dib.2019.104917)
Supplement: Multimedia component 1 [file mmc1.zip › Data/Calibration data from model measurements/EV_500W_2018-11-22.xlsx]

## Sheet: EV500W 2018-11-22
Tinfo1	Tinfo2	Logg_tid	T1	T2	T3	T4	T5	T6	T7	T8	T9	T10	T11	T12	T13	T14	T15	T16	T17	T18	T19	T20	T21	T22	T23	T24	T25	T26	T27	T28	T29	T30
KSN	EV500W 2018-11-22
Kalib. Temperaturstegringsprincipen	EV500W 2018-11-22
KA701	KA702
40	-82
0,00528	0,00520
KA703	KA704
-29	-239
0,00374	0,00517
KA705	KALIB.TEMP
-118	0,0
0,00538	FÖRSTÄRKNING
	007
			_251KA901_A_kW	_251KA509	_251KA501_B1	_251KA501_B2	_251KA502_B1	_251KA502_B2	_251KA511_B1	_251KA511_B2	_251KA511_B3	_251KA511_B4	_251KA511_B5	_251KA511_B6	_251KA511_B7	_251KA511_B8	_251KA511	_251KA751_Vikt	_251KA101	_251KA521_B1	_251KA522_B1	_251KA531_B1	_251KA531_B2	_251KA701	_251KA702	_251KA703	_251KA704	_251KA705	_251EA1	EA1_Börvärde	_251KA901_B_PA
			W	°C	°C	°C	°C	°C	°C	°C	°C	°C	°C	°C	°C	°C	°C	kg	bar	°C	°C	°C	°C	Gy/h	Gy/h	Gy/h	Gy/h	Gy/h	W	W	W
Thu Nov 22 2018 11:26:26		60	506,07																										517,07	504,3
		96		0,576	16,263	16,268	16,841	16,842	16,8	16,799	16,803	16,799	16,769	16,707	16,776	16,689	16,768					19,658	19,661
		120	505,11																										517,07	504,3
		180	504,41																										516,55	504,3
		192		0,094	16,785	16,814	16,894	16,894	16,786	16,794	16,784	16,785	16,747	16,714	16,828	16,713	16,769			16,759	19,652	19,659	19,66
		240	504,16																										516,55	504,3
		288		-0,330	17,245	17,282	16,931	16,936	16,767	16,78	16,793	16,79	16,723	16,754	16,884	16,76	16,781					19,658	19,659
		300	504,31															9,75											516,55	504,3
		360	505,15																										516,55	504,3
		384		-0,742	17,684	17,712	16,955	16,956	16,752	16,761	16,777	16,807	16,727	16,791	16,931	16,822	16,796			16,765	19,653	19,659	19,66
		420	504,05																										516,55	504,3
		480	503,61	-1,079	18,045	18,075	16,976	16,986	16,738	16,747	16,769	16,832	16,739	16,815	16,972	16,876	16,811					19,655	19,66						516,55	504,3
		540	504,04																										516,55	504,3
		576		-1,341	18,353	18,375	17,023	17,023	16,764	16,773	16,839	16,858	16,775	16,871	17,001	16,919	16,850			16,78	19,654	19,657	19,662
		600	503,27															9,70	0					-1,35	-1,62	-0,38	-0,11	-0,59	516,55	504,3	128,73
		660	504,06																										516,55	504,3
		672		-1,543	18,594	18,613	17,057	17,065	16,799	16,835	16,9	16,9	16,815	16,904	17,039	16,955	16,893					19,657	19,66
		720	503,47																										516,55	504,3
		768		-1,698	18,785	18,803	17,09	17,102	16,816	16,903	16,944	16,93	16,863	16,951	17,075	16,995	16,935			16,826	19,652	19,658	19,661
		780	503,84																										516,55	504,3
		840	503,3																										516,55	504,3
		864		-1,818	18,936	18,953	17,124	17,129	16,819	16,868	16,994	16,95	16,901	16,963	17,111	17,031	16,955					19,657	19,66
		900	504,17															9,66											516,92	504,3
		960	503,64	-1,896	19,055	19,071	17,165	17,169	16,877	16,968	16,982	17,036	16,919	17,013	17,149	17,029	16,997			16,888	19,65	19,659	19,66						516,92	504,3
		1020	503,42																										516,92	504,3
		1056		-1,952	19,152	19,165	17,199	17,213	16,924	16,982	17,045	17,062	16,936	17,045	17,178	17,104	17,034					19,658	19,661
		1080	503,84																										516,92	504,3
		1140	504,5																										517,23	504,3
		1152		-2,006	19,23	19,244	17,228	17,235	16,971	16,977	17,051	17,075	16,945	17,079	17,227	17,134	17,057			16,982	19,65	19,659	19,661
		1200	504,74															9,63	0					-1,38	-1,65	-0,39	-0,13	-0,62	517,23	504,3	128,79
		1248		-2,024	19,295	19,308	17,277	17,279	17,037	17,027	17,129	17,101	17,006	17,138	17,269	17,174	17,110					19,658	19,662
		1260	505,26																										517,23	504,3
		1320	506,26																										517,23	504,3
		1344		-2,048	19,347	19,359	17,302	17,308	17,06	17,08	17,133	17,151	17,018	17,153	17,301	17,207	17,138			17,039	19,648	19,658	19,662
		1380	505																										516,6	504,3
		1440	503,87	-2,050	19,392	19,403	17,348	17,346	17,112	17,141	17,185	17,183	17,092	17,125	17,34	17,238	17,177					19,659	19,658						516,6	504,3
		1500	504,4															9,60											516,6	504,3
		1536		-2,058	19,426	19,44	17,37	17,379	17,155	17,223	17,205	17,186	17,162	17,177	17,389	17,282	17,222			17,058	19,652	19,658	19,661
		1560	504,61																										516,6	504,3
		1620	504,75																										516,6	504,3
		1632		-2,045	19,457	19,471	17,418	17,421	17,179	17,244	17,27	17,217	17,171	17,224	17,432	17,312	17,256					19,66	19,66
		1680	504,39																										516,6	504,3
		1728		-2,041	19,481	19,489	17,439	17,449	17,193	17,23	17,273	17,308	17,192	17,208	17,464	17,348	17,277			17,194	19,65	19,659	19,66
		1740	503,01																										516,6	504,3
		1800	504,2															9,57	0					-1,38	-1,65	-0,4	-0,13	-0,62	516,6	504,3	128,83
		1824		-2,043	19,509	19,512	17,462	17,473	17,225	17,273	17,294	17,325	17,256	17,241	17,502	17,38	17,312					19,655	19,662
		1860	503,44																										516,97	504,3
		1920	502,97	-2,024	19,521	19,534	17,5	17,507	17,27	17,275	17,35	17,321	17,29	17,378	17,534	17,424	17,355			17,218	19,644	19,656	19,665						516,97	504,3
		1980	504,06																										517,39	504,3
		2016		-1,988	19,539	19,549	17,554	17,558	17,308	17,3	17,411	17,379	17,335	17,37	17,569	17,461	17,392					19,656	19,659
		2040	503,61																										517,39	504,3
		2100	504,37															9,54											517,39	504,3
		2112		-1,972	19,551	19,561	17,579	17,59	17,351	17,361	17,409	17,424	17,348	17,365	17,615	17,484	17,420			17,282	19,644	19,658	19,66
		2160	504,08																										517,39	504,3
		2208		-1,944	19,562	19,574	17,624	17,624	17,381	17,41	17,501	17,427	17,371	17,458	17,655	17,526	17,466					19,658	19,661
		2220	503,85																										517,39	504,3
		2280	504,33																										517,39	504,3
		2304		-1,942	19,573	19,583	17,63	17,643	17,425	17,399	17,449	17,489	17,398	17,5	17,689	17,561	17,489			17,395	19,644	19,659	19,659
		2340	505,41																										517,39	504,3
		2400	505,44	-1,893	19,582	19,59	17,693	17,694	17,45	17,422	17,52	17,549	17,42	17,551	17,725	17,587	17,528	9,53	0			19,658	19,659	-1,32	-1,59	-0,36	-0,07	-0,56	517,39	504,3	128,68
		2460	505,19																										516,86	504,3
		2496		-1,876	19,589	19,598	17,715	17,719	17,48	17,496	17,581	17,561	17,46	17,577	17,771	17,617	17,568			17,425	19,642	19,66	19,661
		2520	504,87																										516,86	504,3
		2580	503,15																										516,44	504,3
		2592		-1,845	19,592	19,604	17,752	17,754	17,51	17,511	17,591	17,597	17,495	17,641	17,808	17,65	17,600					19,657	19,66
		2640	502,84																										516,44	504,3
		2688		-1,804	19,6	19,61	17,797	17,805	17,542	17,612	17,629	17,657	17,523	17,655	17,846	17,698	17,645			17,519	19,641	19,658	19,663
		2700	503,66															9,50											516,92	504,3
		2760	504,12																										516,92	504,3
		2784		-1,793	19,605	19,616	17,821	17,814	17,593	17,641	17,646	17,665	17,586	17,671	17,892	17,719	17,677					19,656	19,661
		2820	504,26																										516,92	504,3
		2880	503,33	-1,754	19,607	19,62	17,854	17,866	17,613	17,641	17,719	17,685	17,614	17,685	17,929	17,753	17,705			17,582	19,641	19,656	19,658						516,92	504,3
		2940	504,29																										516,92	504,3
		2976		-1,727	19,613	19,624	17,888	17,895	17,656	17,65	17,726	17,744	17,647	17,679	17,963	17,802	17,733					19,655	19,657
		3000	503,82															9,48	0					-1,38	-1,64	-0,39	-0,13	-0,62	516,92	504,3	128,57
		3060	503,53																										517,18	504,3
		3072		-1,705	19,617	19,627	17,917	17,918	17,672	17,692	17,742	17,756	17,71	17,682	18,004	17,836	17,762			17,682	19,646	19,653	19,657
		3120	503,83																										517,18	504,3
		3168		-1,657	19,623	19,63	17,975	17,963	17,713	17,723	17,807	17,82	17,753	17,705	18,036	17,876	17,804					19,652	19,654
		3180	503,8																										517,44	504,3
		3240	503,76																										517,44	504,3
		3264		-1,626	19,622	19,634	17,997	18,007	17,777	17,783	17,847	17,848	17,789	17,745	18,081	17,908	17,847			17,722	19,645	19,653	19,655
		3300	503,4															9,47											517,7	504,3
		3360	505,35	-1,606	19,625	19,635	18,02	18,029	17,789	17,81	17,863	17,845	17,798	17,788	18,231	17,938	17,883					19,655	19,655						517,7	504,3
		3420	505,45																										517,7	504,3
		3456		-1,554	19,625	19,636	18,075	18,079	17,833	17,81	17,891	17,94	17,861	17,845	18,152	17,981	17,914			17,785	19,643	19,655	19,657
		3480	506,47																										517,7	504,3
		3540	506																										516,97	504,3
		3552		-1,539	19,626	19,64	18,096	18,091	17,858	17,849	17,934	17,925	17,913	17,885	18,188	18,008	17,945					19,652	19,655
		3600	504,69															9,44	0					-1,42	-1,68	-0,43	-0,18	-0,66	516,97	504,3	128,8
		3648		-1,510	19,63	19,638	18,126	18,123	17,881	17,886	17,943	17,968	17,913	17,901	18,245	18,039	17,972			17,868	19,644	19,655	19,656
		3660	503,75																										516,55	504,3
		3720	503,01																										516,55	504,3
		3744		-1,465	19,631	19,641	18,17	18,173	17,915	17,931	18,038	17,993	17,941	17,93	18,269	18,078	18,012					19,651	19,656
		3780	503,67																										517,02	504,3
		3840	503,76	-1,433	19,631	19,643	18,205	18,203	17,952	17,966	18,019	18,081	17,952	17,947	18,301	18,113	18,041			17,901	19,645	19,651	19,659						517,02	504,3
		3900	503,14															9,44											517,34	504,3
		3936		-1,393	19,632	19,642	18,245	18,244	18,025	18,066	18,1	18,093	17,974	17,97	18,338	18,158	18,091					19,652	19,656
		3960	503,33																										517,34	504,3
		4020	503,77																										517,86	504,3
		4032		-1,405	19,634	19,645	18,232	18,236	18,051	18,043	18,073	18,056	18,059	18,005	18,367	18,189	18,105			17,976	19,638	19,652	19,658
		4080	503,57																										517,86	504,3
		4128		-1,339	19,634	19,644	18,299	18,3	18,125	18,091	18,12	18,118	18,057	18,162	18,404	18,217	18,162					19,653	19,656
		4140	504,06																										518,17	504,3
		4200	505,58															9,44	0					-1,35	-1,62	-0,37	-0,1	-0,59	518,17	504,3	128,77
		4224		-1,307	19,635	19,646	18,33	18,338	18,122	18,117	18,174	18,181	18,081	18,13	18,439	18,248	18,186			18,066	19,645	19,655	19,659
		4260	504,81																										518,17	504,3
		4320	504,99	-1,272	19,635	19,647	18,368	18,371	18,116	18,165	18,188	18,234	18,098	18,215	18,477	18,28	18,222					19,654	19,655						518,17	504,3
		4380	504,55																										517,81	504,3
		4416		-1,239	19,635	19,647	18,403	18,401	18,217	18,155	18,221	18,243	18,142	18,288	18,513	18,303	18,260			18,087	19,641	19,655	19,656
		4440	505,15																										517,81	504,3
		4500	504,17															9,43											517,54	504,3
		4512		-1,208	19,635	19,648	18,425	18,441	18,216	18,209	18,286	18,258	18,158	18,328	18,535	18,34	18,291					19,653	19,657
		4560	503,98																										517,54	504,3
		4608		-1,176	19,637	19,646	18,469	18,461	18,239	18,229	18,306	18,322	18,187	18,354	18,566	18,372	18,322			18,215	19,641	19,653	19,656
		4620	504,11																										517,54	504,3
		4680	504,9																										517,54	504,3
		4704		-1,152	19,637	19,647	18,485	18,494	18,263	18,27	18,336	18,34	18,227	18,367	18,606	18,401	18,351					19,654	19,657
		4740	504,14																										517,54	504,3
		4800	504,72	-1,106	19,636	19,649	18,533	18,54	18,318	18,282	18,325	18,408	18,266	18,398	18,641	18,442	18,385	9,41	0	18,298	19,643	19,657	19,657	-1,36	-1,63	-0,39	-0,13	-0,6	517,54	504,3	128,6
		4860	504,84																										517,54	504,3
		4896		-1,075	19,639	19,65	18,567	18,573	18,351	18,354	18,419	18,422	18,319	18,317	18,675	18,464	18,415					19,657	19,657
		4920	503,57																										517,54	504,3
		4980	504,18																										517,54	504,3
		4992		-1,038	19,64	19,65	18,604	18,611	18,407	18,408	18,447	18,457	18,346	18,358	18,717	18,512	18,457			18,3	19,641	19,654	19,655
		5040	504,81																										517,54	504,3
		5088		-1,004	19,64	19,651	18,638	18,645	18,422	18,445	18,464	18,509	18,38	18,381	18,754	18,536	18,486					19,657	19,658
		5100	504,05															9,41											517,54	504,3
		5160	504,16																										517,54	504,3
		5184		-0,975	19,64	19,653	18,669	18,674	18,459	18,474	18,527	18,49	18,422	18,43	18,793	18,591	18,523			18,401	19,645	19,656	19,655
		5220	505,01																										517,54	504,3
		5280	504,68	-0,968	19,641	19,65	18,677	18,679	18,494	18,468	18,504	18,505	18,463	18,457	18,821	18,626	18,542					19,655	19,657						517,54	504,3
		5340	503,39																										517,54	504,3
		5376		-0,916	19,638	19,651	18,728	18,729	18,488	18,488	18,551	18,589	18,513	18,479	18,854	18,655	18,577			18,453	19,643	19,655	19,657
		5400	503,43															9,41	0					-1,4	-1,66	-0,41	-0,15	-0,63	517,54	504,3	128,64
		5460	504,16																										518,02	504,3
		5472		-0,882	19,64	19,65	18,764	18,761	18,508	18,559	18,621	18,588	18,55	18,542	18,746	18,683	18,600					19,657	19,659
		5520	503,64																										518,02	504,3
		5568		-0,837	19,641	19,653	18,809	18,812	18,562	18,608	18,683	18,635	18,561	18,62	18,778	18,707	18,644			18,488	19,643	19,655	19,659
		5580	503,96																										518,02	504,3
		5640	503,76																										518,02	504,3
		5664		-0,805	19,638	19,65	18,839	18,84	18,621	18,59	18,675	18,67	18,582	18,63	18,813	18,741	18,665					19,657	19,662
		5700	503,6															9,40											518,02	504,3
		5760	504,52	-0,784	19,64	19,65	18,858	18,863	18,683	18,623	18,681	18,696	18,62	18,667	18,842	18,777	18,699			18,611	19,646	19,655	19,657						518,02	504,3
		5820	504,36																										518,02	504,3
		5856		-0,742	19,642	19,653	18,9	18,91	18,7	18,705	18,772	18,74	18,683	18,738	18,878	18,801	18,752					19,654	19,659
		5880	503,53																										518,02	504,3
		5940	503,71																										518,02	504,3
		5952		-0,711	19,641	19,651	18,931	18,94	18,717	18,797	18,759	18,8	18,669	18,684	18,912	18,836	18,772			18,668	19,646	19,655	19,659
		6000	503,01															9,39	0					-1,31	-1,58	-0,34	-0,06	-0,55	518,02	504,3	128,73
		6048		-0,673	19,641	19,651	18,971	18,974	18,762	18,831	18,823	18,788	18,688	18,763	18,949	18,865	18,809					19,656	19,658
		6060	503,75																										518,6	504,3
		6120	504,16																										518,6	504,3
		6144		-0,644	19,642	19,65	19	19,003	18,785	18,845	18,81	18,86	18,75	18,75	18,981	18,9	18,835			18,668	19,646	19,657	19,659
		6180	505,62																										518,6	504,3
		6240	505,84	-0,614	19,642	19,652	19,032	19,033	18,818	18,821	18,873	18,865	18,781	18,752	19,01	18,946	18,858					19,657	19,661						518,6	504,3
		6300	505,39															9,38											518,02	504,3
		6336		-0,588	19,641	19,652	19,055	19,063	18,853	18,838	18,869	18,926	18,81	18,83	19,043	18,938	18,888			18,735	19,645	19,657	19,661
		6360	505,46																										518,02	504,3
		6420	504,95																										517,39	504,3
		6432		-0,550	19,641	19,652	19,098	19,096	18,881	18,886	18,948	18,914	18,876	18,87	19,083	19,021	18,935					19,656	19,658
		6480	504,61																										517,39	504,3
		6528		-0,539	19,64	19,651	19,104	19,108	18,932	18,895	18,911	18,917	18,925	18,899	19,103	19,05	18,954			18,851	19,646	19,657	19,66
		6540	505,45																										517,39	504,3
		6600	506,15															9,38	0					-1,33	-1,61	-0,37	-0,09	-0,57	517,39	504,3	128,79
		6624		-0,505	19,641	19,65	19,137	19,144	18,934	18,916	18,966	18,961	18,975	18,967	19,13	19,067	18,990					19,656	19,659
		6660	505,62																										516,76	504,3
		6720	504,33	-0,463	19,641	19,653	19,181	19,188	18,954	18,949	19,001	19,064	18,988	18,967	19,159	19,095	19,022			18,923	19,647	19,655	19,659						516,76	504,3
		6780	503,83																										516,44	504,3
		6816		-0,421	19,64	19,649	19,225	19,223	18,972	18,996	19,078	19,071	19,02	18,983	19,195	19,129	19,056					19,657	19,661
		6840	503,68																										516,44	504,3
		6900	503,17															9,38											516,7	504,3
		6912		-0,390	19,64	19,65	19,255	19,254	19,018	19,029	19,088	19,113	19,037	19,004	19,228	19,166	19,085			18,984	19,647	19,658	19,661
		6960	503,91																										516,7	504,3
		7008		-0,346	19,639	19,649	19,294	19,303	19,058	19,081	19,139	19,161	19,065	19,087	19,262	19,189	19,130					19,657	19,659
		7020	504,47																										517,18	504,3
		7080	504,19																										517,18	504,3
		7104		-0,327	19,638	19,651	19,314	19,321	19,091	19,099	19,161	19,181	19,097	19,122	19,301	19,22	19,159			19,057	19,646	19,658	19,658
		7140	504,33																										517,18	504,3
		7200	504,42	-0,300	19,642	19,65	19,352	19,34	19,107	19,137	19,186	19,204	19,189	19,173	19,335	19,266	19,200	9,37	0			19,658	19,66	-1,37	-1,63	-0,39	-0,13	-0,61	517,18	504,3	129,31
		7260	504,91																										517,18	504,3
		7296		-0,277	19,64	19,645	19,37	19,361	19,153	19,132	19,186	19,207	19,146	19,226	19,357	19,305	19,214			19,132	19,646	19,658	19,66
		7320	503,77																										517,18	504,3
		7380	503,58																										517,18	504,3
		7392		-0,230	19,639	19,649	19,412	19,416	19,172	19,18	19,238	19,26	19,189	19,26	19,395	19,327	19,253					19,657	19,663
		7440	504,63																										517,18	504,3
		7488		-0,200	19,637	19,651	19,44	19,447	19,188	19,226	19,312	19,289	19,206	19,342	19,419	19,355	19,292			19,16	19,651	19,658	19,659
		7500	504,7															9,36											517,18	504,3
		7560	504,18																										517,18	504,3
		7584		-0,165	19,639	19,65	19,476	19,482	19,227	19,232	19,329	19,33	19,233	19,367	19,449	19,387	19,319					19,657	19,662
		7620	503,77																										517,18	504,3
		7680	504,32	-0,134	19,638	19,647	19,512	19,505	19,238	19,262	19,355	19,362	19,255	19,414	19,485	19,415	19,348			19,237	19,652	19,656	19,66						517,18	504,3
		7740	504,65																										517,18	504,3
		7776		-0,093	19,639	19,649	19,549	19,554	19,278	19,312	19,356	19,444	19,314	19,426	19,528	19,445	19,388					19,657	19,661
		7800	504,1															9,36	0					-1,32	-1,6	-0,36	-0,09	-0,57	517,18	504,3	129,29
		7860	504,72																										517,18	504,3
		7872		-0,069	19,638	19,649	19,575	19,575	19,322	19,344	19,422	19,433	19,323	19,477	19,558	19,488	19,421			19,31	19,652	19,659	19,661
		7920	504,23																										517,18	504,3
		7968		-0,028	19,638	19,647	19,617	19,612	19,385	19,444	19,426	19,472	19,356	19,494	19,588	19,516	19,460					19,658	19,659
		7980	504,15																										517,18	504,3
		8040	503,46																										517,18	504,3
		8064		-0,012	19,639	19,649	19,625	19,64	19,405	19,46	19,497	19,471	19,374	19,539	19,614	19,544	19,488			19,365	19,651	19,658	19,659
		8100	504,44															9,36											517,44	504,3
		8160	503,64	0,028	19,633	19,649	19,667	19,671	19,492	19,517	19,507	19,53	19,418	19,565	19,653	19,582	19,533					19,656	19,654						517,44	504,3
		8220	503,52																										517,44	504,3
		8256		0,064	19,641	19,651	19,708	19,711	19,499	19,545	19,507	19,575	19,431	19,6	19,683	19,614	19,557			19,455	19,65	19,654	19,661
		8280	503,89																										517,44	504,3
		8340	505,09																										517,76	504,3
		8352		0,103	19,635	19,647	19,743	19,745	19,524	19,576	19,55	19,624	19,428	19,629	19,726	19,646	19,588					19,655	19,662
		8400	504,71															9,35	0					-1,38	-1,64	-0,39	-0,13	-0,62	517,76	504,3	129,03
		8448		0,126	19,639	19,646	19,766	19,771	19,583	19,6	19,556	19,637	19,509	19,662	19,753	19,675	19,622			19,494	19,653	19,658	19,661
		8460	505																										517,76	504,3
		8520	505,61																										517,76	504,3
		8544		0,166	19,637	19,648	19,802	19,814	19,657	19,685	19,63	19,665	19,554	19,678	19,78	19,711	19,670					19,655	19,66
		8580	505,42																										517,18	504,3
		8640	505,09	0,182	19,636	19,65	19,819	19,83	19,666	19,691	19,654	19,666	19,607	19,704	19,811	19,743	19,693			19,593	19,653	19,653	19,661						517,18	504,3
		8700	504,15															9,35											516,81	504,3
		8736		0,207	19,641	19,647	19,852	19,851	19,646	19,679	19,718	19,659	19,606	19,712	19,837	19,764	19,703					19,654	19,658
		8760	503,17																										516,81	504,3
		8820	502,73																										517,07	504,3
		8832		0,256	19,638	19,647	19,894	19,902	19,678	19,745	19,741	19,728	19,625	19,714	19,876	19,798	19,738			19,648	19,652	19,657	19,655
		8880	503,44																										517,07	504,3
		8928		0,286	19,636	19,646	19,923	19,931	19,69	19,768	19,793	19,763	19,659	19,788	19,903	19,835	19,775					19,658	19,66
		8940	503,44																										517,6	504,3
		9000	503,54															9,35	0					-1,38	-1,65	-0,4	-0,14	-0,55	517,6	504,3	129,14
		9024		0,325	19,637	19,643	19,961	19,968	19,741	19,809	19,802	19,836	19,732	19,836	19,938	19,856	19,819			19,711	19,657	19,657	19,659
		9060	504,1																										517,91	504,3
		9120	503,92	0,356	19,638	19,649	19,999	20	19,786	19,82	19,854	19,85	19,736	19,867	19,969	19,895	19,847					19,655	19,659						517,91	504,3
		9180	504,64																										517,91	504,3
		9216		0,383	19,637	19,648	20,026	20,025	19,825	19,839	19,863	19,868	19,777	19,869	20,003	19,913	19,870			19,771	19,656	19,656	19,659
		9240	504,33																										517,91	504,3
		9300	505,27															9,34											517,91	504,3
		9312		0,421	19,638	19,649	20,062	20,068	19,898	19,899	19,917	19,91	19,8	19,822	20,034	19,943	19,903					19,656	19,66
		9360	504,56																										517,91	504,3
		9408		0,448	19,636	19,643	20,089	20,085	19,947	19,947	19,926	19,943	19,835	19,902	20,068	19,987	19,944			19,781	19,654	19,658	19,659
		9420	504,58																										517,91	504,3
		9480	504,48																										517,91	504,3
		9504		0,482	19,637	19,648	20,119	20,129	19,97	19,999	19,983	19,976	19,86	19,892	20,1	20,04	19,977					19,654	19,66
		9540	504,2																										517,91	504,3
		9600	504	0,518	19,637	19,646	20,153	20,166	19,97	19,993	20,001	20,012	19,864	19,904	20,148	20,066	19,995	9,35	0	19,836	19,66	19,658	19,658	-1,37	-1,64	-0,38	-0,12	-0,6	517,91	504,3	129,08
		9660	503																										517,91	504,3
		9696		0,529	19,637	19,649	20,169	20,176	20,003	19,982	20,001	20,02	19,962	19,966	20,169	20,115	20,027					19,656	19,657
		9720	503,84																										517,91	504,3
		9780	503,48																										518,39	504,3
		9792		0,539	19,638	19,649	20,182	20,183	20,013	19,983	20,005	20,004	20,03	20,005	20,19	20,129	20,045			19,963	19,665	19,661	19,66
		9840	503,83																										518,39	504,3
		9888		0,584	19,638	19,648	20,226	20,228	20,02	20,011	20,048	20,051	20,04	20,103	20,21	20,165	20,081					19,653	19,658
		9900	504,68															9,33											518,75	504,3
		9960	504,84																										518,75	504,3
		9984		0,621	19,635	19,648	20,264	20,262	20,056	20,061	20,099	20,109	20,045	20,12	20,24	20,189	20,115			20,002	19,664	19,654	19,661
		10020	505,58																										518,75	504,3
		10080	505,68	0,662	19,637	19,653	20,307	20,307	20,11	20,101	20,197	20,148	20,065	20,147	20,274	20,206	20,156					19,659	19,66						518,75	504,3
		10140	505,24																										518,02	504,3
		10176		0,696	19,638	19,647	20,335	20,342	20,139	20,127	20,177	20,212	20,092	20,114	20,309	20,227	20,175			20,074	19,663	19,655	19,656
		10200	505,7															9,33	0					-1,38	-1,64	-0,39	-0,13	-0,61	518,02	504,3	128,85
		10260	504,66																										517,49	504,3
		10272		0,731	19,639	19,647	20,37	20,378	20,152	20,186	20,206	20,245	20,117	20,131	20,342	20,266	20,206					19,657	19,658
		10320	504,68																										517,49	504,3
		10368		0,754	19,641	19,649	20,397	20,401	20,176	20,211	20,266	20,22	20,163	20,17	20,377	20,302	20,236			20,112	19,662	19,657	19,659
		10380	503,55																										517,49	504,3
		10440	503,88																										517,49	504,3
		10464		0,787	19,639	19,646	20,424	20,435	20,202	20,216	20,251	20,29	20,197	20,19	20,411	20,343	20,262					19,656	19,66
		10500	503,81															9,33											517,49	504,3
		10560	504,08	0,836	19,637	19,645	20,473	20,48	20,258	20,286	20,322	20,318	20,202	20,228	20,439	20,377	20,304			20,201	19,661	19,659	19,663						517,49	504,3
		10620	503,74																										517,49	504,3
		10656		0,842	19,639	19,652	20,491	20,484	20,3	20,297	20,31	20,344	20,247	20,234	20,473	20,416	20,328					19,662	19,66
		10680	503,48																										517,49	504,3
		10740	503,9																										517,86	504,3
		10752		0,876	19,64	19,651	20,526	20,518	20,311	20,326	20,364	20,362	20,288	20,312	20,498	20,446	20,363			20,238	19,663	19,657	19,658
		10800	503,93															9,33	0					-1,36	-1,63	-0,38	-0,11	-0,59	517,86	504,3	128,97
		10848		0,919	19,638	19,652	20,564	20,565	20,372	20,361	20,434	20,386	20,303	20,399	20,532	20,469	20,407					19,661	19,658
		10860	503,85																										518,12	504,3
		10920	503,7																										518,12	504,3
		10944		0,928	19,642	19,652	20,57	20,581	20,385	20,364	20,389	20,426	20,322	20,393	20,561	20,5	20,417			20,286	19,663	19,662	19,662
		10980	502,97																										518,12	504,3
		11040	504,63	0,980	19,64	19,65	20,616	20,633	20,428	20,414	20,468	20,474	20,387	20,386	20,585	20,531	20,459					19,658	19,662						518,12	504,3
		11100	504,55															9,32											518,12	504,3
		11136		0,993	19,641	19,654	20,635	20,646	20,442	20,471	20,47	20,492	20,416	20,386	20,625	20,557	20,482			20,359	19,665	19,662	19,662
		11160	504,45																										518,12	504,3
		11220	504,35																										518,12	504,3
		11232		1,026	19,643	19,652	20,667	20,68	20,499	20,462	20,489	20,473	20,467	20,42	20,646	20,596	20,507					19,66	19,662
		11280	505,4																										518,12	504,3
		11328		1,057	19,639	19,652	20,701	20,705	20,524	20,503	20,529	20,546	20,515	20,58	20,677	20,621	20,562			20,431	19,663	19,66	19,662
		11340	504,98																										518,12	504,3
		11400	506,66															9,32	0					-1,37	-1,63	-0,39	-0,12	-0,61	518,12	504,3	129,07
		11424		1,100	19,641	19,646	20,742	20,745	20,575	20,529	20,596	20,577	20,509	20,59	20,707	20,65	20,592					19,66	19,665
		11460	504,89																										517,44	504,3
		11520	504,48	1,128	19,643	19,651	20,77	20,779	20,573	20,56	20,585	20,646	20,526	20,62	20,739	20,679	20,616			20,488	19,664	19,659	19,665						517,44	504,3
		11580	502,85																										517,44	504,3
		11616		1,151	19,642	19,648	20,793	20,799	20,58	20,586	20,642	20,665	20,563	20,574	20,771	20,704	20,636					19,663	19,664
		11640	502,72																										517,44	504,3
		11700	503,2															9,30											518,23	504,3
		11712		1,190	19,645	19,652	20,839	20,839	20,627	20,707	20,691	20,684	20,592	20,588	20,807	20,74	20,680			20,526	19,663	19,66	19,664
		11760	503,77																										518,23	504,3
		11808		1,220	19,65	19,649	20,866	20,873	20,649	20,69	20,731	20,689	20,634	20,605	20,841	20,771	20,701					19,661	19,662
		11820	504,1																										518,6	504,3
		11880	504,36																										518,6	504,3
		11904		1,252	19,645	19,654	20,9	20,902	20,67	20,709	20,724	20,757	20,648	20,635	20,872	20,818	20,729			20,579	19,663	19,66	19,662
		11940	504,25																										518,6	504,3
		12000	505,24	1,284	19,643	19,658	20,93	20,938	20,729	20,738	20,793	20,754	20,721	20,663	20,902	20,848	20,768	9,31	0			19,66	19,662	-1,38	-1,64	-0,4	-0,13	-0,62	518,6	504,3	129,02
		12060	504,12																										518,6	504,3
		12096		1,302	19,645	19,654	20,948	20,955	20,746	20,738	20,782	20,784	20,758	20,706	20,93	20,877	20,790			20,661	19,664	19,657	19,661
		12120	504,96																										518,6	504,3
		12180	504,48																										518,6	504,3
		12192		1,316	19,648	19,656	20,964	20,971	20,801	20,785	20,792	20,81	20,765	20,741	20,957	20,862	20,814					19,66	19,662
		12240	504,92																										518,6	504,3
		12288		1,376	19,649	19,656	21,027	21,03	20,831	20,83	20,88	20,874	20,815	20,907	20,991	20,853	20,873			20,752	19,664	19,657	19,663
		12300	504,94															9,30											518,6	504,3
		12360	504,3																										518,6	504,3
		12384		1,379	19,648	19,657	21,027	21,037	20,834	20,861	20,889	20,865	20,815	20,952	21,019	20,917	20,894					19,66	19,662
		12420	504,06																										518,6	504,3
		12480	504,89	1,393	19,65	19,657	21,039	21,054	20,84	20,845	20,854	20,899	20,863	20,971	21,042	20,963	20,910			20,838	19,663	19,658	19,662						518,6	504,3
		12540	505,67																										518,6	504,3
		12576		1,430	19,651	19,66	21,083	21,088	20,837	20,857	20,933	20,924	20,937	20,982	21,065	20,981	20,940					19,659	19,66
		12600	505,93															9,29	0					-1,36	-1,63	-0,38	-0,11	-0,59	518,6	504,3	128,74
		12660	505,11																										517,91	504,3
		12672		1,464	19,653	19,66	21,118	21,124	20,884	20,876	20,952	20,984	20,956	21,026	21,096	21,02	20,974			20,9	19,663	19,66	19,66
		12720	504,13																										517,91	504,3
		12768		1,507	19,651	19,659	21,157	21,166	20,924	20,913	21	21,037	20,973	21,054	21,129	21,05	21,010					19,66	19,661
		12780	503,92																										517,91	504,3
		12840	504,15																										517,91	504,3
		12864		1,540	19,65	19,66	21,193	21,197	20,943	20,961	21,033	21,065	21,005	21,08	21,162	21,076	21,041			20,937	19,664	19,658	19,66
		12900	503,63															9,28											517,91	504,3
		12960	504,15	1,570	19,653	19,657	21,222	21,229	20,979	20,995	21,056	21,091	21,021	21,116	21,195	21,113	21,071					19,661	19,66						517,91	504,3
		13020	504,34																										517,91	504,3
		13056		1,595	19,653	19,662	21,252	21,252	21,004	21,032	21,096	21,106	21,028	21,135	21,227	21,146	21,097			20,982	19,662	19,658	19,66
		13080	504,5																										517,91	504,3
		13140	505,14																										517,91	504,3
		13152		1,622	19,653	19,663	21,27	21,29	21,018	21,068	21,12	21,149	21,039	21,16	21,255	21,181	21,124					19,653	19,661
		13200	503,82															9,29	0					-1,36	-1,62	-0,38	-0,11	-0,59	517,91	504,3	129,19
		13248		1,660	19,654	19,662	21,315	21,32	21,066	21,15	21,157	21,177	21,075	21,206	21,288	21,217	21,167			21,044	19,664	19,658	19,66
		13260	503,89																										517,91	504,3
		13320	504,44																										517,91	504,3
		13344		1,691	19,654	19,664	21,345	21,355	21,132	21,181	21,197	21,213	21,09	21,228	21,32	21,243	21,200					19,657	19,658
		13380	504,18																										517,91	504,3
		13440	503,86	1,721	19,657	19,663	21,378	21,385	21,16	21,189	21,217	21,228	21,111	21,266	21,35	21,281	21,225			21,098	19,672	19,656	19,66						517,91	504,3
		13500	505,08															9,28											517,91	504,3
		13536		1,759	19,65	19,664	21,411	21,421	21,186	21,257	21,278	21,254	21,136	21,298	21,381	21,315	21,263					19,658	19,659
		13560	505,51																										517,91	504,3
		13620	505,26																										517,39	504,3
		13632		1,771	19,654	19,663	21,424	21,435	21,196	21,259	21,244	21,289	21,189	21,314	21,406	21,337	21,279			21,244	19,673	19,658	19,662
		13680	504,39																										517,39	504,3
		13728		1,815	19,654	19,663	21,47	21,477	21,291	21,284	21,321	21,327	21,206	21,267	21,441	21,373	21,314					19,658	19,66
		13740	504,46																										517,39	504,3
		13800	504,13															9,28	0					-1,33	-1,61	-0,37	-0,1	-0,57	517,39	504,3	129,43
		13824		1,844	19,653	19,662	21,5	21,504	21,336	21,375	21,368	21,344	21,252	21,246	21,476	21,405	21,350			21,214	19,673	19,657	19,661
		13860	504,1																										517,39	504,3
		13920	505,11	1,864	19,654	19,662	21,52	21,523	21,343	21,37	21,326	21,386	21,272	21,383	21,504	21,419	21,375					19,656	19,662						517,39	504,3
		13980	505,2																										517,39	504,3
		14016		1,899	19,659	19,662	21,562	21,556	21,359	21,364	21,415	21,414	21,301	21,361	21,535	21,475	21,403			21,252	19,67	19,66	19,66
		14040	504,91																										517,39	504,3
		14100	505,01															9,27											517,07	504,3
		14112		1,924	19,654	19,661	21,58	21,582	21,425	21,371	21,412	21,418	21,328	21,36	21,559	21,499	21,422					19,66	19,661
		14160	504,1																										517,07	504,3
		14208		1,961	19,654	19,663	21,621	21,617	21,431	21,422	21,464	21,463	21,362	21,385	21,592	21,543	21,458			21,335	19,668	19,659	19,66
		14220	504,67																										517,07	504,3
		14280	503,98																										517,07	504,3
		14304		1,992	19,655	19,661	21,644	21,655	21,479	21,444	21,511	21,475	21,398	21,408	21,621	21,561	21,487					19,66	19,661
		14340	503,55																										517,07	504,3
		14400	502,82	2,025	19,654	19,661	21,68	21,685	21,495	21,495	21,56	21,535	21,448	21,429	21,656	21,553	21,521	9,27	0	21,383	19,669	19,658	19,66	-1,37	-1,63	-0,39	-0,13	-0,62	517,07	504,3	129,18
		14460	503,33																										517,65	504,3
		14496		2,054	19,652	19,663	21,705	21,718	21,498	21,506	21,533	21,583	21,486	21,503	21,679	21,635	21,553					19,659	19,66
		14520	503,87																										517,65	504,3
		14580	504,05																										517,97	504,3
		14592		2,075	19,652	19,662	21,726	21,738	21,525	21,556	21,58	21,576	21,512	21,618	21,716	21,657	21,592			21,452	19,669	19,661	19,66
		14640	504,13																										517,97	504,3
		14688		2,092	19,652	19,661	21,744	21,752	21,557	21,564	21,588	21,58	21,537	21,654	21,735	21,661	21,610					19,657	19,661
		14700	503,92															9,27											517,97	504,3
		14760	504,21																										517,97	504,3
		14784		2,141	19,648	19,66	21,792	21,798	21,576	21,586	21,64	21,639	21,547	21,657	21,762	21,692	21,637			21,482	19,671	19,659	19,661
		14820	504,14																										517,97	504,3
		14880	505,52	2,163	19,65	19,66	21,819	21,817	21,602	21,618	21,654	21,685	21,589	21,697	21,79	21,719	21,669					19,656	19,659						517,97	504,3
		14940	505,06																										517,97	504,3
		14976		2,182	19,652	19,66	21,832	21,844	21,609	21,621	21,651	21,698	21,597	21,737	21,815	21,755	21,685			21,584	19,671	19,659	19,66
		15000	505,19															9,27	0					-1,36	-1,63	-0,39	-0,12	-0,6	517,97	504,3	129,01
		15060	504,59																										517,6	504,3
		15072		2,222	19,649	19,659	21,878	21,875	21,681	21,635	21,653	21,756	21,623	21,778	21,849	21,785	21,720					19,658	19,661
		15120	504,17																										517,6	504,3
		15168		2,254	19,649	19,659	21,909	21,908	21,67	21,694	21,758	21,775	21,649	21,8	21,878	21,812	21,755			21,639	19,667	19,662	19,661
		15180	503,85																										517,6	504,3
		15240	502,39																										517,6	504,3
		15264		2,273	19,651	19,662	21,926	21,932	21,719	21,749	21,768	21,813	21,661	21,836	21,907	21,842	21,787					19,66	19,656
		15300	504,22															9,26											518,12	504,3
		15360	505,59	2,317	19,649	19,661	21,969	21,976	21,767	21,792	21,815	21,809	21,681	21,858	21,943	21,879	21,818			21,714	19,674	19,658	19,658						518,12	504,3
		15420	505,01																										518,12	504,3
		15456		2,347	19,648	19,658	22,002	21,998	21,811	21,847	21,802	21,89	21,733	21,883	21,973	21,902	21,855					19,659	19,661
		15480	505,38																										518,12	504,3
		15540	504,2																										517,65	504,3
		15552		2,376	19,647	19,657	22,03	22,027	21,853	21,831	21,907	21,844	21,763	21,799	22	21,936	21,867			21,791	19,684	19,66	19,661
		15600	504,91															9,25	0					-1,34	-1,6	-0,37	-0,1	-0,58	517,65	504,3	128,85
		15648		2,401	19,648	19,655	22,05	22,055	21,841	21,872	21,861	21,91	21,813	21,864	22,137	21,962	21,908					19,658	19,662
		15660	504																										517,65	504,3
		15720	504,18																										517,65	504,3
		15744		2,425	19,654	19,656	22,079	22,081	21,862	21,911	21,943	21,919	21,861	21,937	22,052	21,984	21,934			21,801	19,677	19,656	19,66
		15780	504,14																										517,65	504,3
		15840	503,86	2,450	19,65	19,654	22,101	22,102	21,932	21,884	21,937	21,946	21,895	21,913	22,133	22,033	21,959					19,652	19,659						517,65	504,3
		15900	504,06															9,25											517,65	504,3
		15936		2,489	19,647	19,658	22,141	22,142	21,959	21,956	21,996	22,002	21,918	21,925	22,141	22,102	22,000			21,837	19,675	19,651	19,659
		15960	503,57																										517,65	504,3
		16020	503,88																										517,65	504,3
		16032		2,519	19,646	19,656	22,171	22,169	21,974	22,016	22,018	22,029	21,936	21,924	22,156	22,069	22,015					19,657	19,659
		16080	503,63																										517,65	504,3
		16128		2,540	19,646	19,657	22,189	22,195	22,012	22	22,041	22,044	21,965	21,946	22,176	22,111	22,037			21,916	19,675	19,659	19,66
		16140	505,03																										517,65	504,3
		16200	504,17															9,25	0					-1,35	-1,61	-0,37	-0,09	-0,58	517,65	504,3	129,05
		16224		2,571	19,647	19,654	22,223	22,219	22,046	22,046	22,044	22,08	22,003	21,994	22,2	22,136	22,069					19,657	19,656
		16260	504,21																										517,65	504,3
		16320	503,65	2,608	19,645	19,655	22,255	22,26	22,072	22,065	22,106	22,105	22,049	22,099	22,224	22,156	22,110			21,961	19,681	19,655	19,658						517,65	504,3
		16380	503,67																										517,65	504,3
		16416		2,631	19,646	19,654	22,28	22,282	22,092	22,087	22,134	22,144	22,058	22,101	22,258	22,198	22,134					19,657	19,66
		16440	504,33																										517,65	504,3
		16500	504															9,25											517,65	504,3
		16512		2,652	19,645	19,657	22,303	22,304	22,125	22,126	22,156	22,14	22,072	22,078	22,283	22,233	22,152			22,011	19,678	19,659	19,658
		16560	503,44																										517,65	504,3
		16608		2,695	19,646	19,655	22,347	22,344	22,156	22,133	22,192	22,205	22,112	22,11	22,31	22,244	22,183					19,657	19,658
		16620	504,54																										517,65	504,3
		16680	504,52																										517,65	504,3
		16704		2,724	19,645	19,655	22,373	22,375	22,173	22,175	22,224	22,209	22,159	22,151	22,342	22,284	22,215			22,096	19,677	19,658	19,66
		16740	503,84																										517,65	504,3
		16800	504,39	2,745	19,644	19,655	22,391	22,398	22,186	22,176	22,232	22,253	22,22	22,171	22,367	22,297	22,238	9,24	0			19,656	19,661	-1,4	-1,66	-0,4	-0,15	-0,63	517,65	504,3	129,25
		16860	503,74																										517,65	504,3
		16896		2,754	19,646	19,655	22,405	22,405	22,198	22,218	22,266	22,245	22,245	22,202	22,396	22,352	22,265			22,175	19,678	19,658	19,662
		16920	504,69																										517,65	504,3
		16980	505,44																										517,65	504,3
		16992		2,798	19,646	19,655	22,447	22,451	22,278	22,263	22,27	22,262	22,27	22,333	22,419	22,37	22,308					19,658	19,661
		17040	505,39																										517,65	504,3
		17088		2,829	19,645	19,654	22,478	22,479	22,319	22,31	22,32	22,325	22,273	22,364	22,447	22,399	22,345			22,229	19,676	19,663	19,666
		17100	505,3															9,24											517,13	504,3
		17160	504,24																										517,13	504,3
		17184		2,852	19,646	19,656	22,506	22,501	22,342	22,332	22,356	22,351	22,292	22,388	22,477	22,422	22,370					19,663	19,667
		17220	504,88																										516,7	504,3
		17280	504,04	2,888	19,646	19,653	22,535	22,539	22,337	22,36	22,363	22,421	22,33	22,403	22,499	22,439	22,394			22,281	19,679	19,662	19,666						516,7	504,3
		17340	503,79																										516,7	504,3
		17376		2,922	19,647	19,656	22,572	22,576	22,363	22,402	22,413	22,444	22,329	22,355	22,536	22,469	22,414					19,665	19,669
		17400	504,11															9,23	0					-1,29	-1,55	-0,33	-0,05	-0,53	516,7	504,3	129,66
		17460	502,78																										516,97	504,3
		17472		2,949	19,645	19,654	22,597	22,599	22,372	22,441	22,434	22,457	22,369	22,41	22,561	22,506	22,444			22,327	19,683	19,664	19,671
		17520	503,31																										516,97	504,3
		17568		2,983	19,646	19,654	22,633	22,633	22,424	22,483	22,475	22,477	22,413	22,4	22,596	22,533	22,475					19,66	19,666
		17580	504,18																										517,49	504,3
		17640	504,27																										517,49	504,3
		17664		3,000	19,646	19,654	22,65	22,65	22,467	22,514	22,536	22,477	22,403	22,46	22,628	22,562	22,506			22,373	19,688	19,659	19,666
		17700	504,95															9,24											517,49	504,3
		17760	504,69	3,021	19,647	19,657	22,672	22,674	22,484	22,467	22,499	22,525	22,451	22,475	22,655	22,595	22,519					19,659	19,664						517,49	504,3
		17820	503,87																										517,49	504,3
		17856		3,065	19,645	19,653	22,713	22,715	22,493	22,501	22,563	22,562	22,484	22,497	22,676	22,629	22,551			22,454	19,69	19,66	19,661
		17880	503,77																										517,49	504,3
		17940	503,49																										517,76	504,3
		17952		3,077	19,647	19,657	22,728	22,73	22,561	22,523	22,579	22,567	22,525	22,545	22,705	22,657	22,583					19,662	19,664
		18000	503,75															9,22	0					-1,38	-1,64	-0,39	-0,13	-0,61	517,76	504,3	129,37
		18048		3,095	19,645	19,655	22,747	22,743	22,564	22,576	22,593	22,578	22,546	22,553	22,73	22,682	22,603			22,511	19,687	19,657	19,66
		18060	503,48																										518,07	504,3
		18120	503,52																										518,07	504,3
		18144		3,142	19,648	19,654	22,794	22,791	22,625	22,611	22,628	22,625	22,581	22,577	22,753	22,707	22,638					19,663	19,66
		18180	505,31																										518,07	504,3
		18240	505,05	3,154	19,644	19,655	22,801	22,806	22,647	22,618	22,642	22,657	22,618	22,601	22,781	22,743	22,663			22,574	19,686	19,656	19,66						518,07	504,3
		18300	505,12															9,22											517,65	504,3
		18336		3,204	19,645	19,654	22,853	22,853	22,676	22,655	22,691	22,722	22,652	22,627	22,814	22,758	22,699					19,659	19,657
		18360	504,45																										517,65	504,3
		18420	503,87																										517,65	504,3
		18432		3,218	19,646	19,654	22,867	22,87	22,672	22,675	22,731	22,699	22,675	22,665	22,842	22,783	22,718			22,625	19,684	19,659	19,66
		18480	505,03																										517,65	504,3
		18528		3,248	19,645	19,654	22,894	22,9	22,716	22,702	22,743	22,745	22,689	22,67	22,866	22,817	22,743					19,66	19,66
		18540	504,38																										517,65	504,3
		18600	504,72															9,22	0					-1,37	-1,63	-0,39	-0,12	-0,61	517,65	504,3	129,28
		18624		3,281	19,644	19,654	22,929	22,931	22,751	22,742	22,766	22,797	22,748	22,731	22,9	22,837	22,784			22,664	19,683	19,66	19,66
		18660	504,22																										517,65	504,3
		18720	503,85	3,310	19,646	19,654	22,957	22,962	22,771	22,771	22,814	22,802	22,788	22,747	22,929	22,872	22,812					19,658	19,661						517,65	504,3
		18780	503,21																										517,65	504,3
		18816		3,318	19,644	19,654	22,964	22,97	22,786	22,777	22,782	22,814	22,777	22,779	22,952	22,914	22,823			22,742	19,687	19,656	19,66
		18840	504,04																										517,65	504,3
		18900	504,26															9,21											518,02	504,3
		18912		3,376	19,642	19,646	23,018	23,022	22,828	22,807	22,842	22,88	22,831	22,829	22,979	22,934	22,866					19,657	19,664
		18960	504,31																										518,02	504,3
		19008		3,401	19,644	19,647	23,045	23,049	22,872	22,854	22,891	22,903	22,844	22,835	23,007	22,948	22,894			22,783	19,689	19,659	19,66
		19020	504,98																										518,02	504,3
		19080	505,28																										518,02	504,3
		19104		3,425	19,646	19,655	23,079	23,072	22,893	22,894	22,952	22,932	22,853	22,841	23,036	22,971	22,922					19,66	19,663
		19140	505,2																										517,54	504,3
		19200	504,61	3,458	19,643	19,651	23,104	23,105	22,921	22,923	22,95	22,968	22,872	22,889	23,071	23,006	22,950	9,21	0	22,834	19,693	19,661	19,665	-1,33	-1,59	-0,35	-0,07	-0,55	517,54	504,3	128,78
		19260	504,34																										517,28	504,3
		19296		3,471	19,646	19,656	23,122	23,123	22,929	22,947	22,951	22,986	22,916	22,903	23,097	23,044	22,972					19,666	19,667
		19320	503,46																										517,28	504,3
		19380	504,26																										517,28	504,3
		19392		3,492	19,639	19,652	23,141	23,134	22,94	22,953	22,992	22,973	22,983	22,914	23,119	23,055	22,991			22,879	19,694	19,661	19,66
		19440	503,71																										517,28	504,3
		19488		3,532	19,636	19,657	23,176	23,182	23,018	22,963	23,014	23,009	23,003	22,986	23,141	23,095	23,029					19,672	19,671
		19500	503,46															9,20											517,6	504,3
		19560	503,31																										517,6	504,3
		19584		3,551	19,644	19,656	23,197	23,205	23,034	23,008	23,04	23,065	23,01	22,992	23,172	23,132	23,057			22,948	19,682	19,664	19,66
		19620	503,25																										517,97	504,3
		19680	503,19	3,593	19,642	19,656	23,24	23,245	23,068	23,049	23,083	23,11	23,018	23,018	23,202	23,156	23,088					19,66	19,671						517,97	504,3
		19740	504,6																										518,49	504,3
		19776		3,614	19,649	19,657	23,267	23,267	23,087	23,074	23,117	23,104	23,052	23,091	23,234	23,176	23,117			23,011	19,691	19,663	19,665
		19800	504,56															9,21	0					-1,35	-1,62	-0,37	-0,11	-0,58	518,49	504,3	128,85
		19860	505,36																										518,49	504,3
		19872		3,638	19,641	19,656	23,283	23,289	23,092	23,108	23,148	23,156	23,067	23,125	23,258	23,201	23,144					19,662	19,674
		19920	505,32																										518,49	504,3
		19968		3,676	19,643	19,654	23,323	23,326	23,121	23,102	23,158	23,2	23,097	23,123	23,285	23,227	23,164			23,042	19,687	19,665	19,669
		19980	504,8																										517,97	504,3
		20040	504,63																										517,97	504,3
		20064		3,696	19,643	19,653	23,344	23,344	23,135	23,129	23,189	23,183	23,122	23,127	23,309	23,259	23,182					19,67	19,674
		20100	504,12															9,20											517,7	504,3
		20160	504,97	3,724	19,644	19,655	23,374	23,372	23,173	23,187	23,197	23,251	23,174	23,145	23,343	23,29	23,220			23,099	19,693	19,668	19,671						517,7	504,3
		20220	504,81																										517,28	504,3
		20256		3,758	19,643	19,652	23,404	23,408	23,234	23,214	23,264	23,272	23,206	23,199	23,37	23,316	23,259					19,669	19,672
		20280	504,55																										517,28	504,3
		20340	504,04																										517,02	504,3
		20352		3,784	19,644	19,653	23,432	23,432	23,253	23,264	23,309	23,259	23,234	23,198	23,401	23,35	23,283			23,161	19,692	19,668	19,668
		20400	504,63															9,19	0					-1,43	-1,7	-0,43	-0,19	-0,67	517,02	504,3	129,85
		20448		3,814	19,643	19,652	23,455	23,467	23,264	23,244	23,268	23,344	23,235	23,237	23,428	23,389	23,301					19,658	19,66
		20460	503,8																										517,02	504,3
		20520	503,57																										517,02	504,3
		20544		3,830	19,642	19,653	23,482	23,472	23,294	23,284	23,334	23,334	23,262	23,254	23,455	23,407	23,328			23,215	19,686	19,655	19,656
		20580	503,94																										517,34	504,3
		20640	503,97	3,860	19,643	19,653	23,508	23,508	23,337	23,307	23,337	23,38	23,294	23,288	23,478	23,382	23,350					19,657	19,658						517,34	504,3
		20700	504,08															9,19											517,34	504,3
		20736		3,897	19,642	19,654	23,541	23,548	23,37	23,348	23,421	23,39	23,338	23,304	23,508	23,437	23,389			23,263	19,689	19,655	19,653
		20760	503,83																										517,34	504,3
		20820	505,14																										517,34	504,3
		20832		3,907	19,645	19,654	23,561	23,552	23,359	23,366	23,413	23,401	23,358	23,366	23,529	23,472	23,408					19,653	19,656
		20880	502,96																										517,34	504,3
		20928		3,939	19,64	19,652	23,587	23,584	23,427	23,389	23,414	23,426	23,373	23,488	23,562	23,5	23,447			23,324	19,692	19,654	19,659
		20940	503,48																										517,34	504,3
		21000	503,68															9,19	0					-1,4	-1,66	-0,41	-0,16	-0,64	517,34	504,3	129,95
		21024		3,957	19,646	19,652	23,608	23,604	23,425	23,411	23,458	23,447	23,386	23,507	23,582	23,491	23,463					19,656	19,658
		21060	504,04																										517,6	504,3
		21120	504,26	3,988	19,643	19,652	23,632	23,638	23,439	23,438	23,461	23,514	23,422	23,525	23,606	23,512	23,490			23,376	19,69	19,657	19,658						517,6	504,3
		21180	502,88																										517,6	504,3
		21216		4,007	19,644	19,652	23,651	23,659	23,439	23,451	23,512	23,507	23,465	23,562	23,632	23,558	23,516					19,657	19,656
		21240	503,08																										517,6	504,3
		21300	503,76															9,18											518,28	504,3
		21312		4,039	19,644	19,653	23,686	23,689	23,449	23,51	23,522	23,564	23,49	23,583	23,655	23,565	23,542			23,474	19,689	19,659	19,665
		21360	504,65																										518,28	504,3
		21408		4,072	19,643	19,652	23,719	23,719	23,517	23,5	23,539	23,613	23,518	23,615	23,683	23,603	23,573					19,664	19,666
		21420	504,12																										518,28	504,3
		21480	503,89																										518,28	504,3
		21504		4,098	19,644	19,652	23,742	23,75	23,537	23,503	23,572	23,643	23,545	23,639	23,709	23,64	23,598			23,527	19,691	19,667	19,668
		21540	504,44																										518,28	504,3
		21600	504,77	4,130	19,645	19,652	23,774	23,782	23,593	23,607	23,621	23,663	23,553	23,646	23,737	23,666	23,636	9,18	0			19,663	19,675	-1,37	-1,64	-0,39	-0,13	-0,62	518,28	504,3	129,88
		21660	504,26																										518,28	504,3
		21696		4,159	19,643	19,653	23,808	23,805	23,601	23,606	23,661	23,655	23,587	23,678	23,762	23,702	23,656			23,537	19,694	19,667	19,669
		21720	504,02																										518,28	504,3
		21780	504,31																										518,28	504,3
		21792		4,190	19,642	19,654	23,833	23,843	23,592	23,66	23,684	23,707	23,638	23,662	23,794	23,729	23,683					19,665	19,667
		21840	504,35																										518,28	504,3
		21888		4,215	19,642	19,649	23,857	23,864	23,636	23,684	23,727	23,721	23,623	23,719	23,828	23,759	23,712			23,59	19,695	19,664	19,661
		21900	504,9															9,18											518,28	504,3
		21960	504,79																										518,28	504,3
		21984		4,236	19,646	19,654	23,882	23,889	23,692	23,766	23,758	23,74	23,66	23,728	23,852	23,785	23,748					19,665	19,663
		22020	504,19																										517,97	504,3
		22080	504,61	4,246	19,644	19,653	23,895	23,895	23,711	23,709	23,731	23,756	23,684	23,705	23,871	23,822	23,749			23,679	19,693	19,663	19,674						517,97	504,3
		22140	504,8																										517,97	504,3
		22176		4,279	19,644	19,654	23,927	23,929	23,75	23,738	23,756	23,777	23,709	23,747	23,902	23,841	23,778					19,666	19,666
		22200	504,96															9,18	0					-1,38	-1,64	-0,39	-0,13	-0,61	517,97	504,3	129,9
		22260	504,23																										517,65	504,3
		22272		4,312	19,644	19,654	23,958	23,963	23,794	23,775	23,834	23,813	23,722	23,838	23,926	23,873	23,822			23,739	19,695	19,665	19,672
		22320	504,1																										517,65	504,3
		22368		4,338	19,644	19,655	23,985	23,99	23,805	23,796	23,814	23,871	23,751	23,865	23,952	23,887	23,843					19,666	19,669
		22380	504,22																										517,65	504,3
		22440	503,61																										517,65	504,3
		22464		4,374	19,644	19,655	24,019	24,028	23,835	23,82	23,882	23,894	23,784	23,851	23,982	23,919	23,871			23,784	19,692	19,665	19,669
		22500	503															9,17											517,65	504,3
		22560	502,88	4,396	19,644	19,651	24,045	24,043	23,869	23,853	23,889	23,905	23,802	23,807	24,161	23,94	23,903					19,663	19,668						517,65	504,3
		22620	502,46																										518,33	504,3
		22656		4,422	19,643	19,655	24,07	24,073	23,896	23,923	23,905	23,96	23,834	23,862	24,149	23,974	23,938			23,787	19,684	19,664	19,666
		22680	503,09																										518,33	504,3
		22740	503,13																										518,91	504,3
		22752		4,450	19,645	19,654	24,101	24,098	23,917	23,924	23,968	23,942	23,855	23,835	24,145	24,005	23,949					19,658	19,669
		22800	504,59															9,16	0					-1,35	-1,61	-0,37	-0,09	-0,58	518,91	504,3	129,88
		22848		4,474	19,644	19,657	24,122	24,127	23,947	23,939	23,976	23,987	23,912	23,887	24,146	24,127	23,990			23,81	19,69	19,664	19,662
		22860	504,79																										518,91	504,3
		22920	504,98																										518,91	504,3
		22944		4,492	19,644	19,653	24,138	24,142	23,981	23,954	23,987	23,993	23,944	23,92	24,15	24,059	23,998					19,66	19,667
		22980	505,1																										518,91	504,3
		23040	505,33	4,512	19,645	19,654	24,161	24,161	23,996	23,978	24	24,023	23,97	23,947	24,159	24,092	24,021			23,926	19,684	19,662	19,665						518,91	504,3
		23100	506,22															9,16											518,33	504,3
		23136		4,545	19,645	19,655	24,19	24,201	24,021	24,004	24,034	24,082	23,994	23,981	24,172	24,123	24,051					19,661	19,666
		23160	505,07																										518,33	504,3
		23220	503,78																										517,76	504,3
		23232		4,558	19,649	19,657	24,212	24,211	24,037	24,048	24,069	24,044	24,021	24,06	24,194	24,131	24,076			23,944	19,689	19,661	19,667
		23280	504,17																										517,76	504,3
		23328		4,597	19,649	19,656	24,249	24,249	24,08	24,045	24,079	24,111	24,044	24,04	24,215	24,156	24,096					19,662	19,665
		23340	504,91																										517,76	504,3
		23400	504,16															9,16	0					-1,37	-1,64	-0,39	-0,13	-0,6	517,76	504,3	129,82
		23424		4,618	19,653	19,653	24,267	24,276	24,09	24,086	24,14	24,124	24,075	24,071	24,236	24,186	24,126			23,994	19,69	19,665	19,66
		23460	504,77																										517,76	504,3
		23520	504,34	4,651	19,648	19,658	24,301	24,308	24,119	24,143	24,168	24,181	24,072	24,071	24,264	24,212	24,154					19,665	19,665						517,76	504,3
		23580	504,93																										517,76	504,3
		23616		4,672	19,653	19,657	24,329	24,326	24,154	24,152	24,181	24,182	24,121	24,125	24,291	24,237	24,180			24,073	19,691	19,664	19,667
		23640	503,36																										517,76	504,3
		23700	504,74															9,16											517,76	504,3
		23712		4,694	19,653	19,658	24,346	24,354	24,165	24,196	24,198	24,198	24,134	24,189	24,315	24,274	24,209					19,661	19,666
		23760	503,89																										517,76	504,3
		23808		4,716	19,649	19,659	24,372	24,368	24,183	24,168	24,207	24,241	24,142	24,217	24,339	24,285	24,223			24,141	19,69	19,663	19,664
		23820	503,89																										517,76	504,3
		23880	503,79																										517,76	504,3
		23904		4,753	19,655	19,662	24,41	24,413	24,22	24,227	24,269	24,281	24,176	24,177	24,364	24,32	24,254					19,663	19,661
		23940	504,25																										517,76	504,3
		24000	503,89	4,776	19,653	19,661	24,43	24,437	24,29	24,266	24,271	24,3	24,209	24,205	24,395	24,339	24,284	9,15	0	24,131	19,694	19,666	19,663	-1,35	-1,62	-0,37	-0,11	-0,59	517,76	504,3	129,81
		24060	504,51																										517,76	504,3
		24096		4,802	19,654	19,663	24,457	24,463	24,293	24,317	24,335	24,299	24,235	24,247	24,424	24,368	24,315					19,662	19,662
		24120	504,26																										517,76	504,3
		24180	504,93																										517,76	504,3
		24192		4,820	19,654	19,665	24,475	24,483	24,293	24,303	24,317	24,341	24,266	24,273	24,442	24,392	24,328			24,193	19,692	19,662	19,659
		24240	506,11																										517,76	504,3
		24288		4,837	19,653	19,667	24,495	24,499	24,304	24,324	24,368	24,324	24,282	24,322	24,47	24,416	24,351					19,661	19,663
		24300	505,2															9,15											517,28	504,3
		24360	505,17																										517,28	504,3
		24384		4,856	19,654	19,664	24,516	24,514	24,341	24,327	24,356	24,368	24,333	24,387	24,49	24,442	24,380			24,262	19,692	19,661	19,667
		24420	504,16																										516,81	504,3
		24480	503,48	4,891	19,653	19,662	24,547	24,549	24,348	24,37	24,417	24,406	24,339	24,4	24,516	24,472	24,408					19,667	19,669						516,81	504,3
		24540	504,2																										516,81	504,3
		24576		4,922	19,653	19,661	24,576	24,582	24,406	24,384	24,442	24,436	24,364	24,466	24,538	24,491	24,441			24,327	19,694	19,662	19,668
		24600	503,57															9,15	0					-1,35	-1,61	-0,37	-0,1	-0,58	516,81	504,3	129,8
		24660	503,51																										516,81	504,3
		24672		4,948	19,656	19,662	24,607	24,606	24,413	24,418	24,47	24,461	24,382	24,462	24,564	24,512	24,460					19,665	19,668
		24720	503,69																										516,81	504,3
		24768		4,971	19,65	19,663	24,624	24,63	24,421	24,446	24,471	24,508	24,411	24,518	24,592	24,529	24,487			24,346	19,702	19,667	19,667
		24780	503,29																										517,18	504,3
		24840	502,99																										517,18	504,3
		24864		4,997	19,654	19,662	24,654	24,656	24,448	24,518	24,512	24,549	24,419	24,508	24,616	24,552	24,515					19,664	19,66
		24900	503,8															9,15											517,7	504,3
		24960	503,45	5,033	19,652	19,661	24,685	24,694	24,478	24,504	24,532	24,572	24,447	24,461	24,645	24,588	24,528			24,379	19,705	19,665	19,66						517,7	504,3
		25020	504,27																										517,7	504,3
		25056		5,051	19,652	19,661	24,707	24,709	24,521	24,53	24,58	24,564	24,475	24,508	24,67	24,616	24,558					19,664	19,666
		25080	504,08																										517,7	504,3
		25140	503,94																										517,7	504,3
		25152		5,074	19,65	19,662	24,725	24,735	24,527	24,575	24,566	24,629	24,517	24,5	24,695	24,645	24,582			24,45	19,701	19,665	19,664
		25200	503,59															9,14	0					-1,37	-1,64	-0,39	-0,12	-0,61	517,7	504,3	130,16
		25248		5,107	19,65	19,663	24,761	24,767	24,551	24,575	24,583	24,645	24,556	24,535	24,722	24,68	24,606					19,665	19,661
		25260	502,88																										517,97	504,3
		25320	504,6																										517,97	504,3
		25344		5,126	19,648	19,663	24,779	24,785	24,602	24,609	24,652	24,614	24,594	24,571	24,751	24,71	24,638			24,518	19,698	19,665	19,663
		25380	503,96																										517,97	504,3
		25440	504,9	5,139	19,651	19,657	24,79	24,797	24,624	24,631	24,631	24,642	24,627	24,608	24,771	24,72	24,657					19,664	19,666						517,97	504,3
		25500	505,1															9,14											517,97	504,3
		25536		5,174	19,65	19,661	24,829	24,83	24,681	24,668	24,689	24,687	24,658	24,659	24,79	24,689	24,690			24,575	19,7	19,664	19,667
		25560	504,22																										517,97	504,3
		25620	504,89																										517,97	504,3
		25632		5,190	19,648	19,658	24,844	24,843	24,686	24,681	24,698	24,721	24,675	24,765	24,82	24,701	24,718					19,664	19,666
		25680	505,06																										517,97	504,3
		25728		5,213	19,648	19,657	24,863	24,867	24,684	24,687	24,724	24,718	24,716	24,782	24,841	24,739	24,736			24,658	19,702	19,664	19,665
		25740	504,89																										517,54	504,3
		25800	504,82															9,13	0					-1,44	-1,71	-0,44	-0,2	-0,68	517,54	504,3	130,4
		25824		5,237	19,652	19,657	24,886	24,897	24,698	24,704	24,728	24,756	24,761	24,805	24,858	24,783	24,762					19,664	19,664
		25860	505,61																										517,23	504,3
		25920	504,48	5,261	19,649	19,658	24,915	24,914	24,72	24,712	24,744	24,798	24,782	24,823	24,882	24,816	24,785			24,716	19,703	19,663	19,665						517,23	504,3
		25980	503,87																										516,97	504,3
		26016		5,294	19,65	19,657	24,945	24,95	24,747	24,749	24,799	24,828	24,775	24,847	24,907	24,846	24,812					19,665	19,666
		26040	504,54																										516,97	504,3
		26100	503,77															9,14											516,97	504,3
		26112		5,322	19,648	19,658	24,971	24,979	24,781	24,781	24,829	24,85	24,785	24,873	24,928	24,859	24,836			24,757	19,703	19,666	19,665
		26160	503,57																										516,97	504,3
		26208		5,350	19,646	19,657	25,001	25,003	24,789	24,813	24,856	24,889	24,831	24,892	24,96	24,876	24,863					19,663	19,667
		26220	504,57																										516,97	504,3
		26280	504,19																										516,97	504,3
		26304		5,382	19,648	19,66	25,035	25,037	24,815	24,85	24,867	24,913	24,83	24,911	24,986	24,912	24,885			24,783	19,702	19,665	19,666
		26340	504,26																										516,97	504,3
		26400	504,3	5,402	19,647	19,658	25,051	25,058	24,838	24,862	24,92	24,918	24,868	24,941	25,015	24,959	24,915	9,13	0			19,663	19,666	-1,35	-1,62	-0,37	-0,11	-0,59	516,97	504,3	130,44
		26460	504,57																										516,97	504,3
		26496		5,419	19,646	19,657	25,069	25,073	24,855	24,879	24,914	24,956	24,89	24,964	25,039	24,978	24,934			24,836	19,702	19,665	19,668
		26520	504,68																										516,97	504,3
		26580	504,13																										516,97	504,3
		26592		5,457	19,649	19,658	25,104	25,117	24,909	24,92	24,974	24,979	24,896	24,997	25,067	25,008	24,969					19,665	19,667
		26640	503,52																										516,97	504,3
		26688		5,478	19,648	19,655	25,124	25,135	24,948	24,999	24,986	24,992	24,913	25,01	25,087	25,026	24,995			24,87	19,698	19,664	19,667
		26700	503,79															9,12											516,97	504,3
		26760	504,19																										516,97	504,3
		26784		5,509	19,645	19,656	25,159	25,16	24,971	24,999	25,03	25,012	24,917	25,026	25,117	25,054	25,016					19,663	19,667
		26820	505,5																										516,97	504,3
		26880	504,75	5,526	19,646	19,657	25,178	25,178	24,971	25,053	25,036	25,047	24,963	25,06	25,143	25,091	25,046			24,911	19,697	19,665	19,668						516,97	504,3
		26940	505,61																										516,65	504,3
		26976		5,555	19,649	19,656	25,208	25,207	24,983	25,034	25,092	25,058	24,97	25,079	25,164	25,108	25,061					19,666	19,667
		27000	504,1															9,12	0					-1,36	-1,61	-0,38	-0,11	-0,6	516,65	504,3	129,92
		27060	501,33																										516,65	504,3
		27072		5,579	19,648	19,657	25,227	25,235	25,025	25,067	25,064	25,12	25,005	25,114	25,19	25,143	25,091			24,941	19,7	19,66	19,672
		27120	500,94																										516,65	504,3
		27168		5,600	19,648	19,657	25,25	25,255	25,057	25,088	25,129	25,102	25,034	25,114	25,219	25,159	25,113					19,666	19,667
		27180	501,03																										518,33	504,3
		27240	502,14																										518,33	504,3
		27264		5,619	19,645	19,657	25,273	25,267	25,054	25,114	25,123	25,145	25,074	25,08	25,238	25,184	25,126			24,987	19,7	19,663	19,668
		27300	503,66															9,10											519,65	504,3
		27360	503,38	5,635	19,649	19,655	25,285	25,289	25,071	25,104	25,158	25,168	25,089	25,171	25,262	25,209	25,154					19,664	19,667						519,65	504,3
		27420	504,41																										520,06	504,3
		27456		5,675	19,649	19,658	25,327	25,331	25,111	25,155	25,174	25,21	25,101	25,203	25,285	25,229	25,184			25,075	19,704	19,662	19,665
		27480	504,35																										520,06	504,3
		27540	503,92																										520,06	504,3
		27552		5,699	19,649	19,656	25,347	25,355	25,161	25,174	25,202	25,233	25,151	25,237	25,306	25,254	25,215					19,663	19,665
		27600	504,06															9,10	0					-1,32	-1,59	-0,35	-0,07	-0,55	520,06	504,3	127,48
		27648		5,730	19,645	19,658	25,381	25,382	25,206	25,209	25,236	25,225	25,17	25,263	25,336	25,28	25,241			25,078	19,7	19,662	19,666
		27660	503,69																										520,06	504,3
		27720	503,84																										520,06	504,3
		27744		5,752	19,645	19,656	25,401	25,404	25,198	25,254	25,257	25,271	25,183	25,268	25,353	25,31	25,262					19,66	19,674
		27780	503,73																										520,06	504,3
		27840	504,1	5,775	19,648	19,657	25,427	25,429	25,21	25,265	25,274	25,31	25,199	25,259	25,384	25,325	25,278			25,197	19,704	19,658	19,659						520,06	504,3
		27900	503,93															9,10											520,38	504,3
		27936		5,791	19,647	19,654	25,444	25,439	25,234	25,248	25,281	25,309	25,223	25,255	25,405	25,343	25,287					19,657	19,662
		27960	504,13																										520,38	504,3
		28020	503,73																										520,38	504,3
		28032		5,818	19,648	19,659	25,473	25,47	25,289	25,294	25,328	25,333	25,229	25,276	25,429	25,366	25,318			25,247	19,69	19,658	19,661
		28080	504,2																										520,38	504,3
		28128		5,845	19,649	19,654	25,495	25,498	25,331	25,333	25,373	25,36	25,252	25,302	25,456	25,413	25,353					19,662	19,66
		28140	504,4																										520,38	504,3
		28200	504,39															9,10	0					-1,37	-1,64	-0,39	-0,12	-0,61	520,38	504,3	127,47
		28224		5,867	19,647	19,657	25,515	25,523	25,354	25,35	25,371	25,368	25,305	25,316	25,48	25,425	25,371			25,26	19,687	19,659	19,664
		28260	503,19																										520,38	504,3
		28320	503,77	5,896	19,646	19,656	25,54	25,554	25,371	25,378	25,419	25,391	25,345	25,344	25,502	25,45	25,400					19,659	19,661						520,38	504,3
		28380	503,17																										520,69	504,3
		28416		5,915	19,648	19,657	25,566	25,57	25,402	25,412	25,406	25,424	25,35	25,372	25,519	25,472	25,420			25,308	19,688	19,66	19,664
		28440	503,7																										520,69	504,3
		28500	503,67															9,09											521,17	504,3
		28512		5,938	19,645	19,657	25,586	25,593	25,41	25,428	25,439	25,449	25,392	25,382	25,551	25,503	25,444					19,656	19,663
		28560	504,05																										521,17	504,3
		28608		5,962	19,646	19,658	25,611	25,618	25,446	25,444	25,455	25,497	25,398	25,407	25,574	25,524	25,468			25,338	19,684	19,658	19,661
		28620	506,1																										521,17	504,3
		28680	506,12																										521,17	504,3
		28704		5,983	19,651	19,657	25,636	25,639	25,464	25,465	25,506	25,485	25,435	25,41	25,598	25,554	25,490					19,66	19,662
		28740	506,55																										520,22	504,3
		28800	506,29	6,006	19,645	19,658	25,66	25,655	25,492	25,488	25,51	25,499	25,468	25,459	25,621	25,586	25,515	9,10	0	25,409	19,682	19,659	19,663	-1,38	-1,65	-0,4	-0,14	-0,62	520,22	504,3	129,56
		28860	507,06																										519,17	504,3
		28896		6,042	19,647	19,651	25,69	25,693	25,523	25,514	25,579	25,547	25,498	25,488	25,644	25,604	25,550					19,656	19,663
		28920	506,27																										519,17	504,3
		28980	504,86																										518,23	504,3
		28992		6,068	19,649	19,656	25,718	25,723	25,531	25,558	25,556	25,605	25,52	25,512	25,673	25,615	25,571			25,447	19,686	19,661	19,658
		29040	505,4																										518,23	504,3
		29088		6,083	19,648	19,657	25,737	25,735	25,553	25,55	25,586	25,589	25,566	25,531	25,69	25,6	25,583					19,659	19,656
		29100	504,35															9,09											517,91	504,3
		29160	503,84																										517,91	504,3
		29184		6,092	19,644	19,654	25,737	25,746	25,551	25,571	25,601	25,602	25,57	25,595	25,715	25,67	25,609			25,512	19,676	19,659	19,661
		29220	504,23																										517,91	504,3
		29280	503,83	6,131	19,646	19,652	25,776	25,784	25,565	25,609	25,645	25,623	25,591	25,61	25,739	25,689	25,634					19,662	19,661						517,91	504,3
		29340	503,99																										517,91	504,3
		29376		6,149	19,645	19,655	25,792	25,806	25,606	25,621	25,666	25,664	25,601	25,64	25,758	25,701	25,657			25,56	19,676	19,656	19,661
		29400	503,28															9,09	0					-1,39	-1,65	-0,4	-0,14	-0,62	517,91	504,3	130,05
		29460	504,02																										518,17	504,3
		29472		6,179	19,647	19,659	25,831	25,832	25,636	25,648	25,689	25,708	25,617	25,637	25,786	25,739	25,683					19,66	19,66
		29520	504,34																										518,17	504,3
		29568		6,204	19,647	19,656	25,854	25,856	25,646	25,682	25,699	25,739	25,659	25,653	25,812	25,751	25,705			25,613	19,683	19,66	19,662
		29580	504,39																										518,17	504,3
		29640	505,21																										518,17	504,3
		29664		6,219	19,647	19,658	25,872	25,871	25,683	25,673	25,738	25,731	25,673	25,689	25,833	25,783	25,725					19,66	19,66
		29700	504,64															9,08											518,17	504,3
		29760	504,24	6,249	19,649	19,658	25,898	25,907	25,733	25,716	25,742	25,772	25,697	25,696	25,858	25,808	25,753			25,651	19,681	19,659	19,66						518,17	504,3
		29820	504,24																										518,17	504,3
		29856		6,258	19,649	19,659	25,908	25,917	25,757	25,751	25,773	25,785	25,735	25,718	25,878	25,827	25,778					19,658	19,66
		29880	503,5																										518,17	504,3
		29940	504,34																										518,17	504,3
		29952		6,298	19,651	19,659	25,951	25,954	25,781	25,781	25,797	25,833	25,735	25,739	25,902	25,859	25,803			25,707	19,685	19,657	19,662
		30000	504,49															9,08	0					-1,37	-1,64	-0,39	-0,13	-0,61	518,17	504,3	130,08
		30048		6,315	19,649	19,661	25,967	25,974	25,797	25,795	25,843	25,828	25,766	25,764	25,933	25,89	25,827					19,659	19,658
		30060	504,91																										518,17	504,3
		30120	505,16																										518,17	504,3
		30144		6,345	19,651	19,662	25,995	26,008	25,818	25,858	25,833	25,892	25,787	25,775	25,949	25,912	25,853			25,754	19,689	19,657	19,66
		30180	504,93																										517,86	504,3
		30240	504,38	6,359	19,656	19,662	26,019	26,016	25,859	25,853	25,899	25,859	25,797	25,801	25,974	25,885	25,866					19,66	19,657						517,86	504,3
		30300	503,71															9,08											517,54	504,3
		30336		6,383	19,653	19,661	26,04	26,041	25,861	25,86	25,874	25,909	25,854	25,904	26,186	25,93	25,922			25,771	19,687	19,662	19,661
		30360	503,56																										517,54	504,3
		30420	503,67																										517,54	504,3
		30432		6,394	19,652	19,66	26,051	26,048	25,87	25,889	25,916	25,887	25,862	25,958	26,173	25,951	25,938					19,661	19,665
		30480	503,91																										517,54	504,3
		30528		6,414	19,658	19,66	26,064	26,083	25,891	25,893	25,925	25,934	25,875	25,99	26,166	25,957	25,954			25,879	19,683	19,659	19,66
		30540	503,2																										517,91	504,3
		30600	504,2															9,08	0					-1,34	-1,6	-0,36	-0,08	-0,56	517,91	504,3	130,11
		30624		6,444	19,653	19,664	26,103	26,103	25,903	25,908	25,96	25,973	25,897	26,009	26,16	25,973	25,973					19,655	19,66
		30660	503,56																										518,17	504,3
		30720	503,45	6,457	19,654	19,664	26,114	26,118	25,912	25,933	25,978	25,986	25,962	26,02	26,158	25,975	25,990			25,938	19,687	19,656	19,658						518,17	504,3
		30780	503,68																										518,6	504,3
		30816		6,479	19,655	19,663	26,132	26,144	25,92	25,946	26,013	26,013	26,008	26,051	26,106	26,026	26,010					19,659	19,66
		30840	504,57																										518,6	504,3
		30900	504,63															9,06											518,6	504,3
		30912		6,502	19,655	19,662	26,163	26,158	25,957	25,966	26,029	26,027	26,022	26,059	26,162	26,067	26,036			25,968	19,68	19,658	19,655
		30960	503,75																										518,6	504,3
		31008		6,526	19,657	19,662	26,184	26,188	25,966	25,99	26,049	26,068	26,038	26,089	26,172	26,095	26,058					19,657	19,657
		31020	504,76																										518,6	504,3
		31080	505,57																										518,6	504,3
		31104		6,555	19,653	19,663	26,211	26,215	25,978	26,015	26,062	26,104	26,047	26,127	26,187	26,127	26,081			25,997	19,681	19,653	19,656
		31140	505,37																										518,28	504,3
		31200	504,38	6,585	19,656	19,665	26,244	26,246	26,034	26,058	26,108	26,114	26,074	26,142	26,205	26,137	26,109	9,06	0			19,657	19,661	-1,37	-1,63	-0,39	-0,12	-0,61	518,28	504,3	129,95
		31260	503,97																										518,28	504,3
		31296		6,604	19,656	19,667	26,263	26,268	26,064	26,086	26,116	26,121	26,081	26,155	26,225	26,164	26,126			26,046	19,682	19,657	19,66
		31320	503,83																										518,28	504,3
		31380	503,83																										518,28	504,3
		31392		6,624	19,655	19,665	26,283	26,285	26,077	26,104	26,145	26,163	26,093	26,182	26,248	26,179	26,149					19,658	19,655
		31440	503,9																										518,28	504,3
		31488		6,655	19,656	19,665	26,313	26,318	26,11	26,13	26,169	26,187	26,137	26,176	26,266	26,211	26,173			26,062	19,68	19,655	19,658
		31500	503,5															9,06											518,28	504,3
		31560	503,72																										518,28	504,3
		31584		6,671	19,655	19,664	26,329	26,331	26,116	26,156	26,206	26,208	26,131	26,17	26,289	26,239	26,189					19,655	19,659
		31620	503,95																										518,28	504,3
		31680	503,4	6,699	19,653	19,663	26,359	26,355	26,142	26,215	26,24	26,212	26,16	26,168	26,312	26,259	26,213			26,101	19,679	19,656	19,659						518,28	504,3
		31740	503,58																										518,54	504,3
		31776		6,722	19,653	19,663	26,377	26,383	26,167	26,231	26,241	26,26	26,189	26,231	26,335	26,277	26,241					19,657	19,657
		31800	503,63															9,06	0					-1,35	-1,61	-0,37	-0,17	-0,65	518,54	504,3	129,7
		31860	503,91																										518,96	504,3
		31872		6,748	19,652	19,662	26,405	26,406	26,246	26,3	26,279	26,274	26,193	26,285	26,355	26,301	26,279			26,12	19,68	19,654	19,658
		31920	504,2																										518,96	504,3
		31968		6,773	19,652	19,662	26,432	26,428	26,266	26,315	26,281	26,318	26,209	26,285	26,384	26,321	26,297					19,654	19,656
		31980	505,7																										518,96	504,3
		32040	505,52																										518,96	504,3
		32064		6,787	19,651	19,661	26,44	26,446	26,274	26,287	26,304	26,298	26,249	26,31	26,405	26,361	26,311			26,174	19,68	19,654	19,656
		32100	504,96															9,04											518,44	504,3
		32160	504,55	6,809	19,651	19,66	26,464	26,464	26,276	26,282	26,31	26,343	26,263	26,305	26,424	26,366	26,321					19,653	19,653						518,44	504,3
		32220	504,26																										518,17	504,3
		32256		6,836	19,649	19,659	26,487	26,492	26,293	26,305	26,356	26,375	26,284	26,365	26,445	26,402	26,353			26,263	19,68	19,65	19,654
		32280	504,27																										518,17	504,3
		32340	504,26																										518,17	504,3
		32352		6,863	19,65	19,659	26,514	26,52	26,321	26,349	26,386	26,386	26,297	26,388	26,472	26,408	26,376					19,651	19,652
		32400	503,62															9,05	0					-1,4	-1,66	-0,41	-0,14	-0,63	518,17	504,3	129,7
		32448		6,885	19,648	19,661	26,536	26,544	26,376	26,406	26,42	26,395	26,325	26,431	26,493	26,438	26,411			26,301	19,68	19,649	19,655
		32460	504,64																										518,17	504,3
		32520	504,79																										518,17	504,3
		32544		6,892	19,648	19,658	26,547	26,543	26,389	26,44	26,394	26,41	26,332	26,448	26,516	26,464	26,424					19,656	19,651
		32580	504,28																										518,17	504,3
		32640	504,42	6,922	19,649	19,657	26,576	26,573	26,393	26,422	26,414	26,455	26,347	26,458	26,534	26,49	26,439			26,337	19,677	19,649	19,652						518,17	504,3
		32700	503,64															9,04											518,17	504,3
		32736		6,951	19,647	19,66	26,601	26,608	26,415	26,438	26,478	26,458	26,393	26,463	26,553	26,504	26,463					19,649	19,652
		32760	504,48																										518,17	504,3
		32820	504,79																										518,17	504,3
		32832		6,967	19,649	19,657	26,617	26,623	26,424	26,476	26,483	26,506	26,41	26,509	26,576	26,521	26,488			26,43	19,673	19,648	19,65
		32880	504,88																										518,17	504,3
		32928		6,993	19,649	19,656	26,643	26,648	26,455	26,494	26,513	26,53	26,425	26,53	26,599	26,543	26,511					19,646	19,649
		32940	505,14																										517,91	504,3
		33000	504,94															9,04	0					-1,37	-1,63	-0,39	-0,12	-0,6	517,91	504,3	130,07
		33024		7,018	19,649	19,659	26,671	26,674	26,485	26,558	26,555	26,541	26,453	26,544	26,622	26,568	26,541			26,411	19,67	19,646	19,649
		33060	503,62																										517,65	504,3
		33120	503,11	7,034	19,65	19,659	26,685	26,691	26,515	26,562	26,541	26,565	26,471	26,576	26,647	26,588	26,558					19,647	19,65						517,65	504,3
		33180	504,43																										518,23	504,3
		33216		7,061	19,65	19,658	26,715	26,714	26,537	26,602	26,554	26,603	26,483	26,568	26,664	26,614	26,578			26,472	19,675	19,645	19,648
		33240	504,2																										518,23	504,3
		33300	504,53															9,03											518,23	504,3
		33312		7,081	19,651	19,656	26,733	26,735	26,563	26,599	26,585	26,621	26,512	26,52	26,687	26,638	26,591					19,646	19,649
		33360	505,19																										518,23	504,3
		33408		7,102	19,654	19,657	26,755	26,76	26,565	26,614	26,605	26,636	26,544	26,54	26,711	26,654	26,609			26,472	19,671	19,645	19,65
		33420	504,26																										517,97	504,3
		33480	505,05																										517,97	504,3
		33504		7,125	19,648	19,661	26,779	26,779	26,589	26,629	26,666	26,643	26,569	26,577	26,733	26,682	26,636					19,647	19,649
		33540	503,31																										517,97	504,3
		33600	502,44	7,147	19,646	19,662	26,8	26,802	26,62	26,646	26,635	26,669	26,586	26,58	26,756	26,71	26,650	9,03	0	26,561	19,671	19,65	19,65	-1,34	-1,6	-0,36	-0,09	-0,56	517,97	504,3	129,06
		33660	503,28																										518,7	504,3
		33696		7,166	19,648	19,657	26,816	26,821	26,643	26,65	26,67	26,708	26,629	26,613	26,779	26,742	26,679					19,647	19,651
		33720	503,21																										518,7	504,3
		33780	502,38																										519,38	504,3
		33792		7,186	19,646	19,657	26,833	26,843	26,687	26,673	26,705	26,706	26,665	26,63	26,798	26,762	26,703			26,576	19,673	19,649	19,647
		33840	503,8																										519,38	504,3
		33888		7,211	19,651	19,656	26,867	26,862	26,692	26,693	26,719	26,757	26,674	26,72	26,819	26,784	26,732					19,648	19,649
		33900	504,01															9,02											519,96	504,3
		33960	504,07																										519,96	504,3
		33984		7,232	19,649	19,659	26,886	26,887	26,714	26,708	26,754	26,74	26,677	26,784	26,841	26,788	26,751			26,641	19,669	19,644	19,646
		34020	504,02																										520,28	504,3
		34080	504,45	7,253	19,647	19,655	26,902	26,906	26,726	26,747	26,769	26,765	26,708	26,8	26,859	26,796	26,771					19,646	19,65						520,28	504,3
		34140	504,66																										520,28	504,3
		34176		7,266	19,643	19,654	26,909	26,919	26,729	26,764	26,779	26,794	26,754	26,811	26,875	26,822	26,791			26,692	19,673	19,647	19,649
		34200	504,6															9,02	0					-1,39	-1,65	-0,4	-0,14	-0,62	520,28	504,3	128,46
		34260	504,21																										520,28	504,3
		34272		7,288	19,645	19,654	26,94	26,936	26,734	26,769	26,785	26,826	26,773	26,831	26,896	26,848	26,808					19,649	19,65
		34320	504,93																										520,28	504,3
		34368		7,317	19,644	19,656	26,967	26,966	26,775	26,768	26,814	26,853	26,816	26,854	26,912	26,87	26,833			26,796	19,669	19,647	19,651
		34380	504,56																										520,28	504,3
		34440	505,01																										520,28	504,3
		34464		7,340	19,645	19,654	26,984	26,994	26,803	26,789	26,821	26,88	26,829	26,872	26,933	26,879	26,851					19,648	19,65
		34500	503,99															9,01											520,28	504,3
		34560	503,23	7,360	19,643	19,653	27,005	27,012	26,816	26,807	26,848	26,915	26,827	26,906	26,96	26,911	26,874			26,823	19,673	19,649	19,652						520,28	504,3
		34620	504,38																										520,69	504,3
		34656		7,383	19,645	19,653	27,032	27,031	26,841	26,848	26,896	26,919	26,856	26,931	26,984	26,925	26,900					19,648	19,649
		34680	504,47																										520,69	504,3
		34740	505,06																										520,69	504,3
		34752		7,408	19,644	19,652	27,054	27,057	26,853	26,869	26,906	26,956	26,867	26,945	27,006	26,95	26,919			26,83	19,676	19,645	19,649
		34800	506,1															9,01	0					-1,37	-1,64	-0,4	-0,13	-0,61	520,69	504,3	128,31
		34848		7,432	19,644	19,651	27,08	27,079	26,899	26,892	26,948	26,963	26,887	26,945	27,025	26,962	26,940					19,646	19,647
		34860	505,25																										520,12	504,3
		34920	503,92																										520,12	504,3
		34944		7,446	19,645	19,652	27,091	27,099	26,92	26,938	26,942	26,973	26,92	26,981	27,051	27,001	26,966			26,902	19,677	19,646	19,651
		34980	502,98																										520,12	504,3
		35040	503,58	7,474	19,645	19,652	27,122	27,123	26,922	26,994	26,986	26,989	26,919	27	27,075	27,018	26,988					19,648	19,65						520,12	504,3
		35100	504,71															9,00											520,43	504,3
		35136		7,497	19,644	19,654	27,145	27,147	26,94	26,954	26,987	27,031	26,926	27,009	27,094	27,043	26,998			26,938	19,677	19,648	19,649
		35160	504,67																										520,43	504,3
		35220	503,92																										520,43	504,3
		35232		7,515	19,644	19,655	27,162	27,167	26,965	27,022	27,021	27,055	26,953	26,973	27,114	27,062	27,021					19,645	19,651
		35280	504,62																										520,43	504,3
		35328		7,539	19,65	19,648	27,189	27,187	27,032	27,073	27,062	27,054	26,966	26,997	27,137	27,083	27,051			26,949	19,681	19,644	19,648
		35340	504,66																										520,43	504,3
		35400	505,31															9,01	0					-1,35	-1,62	-0,39	-0,12	-0,59	520,43	504,3	128,56
		35424		7,557	19,646	19,655	27,208	27,207	27,03	27,09	27,074	27,102	27,015	27,011	27,159	27,109	27,074					19,647	19,648
		35460	505,18																										520,01	504,3
		35520	504,72	7,579	19,646	19,652	27,226	27,231	27,046	27,08	27,076	27,112	27,04	27,002	27,183	27,131	27,084			26,972	19,68	19,647	19,65						520,01	504,3
		35580	504,12																										519,65	504,3
		35616		7,606	19,644	19,653	27,251	27,258	27,072	27,084	27,111	27,126	27,068	27,031	27,203	27,164	27,107					19,645	19,648
		35640	504,64																										519,65	504,3
		35700	504,64															9,00											519,65	504,3
		35712		7,625	19,645	19,655	27,273	27,276	27,109	27,098	27,121	27,145	27,09	27,074	27,225	27,187	27,131			27,032	19,679	19,647	19,648
		35760	503,6																										519,65	504,3
		35808		7,638	19,646	19,654	27,288	27,288	27,115	27,099	27,14	27,143	27,111	27,113	27,243	27,202	27,146					19,646	19,649
		35820	503,76																										519,65	504,3
		35880	503,85																										519,65	504,3
		35904		7,663	19,648	19,654	27,313	27,315	27,136	27,149	27,168	27,203	27,125	27,123	27,263	27,232	27,175			27,07	19,679	19,646	19,649
		35940	503,05																										519,65	504,3
		36000	503,15	7,683	19,647	19,652	27,326	27,338	27,149	27,164	27,191	27,213	27,162	27,129	27,286	27,245	27,192	9,00	0			19,646	19,648	-1,34	-1,61	-0,37	-0,1	-0,57	519,65	504,3	128,37
		36060	503,8																										520,12	504,3
		36096		7,703	19,643	19,651	27,349	27,35	27,182	27,196	27,225	27,227	27,177	27,145	27,304	27,269	27,216			27,095	19,681	19,646	19,647
		36120	504,64																										520,12	504,3
		36180	504,33																										520,12	504,3
		36192		7,729	19,645	19,654	27,375	27,383	27,195	27,248	27,234	27,276	27,183	27,16	27,331	27,28	27,238					19,646	19,648
		36240	506,02																										520,12	504,3
		36288		7,741	19,639	19,655	27,383	27,394	27,206	27,222	27,236	27,27	27,237	27,183	27,345	27,306	27,251			27,15	19,675	19,645	19,651
		36300	505,52															8,99											519,7	504,3
		36360	505,24																										519,7	504,3
		36384		7,764	19,646	19,653	27,409	27,419	27,221	27,264	27,28	27,264	27,244	27,219	27,369	27,321	27,273					19,646	19,65
		36420	504,03																										519,23	504,3
		36480	503,98	7,780	19,644	19,657	27,428	27,433	27,251	27,258	27,275	27,32	27,255	27,229	27,386	27,355	27,291			27,238	19,678	19,647	19,648						519,23	504,3
		36540	503,56																										519,23	504,3
		36576		7,817	19,645	19,654	27,465	27,468	27,289	27,28	27,343	27,336	27,266	27,279	27,408	27,371	27,321					19,648	19,649
		36600	503,57															8,99	0					-1,33	-1,59	-0,36	-0,09	-0,56	519,23	504,3	128,64
		36660	504,37																										519,65	504,3
		36672		7,806	19,646	19,656	27,456	27,459	27,312	27,304	27,33	27,318	27,305	27,291	27,428	27,388	27,334			27,226	19,683	19,648	19,651
		36720	504,75																										519,65	504,3
		36768		7,841	19,646	19,656	27,492	27,492	27,362	27,334	27,358	27,345	27,329	27,297	27,447	27,423	27,362					19,647	19,649
		36780	505,37																										519,65	504,3
		36840	505,05																										519,65	504,3
		36864		7,859	19,65	19,656	27,507	27,517	27,361	27,37	27,38	27,383	27,353	27,337	27,466	27,429	27,385			27,305	19,69	19,649	19,65
		36900	505,17															8,98											519,17	504,3
		36960	504,88	7,885	19,646	19,658	27,537	27,537	27,395	27,381	27,389	27,409	27,376	27,373	27,486	27,444	27,407					19,646	19,647						519,17	504,3
		37020	503,53																										518,86	504,3
		37056		7,902	19,649	19,661	27,561	27,554	27,419	27,406	27,413	27,409	27,402	27,378	27,509	27,437	27,422			27,347	19,685	19,646	19,649
		37080	503,6																										518,86	504,3
		37140	503,93																										519,28	504,3
		37152		7,929	19,648	19,661	27,582	27,584	27,424	27,432	27,441	27,462	27,405	27,464	27,53	27,47	27,453					19,646	19,65
		37200	503,86															8,98	0					-1,43	-1,69	-0,44	-0,19	-0,67	519,28	504,3	128,88
		37248		7,942	19,652	19,659	27,594	27,6	27,424	27,442	27,476	27,459	27,421	27,472	27,55	27,499	27,468			27,366	19,685	19,65	19,65
		37260	505,09																										519,54	504,3
		37320	503,65																										519,54	504,3
		37344		7,965	19,65	19,656	27,615	27,62	27,433	27,443	27,486	27,498	27,427	27,491	27,569	27,524	27,484					19,645	19,647
		37380	504,03																										519,54	504,3
		37440	504,13	7,984	19,65	19,654	27,632	27,64	27,463	27,475	27,512	27,535	27,464	27,521	27,588	27,556	27,514			27,401	19,683	19,639	19,651						519,54	504,3
		37500	504,44															8,98											519,54	504,3
		37536		8,002	19,65	19,656	27,658	27,653	27,483	27,493	27,537	27,536	27,459	27,542	27,612	27,558	27,527					19,648	19,648
		37560	504,2																										519,54	504,3
		37620	504,06																										519,54	504,3
		37632		8,028	19,65	19,66	27,684	27,683	27,479	27,584	27,546	27,56	27,5	27,57	27,635	27,585	27,557			27,466	19,681	19,643	19,648
		37680	504,03																										519,54	504,3
		37728		8,042	19,651	19,658	27,697	27,695	27,503	27,537	27,591	27,55	27,515	27,599	27,655	27,611	27,570					19,647	19,647
		37740	503,94																										519,8	504,3
		37800	504,74															8,98	0					-1,36	-1,61	-0,38	-0,11	-0,59	519,8	504,3	128,63
		37824		8,074	19,651	19,658	27,726	27,731	27,525	27,566	27,582	27,616	27,502	27,608	27,677	27,629	27,588			27,496	19,678	19,642	19,646
		37860	502,91																										519,8	504,3
		37920	503,4	8,086	19,65	19,658	27,736	27,744	27,543	27,601	27,602	27,628	27,53	27,628	27,688	27,645	27,608					19,645	19,647						519,8	504,3
		37980	504,79																										520,17	504,3
		38016		8,107	19,654	19,657	27,761	27,765	27,565	27,648	27,633	27,665	27,563	27,656	27,716	27,669	27,639			27,531	19,677	19,641	19,646
		38040	503,79																										520,17	504,3
		38100	504,19															8,97											520,17	504,3
		38112		8,131	19,652	19,657	27,787	27,784	27,601	27,647	27,648	27,669	27,57	27,66	27,736	27,684	27,652					19,645	19,648
		38160	505,05																										520,17	504,3
		38208		8,157	19,649	19,66	27,809	27,814	27,634	27,667	27,668	27,678	27,612	27,642	27,754	27,705	27,670			27,57	19,678	19,645	19,648
		38220	505,13																										520,17	504,3
		38280	503,93																										520,17	504,3
		38304		8,170	19,655	19,658	27,826	27,826	27,661	27,667	27,707	27,679	27,633	27,712	27,779	27,728	27,696					19,646	19,648
		38340	503,47																										520,17	504,3
		38400	503,41	8,189	19,652	19,657	27,843	27,845	27,65	27,68	27,707	27,741	27,658	27,68	27,798	27,75	27,708	8,96	0	27,621	19,676	19,645	19,646	-1,42	-1,62	-0,39	-0,12	-0,6	520,17	504,3	128,34
		38460	503,9																										520,43	504,3
		38496		8,217	19,647	19,656	27,866	27,87	27,682	27,734	27,725	27,758	27,669	27,668	27,82	27,775	27,729					19,644	19,648
		38520	504,28																										520,43	504,3
		38580	504,09																										520,43	504,3
		38592		8,236	19,649	19,656	27,881	27,896	27,721	27,725	27,773	27,748	27,682	27,687	27,836	27,801	27,747			27,623	19,676	19,644	19,644
		38640	503,22																										520,43	504,3
		38688		8,256	19,646	19,656	27,908	27,907	27,726	27,79	27,749	27,788	27,712	27,773	27,858	27,817	27,777					19,644	19,647
		38700	503,61															8,96											520,43	504,3
		38760	503,99																										520,43	504,3
		38784		8,275	19,647	19,656	27,923	27,929	27,742	27,764	27,814	27,76	27,729	27,82	27,88	27,838	27,793			27,684	19,678	19,645	19,647
		38820	504,25																										520,43	504,3
		38880	503,61	8,293	19,641	19,656	27,939	27,943	27,762	27,808	27,813	27,822	27,742	27,835	27,893	27,837	27,814					19,647	19,648						520,43	504,3
		38940	505,03																										520,43	504,3
		38976		8,318	19,644	19,656	27,965	27,97	27,789	27,79	27,843	27,834	27,751	27,821	27,916	27,867	27,826			27,767	19,681	19,646	19,648
		39000	504,64															8,96	0					-1,33	-1,58	-0,35	-0,07	-0,55	520,43	504,3	128,53
		39060	504,19																										520,43	504,3
		39072		8,319	19,645	19,659	27,968	27,974	27,798	27,804	27,844	27,85	27,789	27,872	27,932	27,895	27,848					19,642	19,647
		39120	504,89																										520,43	504,3
		39168		8,353	19,645	19,654	28	28,004	27,819	27,839	27,879	27,903	27,804	27,892	27,95	27,909	27,874			27,757	19,68	19,644	19,645
		39180	505,27																										520,43	504,3
		39240	504,87																										520,43	504,3
		39264		8,374	19,645	19,652	28,021	28,025	27,836	27,898	27,895	27,901	27,844	27,905	27,974	27,921	27,897					19,642	19,645
		39300	504,47															8,95											520,06	504,3
		39360	504,49	8,392	19,645	19,652	28,041	28,039	27,84	27,876	27,909	27,918	27,853	27,934	27,987	27,949	27,908			27,848	19,678	19,639	19,645						520,06	504,3
		39420	504,68																										520,06	504,3
		39456		8,413	19,642	19,652	28,053	28,067	27,859	27,874	27,904	27,96	27,866	27,948	28,012	27,972	27,924					19,643	19,645
		39480	504,54																										520,06	504,3
		39540	503,89																										520,06	504,3
		39552		8,428	19,642	19,651	28,078	28,07	27,878	27,921	27,952	27,951	27,888	27,964	28,194	27,986	27,967			27,861	19,677	19,642	19,643
		39600	503,02															8,94	0					-1,35	-1,61	-0,38	-0,1	-0,58	520,06	504,3	128,77
		39648		8,451	19,646	19,653	28,1	28,101	27,893	27,955	27,969	27,999	27,916	27,981	28,183	28,005	27,988					19,642	19,643
		39660	503,46																										520,38	504,3
		39720	504,52																										520,38	504,3
		39744		8,479	19,64	19,65	28,126	28,122	27,919	27,976	27,985	28,015	27,937	27,999	28,069	28,014	27,989			27,888	19,676	19,646	19,645
		39780	504,57																										520,38	504,3
		39840	504,18	8,497	19,64	19,65	28,141	28,142	27,94	28,012	28,013	28,033	27,944	28,017	28,091	28,038	28,011					19,642	19,645						520,38	504,3
		39900	504,78															8,94											520,38	504,3
		39936		8,511	19,642	19,651	28,157	28,157	27,976	28,059	28,012	28,057	27,975	28,045	28,175	28,064	28,045			27,936	19,675	19,642	19,644
		39960	504,03																										520,38	504,3
		40020	504,14																										520,38	504,3
		40032		8,535	19,641	19,65	28,18	28,182	28,003	28,101	28,036	28,072	27,976	28,061	28,177	28,087	28,064					19,642	19,644
		40080	503,48																										520,38	504,3
		40128		8,555	19,638	19,648	28,2	28,196	28,059	28,109	28,081	28,075	28,001	28,03	28,183	28,142	28,085			27,978	19,673	19,639	19,646
		40140	504,89																										520,38	504,3
		40200	504,12															8,94	0					-1,35	-1,61	-0,37	-0,1	-0,59	520,38	504,3	129,32
		40224		8,576	19,642	19,65	28,223	28,221	28,078	28,098	28,11	28,07	28,016	28,031	28,195	28,117	28,089					19,641	19,643
		40260	503,94																										520,38	504,3
		40320	504,3	8,586	19,639	19,65	28,231	28,23	28,053	28,107	28,083	28,132	28,049	28,093	28,201	28,152	28,109			27,995	19,677	19,642	19,644						520,38	504,3
		40380	504,99																										520,38	504,3
		40416		8,611	19,638	19,651	28,256	28,256	28,073	28,134	28,112	28,142	28,052	28,148	28,217	28,166	28,131					19,644	19,643
		40440	504,7																										520,38	504,3
		40500	504,73															8,93											520,38	504,3
		40512		8,637	19,64	19,645	28,284	28,275	28,172	28,169	28,148	28,142	28,068	28,097	28,233	28,182	28,151			28,036	19,676	19,641	19,643
		40560	504,66																										520,38	504,3
		40608		8,652	19,64	19,649	28,297	28,296	28,142	28,193	28,151	28,184	28,08	28,164	28,248	28,205	28,171					19,642	19,642
		40620	504,5																										520,38	504,3
		40680	505,66																										520,38	504,3
		40704		8,671	19,639	19,649	28,313	28,316	28,136	28,213	28,18	28,2	28,108	28,15	28,268	28,223	28,185			28,074	19,673	19,64	19,643
		40740	505,3																										520,01	504,3
		40800	504,66	8,689	19,64	19,649	28,335	28,331	28,177	28,199	28,206	28,21	28,158	28,167	28,283	28,233	28,204	8,93	0			19,637	19,643	-1,38	-1,64	-0,4	-0,15	-0,62	520,01	504,3	129,32
		40860	504,44																										519,7	504,3
		40896		8,710	19,634	19,647	28,35	28,352	28,185	28,19	28,224	28,228	28,144	28,18	28,3	28,265	28,214			28,134	19,677	19,639	19,635
		40920	503,7																										519,7	504,3
		40980	504,15																										519,7	504,3
		40992		8,738	19,634	19,644	28,374	28,379	28,225	28,254	28,252	28,243	28,207	28,18	28,322	28,282	28,246					19,64	19,642
		41040	503,56																										519,7	504,3
		41088		8,752	19,636	19,646	28,391	28,395	28,246	28,294	28,255	28,273	28,201	28,188	28,342	28,305	28,263			28,132	19,671	19,638	19,641
		41100	503,75															8,93											519,7	504,3
		41160	504,18																										519,7	504,3
		41184		8,766	19,636	19,646	28,405	28,409	28,264	28,285	28,295	28,287	28,209	28,223	28,358	28,325	28,281					19,639	19,641
		41220	503,53																										519,7	504,3
		41280	503,86	8,787	19,636	19,645	28,428	28,426	28,275	28,268	28,273	28,303	28,249	28,24	28,379	28,337	28,290			28,178	19,673	19,639	19,642						519,7	504,3
		41340	503,38																										520,01	504,3
		41376		8,806	19,635	19,646	28,449	28,444	28,294	28,304	28,333	28,335	28,255	28,267	28,394	28,361	28,318					19,642	19,641
		41400	502,85															8,92	0					-1,39	-1,64	-0,4	-0,14	-0,62	520,01	504,3	128,93
		41460	503,83																										520,59	504,3
		41472		8,810	19,637	19,647	28,452	28,452	28,293	28,294	28,324	28,323	28,288	28,283	28,414	28,385	28,326			28,235	19,672	19,639	19,64
		41520	505,07																										520,59	504,3
		41568		8,839	19,633	19,647	28,48	28,479	28,322	28,325	28,347	28,361	28,322	28,31	28,432	28,394	28,352					19,637	19,639
		41580	505,28																										520,59	504,3
		41640	505,47																										520,59	504,3
		41664		8,865	19,64	19,644	28,505	28,51	28,341	28,361	28,397	28,368	28,353	28,318	28,454	28,414	28,376			28,254	19,671	19,636	19,637
		41700	505,3															8,92											520,12	504,3
		41760	504,84	8,871	19,637	19,647	28,515	28,512	28,345	28,359	28,4	28,375	28,361	28,327	28,469	28,429	28,383					19,637	19,639						520,12	504,3
		41820	505,16																										519,59	504,3
		41856		8,905	19,638	19,646	28,548	28,546	28,352	28,374	28,408	28,436	28,368	28,342	28,484	28,442	28,401			28,328	19,672	19,636	19,642
		41880	503,91																										519,59	504,3
		41940	503,34																										519,59	504,3
		41952		8,918	19,638	19,646	28,556	28,564	28,378	28,395	28,46	28,424	28,381	28,362	28,511	28,473	28,423					19,637	19,64
		42000	503,55															8,91	0					-1,39	-1,65	-0,41	-0,15	-0,63	519,59	504,3	128,91
		42048		8,930	19,636	19,647	28,569	28,574	28,414	28,405	28,434	28,454	28,398	28,382	28,527	28,491	28,438			28,329	19,668	19,637	19,638
		42060	503,87																										520,01	504,3
		42120	504,1																										520,01	504,3
		42144		8,957	19,636	19,645	28,595	28,599	28,443	28,451	28,464	28,482	28,418	28,415	28,546	28,503	28,465					19,634	19,638
		42180	502,82																										520,01	504,3
		42240	502,96	8,976	19,636	19,644	28,612	28,62	28,448	28,48	28,49	28,497	28,427	28,425	28,565	28,527	28,482			28,372	19,665	19,633	19,638						520,01	504,3
		42300	504,35															8,91											520,54	504,3
		42336		8,994	19,637	19,646	28,631	28,64	28,48	28,477	28,507	28,511	28,461	28,462	28,583	28,548	28,504					19,637	19,638
		42360	504,05																										520,54	504,3
		42420	504,14																										520,54	504,3
		42432		9,015	19,633	19,646	28,654	28,654	28,519	28,514	28,537	28,521	28,471	28,532	28,605	28,564	28,533			28,409	19,669	19,639	19,64
		42480	504,63																										520,54	504,3
		42528		9,029	19,637	19,647	28,67	28,672	28,508	28,544	28,549	28,55	28,483	28,542	28,623	28,578	28,547					19,632	19,635
		42540	504,51																										520,54	504,3
		42600	504,36															8,91	0					-1,4	-1,66	-0,42	-0,16	-0,63	520,54	504,3	129,58
		42624		9,052	19,633	19,646	28,691	28,692	28,518	28,53	28,535	28,581	28,479	28,564	28,638	28,594	28,555			28,456	19,67	19,63	19,633
		42660	504,72																										520,54	504,3
		42720	504,93	9,061	19,638	19,645	28,703	28,702	28,521	28,561	28,584	28,584	28,511	28,593	28,654	28,613	28,578					19,632	19,633						520,54	504,3
		42780	504,71																										520,22	504,3
		42816		9,083	19,637	19,644	28,721	28,726	28,526	28,583	28,59	28,63	28,527	28,612	28,672	28,634	28,597			28,504	19,665	19,632	19,636
		42840	504,35																										520,22	504,3
		42900	503,37															8,90											520,22	504,3
		42912		9,106	19,639	19,645	28,748	28,747	28,576	28,579	28,634	28,61	28,561	28,634	28,692	28,649	28,617					19,631	19,636
		42960	504,81																										520,22	504,3
		43008		9,119	19,638	19,645	28,762	28,76	28,573	28,601	28,626	28,632	28,577	28,642	28,705	28,669	28,628			28,553	19,659	19,633	19,633
		43020	505,03																										520,22	504,3
		43080	504,79																										520,22	504,3
		43104		9,132	19,639	19,647	28,772	28,778	28,578	28,61	28,664	28,659	28,606	28,671	28,725	28,681	28,649					19,635	19,629
		43140	504,21																										519,96	504,3
		43200	504,6	9,158	19,636	19,645	28,799	28,798	28,605	28,631	28,687	28,677	28,631	28,692	28,74	28,702	28,671	8,89	0	28,557	19,66	19,632	19,631	-1,31	-1,57	-0,34	-0,07	-0,55	519,96	504,3	129,16
		43260	503,88																										519,96	504,3
		43296		9,170	19,635	19,643	28,808	28,81	28,628	28,651	28,698	28,695	28,635	28,708	28,759	28,717	28,686					19,63	19,633
		43320	504,15																										519,96	504,3
		43380	504,31																										519,96	504,3
		43392		9,195	19,633	19,642	28,83	28,835	28,652	28,662	28,696	28,742	28,682	28,724	28,778	28,742	28,710			28,631	19,665	19,629	19,632
		43440	504,81																										519,96	504,3
		43488		9,210	19,635	19,643	28,848	28,849	28,666	28,68	28,705	28,755	28,673	28,745	28,799	28,753	28,722					19,627	19,63
		43500	504,5															8,89											519,96	504,3
		43560	504,2																										519,96	504,3
		43584		9,233	19,631	19,64	28,866	28,871	28,689	28,697	28,744	28,751	28,703	28,764	28,812	28,771	28,741			28,667	19,666	19,63	19,631
		43620	504,74																										519,96	504,3
		43680	504,66	9,250	19,631	19,642	28,885	28,887	28,695	28,719	28,753	28,777	28,704	28,781	28,836	28,794	28,757					19,629	19,63						519,96	504,3
		43740	504,27																										519,96	504,3
		43776		9,268	19,631	19,64	28,902	28,905	28,718	28,767	28,779	28,802	28,723	28,794	28,853	28,806	28,780			28,706	19,66	19,626	19,63
		43800	504,33															8,88	0					-1,43	-1,68	-0,43	-0,18	-0,67	519,96	504,3	128,92
		43860	504,63																										519,96	504,3
		43872		9,289	19,629	19,64	28,924	28,922	28,741	28,76	28,799	28,8	28,733	28,817	28,87	28,827	28,793					19,625	19,628
		43920	503,95																										519,96	504,3
		43968		9,311	19,631	19,637	28,945	28,945	28,752	28,78	28,83	28,82	28,765	28,827	28,891	28,849	28,814			28,739	19,66	19,624	19,626
		43980	504,24																										519,96	504,3
		44040	504,36																										519,96	504,3
		44064		9,327	19,631	19,638	28,961	28,963	28,764	28,842	28,834	28,859	28,78	28,855	28,909	28,862	28,838					19,627	19,63
		44100	504,51															8,88											519,96	504,3
		44160	505,31	9,343	19,632	19,64	28,978	28,979	28,789	28,807	28,86	28,876	28,778	28,849	28,926	28,886	28,846			28,762	19,658	19,62	19,622						519,96	504,3
		44220	505,18																										519,96	504,3
		44256		9,368	19,628	19,637	29	29	28,873	28,84	28,884	28,88	28,822	28,884	28,945	28,901	28,879					19,622	19,626
		44280	504,5																										519,96	504,3
		44340	504,29																										519,96	504,3
		44352		9,385	19,627	19,637	29,02	29,014	28,84	28,886	28,889	28,895	28,837	28,862	28,961	28,925	28,887			28,797	19,658	19,623	19,625
		44400	504,93															8,88	0					-1,4	-1,66	-0,42	-0,16	-0,63	519,96	504,3	129,37
		44448		9,404	19,63	19,637	29,033	29,043	28,849	28,906	28,926	28,921	28,836	28,844	28,98	28,937	28,900					19,622	19,626
		44460	505,29																										519,96	504,3
		44520	503,85																										519,96	504,3
		44544		9,423	19,626	19,636	29,055	29,053	28,887	28,953	28,939	28,937	28,849	28,935	29,001	28,953	28,932			28,834	19,651	19,626	19,622
		44580	504,14																										519,96	504,3
		44640	504,52	9,444	19,627	19,637	29,078	29,074	28,899	28,954	28,943	28,974	28,882	28,931	29,014	28,97	28,946					19,623	19,625						519,96	504,3
		44700	504,34															8,87											519,96	504,3
		44736		9,454	19,628	19,638	29,086	29,089	28,918	28,95	28,951	28,971	28,889	28,918	29,032	28,982	28,951			28,891	19,65	19,624	19,627
		44760	504,53																										519,96	504,3
		44820	505,22																										519,96	504,3
		44832		9,475	19,628	19,636	29,106	29,108	28,969	28,967	28,98	29,002	28,899	28,945	29,051	29,007	28,978					19,622	19,626
		44880	504,41																										519,96	504,3
		44928		9,489	19,626	19,638	29,12	29,121	28,985	29,015	28,984	29,015	28,941	28,934	29,068	29,037	28,997			28,878	19,656	19,624	19,627
		44940	504,64																										519,96	504,3
		45000	504,19															8,87	0					-1,35	-1,61	-0,38	-0,1	-0,58	519,96	504,3	129,59
		45024		9,503	19,626	19,636	29,132	29,135	28,997	28,987	29,015	29,011	28,943	28,947	29,088	29,048	29,004					19,623	19,626
		45060	505,07																										519,96	504,3
		45120	505,4	9,534	19,626	19,636	29,162	29,168	28,999	29,014	29,027	29,053	28,967	29,025	29,106	29,067	29,032			28,916	19,654	19,623	19,625						519,96	504,3
		45180	505,86																										519,49	504,3
		45216		9,535	19,631	19,634	29,165	29,171	29,019	29,021	29,073	29,045	28,969	29,069	29,127	29,086	29,051					19,623	19,628
		45240	504,39																										519,49	504,3
		45300	504,04															8,86											519,49	504,3
		45312		9,564	19,623	19,635	29,189	29,196	29,031	29,093	29,057	29,083	28,982	29,091	29,14	29,092	29,071			28,96	19,658	19,625	19,628
		45360	504																										519,49	504,3
		45408		9,575	19,626	19,635	29,206	29,205	29,033	29,095	29,078	29,088	29,03	29,093	29,153	29,107	29,085					19,621	19,623
		45420	503,28																										519,49	504,3
		45480	505,1																										519,49	504,3
		45504		9,595	19,626	19,634	29,222	29,228	29,036	29,119	29,104	29,104	29,025	29,12	29,171	29,135	29,102			29,027	19,661	19,62	19,623
		45540	504,6																										519,49	504,3
		45600	504,57	9,618	19,626	19,634	29,251	29,245	29,076	29,093	29,106	29,146	29,054	29,107	29,192	29,147	29,115	8,86	0			19,621	19,621	-1,34	-1,6	-0,37	-0,09	-0,56	519,49	504,3	129,09
		45660	503,39																										519,49	504,3
		45696		9,627	19,626	19,634	29,253	29,261	29,088	29,093	29,141	29,141	29,075	29,155	29,204	29,162	29,132			29,054	19,667	19,619	19,624
		45720	503,9																										519,49	504,3
		45780	504,43																										519,49	504,3
		45792		9,651	19,624	19,633	29,28	29,28	29,102	29,12	29,175	29,151	29,108	29,172	29,226	29,18	29,154					19,621	19,621
		45840	504,26																										519,49	504,3
		45888		9,663	19,625	19,634	29,291	29,293	29,107	29,128	29,181	29,174	29,118	29,189	29,239	29,203	29,167			29,088	19,664	19,621	19,621
		45900	504,43															8,85											519,49	504,3
		45960	504,18																										519,49	504,3
		45984		9,689	19,623	19,635	29,317	29,319	29,122	29,154	29,193	29,209	29,138	29,201	29,261	29,214	29,187					19,622	19,621
		46020	503,74																										519,49	504,3
		46080	503,76	9,707	19,622	19,633	29,332	29,337	29,154	29,182	29,205	29,232	29,143	29,225	29,277	29,235	29,207			29,118	19,656	19,618	19,626						519,49	504,3
		46140	504,03																										519,49	504,3
		46176		9,725	19,624	19,635	29,353	29,356	29,167	29,207	29,228	29,238	29,16	29,21	29,294	29,251	29,219					19,618	19,62
		46200	504,33															8,85	0					-1,36	-1,62	-0,39	-0,12	-0,6	519,49	504,3	128,82
		46260	503,75																										519,49	504,3
		46272		9,740	19,624	19,632	29,37	29,366	29,174	29,248	29,242	29,254	29,176	29,242	29,308	29,273	29,240			29,167	19,655	19,619	19,62
		46320	503,86																										519,49	504,3
		46368		9,754	19,623	19,633	29,382	29,382	29,192	29,281	29,259	29,272	29,193	29,281	29,327	29,287	29,261					19,62	19,622
		46380	504,36																										519,49	504,3
		46440	503,67																										519,49	504,3
		46464		9,769	19,624	19,639	29,401	29,4	29,238	29,275	29,262	29,299	29,21	29,291	29,341	29,304	29,278			29,178	19,654	19,623	19,614
		46500	504,07															8,85											519,49	504,3
		46560	503,83	9,792	19,625	19,632	29,419	29,422	29,272	29,261	29,301	29,307	29,247	29,318	29,361	29,323	29,299					19,618	19,62						519,49	504,3
		46620	503,61																										519,49	504,3
		46656		9,802	19,624	19,633	29,433	29,428	29,284	29,282	29,296	29,304	29,243	29,334	29,387	29,339	29,309			29,199	19,656	19,618	19,621
		46680	503,37																										519,49	504,3
		46740	504,19																										519,86	504,3
		46752		9,818	19,624	19,632	29,444	29,449	29,286	29,297	29,333	29,329	29,283	29,35	29,394	29,353	29,328					19,619	19,62
		46800	504,18															8,84	0					-1,4	-1,65	-0,41	-0,15	-0,63	519,86	504,3	128,89
		46848		9,840	19,624	19,633	29,467	29,469	29,319	29,308	29,348	29,346	29,32	29,351	29,414	29,369	29,347			29,227	19,654	19,62	19,619
		46860	504,69																										519,86	504,3
		46920	504,33																										519,86	504,3
		46944		9,852	19,622	19,632	29,473	29,485	29,328	29,32	29,357	29,361	29,35	29,377	29,432	29,385	29,364					19,617	19,619
		46980	504,18																										519,86	504,3
		47040	504,71	9,869	19,625	19,633	29,499	29,498	29,327	29,347	29,382	29,376	29,347	29,403	29,444	29,406	29,379			29,25	19,658	19,618	19,621						519,86	504,3
		47100	505,73															8,83											519,86	504,3
		47136		9,887	19,626	19,632	29,516	29,516	29,331	29,35	29,395	29,411	29,351	29,401	29,463	29,42	29,390					19,619	19,619
		47160	504,88																										519,86	504,3
		47220	504,44																										519,43	504,3
		47232		9,910	19,625	19,632	29,54	29,538	29,356	29,401	29,414	29,431	29,364	29,429	29,478	29,433	29,413			29,297	19,656	19,619	19,62
		47280	504,16																										519,43	504,3
		47328		9,927	19,627	19,633	29,553	29,561	29,372	29,436	29,433	29,457	29,369	29,442	29,498	29,454	29,433					19,616	19,618
		47340	504																										519,43	504,3
		47400	504,43															8,83	0					-1,38	-1,63	-0,4	-0,14	-0,62	519,43	504,3	128,88
		47424		9,947	19,626	19,632	29,574	29,579	29,396	29,438	29,447	29,466	29,41	29,469	29,516	29,464	29,451			29,382	19,661	19,617	19,621
		47460	503,1																										519,43	504,3
		47520	503,26	9,960	19,625	19,632	29,589	29,587	29,409	29,444	29,461	29,483	29,429	29,486	29,536	29,493	29,468					19,616	19,62						519,43	504,3
		47580	504,45																										519,86	504,3
		47616		9,978	19,627	19,634	29,609	29,609	29,437	29,497	29,481	29,491	29,416	29,5	29,553	29,503	29,485			29,409	19,661	19,616	19,617
		47640	505,27																										519,86	504,3
		47700	505,45															8,83											519,54	504,3
		47712		9,997	19,626	19,633	29,626	29,626	29,443	29,472	29,519	29,495	29,438	29,517	29,569	29,528	29,498					19,615	19,62
		47760	504,5																										519,54	504,3
		47808		10,015	19,62	19,632	29,637	29,646	29,467	29,52	29,527	29,534	29,439	29,47	29,592	29,544	29,512			29,371	19,664	19,612	19,62
		47820	503,88																										519,54	504,3
		47880	504,49																										519,54	504,3
		47904		10,038	19,618	19,634	29,666	29,662	29,487	29,503	29,556	29,542	29,471	29,487	29,603	29,56	29,526					19,615	19,617
		47940	503,98																										519,54	504,3
		48000	504,61	10,049	19,625	19,631	29,677	29,678	29,494	29,527	29,543	29,566	29,488	29,505	29,624	29,577	29,540	8,82	0	29,413	19,654	19,613	19,615	-1,37	-1,63	-0,4	-0,13	-0,62	519,54	504,3	128,83
		48060	504,65																										519,54	504,3
		48096		10,061	19,626	19,632	29,688	29,691	29,508	29,528	29,587	29,553	29,528	29,582	29,638	29,591	29,564					19,615	19,616
		48120	504,37																										519,54	504,3
		48180	504,24																										519,54	504,3
		48192		10,082	19,624	19,634	29,71	29,712	29,534	29,535	29,572	29,606	29,542	29,604	29,653	29,605	29,581			29,453	19,656	19,612	19,615
		48240	504,66																										519,54	504,3
		48288		10,100	19,623	19,631	29,729	29,724	29,56	29,561	29,593	29,625	29,54	29,598	29,668	29,624	29,596					19,611	19,615
		48300	504,69															8,82											519,54	504,3
		48360	504,72																										519,54	504,3
		48384		10,116	19,623	19,631	29,741	29,744	29,6	29,599	29,617	29,635	29,584	29,619	29,679	29,64	29,622			29,515	19,65	19,611	19,613
		48420	504,25																										519,54	504,3
		48480	505,27	10,129	19,623	19,633	29,754	29,759	29,617	29,606	29,64	29,644	29,576	29,597	29,703	29,661	29,631					19,612	19,615						519,54	504,3
		48540	503,8																										519,54	504,3
		48576		10,152	19,622	19,63	29,779	29,776	29,631	29,631	29,66	29,665	29,591	29,599	29,716	29,675	29,646			29,551	19,645	19,612	19,615
		48600	503,48															8,81	0					-1,44	-1,7	-0,44	-0,19	-0,67	519,54	504,3	129,06
		48660	504,43																										519,91	504,3
		48672		10,165	19,622	19,629	29,788	29,792	29,657	29,65	29,674	29,677	29,616	29,617	29,731	29,695	29,665					19,609	19,613
		48720	504,36																										519,91	504,3
		48768		10,187	19,621	19,628	29,812	29,812	29,676	29,655	29,68	29,707	29,638	29,635	29,751	29,708	29,681			29,58	19,648	19,61	19,613
		48780	504,2																										519,91	504,3
		48840	503,27																										519,91	504,3
		48864		10,198	19,621	19,629	29,823	29,823	29,669	29,69	29,697	29,707	29,652	29,648	29,767	29,728	29,695					19,613	19,614
		48900	502,99															8,80											520,17	504,3
		48960	503,85	10,217	19,619	19,628	29,839	29,842	29,7	29,694	29,708	29,739	29,677	29,667	29,776	29,741	29,713			29,604	19,646	19,61	19,613						520,17	504,3
		49020	504,7																										520,17	504,3
		49056		10,237	19,617	19,627	29,859	29,859	29,715	29,727	29,74	29,745	29,693	29,671	29,804	29,76	29,732					19,608	19,612
		49080	504,12																										520,17	504,3
		49140	504,07																										520,17	504,3
		49152		10,257	19,62	19,631	29,884	29,881	29,734	29,753	29,779	29,743	29,693	29,688	29,819	29,776	29,748			29,63	19,646	19,609	19,613
		49200	504,69															8,80	0					-1,37	-1,63	-0,39	-0,13	-0,58	520,17	504,3	129,1
		49248		10,271	19,617	19,626	29,896	29,889	29,738	29,808	29,744	29,781	29,708	29,712	29,837	29,797	29,766					19,611	19,611
		49260	504,12																										520,17	504,3
		49320	504,25																										520,17	504,3
		49344		10,289	19,616	19,624	29,91	29,908	29,754	29,786	29,777	29,794	29,725	29,721	29,852	29,805	29,777			29,652	19,642	19,61	19,614
		49380	504,11																										520,17	504,3
		49440	504,75	10,299	19,616	19,623	29,919	29,918	29,76	29,768	29,796	29,797	29,738	29,768	29,866	29,836	29,791					19,611	19,61						520,17	504,3
		49500	504,51															8,79											520,17	504,3
		49536		10,324	19,614	19,624	29,94	29,947	29,782	29,796	29,804	29,847	29,76	29,778	29,88	29,836	29,810			29,686	19,645	19,61	19,612
		49560	504,92																										520,17	504,3
		49620	504,46																										520,17	504,3
		49632		10,341	19,613	19,623	29,96	29,958	29,796	29,826	29,838	29,846	29,777	29,783	29,898	29,851	29,827					19,608	19,611
		49680	505,53																										520,17	504,3
		49728		10,347	19,615	19,623	29,966	29,966	29,824	29,84	29,854	29,852	29,8	29,828	29,921	29,866	29,848			29,727	19,645	19,608	19,61
		49740	504,25																										519,75	504,3
		49800	504,41															8,80	0					-1,35	-1,61	-0,37	-0,1	-0,59	519,75	504,3	129,24
		49824		10,364	19,613	19,623	29,98	29,985	29,845	29,844	29,871	29,87	29,798	29,844	29,933	29,888	29,862					19,607	19,609
		49860	504,16																										519,75	504,3
		49920	504,17	10,389	19,614	19,622	30,012	30,003	29,875	29,881	29,874	29,911	29,814	29,878	29,947	29,91	29,886			29,75	19,646	19,608	19,611						519,75	504,3
		49980	505,09																										519,75	504,3
		50016		10,405	19,614	19,623	30,023	30,023	29,882	29,892	29,893	29,91	29,824	29,88	29,966	29,93	29,897					19,607	19,608
		50040	505,05																										519,75	504,3
		50100	504,8															8,80											519,75	504,3
		50112		10,421	19,614	19,623	30,037	30,041	29,906	29,907	29,94	29,923	29,844	29,888	29,979	29,945	29,917			29,794	19,649	19,605	19,61
		50160	504,78																										519,75	504,3
		50208		10,435	19,613	19,622	30,053	30,053	29,906	29,908	29,907	29,948	29,853	29,902	29,995	29,959	29,922					19,607	19,609
		50220	504,67																										519,75	504,3
		50280	504,81																										519,75	504,3
		50304		10,460	19,614	19,622	30,08	30,076	29,939	29,922	29,939	29,965	29,896	29,886	30,01	29,971	29,941			29,844	19,648	19,608	19,607
		50340	504,66																										519,75	504,3
		50400	504,97	10,470	19,613	19,622	30,084	30,091	29,953	29,946	29,979	29,974	29,91	29,921	30,029	29,991	29,963	8,79	0			19,605	19,608	-1,34	-1,6	-0,37	-0,1	-0,58	519,75	504,3	129,07
		50460	504,94																										519,75	504,3
		50496		10,488	19,614	19,622	30,102	30,111	29,971	29,971	29,996	29,984	29,913	29,925	30,048	30,008	29,977			29,855	19,647	19,606	19,608
		50520	504,56																										519,75	504,3
		50580	504,57																										519,75	504,3
		50592		10,505	19,612	19,621	30,119	30,124	29,973	29,997	29,987	29,997	29,961	29,974	30,061	30,017	29,996					19,605	19,609
		50640	504,77																										519,75	504,3
		50688		10,506	19,613	19,621	30,113	30,134	29,98	29,976	30,008	29,996	29,968	29,972	30,2	30,037	30,017			29,93	19,649	19,606	19,608
		50700	505,25															8,78											519,75	504,3
		50760	505,58																										519,75	504,3
		50784		10,533	19,616	19,62	30,151	30,15	30,014	29,984	30,018	30,024	29,992	29,993	30,088	30,058	30,021					19,604	19,609
		50820	504,69																										519,28	504,3
		50880	504,25	10,547	19,614	19,618	30,161	30,165	30,032	30,011	30,048	30,062	30,001	30,002	30,196	30,074	30,053			29,943	19,656	19,606	19,608						519,28	504,3
		50940	504,02																										519,28	504,3
		50976		10,561	19,616	19,62	30,174	30,184	30,042	30,037	30,071	30,066	30,036	29,999	30,193	30,08	30,065					19,603	19,604
		51000	504,33															8,77	0					-1,37	-1,63	-0,39	-0,13	-0,6	519,28	504,3	129,33
		51060	504,34																										519,28	504,3
		51072		10,581	19,613	19,621	30,2	30,197	30,047	30,073	30,103	30,073	30,043	30,069	30,138	30,098	30,081			29,957	19,646	19,603	19,606
		51120	504,58																										519,28	504,3
		51168		10,591	19,614	19,621	30,21	30,208	30,049	30,078	30,081	30,097	30,056	30,142	30,198	30,114	30,102					19,603	19,603
		51180	503,22																										519,28	504,3
		51240	503,96																										519,28	504,3
		51264		10,603	19,615	19,624	30,226	30,219	30,076	30,068	30,105	30,125	30,057	30,091	30,202	30,126	30,106			29,992	19,643	19,604	19,604
		51300	505,88															8,76											519,28	504,3
		51360	504,65	10,622	19,618	19,617	30,243	30,236	30,089	30,086	30,131	30,134	30,067	30,106	30,208	30,152	30,122					19,603	19,599						519,28	504,3
		51420	503,62																										519,02	504,3
		51456		10,637	19,613	19,62	30,253	30,255	30,118	30,11	30,14	30,146	30,073	30,152	30,216	30,175	30,141			30,012	19,64	19,601	19,604
		51480	503,28																										519,02	504,3
		51540	503,79																										519,43	504,3
		51552		10,661	19,611	19,619	30,279	30,274	30,127	30,119	30,136	30,159	30,096	30,174	30,228	30,178	30,152					19,599	19,604
		51600	503,65															8,76	0					-1,42	-1,69	-0,44	-0,19	-0,66	519,43	504,3	129,25
		51648		10,670	19,613	19,617	30,288	30,282	30,13	30,135	30,166	30,163	30,107	30,186	30,24	30,185	30,164			30,051	19,641	19,601	19,599
		51660	503,1																										519,75	504,3
		51720	503,99																										519,75	504,3
		51744		10,687	19,611	19,617	30,297	30,304	30,147	30,144	30,191	30,184	30,155	30,202	30,255	30,208	30,186					19,6	19,601
		51780	503,66																										520,12	504,3
		51840	503,64	10,701	19,61	19,619	30,316	30,314	30,153	30,184	30,184	30,21	30,167	30,213	30,265	30,225	30,200			30,08	19,643	19,599	19,605						520,12	504,3
		51900	504,04															8,76											520,49	504,3
		51936		10,721	19,61	19,617	30,333	30,336	30,157	30,189	30,216	30,226	30,203	30,237	30,281	30,236	30,218					19,601	19,601
		51960	503,83																										520,49	504,3
		52020	504,52																										520,49	504,3
		52032		10,741	19,609	19,617	30,353	30,354	30,187	30,233	30,237	30,241	30,196	30,241	30,295	30,25	30,235			30,148	19,641	19,599	19,602
		52080	504,47																										520,49	504,3
		52128		10,748	19,611	19,617	30,361	30,363	30,197	30,217	30,244	30,249	30,195	30,268	30,306	30,262	30,242					19,597	19,598
		52140	504,35																										520,49	504,3
		52200	503,85															8,76	0					-1,35	-1,61	-0,38	-0,12	-0,59	520,49	504,3	129,31
		52224		10,766	19,612	19,618	30,383	30,38	30,214	30,227	30,259	30,274	30,21	30,278	30,321	30,28	30,258			30,155	19,636	19,597	19,601
		52260	504,36																										520,49	504,3
		52320	504,66	10,785	19,605	19,622	30,395	30,401	30,228	30,254	30,276	30,288	30,24	30,288	30,336	30,296	30,276					19,597	19,607						520,49	504,3
		52380	504,04																										520,49	504,3
		52416		10,793	19,609	19,615	30,405	30,404	30,234	30,308	30,297	30,293	30,244	30,309	30,351	30,302	30,292			30,216	19,636	19,598	19,6
		52440	504,45																										520,49	504,3
		52500	504,9															8,75											520,49	504,3
		52512		10,819	19,606	19,614	30,427	30,431	30,255	30,306	30,298	30,325	30,256	30,315	30,365	30,324	30,305					19,597	19,6
		52560	505,3																										520,49	504,3
		52608		10,834	19,604	19,616	30,449	30,44	30,265	30,293	30,319	30,341	30,28	30,342	30,381	30,343	30,320			30,225	19,633	19,597	19,6
		52620	505,28																										520,01	504,3
		52680	504,69																										520,01	504,3
		52704		10,847	19,607	19,614	30,457	30,457	30,275	30,303	30,334	30,356	30,289	30,344	30,397	30,354	30,332					19,6	19,601
		52740	504,6																										520,01	504,3
		52800	504,7	10,863	19,608	19,614	30,471	30,477	30,312	30,318	30,352	30,366	30,321	30,344	30,412	30,37	30,349	8,75	0	30,27	19,635	19,599	19,601	-1,38	-1,63	-0,4	-0,13	-0,6	520,01	504,3	129,63
		52860	505,45																										519,65	504,3
		52896		10,874	19,606	19,612	30,479	30,487	30,321	30,332	30,373	30,378	30,313	30,372	30,426	30,391	30,363					19,598	19,6
		52920	504,5																										519,65	504,3
		52980	503,93																										519,65	504,3
		52992		10,890	19,607	19,614	30,5	30,501	30,325	30,375	30,387	30,401	30,331	30,403	30,444	30,407	30,384			30,299	19,635	19,598	19,601
		53040	504,35																										519,65	504,3
		53088		10,913	19,607	19,612	30,521	30,525	30,338	30,365	30,404	30,41	30,37	30,419	30,457	30,423	30,398					19,597	19,6
		53100	504,61															8,74											519,65	504,3
		53160	505																										519,65	504,3
		53184		10,923	19,605	19,614	30,53	30,535	30,357	30,43	30,421	30,426	30,379	30,438	30,472	30,433	30,419			30,338	19,636	19,597	19,599
		53220	504,59																										519,28	504,3
		53280	504,64	10,940	19,603	19,611	30,542	30,551	30,364	30,437	30,408	30,458	30,391	30,448	30,487	30,447	30,430					19,593	19,596						519,28	504,3
		53340	505,17																										519,28	504,3
		53376		10,955	19,605	19,608	30,562	30,561	30,414	30,433	30,439	30,462	30,407	30,463	30,507	30,462	30,448			30,339	19,643	19,593	19,593
		53400	504,21															8,74	0					-1,38	-1,64	-0,4	-0,14	-0,62	519,28	504,3	129,28
		53460	504,76																										519,28	504,3
		53472		10,968	19,606	19,615	30,578	30,578	30,406	30,462	30,454	30,471	30,411	30,475	30,521	30,48	30,460					19,592	19,595
		53520	503,8																										519,28	504,3
		53568		10,988	19,605	19,611	30,596	30,597	30,414	30,434	30,472	30,497	30,422	30,476	30,536	30,492	30,468			30,398	19,641	19,594	19,596
		53580	503,44																										519,28	504,3
		53640	503,62																										519,28	504,3
		53664		11,004	19,605	19,61	30,613	30,611	30,435	30,478	30,47	30,519	30,443	30,507	30,55	30,513	30,489					19,594	19,596
		53700	503,19															8,72											519,7	504,3
		53760	503,1	11,015	19,605	19,611	30,622	30,623	30,445	30,491	30,502	30,528	30,467	30,517	30,566	30,524	30,505			30,442	19,636	19,594	19,596						519,7	504,3
		53820	504																										520,01	504,3
		53856		11,033	19,604	19,61	30,639	30,641	30,465	30,507	30,524	30,534	30,473	30,537	30,579	30,548	30,521					19,592	19,593
		53880	504,39																										520,01	504,3
		53940	504,09																										520,01	504,3
		53952		11,044	19,604	19,61	30,65	30,653	30,483	30,538	30,53	30,552	30,482	30,563	30,594	30,552	30,537			30,426	19,635	19,594	19,595
		54000	503,78															8,71	0					-1,35	-1,62	-0,39	-0,12	-0,59	520,01	504,3	129,49
		54048		11,063	19,604	19,612	30,668	30,673	30,499	30,544	30,539	30,561	30,527	30,582	30,61	30,571	30,554					19,591	19,599
		54060	504,07																										520,01	504,3
		54120	503,95																										520,01	504,3
		54144		11,076	19,604	19,612	30,682	30,685	30,516	30,532	30,555	30,582	30,533	30,593	30,623	30,585	30,565			30,465	19,632	19,593	19,599
		54180	504,2																										520,01	504,3
		54240	504,2	11,087	19,602	19,612	30,695	30,693	30,533	30,555	30,578	30,595	30,545	30,604	30,638	30,602	30,581					19,593	19,596						520,01	504,3
		54300	503,32															8,73											520,01	504,3
		54336		11,108	19,602	19,61	30,711	30,717	30,543	30,574	30,594	30,604	30,554	30,619	30,65	30,612	30,594			30,494	19,639	19,593	19,595
		54360	503,66																										520,01	504,3
		54420	503,93																										520,43	504,3
		54432		11,117	19,602	19,613	30,723	30,727	30,552	30,572	30,605	30,619	30,564	30,632	30,667	30,633	30,606					19,593	19,596
		54480	504,2																										520,43	504,3
		54528		11,137	19,601	19,612	30,743	30,744	30,579	30,604	30,633	30,641	30,606	30,65	30,684	30,643	30,630			30,526	19,632	19,591	19,595
		54540	505,28																										520,43	504,3
		54600	505,05															8,72	0					-1,42	-1,67	-0,43	-0,18	-0,66	520,43	504,3	129,43
		54624		11,150	19,603	19,611	30,754	30,759	30,596	30,603	30,634	30,648	30,608	30,661	30,699	30,657	30,638					19,594	19,595
		54660	505,03																										519,96	504,3
		54720	504,63	11,171	19,603	19,612	30,772	30,785	30,605	30,623	30,661	30,661	30,629	30,679	30,714	30,678	30,656			30,564	19,633	19,592	19,593						519,96	504,3
		54780	505,2																										519,96	504,3
		54816		11,183	19,602	19,61	30,789	30,788	30,615	30,632	30,662	30,683	30,649	30,696	30,727	30,692	30,669					19,591	19,593
		54840	504,65																										519,96	504,3
		54900	503,88															8,70											519,96	504,3
		54912		11,194	19,603	19,614	30,798	30,807	30,625	30,655	30,673	30,686	30,645	30,711	30,746	30,701	30,680			30,595	19,635	19,592	19,594
		54960	504,53																										519,96	504,3
		55008		11,215	19,6	19,611	30,82	30,821	30,644	30,702	30,701	30,707	30,675	30,725	30,755	30,712	30,703					19,589	19,594
		55020	504,99																										519,96	504,3
		55080	503,33																										519,96	504,3
		55104		11,228	19,602	19,606	30,831	30,833	30,658	30,688	30,712	30,721	30,688	30,74	30,772	30,73	30,714			30,642	19,64	19,585	19,586
		55140	504,2																										519,96	504,3
		55200	504,52	11,240	19,599	19,61	30,846	30,843	30,673	30,695	30,728	30,727	30,703	30,758	30,788	30,751	30,728	8,71	0			19,59	19,588	-1,31	-1,56	-0,35	-0,06	-0,54	519,96	504,3	129,15
		55260	503,22																										519,96	504,3
		55296		11,261	19,601	19,607	30,865	30,864	30,697	30,715	30,744	30,758	30,702	30,783	30,802	30,76	30,745			30,645	19,633	19,582	19,588
		55320	502,81																										519,96	504,3
		55380	502,94																										520,59	504,3
		55392		11,279	19,604	19,606	30,884	30,884	30,71	30,723	30,755	30,775	30,724	30,785	30,816	30,784	30,759					19,587	19,584
		55440	504,08																										520,59	504,3
		55488		11,286	19,6	19,607	30,887	30,892	30,728	30,752	30,772	30,777	30,751	30,795	30,832	30,784	30,774			30,667	19,627	19,59	19,589
		55500	504,29															8,69											520,91	504,3
		55560	505,52																										520,91	504,3
		55584		11,301	19,6	19,606	30,903	30,906	30,738	30,754	30,783	30,792	30,759	30,809	30,85	30,788	30,784					19,59	19,59
		55620	505,14																										520,91	504,3
		55680	504,47	11,319	19,6	19,607	30,922	30,923	30,769	30,766	30,805	30,817	30,768	30,825	30,859	30,805	30,802			30,712	19,63	19,588	19,589						520,91	504,3
		55740	503,36																										520,91	504,3
		55776		11,335	19,598	19,611	30,937	30,942	30,779	30,779	30,817	30,829	30,791	30,836	30,875	30,824	30,816					19,59	19,59
		55800	504,32															8,69	0					-1,43	-1,67	-0,44	-0,19	-0,67	520,91	504,3	129,15
		55860	504,3																										520,91	504,3
		55872		11,352	19,599	19,605	30,951	30,957	30,792	30,799	30,831	30,831	30,796	30,854	30,891	30,833	30,828			30,718	19,627	19,586	19,588
		55920	503,8																										520,91	504,3
		55968		11,362	19,597	19,606	30,963	30,963	30,799	30,814	30,849	30,861	30,818	30,864	30,904	30,847	30,844					19,586	19,587
		55980	504,55																										520,91	504,3
		56040	504,1																										520,91	504,3
		56064		11,374	19,595	19,603	30,971	30,975	30,816	30,83	30,868	30,864	30,826	30,883	30,917	30,864	30,859			30,75	19,62	19,59	19,59
		56100	504,64															8,70											520,91	504,3
		56160	504,59	11,387	19,595	19,604	30,985	30,988	30,839	30,858	30,879	30,882	30,829	30,899	30,931	30,872	30,874					19,589	19,59						520,91	504,3
		56220	503,75																										520,91	504,3
		56256		11,404	19,595	19,604	31	31,008	30,851	30,857	30,889	30,899	30,847	30,919	30,94	30,888	30,886			30,806	19,625	19,587	19,587
		56280	504,17																										520,91	504,3
		56340	504,55																										520,91	504,3
		56352		11,422	19,596	19,603	31,02	31,024	30,865	30,873	30,908	30,921	30,87	30,926	30,958	30,91	30,904					19,584	19,586
		56400	505,16															8,68	0					-1,37	-1,62	-0,39	-0,13	-0,6	520,91	504,3	128,74
		56448		11,439	19,595	19,601	31,036	31,038	30,868	30,922	30,92	30,932	30,865	30,941	30,97	30,923	30,918			30,821	19,624	19,584	19,588
		56460	504,96																										520,49	504,3
		56520	504,65																										520,49	504,3
		56544		11,453	19,593	19,602	31,048	31,053	30,891	30,902	30,931	30,936	30,895	30,942	30,986	30,939	30,928					19,583	19,585
		56580	504,61																										520,17	504,3
		56640	503,65	11,466	19,592	19,602	31,062	31,064	30,899	30,913	30,944	30,962	30,895	30,964	31,003	30,945	30,941			30,851	19,62	19,582	19,585						520,17	504,3
		56700	503,2															8,68											520,17	504,3
		56736		11,476	19,592	19,602	31,075	31,07	30,909	30,923	30,947	30,964	30,927	30,985	31,011	30,975	30,955					19,586	19,584
		56760	502,55																										520,17	504,3
		56820	503,84																										520,75	504,3
		56832		11,495	19,592	19,602	31,087	31,097	30,931	30,936	30,974	30,99	30,944	30,996	31,027	30,975	30,973			30,873	19,622	19,585	19,587
		56880	504,01																										520,75	504,3
		56928		11,508	19,592	19,6	31,099	31,109	30,945	30,954	30,987	30,994	30,958	31,002	31,041	30,99	30,984					19,583	19,585
		56940	504,1																										520,75	504,3
		57000	503,39															8,67	0					-1,37	-1,64	-0,4	-0,14	-0,61	520,75	504,3	128,32
		57024		11,520	19,591	19,602	31,118	31,116	30,96	30,974	31,003	31,004	30,976	31,03	31,055	31,009	31,001			30,908	19,624	19,58	19,584
		57060	503,84																										521,06	504,3
		57120	503,42	11,541	19,592	19,598	31,135	31,137	30,978	30,989	31,018	31,035	30,99	31,03	31,068	31,015	31,015					19,582	19,586						521,06	504,3
		57180	503,29																										521,43	504,3
		57216		11,554	19,591	19,599	31,15	31,149	30,992	31,016	31,035	31,041	31,005	31,046	31,084	31,035	31,032			30,93	19,622	19,582	19,583
		57240	504,58																										521,43	504,3
		57300	504,25															8,65											521,43	504,3
		57312		11,565	19,59	19,597	31,159	31,157	30,999	31,017	31,043	31,058	31,016	31,061	31,097	31,046	31,042					19,582	19,586
		57360	504,3																										521,43	504,3
		57408		11,584	19,589	19,596	31,175	31,178	31,009	31,027	31,059	31,075	31,022	31,079	31,113	31,062	31,056			30,963	19,617	19,584	19,585
		57420	504,52																										521,43	504,3
		57480	505,39																										521,43	504,3
		57504		11,592	19,591	19,597	31,184	31,188	31,021	31,043	31,072	31,079	31,051	31,096	31,128	31,074	31,070					19,582	19,586
		57540	504,12																										521,43	504,3
		57600	504,73	11,611	19,588	19,596	31,204	31,202	31,035	31,062	31,083	31,094	31,054	31,112	31,138	31,084	31,083	8,65	0	31,015	19,62	19,581	19,585	-1,4	-1,66	-0,42	-0,17	-0,65	521,43	504,3	128,28
		57660	504,89																										521,43	504,3
		57696		11,623	19,588	19,596	31,214	31,216	31,053	31,068	31,1	31,113	31,072	31,12	31,154	31,101	31,098					19,578	19,584
		57720	504,59																										521,43	504,3
		57780	505,18																										521,17	504,3
		57792		11,636	19,588	19,597	31,233	31,225	31,071	31,085	31,107	31,124	31,076	31,128	31,167	31,119	31,110			31,004	19,62	19,579	19,582
		57840	504,8																										521,17	504,3
		57888		11,649	19,59	19,597	31,238	31,247	31,069	31,105	31,133	31,145	31,097	31,156	31,18	31,132	31,127					19,58	19,581
		57900	504,31															8,66											521,17	504,3
		57960	503,8																										521,17	504,3
		57984		11,667	19,592	19,597	31,258	31,265	31,094	31,114	31,145	31,148	31,112	31,164	31,195	31,142	31,139			31,042	19,624	19,579	19,585
		58020	503,35																										521,17	504,3
		58080	504,67	11,676	19,588	19,597	31,266	31,272	31,098	31,121	31,147	31,172	31,114	31,176	31,207	31,172	31,151					19,579	19,579						521,17	504,3
		58140	505,33																										521,17	504,3
		58176		11,693	19,589	19,598	31,287	31,285	31,111	31,155	31,171	31,179	31,136	31,189	31,219	31,186	31,168			31,066	19,621	19,58	19,583
		58200	505,67															8,66	0					-1,34	-1,59	-0,37	-0,1	-0,57	521,17	504,3	128,38
		58260	504,87																										520,64	504,3
		58272		11,706	19,59	19,597	31,3	31,299	31,135	31,176	31,184	31,189	31,159	31,201	31,237	31,201	31,185					19,578	19,581
		58320	504,28																										520,64	504,3
		58368		11,715	19,589	19,597	31,306	31,311	31,139	31,183	31,203	31,214	31,171	31,219	31,249	31,201	31,197			31,102	19,619	19,578	19,579
		58380	504,98																										520,64	504,3
		58440	503,68																										520,64	504,3
		58464		11,728	19,588	19,596	31,32	31,32	31,148	31,174	31,209	31,217	31,175	31,24	31,261	31,207	31,204					19,577	19,578
		58500	504,81															8,64											520,64	504,3
		58560	504,02	11,751	19,586	19,595	31,34	31,344	31,177	31,189	31,218	31,233	31,191	31,253	31,275	31,226	31,220			31,12	19,618	19,575	19,578						520,64	504,3
		58620	503,47																										520,64	504,3
		58656		11,760	19,586	19,592	31,35	31,349	31,186	31,2	31,238	31,255	31,214	31,254	31,292	31,238	31,235					19,577	19,578
		58680	503,34																										520,64	504,3
		58740	503,87																										521,12	504,3
		58752		11,775	19,585	19,595	31,362	31,367	31,2	31,228	31,243	31,27	31,214	31,28	31,303	31,253	31,249			31,15	19,618	19,575	19,576
		58800	504,28															8,64	0					-1,37	-1,62	-0,4	-0,13	-0,61	521,12	504,3	128,46
		58848		11,789	19,585	19,595	31,382	31,376	31,226	31,237	31,261	31,273	31,236	31,288	31,317	31,266	31,263					19,572	19,576
		58860	504,06																										521,12	504,3
		58920	503,7																										521,12	504,3
		58944		11,804	19,585	19,594	31,39	31,398	31,237	31,247	31,276	31,279	31,246	31,297	31,331	31,271	31,273			31,172	19,615	19,574	19,578
		58980	503,84																										521,12	504,3
		59040	503,65	11,820	19,582	19,589	31,4	31,412	31,245	31,257	31,296	31,307	31,248	31,317	31,343	31,292	31,288					19,579	19,58						521,12	504,3
		59100	503,89															8,63											521,48	504,3
		59136		11,834	19,586	19,592	31,421	31,425	31,257	31,274	31,316	31,32	31,261	31,324	31,356	31,304	31,301			31,215	19,614	19,578	19,579
		59160	504,29																										521,48	504,3
		59220	504,57																										521,48	504,3
		59232		11,844	19,584	19,594	31,434	31,433	31,271	31,286	31,325	31,329	31,27	31,343	31,368	31,319	31,314					19,578	19,582
		59280	504,32																										521,48	504,3
		59328		11,861	19,582	19,593	31,447	31,45	31,294	31,308	31,323	31,35	31,293	31,346	31,385	31,336	31,329			31,229	19,608	19,579	19,577
		59340	504,27																										521,48	504,3
		59400	502,42															8,63	0					-1,38	-1,63	-0,4	-0,13	-0,61	521,48	504,3	128,28
		59424		11,878	19,58	19,589	31,465	31,46	31,298	31,312	31,347	31,353	31,306	31,367	31,395	31,355	31,342					19,574	19,578
		59460	503,23																										522,01	504,3
		59520	504,25	11,889	19,582	19,589	31,474	31,475	31,31	31,336	31,359	31,375	31,33	31,372	31,41	31,371	31,358			31,251	19,61	19,574	19,579						522,01	504,3
		59580	505,28																										522,01	504,3
		59616		11,904	19,58	19,588	31,486	31,49	31,319	31,359	31,373	31,392	31,338	31,392	31,422	31,371	31,371					19,577	19,58
		59640	505,22																										522,01	504,3
		59700	504,65															8,62											521,59	504,3
		59712		11,920	19,58	19,584	31,5	31,504	31,333	31,355	31,385	31,401	31,335	31,413	31,434	31,389	31,381			31,287	19,612	19,576	19,579
		59760	504,29																										521,59	504,3
		59808		11,935	19,578	19,587	31,514	31,52	31,345	31,368	31,391	31,422	31,375	31,426	31,45	31,391	31,396					19,577	19,579
		59820	503,58																										521,59	504,3
		59880	504,43																										521,59	504,3
		59904		11,938	19,581	19,587	31,521	31,524	31,363	31,37	31,422	31,429	31,367	31,422	31,46	31,415	31,406			31,339	19,608	19,575	19,581
		59940	503,62																										521,59	504,3
		60000	504,76	11,957	19,579	19,586	31,539	31,539	31,372	31,396	31,419	31,444	31,387	31,451	31,477	31,419	31,421	8,62	0			19,576	19,574	-1,36	-1,61	-0,39	-0,12	-0,59	521,59	504,3	128,31
		60060	503,86																										521,59	504,3
		60096		11,967	19,579	19,585	31,546	31,552	31,396	31,41	31,438	31,447	31,419	31,456	31,49	31,438	31,437			31,339	19,613	19,572	19,574
		60120	503,98																										521,59	504,3
		60180	506,22																										521,59	504,3
		60192		11,980	19,577	19,586	31,559	31,565	31,402	31,419	31,455	31,467	31,423	31,469	31,505	31,459	31,450					19,563	19,574
		60240	505,22																										521,59	504,3
		60288		12,001	19,577	19,587	31,584	31,583	31,414	31,428	31,466	31,477	31,439	31,503	31,513	31,454	31,462			31,361	19,615	19,565	19,572
		60300	505,04															8,62											521,01	504,3
		60360	504,92																										521,01	504,3
		60384		12,012	19,577	19,583	31,589	31,594	31,436	31,448	31,475	31,49	31,451	31,511	31,53	31,481	31,478					19,571	19,573
		60420	504,13																										520,75	504,3
		60480	503,14	12,023	19,578	19,588	31,607	31,605	31,444	31,46	31,493	31,508	31,463	31,51	31,544	31,49	31,489			31,398	19,611	19,568	19,571						520,75	504,3
		60540	503,22																										521,12	504,3
		60576		12,042	19,578	19,585	31,624	31,623	31,461	31,509	31,505	31,529	31,47	31,532	31,559	31,501	31,508					19,571	19,575
		60600	503,85															8,60	0					-1,35	-1,59	-0,37	-0,11	-0,59	521,12	504,3	128,26
		60660	503,96																										521,43	504,3
		60672		12,051	19,576	19,585	31,634	31,63	31,473	31,497	31,518	31,529	31,48	31,544	31,566	31,522	31,516			31,427	19,614	19,569	19,574
		60720	504,03																										521,43	504,3
		60768		12,064	19,576	19,582	31,643	31,644	31,478	31,515	31,533	31,55	31,498	31,547	31,579	31,549	31,531					19,57	19,573
		60780	503,01																										521,69	504,3
		60840	503,43																										521,69	504,3
		60864		12,079	19,575	19,584	31,656	31,662	31,49	31,525	31,553	31,561	31,518	31,564	31,595	31,554	31,545			31,427	19,608	19,569	19,57
		60900	504,74															8,60											522,11	504,3
		60960	503,73	12,091	19,573	19,586	31,665	31,676	31,508	31,523	31,555	31,578	31,532	31,579	31,607	31,57	31,557					19,566	19,568						522,11	504,3
		61020	504,4																										522,11	504,3
		61056		12,104	19,574	19,583	31,684	31,682	31,522	31,569	31,564	31,591	31,55	31,594	31,616	31,57	31,572			31,478	19,607	19,565	19,568
		61080	504,02																										522,11	504,3
		61140	504,69																										522,11	504,3
		61152		12,113	19,576	19,585	31,688	31,698	31,531	31,584	31,571	31,608	31,55	31,607	31,628	31,585	31,583					19,567	19,568
		61200	504,3															8,60	0					-1,34	-1,6	-0,37	-0,1	-0,58	522,11	504,3	128,26
		61248		12,133	19,574	19,582	31,709	31,713	31,551	31,565	31,59	31,617	31,56	31,625	31,648	31,591	31,593			31,507	19,607	19,568	19,571
		61260	504,57																										522,11	504,3
		61320	504,01																										522,11	504,3
		61344		12,148	19,574	19,581	31,722	31,729	31,568	31,58	31,597	31,628	31,587	31,625	31,659	31,611	31,607					19,566	19,571
		61380	504,76																										522,11	504,3
		61440	505,13	12,151	19,576	19,587	31,733	31,733	31,584	31,595	31,617	31,635	31,588	31,65	31,674	31,618	31,620			31,517	19,608	19,57	19,572						522,11	504,3
		61500	504,49															8,59											521,75	504,3
		61536		12,167	19,573	19,581	31,742	31,746	31,583	31,611	31,633	31,643	31,611	31,652	31,687	31,633	31,632					19,571	19,568
		61560	504,55																										521,75	504,3
		61620	504,26																										521,75	504,3
		61632		12,178	19,574	19,582	31,756	31,756	31,595	31,63	31,644	31,657	31,624	31,658	31,695	31,658	31,645			31,543	19,61	19,566	19,57
		61680	503,34																										521,75	504,3
		61728		12,198	19,574	19,583	31,779	31,774	31,607	31,632	31,658	31,676	31,626	31,676	31,707	31,653	31,654					19,567	19,569
		61740	503,91																										522,06	504,3
		61800	504,26															8,58	0					-1,37	-1,63	-0,4	-0,14	-0,62	522,06	504,3	128,27
		61824		12,211	19,574	19,583	31,783	31,796	31,635	31,652	31,675	31,692	31,643	31,692	31,724	31,673	31,673			31,573	19,609	19,569	19,573
		61860	504,33																										522,06	504,3
		61920	503,72	12,224	19,574	19,581	31,799	31,805	31,646	31,665	31,692	31,695	31,655	31,708	31,742	31,689	31,687					19,567	19,569						522,06	504,3
		61980	504,39																										522,06	504,3
		62016		12,238	19,575	19,582	31,815	31,819	31,652	31,673	31,696	31,706	31,66	31,724	31,751	31,701	31,695			31,639	19,616	19,567	19,574
		62040	505,77																										522,06	504,3
		62100	505,26															8,58											521,59	504,3
		62112		12,246	19,573	19,58	31,82	31,825	31,664	31,682	31,708	31,717	31,686	31,739	31,76	31,712	31,709					19,567	19,567
		62160	504,68																										521,59	504,3
		62208		12,262	19,573	19,581	31,833	31,846	31,686	31,696	31,727	31,74	31,702	31,739	31,773	31,721	31,723			31,617	19,612	19,565	19,567
		62220	504,64																										521,22	504,3
		62280	504,44																										521,22	504,3
		62304		12,275	19,574	19,58	31,85	31,854	31,693	31,702	31,739	31,752	31,703	31,761	31,787	31,733	31,734					19,566	19,568
		62340	503,54																										521,22	504,3
		62400	503,28	12,292	19,572	19,58	31,867	31,869	31,706	31,721	31,75	31,756	31,717	31,778	31,806	31,747	31,748	8,57	0	31,656	19,617	19,565	19,566	-1,37	-1,63	-0,4	-0,13	-0,6	521,22	504,3	128,36
		62460	502,31																										521,75	504,3
		62496		12,301	19,571	19,58	31,873	31,88	31,719	31,73	31,76	31,778	31,736	31,787	31,814	31,753	31,760					19,564	19,569
		62520	502,71																										521,75	504,3
		62580	502,91																										522,53	504,3
		62592		12,318	19,572	19,586	31,898	31,895	31,739	31,754	31,779	31,798	31,741	31,795	31,828	31,776	31,776			31,675	19,623	19,559	19,56
		62640	503,76																										522,53	504,3
		62688		12,331	19,568	19,581	31,901	31,91	31,742	31,764	31,788	31,806	31,749	31,818	31,84	31,794	31,788					19,56	19,558
		62700	503,97															8,57											522,9	504,3
		62760	505,79																										522,9	504,3
		62784		12,345	19,571	19,584	31,92	31,925	31,756	31,82	31,804	31,819	31,775	31,823	31,851	31,794	31,805			31,687	19,62	19,563	19,564
		62820	505,81																										522,43	504,3
		62880	505,92	12,351	19,575	19,583	31,933	31,928	31,77	31,795	31,809	31,83	31,787	31,834	31,871	31,82	31,815					19,557	19,561						522,43	504,3
		62940	504,7																										521,9	504,3
		62976		12,368	19,57	19,583	31,944	31,944	31,778	31,806	31,828	31,845	31,789	31,85	31,878	31,833	31,826			31,73	19,612	19,556	19,56
		63000	504,18															8,56	0					-1,33	-1,58	-0,37	-0,1	-0,56	521,9	504,3	128,55
		63060	504,1																										521,9	504,3
		63072		12,376	19,572	19,583	31,955	31,953	31,809	31,832	31,842	31,857	31,809	31,858	31,895	31,844	31,843					19,563	19,563
		63120	504,2																										521,9	504,3
		63168		12,395	19,573	19,583	31,968	31,978	31,811	31,826	31,861	31,865	31,825	31,874	31,903	31,85	31,852			31,757	19,607	19,558	19,563
		63180	504,28																										521,9	504,3
		63240	504,48																										521,9	504,3
		63264		12,407	19,571	19,584	31,986	31,983	31,842	31,832	31,876	31,875	31,838	31,886	31,915	31,871	31,867					19,56	19,555
		63300	504,22															8,56											521,9	504,3
		63360	503,46	12,417	19,568	19,578	31,99	31,989	31,832	31,856	31,882	31,888	31,856	31,905	31,927	31,872	31,877			31,771	19,606	19,558	19,562						521,9	504,3
		63420	502,65																										522,27	504,3
		63456		12,433	19,571	19,581	32,008	32,01	31,848	31,869	31,89	31,916	31,871	31,917	31,946	31,895	31,894					19,556	19,558
		63480	504,97																										522,27	504,3
		63540	505,61																										522,27	504,3
		63552		12,446	19,572	19,578	32,019	32,022	31,853	31,872	31,895	31,923	31,882	31,916	31,953	31,898	31,899			31,817	19,601	19,557	19,56
		63600	506,11															8,55	0					-1,42	-1,67	-0,44	-0,19	-0,67	522,27	504,3	128,61
		63648		12,455	19,572	19,581	32,03	32,034	31,872	31,887	31,923	31,941	31,892	31,941	31,965	31,917	31,917					19,556	19,559
		63660	505,89																										521,43	504,3
		63720	506,12																										521,43	504,3
		63744		12,467	19,57	19,579	32,042	32,041	31,881	31,927	31,93	31,938	31,912	31,943	31,98	31,922	31,929			31,826	19,597	19,555	19,557
		63780	505,52																										520,59	504,3
		63840	503,96	12,486	19,568	19,577	32,06	32,058	31,904	31,917	31,955	31,956	31,909	31,951	31,993	31,944	31,941					19,555	19,555						520,59	504,3
		63900	503,75															8,55											520,59	504,3
		63936		12,492	19,567	19,577	32,064	32,064	31,917	31,938	31,961	31,962	31,927	31,97	32,006	31,955	31,954			31,878	19,594	19,555	19,557
		63960	502,47																										520,59	504,3
		64020	502,7																										521,38	504,3
		64032		12,509	19,57	19,57	32,078	32,08	31,924	31,939	31,962	31,977	31,946	31,993	32,01	31,958	31,964					19,555	19,562
		64080	503																										521,38	504,3
		64128		12,519	19,568	19,573	32,09	32,09	31,938	31,956	31,992	31,988	31,945	32,004	32,248	31,976	32,006			31,893	19,602	19,56	19,558
		64140	504,57																										521,9	504,3
		64200	504,91															8,54	0					-1,38	-1,63	-0,4	-0,14	-0,61	521,9	504,3	128,51
		64224		12,539	19,564	19,573	32,107	32,107	31,948	31,966	31,997	32,008	31,96	32,013	32,039	31,991	31,990					19,556	19,558
		64260	505,02																										521,9	504,3
		64320	505,22	12,550	19,563	19,572	32,12	32,114	31,962	32,002	32,008	32,02	31,979	32,025	32,228	32	32,028			31,92	19,597	19,556	19,56						521,9	504,3
		64380	504,36																										521,54	504,3
		64416		12,565	19,564	19,571	32,136	32,13	31,975	32,005	32,012	32,026	31,993	32,035	32,062	32,012	32,015					19,556	19,557
		64440	505,09																										521,54	504,3
		64500	504,46															8,54											521,54	504,3
		64512		12,575	19,563	19,571	32,138	32,146	31,992	32,005	32,03	32,044	32,014	32,045	32,074	32,017	32,028			31,928	19,6	19,557	19,558
		64560	505,55																										521,54	504,3
		64608		12,585	19,563	19,571	32,15	32,155	32,001	32,02	32,047	32,058	32,018	32,061	32,088	32,036	32,041					19,554	19,558
		64620	504,55																										521,12	504,3
		64680	504,58																										521,12	504,3
		64704		12,596	19,56	19,571	32,166	32,157	32,013	32,033	32,054	32,071	32,024	32,076	32,101	32,052	32,053			31,958	19,598	19,556	19,558
		64740	504,18																										521,12	504,3
		64800	504,29	12,608	19,56	19,571	32,173	32,175	32,024	32,045	32,066	32,087	32,045	32,175	32,207	32,062	32,089	8,52	0			19,556	19,557	-1,36	-1,62	-0,39	-0,12	-0,59	521,12	504,3	128,4
		64860	504,77																										521,12	504,3
		64896		12,619	19,558	19,572	32,183	32,185	32,04	32,065	32,075	32,097	32,062	32,096	32,122	32,077	32,079			31,973	19,603	19,557	19,559
		64920	504,21																										521,12	504,3
		64980	503,77																										521,12	504,3
		64992		12,631	19,561	19,569	32,194	32,199	32,048	32,065	32,093	32,111	32,062	32,113	32,137	32,094	32,090					19,557	19,559
		65040	504,74																										521,12	504,3
		65088		12,644	19,56	19,568	32,208	32,209	32,053	32,071	32,101	32,12	32,079	32,123	32,149	32,099	32,099			32,016	19,601	19,557	19,559
		65100	504															8,52											521,12	504,3
		65160	504,76																										521,12	504,3
		65184		12,654	19,559	19,57	32,216	32,22	32,063	32,118	32,12	32,127	32,09	32,136	32,158	32,113	32,116					19,557	19,557
		65220	503,85																										521,12	504,3
		65280	503,9	12,664	19,559	19,57	32,23	32,228	32,078	32,11	32,127	32,146	32,096	32,146	32,209	32,13	32,130			32,044	19,608	19,552	19,558						521,12	504,3
		65340	503,99																										521,43	504,3
		65376		12,674	19,56	19,569	32,237	32,241	32,089	32,111	32,14	32,146	32,107	32,17	32,188	32,171	32,140					19,554	19,555
		65400	504,85															8,52	0					-1,33	-1,58	-0,37	-0,09	-0,57	521,43	504,3	128,2
		65460	503,73																										521,43	504,3
		65472		12,693	19,558	19,569	32,256	32,258	32,103	32,122	32,145	32,164	32,11	32,18	32,218	32,153	32,149			32,035	19,608	19,553	19,558
		65520	503,89																										521,43	504,3
		65568		12,710	19,551	19,562	32,26	32,272	32,12	32,132	32,156	32,17	32,126	32,184	32,225	32,161	32,159					19,552	19,554
		65580	503,67																										521,43	504,3
		65640	504,08																										521,43	504,3
		65664		12,712	19,566	19,57	32,285	32,275	32,126	32,148	32,166	32,178	32,13	32,194	32,229	32,176	32,168			32,079	19,608	19,551	19,55
		65700	503,95															8,52											521,43	504,3
		65760	503,32	12,733	19,554	19,563	32,29	32,292	32,147	32,162	32,181	32,195	32,147	32,209	32,24	32,189	32,184					19,555	19,559						521,43	504,3
		65820	503,59																										521,75	504,3
		65856		12,742	19,551	19,566	32,302	32,3	32,148	32,181	32,185	32,201	32,158	32,225	32,248	32,199	32,193			32,077	19,603	19,554	19,558
		65880	503,83																										521,75	504,3
		65940	503,54																										522,11	504,3
		65952		12,756	19,557	19,567	32,316	32,319	32,169	32,174	32,194	32,215	32,175	32,219	32,255	32,207	32,201					19,552	19,555
		66000	504,37															8,50	0					-1,37	-1,62	-0,39	-0,12	-0,6	522,11	504,3	127,82
		66048		12,764	19,559	19,567	32,329	32,325	32,163	32,187	32,217	32,234	32,177	32,223	32,268	32,216	32,211			32,126	19,596	19,55	19,55
		66060	504,9																										522,11	504,3
		66120	505,58																										522,11	504,3
		66144		12,777	19,559	19,569	32,339	32,342	32,184	32,2	32,228	32,245	32,197	32,249	32,276	32,225	32,226					19,552	19,555
		66180	505,33																										521,59	504,3
		66240	504,89	12,788	19,559	19,569	32,353	32,351	32,194	32,212	32,237	32,265	32,2	32,261	32,288	32,236	32,237			32,147	19,599	19,551	19,551						521,59	504,3
		66300	504,12															8,49											521,32	504,3
		66336		12,799	19,558	19,567	32,362	32,362	32,201	32,224	32,25	32,267	32,216	32,271	32,296	32,247	32,247					19,55	19,55
		66360	503,87																										521,32	504,3
		66420	503,18																										521,59	504,3
		66432		12,814	19,559	19,567	32,378	32,376	32,213	32,236	32,267	32,281	32,222	32,282	32,308	32,257	32,258			32,175	19,593	19,549	19,551
		66480	503,44																										521,59	504,3
		66528		12,818	19,559	19,568	32,38	32,383	32,224	32,256	32,267	32,288	32,245	32,289	32,318	32,275	32,270					19,549	19,551
		66540	503,59																										522,11	504,3
		66600	503,81															8,50	0					-1,38	-1,63	-0,41	-0,16	-0,62	522,11	504,3	128,33
		66624		12,837	19,557	19,565	32,394	32,403	32,242	32,281	32,269	32,31	32,262	32,31	32,33	32,275	32,285			32,196	19,59	19,552	19,553
		66660	503,84																										522,43	504,3
		66720	504,77	12,847	19,556	19,568	32,411	32,407	32,252	32,287	32,304	32,314	32,26	32,316	32,342	32,295	32,296					19,55	19,551						522,43	504,3
		66780	504,34																										522,43	504,3
		66816		12,853	19,561	19,562	32,412	32,417	32,256	32,28	32,315	32,326	32,288	32,325	32,349	32,303	32,305			32,214	19,592	19,549	19,55
		66840	504,61																										522,43	504,3
		66900	504,63															8,50											522,43	504,3
		66912		12,871	19,556	19,567	32,431	32,434	32,283	32,292	32,321	32,337	32,288	32,335	32,366	32,313	32,317					19,545	19,55
		66960	504,16																										522,43	504,3
		67008		12,882	19,558	19,568	32,441	32,448	32,295	32,31	32,332	32,348	32,299	32,352	32,382	32,333	32,331			32,22	19,597	19,543	19,549
		67020	504,11																										522,43	504,3
		67080	504,49																										522,43	504,3
		67104		12,894	19,558	19,566	32,455	32,457	32,297	32,321	32,337	32,365	32,32	32,367	32,393	32,344	32,343					19,548	19,547
		67140	504,69																										522,43	504,3
		67200	504,12	12,908	19,559	19,566	32,471	32,47	32,312	32,331	32,354	32,38	32,333	32,378	32,4	32,349	32,355	8,49	0	32,259	19,594	19,541	19,544	-1,34	-1,59	-0,38	-0,1	-0,58	522,43	504,3	129,05
		67260	504,82																										522,43	504,3
		67296		12,919	19,559	19,567	32,483	32,482	32,325	32,352	32,362	32,39	32,335	32,385	32,411	32,37	32,366					19,545	19,548
		67320	505,41																										522,43	504,3
		67380	504,85																										522,01	504,3
		67392		12,930	19,558	19,568	32,491	32,494	32,33	32,355	32,376	32,392	32,346	32,397	32,423	32,381	32,375			32,276	19,592	19,545	19,547
		67440	504,95																										522,01	504,3
		67488		12,940	19,555	19,564	32,498	32,501	32,352	32,364	32,398	32,399	32,366	32,42	32,434	32,397	32,391					19,548	19,548
		67500	504,77															8,47											521,59	504,3
		67560	504,5																										521,59	504,3
		67584		12,954	19,555	19,566	32,514	32,514	32,364	32,376	32,41	32,42	32,382	32,413	32,446	32,406	32,402			32,305	19,584	19,549	19,55
		67620	504,53																										521,59	504,3
		67680	503,13	12,969	19,549	19,565	32,525	32,526	32,37	32,389	32,414	32,433	32,388	32,442	32,457	32,407	32,413					19,548	19,553						521,59	504,3
		67740	503,44																										521,59	504,3
		67776		12,975	19,554	19,566	32,534	32,537	32,384	32,405	32,424	32,441	32,404	32,451	32,466	32,424	32,425			32,351	19,584	19,55	19,549
		67800	504,15															8,47	0					-1,35	-1,61	-0,39	-0,11	-0,59	521,59	504,3	128,42
		67860	503,57																										521,95	504,3
		67872		12,986	19,555	19,56	32,541	32,547	32,392	32,408	32,44	32,445	32,411	32,459	32,476	32,435	32,433					19,544	19,543
		67920	504,11																										521,95	504,3
		67968		13,000	19,554	19,562	32,559	32,558	32,401	32,425	32,456	32,458	32,432	32,467	32,488	32,445	32,447			32,344	19,584	19,544	19,545
		67980	503,75																										521,95	504,3
		68040	504,5																										521,95	504,3
		68064		13,015	19,551	19,562	32,57	32,572	32,419	32,434	32,45	32,474	32,431	32,476	32,501	32,455	32,455					19,542	19,546
		68100	504															8,47											521,95	504,3
		68160	503,95	13,020	19,555	19,561	32,576	32,579	32,429	32,454	32,467	32,488	32,438	32,488	32,509	32,471	32,468			32,39	19,587	19,546	19,543						521,95	504,3
		68220	504,17																										521,95	504,3
		68256		13,036	19,551	19,561	32,592	32,592	32,448	32,463	32,475	32,497	32,452	32,496	32,519	32,479	32,479					19,54	19,546
		68280	504,33																										521,95	504,3
		68340	504,48																										521,95	504,3
		68352		13,047	19,55	19,559	32,598	32,604	32,45	32,47	32,496	32,512	32,465	32,511	32,529	32,485	32,490			32,396	19,589	19,541	19,546
		68400	504,58															8,47	0					-1,38	-1,63	-0,4	-0,14	-0,62	521,95	504,3	128,18
		68448		13,059	19,552	19,558	32,613	32,614	32,462	32,475	32,504	32,517	32,473	32,516	32,545	32,501	32,499					19,542	19,548
		68460	504,48																										521,95	504,3
		68520	504,21																										521,95	504,3
		68544		13,066	19,55	19,56	32,622	32,621	32,471	32,486	32,515	32,531	32,476	32,541	32,555	32,507	32,510			32,409	19,587	19,547	19,549
		68580	505,03																										521,95	504,3
		68640	503,75	13,079	19,549	19,56	32,634	32,633	32,483	32,503	32,522	32,544	32,486	32,541	32,564	32,52	32,520					19,539	19,542						521,95	504,3
		68700	504,94															8,46											521,95	504,3
		68736		13,088	19,553	19,559	32,642	32,645	32,493	32,52	32,532	32,553	32,508	32,552	32,576	32,529	32,533			32,455	19,586	19,539	19,542
		68760	504,91																										521,95	504,3
		68820	503,87																										521,64	504,3
		68832		13,104	19,548	19,557	32,656	32,657	32,504	32,543	32,54	32,567	32,519	32,572	32,587	32,546	32,547					19,539	19,545
		68880	502,99																										521,64	504,3
		68928		13,109	19,548	19,558	32,661	32,663	32,516	32,535	32,557	32,575	32,527	32,575	32,6	32,556	32,555			32,46	19,594	19,539	19,544
		68940	503,69																										522,01	504,3
		69000	503,81															8,45	0					-1,38	-1,63	-0,4	-0,15	-0,61	522,01	504,3	127,97
		69024		13,125	19,551	19,557	32,68	32,678	32,53	32,542	32,573	32,587	32,543	32,578	32,612	32,573	32,567					19,537	19,539
		69060	504,1																										522,27	504,3
		69120	503,93	13,138	19,549	19,556	32,686	32,695	32,546	32,568	32,571	32,6	32,536	32,609	32,623	32,584	32,580			32,486	19,593	19,537	19,539						522,27	504,3
		69180	504,73																										522,27	504,3
		69216		13,150	19,544	19,558	32,7	32,701	32,556	32,567	32,588	32,605	32,558	32,613	32,633	32,584	32,588					19,542	19,546
		69240	504,36																										522,27	504,3
		69300	504,57															8,44											522,27	504,3
		69312		13,164	19,545	19,557	32,716	32,714	32,562	32,577	32,61	32,615	32,577	32,626	32,646	32,604	32,602			32,515	19,59	19,539	19,542
		69360	502,86																										522,27	504,3
		69408		13,169	19,548	19,556	32,718	32,724	32,577	32,594	32,608	32,631	32,591	32,633	32,654	32,605	32,612					19,537	19,543
		69420	502,92																										522,69	504,3
		69480	504,22																										522,69	504,3
		69504		13,183	19,547	19,555	32,735	32,732	32,587	32,624	32,625	32,629	32,605	32,638	32,666	32,625	32,625			32,523	19,588	19,539	19,539
		69540	504,31																										523,11	504,3
		69600	505,05	13,196	19,546	19,555	32,745	32,748	32,602	32,622	32,634	32,655	32,611	32,656	32,677	32,637	32,637	8,43	0			19,539	19,537	-1,34	-1,59	-0,38	-0,11	-0,58	523,11	504,3	128,5
		69660	505,16																										523,11	504,3
		69696		13,202	19,548	19,558	32,756	32,755	32,611	32,618	32,649	32,664	32,628	32,667	32,687	32,647	32,646			32,549	19,586	19,539	19,543
		69720	505,61																										523,11	504,3
		69780	505,91																										522,43	504,3
		69792		13,216	19,547	19,553	32,765	32,768	32,614	32,631	32,663	32,682	32,635	32,681	32,7	32,657	32,658					19,537	19,54
		69840	505,95																										522,43	504,3
		69888		13,223	19,545	19,554	32,773	32,772	32,625	32,652	32,675	32,683	32,645	32,688	32,707	32,666	32,668			32,57	19,577	19,538	19,539
		69900	505,6															8,43											521,59	504,3
		69960	504,76																										521,59	504,3
		69984		13,245	19,544	19,555	32,792	32,797	32,64	32,666	32,684	32,699	32,656	32,7	32,72	32,685	32,681					19,54	19,541
		70020	504,55																										521,17	504,3
		70080	503,82	13,249	19,542	19,555	32,797	32,797	32,649	32,668	32,691	32,707	32,658	32,71	32,734	32,693	32,689			32,604	19,578	19,542	19,543						521,17	504,3
		70140	503,34																										521,17	504,3
		70176		13,265	19,546	19,554	32,81	32,819	32,661	32,686	32,703	32,719	32,67	32,717	32,746	32,697	32,700					19,539	19,541
		70200	502,65															8,42	0					-1,38	-1,63	-0,4	-0,13	-0,61	521,17	504,3	128,25
		70260	502,69																										521,8	504,3
		70272		13,271	19,545	19,554	32,819	32,821	32,672	32,69	32,719	32,729	32,675	32,731	32,754	32,709	32,710			32,612	19,586	19,541	19,537
		70320	502,99																										521,8	504,3
		70368		13,283	19,547	19,553	32,83	32,836	32,68	32,697	32,726	32,738	32,69	32,746	32,765	32,72	32,720					19,537	19,542
		70380	503,5																										522,43	504,3
		70440	504,73																										522,43	504,3
		70464		13,298	19,545	19,552	32,845	32,847	32,685	32,706	32,735	32,757	32,698	32,763	32,776	32,738	32,732			32,629	19,58	19,536	19,539
		70500	504,89															8,42											522,43	504,3
		70560	504,97	13,311	19,543	19,551	32,857	32,858	32,711	32,717	32,745	32,764	32,709	32,761	32,786	32,746	32,742					19,541	19,539						522,43	504,3
		70620	504,59																										522,17	504,3
		70656		13,317	19,541	19,552	32,863	32,865	32,713	32,735	32,757	32,772	32,729	32,778	32,796	32,754	32,754			32,658	19,586	19,537	19,539
		70680	505,01																										522,17	504,3
		70740	504,82																										522,17	504,3
		70752		13,328	19,545	19,552	32,874	32,879	32,72	32,741	32,766	32,787	32,731	32,786	32,807	32,767	32,763					19,539	19,541
		70800	504,63															8,41	0					-1,33	-1,58	-0,37	-0,1	-0,56	522,17	504,3	129,01
		70848		13,343	19,542	19,553	32,889	32,892	32,744	32,773	32,779	32,804	32,75	32,787	32,822	32,768	32,778			32,689	19,584	19,537	19,539
		70860	504,87																										521,9	504,3
		70920	503,55																										521,9	504,3
		70944		13,351	19,543	19,553	32,901	32,896	32,752	32,783	32,778	32,805	32,758	32,809	32,829	32,79	32,788					19,538	19,54
		70980	503,37																										521,9	504,3
		71040	504,05	13,361	19,543	19,553	32,907	32,911	32,757	32,779	32,793	32,814	32,771	32,82	32,842	32,799	32,797			32,701	19,586	19,542	19,54						521,9	504,3
		71100	503,71															8,41											521,9	504,3
		71136		13,372	19,542	19,55	32,915	32,922	32,77	32,796	32,808	32,831	32,769	32,825	32,851	32,813	32,808					19,536	19,537
		71160	503,31																										521,9	504,3
		71220	505,01																										522,22	504,3
		71232		13,383	19,542	19,549	32,93	32,927	32,779	32,804	32,825	32,832	32,787	32,834	32,863	32,814	32,817			32,717	19,593	19,537	19,539
		71280	505,3																										522,22	504,3
		71328		13,397	19,545	19,551	32,941	32,948	32,785	32,818	32,831	32,849	32,804	32,855	32,873	32,833	32,831					19,535	19,54
		71340	504,41																										521,8	504,3
		71400	503,55															8,40	0					-1,39	-1,65	-0,42	-0,16	-0,63	521,8	504,3	129,28
		71424		13,407	19,538	19,551	32,947	32,956	32,8	32,816	32,836	32,865	32,828	32,865	32,885	32,847	32,843			32,733	19,594	19,535	19,541
		71460	504,52																										521,8	504,3
		71520	504,29	13,421	19,54	19,55	32,962	32,97	32,814	32,836	32,859	32,874	32,833	32,88	32,896	32,859	32,856					19,537	19,539						521,8	504,3
		71580	503,77																										521,8	504,3
		71616		13,425	19,543	19,552	32,971	32,975	32,825	32,844	32,866	32,879	32,839	32,885	32,908	32,867	32,864			32,775	19,591	19,536	19,539
		71640	504,24																										521,8	504,3
		71700	503,75															8,40											521,8	504,3
		71712		13,440	19,542	19,548	32,987	32,984	32,835	32,853	32,881	32,891	32,843	32,902	32,919	32,876	32,875					19,536	19,538
		71760	504,71																										521,8	504,3
		71808		13,451	19,543	19,55	32,994	33	32,841	32,866	32,891	32,904	32,877	32,912	32,928	32,888	32,888			32,817	19,582	19,536	19,54
		71820	503,52																										521,8	504,3
		71880	502,96																										521,8	504,3
		71904		13,460	19,547	19,551	33,007	33,01	32,854	32,873	32,896	32,918	32,877	32,915	32,939	32,892	32,896					19,535	19,539
		71940	503,51																										522,17	504,3
		72000	504,49	13,472	19,544	19,553	33,021	33,021	32,868	32,886	32,912	32,924	32,887	32,93	32,953	32,904	32,908	8,39	0	32,831	19,588	19,539	19,538	-1,3	-1,55	-0,34	-0,07	-0,53	522,17	504,3	128,68
		72060	504,56																										522,17	504,3
		72096		13,482	19,545	19,553	33,029	33,033	32,889	32,9	32,932	32,928	32,899	32,943	32,962	32,915	32,921					19,535	19,54
		72120	504,11																										522,17	504,3
		72180	504,28																										522,17	504,3
		72192		13,492	19,543	19,552	33,036	33,043	32,893	32,917	32,931	32,946	32,907	32,948	32,971	32,931	32,931			32,829	19,59	19,537	19,538
		72240	504,25																										522,17	504,3
		72288		13,510	19,541	19,549	33,055	33,056	32,902	32,916	32,945	32,957	32,914	32,964	32,984	32,941	32,940					19,536	19,538
		72300	504,51															8,38											522,17	504,3
		72360	504,04																										522,17	504,3
		72384		13,510	19,544	19,553	33,056	33,062	32,906	32,926	32,948	32,97	32,915	32,974	32,992	32,955	32,948			32,864	19,591	19,535	19,538
		72420	504,1																										522,17	504,3
		72480	504,36	13,527	19,542	19,548	33,074	33,071	32,919	32,939	32,972	32,979	32,934	32,982	33,007	32,96	32,962					19,535	19,539						522,17	504,3
		72540	503,93																										522,17	504,3
		72576		13,539	19,543	19,546	33,082	33,086	32,938	32,97	32,985	32,988	32,941	32,994	33,016	32,972	32,976			32,895	19,595	19,534	19,535
		72600	504,29															8,37	0					-1,33	-1,58	-0,36	-0,09	-0,56	522,17	504,3	128,46
		72660	503,72																										522,17	504,3
		72672		13,545	19,543	19,55	33,089	33,093	32,948	32,975	32,981	33,002	32,955	33,007	33,027	32,983	32,985					19,534	19,535
		72720	502,62																										522,17	504,3
		72768		13,567	19,539	19,547	33,11	33,111	32,956	32,979	33,002	33,011	32,966	33,016	33,041	32,988	32,995			32,906	19,597	19,534	19,536
		72780	503,48																										522,95	504,3
		72840	504,5																										522,95	504,3
		72864		13,574	19,538	19,546	33,114	33,118	32,964	32,999	33,017	33,027	32,969	33,021	33,047	32,999	33,005					19,535	19,533
		72900	504,34															8,37											522,95	504,3
		72960	505,13	13,587	19,537	19,547	33,127	33,131	32,973	33,002	33,015	33,039	32,996	33,038	33,057	33,013	33,017			32,936	19,593	19,535	19,535						522,95	504,3
		73020	505,3																										522,95	504,3
		73056		13,597	19,538	19,547	33,141	33,138	32,993	33,044	33,024	33,05	32,993	33,054	33,069	33,034	33,033					19,538	19,535
Fri Nov 23 2018 07:44:24
