# Supplementary material for: Data from calorimetric decay heat measurements of five used PWR 17x17 nuclear fuel assemblies
Source: Data Brief. 2019 Dec 2;28:104917. doi: 10.1016/j.dib.2019.104917 (PMC6926112; doi:10.1016/j.dib.2019.104917)
Supplement: Multimedia component 1 [file mmc1.zip › Data/Calibration data from model measurements/EV_650W-2018-12-11.xlsx]

## Sheet: EV650W 2018-12-11
Tinfo1	Tinfo2	Logg_tid	T1	T2	T3	T4	T5	T6	T7	T8	T9	T10	T11	T12	T13	T14	T15	T16	T17	T18	T19	T20	T21	T22	T23	T24	T25	T26	T27	T28	T29	T30
KSN	EV650W 2018-12-11
Kalib. Temperaturstegringsprincipen	EV650W 2018-12-11
KA701	KA702
40	-82
0,00528	0,00520
KA703	KA704
-29	-239
0,00374	0,00517
KA705	KALIB.TEMP
-118	0,0
0,00538	FÖRSTÄRKNING
	007
			_251KA901_A_kW	_251KA509	_251KA501_B1	_251KA501_B2	_251KA502_B1	_251KA502_B2	_251KA511_B1	_251KA511_B2	_251KA511_B3	_251KA511_B4	_251KA511_B5	_251KA511_B6	_251KA511_B7	_251KA511_B8	_251KA511	_251KA751_Vikt	_251KA101	_251KA521_B1	_251KA522_B1	_251KA531_B1	_251KA531_B2	_251KA701	_251KA702	_251KA703	_251KA704	_251KA705	_251EA1	EA1_Börvärde	_251KA901_B_PA
			W	°C	°C	°C	°C	°C	°C	°C	°C	°C	°C	°C	°C	°C	°C	kg	bar	°C	°C	°C	°C	Gy/h	Gy/h	Gy/h	Gy/h	Gy/h	W	W	W
Tue Dec 11 2018 11:19:17		60	665,66																										674,68	664,95
		96		-0,304	15,754	15,775	15,453	15,468	15,254	15,244	15,316	15,319	15,272	15,317	15,413	15,297	15,304					19,506	19,512
		120	665,31																										674,68	664,95
		180	665,08																										674,68	664,95
		192		-0,919	16,423	16,474	15,528	15,53	15,263	15,248	15,307	15,351	15,283	15,346	15,479	15,354	15,329			15,294	19,523	19,51	19,511
		240	667,12																										674,68	664,95
		288		-1,580	17,114	17,167	15,558	15,563	15,269	15,262	15,326	15,386	15,299	15,402	15,531	15,405	15,360					19,508	19,511
		300	665,57															9,57											674,68	664,95
		360	664,68																										674,15	664,95
		384		-2,117	17,705	17,743	15,604	15,611	15,285	15,281	15,352	15,436	15,314	15,445	15,585	15,477	15,397			15,322	19,524	19,512	19,507
		420	665,22																										674,15	664,95
		480	664,68	-2,516	18,152	18,182	15,644	15,658	15,307	15,309	15,425	15,475	15,353	15,483	15,638	15,506	15,437					19,503	19,51						674,15	664,95
		540	665,64																										674,15	664,95
		576		-2,759	18,457	18,485	15,704	15,721	15,345	15,421	15,483	15,523	15,407	15,547	15,685	15,561	15,497			15,405	19,521	19,504	19,51
		600	664,98															9,30	0					-1,57	-1,61	-0,4	-0,14	-0,68	674,15	664,95	128,24
		660	665,7																										674,15	664,95
		672		-2,940	18,679	18,703	15,749	15,752	15,42	15,473	15,539	15,533	15,437	15,566	15,735	15,633	15,542					19,504	19,512
		720	664,94																										674,15	664,95
		768		-3,057	18,839	18,862	15,785	15,801	15,495	15,54	15,586	15,596	15,506	15,566	15,773	15,683	15,593			15,479	19,519	19,512	19,509
		780	664,42																										674,15	664,95
		840	664,41																										674,15	664,95
		864		-3,117	18,961	18,977	15,854	15,85	15,507	15,593	15,626	15,666	15,526	15,654	15,824	15,732	15,641					19,525	19,515
		900	662,88															9,08											674,15	664,95
		960	664,12	-3,167	19,057	19,072	15,901	15,894	15,564	15,656	15,722	15,663	15,595	15,675	15,878	15,776	15,691			15,516	19,513	19,522	19,523						674,68	664,95
		1020	664,71																										674,68	664,95
		1056		-3,212	19,143	19,157	15,928	15,948	15,603	15,727	15,71	15,693	15,608	15,618	15,922	15,83	15,714					19,522	19,534
		1080	665,48																										674,68	664,95
		1140	665,46																										674,68	664,95
		1152		-3,237	19,205	19,216	15,97	15,978	15,658	15,698	15,756	15,745	15,713	15,649	16,144	15,885	15,781			15,624	19,514	19,52	19,533
		1200	665,15															8,85	0					-1,59	-1,63	-0,43	-0,16	-0,72	674,68	664,95	128,56
		1248		-3,236	19,251	19,263	16,019	16,023	15,748	15,744	15,819	15,765	15,765	15,762	16,002	15,93	15,817					19,516	19,523
		1260	665,07																										674,68	664,95
		1320	663,92																										674,68	664,95
		1344		-3,236	19,292	19,301	16,065	16,055	15,8	15,79	15,831	15,806	15,793	15,792	16,124	15,976	15,864			15,748	19,519	19,519	19,525
		1380	664,05																										674,68	664,95
		1440	664,76	-3,217	19,324	19,333	16,105	16,118	15,837	15,84	15,871	15,941	15,896	15,829	16,093	16,023	15,916					19,519	19,523						675,1	664,95
		1500	664,5															8,67											675,1	664,95
		1536		-3,201	19,347	19,355	16,142	16,159	15,86	15,873	15,962	15,946	15,879	15,853	16,152	16,09	15,952			15,805	19,524	19,522	19,526
		1560	665,04																										675,1	664,95
		1620	665,56																										675,1	664,95
		1632		-3,159	19,37	19,378	16,209	16,221	15,931	15,921	16,018	15,97	15,915	15,98	16,182	16,104	16,003					19,514	19,524
		1680	664,34																										675,1	664,95
		1728		-3,136	19,388	19,398	16,254	16,26	15,961	15,965	16,025	16,083	15,962	16,009	16,23	16,149	16,048			15,888	19,524	19,51	19,515
		1740	664,98																										675,1	664,95
		1800	664,59															8,52	0					-1,62	-1,65	-0,45	-0,2	-0,74	675,1	664,95	128,48
		1824		-3,103	19,402	19,413	16,292	16,317	15,987	16,011	16,099	16,088	15,984	16,047	16,274	16,184	16,084					19,507	19,507
		1860	664,54																										675,1	664,95
		1920	665,65	-3,069	19,412	19,424	16,347	16,351	16,051	16,07	16,127	16,12	16,082	16,036	16,322	16,241	16,131			16,016	19,526	19,505	19,505						675,1	664,95
		1980	665,91																										675,1	664,95
		2016		-3,066	19,422	19,433	16,36	16,363	16,105	16,086	16,134	16,121	16,135	16,134	16,358	16,263	16,167					19,509	19,505
		2040	666,67																										674,68	664,95
		2100	665,74															8,35											674,68	664,95
		2112		-3,029	19,436	19,446	16,414	16,411	16,158	16,121	16,202	16,186	16,178	16,131	16,406	16,323	16,213			16,11	19,529	19,51	19,508
		2160	664,75																										674,15	664,95
		2208		-2,967	19,438	19,45	16,477	16,478	16,193	16,163	16,243	16,275	16,227	16,206	16,448	16,364	16,265					19,515	19,513
		2220	664,28																										674,15	664,95
		2280	664,42																										674,15	664,95
		2304		-2,926	19,444	19,453	16,517	16,528	16,233	16,239	16,326	16,296	16,225	16,318	16,491	16,399	16,316			16,17	19,526	19,513	19,525
		2340	664,4																										674,15	664,95
		2400	663,74	-2,887	19,448	19,458	16,556	16,576	16,254	16,249	16,377	16,374	16,278	16,326	16,538	16,453	16,356	8,22	0			19,513	19,522	-1,58	-1,62	-0,42	-0,16	-0,7	674,47	664,95	128,24
		2460	664,64																										674,47	664,95
		2496		-2,856	19,454	19,46	16,602	16,599	16,344	16,294	16,371	16,406	16,365	16,359	16,585	16,483	16,401			16,239	19,528	19,52	19,526
		2520	665,3																										674,47	664,95
		2580	664,28																										674,47	664,95
		2592		-2,803	19,456	19,467	16,656	16,662	16,365	16,439	16,474	16,447	16,382	16,353	16,633	16,551	16,456					19,527	19,526
		2640	665,06																										674,47	664,95
		2688		-2,758	19,458	19,469	16,7	16,71	16,411	16,405	16,483	16,526	16,404	16,411	16,674	16,614	16,491			16,339	19,526	19,523	19,528
		2700	665,38															8,10											674,47	664,95
		2760	664,95																										674,47	664,95
		2784		-2,712	19,462	19,468	16,741	16,764	16,446	16,502	16,528	16,521	16,477	16,449	16,723	16,594	16,530					19,507	19,522
		2820	663,85																										674,47	664,95
		2880	665,18	-2,679	19,461	19,474	16,789	16,788	16,481	16,534	16,582	16,525	16,534	16,483	16,77	16,656	16,571			16,451	19,525	19,5	19,513						674,47	664,95
		2940	665,21																										674,47	664,95
		2976		-2,646	19,466	19,473	16,824	16,823	16,511	16,521	16,545	16,606	16,563	16,582	16,808	16,732	16,609					19,498	19,505
		3000	664,8															7,99	0					-1,59	-1,62	-0,42	-0,17	-0,7	674,47	664,95	128,31
		3060	665,49																										674,47	664,95
		3072		-2,613	19,467	19,476	16,863	16,853	16,567	16,56	16,655	16,606	16,615	16,588	16,841	16,783	16,652			16,547	19,531	19,503	19,505
		3120	666,23																										674,47	664,95
		3168		-2,563	19,467	19,477	16,905	16,914	16,654	16,573	16,685	16,71	16,626	16,63	16,879	16,815	16,696					19,508	19,505
		3180	665,44																										674,47	664,95
		3240	665,79																										674	664,95
		3264		-2,506	19,467	19,479	16,969	16,965	16,715	16,696	16,748	16,745	16,672	16,705	16,936	16,847	16,758			16,634	19,529	19,511	19,514
		3300	664,58															7,90											674	664,95
		3360	664,3	-2,470	19,469	19,479	17	17,008	16,782	16,727	16,767	16,785	16,723	16,737	16,983	16,88	16,798					19,514	19,518						674	664,95
		3420	664,64																										674	664,95
		3456		-2,421	19,47	19,478	17,049	17,057	16,783	16,773	16,832	16,819	16,786	16,77	17,022	16,941	16,841			16,716	19,531	19,514	19,516
		3480	664,79																										674	664,95
		3540	664,1																										674	664,95
		3552		-2,402	19,469	19,48	17,073	17,073	16,78	16,792	16,842	16,869	16,832	16,798	17,06	17,002	16,872					19,508	19,514
		3600	664,11															7,81	0					-1,59	-1,62	-0,41	-0,16	-0,7	674	664,95	128,31
		3648		-2,315	19,469	19,48	17,155	17,165	16,871	16,881	16,97	16,95	16,87	16,852	17,103	17,024	16,940			16,815	19,528	19,511	19,513
		3660	664,97																										674	664,95
		3720	663,82																										674	664,95
		3744		-2,304	19,471	19,48	17,169	17,175	16,912	16,911	16,945	16,967	16,917	16,919	17,154	16,964	16,961					19,513	19,514
		3780	663,31																										674	664,95
		3840	664,05	-2,257	19,47	19,481	17,214	17,223	16,911	16,902	16,986	17,032	16,971	17,065	17,19	17,094	17,019			16,881	19,527	19,517	19,518						674,68	664,95
		3900	663,85															7,74											674,68	664,95
		3936		-2,221	19,471	19,481	17,26	17,25	16,961	16,952	17,071	16,987	16,978	17,095	17,244	17,129	17,052					19,523	19,52
		3960	664,81																										674,68	664,95
		4020	664,77																										674,68	664,95
		4032		-2,174	19,473	19,482	17,299	17,308	17,031	16,991	17,087	17,118	17,015	17,165	17,288	17,151	17,106			16,991	19,528	19,526	19,529
		4080	664,06																										674,68	664,95
		4128		-2,124	19,473	19,482	17,342	17,365	17,061	17,028	17,129	17,193	17,051	17,211	17,346	17,226	17,156					19,522	19,528
		4140	664,94																										674,68	664,95
		4200	665,07															7,67	0					-1,6	-1,63	-0,43	-0,17	-0,72	674,68	664,95	128,44
		4224		-2,076	19,47	19,483	17,397	17,404	17,089	17,167	17,151	17,251	17,064	17,245	17,397	17,263	17,203			17,071	19,531	19,511	19,526
		4260	664,87																										674,68	664,95
		4320	665,51	-2,024	19,475	19,478	17,446	17,458	17,123	17,133	17,163	17,309	17,107	17,225	17,453	17,323	17,230					19,509	19,518						674,68	664,95
		4380	664,57																										674,68	664,95
		4416		-1,976	19,474	19,486	17,497	17,51	17,257	17,211	17,313	17,266	17,165	17,213	17,506	17,383	17,289			17,097	19,531	19,507	19,512
		4440	665,32																										674,68	664,95
		4500	665,44															7,62											674,68	664,95
		4512		-1,934	19,472	19,481	17,532	17,553	17,272	17,246	17,34	17,292	17,197	17,223	17,554	17,447	17,321					19,506	19,511
		4560	664,89																										674,68	664,95
		4608		-1,880	19,471	19,485	17,598	17,598	17,296	17,301	17,379	17,393	17,283	17,273	17,595	17,455	17,372			17,186	19,531	19,514	19,514
		4620	664,06																										674,68	664,95
		4680	664,58																										674,68	664,95
		4704		-1,854	19,47	19,481	17,628	17,615	17,328	17,34	17,427	17,403	17,312	17,294	17,66	17,535	17,412					19,52	19,52
		4740	663,98																										674,68	664,95
		4800	663,32	-1,807	19,472	19,481	17,668	17,672	17,417	17,35	17,441	17,461	17,34	17,417	17,694	17,57	17,461	7,57	0	17,245	19,533	19,521	19,525	-1,6	-1,63	-0,42	-0,17	-0,7	674,99	664,95	128,25
		4860	664,24																										674,99	664,95
		4896		-1,772	19,47	19,483	17,702	17,707	17,465	17,404	17,465	17,484	17,362	17,425	17,751	17,605	17,495					19,519	19,522
		4920	665,07																										675,41	664,95
		4980	665,92																										675,41	664,95
		4992		-1,716	19,469	19,48	17,754	17,764	17,502	17,451	17,521	17,561	17,407	17,42	17,788	17,659	17,539			17,389	19,534	19,511	19,519
		5040	665,76																										675,41	664,95
		5088		-1,698	19,472	19,484	17,775	17,785	17,529	17,525	17,561	17,534	17,503	17,473	17,837	17,701	17,583					19,509	19,515
		5100	665,58															7,51											675,41	664,95
		5160	665,44																										675,41	664,95
		5184		-1,655	19,469	19,482	17,808	17,833	17,558	17,551	17,616	17,585	17,55	17,54	17,879	17,735	17,627			17,45	19,538	19,503	19,513
		5220	665,12																										675,41	664,95
		5280	665,27	-1,623	19,471	19,483	17,852	17,856	17,615	17,602	17,643	17,622	17,626	17,557	17,928	17,771	17,670					19,505	19,511						675,41	664,95
		5340	665,97																										675,41	664,95
		5376		-1,545	19,472	19,483	17,925	17,94	17,679	17,671	17,712	17,735	17,635	17,604	17,976	17,817	17,729			17,561	19,54	19,507	19,51
		5400	665,71															7,48	0					-1,61	-1,64	-0,43	-0,18	-0,72	674,94	664,95	128,32
		5460	665,14																										674,94	664,95
		5472		-1,518	19,473	19,481	17,958	17,96	17,723	17,694	17,726	17,77	17,653	17,669	18,03	17,866	17,766					19,514	19,516
		5520	665,03																										674,94	664,95
		5568		-1,486	19,471	19,482	17,992	17,99	17,729	17,73	17,788	17,77	17,731	17,676	18,264	17,905	17,824			17,673	19,539	19,519	19,522
		5580	665,75																										674,94	664,95
		5640	665,16																										674,47	664,95
		5664		-1,424	19,468	19,483	18,052	18,051	17,746	17,785	17,841	17,845	17,748	17,742	18,116	17,949	17,847					19,526	19,528
		5700	665,14															7,45											674,47	664,95
		5760	664,98	-1,405	19,473	19,487	18,078	18,072	17,8	17,781	17,854	17,876	17,814	17,792	18,248	17,996	17,895			17,743	19,538	19,521	19,533						674,47	664,95
		5820	663,9																										674,47	664,95
		5856		-1,351	19,477	19,483	18,132	18,125	17,889	17,819	17,897	17,91	17,849	17,841	18,252	18,099	17,945					19,519	19,531
		5880	663,28																										674,89	664,95
		5940	665,07																										674,89	664,95
		5952		-1,321	19,473	19,484	18,151	18,165	17,912	17,904	17,946	17,949	17,885	17,955	18,271	18,067	17,986			17,839	19,536	19,514	19,523
		6000	664,33															7,42	0					-1,59	-1,62	-0,42	-0,17	-0,7	674,89	664,95	128,44
		6048		-1,262	19,471	19,484	18,216	18,215	17,962	17,938	18,029	18,002	17,923	17,957	18,307	18,113	18,029					19,514	19,516
		6060	665,34																										674,89	664,95
		6120	665,78																										674,89	664,95
		6144		-1,226	19,473	19,485	18,238	18,268	18,023	17,99	18,041	18,068	17,967	17,944	18,34	18,156	18,066			17,916	19,536	19,513	19,519
		6180	665,52																										674,89	664,95
		6240	664,53	-1,171	19,472	19,484	18,302	18,312	18,06	18,041	18,054	18,112	18,052	17,99	18,394	18,2	18,113					19,515	19,516						674,89	664,95
		6300	664,99															7,39											674,89	664,95
		6336		-1,143	19,474	19,484	18,337	18,336	18,081	18,088	18,137	18,096	18,114	18,083	18,441	18,227	18,158			18,004	19,533	19,513	19,521
		6360	665,55																										674,89	664,95
		6420	665,73																										674,89	664,95
		6432		-1,119	19,473	19,485	18,36	18,359	18,155	18,101	18,096	18,119	18,151	18,07	18,481	18,298	18,184					19,506	19,517
		6480	665,43																										674,89	664,95
		6528		-1,063	19,474	19,484	18,408	18,424	18,143	18,16	18,187	18,176	18,2	18,157	18,518	18,304	18,231			18,099	19,537	19,501	19,51
		6540	664,43																										674,89	664,95
		6600	664,26															7,38	0					-1,65	-1,67	-0,46	-0,22	-0,76	674,89	664,95	128,45
		6624		-1,013	19,472	19,482	18,461	18,468	18,239	18,213	18,252	18,222	18,264	18,194	18,549	18,306	18,280					19,5	19,507
		6660	664,47																										674,89	664,95
		6720	664,67	-0,985	19,473	19,484	18,493	18,495	18,275	18,25	18,277	18,274	18,294	18,209	18,592	18,404	18,322			18,194	19,539	19,5	19,506						674,89	664,95
		6780	665,28																										674,89	664,95
		6816		-0,930	19,472	19,485	18,547	18,551	18,324	18,291	18,336	18,297	18,314	18,233	18,638	18,455	18,361					19,504	19,507
		6840	664,45																										674,89	664,95
		6900	664,7															7,36											674,89	664,95
		6912		-0,888	19,475	19,484	18,591	18,592	18,319	18,302	18,407	18,402	18,337	18,289	18,681	18,447	18,398			18,279	19,537	19,511	19,513
		6960	665,18																										674,89	664,95
		7008		-0,843	19,473	19,483	18,633	18,637	18,366	18,346	18,449	18,414	18,378	18,308	18,73	18,531	18,440					19,518	19,518
		7020	665,31																										674,89	664,95
		7080	664,09																										674,89	664,95
		7104		-0,814	19,471	19,483	18,668	18,658	18,419	18,403	18,428	18,429	18,434	18,349	18,774	18,551	18,473			18,347	19,535	19,519	19,52
		7140	663,98																										674,89	664,95
		7200	664,26	-0,759	19,475	19,484	18,714	18,727	18,469	18,451	18,509	18,499	18,47	18,411	18,819	18,606	18,529	7,34	0			19,515	19,52	-1,64	-1,66	-0,45	-0,21	-0,76	675,31	664,95	128,37
		7260	664,54																										675,31	664,95
		7296		-0,724	19,472	19,484	18,755	18,753	18,493	18,477	18,506	18,556	18,515	18,476	18,728	18,622	18,547			18,398	19,537	19,517	19,522
		7320	665																										675,31	664,95
		7380	665,16																										675,31	664,95
		7392		-0,664	19,474	19,484	18,811	18,82	18,549	18,54	18,624	18,601	18,537	18,499	18,767	18,698	18,602					19,518	19,524
		7440	664,67																										675,31	664,95
		7488		-0,649	19,475	19,483	18,827	18,832	18,608	18,566	18,589	18,603	18,611	18,595	18,81	18,734	18,640			18,508	19,533	19,519	19,525
		7500	664,45															7,34											675,31	664,95
		7560	664,07																										675,31	664,95
		7584		-0,597	19,474	19,483	18,873	18,89	18,594	18,596	18,693	18,635	18,62	18,659	18,85	18,781	18,678					19,523	19,531
		7620	665,39																										675,31	664,95
		7680	665,67	-0,554	19,472	19,485	18,92	18,929	18,653	18,669	18,699	18,75	18,618	18,677	18,883	18,825	18,722			18,595	19,539	19,525	19,526						675,31	664,95
		7740	665,13																										675,31	664,95
		7776		-0,513	19,472	19,484	18,959	18,972	18,685	18,686	18,76	18,778	18,713	18,675	18,937	18,855	18,761					19,522	19,529
		7800	665,45															7,33	0					-1,62	-1,65	-0,43	-0,18	-0,72	674,94	664,95	128,26
		7860	664,73																										674,94	664,95
		7872		-0,459	19,474	19,488	19,019	19,025	18,714	18,742	18,858	18,809	18,713	18,717	18,98	18,914	18,806			18,643	19,537	19,513	19,526
		7920	665,58																										674,94	664,95
		7968		-0,420	19,472	19,483	19,057	19,058	18,747	18,748	18,804	18,872	18,814	18,729	19,019	18,954	18,836					19,505	19,517
		7980	663,7																										674,94	664,95
		8040	663,78																										675,36	664,95
		8064		-0,395	19,475	19,485	19,088	19,082	18,8	18,78	18,878	18,847	18,854	18,769	19,062	18,901	18,861			18,738	19,541	19,501	19,506
		8100	663,96															7,31											675,36	664,95
		8160	664,18	-0,341	19,474	19,482	19,13	19,145	18,924	18,86	18,915	18,908	18,879	18,85	19,101	18,977	18,927					19,504	19,506						675,83	664,95
		8220	664,21																										675,83	664,95
		8256		-0,325	19,474	19,484	19,154	19,155	18,933	18,893	18,924	18,951	18,9	18,863	19,138	19,057	18,957			18,849	19,541	19,507	19,506
		8280	664,21																										676,2	664,95
		8340	664,69																										676,2	664,95
		8352		-0,275	19,475	19,486	19,205	19,205	18,936	18,928	19	18,976	18,957	18,946	19,173	19,106	19,003					19,51	19,511
		8400	665,17															7,32	0					-1,61	-1,64	-0,43	-0,18	-0,73	676,2	664,95	128,05
		8448		-0,226	19,474	19,484	19,256	19,251	18,935	19,016	19,05	19,048	19,008	18,992	19,219	19,134	19,050			18,931	19,54	19,517	19,519
		8460	665,61																										676,2	664,95
		8520	665,34																										676,2	664,95
		8544		-0,188	19,476	19,486	19,294	19,293	19,061	18,985	19,071	19,058	19,06	19,05	19,258	19,184	19,091					19,516	19,522
		8580	666,01																										676,2	664,95
		8640	666,38	-0,149	19,474	19,484	19,332	19,328	19,072	19,048	19,127	19,131	19,057	19,13	19,297	19,233	19,137			18,996	19,541	19,514	19,524						676,2	664,95
		8700	666,32															7,31											676,2	664,95
		8736		-0,117	19,475	19,485	19,363	19,364	19,133	19,066	19,113	19,159	19,085	19,087	19,335	19,261	19,155					19,513	19,517
		8760	665,09																										675,68	664,95
		8820	664,99																										675,68	664,95
		8832		-0,056	19,475	19,486	19,424	19,424	19,168	19,18	19,257	19,212	19,114	19,137	19,385	19,304	19,220			19,059	19,54	19,516	19,517
		8880	665,52																										675,68	664,95
		8928		-0,016	19,475	19,482	19,466	19,459	19,178	19,185	19,231	19,288	19,166	19,164	19,432	19,342	19,248					19,518	19,52
		8940	665,37																										675,68	664,95
		9000	665,4															7,31	0					-1,57	-1,61	-0,4	-0,15	-0,68	675,68	664,95	127,78
		9024		0,031	19,478	19,484	19,511	19,512	19,25	19,233	19,318	19,278	19,218	19,202	19,465	19,414	19,297			19,157	19,54	19,523	19,522
		9060	665,39																										675,68	664,95
		9120	665,18	0,050	19,479	19,485	19,523	19,541	19,272	19,279	19,302	19,314	19,292	19,284	19,501	19,41	19,332					19,526	19,527						675,68	664,95
		9180	664,69																										675,68	664,95
		9216		0,104	19,476	19,486	19,588	19,581	19,331	19,312	19,378	19,341	19,37	19,321	19,551	19,429	19,379			19,269	19,544	19,52	19,526
		9240	665,35																										675,68	664,95
		9300	665,25															7,31											675,68	664,95
		9312		0,123	19,476	19,486	19,596	19,612	19,385	19,345	19,371	19,356	19,393	19,396	19,583	19,458	19,411					19,522	19,529
		9360	663,84																										675,68	664,95
		9408		0,173	19,477	19,486	19,654	19,656	19,396	19,397	19,432	19,425	19,387	19,428	19,619	19,552	19,455			19,322	19,543	19,519	19,529
		9420	663,98																										675,68	664,95
		9480	664,32																										676,1	664,95
		9504		0,213	19,478	19,488	19,692	19,699	19,41	19,427	19,524	19,471	19,392	19,445	19,649	19,589	19,488					19,517	19,525
		9540	663,71																										676,1	664,95
		9600	663,93	0,262	19,48	19,486	19,744	19,746	19,457	19,461	19,534	19,584	19,421	19,46	19,707	19,619	19,530	7,30	0	19,437	19,54	19,501	19,514	-1,6	-1,63	-0,43	-0,17	-0,72	676,57	664,95	127,9
		9660	665,26																										676,57	664,95
		9696		0,322	19,478	19,487	19,791	19,817	19,499	19,492	19,562	19,618	19,466	19,475	19,749	19,666	19,566					19,501	19,507
		9720	665,02																										676,57	664,95
		9780	665,19																										676,57	664,95
		9792		0,346	19,479	19,488	19,823	19,837	19,56	19,537	19,561	19,653	19,55	19,543	19,792	19,72	19,614			19,474	19,543	19,505	19,505
		9840	665,31																										676,57	664,95
		9888		0,375	19,48	19,49	19,853	19,866	19,588	19,613	19,654	19,628	19,617	19,595	19,829	19,775	19,662					19,523	19,52
		9900	665,2															7,30											676,57	664,95
		9960	665,67																										676,57	664,95
		9984		0,403	19,476	19,489	19,885	19,885	19,601	19,629	19,658	19,665	19,686	19,621	19,868	19,819	19,693			19,576	19,542	19,528	19,53
		10020	665,46																										676,57	664,95
		10080	665,18	0,448	19,478	19,488	19,929	19,933	19,702	19,708	19,72	19,695	19,706	19,652	19,908	19,83	19,740					19,531	19,534						676,57	664,95
		10140	666,18																										676,57	664,95
		10176		0,486	19,478	19,487	19,961	19,976	19,756	19,739	19,762	19,759	19,766	19,698	19,943	19,876	19,787			19,668	19,543	19,53	19,535
		10200	666,66															7,30	0					-1,55	-1,58	-0,38	-0,12	-0,66	675,99	664,95	128,09
		10260	665,76																										675,99	664,95
		10272		0,531	19,478	19,488	20,011	20,018	19,801	19,782	19,798	19,8	19,816	19,748	19,984	19,89	19,827					19,525	19,533
		10320	665,82																										675,31	664,95
		10368		0,594	19,48	19,485	20,076	20,077	19,834	19,85	19,853	19,872	19,817	19,895	20,029	19,882	19,879			19,738	19,543	19,515	19,524
		10380	665,48																										675,31	664,95
		10440	664,69																										675,31	664,95
		10464		0,611	19,478	19,489	20,089	20,101	19,862	19,865	19,887	19,904	19,823	19,954	20,065	19,911	19,909					19,509	19,514
		10500	664,54															7,30											675,31	664,95
		10560	664,46	0,657	19,478	19,489	20,138	20,142	19,873	19,881	19,9	19,949	19,893	20,008	20,145	20,107	19,969			19,84	19,544	19,504	19,51						675,31	664,95
		10620	664,94																										675,31	664,95
		10656		0,680	19,478	19,487	20,167	20,158	19,871	19,891	19,943	19,972	19,945	19,991	20,163	20,047	19,978					19,504	19,511
		10680	664,06																										675,31	664,95
		10740	664,32																										675,31	664,95
		10752		0,719	19,481	19,486	20,197	20,207	19,884	19,906	19,98	19,999	19,996	20,007	20,188	20,111	20,009			19,937	19,544	19,509	19,517
		10800	665,87															7,30	0					-1,56	-1,59	-0,39	-0,12	-0,68	675,68	664,95	128,03
		10848		0,786	19,479	19,491	20,271	20,27	19,927	19,97	20,04	20,099	20,007	20,091	20,224	20,138	20,062					19,517	19,519
		10860	665,31																										675,68	664,95
		10920	665,02																										675,31	664,95
		10944		0,825	19,48	19,491	20,307	20,315	20,095	20,124	20,106	20,116	19,987	20,019	20,267	20,18	20,112			19,976	19,537	19,521	19,523
		10980	664,57																										675,31	664,95
		11040	664,69	0,868	19,48	19,487	20,351	20,353	20,103	20,138	20,143	20,16	20,094	20,125	20,31	20,215	20,161					19,52	19,528						675,31	664,95
		11100	664,35															7,30											675,31	664,95
		11136		0,913	19,479	19,489	20,391	20,402	20,107	20,203	20,162	20,233	20,099	20,109	20,351	20,298	20,195			20,066	19,547	19,521	19,526
		11160	664,41																										675,31	664,95
		11220	664,72																										675,31	664,95
		11232		0,939	19,485	19,494	20,43	20,428	20,175	20,16	20,21	20,23	20,187	20,156	20,392	20,322	20,229					19,518	19,519
		11280	663,63																										675,31	664,95
		11328		0,963	19,479	19,49	20,441	20,454	20,183	20,191	20,229	20,203	20,247	20,191	20,428	20,375	20,256			20,152	19,545	19,522	19,517
		11340	663,51																										675,31	664,95
		11400	663,93															7,30	0					-1,55	-1,59	-0,39	-0,12	-0,67	675,94	664,95	128
		11424		0,996	19,48	19,488	20,479	20,481	20,21	20,241	20,242	20,219	20,279	20,249	20,456	20,414	20,289					19,515	19,519
		11460	664,54																										675,94	664,95
		11520	664,52	1,055	19,48	19,491	20,537	20,544	20,324	20,299	20,287	20,337	20,294	20,35	20,496	20,44	20,353			20,207	19,547	19,514	19,517						675,94	664,95
		11580	663,85																										675,94	664,95
		11616		1,108	19,482	19,489	20,592	20,596	20,351	20,337	20,392	20,398	20,295	20,33	20,539	20,461	20,388					19,512	19,516
		11640	664,32																										676,36	664,95
		11700	664,69															7,29											676,36	664,95
		11712		1,136	19,479	19,491	20,619	20,623	20,373	20,367	20,403	20,423	20,33	20,366	20,581	20,502	20,418			20,279	19,548	19,511	19,515
		11760	665,09																										676,36	664,95
		11808		1,185	19,48	19,491	20,663	20,677	20,385	20,398	20,442	20,49	20,399	20,367	20,624	20,566	20,459					19,514	19,512
		11820	665,1																										676,36	664,95
		11880	665,12																										676,36	664,95
		11904		1,220	19,48	19,49	20,704	20,706	20,458	20,438	20,509	20,463	20,418	20,384	20,667	20,581	20,490			20,332	19,547	19,511	19,516
		11940	665,41																										676,36	664,95
		12000	665,32	1,242	19,482	19,492	20,732	20,726	20,433	20,454	20,553	20,522	20,458	20,442	20,704	20,623	20,524	7,30	0			19,507	19,515	-1,61	-1,63	-0,43	-0,18	-0,72	676,36	664,95	128,19
		12060	665,18																										676,36	664,95
		12096		1,289	19,483	19,49	20,773	20,777	20,547	20,471	20,546	20,577	20,486	20,499	20,74	20,687	20,569			20,41	19,547	19,51	19,512
		12120	667,39																										676,36	664,95
		12180	666,39																										676,36	664,95
		12192		1,314	19,484	19,491	20,796	20,807	20,563	20,539	20,585	20,594	20,56	20,537	20,782	20,669	20,604					19,512	19,514
		12240	665,99																										675,57	664,95
		12288		1,370	19,481	19,49	20,849	20,861	20,623	20,582	20,615	20,612	20,614	20,582	20,815	20,746	20,649			20,532	19,549	19,51	19,513
		12300	665,82															7,30											675,57	664,95
		12360	664,9																										675,2	664,95
		12384		1,398	19,482	19,491	20,88	20,89	20,614	20,625	20,673	20,688	20,65	20,613	20,853	20,693	20,676					19,51	19,512
		12420	664,42																										675,2	664,95
		12480	663,47	1,440	19,482	19,496	20,931	20,927	20,675	20,707	20,712	20,694	20,696	20,747	20,889	20,807	20,741			20,641	19,548	19,504	19,507						675,2	664,95
		12540	663,55																										675,2	664,95
		12576		1,478	19,481	19,494	20,97	20,962	20,726	20,746	20,777	20,758	20,698	20,732	20,93	20,852	20,777					19,506	19,506
		12600	663,49															7,30	0					-1,64	-1,67	-0,45	-0,2	-0,75	675,83	664,95	128,07
		12660	663,38																										675,83	664,95
		12672		1,517	19,483	19,493	20,998	21,011	20,745	20,749	20,812	20,816	20,741	20,789	20,969	20,878	20,812			20,734	19,551	19,509	19,513
		12720	664,12																										676,57	664,95
		12768		1,551	19,485	19,494	21,033	21,048	20,759	20,768	20,818	20,88	20,792	20,78	21,01	20,937	20,843					19,519	19,522
		12780	665,52																										676,57	664,95
		12840	665,6																										676,57	664,95
		12864		1,601	19,483	19,492	21,083	21,094	20,776	20,804	20,856	20,914	20,816	20,809	21,049	20,979	20,875			20,779	19,548	19,529	19,538
		12900	666,11															7,29											676,57	664,95
		12960	665,93	1,639	19,481	19,493	21,123	21,128	20,81	20,838	20,927	20,907	20,861	20,843	21,083	21,017	20,911					19,532	19,537						676,04	664,95
		13020	665,71																										676,04	664,95
		13056		1,690	19,483	19,492	21,173	21,183	20,883	20,897	20,944	20,972	20,918	20,893	21,125	21,049	20,960			20,843	19,549	19,528	19,522
		13080	664,94																										675,68	664,95
		13140	665,72																										675,68	664,95
		13152		1,718	19,483	19,491	21,206	21,204	20,977	20,949	20,98	21,01	20,943	20,914	21,17	21,078	21,003					19,518	19,512
		13200	664,91															7,30	0					-1,61	-1,63	-0,43	-0,17	-0,72	675,68	664,95	127,77
		13248		1,753	19,482	19,496	21,237	21,247	20,999	21,019	21,041	21,063	20,973	20,947	21,207	21,144	21,049			20,916	19,546	19,51	19,515
		13260	664,25																										675,68	664,95
		13320	663,65																										675,68	664,95
		13344		1,795	19,483	19,492	21,276	21,289	21,022	21,035	21,088	21,076	20,989	21,008	21,252	21,176	21,081					19,512	19,522
		13380	663,57																										675,68	664,95
		13440	664,37	1,837	19,485	19,491	21,322	21,328	21,096	21,07	21,093	21,129	21,019	21,053	21,286	21,218	21,120			20,994	19,542	19,515	19,53						676,2	664,95
		13500	664,38															7,30											676,2	664,95
		13536		1,880	19,482	19,493	21,363	21,372	21,128	21,109	21,195	21,148	21,055	21,067	21,321	21,269	21,161					19,52	19,535
		13560	664,9																										676,2	664,95
		13620	665,29																										676,2	664,95
		13632		1,908	19,482	19,492	21,398	21,393	21,172	21,158	21,15	21,193	21,13	21,115	21,373	21,3	21,199			21,067	19,549	19,517	19,53
		13680	665,88																										676,2	664,95
		13728		1,947	19,483	19,493	21,431	21,44	21,222	21,207	21,239	21,219	21,196	21,168	21,404	21,328	21,248					19,513	19,514
		13740	665,34																										676,2	664,95
		13800	665,87															7,30	0					-1,62	-1,64	-0,44	-0,19	-0,74	676,2	664,95	128,03
		13824		1,996	19,485	19,491	21,48	21,489	21,245	21,212	21,24	21,297	21,228	21,209	21,443	21,272	21,268			21,163	19,549	19,515	19,509
		13860	664,82																										676,2	664,95
		13920	664,75	2,028	19,482	19,494	21,515	21,518	21,266	21,23	21,321	21,296	21,26	21,385	21,483	21,285	21,316					19,517	19,512						676,2	664,95
		13980	664,04																										676,2	664,95
		14016		2,041	19,485	19,493	21,526	21,534	21,265	21,251	21,327	21,309	21,325	21,406	21,51	21,369	21,345			21,263	19,548	19,527	19,532
		14040	663,67																										676,57	664,95
		14100	664,49															7,30											676,57	664,95
		14112		2,074	19,488	19,489	21,557	21,567	21,28	21,269	21,333	21,348	21,386	21,453	21,539	21,387	21,374					19,536	19,536
		14160	664,1																										676,99	664,95
		14208		2,126	19,485	19,493	21,61	21,62	21,34	21,306	21,358	21,41	21,423	21,45	21,575	21,472	21,417			21,345	19,548	19,525	19,537
		14220	665,12																										676,99	664,95
		14280	665,21																										676,99	664,95
		14304		2,174	19,48	19,493	21,649	21,672	21,412	21,353	21,414	21,486	21,44	21,473	21,617	21,492	21,461					19,513	19,526
		14340	664,94																										676,99	664,95
		14400	664,81	2,206	19,486	19,493	21,695	21,696	21,446	21,385	21,461	21,527	21,437	21,566	21,65	21,524	21,500	7,29	0	21,414	19,552	19,505	19,515	-1,65	-1,67	-0,46	-0,22	-0,77	676,99	664,95	127,9
		14460	665,51																										676,99	664,95
		14496		2,250	19,484	19,493	21,741	21,735	21,466	21,42	21,534	21,563	21,459	21,581	21,696	21,614	21,542					19,501	19,507
		14520	665,34																										676,99	664,95
		14580	666,34																										676,99	664,95
		14592		2,294	19,488	19,489	21,777	21,788	21,524	21,491	21,568	21,588	21,484	21,552	21,735	21,652	21,574			21,466	19,555	19,507	19,512
		14640	665,35																										676,57	664,95
		14688		2,342	19,485	19,493	21,829	21,833	21,54	21,623	21,657	21,621	21,504	21,619	21,779	21,696	21,630					19,518	19,524
		14700	665,58															7,29											676,57	664,95
		14760	664,97																										676,57	664,95
		14784		2,377	19,485	19,495	21,87	21,865	21,56	21,678	21,672	21,672	21,56	21,647	21,815	21,743	21,668			21,511	19,557	19,519	19,527
		14820	665,17																										676,57	664,95
		14880	665,32	2,414	19,484	19,495	21,898	21,908	21,648	21,753	21,717	21,685	21,581	21,689	21,857	21,778	21,714					19,509	19,521						676,57	664,95
		14940	665,31																										676,57	664,95
		14976		2,450	19,488	19,497	21,938	21,946	21,654	21,685	21,733	21,738	21,64	21,695	21,902	21,8	21,731			21,557	19,553	19,507	19,514
		15000	665,59															7,29	0					-1,64	-1,68	-0,46	-0,22	-0,76	676,2	664,95	127,86
		15060	665,51																										676,2	664,95
		15072		2,494	19,487	19,496	21,979	21,993	21,709	21,727	21,749	21,798	21,671	21,654	21,94	21,87	21,765					19,507	19,513
		15120	664,72																										676,2	664,95
		15168		2,533	19,486	19,493	22,02	22,026	21,77	21,774	21,841	21,812	21,76	21,729	21,979	21,911	21,822			21,614	19,555	19,505	19,511
		15180	664,73																										676,2	664,95
		15240	664,56																										676,2	664,95
		15264		2,553	19,485	19,493	22,041	22,043	21,803	21,847	21,833	21,816	21,821	21,801	22,018	21,831	21,846					19,52	19,52
		15300	663,71															7,30											676,2	664,95
		15360	664,5	2,578	19,485	19,497	22,066	22,071	21,849	21,84	21,813	21,84	21,821	21,843	22,042	21,961	21,876			21,72	19,555	19,528	19,526						676,67	664,95
		15420	665,3																										676,67	664,95
		15456		2,623	19,486	19,497	22,112	22,118	21,87	21,853	21,906	21,903	21,857	21,929	22,15	21,998	21,933					19,53	19,532
		15480	663,47																										676,67	664,95
		15540	663,97																										676,67	664,95
		15552		2,659	19,482	19,493	22,14	22,154	21,905	21,906	21,938	21,96	21,896	22,012	22,155	21,978	21,969			21,836	19,558	19,52	19,523
		15600	665,1															7,29	0					-1,66	-1,69	-0,46	-0,23	-0,78	677,04	664,95	127,77
		15648		2,692	19,486	19,497	22,182	22,185	21,948	21,942	22,003	21,987	21,916	22,033	22,173	22,017	22,002					19,509	19,516
		15660	665,4																										677,04	664,95
		15720	665,2																										677,04	664,95
		15744		2,741	19,484	19,495	22,225	22,235	21,957	21,974	22,047	22,034	21,954	22,103	22,193	22,111	22,047			21,945	19,557	19,507	19,508
		15780	665,78																										677,04	664,95
		15840	665,24	2,772	19,481	19,495	22,261	22,258	22,006	21,988	22,047	22,07	22,014	22,119	22,225	22,131	22,075					19,51	19,504						677,04	664,95
		15900	666,34															7,29											677,04	664,95
		15936		2,806	19,486	19,494	22,289	22,304	22,055	22,006	22,046	22,103	22,082	22,168	22,257	22,179	22,112			22,012	19,556	19,51	19,512
		15960	666,04																										676,46	664,95
		16020	665,96																										676,46	664,95
		16032		2,839	19,485	19,495	22,328	22,331	22,082	22,008	22,082	22,146	22,09	22,17	22,291	22,197	22,133					19,52	19,529
		16080	665,07																										676,04	664,95
		16128		2,890	19,487	19,495	22,38	22,381	22,142	22,11	22,131	22,219	22,11	22,177	22,329	22,257	22,184			22,08	19,558	19,525	19,533
		16140	664,34																										676,04	664,95
		16200	664,7															7,30	0					-1,58	-1,61	-0,41	-0,15	-0,7	676,04	664,95	127,83
		16224		2,936	19,487	19,496	22,431	22,425	22,21	22,164	22,228	22,233	22,124	22,204	22,365	22,285	22,227					19,516	19,528
		16260	665,28																										676,04	664,95
		16320	664,13	2,976	19,492	19,496	22,472	22,468	22,183	22,235	22,253	22,267	22,153	22,184	22,416	22,329	22,252			22,138	19,559	19,51	19,513						676,04	664,95
		16380	665,01																										676,04	664,95
		16416		3,005	19,484	19,498	22,496	22,496	22,21	22,288	22,314	22,267	22,177	22,217	22,452	22,372	22,287					19,509	19,51
		16440	664,89																										676,04	664,95
		16500	665,52															7,29											676,04	664,95
		16512		3,046	19,487	19,495	22,534	22,539	22,256	22,302	22,3	22,354	22,257	22,247	22,491	22,419	22,328			22,188	19,557	19,509	19,51
		16560	664,78																										676,04	664,95
		16608		3,067	19,488	19,492	22,56	22,554	22,323	22,289	22,335	22,326	22,307	22,266	22,523	22,471	22,355					19,516	19,518
		16620	664,87																										676,04	664,95
		16680	664,92																										676,04	664,95
		16704		3,113	19,488	19,494	22,603	22,605	22,365	22,354	22,4	22,405	22,345	22,316	22,559	22,51	22,407			22,27	19,56	19,522	19,533
		16740	665,22																										676,04	664,95
		16800	665,31	3,163	19,484	19,493	22,653	22,649	22,422	22,398	22,444	22,458	22,428	22,351	22,599	22,521	22,453	7,30	0			19,528	19,534	-1,58	-1,61	-0,41	-0,14	-0,7	676,04	664,95	128,22
		16860	664,04																										676,04	664,95
		16896		3,185	19,486	19,495	22,678	22,673	22,442	22,432	22,488	22,458	22,459	22,396	22,637	22,507	22,477			22,355	19,554	19,526	19,528
		16920	664,17																										676,04	664,95
		16980	664,72																										676,04	664,95
		16992		3,211	19,487	19,492	22,701	22,699	22,483	22,443	22,468	22,481	22,491	22,452	22,664	22,609	22,511					19,52	19,521
		17040	665,58																										676,04	664,95
		17088		3,243	19,486	19,495	22,73	22,736	22,503	22,492	22,529	22,521	22,495	22,535	22,702	22,639	22,552			22,405	19,557	19,518	19,516
		17100	665,43															7,29											676,04	664,95
		17160	665,46																										676,04	664,95
		17184		3,289	19,485	19,498	22,779	22,782	22,561	22,542	22,59	22,591	22,526	22,514	22,738	22,676	22,592					19,513	19,523
		17220	664,78																										676,04	664,95
		17280	665,07	3,329	19,486	19,497	22,822	22,82	22,609	22,578	22,637	22,622	22,555	22,528	22,773	22,715	22,627			22,499	19,554	19,509	19,52						676,04	664,95
		17340	665,74																										676,04	664,95
		17376		3,366	19,485	19,496	22,859	22,855	22,626	22,645	22,672	22,664	22,596	22,575	22,814	22,753	22,668					19,515	19,524
		17400	665,94															7,30	0					-1,62	-1,65	-0,44	-0,19	-0,74	676,04	664,95	129,21
		17460	666,18																										676,04	664,95
		17472		3,406	19,487	19,495	22,893	22,901	22,692	22,669	22,691	22,675	22,632	22,587	22,853	22,788	22,698			22,567	19,553	19,516	19,523
		17520	664,94																										675,62	664,95
		17568		3,436	19,487	19,495	22,927	22,927	22,724	22,704	22,717	22,719	22,662	22,632	22,892	22,822	22,734					19,514	19,52
		17580	665,56																										675,62	664,95
		17640	664,71																										675,62	664,95
		17664		3,487	19,483	19,5	22,98	22,978	22,765	22,733	22,748	22,798	22,735	22,678	22,927	22,797	22,773			22,637	19,559	19,51	19,513
		17700	664,84															7,30											675,62	664,95
		17760	665,01	3,509	19,482	19,499	23,003	22,997	22,78	22,783	22,79	22,775	22,749	22,79	22,963	22,849	22,810					19,51	19,515						675,62	664,95
		17820	665,2																										675,62	664,95
		17856		3,538	19,487	19,496	23,031	23,028	22,823	22,793	22,812	22,815	22,764	22,811	22,996	22,925	22,842			22,742	19,561	19,51	19,519
		17880	664,68																										675,62	664,95
		17940	665,17																										675,62	664,95
		17952		3,564	19,488	19,496	23,053	23,059	22,829	22,822	22,866	22,876	22,838	22,789	23,03	22,975	22,878					19,522	19,526
		18000	664,11															7,29	0					-1,61	-1,63	-0,43	-0,17	-0,73	675,62	664,95	129,23
		18048		3,611	19,483	19,499	23,102	23,103	22,884	22,843	22,86	22,911	22,875	22,829	23,066	23,002	22,909			22,789	19,558	19,529	19,536
		18060	664,58																										675,62	664,95
		18120	664,17																										675,62	664,95
		18144		3,666	19,487	19,494	23,157	23,156	22,923	22,916	22,962	22,948	22,898	22,859	23,104	23,032	22,955					19,53	19,527
		18180	664,53																										675,62	664,95
		18240	664,58	3,681	19,487	19,495	23,168	23,175	22,959	22,927	22,94	22,952	22,971	22,896	23,138	23,078	22,983			22,867	19,563	19,527	19,526						675,99	664,95
		18300	664,64															7,30											675,99	664,95
		18336		3,721	19,487	19,498	23,204	23,223	22,973	22,974	23,01	23,012	22,969	22,957	23,166	23,117	23,022					19,519	19,522
		18360	665,17																										675,99	664,95
		18420	664,7																										675,99	664,95
		18432		3,757	19,491	19,495	23,255	23,244	23,017	23,031	23,039	23,033	23,026	22,994	23,204	23,14	23,060			22,975	19,563	19,504	19,517
		18480	665,77																										675,99	664,95
		18528		3,790	19,487	19,496	23,275	23,289	23,054	23,069	23,077	23,078	23,056	23,067	23,243	23,124	23,096					19,502	19,509
		18540	665,47																										675,99	664,95
		18600	664,97															7,30	0					-1,65	-1,69	-0,46	-0,23	-0,78	675,99	664,95	129,06
		18624		3,847	19,485	19,497	23,336	23,34	23,104	23,069	23,111	23,152	23,073	23,115	23,274	23,148	23,131			23,023	19,567	19,518	19,515
		18660	665,6																										675,99	664,95
		18720	664,87	3,875	19,486	19,502	23,36	23,377	23,142	23,135	23,173	23,158	23,12	23,173	23,318	23,238	23,182					19,522	19,526						675,99	664,95
		18780	665,17																										675,99	664,95
		18816		3,894	19,492	19,494	23,387	23,388	23,157	23,154	23,191	23,197	23,133	23,191	23,353	23,272	23,206			23,095	19,566	19,525	19,528
		18840	664																										675,99	664,95
		18900	664,23															7,28											675,99	664,95
		18912		3,949	19,489	19,495	23,444	23,438	23,165	23,179	23,241	23,257	23,138	23,226	23,391	23,319	23,240					19,525	19,529
		18960	664,53																										676,36	664,95
		19008		3,983	19,487	19,496	23,47	23,479	23,191	23,25	23,259	23,308	23,168	23,293	23,423	23,346	23,280			23,138	19,565	19,518	19,522
		19020	664,98																										676,36	664,95
		19080	665,14																										676,36	664,95
		19104		4,030	19,487	19,497	23,526	23,518	23,242	23,316	23,294	23,347	23,225	23,318	23,464	23,394	23,325					19,51	19,521
		19140	664,71																										676,36	664,95
		19200	665,04	4,052	19,486	19,497	23,541	23,546	23,35	23,337	23,364	23,335	23,267	23,279	23,496	23,44	23,358	7,29	0	23,226	19,565	19,507	19,511	-1,58	-1,6	-0,41	-0,16	-0,7	676,36	664,95	128,79
		19260	665,49																										676,36	664,95
		19296		4,100	19,484	19,494	23,587	23,592	23,334	23,346	23,375	23,397	23,277	23,291	23,536	23,475	23,379					19,505	19,514
		19320	665,27																										676,36	664,95
		19380	665,21																										676,36	664,95
		19392		4,118	19,486	19,499	23,605	23,616	23,382	23,397	23,428	23,392	23,354	23,329	23,57	23,516	23,421			23,261	19,568	19,515	19,523
		19440	665,55																										676,36	664,95
		19488		4,166	19,483	19,496	23,659	23,653	23,434	23,453	23,475	23,453	23,381	23,335	23,605	23,553	23,461					19,521	19,527
		19500	665,42															7,29											676,36	664,95
		19560	665,47																										676,36	664,95
		19584		4,177	19,486	19,497	23,668	23,669	23,454	23,466	23,48	23,452	23,488	23,384	23,641	23,565	23,491			23,355	19,566	19,521	19,53
		19620	665,19																										676,36	664,95
		19680	666,39	4,235	19,482	19,499	23,727	23,724	23,506	23,489	23,509	23,517	23,505	23,443	23,671	23,538	23,522					19,523	19,524						676,36	664,95
		19740	665,44																										676,36	664,95
		19776		4,256	19,485	19,494	23,738	23,753	23,539	23,512	23,517	23,532	23,517	23,49	23,696	23,645	23,556			23,443	19,568	19,517	19,517
		19800	664,83															7,29	0					-1,61	-1,64	-0,44	-0,19	-0,74	675,99	664,95	128,86
		19860	664,31																										675,99	664,95
		19872		4,303	19,486	19,489	23,787	23,795	23,534	23,572	23,585	23,589	23,527	23,513	23,744	23,684	23,594					19,512	19,516
		19920	664,58																										675,99	664,95
		19968		4,352	19,487	19,495	23,84	23,846	23,58	23,584	23,626	23,675	23,549	23,548	23,774	23,725	23,633			23,49	19,568	19,512	19,515
		19980	664,87																										675,99	664,95
		20040	665,29																										675,99	664,95
		20064		4,380	19,487	19,497	23,869	23,874	23,608	23,668	23,678	23,705	23,601	23,582	23,816	23,759	23,677					19,516	19,517
		20100	664,69															7,30											675,99	664,95
		20160	664,19	4,425	19,486	19,496	23,918	23,914	23,663	23,686	23,704	23,692	23,643	23,612	23,859	23,791	23,706			23,581	19,562	19,516	19,52						675,99	664,95
		20220	664,76																										675,99	664,95
		20256		4,427	19,488	19,496	23,914	23,924	23,684	23,683	23,709	23,69	23,684	23,638	23,885	23,814	23,723					19,518	19,526
		20280	664,13																										675,99	664,95
		20340	664,56																										675,99	664,95
		20352		4,485	19,484	19,495	23,972	23,977	23,757	23,769	23,776	23,757	23,722	23,728	23,921	23,856	23,786			23,634	19,564	19,525	19,53
		20400	665,03															7,30	0					-1,58	-1,61	-0,42	-0,16	-0,7	675,99	664,95	128,81
		20448		4,498	19,485	19,494	23,989	23,987	23,773	23,793	23,798	23,784	23,786	23,742	23,954	23,89	23,815					19,525	19,531
		20460	663,48																										675,99	664,95
		20520	664,68																										675,99	664,95
		20544		4,528	19,484	19,493	24,017	24,016	23,817	23,799	23,803	23,806	23,805	23,772	24,188	23,875	23,858			23,719	19,566	19,525	19,53
		20580	664,81																										675,99	664,95
		20640	664,71	4,574	19,488	19,493	24,06	24,068	23,853	23,829	23,85	23,841	23,851	23,869	24,018	23,887	23,875					19,523	19,523						675,99	664,95
		20700	665,15															7,30											675,99	664,95
		20736		4,610	19,486	19,495	24,109	24,093	23,873	23,871	23,897	23,928	23,873	23,858	24,164	23,997	23,933			23,794	19,569	19,514	19,517
		20760	665,45																										675,99	664,95
		20820	664,49																										675,99	664,95
		20832		4,636	19,49	19,494	24,126	24,13	23,892	23,891	23,951	23,917	23,883	23,923	24,089	24,021	23,946					19,512	19,518
		20880	663,46																										675,99	664,95
		20928		4,682	19,487	19,492	24,169	24,173	23,943	23,906	23,974	24,007	23,892	23,999	24,123	24,046	23,986			23,875	19,567	19,509	19,514
		20940	664,47																										675,99	664,95
		21000	664,4															7,30	0					-1,63	-1,66	-0,45	-0,21	-0,76	676,36	664,95	128,84
		21024		4,704	19,487	19,494	24,187	24,203	23,962	23,958	24,024	24,032	23,937	24,011	24,181	24,086	24,024					19,511	19,509
		21060	664,37																										676,36	664,95
		21120	665,02	4,750	19,485	19,493	24,234	24,244	23,996	23,999	24,027	24,055	23,989	24,008	24,202	24,144	24,053			23,949	19,568	19,508	19,51						676,36	664,95
		21180	664,38																										676,36	664,95
		21216		4,782	19,482	19,493	24,263	24,275	24,003	24,032	24,087	24,091	23,985	24,112	24,229	24,163	24,088					19,507	19,517
		21240	665,37																										676,36	664,95
		21300	664,61															7,30											676,36	664,95
		21312		4,827	19,484	19,495	24,321	24,311	24,059	24,105	24,111	24,147	24,021	24,122	24,262	24,191	24,127			23,986	19,562	19,512	19,514
		21360	664,3																										676,36	664,95
		21408		4,850	19,487	19,491	24,338	24,339	24,099	24,188	24,135	24,171	24,054	24,065	24,294	24,233	24,155					19,512	19,518
		21420	664,25																										676,36	664,95
		21480	663,9																										676,67	664,95
		21504		4,893	19,49	19,496	24,386	24,387	24,168	24,244	24,176	24,199	24,109	24,133	24,334	24,282	24,206			24,068	19,566	19,517	19,523
		21540	664,66																										676,67	664,95
		21600	664,23	4,913	19,491	19,495	24,401	24,411	24,171	24,176	24,186	24,202	24,148	24,15	24,365	24,317	24,214	7,30	0			19,519	19,533	-1,67	-1,7	-0,47	-0,23	-0,79	676,67	664,95	128,99
		21660	665,37																										676,67	664,95
		21696		4,948	19,486	19,498	24,435	24,445	24,191	24,209	24,232	24,249	24,178	24,183	24,397	24,338	24,247			24,124	19,569	19,519	19,527
		21720	665,72																										676,67	664,95
		21780	663,83																										676,67	664,95
		21792		4,984	19,486	19,496	24,475	24,476	24,244	24,246	24,281	24,308	24,202	24,253	24,427	24,363	24,291					19,511	19,522
		21840	663,89																										676,67	664,95
		21888		5,026	19,487	19,497	24,513	24,523	24,272	24,33	24,31	24,332	24,274	24,239	24,461	24,404	24,328			24,201	19,572	19,51	19,515
		21900	664,99															7,30											676,67	664,95
		21960	664,36																										676,67	664,95
		21984		5,050	19,486	19,495	24,546	24,535	24,312	24,304	24,32	24,336	24,356	24,336	24,501	24,428	24,362					19,508	19,511
		22020	665,06																										676,67	664,95
		22080	664,52	5,085	19,487	19,495	24,568	24,583	24,324	24,363	24,391	24,365	24,356	24,32	24,535	24,464	24,390			24,249	19,573	19,506	19,512						676,67	664,95
		22140	664,41																										676,67	664,95
		22176		5,111	19,484	19,492	24,596	24,602	24,373	24,36	24,395	24,387	24,409	24,381	24,56	24,515	24,422					19,508	19,512
		22200	665,02															7,30	0					-1,61	-1,63	-0,43	-0,17	-0,72	676,67	664,95	128,95
		22260	664,34																										676,67	664,95
		22272		5,144	19,488	19,496	24,64	24,633	24,446	24,404	24,438	24,413	24,435	24,461	24,594	24,546	24,467			24,319	19,574	19,514	19,516
		22320	664,3																										676,67	664,95
		22368		5,182	19,49	19,501	24,678	24,676	24,479	24,463	24,474	24,489	24,435	24,487	24,625	24,568	24,502					19,52	19,525
		22380	664,72																										676,67	664,95
		22440	666,03																										676,67	664,95
		22464		5,240	19,486	19,495	24,725	24,736	24,51	24,489	24,535	24,532	24,443	24,479	24,666	24,612	24,533			24,434	19,57	19,524	19,531
		22500	667,25															7,31											676,67	664,95
		22560	666,17	5,260	19,485	19,493	24,748	24,751	24,527	24,526	24,557	24,567	24,54	24,495	24,704	24,626	24,568					19,521	19,531						675,73	664,95
		22620	664,78																										675,73	664,95
		22656		5,294	19,485	19,494	24,782	24,785	24,559	24,551	24,601	24,56	24,568	24,534	24,732	24,677	24,598			24,493	19,572	19,519	19,524
		22680	664,28																										675,73	664,95
		22740	665,49																										675,73	664,95
		22752		5,332	19,488	19,496	24,821	24,828	24,57	24,561	24,594	24,652	24,588	24,554	24,764	24,671	24,619					19,515	19,523
		22800	664,4															7,30	0					-1,57	-1,59	-0,4	-0,13	-0,68	675,73	664,95	128,82
		22848		5,367	19,486	19,494	24,853	24,862	24,611	24,572	24,658	24,681	24,599	24,68	24,799	24,662	24,658			24,535	19,573	19,515	19,523
		22860	664,6																										675,73	664,95
		22920	665,05																										675,73	664,95
		22944		5,392	19,483	19,495	24,881	24,881	24,653	24,663	24,684	24,679	24,614	24,665	24,837	24,742	24,692					19,515	19,517
		22980	663,99																										675,73	664,95
		23040	664,14	5,414	19,484	19,494	24,898	24,908	24,677	24,693	24,699	24,703	24,66	24,734	24,864	24,743	24,722			24,64	19,575	19,517	19,524						676,1	664,95
		23100	664,78															7,31											676,1	664,95
		23136		5,460	19,487	19,496	24,951	24,952	24,692	24,767	24,732	24,766	24,694	24,744	24,9	24,836	24,766					19,519	19,527
		23160	664,35																										676,1	664,95
		23220	663,78																										676,1	664,95
		23232		5,496	19,485	19,493	24,982	24,988	24,715	24,758	24,772	24,839	24,726	24,75	24,93	24,88	24,796			24,694	19,573	19,526	19,532
		23280	664,21																										676,57	664,95
		23328		5,535	19,485	19,493	25,02	25,028	24,793	24,823	24,831	24,847	24,741	24,771	24,966	24,91	24,835					19,53	19,532
		23340	665,13																										676,57	664,95
		23400	665,58															7,31	0					-1,62	-1,63	-0,43	-0,18	-0,74	676,57	664,95	128,92
		23424		5,569	19,489	19,498	25,065	25,06	24,83	24,895	24,88	24,869	24,759	24,791	25,003	24,951	24,872			24,741	19,574	19,527	19,531
		23460	664,51																										676,57	664,95
		23520	665,57	5,613	19,485	19,496	25,097	25,11	24,876	24,903	24,893	24,906	24,817	24,805	25,035	24,987	24,903					19,521	19,524						676,57	664,95
		23580	666,03																										676,57	664,95
		23616		5,623	19,487	19,497	25,116	25,114	24,887	24,923	24,936	24,901	24,907	24,833	25,074	25,012	24,934			24,791	19,575	19,516	19,519
		23640	665,25																										676,15	664,95
		23700	664,86															7,31											676,15	664,95
		23712		5,646	19,485	19,493	25,131	25,14	24,935	24,933	24,938	24,906	24,937	24,893	25,102	25,024	24,959					19,514	19,518
		23760	664,29																										676,15	664,95
		23808		5,693	19,49	19,494	25,181	25,188	24,979	24,975	24,981	24,97	25,007	24,916	25,132	25,085	25,006			24,876	19,578	19,511	19,516
		23820	663,65																										676,15	664,95
		23880	663,98																										676,62	664,95
		23904		5,731	19,487	19,496	25,22	25,225	24,993	25,003	25,022	25,035	25,014	24,95	25,163	25,112	25,036					19,519	19,523
		23940	665,73																										676,62	664,95
		24000	665,38	5,765	19,486	19,497	25,253	25,261	25,026	25,044	25,071	25,051	25,035	24,985	25,194	25,114	25,065	7,32	0	24,947	19,583	19,52	19,524	-1,59	-1,63	-0,42	-0,17	-0,72	676,62	664,95	129,02
		24060	664,99																										676,62	664,95
		24096		5,793	19,487	19,498	25,276	25,295	25,084	25,063	25,085	25,111	25,058	25,007	25,226	25,169	25,100					19,52	19,522
		24120	665,16																										676,62	664,95
		24180	664,6																										676,62	664,95
		24192		5,833	19,487	19,496	25,321	25,328	25,136	25,083	25,121	25,147	25,079	25,044	25,266	25,225	25,138			24,99	19,581	19,52	19,523
		24240	665,75																										676,62	664,95
		24288		5,861	19,488	19,499	25,355	25,355	25,146	25,113	25,145	25,177	25,106	25,08	25,302	25,241	25,164					19,512	19,515
		24300	665,28															7,30											676,62	664,95
		24360	665,51																										676,62	664,95
		24384		5,902	19,489	19,495	25,386	25,402	25,176	25,158	25,192	25,199	25,124	25,095	25,331	25,268	25,193			25,06	19,583	19,509	19,513
		24420	664,62																										676,62	664,95
		24480	664,92	5,923	19,488	19,498	25,416	25,416	25,228	25,178	25,206	25,21	25,165	25,137	25,372	25,31	25,226					19,507	19,51						676,62	664,95
		24540	665,05																										676,62	664,95
		24576		5,950	19,488	19,497	25,439	25,447	25,24	25,211	25,248	25,236	25,21	25,183	25,4	25,352	25,260			25,129	19,581	19,507	19,512
		24600	664,96															7,31	0					-1,61	-1,62	-0,42	-0,17	-0,72	676,62	664,95	129,15
		24660	664,7																										676,62	664,95
		24672		5,970	19,487	19,499	25,462	25,464	25,244	25,241	25,259	25,26	25,254	25,221	25,43	25,373	25,285					19,509	19,511
		24720	665,44																										676,62	664,95
		24768		6,019	19,487	19,499	25,51	25,515	25,317	25,287	25,278	25,311	25,279	25,261	25,457	25,417	25,326			25,211	19,584	19,516	19,518
		24780	665,29																										676,62	664,95
		24840	664,93																										676,62	664,95
		24864		6,061	19,487	19,496	25,551	25,554	25,341	25,342	25,35	25,374	25,282	25,287	25,492	25,436	25,363					19,517	19,526
		24900	665,55															7,31											676,62	664,95
		24960	665,2	6,092	19,488	19,495	25,582	25,584	25,375	25,357	25,39	25,411	25,314	25,338	25,53	25,467	25,398			25,263	19,583	19,518	19,524						676,62	664,95
		25020	664,5																										676,62	664,95
		25056		6,111	19,489	19,499	25,6	25,61	25,398	25,375	25,417	25,398	25,343	25,395	25,562	25,508	25,424					19,51	19,525
		25080	663,72																										676,62	664,95
		25140	664,59																										676,62	664,95
		25152		6,161	19,487	19,493	25,65	25,652	25,441	25,398	25,419	25,443	25,38	25,414	25,592	25,536	25,453			25,354	19,584	19,51	19,519
		25200	665,19															7,31	0					-1,62	-1,64	-0,43	-0,18	-0,73	676,62	664,95	129,1
		25248		6,187	19,491	19,503	25,686	25,683	25,452	25,479	25,484	25,482	25,401	25,432	25,621	25,553	25,488					19,509	19,519
		25260	666,19																										676,62	664,95
		25320	665,67																										676,15	664,95
		25344		6,210	19,487	19,498	25,704	25,701	25,491	25,494	25,513	25,51	25,452	25,47	25,654	25,595	25,522			25,418	19,578	19,513	19,521
		25380	665,03																										676,15	664,95
		25440	663,82	6,260	19,483	19,492	25,751	25,744	25,541	25,524	25,544	25,553	25,488	25,489	25,69	25,641	25,559					19,518	19,522						676,15	664,95
		25500	663,87															7,31											676,15	664,95
		25536		6,283	19,492	19,495	25,775	25,778	25,545	25,555	25,599	25,581	25,526	25,502	25,717	25,653	25,585			25,518	19,574	19,518	19,524
		25560	664,4																										676,67	664,95
		25620	664,71																										676,67	664,95
		25632		6,312	19,486	19,502	25,81	25,802	25,622	25,588	25,596	25,61	25,553	25,536	25,755	25,701	25,620					19,513	19,523
		25680	665,22																										676,67	664,95
		25728		6,349	19,485	19,496	25,836	25,843	25,636	25,641	25,675	25,654	25,603	25,573	25,786	25,736	25,663			25,523	19,574	19,513	19,52
		25740	664,44																										676,67	664,95
		25800	665,63															7,32	0					-1,57	-1,61	-0,41	-0,16	-0,7	676,67	664,95	129,3
		25824		6,383	19,486	19,496	25,868	25,88	25,653	25,654	25,683	25,668	25,624	25,599	25,824	25,717	25,678					19,515	19,525
		25860	664,28																										676,67	664,95
		25920	663,86	6,411	19,487	19,499	25,9	25,907	25,711	25,691	25,688	25,687	25,668	25,623	25,854	25,804	25,716			25,586	19,578	19,516	19,529						676,67	664,95
		25980	664,32																										676,67	664,95
		26016		6,426	19,488	19,494	25,921	25,914	25,715	25,701	25,718	25,702	25,72	25,723	25,881	25,817	25,747					19,525	19,536
		26040	663,93																										677,04	664,95
		26100	664,75															7,32											677,04	664,95
		26112		6,470	19,485	19,496	25,96	25,962	25,759	25,739	25,738	25,775	25,727	25,701	25,909	25,852	25,775			25,656	19,573	19,532	19,533
		26160	664,04																										677,04	664,95
		26208		6,506	19,487	19,5	25,993	26,006	25,802	25,792	25,817	25,801	25,783	25,733	25,937	25,888	25,819					19,525	19,524
		26220	664,51																										677,04	664,95
		26280	664,78																										677,04	664,95
		26304		6,535	19,487	19,496	26,029	26,024	25,83	25,827	25,842	25,825	25,806	25,771	26,218	25,914	25,879			25,726	19,571	19,511	19,515
		26340	666,59																										677,04	664,95
		26400	664,9	6,569	19,486	19,497	26,054	26,066	25,855	25,843	25,865	25,856	25,866	25,816	26,014	25,923	25,880	7,32	0			19,512	19,514	-1,61	-1,64	-0,45	-0,19	-0,75	676,67	664,95	129,16
		26460	665,24																										676,67	664,95
		26496		6,600	19,488	19,498	26,094	26,092	25,872	25,896	25,917	25,891	25,869	25,901	26,04	25,937	25,915			25,785	19,575	19,51	19,514
		26520	664,15																										676,67	664,95
		26580	663,78																										676,67	664,95
		26592		6,636	19,487	19,494	26,129	26,123	25,899	25,9	25,944	25,913	25,878	25,965	26,073	25,985	25,945					19,514	19,518
		26640	663,67																										677,25	664,95
		26688		6,649	19,486	19,495	26,137	26,143	25,913	25,911	25,966	25,935	25,916	25,973	26,175	25,98	25,971			25,84	19,573	19,515	19,521
		26700	665,39															7,32											677,25	664,95
		26760	665,62																										677,25	664,95
		26784		6,691	19,489	19,5	26,182	26,188	25,936	25,927	26,005	25,992	25,954	25,995	26,13	26,154	26,012					19,514	19,517
		26820	664,85																										677,25	664,95
		26880	665,01	6,722	19,487	19,496	26,213	26,215	25,95	25,966	26,035	26,027	25,977	26,061	26,189	26,14	26,043			25,941	19,582	19,514	19,524						677,25	664,95
		26940	665,52																										677,25	664,95
		26976		6,749	19,485	19,497	26,241	26,239	25,995	25,999	26,051	26,067	26,026	26,126	26,205	26,125	26,074					19,517	19,523
		27000	665,24															7,31	0					-1,6	-1,62	-0,42	-0,17	-0,73	677,25	664,95	129,3
		27060	664,83																										677,25	664,95
		27072		6,791	19,485	19,497	26,285	26,28	26,018	26,039	26,082	26,114	26,063	26,101	26,223	26,156	26,100			26,01	19,58	19,518	19,525
		27120	664,77																										677,25	664,95
		27168		6,819	19,491	19,499	26,31	26,317	26,069	26,073	26,104	26,166	26,074	26,129	26,256	26,205	26,135					19,523	19,531
		27180	665,83																										677,25	664,95
		27240	665,41																										677,25	664,95
		27264		6,852	19,488	19,497	26,34	26,349	26,134	26,098	26,14	26,192	26,111	26,134	26,286	26,216	26,164			26,039	19,577	19,525	19,526
		27300	664,96															7,31											677,25	664,95
		27360	665,35	6,888	19,486	19,498	26,38	26,381	26,184	26,215	26,219	26,191	26,12	26,154	26,321	26,266	26,209					19,522	19,523						677,25	664,95
		27420	665,77																										677,25	664,95
		27456		6,929	19,484	19,496	26,418	26,42	26,181	26,229	26,213	26,241	26,174	26,167	26,353	26,305	26,233			26,123	19,581	19,52	19,519
		27480	665,15																										677,25	664,95
		27540	664,62																										677,25	664,95
		27552		6,937	19,49	19,502	26,43	26,437	26,221	26,24	26,258	26,248	26,195	26,198	26,389	26,298	26,256					19,517	19,514
		27600	664,63															7,31	0					-1,62	-1,64	-0,44	-0,19	-0,74	677,25	664,95	129,29
		27648		6,983	19,493	19,503	26,479	26,483	26,266	26,249	26,283	26,274	26,218	26,216	26,417	26,362	26,286			26,166	19,58	19,514	19,515
		27660	665,71																										677,25	664,95
		27720	666,03																										676,83	664,95
		27744		7,000	19,492	19,497	26,492	26,496	26,274	26,298	26,298	26,29	26,24	26,27	26,448	26,406	26,316					19,514	19,525
		27780	666,32																										676,83	664,95
		27840	665,19	7,033	19,49	19,499	26,526	26,529	26,329	26,348	26,324	26,348	26,304	26,303	26,475	26,434	26,358			26,236	19,58	19,518	19,524						676,31	664,95
		27900	664,26															7,32											676,31	664,95
		27936		7,055	19,49	19,5	26,545	26,555	26,362	26,339	26,341	26,372	26,326	26,309	26,506	26,386	26,368					19,52	19,528
		27960	664,51																										676,31	664,95
		28020	664,18																										676,31	664,95
		28032		7,109	19,491	19,496	26,602	26,604	26,399	26,383	26,424	26,417	26,347	26,392	26,54	26,443	26,418			26,265	19,582	19,523	19,53
		28080	664,78																										676,73	664,95
		28128		7,118	19,494	19,502	26,619	26,613	26,405	26,403	26,442	26,444	26,362	26,402	26,57	26,493	26,440					19,521	19,528
		28140	665,26																										676,73	664,95
		28200	664,2															7,31	0					-1,67	-1,7	-0,47	-0,23	-0,79	676,73	664,95	129,28
		28224		7,166	19,491	19,499	26,661	26,661	26,424	26,435	26,487	26,469	26,378	26,414	26,6	26,55	26,470			26,324	19,581	19,519	19,52
		28260	664,5																										676,73	664,95
		28320	664,58	7,196	19,489	19,499	26,69	26,689	26,447	26,496	26,516	26,496	26,429	26,446	26,636	26,586	26,506					19,512	19,518						677,09	664,95
		28380	665,54																										677,09	664,95
		28416		7,208	19,492	19,5	26,707	26,7	26,45	26,495	26,515	26,509	26,478	26,469	26,667	26,609	26,524			26,412	19,578	19,506	19,515
		28440	665,54																										677,09	664,95
		28500	665,34															7,32											677,09	664,95
		28512		7,248	19,491	19,499	26,737	26,75	26,547	26,529	26,554	26,532	26,53	26,489	26,688	26,647	26,565					19,509	19,515
		28560	665,11																										677,09	664,95
		28608		7,290	19,489	19,499	26,782	26,787	26,587	26,561	26,591	26,587	26,56	26,551	26,721	26,599	26,595			26,48	19,576	19,515	19,522
		28620	665,13																										677,09	664,95
		28680	665,55																										677,09	664,95
		28704		7,324	19,486	19,498	26,811	26,821	26,626	26,595	26,619	26,607	26,617	26,542	26,749	26,706	26,633					19,525	19,527
		28740	665,86																										677,09	664,95
		28800	666,2	7,325	19,494	19,503	26,829	26,818	26,642	26,626	26,63	26,616	26,63	26,589	26,775	26,735	26,655	7,32	0	26,535	19,58	19,527	19,536	-1,53	-1,55	-0,36	-0,1	-0,65	676,62	664,95	129,5
		28860	664,83																										676,62	664,95
		28896		7,377	19,494	19,5	26,881	26,867	26,69	26,646	26,664	26,689	26,643	26,633	26,81	26,747	26,690					19,526	19,529
		28920	663,98																										676,62	664,95
		28980	662,97																										676,62	664,95
		28992		7,410	19,485	19,499	26,9	26,905	26,704	26,677	26,722	26,707	26,67	26,677	26,847	26,729	26,717			26,609	19,582	19,515	19,526
		29040	663,53																										677,46	664,95
		29088		7,435	19,491	19,503	26,925	26,938	26,711	26,728	26,737	26,748	26,697	26,8	26,872	26,79	26,760					19,516	19,528
		29100	664,56															7,32											677,46	664,95
		29160	664,3																										677,46	664,95
		29184		7,461	19,491	19,501	26,956	26,958	26,722	26,736	26,78	26,77	26,701	26,841	26,904	26,794	26,781			26,684	19,583	19,516	19,528
		29220	665,68																										677,46	664,95
		29280	666,46	7,497	19,491	19,502	26,991	26,995	26,756	26,758	26,797	26,821	26,732	26,826	26,934	26,799	26,803					19,521	19,527						677,09	664,95
		29340	665,27																										677,09	664,95
		29376		7,520	19,49	19,501	27,015	27,016	26,769	26,812	26,807	26,858	26,772	26,859	26,96	26,874	26,839			26,74	19,579	19,523	19,528
		29400	666,24															7,32	0					-1,59	-1,62	-0,41	-0,15	-0,7	677,09	664,95	129,15
		29460	666,1																										677,09	664,95
		29472		7,540	19,49	19,501	27,033	27,038	26,776	26,814	26,875	26,845	26,854	26,909	26,991	26,906	26,871					19,525	19,524
		29520	667,64																										676,41	664,95
		29568		7,580	19,489	19,498	27,076	27,07	26,804	26,854	26,888	26,902	26,854	26,954	27,023	26,924	26,900			26,824	19,582	19,52	19,519
		29580	665,57																										676,41	664,95
		29640	663,71																										676,04	664,95
		29664		7,606	19,491	19,498	27,098	27,103	26,861	26,879	26,927	26,917	26,886	26,959	27,049	26,929	26,926					19,517	19,518
		29700	662,67															7,32											676,04	664,95
		29760	663,71	7,645	19,488	19,498	27,133	27,143	26,894	26,895	26,961	26,964	26,897	27,004	27,076	26,988	26,960			26,892	19,586	19,515	19,516						676,88	664,95
		29820	664,6																										676,88	664,95
		29856		7,668	19,49	19,5	27,158	27,168	26,916	26,931	26,976	27,014	26,948	27,033	27,106	27,035	26,995					19,517	19,519
		29880	665,3																										676,88	664,95
		29940	665,38																										676,88	664,95
		29952		7,714	19,489	19,497	27,209	27,206	26,928	26,992	26,995	27,061	26,956	27,029	27,141	27,072	27,022			26,939	19,588	19,526	19,524
		30000	665,86															7,32	0					-1,61	-1,63	-0,43	-0,17	-0,73	676,52	664,95	129,37
		30048		7,743	19,488	19,499	27,237	27,237	27,002	27,038	27,015	27,082	26,993	27,072	27,172	27,107	27,060					19,529	19,528
		30060	665,59																										676,52	664,95
		30120	665,31																										676,1	664,95
		30144		7,768	19,489	19,501	27,265	27,26	27,082	27,073	27,077	27,088	27,031	27,068	27,203	27,145	27,096			26,959	19,591	19,532	19,533
		30180	664,25																										676,1	664,95
		30240	663,88	7,804	19,488	19,501	27,295	27,301	27,102	27,111	27,13	27,073	27,066	27,06	27,23	27,187	27,120					19,529	19,532						676,1	664,95
		30300	664,47															7,31											676,1	664,95
		30336		7,834	19,489	19,502	27,327	27,333	27,086	27,168	27,148	27,151	27,06	27,074	27,263	27,22	27,146			27,049	19,587	19,522	19,527
		30360	664,41																										676,46	664,95
		30420	663,92																										676,46	664,95
		30432		7,864	19,491	19,498	27,357	27,361	27,116	27,256	27,179	27,19	27,094	27,088	27,297	27,244	27,183					19,516	19,521
		30480	664,94																										676,46	664,95
		30528		7,893	19,488	19,497	27,384	27,388	27,185	27,178	27,184	27,209	27,13	27,127	27,331	27,27	27,202			27,07	19,586	19,517	19,521
		30540	665,1																										676,46	664,95
		30600	665,64															7,32	0					-1,66	-1,69	-0,46	-0,23	-0,73	676,46	664,95	129
		30624		7,923	19,488	19,5	27,415	27,419	27,193	27,193	27,228	27,218	27,171	27,165	27,356	27,313	27,230					19,52	19,526
		30660	664,27																										676,46	664,95
		30720	663,91	7,952	19,488	19,498	27,439	27,451	27,208	27,234	27,272	27,253	27,253	27,206	27,384	27,339	27,269			27,135	19,587	19,524	19,528						676,46	664,95
		30780	664,51																										676,46	664,95
		30816		7,965	19,489	19,499	27,46	27,459	27,276	27,235	27,267	27,249	27,258	27,235	27,41	27,317	27,281					19,525	19,532
		30840	664,29																										676,88	664,95
		30900	664,74															7,33											676,88	664,95
		30912		8,010	19,485	19,5	27,501	27,504	27,306	27,289	27,324	27,322	27,284	27,242	27,439	27,346	27,319			27,216	19,589	19,524	19,532
		30960	664,42																										677,25	664,95
		31008		8,039	19,485	19,497	27,526	27,534	27,339	27,328	27,34	27,315	27,336	27,303	27,469	27,386	27,352					19,519	19,526
		31020	665,07																										677,25	664,95
		31080	665,27																										677,25	664,95
		31104		8,070	19,489	19,495	27,558	27,566	27,342	27,336	27,398	27,359	27,35	27,339	27,497	27,441	27,383			27,261	19,59	19,519	19,518
		31140	665,82																										677,25	664,95
		31200	664,97	8,092	19,487	19,499	27,584	27,586	27,354	27,338	27,418	27,398	27,366	27,353	27,529	27,471	27,403	7,32	0			19,514	19,516	-1,64	-1,66	-0,45	-0,2	-0,76	677,25	664,95	129,26
		31260	665,3																										677,25	664,95
		31296		8,126	19,487	19,498	27,609	27,628	27,393	27,389	27,452	27,471	27,372	27,367	27,559	27,512	27,439			27,331	19,589	19,511	19,516
		31320	665,6																										677,25	664,95
		31380	665,07																										677,25	664,95
		31392		8,163	19,489	19,499	27,658	27,657	27,438	27,419	27,454	27,502	27,411	27,398	27,589	27,543	27,469					19,514	19,517
		31440	665,17																										677,25	664,95
		31488		8,193	19,478	19,497	27,666	27,694	27,461	27,446	27,516	27,512	27,426	27,437	27,617	27,563	27,497			27,368	19,594	19,515	19,525
		31500	665,21															7,32											677,25	664,95
		31560	663,77																										677,25	664,95
		31584		8,229	19,489	19,497	27,721	27,724	27,515	27,558	27,551	27,546	27,44	27,45	27,654	27,586	27,537					19,52	19,532
		31620	663,95																										677,25	664,95
		31680	663,79	8,239	19,487	19,496	27,733	27,728	27,541	27,546	27,559	27,535	27,514	27,477	27,68	27,605	27,557			27,441	19,592	19,524	19,526						677,83	664,95
		31740	663,76																										677,83	664,95
		31776		8,271	19,487	19,496	27,759	27,766	27,56	27,551	27,57	27,557	27,583	27,511	27,71	27,66	27,588					19,521	19,52
		31800	665,03															7,32	0					-1,66	-1,68	-0,46	-0,22	-0,78	678,35	664,95	129,02
		31860	665,89																										678,35	664,95
		31872		8,301	19,488	19,497	27,788	27,799	27,605	27,596	27,596	27,575	27,583	27,54	27,738	27,651	27,610			27,513	19,593	19,517	19,52
		31920	665,52																										677,99	664,95
		31968		8,342	19,486	19,494	27,827	27,838	27,656	27,626	27,623	27,65	27,63	27,559	27,763	27,677	27,648					19,515	19,519
		31980	665,44																										677,99	664,95
		32040	665,34																										677,99	664,95
		32064		8,356	19,489	19,499	27,846	27,854	27,657	27,643	27,681	27,662	27,653	27,622	27,794	27,71	27,678			27,553	19,589	19,515	19,522
		32100	665,64															7,32											677,99	664,95
		32160	666,21	8,383	19,487	19,498	27,872	27,879	27,676	27,658	27,697	27,678	27,667	27,669	27,817	27,772	27,704					19,515	19,522						677,99	664,95
		32220	666,28																										677,99	664,95
		32256		8,410	19,49	19,497	27,903	27,905	27,709	27,684	27,737	27,721	27,677	27,661	27,842	27,798	27,729			27,613	19,589	19,516	19,522
		32280	665,58																										677,3	664,95
		32340	665,33																										677,3	664,95
		32352		8,452	19,489	19,498	27,945	27,945	27,726	27,81	27,8	27,793	27,726	27,695	27,881	27,84	27,784					19,52	19,523
		32400	664,77															7,32	0					-1,64	-1,66	-0,45	-0,2	-0,77	677,3	664,95	129,01
		32448		8,471	19,489	19,499	27,96	27,97	27,736	27,753	27,782	27,773	27,769	27,742	27,908	27,862	27,791			27,681	19,592	19,515	19,517
		32460	665,62																										677,3	664,95
		32520	665,37																										677,3	664,95
		32544		8,503	19,491	19,499	27,994	28,001	27,767	27,79	27,801	27,793	27,772	27,759	27,936	27,884	27,813					19,511	19,516
		32580	666,43																										677,3	664,95
		32640	665,44	8,528	19,49	19,499	28,024	28,02	27,81	27,807	27,831	27,842	27,775	27,794	27,954	27,918	27,841			27,723	19,59	19,509	19,515						676,83	664,95
		32700	664,5															7,32											676,83	664,95
		32736		8,546	19,491	19,499	28,036	28,047	27,83	27,851	27,872	27,86	27,812	27,833	27,992	27,943	27,874					19,51	19,517
		32760	663,83																										676,83	664,95
		32820	663,89																										676,83	664,95
		32832		8,594	19,49	19,501	28,082	28,097	27,883	27,859	27,868	27,932	27,823	27,842	28,016	27,968	27,899			27,794	19,591	19,51	19,515
		32880	663,68																										677,41	664,95
		32928		8,629	19,492	19,498	28,126	28,122	27,912	27,927	27,917	27,951	27,906	27,862	28,053	27,966	27,937					19,513	19,519
		32940	664,78																										677,41	664,95
		33000	665,35															7,32	0					-1,53	-1,56	-0,38	-0,11	-0,66	677,41	664,95	128,94
		33024		8,639	19,49	19,499	28,129	28,138	27,93	27,932	27,964	27,936	27,91	27,884	28,08	28,019	27,957			27,839	19,592	19,518	19,523
		33060	665,1																										677,41	664,95
		33120	664,62	8,659	19,493	19,501	28,155	28,158	27,96	27,962	27,972	27,956	27,942	27,941	28,104	28,061	27,987					19,52	19,523						677,41	664,95
		33180	665,49																										677,41	664,95
		33216		8,703	19,493	19,502	28,201	28,2	27,999	27,98	27,998	28,045	27,993	27,97	28,191	28,026	28,025			27,927	19,602	19,517	19,518
		33240	665,51																										677,41	664,95
		33300	665,56															7,32											677,41	664,95
		33312		8,723	19,492	19,501	28,218	28,221	28,013	28,003	28,044	28,039	28,043	28,005	28,16	28,15	28,057					19,516	19,521
		33360	663,91																										677,41	664,95
		33408		8,739	19,492	19,501	28,236	28,235	28,025	28,019	28,077	28,044	28,054	28,145	28,207	28,155	28,091			27,959	19,595	19,517	19,521
		33420	664,26																										677,41	664,95
		33480	664,81																										677,41	664,95
		33504		8,775	19,494	19,501	28,271	28,273	28,036	28,037	28,114	28,083	28,055	28,143	28,222	28,174	28,108					19,519	19,524
		33540	666,22																										677,41	664,95
		33600	664,12	8,801	19,492	19,503	28,298	28,299	28,103	28,091	28,122	28,137	28,061	28,083	28,244	28,191	28,129	7,32	0	28,028	19,597	19,523	19,527	-1,67	-1,69	-0,47	-0,23	-0,79	677,41	664,95	129,05
		33660	664,45																										677,41	664,95
		33696		8,847	19,491	19,503	28,346	28,343	28,15	28,172	28,171	28,173	28,092	28,088	28,272	28,218	28,167					19,524	19,527
		33720	664,54																										677,41	664,95
		33780	663,5																										677,41	664,95
		33792		8,868	19,492	19,503	28,363	28,367	28,156	28,195	28,177	28,203	28,132	28,111	28,301	28,245	28,190			28,073	19,599	19,518	19,522
		33840	664,96																										677,41	664,95
		33888		8,900	19,491	19,503	28,39	28,405	28,165	28,23	28,214	28,231	28,158	28,164	28,333	28,274	28,221					19,514	19,519
		33900	665,87															7,32											677,41	664,95
		33960	665,28																										677,41	664,95
		33984		8,921	19,492	19,502	28,417	28,419	28,208	28,213	28,262	28,224	28,194	28,185	28,36	28,275	28,240			28,146	19,599	19,514	19,521
		34020	664,44																										677,41	664,95
		34080	664,89	8,951	19,49	19,5	28,444	28,447	28,271	28,238	28,244	28,248	28,256	28,224	28,385	28,25	28,265					19,515	19,519						677,41	664,95
		34140	665,19																										677,41	664,95
		34176		8,975	19,493	19,5	28,466	28,476	28,276	28,262	28,296	28,262	28,263	28,32	28,415	28,265	28,295			28,182	19,595	19,519	19,521
		34200	666,21															7,32	0					-1,61	-1,63	-0,43	-0,17	-0,73	677,41	664,95	129,32
		34260	666,28																										677,41	664,95
		34272		9,003	19,494	19,495	28,491	28,503	28,283	28,269	28,327	28,326	28,284	28,356	28,44	28,314	28,325					19,523	19,526
		34320	665,66																										676,94	664,95
		34368		9,026	19,491	19,5	28,52	28,522	28,293	28,294	28,345	28,345	28,332	28,395	28,462	28,365	28,354			28,243	19,594	19,525	19,528
		34380	665,43																										676,94	664,95
		34440	665,81																										676,94	664,95
		34464		9,050	19,491	19,501	28,54	28,551	28,304	28,309	28,342	28,387	28,359	28,409	28,487	28,414	28,376					19,525	19,53
		34500	665,76															7,33											676,94	664,95
		34560	665	9,080	19,49	19,501	28,575	28,576	28,323	28,335	28,394	28,412	28,371	28,427	28,513	28,454	28,404			28,322	19,597	19,521	19,533						676,52	664,95
		34620	664,18																										676,52	664,95
		34656		9,121	19,491	19,501	28,613	28,62	28,406	28,47	28,435	28,454	28,379	28,456	28,543	28,475	28,452					19,521	19,53
		34680	664,17																										676,52	664,95
		34740	664,02																										676,52	664,95
		34752		9,138	19,495	19,499	28,631	28,639	28,419	28,457	28,482	28,479	28,405	28,463	28,576	28,511	28,474			28,358	19,591	19,517	19,532
		34800	664,07															7,33	0					-1,61	-1,64	-0,42	-0,17	-0,73	677,04	664,95	129,52
		34848		9,175	19,496	19,5	28,677	28,67	28,478	28,53	28,498	28,504	28,446	28,483	28,602	28,541	28,510					19,522	19,525
		34860	663,74																										677,04	664,95
		34920	663,5																										677,51	664,95
		34944		9,202	19,491	19,501	28,697	28,699	28,463	28,557	28,518	28,539	28,47	28,473	28,63	28,58	28,529			28,384	19,595	19,523	19,53
		34980	664,78																										677,51	664,95
		35040	665,58	9,230	19,494	19,504	28,727	28,731	28,498	28,581	28,549	28,545	28,481	28,495	28,661	28,614	28,553					19,522	19,528						677,51	664,95
		35100	666,32															7,33											677,51	664,95
		35136		9,262	19,493	19,502	28,755	28,765	28,541	28,585	28,585	28,593	28,502	28,527	28,69	28,647	28,584			28,461	19,596	19,522	19,529
		35160	664,72																										676,99	664,95
		35220	664,63																										676,99	664,95
		35232		9,292	19,493	19,498	28,786	28,79	28,603	28,624	28,594	28,615	28,553	28,543	28,722	28,669	28,615					19,521	19,521
		35280	665,07																										676,99	664,95
		35328		9,306	19,494	19,502	28,798	28,81	28,582	28,604	28,635	28,61	28,557	28,56	28,747	28,708	28,625			28,556	19,595	19,517	19,523
		35340	665,54																										676,99	664,95
		35400	665,39															7,33	0					-1,64	-1,66	-0,45	-0,2	-0,76	676,99	664,95	129,39
		35424		9,331	19,494	19,504	28,833	28,826	28,628	28,619	28,634	28,646	28,585	28,596	28,77	28,734	28,651					19,514	19,517
		35460	664,94																										676,99	664,95
		35520	664,65	9,366	19,493	19,501	28,864	28,862	28,667	28,643	28,669	28,688	28,657	28,634	28,8	28,745	28,688			28,59	19,595	19,511	19,515						676,99	664,95
		35580	665,46																										676,99	664,95
		35616		9,388	19,494	19,504	28,881	28,893	28,699	28,672	28,7	28,711	28,674	28,66	28,827	28,707	28,706					19,511	19,515
		35640	665,06																										676,99	664,95
		35700	664,84															7,33											676,99	664,95
		35712		9,424	19,494	19,502	28,917	28,927	28,719	28,728	28,742	28,738	28,726	28,716	28,849	28,707	28,741			28,626	19,595	19,514	19,516
		35760	664,84																										676,99	664,95
		35808		9,436	19,492	19,502	28,93	28,937	28,733	28,727	28,769	28,734	28,724	28,83	28,88	28,756	28,769					19,519	19,521
		35820	664,77																										676,99	664,95
		35880	665,37																										676,99	664,95
		35904		9,469	19,494	19,502	28,971	28,964	28,75	28,748	28,805	28,775	28,755	28,818	28,902	28,765	28,790			28,733	19,596	19,515	19,52
		35940	665,22																										676,99	664,95
		36000	665,03	9,494	19,493	19,501	28,986	28,996	28,764	28,781	28,805	28,829	28,816	28,832	28,927	28,862	28,827	7,33	0			19,516	19,52	-1,59	-1,61	-0,42	-0,15	-0,71	676,99	664,95	129,44
		36060	664,79																										676,99	664,95
		36096		9,507	19,495	19,505	29,007	29,006	28,773	28,796	28,798	28,86	28,823	28,849	28,951	28,897	28,843			28,762	19,599	19,518	19,518
		36120	664,79																										676,99	664,95
		36180	664,73																										676,99	664,95
		36192		9,549	19,492	19,504	29,043	29,05	28,794	28,809	28,859	28,902	28,839	28,865	28,978	28,917	28,870					19,518	19,525
		36240	663,92																										676,99	664,95
		36288		9,584	19,494	19,503	29,08	29,086	28,868	28,886	28,892	28,934	28,858	28,864	29,009	28,959	28,909			28,811	19,595	19,519	19,525
		36300	665,29															7,31											676,99	664,95
		36360	664,85																										676,99	664,95
		36384		9,610	19,492	19,504	29,104	29,112	28,894	28,899	28,93	28,94	28,871	28,892	29,036	28,99	28,931					19,52	19,526
		36420	664,41																										676,99	664,95
		36480	664,9	9,633	19,492	19,502	29,13	29,13	28,924	28,91	28,96	28,958	28,899	28,922	29,066	29,015	28,957			28,837	19,601	19,521	19,524						676,99	664,95
		36540	665,23																										676,99	664,95
		36576		9,668	19,492	19,502	29,165	29,165	28,964	28,994	29,003	28,989	28,907	28,944	29,095	29,04	28,992					19,521	19,525
		36600	665,22															7,32	0					-1,63	-1,65	-0,44	-0,2	-0,75	676,99	664,95	128,96
		36660	664,25																										676,99	664,95
		36672		9,689	19,492	19,499	29,183	29,187	28,979	29,008	29,016	28,987	28,932	28,952	29,122	29,068	29,008			28,917	19,598	19,52	19,526
		36720	664,75																										676,99	664,95
		36768		9,712	19,492	19,503	29,211	29,209	28,992	29,005	29,02	29,043	28,98	28,963	29,157	29,092	29,032					19,521	19,527
		36780	664,45																										676,99	664,95
		36840	664,14																										677,3	664,95
		36864		9,739	19,492	19,501	29,235	29,235	29,036	29,019	29,056	29,061	28,991	29,008	29,175	29,126	29,059			28,95	19,599	19,518	19,525
		36900	665,66															7,32											677,3	664,95
		36960	664,79	9,769	19,491	19,501	29,263	29,267	29,075	29,065	29,077	29,112	29,035	29,027	29,197	29,145	29,092					19,521	19,527						677,3	664,95
		37020	665,4																										677,3	664,95
		37056		9,800	19,494	19,502	29,297	29,3	29,103	29,109	29,129	29,128	29,069	29,098	29,226	29,186	29,131			29,014	19,594	19,528	19,535
		37080	664,96																										677,3	664,95
		37140	664,57																										677,3	664,95
		37152		9,823	19,493	19,501	29,316	29,323	29,138	29,11	29,117	29,131	29,083	29,106	29,253	29,207	29,143					19,528	19,535
		37200	664,1															7,32	0					-1,62	-1,64	-0,44	-0,18	-0,74	677,3	664,95	129,17
		37248		9,850	19,495	19,501	29,348	29,348	29,137	29,155	29,157	29,182	29,09	29,194	29,279	29,218	29,176			29,058	19,59	19,528	19,536
		37260	664,02																										677,3	664,95
		37320	665,16																										677,3	664,95
		37344		9,867	19,491	19,501	29,373	29,353	29,177	29,169	29,157	29,179	29,11	29,208	29,302	29,228	29,191					19,527	19,528
		37380	665,45																										677,3	664,95
		37440	666,24	9,896	19,489	19,502	29,394	29,389	29,192	29,198	29,209	29,226	29,155	29,226	29,327	29,267	29,225			29,123	19,594	19,525	19,528						677,3	664,95
		37500	665,11															7,33											677,3	664,95
		37536		9,918	19,493	19,501	29,412	29,418	29,205	29,206	29,242	29,266	29,192	29,254	29,353	29,304	29,253					19,521	19,525
		37560	665,15																										677,3	664,95
		37620	665,57																										677,3	664,95
		37632		9,957	19,491	19,499	29,451	29,453	29,209	29,215	29,252	29,318	29,225	29,237	29,379	29,332	29,271			29,189	19,596	19,522	19,529
		37680	665,84																										676,94	664,95
		37728		9,990	19,49	19,501	29,491	29,479	29,25	29,295	29,319	29,312	29,243	29,263	29,406	29,355	29,305					19,521	19,528
		37740	664,36																										676,94	664,95
		37800	664,52															7,33	0					-1,65	-1,67	-0,46	-0,21	-0,76	676,94	664,95	129,01
		37824		10,020	19,49	19,501	29,515	29,516	29,315	29,368	29,332	29,341	29,27	29,277	29,436	29,391	29,341			29,249	19,592	19,522	19,527
		37860	664,37																										676,94	664,95
		37920	664,35	10,042	19,492	19,501	29,537	29,539	29,326	29,412	29,347	29,385	29,304	29,311	29,468	29,428	29,373					19,522	19,527						677,46	664,95
		37980	665																										677,46	664,95
		38016		10,058	19,491	19,501	29,548	29,561	29,361	29,373	29,387	29,378	29,366	29,326	29,487	29,437	29,389			29,283	19,596	19,52	19,524
		38040	664,59																										677,46	664,95
		38100	665,16															7,33											677,46	664,95
		38112		10,083	19,492	19,5	29,581	29,578	29,375	29,394	29,415	29,387	29,351	29,387	29,517	29,463	29,411					19,52	19,524
		38160	665,03																										677,46	664,95
		38208		10,112	19,493	19,503	29,609	29,611	29,388	29,385	29,428	29,44	29,366	29,394	29,54	29,498	29,430			29,32	19,593	19,519	19,521
		38220	664,88																										677,46	664,95
		38280	665,1																										677,46	664,95
		38304		10,135	19,492	19,502	29,63	29,635	29,411	29,418	29,475	29,464	29,379	29,41	29,565	29,517	29,455					19,518	19,521
		38340	663,72																										677,46	664,95
		38400	665,29	10,161	19,494	19,5	29,658	29,659	29,437	29,478	29,489	29,5	29,401	29,433	29,593	29,544	29,484	7,33	0	29,41	19,598	19,519	19,523	-1,55	-1,58	-0,39	-0,19	-0,74	677,46	664,95	129,36
		38460	665,53																										677,46	664,95
		38496		10,200	19,495	19,504	29,696	29,703	29,474	29,542	29,508	29,549	29,444	29,459	29,633	29,581	29,524					19,522	19,527
		38520	665,52																										677,46	664,95
		38580	665,91																										677,46	664,95
		38592		10,217	19,499	19,509	29,719	29,722	29,534	29,584	29,549	29,557	29,489	29,481	29,651	29,597	29,555			29,397	19,596	19,524	19,53
		38640	665,4																										677,46	664,95
		38688		10,233	19,495	19,505	29,731	29,736	29,548	29,556	29,587	29,539	29,507	29,488	29,675	29,613	29,564					19,533	19,53
		38700	664,8															7,33											677,46	664,95
		38760	664,96																										677,46	664,95
		38784		10,258	19,493	19,505	29,755	29,759	29,575	29,559	29,584	29,574	29,56	29,512	29,7	29,655	29,590			29,471	19,596	19,521	19,521
		38820	665,23																										677,46	664,95
		38880	664,94	10,299	19,496	19,505	29,8	29,799	29,615	29,606	29,634	29,601	29,584	29,544	29,723	29,689	29,625					19,516	19,515						677,46	664,95
		38940	665,29																										677,46	664,95
		38976		10,306	19,497	19,505	29,807	29,808	29,623	29,625	29,629	29,617	29,612	29,572	29,747	29,685	29,639			29,529	19,598	19,51	19,51
		39000	665,97															7,32	0					-1,59	-1,61	-0,41	-0,15	-0,7	677,46	664,95	129,7
		39060	665,15																										677,46	664,95
		39072		10,331	19,495	19,506	29,831	29,833	29,658	29,63	29,626	29,653	29,664	29,651	29,767	29,704	29,669					19,507	19,513
		39120	666,33																										676,99	664,95
		39168		10,362	19,495	19,504	29,863	29,861	29,671	29,655	29,685	29,698	29,669	29,734	29,796	29,692	29,700			29,588	19,598	19,515	19,526
		39180	665,96																										676,99	664,95
		39240	665,39																										676,62	664,95
		39264		10,388	19,495	19,506	29,889	29,888	29,69	29,687	29,72	29,722	29,679	29,766	29,828	29,696	29,724					19,519	19,534
		39300	664,83															7,33											676,62	664,95
		39360	663,5	10,405	19,494	19,509	29,909	29,904	29,703	29,704	29,722	29,759	29,711	29,782	29,847	29,732	29,745			29,662	19,596	19,525	19,53						676,62	664,95
		39420	663,78																										676,62	664,95
		39456		10,433	19,497	19,507	29,933	29,938	29,713	29,727	29,748	29,756	29,752	29,807	29,87	29,804	29,772					19,52	19,525
		39480	663,34																										677,36	664,95
		39540	663,28																										677,36	664,95
		39552		10,456	19,496	19,508	29,958	29,959	29,718	29,745	29,78	29,783	29,763	29,838	29,894	29,845	29,796			29,708	19,596	19,518	19,518
		39600	665,11															7,32	0					-1,61	-1,63	-0,43	-0,17	-0,73	677,99	664,95	129,16
		39648		10,496	19,497	19,507	30,006	29,99	29,746	29,829	29,809	29,836	29,783	29,823	29,916	29,871	29,827					19,515	19,515
		39660	666,2																										677,99	664,95
		39720	664,26																										677,99	664,95
		39744		10,516	19,498	19,506	30,017	30,019	29,802	29,862	29,841	29,87	29,801	29,869	29,946	29,884	29,859			29,73	19,598	19,514	19,519
		39780	665,25																										677,99	664,95
		39840	664,63	10,542	19,498	19,508	30,045	30,045	29,87	29,841	29,888	29,89	29,828	29,862	29,977	29,915	29,884					19,517	19,523						677,99	664,95
		39900	665,56															7,33											677,99	664,95
		39936		10,568	19,496	19,508	30,067	30,074	29,888	29,927	29,898	29,91	29,843	29,868	30,001	29,941	29,910			29,818	19,597	19,523	19,531
		39960	666,33																										677,99	664,95
		40020	667,18																										677,99	664,95
		40032		10,597	19,496	19,504	30,092	30,102	29,901	29,938	29,934	29,946	29,844	29,922	30,233	29,964	29,960					19,533	19,532
		40080	667,89																										676,78	664,95
		40128		10,622	19,495	19,505	30,117	30,126	29,93	29,942	29,956	29,95	29,868	29,922	30,218	29,999	29,973			29,861	19,601	19,526	19,529
		40140	665,38																										676,78	664,95
		40200	664,91															7,33	0					-1,59	-1,62	-0,42	-0,17	-0,72	676,41	664,95	129,18
		40224		10,653	19,495	19,503	30,151	30,153	29,965	30,01	29,949	30,004	29,903	29,982	30,078	30,02	29,989					19,522	19,522
		40260	664,7																										676,41	664,95
		40320	664,31	10,667	19,495	19,503	30,165	30,166	30,022	29,987	30,026	29,991	29,918	29,956	30,206	30,058	30,020			29,872	19,606	19,515	19,517						676,41	664,95
		40380	664,33																										676,41	664,95
		40416		10,699	19,495	19,504	30,195	30,201	30,002	30,06	30,012	30,049	29,96	29,979	30,135	30,09	30,036					19,515	19,52
		40440	663,94																										676,41	664,95
		40500	664,74															7,33											676,78	664,95
		40512		10,724	19,496	19,504	30,224	30,223	30,084	30,055	30,066	30,05	29,977	29,985	30,206	30,166	30,074			29,889	19,609	19,515	19,525
		40560	665,5																										676,78	664,95
		40608		10,748	19,493	19,505	30,247	30,247	30,08	30,159	30,09	30,088	30,017	30,023	30,212	30,165	30,104					19,52	19,532
		40620	665,45																										676,78	664,95
		40680	663,95																										676,78	664,95
		40704		10,768	19,495	19,512	30,272	30,27	30,077	30,107	30,093	30,098	30,076	30,053	30,226	30,175	30,113			29,955	19,605	19,523	19,535
		40740	663,94																										676,78	664,95
		40800	664,69	10,785	19,497	19,506	30,283	30,291	30,113	30,11	30,131	30,125	30,079	30,063	30,241	30,19	30,132	7,33	0			19,527	19,533	-1,58	-1,6	-0,41	-0,14	-0,69	676,78	664,95	129,4
		40860	664,57																										677,15	664,95
		40896		10,807	19,494	19,507	30,31	30,304	30,118	30,117	30,14	30,129	30,103	30,097	30,256	30,209	30,146			30,002	19,61	19,528	19,537
		40920	664,47																										677,15	664,95
		40980	664,69																										677,15	664,95
		40992		10,835	19,491	19,51	30,332	30,34	30,159	30,133	30,145	30,15	30,125	30,111	30,271	30,235	30,166					19,524	19,532
		41040	664,55																										677,15	664,95
		41088		10,872	19,495	19,501	30,369	30,37	30,181	30,171	30,196	30,196	30,141	30,134	30,297	30,26	30,197			30,075	19,604	19,522	19,525
		41100	664,56															7,33											677,15	664,95
		41160	664,83																										677,15	664,95
		41184		10,899	19,497	19,506	30,398	30,402	30,215	30,224	30,241	30,248	30,163	30,153	30,326	30,251	30,228					19,52	19,525
		41220	664,12																										677,15	664,95
		41280	663,75	10,925	19,496	19,504	30,426	30,423	30,23	30,255	30,279	30,25	30,192	30,187	30,354	30,304	30,256			30,121	19,601	19,523	19,532						677,15	664,95
		41340	663,43																										677,51	664,95
		41376		10,941	19,495	19,506	30,439	30,444	30,254	30,252	30,261	30,269	30,226	30,216	30,372	30,322	30,272					19,524	19,531
		41400	664,61															7,33	0					-1,61	-1,64	-0,43	-0,18	-0,73	677,51	664,95	129,31
		41460	665,13																										677,99	664,95
		41472		10,962	19,497	19,506	30,459	30,468	30,26	30,268	30,296	30,309	30,232	30,241	30,397	30,355	30,295			30,166	19,609	19,53	19,532
		41520	665,2																										677,99	664,95
		41568		10,995	19,496	19,507	30,496	30,497	30,284	30,305	30,327	30,315	30,259	30,274	30,423	30,368	30,319					19,527	19,529
		41580	665,8																										677,99	664,95
		41640	665,44																										677,99	664,95
		41664		11,021	19,495	19,507	30,518	30,527	30,31	30,323	30,327	30,359	30,297	30,304	30,447	30,389	30,345			30,228	19,608	19,524	19,52
		41700	666,09															7,33											677,99	664,95
		41760	666,46	11,040	19,495	19,507	30,54	30,542	30,319	30,349	30,378	30,366	30,351	30,301	30,469	30,407	30,368					19,522	19,521						677,99	664,95
		41820	665,2																										677,41	664,95
		41856		11,061	19,494	19,502	30,549	30,569	30,358	30,377	30,371	30,391	30,371	30,348	30,494	30,437	30,393			30,276	19,607	19,525	19,525
		41880	664,04																										677,41	664,95
		41940	663,18																										677,41	664,95
		41952		11,087	19,499	19,503	30,584	30,593	30,364	30,379	30,439	30,398	30,374	30,365	30,515	30,46	30,412					19,521	19,53
		42000	663,35															7,33	0					-1,63	-1,64	-0,45	-0,19	-0,74	677,41	664,95	129,62
		42048		11,106	19,497	19,502	30,602	30,61	30,386	30,397	30,439	30,456	30,391	30,389	30,542	30,494	30,437			30,383	19,609	19,523	19,522
		42060	664,4																										678,25	664,95
		42120	665,55																										678,25	664,95
		42144		11,152	19,495	19,507	30,65	30,656	30,45	30,493	30,451	30,503	30,417	30,399	30,562	30,523	30,475					19,519	19,522
		42180	665,81																										678,25	664,95
		42240	666,16	11,164	19,496	19,505	30,668	30,662	30,485	30,486	30,512	30,482	30,43	30,428	30,591	30,545	30,495			30,368	19,608	19,515	19,521						678,25	664,95
		42300	665,61															7,33											677,67	664,95
		42336		11,182	19,495	19,504	30,683	30,679	30,481	30,495	30,518	30,517	30,475	30,459	30,618	30,568	30,516					19,512	19,514
		42360	666,04																										677,67	664,95
		42420	665,74																										677,67	664,95
		42432		11,194	19,495	19,504	30,693	30,694	30,517	30,497	30,512	30,519	30,507	30,494	30,64	30,608	30,537			30,428	19,606	19,511	19,513
		42480	665,38																										677,67	664,95
		42528		11,236	19,495	19,503	30,734	30,736	30,55	30,544	30,563	30,561	30,55	30,527	30,661	30,58	30,567					19,513	19,518
		42540	664,59																										677,3	664,95
		42600	664,94															7,33	0					-1,61	-1,63	-0,43	-0,18	-0,73	677,3	664,95	129,48
		42624		11,255	19,498	19,505	30,751	30,762	30,567	30,581	30,604	30,597	30,555	30,525	30,685	30,654	30,596			30,465	19,611	19,517	19,522
		42660	665,36																										677,3	664,95
		42720	664,92	11,283	19,494	19,504	30,779	30,784	30,578	30,597	30,62	30,606	30,569	30,543	30,707	30,672	30,612					19,525	19,534						677,3	664,95
		42780	664,2																										677,3	664,95
		42816		11,306	19,495	19,505	30,804	30,807	30,602	30,609	30,651	30,661	30,59	30,607	30,734	30,688	30,643			30,52	19,606	19,529	19,537
		42840	664,55																										677,3	664,95
		42900	665,09															7,33											677,3	664,95
		42912		11,329	19,497	19,506	30,828	30,832	30,64	30,636	30,658	30,679	30,613	30,603	30,763	30,72	30,664					19,531	19,534
		42960	664,85																										677,3	664,95
		43008		11,365	19,493	19,504	30,862	30,864	30,675	30,672	30,707	30,685	30,636	30,615	30,784	30,734	30,688			30,562	19,609	19,526	19,521
		43020	664,46																										677,3	664,95
		43080	664,85																										677,3	664,95
		43104		11,384	19,498	19,506	30,887	30,885	30,676	30,718	30,733	30,732	30,67	30,648	30,815	30,71	30,713					19,515	19,517
		43140	665,29																										677,3	664,95
		43200	665,21	11,404	19,492	19,505	30,905	30,901	30,727	30,702	30,716	30,733	30,721	30,663	30,834	30,768	30,733	7,33	0	30,66	19,605	19,514	19,515	-1,63	-1,66	-0,45	-0,2	-0,75	677,3	664,95	129,48
		43260	665,32																										677,3	664,95
		43296		11,417	19,495	19,504	30,915	30,917	30,719	30,716	30,735	30,735	30,753	30,695	30,861	30,826	30,755					19,516	19,526
		43320	666,4																										677,3	664,95
		43380	665,72																										676,88	664,95
		43392		11,444	19,494	19,503	30,936	30,949	30,728	30,742	30,767	30,764	30,76	30,725	30,875	30,847	30,776			30,681	19,595	19,525	19,533
		43440	664,3																										676,88	664,95
		43488		11,478	19,495	19,505	30,975	30,981	30,771	30,797	30,809	30,832	30,77	30,746	30,901	30,861	30,811					19,53	19,536
		43500	663,76															7,33											676,88	664,95
		43560	664,53																										676,88	664,95
		43584		11,497	19,494	19,505	30,994	31	30,803	30,808	30,843	30,833	30,789	30,769	30,926	30,886	30,832			30,727	19,606	19,532	19,535
		43620	665,81																										677,25	664,95
		43680	665,27	11,523	19,497	19,505	31,024	31,025	30,848	30,829	30,869	30,863	30,811	30,799	30,951	30,908	30,860					19,529	19,533						677,25	664,95
		43740	665,64																										677,25	664,95
		43776		11,548	19,498	19,504	31,048	31,049	30,872	30,853	30,868	30,874	30,82	30,82	30,974	30,931	30,876			30,781	19,606	19,521	19,526
		43800	665,38															7,34	0					-1,61	-1,63	-0,43	-0,17	-0,73	677,25	664,95	129,72
		43860	664,34																										677,25	664,95
		43872		11,566	19,49	19,506	31,057	31,07	30,877	30,873	30,889	30,891	30,853	30,851	30,996	30,914	30,893					19,516	19,515
		43920	664,56																										677,25	664,95
		43968		11,584	19,495	19,504	31,082	31,084	30,892	30,924	30,916	30,931	30,881	30,863	31,018	30,98	30,926			30,798	19,602	19,51	19,516
		43980	665,18																										677,25	664,95
		44040	665,17																										677,25	664,95
		44064		11,620	19,494	19,504	31,117	31,121	30,912	30,937	30,953	30,945	30,925	30,884	31,041	30,962	30,945					19,514	19,524
		44100	664,91															7,33											677,25	664,95
		44160	664,67	11,629	19,492	19,504	31,128	31,127	30,943	30,946	30,956	30,954	30,958	31,002	31,064	30,978	30,975			30,863	19,605	19,519	19,531						677,25	664,95
		44220	665,72																										677,25	664,95
		44256		11,657	19,494	19,506	31,161	31,153	30,983	30,961	30,987	30,967	30,945	31,034	31,085	31,013	30,997					19,525	19,534
		44280	665,69																										677,25	664,95
		44340	665,01																										676,83	664,95
		44352		11,678	19,493	19,502	31,169	31,182	30,978	30,978	31,017	31,027	30,968	31,068	31,108	31,019	31,020			30,942	19,603	19,524	19,535
		44400	665,81															7,33	0					-1,64	-1,66	-0,46	-0,21	-0,76	676,83	664,95	129,54
		44448		11,707	19,494	19,503	31,206	31,205	31,001	30,994	31,028	31,057	30,996	31,084	31,131	31,03	31,040					19,524	19,532
		44460	665,27																										676,83	664,95
		44520	665,31																										676,83	664,95
		44544		11,719	19,493	19,503	31,216	31,217	31,009	31,034	31,053	31,067	31,047	31,096	31,152	31,03	31,061			31,03	19,608	19,524	19,525
		44580	665,25																										676,83	664,95
		44640	664,44	11,748	19,496	19,502	31,242	31,251	31,039	31,045	31,085	31,069	31,093	31,111	31,176	31,084	31,088					19,526	19,522						676,83	664,95
		44700	663,93															7,33											676,83	664,95
		44736		11,765	19,493	19,502	31,261	31,265	31,047	31,071	31,089	31,088	31,105	31,134	31,193	31,134	31,108			31,049	19,602	19,521	19,526
		44760	666,16																										676,83	664,95
		44820	665,79																										676,83	664,95
		44832		11,804	19,494	19,501	31,297	31,306	31,066	31,094	31,116	31,142	31,124	31,175	31,219	31,164	31,138					19,522	19,525
		44880	665,54																										676,83	664,95
		44928		11,821	19,501	19,497	31,314	31,325	31,085	31,118	31,159	31,179	31,132	31,186	31,246	31,189	31,162			31,072	19,606	19,514	19,537
		44940	665,58																										676,83	664,95
		45000	665,57															7,33	0					-1,65	-1,68	-0,46	-0,22	-0,78	676,83	664,95	129,46
		45024		11,849	19,492	19,502	31,338	31,354	31,119	31,15	31,162	31,198	31,143	31,202	31,275	31,219	31,183					19,521	19,531
		45060	664,74																										676,83	664,95
		45120	663,67	11,878	19,494	19,5	31,373	31,376	31,165	31,173	31,189	31,223	31,153	31,212	31,29	31,242	31,206			31,118	19,601	19,518	19,527						676,83	664,95
		45180	663,72																										676,83	664,95
		45216		11,890	19,497	19,509	31,391	31,395	31,221	31,218	31,22	31,245	31,185	31,215	31,318	31,266	31,236					19,527	19,523
		45240	665,21																										676,83	664,95
		45300	665,63															7,33											676,83	664,95
		45312		11,920	19,495	19,501	31,419	31,416	31,219	31,237	31,241	31,266	31,205	31,26	31,342	31,291	31,258			31,163	19,606	19,516	19,525
		45360	665,3																										676,83	664,95
		45408		11,938	19,493	19,501	31,428	31,442	31,238	31,251	31,267	31,282	31,222	31,265	31,364	31,316	31,276					19,518	19,522
		45420	664,56																										676,46	664,95
		45480	663,92																										676,46	664,95
		45504		11,961	19,494	19,502	31,451	31,466	31,275	31,265	31,288	31,307	31,227	31,283	31,389	31,347	31,298			31,197	19,607	19,521	19,524
		45540	663,18																										676,46	664,95
		45600	663,06	11,987	19,494	19,5	31,483	31,485	31,33	31,296	31,319	31,327	31,242	31,279	31,412	31,371	31,322	7,33	0			19,523	19,531	-1,56	-1,59	-0,4	-0,13	-0,68	676,46	664,95	129,16
		45660	664,27																										677,25	664,95
		45696		12,009	19,493	19,503	31,505	31,509	31,333	31,393	31,336	31,356	31,273	31,336	31,436	31,38	31,355			31,225	19,605	19,522	19,535
		45720	664																										677,25	664,95
		45780	663,67																										677,62	664,95
		45792		12,036	19,493	19,502	31,537	31,529	31,362	31,368	31,38	31,366	31,319	31,337	31,455	31,407	31,374					19,528	19,528
		45840	665,45																										677,62	664,95
		45888		12,056	19,492	19,504	31,554	31,553	31,371	31,366	31,379	31,398	31,323	31,339	31,479	31,434	31,386			31,283	19,606	19,518	19,524
		45900	665,93															7,33											677,99	664,95
		45960	665,44																										677,99	664,95
		45984		12,080	19,499	19,499	31,575	31,583	31,407	31,404	31,424	31,419	31,344	31,371	31,503	31,464	31,417					19,513	19,522
		46020	666,13																										677,57	664,95
		46080	664,97	12,104	19,493	19,501	31,602	31,6	31,42	31,452	31,433	31,442	31,366	31,377	31,525	31,479	31,437			31,306	19,613	19,514	19,521						677,57	664,95
		46140	665,27																										677,57	664,95
		46176		12,108	19,496	19,505	31,607	31,611	31,435	31,436	31,457	31,448	31,404	31,385	31,55	31,508	31,453					19,52	19,522
		46200	664,6															7,33	0					-1,58	-1,61	-0,41	-0,16	-0,7	677,57	664,95	129,48
		46260	664,87																										677,57	664,95
		46272		12,141	19,496	19,504	31,637	31,646	31,435	31,489	31,481	31,494	31,429	31,429	31,57	31,528	31,482			31,387	19,609	19,527	19,533
		46320	665,71																										677,57	664,95
		46368		12,163	19,496	19,504	31,661	31,665	31,451	31,475	31,52	31,501	31,44	31,444	31,592	31,548	31,496					19,53	19,536
		46380	665,39																										677,57	664,95
		46440	665,6																										677,57	664,95
		46464		12,187	19,495	19,504	31,685	31,687	31,511	31,485	31,521	31,514	31,483	31,487	31,611	31,574	31,523			31,39	19,606	19,529	19,535
		46500	664,19															7,32											677,2	664,95
		46560	664,02	12,210	19,501	19,5	31,71	31,711	31,537	31,544	31,564	31,567	31,507	31,496	31,638	31,599	31,557					19,515	19,531						677,2	664,95
		46620	663,55																										677,2	664,95
		46656		12,234	19,495	19,508	31,741	31,729	31,556	31,624	31,584	31,6	31,506	31,527	31,656	31,617	31,584			31,454	19,618	19,526	19,528
		46680	664,01																										677,2	664,95
		46740	664,3																										677,78	664,95
		46752		12,251	19,499	19,505	31,754	31,751	31,567	31,59	31,579	31,594	31,518	31,527	31,684	31,64	31,587					19,533	19,527
		46800	665,1															7,33	0					-1,56	-1,58	-0,4	-0,12	-0,67	677,78	664,95	129,36
		46848		12,277	19,498	19,506	31,774	31,784	31,618	31,601	31,638	31,612	31,549	31,538	31,704	31,664	31,616			31,5	19,612	19,529	19,532
		46860	665,15																										678,14	664,95
		46920	664,6																										678,14	664,95
		46944		12,298	19,5	19,505	31,802	31,799	31,623	31,603	31,62	31,621	31,563	31,574	31,73	31,69	31,628					19,524	19,53
		46980	665,32																										678,14	664,95
		47040	664,93	12,321	19,496	19,507	31,819	31,827	31,654	31,626	31,651	31,65	31,598	31,597	31,75	31,708	31,654			31,542	19,61	19,524	19,526						678,14	664,95
		47100	665,99															7,32											678,14	664,95
		47136		12,347	19,499	19,507	31,848	31,851	31,669	31,665	31,711	31,681	31,63	31,611	31,769	31,73	31,683					19,521	19,523
		47160	666,74																										678,14	664,95
		47220	666,45																										677,67	664,95
		47232		12,357	19,497	19,507	31,859	31,86	31,695	31,674	31,69	31,67	31,671	31,646	31,788	31,744	31,697			31,568	19,605	19,52	19,523
		47280	664,86																										677,67	664,95
		47328		12,381	19,496	19,507	31,876	31,89	31,701	31,712	31,721	31,7	31,681	31,673	31,813	31,782	31,723					19,519	19,523
		47340	664,92																										676,94	664,95
		47400	663,34															7,33	0					-1,59	-1,62	-0,42	-0,16	-0,71	676,94	664,95	129,63
		47424		12,411	19,499	19,508	31,91	31,919	31,746	31,721	31,725	31,759	31,7	31,689	31,835	31,794	31,746			31,654	19,608	19,52	19,527
		47460	664,11																										676,94	664,95
		47520	665,38	12,432	19,5	19,507	31,931	31,939	31,755	31,775	31,784	31,779	31,711	31,701	31,855	31,808	31,771					19,523	19,53						676,94	664,95
		47580	665,19																										676,94	664,95
		47616		12,454	19,498	19,507	31,955	31,958	31,789	31,783	31,804	31,792	31,75	31,783	31,88	31,839	31,803			31,674	19,614	19,521	19,533
		47640	664,3																										676,94	664,95
		47700	664,17															7,33											676,94	664,95
		47712		12,475	19,496	19,505	31,972	31,98	31,786	31,795	31,825	31,822	31,758	31,787	31,907	31,861	31,818					19,526	19,534
		47760	664,06																										676,94	664,95
		47808		12,500	19,498	19,506	32,002	32,003	31,797	31,829	31,829	31,867	31,782	31,798	31,924	31,895	31,840			31,761	19,609	19,525	19,531
		47820	663,84																										677,3	664,95
		47880	664,38																										677,3	664,95
		47904		12,529	19,498	19,506	32,029	32,033	31,84	31,903	31,855	31,879	31,794	31,819	31,951	31,908	31,869					19,526	19,524
		47940	664,78																										677,72	664,95
		48000	666	12,548	19,498	19,504	32,043	32,055	31,873	31,894	31,881	31,894	31,829	31,834	31,97	31,932	31,888	7,32	0	31,757	19,606	19,522	19,52	-1,66	-1,68	-0,47	-0,22	-0,77	677,72	664,95	129,66
		48060	664,82																										677,72	664,95
		48096		12,568	19,498	19,508	32,071	32,071	31,897	31,898	31,914	31,899	31,845	31,861	31,996	31,95	31,908					19,518	19,519
		48120	664,94																										677,72	664,95
		48180	665,46																										677,72	664,95
		48192		12,586	19,497	19,505	32,086	32,088	31,907	31,916	31,942	31,936	31,845	31,862	32,012	31,974	31,924			31,826	19,609	19,517	19,52
		48240	665,42																										677,72	664,95
		48288		12,608	19,496	19,505	32,1	32,117	31,921	31,949	31,95	31,938	31,893	31,877	32,04	32,004	31,946					19,517	19,522
		48300	665,23															7,32											677,72	664,95
		48360	665,29																										677,72	664,95
		48384		12,627	19,496	19,503	32,123	32,129	31,968	31,958	31,955	31,946	31,908	31,913	32,057	32,015	31,965			31,868	19,609	19,518	19,522
		48420	664,5																										677,72	664,95
		48480	665,06	12,658	19,494	19,508	32,162	32,156	31,977	31,975	32,013	31,992	31,936	31,984	32,077	31,979	31,992					19,516	19,524						677,72	664,95
		48540	665,66																										677,72	664,95
		48576		12,661	19,496	19,504	32,165	32,158	31,996	31,995	32,01	32,001	31,962	32,043	32,1	31,977	32,010			31,933	19,614	19,522	19,524
		48600	664,48															7,33	0					-1,63	-1,65	-0,45	-0,2	-0,75	677,72	664,95	129,99
		48660	665,16																										677,72	664,95
		48672		12,682	19,497	19,504	32,181	32,184	32,001	31,997	32,017	32,033	31,971	32,038	32,223	32,033	32,039					19,53	19,527
		48720	664,54																										677,72	664,95
		48768		12,703	19,494	19,504	32,202	32,203	31,998	32,017	32,045	32,055	32,011	32,06	32,223	32,083	32,062			32	19,611	19,528	19,53
		48780	664,38																										677,72	664,95
		48840	664,78																										677,72	664,95
		48864		12,722	19,496	19,506	32,223	32,223	32,005	32,028	32,054	32,096	32,056	32,107	32,152	32,112	32,076					19,531	19,529
		48900	664,61															7,32											677,72	664,95
		48960	664,73	12,752	19,495	19,503	32,25	32,251	32,052	32,048	32,096	32,136	32,046	32,128	32,178	32,115	32,100			32,035	19,615	19,525	19,534						677,72	664,95
		49020	665,39																										677,72	664,95
		49056		12,778	19,492	19,501	32,273	32,276	32,069	32,13	32,112	32,143	32,088	32,171	32,204	32,141	32,132					19,526	19,531
		49080	663,94																										677,72	664,95
		49140	664,59																										677,72	664,95
		49152		12,796	19,49	19,509	32,298	32,293	32,092	32,137	32,144	32,146	32,102	32,183	32,239	32,189	32,154			32,052	19,618	19,525	19,523
		49200	665,53															7,33	0					-1,62	-1,65	-0,43	-0,19	-0,74	677,72	664,95	129,84
		49248		12,821	19,496	19,503	32,321	32,32	32,123	32,131	32,162	32,163	32,112	32,158	32,254	32,208	32,164					19,519	19,52
		49260	665,53																										677,72	664,95
		49320	666,65																										677,72	664,95
		49344		12,837	19,496	19,504	32,339	32,334	32,146	32,145	32,191	32,18	32,136	32,19	32,269	32,223	32,185			32,155	19,619	19,516	19,517
		49380	665,64																										677,36	664,95
		49440	664,74	12,871	19,494	19,503	32,371	32,367	32,164	32,212	32,213	32,208	32,152	32,2	32,288	32,241	32,210					19,515	19,517						677,36	664,95
		49500	663,69															7,32											676,99	664,95
		49536		12,879	19,494	19,507	32,38	32,38	32,175	32,225	32,228	32,236	32,146	32,219	32,31	32,264	32,225			32,132	19,613	19,515	19,52
		49560	664,47																										676,99	664,95
		49620	664,12																										676,99	664,95
		49632		12,901	19,495	19,504	32,395	32,406	32,185	32,262	32,246	32,257	32,181	32,216	32,327	32,286	32,245					19,518	19,525
		49680	663,87																										676,99	664,95
		49728		12,925	19,495	19,503	32,425	32,424	32,203	32,286	32,261	32,302	32,217	32,227	32,348	32,31	32,269			32,192	19,612	19,523	19,534
		49740	665,13																										677,41	664,95
		49800	664,29															7,32	0					-1,61	-1,62	-0,43	-0,17	-0,72	677,41	664,95	129,97
		49824		12,952	19,488	19,504	32,445	32,451	32,266	32,279	32,293	32,296	32,235	32,251	32,367	32,327	32,289					19,527	19,534
		49860	666,36																										677,41	664,95
		49920	665,04	12,968	19,499	19,5	32,464	32,471	32,301	32,308	32,324	32,321	32,267	32,255	32,394	32,349	32,315			32,237	19,609	19,528	19,533						677,41	664,95
		49980	665,25																										677,41	664,95
		50016		12,991	19,496	19,506	32,49	32,494	32,326	32,328	32,349	32,327	32,276	32,277	32,413	32,376	32,334					19,522	19,529
		50040	664,96																										677,41	664,95
		50100	665,67															7,33											677,41	664,95
		50112		13,019	19,492	19,504	32,514	32,519	32,356	32,436	32,36	32,369	32,293	32,301	32,437	32,398	32,369			32,216	19,61	19,523	19,524
		50160	665,59																										677,41	664,95
		50208		13,033	19,495	19,506	32,53	32,537	32,356	32,372	32,383	32,358	32,32	32,31	32,458	32,419	32,372					19,52	19,526
		50220	665,17																										677,41	664,95
		50280	664,47																										677,41	664,95
		50304		13,057	19,493	19,507	32,552	32,563	32,371	32,438	32,399	32,402	32,322	32,327	32,479	32,439	32,397			32,256	19,613	19,522	19,53
		50340	664,51																										677,41	664,95
		50400	666,04	13,078	19,496	19,504	32,581	32,575	32,408	32,41	32,431	32,396	32,342	32,363	32,499	32,465	32,414	7,33	0			19,528	19,527	-1,62	-1,64	-0,44	-0,18	-0,74	677,41	664,95	130,08
		50460	665,64																										677,41	664,95
		50496		13,084	19,494	19,504	32,583	32,584	32,418	32,41	32,435	32,405	32,374	32,411	32,516	32,477	32,431			32,31	19,612	19,528	19,531
		50520	665,18																										677,41	664,95
		50580	664,98																										677,41	664,95
		50592		13,108	19,496	19,504	32,605	32,612	32,435	32,433	32,464	32,447	32,389	32,425	32,538	32,504	32,454					19,527	19,533
		50640	665,15																										677,41	664,95
		50688		13,136	19,497	19,504	32,637	32,635	32,44	32,445	32,501	32,48	32,411	32,487	32,555	32,496	32,477			32,404	19,611	19,528	19,538
		50700	665,35															7,33											677,41	664,95
		50760	665,51																										677,41	664,95
		50784		13,154	19,495	19,504	32,652	32,655	32,448	32,459	32,505	32,498	32,439	32,523	32,574	32,534	32,498					19,527	19,531
		50820	664,74																										677,41	664,95
		50880	664,47	13,169	19,497	19,506	32,671	32,67	32,47	32,474	32,518	32,516	32,46	32,532	32,593	32,544	32,513			32,416	19,613	19,527	19,523						677,41	664,95
		50940	664,48																										677,41	664,95
		50976		13,184	19,496	19,505	32,68	32,69	32,49	32,496	32,529	32,547	32,478	32,533	32,614	32,574	32,533					19,52	19,526
		51000	664,39															7,33	0					-1,59	-1,61	-0,41	-0,14	-0,7	677,41	664,95	130,07
		51060	664,3																										677,41	664,95
		51072		13,214	19,497	19,504	32,711	32,718	32,5	32,525	32,551	32,562	32,504	32,57	32,633	32,592	32,555			32,442	19,603	19,519	19,523
		51120	663,59																										677,41	664,95
		51168		13,236	19,496	19,506	32,734	32,739	32,518	32,579	32,575	32,613	32,52	32,553	32,658	32,615	32,579					19,519	19,525
		51180	664,73																										677,93	664,95
		51240	664,29																										677,93	664,95
		51264		13,262	19,495	19,503	32,759	32,763	32,554	32,59	32,602	32,619	32,547	32,589	32,678	32,633	32,601			32,511	19,611	19,521	19,524
		51300	664,67															7,32											677,93	664,95
		51360	664,33	13,278	19,496	19,507	32,779	32,779	32,576	32,644	32,627	32,634	32,568	32,623	32,7	32,657	32,629					19,524	19,526						677,93	664,95
		51420	664,82																										677,93	664,95
		51456		13,301	19,498	19,507	32,799	32,808	32,63	32,677	32,638	32,659	32,566	32,632	32,72	32,675	32,650			32,546	19,621	19,523	19,532
		51480	665,37																										677,93	664,95
		51540	665,5																										677,93	664,95
		51552		13,322	19,494	19,503	32,821	32,82	32,629	32,67	32,657	32,669	32,588	32,649	32,743	32,701	32,663					19,525	19,536
		51600	666,49															7,32	0					-1,6	-1,63	-0,42	-0,17	-0,73	677,93	664,95	130,17
		51648		13,344	19,495	19,506	32,844	32,845	32,696	32,713	32,698	32,69	32,624	32,654	32,765	32,73	32,696			32,58	19,61	19,53	19,536
		51660	665,85																										677,3	664,95
		51720	665,17																										677,3	664,95
		51744		13,359	19,497	19,505	32,855	32,866	32,671	32,712	32,716	32,702	32,657	32,654	32,782	32,747	32,705					19,527	19,534
		51780	663,42																										676,94	664,95
		51840	663,33	13,387	19,495	19,504	32,887	32,886	32,691	32,726	32,728	32,734	32,67	32,673	32,804	32,766	32,724			32,586	19,616	19,524	19,527						676,94	664,95
		51900	663,58															7,32											677,72	664,95
		51936		13,399	19,496	19,506	32,901	32,899	32,696	32,776	32,773	32,754	32,693	32,685	32,824	32,795	32,750					19,521	19,522
		51960	664,35																										677,72	664,95
		52020	663,79																										678,25	664,95
		52032		13,426	19,494	19,504	32,923	32,927	32,746	32,786	32,785	32,768	32,703	32,704	32,847	32,812	32,769			32,638	19,619	19,517	19,521
		52080	664,29																										678,25	664,95
		52128		13,437	19,497	19,506	32,941	32,936	32,771	32,811	32,792	32,802	32,717	32,736	32,868	32,833	32,791					19,511	19,52
		52140	665,53																										678,72	664,95
		52200	665,53															7,32	0					-1,61	-1,63	-0,43	-0,17	-0,72	678,72	664,95	129,97
		52224		13,468	19,495	19,504	32,962	32,972	32,783	32,8	32,813	32,809	32,749	32,738	32,888	32,854	32,804			32,666	19,624	19,517	19,526
		52260	664,78																										678,72	664,95
		52320	665,37	13,470	19,498	19,509	32,971	32,977	32,802	32,809	32,827	32,816	32,766	32,765	32,907	32,873	32,821					19,519	19,525						678,72	664,95
		52380	666,1																										678,72	664,95
		52416		13,507	19,492	19,506	33,005	33,007	32,856	32,819	32,85	32,838	32,782	32,791	32,924	32,879	32,842			32,71	19,623	19,524	19,529
		52440	665,24																										678,72	664,95
		52500	665,66															7,32											678,72	664,95
		52512		13,526	19,497	19,506	33,025	33,029	32,867	32,86	32,873	32,865	32,842	32,801	32,945	32,894	32,868					19,526	19,533
		52560	665,78																										678,72	664,95
		52608		13,534	19,496	19,51	33,036	33,039	32,869	32,872	32,902	32,872	32,853	32,827	32,965	32,869	32,879			32,761	19,619	19,524	19,533
		52620	668,23																										678,72	664,95
		52680	665,92																										678,72	664,95
		52704		13,555	19,499	19,508	33,061	33,057	32,885	32,878	32,905	32,908	32,883	32,883	32,983	32,883	32,901					19,527	19,53
		52740	665,15																										677,51	664,95
		52800	664,63	13,571	19,5	19,507	33,077	33,072	32,897	32,9	32,936	32,913	32,875	32,945	33,005	32,944	32,927	7,32	0	32,819	19,616	19,529	19,53	-1,61	-1,62	-0,43	-0,17	-0,72	677,51	664,95	130,12
		52860	664,7																										677,51	664,95
		52896		13,592	19,497	19,508	33,094	33,095	32,897	32,903	32,938	32,934	32,925	32,943	33,021	32,973	32,942					19,523	19,533
		52920	665,07																										677,51	664,95
		52980	664,46																										677,51	664,95
		52992		13,621	19,497	19,513	33,125	33,126	32,92	32,94	32,961	32,997	32,927	32,954	33,047	33,004	32,969			32,872	19,616	19,524	19,524
		53040	664,7																										677,51	664,95
		53088		13,637	19,499	19,509	33,141	33,141	32,958	33,003	32,992	33,008	32,929	32,999	33,062	33,026	32,997					19,521	19,529
		53100	664,75															7,33											677,51	664,95
		53160	664,94																										677,51	664,95
		53184		13,656	19,502	19,507	33,16	33,162	32,976	32,986	33,011	33,017	32,963	33,01	33,083	33,043	33,011			32,897	19,617	19,528	19,53
		53220	664,62																										677,51	664,95
		53280	664,82	13,677	19,5	19,509	33,183	33,18	32,992	33	33,022	33,041	33,007	33,04	33,105	33,064	33,034					19,525	19,529						677,51	664,95
		53340	664,82																										677,51	664,95
		53376		13,696	19,499	19,508	33,201	33,197	33,01	33,015	33,048	33,051	33,004	33,061	33,123	33,078	33,049			32,975	19,623	19,527	19,528
		53400	664,48															7,33	0					-1,57	-1,6	-0,41	-0,14	-0,69	677,51	664,95	130,1
		53460	665,67																										677,51	664,95
		53472		13,718	19,498	19,509	33,223	33,22	33,023	33,052	33,054	33,068	33,031	33,068	33,141	33,103	33,067					19,527	19,532
		53520	665,25																										677,51	664,95
		53568		13,747	19,497	19,507	33,244	33,254	33,066	33,109	33,091	33,078	33,039	33,086	33,164	33,121	33,094			32,99	19,623	19,526	19,533
		53580	664,78																										677,15	664,95
		53640	664,24																										677,15	664,95
		53664		13,756	19,501	19,509	33,258	33,263	33,056	33,089	33,115	33,117	33,071	33,11	33,179	33,145	33,110					19,525	19,535
		53700	663,1															7,32											677,15	664,95
		53760	664,01	13,773	19,499	19,507	33,278	33,274	33,072	33,124	33,111	33,143	33,069	33,141	33,197	33,158	33,127			33,041	19,625	19,524	19,537						677,15	664,95
		53820	665,04																										677,72	664,95
		53856		13,786	19,503	19,513	33,289	33,299	33,127	33,163	33,137	33,161	33,087	33,16	33,218	33,18	33,154					19,524	19,531
		53880	664,77																										677,72	664,95
		53940	664,92																										677,72	664,95
		53952		13,816	19,499	19,509	33,318	33,322	33,14	33,181	33,171	33,173	33,108	33,179	33,239	33,201	33,174			33,063	19,629	19,527	19,535
		54000	664,88															7,32	0					-1,67	-1,69	-0,47	-0,23	-0,79	677,72	664,95	130,27
		54048		13,837	19,496	19,506	33,331	33,346	33,152	33,203	33,178	33,208	33,112	33,171	33,257	33,224	33,188					19,529	19,531
		54060	664,91																										677,72	664,95
		54120	664,43																										677,72	664,95
		54144		13,863	19,498	19,507	33,366	33,365	33,165	33,199	33,215	33,204	33,155	33,176	33,279	33,236	33,204			33,127	19,622	19,528	19,533
		54180	663,79																										677,72	664,95
		54240	664,45	13,867	19,498	19,51	33,372	33,37	33,171	33,224	33,232	33,221	33,167	33,229	33,302	33,261	33,226					19,528	19,534						677,72	664,95
		54300	665,39															7,32											678,2	664,95
		54336		13,894	19,497	19,506	33,395	33,396	33,182	33,225	33,239	33,257	33,2	33,227	33,316	33,276	33,240			33,146	19,625	19,523	19,527
		54360	665,15																										678,2	664,95
		54420	664,37																										678,2	664,95
		54432		13,915	19,497	19,507	33,419	33,416	33,212	33,301	33,254	33,273	33,202	33,262	33,338	33,291	33,267					19,521	19,525
		54480	664,59																										678,2	664,95
		54528		13,932	19,496	19,506	33,426	33,439	33,233	33,257	33,293	33,296	33,244	33,258	33,357	33,321	33,282			33,199	19,619	19,522	19,526
		54540	664,77																										678,2	664,95
		54600	665,97															7,32	0					-1,59	-1,62	-0,42	-0,16	-0,72	678,2	664,95	130,06
		54624		13,955	19,498	19,505	33,454	33,459	33,266	33,274	33,297	33,309	33,261	33,289	33,376	33,335	33,301					19,521	19,529
		54660	666,13																										678,2	664,95
		54720	666,83	13,975	19,497	19,509	33,476	33,479	33,291	33,315	33,33	33,325	33,297	33,294	33,393	33,351	33,324			33,224	19,622	19,524	19,531						678,2	664,95
		54780	666,58																										677,51	664,95
		54816		13,995	19,496	19,506	33,495	33,497	33,306	33,311	33,353	33,345	33,306	33,366	33,412	33,379	33,347					19,528	19,533
		54840	665,31																										677,51	664,95
		54900	663,87															7,32											677,09	664,95
		54912		14,018	19,496	19,507	33,51	33,529	33,307	33,346	33,366	33,37	33,304	33,376	33,434	33,389	33,362			33,288	19,624	19,531	19,533
		54960	662,19																										677,09	664,95
		55008		14,029	19,495	19,506	33,53	33,53	33,323	33,413	33,391	33,382	33,335	33,38	33,453	33,412	33,386					19,529	19,532
		55020	664,66																										677,78	664,95
		55080	664,34																										677,78	664,95
		55104		14,051	19,496	19,503	33,549	33,552	33,339	33,389	33,404	33,413	33,351	33,398	33,472	33,439	33,401			33,333	19,626	19,53	19,529
		55140	665,4																										678,3	664,95
		55200	665,07	14,072	19,496	19,503	33,568	33,576	33,359	33,432	33,411	33,431	33,373	33,416	33,488	33,452	33,420	7,33	0			19,526	19,53	-1,58	-1,6	-0,41	-0,15	-0,69	678,3	664,95	130,05
		55260	666,3																										678,3	664,95
		55296		14,096	19,495	19,505	33,595	33,597	33,388	33,441	33,442	33,451	33,379	33,432	33,509	33,48	33,440			33,375	19,621	19,525	19,529
		55320	665,74																										678,3	664,95
		55380	665,63																										677,83	664,95
		55392		14,110	19,496	19,506	33,609	33,613	33,408	33,474	33,471	33,473	33,404	33,447	33,53	33,491	33,462					19,523	19,528
		55440	665,1																										677,83	664,95
		55488		14,132	19,495	19,504	33,627	33,635	33,429	33,508	33,484	33,503	33,414	33,45	33,549	33,505	33,480			33,394	19,625	19,522	19,53
		55500	664,91															7,32											677,83	664,95
		55560	665																										677,83	664,95
		55584		14,154	19,496	19,504	33,651	33,658	33,462	33,516	33,501	33,511	33,43	33,462	33,572	33,536	33,499					19,524	19,532
		55620	665,27																										677,83	664,95
		55680	665,63	14,169	19,495	19,506	33,663	33,676	33,531	33,532	33,515	33,528	33,451	33,47	33,587	33,551	33,521			33,412	19,628	19,527	19,531						677,83	664,95
		55740	666,48																										677,83	664,95
		55776		14,187	19,493	19,507	33,688	33,686	33,526	33,57	33,547	33,543	33,454	33,518	33,608	33,576	33,543					19,528	19,532
		55800	666,48															7,32	0					-1,59	-1,61	-0,42	-0,16	-0,7	677,83	664,95	129,95
		55860	664,94																										677,2	664,95
		55872		14,211	19,493	19,504	33,705	33,714	33,536	33,551	33,575	33,541	33,472	33,519	33,626	33,592	33,552			33,467	19,619	19,53	19,531
		55920	664,43																										677,2	664,95
		55968		14,228	19,493	19,505	33,737	33,717	33,553	33,588	33,607	33,579	33,5	33,52	33,643	33,61	33,575					19,527	19,532
		55980	664,42																										677,2	664,95
		56040	663,95																										677,2	664,95
		56064		14,246	19,492	19,504	33,741	33,747	33,571	33,586	33,585	33,606	33,525	33,54	33,661	33,624	33,587			33,475	19,631	19,53	19,535
		56100	664,6															7,32											677,67	664,95
		56160	664,68	14,265	19,495	19,505	33,76	33,769	33,619	33,63	33,627	33,629	33,553	33,554	33,68	33,647	33,617					19,526	19,531						677,67	664,95
		56220	665,71																										677,67	664,95
		56256		14,287	19,496	19,505	33,786	33,789	33,626	33,63	33,637	33,629	33,579	33,577	33,699	33,664	33,630			33,489	19,627	19,529	19,525
		56280	664,97																										677,67	664,95
		56340	665,03																										677,67	664,95
		56352		14,304	19,493	19,503	33,796	33,807	33,635	33,652	33,661	33,646	33,597	33,6	33,724	33,681	33,649					19,523	19,528
		56400	665,2															7,32	0					-1,58	-1,61	-0,41	-0,14	-0,69	677,67	664,95	129,96
		56448		14,326	19,495	19,506	33,821	33,833	33,641	33,68	33,665	33,686	33,622	33,62	33,738	33,7	33,669			33,547	19,623	19,52	19,527
		56460	664,94																										677,67	664,95
		56520	665,12																										677,67	664,95
		56544		14,336	19,494	19,502	33,833	33,836	33,659	33,668	33,68	33,684	33,628	33,631	33,761	33,725	33,679					19,52	19,524
		56580	665,88																										677,67	664,95
		56640	664,59	14,360	19,497	19,505	33,863	33,859	33,702	33,692	33,702	33,71	33,667	33,653	33,781	33,736	33,705			33,591	19,62	19,524	19,525						677,67	664,95
		56700	664,18															7,32											677,67	664,95
		56736		14,376	19,494	19,503	33,877	33,873	33,71	33,7	33,727	33,707	33,664	33,677	33,793	33,754	33,717					19,528	19,535
		56760	663,91																										677,67	664,95
		56820	665																										678,09	664,95
		56832		14,394	19,495	19,507	33,889	33,9	33,709	33,705	33,759	33,737	33,679	33,69	33,811	33,772	33,733			33,603	19,618	19,529	19,536
		56880	665,6																										678,09	664,95
		56928		14,412	19,494	19,503	33,908	33,914	33,735	33,759	33,773	33,782	33,709	33,707	33,829	33,8	33,762					19,53	19,536
		56940	665,66																										678,09	664,95
		57000	665,6															7,31	0					-1,67	-1,69	-0,48	-0,23	-0,79	678,09	664,95	129,88
		57024		14,436	19,493	19,504	33,931	33,938	33,756	33,784	33,788	33,789	33,714	33,732	33,847	33,817	33,778			33,648	19,628	19,53	19,536
		57060	665,41																										677,67	664,95
		57120	664,73	14,456	19,494	19,503	33,951	33,957	33,793	33,827	33,802	33,792	33,771	33,742	33,867	33,828	33,803					19,53	19,533						677,67	664,95
		57180	664,62																										677,67	664,95
		57216		14,470	19,492	19,504	33,967	33,968	33,797	33,823	33,819	33,826	33,772	33,812	33,886	33,847	33,823			33,67	19,622	19,524	19,526
		57240	664,23																										677,67	664,95
		57300	664,53															7,31											677,67	664,95
		57312		14,490	19,497	19,503	33,989	33,99	33,804	33,855	33,822	33,838	33,771	33,861	33,906	33,856	33,839					19,524	19,526
		57360	664,53																										677,67	664,95
		57408		14,504	19,494	19,507	34,005	34,004	33,825	33,862	33,846	33,854	33,816	33,855	33,928	33,868	33,857			33,759	19,623	19,523	19,525
		57420	664,55																										677,67	664,95
		57480	663,85																										677,67	664,95
		57504		14,519	19,494	19,504	34,015	34,021	33,843	33,874	33,852	33,879	33,826	33,867	33,938	33,906	33,873					19,522	19,529
		57540	665,54																										678,04	664,95
		57600	665,69	14,537	19,496	19,503	34,038	34,036	33,854	33,858	33,885	33,901	33,852	33,886	33,954	33,928	33,890	7,32	0	33,795	19,627	19,524	19,529	-1,62	-1,63	-0,43	-0,18	-0,73	678,04	664,95	129,85
		57660	665,06																										678,04	664,95
		57696		14,551	19,497	19,503	34,05	34,052	33,884	33,89	33,911	33,914	33,858	33,905	33,974	33,935	33,909					19,526	19,533
		57720	665,16																										678,04	664,95
		57780	665,83																										678,04	664,95
		57792		14,574	19,496	19,505	34,075	34,074	33,9	33,913	33,924	33,931	33,897	33,935	33,995	33,959	33,932			33,838	19,627	19,529	19,535
		57840	664,95																										678,04	664,95
		57888		14,592	19,496	19,507	34,09	34,098	33,898	33,927	33,942	33,942	33,905	33,958	34,008	33,97	33,944					19,531	19,535
		57900	664,9															7,32											678,04	664,95
		57960	664,31																										678,04	664,95
		57984		14,605	19,497	19,51	34,103	34,114	33,943	33,957	33,956	33,981	33,919	33,959	34,034	33,985	33,967			33,843	19,629	19,533	19,534
		58020	665,7																										678,04	664,95
		58080	665,08	14,632	19,497	19,509	34,135	34,134	33,945	33,981	33,973	33,997	33,951	34,003	34,044	34,004	33,987					19,529	19,537						678,04	664,95
		58140	664,9																										678,04	664,95
		58176		14,645	19,498	19,507	34,146	34,149	33,959	34,019	34,003	34,008	33,945	34,01	34,067	34,022	34,004			33,911	19,628	19,527	19,531
		58200	666,03															7,32	0					-1,6	-1,62	-0,43	-0,16	-0,72	678,04	664,95	129,88
		58260	665,02																										678,04	664,95
		58272		14,663	19,5	19,507	34,166	34,166	33,974	34,043	34,003	34,033	33,986	34,03	34,254	34,043	34,046					19,522	19,529
		58320	664,77																										678,04	664,95
		58368		14,684	19,498	19,508	34,19	34,184	33,996	34,022	34,03	34,047	33,999	34,041	34,103	34,244	34,060			33,936	19,63	19,52	19,527
		58380	665,23																										678,04	664,95
		58440	665,3																										678,04	664,95
		58464		14,700	19,499	19,509	34,203	34,205	34,01	34,075	34,048	34,059	34,004	34,06	34,12	34,089	34,058					19,518	19,531
		58500	665,5															7,32											678,04	664,95
		58560	665,12	14,714	19,5	19,511	34,217	34,221	34,045	34,087	34,08	34,068	34,013	34,084	34,133	34,212	34,090			33,99	19,63	19,525	19,533						678,04	664,95
		58620	665,57																										678,04	664,95
		58656		14,736	19,499	19,509	34,237	34,244	34,045	34,068	34,086	34,111	34,046	34,096	34,152	34,113	34,090					19,529	19,533
		58680	666,12																										678,04	664,95
		58740	665,5																										677,67	664,95
		58752		14,747	19,502	19,511	34,256	34,251	34,056	34,153	34,103	34,11	34,064	34,104	34,172	34,12	34,110			34,015	19,627	19,529	19,535
		58800	664,72															7,31	0					-1,62	-1,64	-0,44	-0,19	-0,74	677,67	664,95	129,86
		58848		14,769	19,501	19,51	34,273	34,276	34,096	34,144	34,125	34,131	34,071	34,183	34,244	34,202	34,149					19,53	19,532
		58860	663,38																										677,67	664,95
		58920	664,74																										677,67	664,95
		58944		14,781	19,499	19,511	34,283	34,289	34,106	34,153	34,155	34,144	34,075	34,141	34,206	34,203	34,148			34,017	19,62	19,524	19,528
		58980	665,31																										678,09	664,95
		59040	666,36	14,801	19,503	19,511	34,306	34,31	34,123	34,169	34,145	34,176	34,118	34,139	34,256	34,21	34,167					19,52	19,526						678,09	664,95
		59100	665,03															7,32											678,09	664,95
		59136		14,823	19,5	19,511	34,324	34,333	34,14	34,182	34,17	34,19	34,125	34,207	34,265	34,217	34,187			34,076	19,624	19,522	19,528
		59160	663,85																										678,09	664,95
		59220	663,56																										678,09	664,95
		59232		14,840	19,504	19,509	34,347	34,345	34,231	34,203	34,187	34,202	34,132	34,207	34,276	34,23	34,208					19,522	19,524
		59280	664,83																										678,09	664,95
		59328		14,852	19,504	19,513	34,357	34,363	34,19	34,236	34,206	34,222	34,156	34,225	34,289	34,24	34,220			34,129	19,626	19,521	19,524
		59340	664,83																										678,56	664,95
		59400	664,28															7,32	0					-1,7	-1,73	-0,5	-0,27	-0,83	678,56	664,95	130,01
		59424		14,873	19,5	19,512	34,379	34,378	34,194	34,212	34,219	34,25	34,178	34,236	34,304	34,257	34,231					19,52	19,526
		59460	664,21																										678,56	664,95
		59520	663,99	14,898	19,503	19,508	34,402	34,406	34,208	34,235	34,244	34,248	34,206	34,241	34,317	34,272	34,246			34,132	19,626	19,523	19,527						678,56	664,95
		59580	665,76																										678,56	664,95
		59616		14,909	19,5	19,517	34,418	34,418	34,24	34,235	34,268	34,265	34,222	34,253	34,333	34,291	34,263					19,525	19,529
		59640	665,38																										678,56	664,95
		59700	665,08															7,31											678,56	664,95
		59712		14,922	19,501	19,512	34,431	34,425	34,256	34,261	34,279	34,284	34,236	34,275	34,346	34,312	34,281			34,181	19,627	19,528	19,534
		59760	666,19																										678,56	664,95
		59808		14,942	19,498	19,512	34,446	34,447	34,278	34,303	34,296	34,308	34,275	34,284	34,363	34,33	34,305					19,53	19,535
		59820	665,3																										678,56	664,95
		59880	665,64																										678,56	664,95
		59904		14,960	19,503	19,513	34,466	34,47	34,278	34,309	34,317	34,336	34,291	34,325	34,384	34,347	34,323			34,223	19,632	19,531	19,534
		59940	665,54																										678,14	664,95
		60000	665,29	14,977	19,502	19,512	34,483	34,485	34,289	34,36	34,34	34,349	34,295	34,341	34,402	34,361	34,342	7,31	0			19,529	19,532	-1,62	-1,63	-0,43	-0,17	-0,73	678,14	664,95	130,18
		60060	664,85																										678,14	664,95
		60096		14,999	19,505	19,512	34,507	34,508	34,317	34,372	34,361	34,364	34,316	34,348	34,418	34,376	34,359			34,237	19,625	19,525	19,53
		60120	665,3																										678,14	664,95
		60180	666,19																										678,14	664,95
		60192		15,011	19,502	19,51	34,514	34,52	34,326	34,356	34,37	34,378	34,322	34,358	34,436	34,385	34,366					19,528	19,537
		60240	666,07																										678,14	664,95
		60288		15,027	19,502	19,513	34,532	34,537	34,331	34,352	34,394	34,394	34,342	34,398	34,452	34,42	34,385			34,275	19,63	19,531	19,536
		60300	665,33															7,32											677,62	664,95
		60360	665,43																										677,62	664,95
		60384		15,046	19,503	19,512	34,552	34,554	34,339	34,387	34,392	34,43	34,374	34,414	34,47	34,432	34,405					19,533	19,539
		60420	664,7																										677,25	664,95
		60480	665,17	15,065	19,503	19,512	34,571	34,574	34,37	34,41	34,425	34,442	34,368	34,428	34,487	34,449	34,422			34,319	19,628	19,534	19,535						677,25	664,95
		60540	665,18																										677,25	664,95
		60576		15,082	19,502	19,511	34,589	34,588	34,402	34,443	34,438	34,453	34,404	34,433	34,503	34,468	34,443					19,534	19,536
		60600	664,99															7,30	0					-1,62	-1,65	-0,44	-0,19	-0,74	677,25	664,95	129,74
		60660	665,21																										677,25	664,95
		60672		15,099	19,501	19,511	34,606	34,605	34,412	34,476	34,447	34,482	34,412	34,455	34,52	34,483	34,461			34,359	19,631	19,531	19,536
		60720	665,16																										677,25	664,95
		60768		15,121	19,503	19,512	34,628	34,628	34,432	34,47	34,481	34,493	34,427	34,483	34,534	34,499	34,477					19,529	19,534
		60780	663,91																										677,25	664,95
		60840	664,1																										677,25	664,95
		60864		15,136	19,504	19,512	34,644	34,644	34,494	34,507	34,489	34,505	34,428	34,483	34,554	34,519	34,497			34,393	19,625	19,529	19,534
		60900	663,43															7,31											677,25	664,95
		60960	665,15	15,151	19,502	19,511	34,654	34,66	34,508	34,504	34,51	34,517	34,446	34,518	34,568	34,536	34,513					19,53	19,534						677,25	664,95
		61020	665,29																										677,78	664,95
		61056		15,170	19,503	19,512	34,675	34,679	34,502	34,524	34,523	34,539	34,484	34,53	34,59	34,559	34,531			34,438	19,63	19,53	19,536
		61080	665,43																										677,78	664,95
		61140	665,37																										677,78	664,95
		61152		15,185	19,503	19,514	34,689	34,697	34,529	34,549	34,548	34,551	34,48	34,545	34,606	34,571	34,547					19,529	19,537
		61200	663,98															7,31	0					-1,61	-1,62	-0,42	-0,16	-0,72	677,78	664,95	129,74
		61248		15,203	19,502	19,512	34,71	34,709	34,533	34,588	34,551	34,576	34,507	34,542	34,623	34,586	34,563			34,463	19,636	19,53	19,535
		61260	663																										677,78	664,95
		61320	663,79																										677,78	664,95
		61344		15,218	19,503	19,513	34,726	34,727	34,564	34,568	34,581	34,59	34,541	34,568	34,643	34,604	34,582					19,528	19,534
		61380	664,74																										678,56	664,95
		61440	665,16	15,239	19,506	19,513	34,753	34,744	34,549	34,594	34,602	34,609	34,555	34,611	34,66	34,621	34,600			34,464	19,633	19,528	19,531						678,56	664,95
		61500	665,55															7,31											678,56	664,95
		61536		15,248	19,506	19,513	34,757	34,758	34,561	34,624	34,604	34,619	34,582	34,622	34,677	34,635	34,615					19,527	19,531
		61560	665,29																										678,56	664,95
		61620	665,35																										678,56	664,95
		61632		15,265	19,504	19,514	34,775	34,773	34,573	34,636	34,624	34,651	34,579	34,608	34,693	34,654	34,627			34,517	19,625	19,526	19,53
		61680	665,66																										678,56	664,95
		61728		15,278	19,504	19,515	34,786	34,789	34,596	34,631	34,64	34,651	34,583	34,631	34,706	34,667	34,638					19,524	19,527
		61740	664,24																										678,25	664,95
		61800	664,73															7,32	0					-1,59	-1,62	-0,42	-0,15	-0,7	678,25	664,95	129,84
		61824		15,308	19,503	19,515	34,813	34,82	34,633	34,676	34,664	34,681	34,609	34,64	34,727	34,688	34,665			34,578	19,632	19,526	19,53
		61860	666,47																										678,25	664,95
		61920	666,24	15,320	19,507	19,514	34,831	34,831	34,643	34,687	34,691	34,677	34,636	34,667	34,741	34,701	34,680					19,526	19,525						678,25	664,95
		61980	665,65																										677,78	664,95
		62016		15,343	19,509	19,51	34,851	34,854	34,652	34,734	34,71	34,707	34,636	34,687	34,756	34,723	34,701			34,58	19,633	19,523	19,532
		62040	665,3																										677,78	664,95
		62100	664,59															7,31											677,46	664,95
		62112		15,349	19,506	19,515	34,858	34,862	34,662	34,696	34,726	34,717	34,654	34,706	34,776	34,744	34,710					19,524	19,528
		62160	664,25																										677,46	664,95
		62208		15,371	19,506	19,515	34,878	34,885	34,691	34,75	34,743	34,736	34,675	34,735	34,792	34,764	34,736			34,651	19,624	19,523	19,53
		62220	664,19																										677,46	664,95
		62280	664,77																										677,46	664,95
		62304		15,388	19,508	19,515	34,898	34,9	34,704	34,804	34,757	34,747	34,689	34,746	34,811	34,774	34,754					19,525	19,529
		62340	665,96																										677,78	664,95
		62400	665,38	15,402	19,507	19,518	34,909	34,921	34,72	34,742	34,775	34,776	34,741	34,765	34,829	34,784	34,767	7,31	0	34,635	19,623	19,526	19,53	-1,67	-1,69	-0,47	-0,23	-0,79	677,78	664,95	130,13
		62460	665,39																										677,78	664,95
		62496		15,418	19,507	19,518	34,928	34,934	34,731	34,79	34,784	34,786	34,737	34,775	34,845	34,809	34,782					19,525	19,532
		62520	664,92																										677,78	664,95
		62580	664,31																										677,78	664,95
		62592		15,439	19,508	19,519	34,948	34,957	34,759	34,8	34,789	34,822	34,737	34,813	34,86	34,825	34,801			34,726	19,627	19,524	19,534
		62640	665,12																										677,78	664,95
		62688		15,457	19,507	19,516	34,97	34,967	34,784	34,836	34,816	34,818	34,758	34,815	34,877	34,845	34,819					19,527	19,533
		62700	664,47															7,31											677,78	664,95
		62760	666,26																										677,78	664,95
		62784		15,465	19,51	19,517	34,981	34,976	34,79	34,83	34,832	34,831	34,789	34,843	34,897	34,859	34,834			34,687	19,633	19,528	19,533
		62820	666,03																										677,78	664,95
		62880	665,33	15,483	19,509	19,519	34,996	34,999	34,802	34,856	34,848	34,872	34,801	34,831	34,911	34,867	34,849					19,526	19,533						677,78	664,95
		62940	664,9																										677,41	664,95
		62976		15,497	19,509	19,523	35,014	35,011	34,816	34,894	34,866	34,879	34,817	34,841	34,927	34,899	34,867			34,785	19,624	19,527	19,53
		63000	664,01															7,31	0					-1,6	-1,62	-0,42	-0,16	-0,72	677,41	664,95	130,17
		63060	664,61																										677,41	664,95
		63072		15,513	19,511	19,521	35,029	35,029	34,844	34,896	34,885	34,9	34,831	34,847	34,943	34,909	34,882					19,525	19,524
		63120	664,32																										677,41	664,95
		63168		15,536	19,509	19,518	35,048	35,051	34,854	34,932	34,904	34,913	34,829	34,879	34,959	34,932	34,900			34,783	19,627	19,522	19,53
		63180	663,9																										677,41	664,95
		63240	663,76																										677,41	664,95
		63264		15,547	19,508	19,518	35,061	35,059	34,867	34,913	34,924	34,918	34,853	34,897	34,979	34,938	34,911					19,525	19,533
		63300	663,81															7,31											677,88	664,95
		63360	665,39	15,566	19,507	19,519	35,076	35,082	34,882	34,947	34,944	34,94	34,883	34,912	34,993	34,964	34,933			34,803	19,631	19,528	19,535						677,88	664,95
		63420	665,58																										677,88	664,95
		63456		15,584	19,507	19,517	35,099	35,094	34,897	34,968	34,946	34,951	34,909	34,94	35,009	34,981	34,950					19,531	19,538
		63480	664,89																										677,88	664,95
		63540	664,92																										677,88	664,95
		63552		15,597	19,507	19,517	35,107	35,111	34,902	34,936	34,977	34,965	34,916	34,931	35,023	34,983	34,954			34,813	19,631	19,538	19,539
		63600	665,6															7,31	0					-1,65	-1,66	-0,46	-0,21	-0,77	677,88	664,95	129,9
		63648		15,616	19,503	19,514	35,12	35,128	34,933	34,962	34,991	34,977	34,928	34,978	35,039	35,009	34,977					19,531	19,537
		63660	664,53																										677,88	664,95
		63720	664,26																										677,88	664,95
		63744		15,633	19,511	19,519	35,148	35,147	34,974	34,994	35,016	35,015	34,936	34,972	35,05	35,009	34,996			34,885	19,626	19,529	19,532
		63780	664,25																										677,88	664,95
		63840	664,67	15,650	19,505	19,515	35,16	35,16	34,973	35,005	35,017	35,027	34,961	34,999	35,073	35,033	35,011					19,521	19,525						677,88	664,95
		63900	664,15															7,32											677,88	664,95
		63936		15,667	19,508	19,514	35,173	35,182	34,986	35,05	35,035	35,048	34,98	35,013	35,088	35,048	35,031			34,926	19,633	19,529	19,53
		63960	664,76																										677,88	664,95
		64020	664,12																										677,88	664,95
		64032		15,682	19,508	19,518	35,194	35,195	34,998	35,033	35,049	35,063	34,99	35,058	35,098	35,073	35,045					19,529	19,533
		64080	664,05																										677,88	664,95
		64128		15,712	19,499	19,512	35,214	35,22	35,028	35,094	35,08	35,091	35,005	35,043	35,132	35,081	35,069			34,964	19,64	19,528	19,529
		64140	664,88																										678,35	664,95
		64200	665,32															7,31	0					-1,64	-1,66	-0,45	-0,2	-0,75	678,35	664,95	129,31
		64224		15,719	19,505	19,513	35,226	35,229	35,045	35,086	35,098	35,067	35,024	35,073	35,139	35,09	35,078					19,532	19,533
		64260	665,12																										678,35	664,95
		64320	663,51	15,726	19,506	19,515	35,236	35,238	35,051	35,068	35,106	35,101	35,049	35,079	35,154	35,111	35,090			34,987	19,635	19,529	19,533						678,35	664,95
		64380	664,44																										678,35	664,95
		64416		15,746	19,505	19,512	35,253	35,256	35,065	35,09	35,114	35,121	35,065	35,077	35,164	35,14	35,104					19,527	19,528
		64440	665,12																										678,35	664,95
		64500	663,81															7,30											678,35	664,95
		64512		15,763	19,503	19,512	35,271	35,269	35,081	35,111	35,128	35,128	35,073	35,093	35,186	35,147	35,118			35	19,636	19,523	19,527
		64560	663,58																										678,35	664,95
		64608		15,774	19,509	19,516	35,282	35,29	35,104	35,128	35,157	35,165	35,087	35,125	35,2	35,161	35,141					19,522	19,524
		64620	664,68																										678,77	664,95
		64680	665,1																										678,77	664,95
		64704		15,789	19,505	19,516	35,3	35,3	35,138	35,202	35,182	35,18	35,093	35,139	35,213	35,183	35,166			35,034	19,633	19,523	19,528
		64740	665,26																										678,77	664,95
		64800	665,16	15,810	19,506	19,513	35,317	35,321	35,139	35,15	35,18	35,175	35,125	35,157	35,231	35,199	35,169	7,30	0			19,526	19,536	-1,63	-1,65	-0,45	-0,19	-0,75	678,77	664,95	129,59
		64860	666,49																										678,77	664,95
		64896		15,826	19,509	19,514	35,346	35,33	35,153	35,21	35,189	35,202	35,166	35,193	35,25	35,222	35,198			35,061	19,639	19,534	19,539
		64920	665,08																										678,77	664,95
		64980	665																										678,2	664,95
		64992		15,854	19,495	19,506	35,35	35,359	35,152	35,218	35,211	35,225	35,156	35,22	35,267	35,218	35,208					19,523	19,529
		65040	665,23																										678,2	664,95
		65088		15,865	19,503	19,505	35,365	35,373	35,176	35,232	35,23	35,234	35,188	35,212	35,281	35,241	35,224			35,12	19,643	19,52	19,532
		65100	666,75															7,30											678,2	664,95
		65160	666,5																										678,2	664,95
		65184		15,879	19,5	19,513	35,386	35,386	35,189	35,267	35,235	35,256	35,191	35,201	35,296	35,259	35,237					19,524	19,53
		65220	666,42																										677,46	664,95
		65280	665,16	15,899	19,503	19,503	35,402	35,402	35,2	35,266	35,26	35,266	35,226	35,237	35,307	35,264	35,253			35,151	19,625	19,531	19,526						677,46	664,95
		65340	664																										676,99	664,95
		65376		15,913	19,5	19,517	35,424	35,419	35,227	35,274	35,287	35,27	35,218	35,251	35,329	35,288	35,268					19,526	19,548
		65400	664,74															7,31	0					-1,59	-1,61	-0,41	-0,14	-0,7	676,99	664,95	129,46
		65460	663,94																										676,99	664,95
		65472		15,928	19,502	19,51	35,434	35,434	35,243	35,342	35,284	35,312	35,236	35,264	35,347	35,312	35,292			35,141	19,621	19,536	19,542
		65520	663,86																										676,99	664,95
		65568		15,945	19,5	19,512	35,451	35,451	35,255	35,349	35,317	35,306	35,26	35,263	35,367	35,333	35,306					19,536	19,542
		65580	664,08																										677,41	664,95
		65640	663,49																										677,41	664,95
		65664		15,956	19,501	19,513	35,464	35,462	35,263	35,351	35,33	35,326	35,262	35,306	35,374	35,347	35,320			35,211	19,63	19,531	19,535
		65700	664,18															7,30											677,99	664,95
		65760	663,67	15,976	19,5	19,518	35,486	35,484	35,289	35,377	35,343	35,349	35,269	35,327	35,388	35,352	35,337					19,526	19,531						677,99	664,95
		65820	664,35																										678,56	664,95
		65856		15,996	19,501	19,504	35,493	35,504	35,317	35,381	35,36	35,354	35,313	35,352	35,402	35,38	35,357			35,25	19,627	19,523	19,529
		65880	664,58																										678,56	664,95
		65940	665,26																										678,56	664,95
		65952		16,010	19,498	19,51	35,512	35,516	35,319	35,37	35,362	35,374	35,324	35,335	35,421	35,386	35,361					19,521	19,526
		66000	664,58															7,30	0					-1,64	-1,68	-0,46	-0,21	-0,78	678,56	664,95	129,37
		66048		16,013	19,506	19,516	35,519	35,529	35,334	35,398	35,389	35,399	35,343	35,374	35,436	35,402	35,384			35,237	19,636	19,518	19,528
		66060	665,34																										678,56	664,95
		66120	665,53																										678,56	664,95
		66144		16,039	19,504	19,507	35,543	35,545	35,372	35,429	35,398	35,401	35,353	35,388	35,452	35,418	35,401					19,525	19,526
		66180	665,43																										678,56	664,95
		66240	666,06	16,039	19,504	19,511	35,546	35,547	35,361	35,405	35,416	35,421	35,363	35,408	35,464	35,432	35,409			35,295	19,633	19,523	19,527						678,56	664,95
		66300	666,21															7,30											678,56	664,95
		66336		16,067	19,503	19,514	35,576	35,574	35,381	35,422	35,423	35,431	35,38	35,432	35,477	35,446	35,424					19,525	19,531
		66360	666,03																										678,56	664,95
		66420	665,63																										678,04	664,95
		66432		16,081	19,505	19,512	35,586	35,592	35,41	35,453	35,446	35,457	35,391	35,436	35,498	35,463	35,444			35,353	19,634	19,527	19,532
		66480	665,78																										678,04	664,95
		66528		16,091	19,504	19,515	35,597	35,603	35,41	35,433	35,474	35,459	35,409	35,445	35,51	35,468	35,451					19,531	19,538
		66540	665,73																										677,57	664,95
		66600	664,63															7,30	0					-1,62	-1,63	-0,44	-0,17	-0,73	677,57	664,95	129,59
		66624		16,109	19,505	19,513	35,614	35,622	35,427	35,452	35,474	35,492	35,427	35,466	35,528	35,496	35,470			35,343	19,63	19,534	19,541
		66660	664,2																										677,57	664,95
		66720	664,27	16,130	19,501	19,514	35,639	35,635	35,446	35,487	35,492	35,511	35,453	35,476	35,544	35,5	35,489					19,531	19,534						677,57	664,95
		66780	664,8																										677,99	664,95
		66816		16,140	19,503	19,514	35,645	35,652	35,467	35,527	35,512	35,503	35,463	35,464	35,564	35,521	35,503			35,423	19,63	19,536	19,539
		66840	664,85																										677,99	664,95
		66900	664,63															7,30											677,99	664,95
		66912		16,148	19,503	19,513	35,657	35,655	35,474	35,507	35,526	35,52	35,478	35,508	35,575	35,534	35,515					19,533	19,536
		66960	663,73																										677,99	664,95
		67008		16,165	19,503	19,515	35,676	35,672	35,483	35,553	35,536	35,544	35,503	35,541	35,591	35,554	35,538			35,407	19,636	19,532	19,535
		67020	664,45																										677,99	664,95
		67080	664,23																										677,99	664,95
		67104		16,193	19,503	19,51	35,701	35,697	35,503	35,566	35,553	35,579	35,505	35,566	35,603	35,569	35,556					19,529	19,533
		67140	663,85																										677,99	664,95
		67200	664,21	16,199	19,508	19,513	35,707	35,712	35,532	35,568	35,573	35,574	35,528	35,579	35,622	35,588	35,571	7,30	0	35,492	19,636	19,528	19,534	-1,68	-1,71	-0,49	-0,25	-0,81	677,99	664,95	129,29
		67260	665,08																										678,35	664,95
		67296		16,216	19,503	19,512	35,719	35,728	35,543	35,595	35,579	35,588	35,535	35,599	35,637	35,602	35,585					19,528	19,535
		67320	664,07																										678,35	664,95
		67380	664,28																										678,35	664,95
		67392		16,229	19,502	19,511	35,735	35,735	35,556	35,595	35,59	35,615	35,553	35,599	35,647	35,615	35,596			35,478	19,638	19,532	19,535
		67440	663,75																										678,35	664,95
		67488		16,245	19,504	19,512	35,754	35,752	35,566	35,611	35,614	35,623	35,57	35,613	35,664	35,631	35,612					19,528	19,534
		67500	664,55															7,30											678,83	664,95
		67560	664,61																										678,83	664,95
		67584		16,260	19,501	19,514	35,768	35,767	35,574	35,626	35,633	35,626	35,57	35,63	35,681	35,65	35,624			35,517	19,638	19,531	19,536
		67620	665,31																										678,83	664,95
		67680	665,41	16,277	19,502	19,512	35,782	35,786	35,589	35,66	35,643	35,672	35,607	35,636	35,697	35,673	35,647					19,529	19,535						678,83	664,95
		67740	664,54																										678,83	664,95
		67776		16,295	19,502	19,513	35,802	35,804	35,621	35,679	35,654	35,675	35,594	35,656	35,71	35,675	35,658			35,554	19,634	19,531	19,534
		67800	665															7,29	0					-1,63	-1,66	-0,45	-0,2	-0,76	678,83	664,95	129,1
		67860	665,37																										678,83	664,95
		67872		16,306	19,504	19,513	35,814	35,815	35,634	35,701	35,684	35,685	35,61	35,661	35,729	35,685	35,674					19,527	19,535
		67920	664,39																										678,83	664,95
		67968		16,325	19,5	19,514	35,831	35,833	35,652	35,71	35,685	35,698	35,646	35,68	35,738	35,709	35,690			35,604	19,643	19,528	19,535
		67980	664,91																										678,83	664,95
		68040	664,79																										678,83	664,95
		68064		16,341	19,502	19,512	35,85	35,846	35,664	35,692	35,708	35,708	35,659	35,695	35,753	35,722	35,700					19,526	19,534
		68100	664,65															7,30											678,83	664,95
		68160	665,5	16,354	19,502	19,512	35,861	35,862	35,668	35,733	35,732	35,726	35,665	35,726	35,769	35,731	35,719			35,606	19,64	19,529	19,536						678,83	664,95
		68220	665,03																										678,83	664,95
		68256		16,370	19,502	19,511	35,875	35,878	35,684	35,785	35,735	35,756	35,669	35,722	35,788	35,756	35,737					19,53	19,533
		68280	664,27																										678,83	664,95
		68340	664,86																										678,83	664,95
		68352		16,385	19,502	19,513	35,893	35,892	35,698	35,76	35,752	35,757	35,701	35,722	35,798	35,772	35,745			35,637	19,639	19,532	19,535
		68400	664,38															7,29	0					-1,57	-1,61	-0,41	-0,14	-0,69	678,83	664,95	129,15
		68448		16,398	19,499	19,515	35,902	35,908	35,719	35,777	35,761	35,762	35,712	35,718	35,814	35,773	35,754					19,531	19,533
		68460	664,38																										678,83	664,95
		68520	663,91																										678,83	664,95
		68544		16,415	19,505	19,512	35,925	35,922	35,736	35,747	35,791	35,781	35,732	35,772	35,831	35,796	35,773			35,636	19,642	19,525	19,533
		68580	664,41																										678,83	664,95
		68640	664,55	16,424	19,505	19,512	35,93	35,936	35,756	35,786	35,802	35,813	35,74	35,793	35,84	35,807	35,792					19,527	19,532						678,83	664,95
		68700	665,15															7,29											678,83	664,95
		68736		16,440	19,505	19,512	35,948	35,949	35,776	35,831	35,813	35,821	35,755	35,798	35,859	35,825	35,810			35,705	19,638	19,528	19,534
		68760	664,45																										678,83	664,95
		68820	664,62																										678,83	664,95
		68832		16,453	19,504	19,512	35,963	35,959	35,787	35,83	35,829	35,82	35,775	35,817	35,873	35,839	35,821					19,531	19,535
		68880	664,39																										678,83	664,95
		68928		16,470	19,505	19,517	35,98	35,983	35,802	35,842	35,837	35,847	35,794	35,82	35,884	35,852	35,835			35,742	19,638	19,535	19,539
		68940	664,67																										678,83	664,95
		69000	664,53															7,29	0					-1,62	-1,64	-0,44	-0,17	-0,73	678,83	664,95	128,77
		69024		16,488	19,504	19,512	36	35,992	35,809	35,848	35,859	35,868	35,801	35,842	35,906	35,863	35,850					19,537	19,54
		69060	664,64																										678,83	664,95
		69120	665,19	16,499	19,502	19,513	36,002	36,011	35,828	35,866	35,858	35,883	35,826	35,854	35,917	35,885	35,865			35,751	19,638	19,538	19,542						678,83	664,95
		69180	665,85																										678,83	664,95
		69216		16,514	19,505	19,514	36,022	36,025	35,856	35,907	35,872	35,9	35,833	35,879	35,929	35,899	35,884					19,539	19,54
		69240	664,29																										678,83	664,95
		69300	663,98															7,29											678,83	664,95
		69312		16,529	19,506	19,516	36,043	36,038	35,872	35,909	35,903	35,912	35,848	35,906	35,946	35,911	35,901			35,813	19,637	19,536	19,542
		69360	664,49																										678,83	664,95
		69408		16,544	19,504	19,516	36,05	36,058	35,871	35,935	35,923	35,906	35,858	35,87	35,965	35,928	35,907					19,537	19,542
		69420	664,11																										678,83	664,95
		69480	664,65																										678,83	664,95
		69504		16,563	19,507	19,516	36,073	36,075	35,885	35,962	35,917	35,941	35,878	35,901	35,972	35,934	35,924			35,836	19,635	19,534	19,54
		69540	665,56																										678,83	664,95
		69600	665,76	16,563	19,507	19,516	36,072	36,078	35,891	35,951	35,943	35,953	35,875	35,924	35,994	35,945	35,935	7,29	0			19,533	19,532	-1,68	-1,71	-0,49	-0,25	-0,81	678,83	664,95	129
		69660	665,25																										678,83	664,95
		69696		16,583	19,505	19,515	36,091	36,095	35,934	35,94	35,939	35,958	35,922	35,946	36,005	35,971	35,952			35,868	19,633	19,53	19,532
		69720	664,75																										678,83	664,95
		69780	664,62																										678,83	664,95
		69792		16,598	19,507	19,509	36,109	36,103	35,927	36	35,985	35,963	35,93	35,982	36,017	35,984	35,974					19,526	19,534
		69840	665,36																										678,83	664,95
		69888		16,608	19,505	19,516	36,118	36,12	35,941	35,99	35,989	36,005	35,941	35,984	36,032	36	35,985			35,86	19,639	19,523	19,532
		69900	664,32															7,29											678,83	664,95
		69960	664,58																										678,83	664,95
		69984		16,639	19,499	19,517	36,145	36,149	35,983	36,033	35,99	36,012	35,957	35,99	36,048	36,018	36,004					19,528	19,525
		70020	664,67																										678,83	664,95
		70080	665,03	16,641	19,507	19,514	36,146	36,157	35,978	35,996	36,021	36,032	35,982	36,013	36,058	36,029	36,014			35,895	19,645	19,53	19,533						678,83	664,95
		70140	664,56																										678,83	664,95
		70176		16,648	19,511	19,515	36,158	36,164	35,979	36,019	36,014	36,045	35,994	36,042	36,285	36,047	36,053					19,526	19,539
		70200	663,91															7,28	0					-1,64	-1,67	-0,46	-0,2	-0,76	678,83	664,95	129,03
		70260	664,79																										678,83	664,95
		70272		16,674	19,505	19,516	36,184	36,186	35,99	36,047	36,04	36,055	36,007	36,039	36,278	36,053	36,064			35,935	19,639	19,527	19,533
		70320	664,61																										678,83	664,95
		70368		16,683	19,507	19,514	36,192	36,194	36,01	36,057	36,049	36,069	36,003	36,049	36,105	36,065	36,051					19,528	19,534
		70380	664,52																										679,14	664,95
		70440	664,1																										679,14	664,95
		70464		16,698	19,505	19,517	36,211	36,208	36,015	36,046	36,067	36,083	36,032	36,067	36,115	36,087	36,064			35,96	19,641	19,528	19,534
		70500	664,97															7,28											679,14	664,95
		70560	664,76	16,706	19,5	19,517	36,213	36,216	36,04	36,116	36,082	36,091	36,051	36,066	36,131	36,243	36,103					19,527	19,533						679,14	664,95
		70620	664,5																										679,14	664,95
		70656		16,722	19,503	19,515	36,231	36,231	36,049	36,077	36,098	36,118	36,06	36,076	36,146	36,122	36,093			36,009	19,639	19,53	19,535
		70680	664,84																										679,14	664,95
		70740	664,69																										679,14	664,95
		70752		16,744	19,504	19,513	36,248	36,256	36,074	36,122	36,114	36,125	36,078	36,097	36,262	36,125	36,125					19,533	19,539
		70800	664,45															7,28	0					-1,63	-1,65	-0,45	-0,19	-0,75	679,14	664,95	129,14
		70848		16,757	19,507	19,512	36,26	36,272	36,088	36,125	36,128	36,141	36,085	36,129	36,175	36,224	36,137			36,061	19,648	19,535	19,536
		70860	664																										679,14	664,95
		70920	664,15																										679,14	664,95
		70944		16,768	19,505	19,514	36,278	36,276	36,096	36,153	36,133	36,156	36,092	36,205	36,183	36,157	36,147					19,537	19,539
		70980	664,52																										679,61	664,95
		71040	664,86	16,781	19,501	19,516	36,286	36,292	36,111	36,142	36,146	36,172	36,106	36,146	36,259	36,165	36,156			36,063	19,646	19,534	19,54						679,61	664,95
		71100	663,42															7,28											679,61	664,95
		71136		16,793	19,504	19,514	36,302	36,302	36,117	36,166	36,157	36,181	36,131	36,161	36,262	36,219	36,174					19,532	19,536
		71160	664,07																										679,61	664,95
		71220	664,47																										680,24	664,95
		71232		16,800	19,504	19,514	36,307	36,311	36,129	36,147	36,171	36,187	36,168	36,204	36,266	36,221	36,187			36,064	19,642	19,534	19,537
		71280	664,39																										680,24	664,95
		71328		16,821	19,504	19,515	36,326	36,335	36,151	36,191	36,196	36,2	36,164	36,219	36,271	36,225	36,202					19,528	19,535
		71340	664,98																										680,24	664,95
		71400	665,66															7,28	0					-1,66	-1,68	-0,47	-0,21	-0,79	680,24	664,95	129,62
		71424		16,837	19,505	19,514	36,341	36,351	36,166	36,214	36,198	36,223	36,165	36,226	36,277	36,23	36,212			36,103	19,634	19,529	19,535
		71460	665,63																										680,24	664,95
		71520	666,39	16,848	19,507	19,515	36,36	36,357	36,216	36,226	36,222	36,24	36,19	36,234	36,285	36,242	36,232					19,529	19,536						680,24	664,95
		71580	664,42																										679,67	664,95
		71616		16,864	19,505	19,512	36,37	36,374	36,191	36,262	36,236	36,245	36,189	36,237	36,297	36,249	36,238			36,182	19,636	19,532	19,538
		71640	664,57																										679,67	664,95
		71700	664,13															7,28											679,67	664,95
		71712		16,879	19,503	19,518	36,393	36,386	36,201	36,265	36,244	36,257	36,196	36,248	36,306	36,263	36,248					19,538	19,541
		71760	664,44																										679,67	664,95
		71808		16,893	19,506	19,516	36,403	36,404	36,228	36,265	36,263	36,287	36,223	36,272	36,314	36,274	36,266			36,183	19,637	19,539	19,541
		71820	664,75																										679,67	664,95
		71880	665,67																										679,67	664,95
		71904		16,907	19,507	19,515	36,415	36,421	36,245	36,262	36,275	36,294	36,245	36,285	36,33	36,292	36,279					19,534	19,532
		71940	665,26																										679,67	664,95
		72000	666,21	16,920	19,503	19,511	36,425	36,43	36,254	36,318	36,286	36,307	36,243	36,282	36,339	36,298	36,291	7,28	0	36,21	19,638	19,525	19,533	-1,57	-1,59	-0,4	-0,12	-0,69	679,67	664,95	129,21
		72060	665,41																										679,67	664,95
		72096		16,934	19,508	19,511	36,445	36,442	36,272	36,329	36,301	36,323	36,271	36,314	36,355	36,322	36,311					19,526	19,523
		72120	665,88																										679,67	664,95
		72180	665,75																										679,3	664,95
		72192		16,951	19,506	19,514	36,465	36,458	36,277	36,294	36,32	36,34	36,288	36,318	36,364	36,331	36,317			36,213	19,635	19,526	19,532
		72240	665,42																										679,3	664,95
		72288		16,961	19,504	19,52	36,469	36,477	36,296	36,357	36,327	36,338	36,285	36,346	36,378	36,351	36,335					19,53	19,537
		72300	664,66															7,29											679,3	664,95
		72360	664,43																										679,3	664,95
		72384		16,976	19,504	19,516	36,483	36,489	36,301	36,357	36,351	36,365	36,296	36,36	36,391	36,36	36,348			36,262	19,632	19,54	19,54
		72420	663,72																										679,3	664,95
		72480	663,67	16,983	19,508	19,516	36,492	36,497	36,322	36,389	36,355	36,377	36,313	36,362	36,405	36,37	36,362					19,538	19,544						679,3	664,95
		72540	664,58																										679,98	664,95
		72576		16,997	19,505	19,516	36,506	36,51	36,34	36,394	36,361	36,389	36,329	36,369	36,419	36,389	36,374			36,266	19,636	19,534	19,533
		72600	665,56															7,27	0					-1,61	-1,62	-0,43	-0,17	-0,73	679,98	664,95	129,27
		72660	665,66																										679,98	664,95
		72672		17,012	19,506	19,514	36,527	36,518	36,349	36,415	36,395	36,4	36,341	36,395	36,437	36,404	36,392					19,529	19,532
		72720	665,97																										679,98	664,95
		72768		17,029	19,506	19,517	36,535	36,545	36,363	36,399	36,397	36,413	36,352	36,413	36,444	36,414	36,399			36,316	19,637	19,53	19,531
		72780	666,16																										679,56	664,95
		72840	665,83																										679,56	664,95
		72864		17,040	19,508	19,517	36,551	36,554	36,381	36,41	36,416	36,427	36,374	36,407	36,46	36,422	36,412					19,528	19,532
		72900	664,58															7,29											679,19	664,95
		72960	664,31	17,058	19,503	19,515	36,57	36,563	36,391	36,442	36,432	36,44	36,389	36,429	36,472	36,447	36,430			36,322	19,646	19,53	19,533						679,19	664,95
		73020	664,51																										679,19	664,95
		73056		17,068	19,505	19,515	36,58	36,577	36,398	36,489	36,432	36,458	36,409	36,435	36,487	36,455	36,445					19,529	19,537
		73080	664,05																										679,19	664,95
		73140	663,96																										679,19	664,95
		73152		17,082	19,505	19,516	36,592	36,592	36,414	36,49	36,452	36,472	36,429	36,456	36,503	36,466	36,460			36,367	19,638	19,533	19,54
		73200	664,31															7,27	0					-1,63	-1,65	-0,46	-0,2	-0,75	679,19	664,95	128,81
		73248		17,093	19,506	19,517	36,607	36,602	36,425	36,453	36,469	36,484	36,437	36,465	36,516	36,479	36,466					19,536	19,542
		73260	664,91																										679,67	664,95
		73320	664,85																										679,67	664,95
		73344		17,111	19,508	19,515	36,624	36,621	36,441	36,497	36,499	36,504	36,445	36,481	36,525	36,501	36,487			36,393	19,636	19,531	19,54
		73380	664,35																										679,67	664,95
		73440	664,79	17,129	19,506	19,516	36,637	36,643	36,467	36,53	36,499	36,508	36,468	36,491	36,54	36,51	36,502					19,535	19,538						679,67	664,95
		73500	663,46															7,27											679,67	664,95
		73536		17,138	19,507	19,513	36,644	36,652	36,471	36,523	36,509	36,527	36,469	36,51	36,557	36,521	36,511			36,395	19,639	19,533	19,537
		73560	664,8																										679,67	664,95
		73620	665,25																										680,08	664,95
		73632		17,148	19,508	19,515	36,658	36,662	36,479	36,513	36,527	36,536	36,477	36,49	36,569	36,537	36,516					19,531	19,535
		73680	665,34																										680,08	664,95
		73728		17,163	19,508	19,517	36,676	36,675	36,494	36,568	36,537	36,552	36,504	36,528	36,582	36,56	36,541			36,458	19,636	19,53	19,534
		73740	665,02																										680,08	664,95
		73800	665,56															7,27	0					-1,67	-1,7	-0,48	-0,23	-0,8	680,08	664,95	128,37
		73824		17,179	19,506	19,517	36,688	36,692	36,515	36,559	36,539	36,562	36,501	36,536	36,593	36,57	36,547					19,529	19,532
		73860	665,33																										680,08	664,95
		73920	665,22	17,189	19,505	19,515	36,702	36,697	36,526	36,569	36,564	36,568	36,545	36,554	36,607	36,579	36,564			36,459	19,638	19,526	19,53						680,08	664,95
		73980	664,83																										680,08	664,95
		74016		17,207	19,506	19,514	36,718	36,716	36,539	36,59	36,571	36,595	36,556	36,576	36,621	36,593	36,580					19,524	19,531
		74040	664,84																										680,08	664,95
		74100	664,9															7,28											680,08	664,95
		74112		17,219	19,506	19,517	36,731	36,73	36,548	36,594	36,58	36,609	36,563	36,589	36,637	36,606	36,591			36,532	19,645	19,525	19,529
		74160	664,29																										680,08	664,95
		74208		17,229	19,506	19,518	36,743	36,738	36,558	36,617	36,601	36,623	36,569	36,608	36,647	36,611	36,604					19,526	19,53
		74220	665,03																										680,08	664,95
		74280	665,07																										680,08	664,95
		74304		17,239	19,508	19,517	36,749	36,755	36,575	36,606	36,613	36,627	36,58	36,611	36,663	36,626	36,613			36,546	19,639	19,527	19,533
		74340	666,34																										680,08	664,95
		74400	666	17,258	19,506	19,517	36,771	36,767	36,589	36,637	36,627	36,642	36,594	36,628	36,673	36,642	36,629	7,28	0			19,532	19,536	-1,62	-1,64	-0,45	-0,19	-0,73	680,08	664,95	128,41
		74460	664,9																										679,67	664,95
		74496		17,270	19,505	19,518	36,779	36,784	36,602	36,653	36,634	36,659	36,628	36,63	36,689	36,645	36,642			36,541	19,639	19,535	19,54
		74520	664,78																										679,67	664,95
		74580	664,7																										679,67	664,95
		74592		17,282	19,508	19,519	36,794	36,797	36,655	36,674	36,652	36,665	36,632	36,635	36,703	36,672	36,661					19,536	19,54
		74640	664,96																										679,67	664,95
		74688		17,290	19,507	19,518	36,802	36,803	36,64	36,672	36,667	36,69	36,635	36,657	36,712	36,686	36,670			36,568	19,648	19,537	19,538
		74700	665,65															7,27											679,67	664,95
		74760	666,6																										679,67	664,95
		74784		17,307	19,506	19,516	36,815	36,821	36,652	36,671	36,687	36,7	36,658	36,66	36,727	36,689	36,680					19,536	19,536
		74820	665,73																										679,67	664,95
		74880	664,22	17,326	19,505	19,516	36,834	36,84	36,666	36,674	36,7	36,716	36,663	36,696	36,742	36,714	36,696			36,617	19,644	19,532	19,536						679,67	664,95
		74940	664,37																										679,67	664,95
		74976		17,338	19,504	19,515	36,845	36,849	36,679	36,689	36,709	36,72	36,673	36,709	36,752	36,724	36,707					19,532	19,537
		75000	663,4															7,26	0					-1,64	-1,66	-0,46	-0,21	-0,77	679,67	664,95	128,23
		75060	664,1																										680,03	664,95
		75072		17,347	19,507	19,517	36,857	36,862	36,685	36,741	36,727	36,733	36,681	36,725	36,766	36,734	36,724			36,63	19,643	19,532	19,538
		75120	665,22																										680,03	664,95
Wed Dec 12 2018 08:11:40
