# Supplementary material for: Data from calorimetric decay heat measurements of five used PWR 17x17 nuclear fuel assemblies
Source: Data Brief. 2019 Dec 2;28:104917. doi: 10.1016/j.dib.2019.104917 (PMC6926112; doi:10.1016/j.dib.2019.104917)
Supplement: Multimedia component 1 [file mmc1.zip › Data/Calibration data from model measurements/EV_700W_2018-11-13.xlsx]

## Sheet: EV 700 W 2018-11-13
Tinfo1	Tinfo2	Logg_tid	T1	T2	T3	T4	T5	T6	T7	T8	T9	T10	T11	T12	T13	T14	T15	T16	T17	T18	T19	T20	T21	T22	T23	T24	T25	T26	T27	T28	T29	T30
KSN	2018-11-13 EV 700 W
Kalib. Temperaturstegringsprincipen	EV 700 W 2018-11-13
KA701	KA702
40	-82
0,00528	0,00520
KA703	KA704
-29	-239
0,00374	0,00517
KA705	KALIB.TEMP
-118	0,0
0,00538	FÖRSTÄRKNING
	007
			_251KA901_A_kW	_251KA509	_251KA501_B1	_251KA501_B2	_251KA502_B1	_251KA502_B2	_251KA511_B1	_251KA511_B2	_251KA511_B3	_251KA511_B4	_251KA511_B5	_251KA511_B6	_251KA511_B7	_251KA511_B8	_251KA511	_251KA751_Vikt	_251KA101	_251KA521_B1	_251KA522_B1	_251KA531_B1	_251KA531_B2	_251KA701	_251KA702	_251KA703	_251KA704	_251KA705	_251EA1	EA1_Börvärde	_251KA901_B_PA
			W	°C	°C	°C	°C	°C	°C	°C	°C	°C	°C	°C	°C	°C	°C	kg	bar	°C	°C	°C	°C	Gy/h	Gy/h	Gy/h	Gy/h	Gy/h	W	W	W
Tue Nov 13 2018 10:31:39		60	698,44																										706,07	699
		96		1,897	15,312	15,325	17,214	17,216	17,328	17,374	17,306	17,284	17,164	16,97	16,683	16,903	17,126					19,455	19,459
		120	699,05																										706,44	699
		180	699,48																										706,44	699
		192		1,641	15,412	15,505	17,097	17,102	17,2	17,248	17,202	17,178	17,032	16,87	16,83	16,802	17,045			17,059	19,45	19,455	19,456
		240	700,3																										706,44	699
		288		1,354	15,724	15,741	17,082	17,092	17,094	17,13	17,107	17,089	16,932	16,765	16,946	16,737	16,975					19,456	19,459
		300	700,28															9,78											706,44	699
		360	699,2																										705,76	699
		384		0,934	16,205	16,247	17,158	17,162	17,012	17,029	17,001	17,017	16,867	16,821	17,052	16,838	16,955			16,943	19,452	19,453	19,459
		420	699,34																										705,76	699
		480	698,26	0,344	16,807	16,848	17,171	17,173	16,959	16,963	16,939	16,956	16,861	16,808	17,127	16,944	16,945					19,453	19,457						705,76	699
		540	697,58																										705,76	699
		576		-0,153	17,328	17,366	17,188	17,2	16,913	16,923	16,909	16,952	16,879	16,848	17,167	17,08	16,959			16,914	19,453	19,453	19,459
		600	698,28															9,68	0					-1,12	-1,53	-0,24	-0,09	-0,59	706,39	699	128,71
		660	699,29																										706,39	699
		672		-0,536	17,755	17,793	17,235	17,24	16,953	16,955	16,99	17,002	16,888	16,909	17,212	17,131	17,005					19,454	19,456
		720	698,59																										706,39	699
		768		-0,821	18,089	18,119	17,276	17,29	17,007	17	17,057	17,048	16,962	16,965	17,273	17,163	17,059			16,974	19,448	19,451	19,459
		780	699,58																										706,39	699
		840	700,41																										706,39	699
		864		-1,082	18,371	18,393	17,289	17,311	17,024	17,014	17,075	17,056	17,009	17,085	17,308	17,235	17,101					19,456	19,458
		900	700,28															9,57											706,39	699
		960	698,05	-1,220	18,588	18,607	17,373	17,382	17,11	17,084	17,067	17,137	17,059	17,097	17,356	17,232	17,143			17,035	19,445	19,456	19,457						705,76	699
		1020	698,68																										705,76	699
		1056		-1,351	18,756	18,775	17,415	17,413	17,169	17,141	17,169	17,176	17,113	17,261	17,408	17,228	17,208					19,454	19,455
		1080	698,2																										705,76	699
		1140	698,15																										705,76	699
		1152		-1,444	18,888	18,904	17,449	17,454	17,172	17,183	17,221	17,248	17,153	17,306	17,462	17,264	17,251			17,108	19,448	19,456	19,458
		1200	698,09															9,49	0					-1,09	-1,5	-0,21	-0,05	-0,55	706,23	699	128,75
		1248		-1,503	18,99	19,003	17,49	17,496	17,178	17,194	17,26	17,286	17,237	17,357	17,511	17,345	17,296					19,456	19,457
		1260	698,09																										706,23	699
		1320	699,02																										706,76	699
		1344		-1,566	19,074	19,087	17,506	17,523	17,192	17,208	17,258	17,278	17,261	17,408	17,553	17,366	17,316			17,232	19,452	19,454	19,458
		1380	699,13																										706,76	699
		1440	698,3	-1,549	19,138	19,153	17,59	17,603	17,221	17,249	17,363	17,401	17,314	17,45	17,602	17,465	17,383					19,453	19,458						706,76	699
		1500	698,71															9,41											706,76	699
		1536		-1,550	19,191	19,204	17,642	17,652	17,28	17,29	17,369	17,472	17,353	17,465	17,662	17,481	17,421			17,349	19,447	19,453	19,457
		1560	697,77																										706,76	699
		1620	698,68																										706,76	699
		1632		-1,535	19,231	19,245	17,706	17,7	17,388	17,369	17,487	17,501	17,374	17,527	17,713	17,511	17,484					19,453	19,458
		1680	698,11																										706,76	699
		1728		-1,539	19,263	19,278	17,716	17,746	17,4	17,44	17,512	17,549	17,356	17,562	17,773	17,595	17,523			17,426	19,444	19,459	19,459
		1740	698,77																										706,76	699
		1800	698,95															9,36	0					-1,07	-1,48	-0,21	-0,05	-0,53	706,76	699	128,56
		1824		-1,508	19,291	19,305	17,789	17,791	17,455	17,512	17,545	17,611	17,454	17,583	17,813	17,647	17,577					19,456	19,457
		1860	699,38																										706,76	699
		1920	699,41	-1,479	19,314	19,329	17,838	17,846	17,586	17,621	17,623	17,616	17,463	17,663	17,876	17,687	17,642			17,424	19,447	19,457	19,46						706,76	699
		1980	699,74																										706,76	699
		2016		-1,447	19,33	19,342	17,887	17,891	17,608	17,755	17,628	17,702	17,496	17,644	17,927	17,748	17,689					19,455	19,464
		2040	698,92																										706,39	699
		2100	699,4															9,30											706,39	699
		2112		-1,419	19,345	19,357	17,934	17,931	17,692	17,721	17,702	17,662	17,547	17,561	17,99	17,787	17,708			17,48	19,447	19,455	19,458
		2160	699,57																										706,39	699
		2208		-1,399	19,358	19,369	17,963	17,966	17,691	17,681	17,745	17,727	17,593	17,625	18,026	17,867	17,744					19,459	19,459
		2220	699,85																										706,39	699
		2280	698,81																										706,39	699
		2304		-1,346	19,369	19,381	18,027	18,03	17,758	17,748	17,778	17,806	17,66	17,624	18,084	17,895	17,794			17,568	19,446	19,457	19,457
		2340	698,02																										706,39	699
		2400	697,37	-1,318	19,387	19,391	18,061	18,08	17,773	17,788	17,841	17,854	17,737	17,697	18,25	17,867	17,851	9,25	0			19,455	19,458	-1,15	-1,55	-0,25	-0,11	-0,61	706,39	699	128,74
		2460	698,63																										706,39	699
		2496		-1,298	19,393	19,396	18,102	18,091	17,879	17,801	17,849	17,867	17,902	17,741	18,251	17,909	17,900			17,725	19,446	19,454	19,458
		2520	698,8																										706,39	699
		2580	698,12																										706,39	699
		2592		-1,269	19,399	19,408	18,141	18,127	17,849	17,859	17,895	17,889	17,891	17,811	18,257	18,094	17,943					19,456	19,459
		2640	698,03																										706,39	699
		2688		-1,217	19,404	19,412	18,193	18,189	17,846	17,864	17,997	17,954	17,934	17,863	18,284	17,899	17,955			17,833	19,442	19,455	19,457
		2700	697,93															9,22											706,39	699
		2760	699,38																										706,96	699
		2784		-1,194	19,413	19,414	18,219	18,219	17,948	17,939	17,976	17,97	17,991	17,927	18,317	18,024	18,011					19,454	19,457
		2820	698,43																										706,96	699
		2880	698,86	-1,176	19,412	19,418	18,232	18,245	17,991	17,981	17,977	18,008	18,042	18,145	18,351	17,952	18,056			17,945	19,445	19,456	19,451						706,96	699
		2940	699,45																										706,96	699
		2976		-1,111	19,417	19,422	18,307	18,309	18,016	17,993	18,079	18,067	18,118	18,191	18,398	18,094	18,119					19,455	19,456
		3000	699,45															9,18	0					-1,15	-1,55	-0,25	-0,11	-0,61	706,96	699	129,07
		3060	700,55																										706,96	699
		3072		-1,090	19,413	19,422	18,322	18,332	18,041	18,034	18,095	18,094	18,127	18,223	18,437	18,11	18,145			18,092	19,444	19,454	19,457
		3120	700,58																										706,49	699
		3168		-1,048	19,419	19,427	18,368	18,383	18,12	18,107	18,118	18,124	18,177	18,257	18,477	18,224	18,201					19,458	19,457
		3180	699,64																										706,49	699
		3240	698,55																										705,86	699
		3264		-1,000	19,417	19,429	18,418	18,427	18,176	18,161	18,164	18,209	18,212	18,293	18,524	18,28	18,252			18,21	19,448	19,456	19,458
		3300	698,45															9,15											705,86	699
		3360	697,76	-0,960	19,425	19,437	18,464	18,477	18,196	18,178	18,236	18,283	18,238	18,345	18,556	18,345	18,297					19,458	19,457						705,86	699
		3420	698,13																										705,86	699
		3456		-0,907	19,428	19,433	18,521	18,526	18,239	18,214	18,227	18,364	18,27	18,367	18,605	18,362	18,331			18,254	19,448	19,454	19,458
		3480	698,78																										706,39	699
		3540	698,89																										706,39	699
		3552		-0,863	19,426	19,434	18,559	18,576	18,267	18,227	18,281	18,387	18,272	18,404	18,657	18,415	18,364					19,456	19,461
		3600	698,29															9,13	0					-1,11	-1,52	-0,23	-0,07	-0,56	706,39	699	129,12
		3648		-0,807	19,428	19,435	18,626	18,623	18,332	18,286	18,376	18,428	18,33	18,455	18,7	18,442	18,419			18,286	19,452	19,454	19,458
		3660	698,19																										706,39	699
		3720	697,72																										706,39	699
		3744		-0,771	19,424	19,436	18,655	18,663	18,374	18,362	18,443	18,45	18,365	18,493	18,754	18,487	18,466					19,453	19,461
		3780	697,69																										706,39	699
		3840	697,65	-0,740	19,431	19,441	18,691	18,7	18,405	18,4	18,481	18,473	18,386	18,489	18,801	18,558	18,499			18,354	19,452	19,46	19,457						707,02	699
		3900	697,65															9,10											707,02	699
		3936		-0,693	19,434	19,438	18,743	18,743	18,469	18,535	18,507	18,52	18,459	18,554	18,849	18,598	18,561					19,456	19,458
		3960	698,06																										707,6	699
		4020	699,68																										707,6	699
		4032		-0,650	19,43	19,439	18,778	18,791	18,513	18,526	18,578	18,55	18,484	18,551	18,753	18,661	18,577			18,433	19,452	19,454	19,463
		4080	699,11																										707,6	699
		4128		-0,604	19,431	19,441	18,826	18,838	18,555	18,563	18,614	18,604	18,507	18,595	18,797	18,703	18,617					19,456	19,459
		4140	698,3																										707,6	699
		4200	699,79															9,09	0					-1,06	-1,47	-0,19	-0,02	-0,52	707,6	699	128,97
		4224		-0,556	19,431	19,442	18,871	18,89	18,596	18,652	18,668	18,657	18,513	18,612	18,835	18,773	18,663			18,532	19,451	19,457	19,459
		4260	699,77																										707,6	699
		4320	699,33	-0,513	19,434	19,443	18,916	18,934	18,661	18,675	18,72	18,701	18,544	18,635	18,889	18,796	18,703					19,458	19,461						707,23	699
		4380	699,2																										707,23	699
		4416		-0,478	19,432	19,443	18,958	18,961	18,69	18,701	18,714	18,741	18,652	18,644	18,924	18,843	18,739			18,625	19,448	19,458	19,454
		4440	699,51																										707,23	699
		4500	698,48															9,07											707,23	699
		4512		-0,419	19,434	19,439	19,013	19,021	18,721	18,831	18,763	18,836	18,732	18,692	18,972	18,87	18,802					19,462	19,459
		4560	698,49																										707,23	699
		4608		-0,398	19,434	19,443	19,038	19,042	18,749	18,781	18,801	18,77	18,784	18,715	19,019	18,947	18,821			18,667	19,448	19,456	19,463
		4620	699,34																										707,23	699
		4680	698,62																										707,23	699
		4704		-0,366	19,435	19,441	19,067	19,078	18,752	18,807	18,834	18,795	18,81	18,78	19,05	18,988	18,852					19,46	19,461
		4740	698,75																										707,23	699
		4800	698,61	-0,316	19,434	19,45	19,116	19,135	18,861	18,889	18,902	18,888	18,864	18,822	19,088	18,974	18,911	9,05	0	18,805	19,45	19,46	19,459	-1,18	-1,6	-0,28	-0,15	-0,65	707,23	699	128,97
		4860	698,47																										707,23	699
		4896		-0,282	19,436	19,449	19,156	19,166	18,894	18,919	18,936	18,934	18,941	18,961	19,136	18,97	18,961					19,457	19,459
		4920	698,76																										707,23	699
		4980	698,76																										707,23	699
		4992		-0,235	19,436	19,445	19,199	19,211	18,959	18,936	18,984	18,948	18,93	19,061	19,175	19,063	19,007			18,887	19,448	19,457	19,463
		5040	698,72																										707,23	699
		5088		-0,186	19,436	19,445	19,246	19,262	18,964	18,968	19,062	19,039	18,955	19,101	19,213	19,094	19,049					19,454	19,463
		5100	698,34															9,05											707,23	699
		5160	699,6																										707,23	699
		5184		-0,152	19,437	19,441	19,284	19,29	18,985	18,993	19,083	19,086	18,992	19,139	19,26	19,125	19,083			18,954	19,451	19,457	19,46
		5220	699,67																										707,23	699
		5280	699,71	-0,108	19,435	19,446	19,333	19,333	19,044	19,005	19,095	19,132	19,036	19,188	19,305	19,137	19,118					19,458	19,459						706,86	699
		5340	699,5																										706,86	699
		5376		-0,056	19,437	19,445	19,381	19,39	19,08	19,034	19,098	19,226	19,091	19,186	19,346	19,245	19,163			19,023	19,449	19,453	19,454
		5400	699,12															9,04	0					-1,11	-1,53	-0,23	-0,08	-0,58	706,86	699	129,28
		5460	697,82																										706,86	699
		5472		-0,010	19,437	19,445	19,431	19,431	19,112	19,116	19,216	19,227	19,126	19,223	19,389	19,302	19,214					19,454	19,458
		5520	697,71																										706,86	699
		5568		0,046	19,438	19,444	19,487	19,488	19,213	19,281	19,261	19,265	19,15	19,197	19,436	19,344	19,268			19,1	19,449	19,454	19,454
		5580	698,76																										706,86	699
		5640	699																										707,28	699
		5664		0,085	19,437	19,447	19,526	19,527	19,241	19,254	19,31	19,316	19,249	19,212	19,487	19,4	19,309					19,454	19,456
		5700	699,33															9,03											707,28	699
		5760	700,28	0,135	19,434	19,449	19,573	19,581	19,29	19,361	19,315	19,336	19,268	19,27	19,524	19,454	19,352			19,202	19,452	19,451	19,455						707,28	699
		5820	699,85																										707,28	699
		5856		0,163	19,436	19,446	19,606	19,602	19,308	19,317	19,362	19,393	19,34	19,318	19,564	19,492	19,387					19,451	19,461
		5880	699,52																										707,28	699
		5940	698,82																										707,28	699
		5952		0,163	19,438	19,449	19,59	19,623	19,319	19,353	19,395	19,365	19,381	19,321	19,61	19,555	19,412			19,31	19,452	19,454	19,455
		6000	699,65															9,01	0					-1,14	-1,54	-0,24	-0,1	-0,59	707,28	699	128,75
		6048		0,244	19,44	19,448	19,686	19,69	19,421	19,415	19,407	19,492	19,41	19,354	19,657	19,555	19,464					19,455	19,456
		6060	699,5																										707,28	699
		6120	698,85																										707,28	699
		6144		0,297	19,439	19,449	19,736	19,746	19,492	19,466	19,512	19,538	19,414	19,417	19,695	19,624	19,520			19,364	19,454	19,452	19,456
		6180	699,94																										707,28	699
		6240	698,17	0,332	19,446	19,449	19,777	19,782	19,536	19,503	19,562	19,545	19,482	19,451	19,735	19,669	19,560					19,457	19,456						707,28	699
		6300	698,61															9,01											707,28	699
		6336		0,369	19,442	19,445	19,814	19,812	19,537	19,552	19,556	19,602	19,585	19,517	19,774	19,707	19,604			19,489	19,454	19,454	19,457
		6360	698,45																										707,28	699
		6420	699,42																										707,28	699
		6432		0,379	19,446	19,454	19,831	19,828	19,592	19,585	19,579	19,615	19,585	19,681	19,81	19,728	19,647					19,451	19,454
		6480	700,22																										707,28	699
		6528		0,462	19,444	19,445	19,916	19,898	19,618	19,659	19,645	19,712	19,589	19,769	19,85	19,687	19,691			19,617	19,454	19,456	19,462
		6540	698,9																										707,28	699
		6600	699,27															9,00	0					-1,09	-1,51	-0,22	-0,05	-0,56	707,28	699	128,52
		6624		0,483	19,441	19,455	19,928	19,934	19,655	19,669	19,674	19,727	19,669	19,788	19,897	19,721	19,725					19,455	19,459
		6660	698,82																										707,28	699
		6720	699,3	0,524	19,447	19,45	19,971	19,974	19,673	19,669	19,717	19,743	19,741	19,829	19,927	19,825	19,765			19,663	19,455	19,454	19,467						707,28	699
		6780	698,63																										707,28	699
		6816		0,558	19,435	19,457	20,004	20,004	19,668	19,705	19,791	19,752	19,769	19,861	20,162	19,871	19,822					19,456	19,462
		6840	698,87																										707,28	699
		6900	699,48															9,00											707,28	699
		6912		0,598	19,44	19,454	20,036	20,053	19,698	19,73	19,823	19,827	19,799	19,906	20,149	19,895	19,853			19,796	19,456	19,457	19,46
		6960	698,66																										707,28	699
		7008		0,651	19,439	19,448	20,089	20,1	19,756	19,793	19,866	19,934	19,858	19,921	20,145	19,966	19,905					19,465	19,46
		7020	700,03																										707,28	699
		7080	699,74																										707,28	699
		7104		0,706	19,443	19,449	20,148	20,155	19,87	19,902	19,926	19,959	19,839	19,973	20,096	19,997	19,945			19,831	19,459	19,453	19,451
		7140	700,49																										707,28	699
		7200	698,94	0,752	19,44	19,449	20,193	20,2	19,931	19,962	19,962	19,977	19,88	19,998	20,17	20,051	19,991	8,99	0			19,458	19,461	-1,15	-1,58	-0,26	-0,09	-0,59	706,76	699	128,66
		7260	699,28																										706,76	699
		7296		0,793	19,438	19,45	20,234	20,241	19,992	20,028	20,031	20,024	19,928	19,961	20,198	20,111	20,034			19,86	19,458	19,458	19,461
		7320	698,64																										706,76	699
		7380	698,48																										706,76	699
		7392		0,849	19,439	19,451	20,293	20,295	20,043	20,093	20,047	20,062	19,953	20,006	20,233	20,154	20,074					19,46	19,463
		7440	699,43																										706,76	699
		7488		0,881	19,44	19,449	20,326	20,324	20,077	20,167	20,091	20,131	19,989	19,985	20,274	20,195	20,114			19,926	19,459	19,461	19,463
		7500	699,28															8,98											706,76	699
		7560	698,78																										706,76	699
		7584		0,915	19,44	19,447	20,36	20,357	20,083	20,101	20,118	20,106	20,071	20,047	20,321	20,242	20,136					19,456	19,462
		7620	699,66																										706,76	699
		7680	698,27	0,932	19,441	19,45	20,372	20,382	20,138	20,115	20,122	20,155	20,118	20,04	20,354	20,309	20,169			20,023	19,461	19,456	19,467						706,76	699
		7740	698,49																										706,76	699
		7776		0,988	19,444	19,451	20,429	20,442	20,188	20,136	20,2	20,212	20,198	20,127	20,392	20,265	20,215					19,458	19,457
		7800	698,64															8,99	0					-1,17	-1,59	-0,27	-0,13	-0,64	706,76	699	128,81
		7860	698,24																										706,76	699
		7872		1,019	19,444	19,451	20,461	20,471	20,219	20,207	20,259	20,231	20,239	20,219	20,434	20,383	20,274			20,143	19,462	19,457	19,458
		7920	698,54																										706,76	699
		7968		1,067	19,443	19,452	20,513	20,516	20,291	20,259	20,263	20,264	20,277	20,222	20,473	20,388	20,305					19,455	19,457
		7980	699,16																										706,76	699
		8040	698,35																										706,76	699
		8064		1,107	19,444	19,452	20,557	20,552	20,335	20,31	20,319	20,32	20,284	20,265	20,516	20,44	20,349			20,224	19,458	19,455	19,457
		8100	698,11															8,98											706,76	699
		8160	699,32	1,138	19,444	19,453	20,581	20,591	20,371	20,356	20,373	20,353	20,359	20,319	20,556	20,453	20,392					19,456	19,457						707,12	699
		8220	698,55																										707,12	699
		8256		1,184	19,444	19,451	20,634	20,629	20,38	20,396	20,406	20,391	20,394	20,404	20,596	20,465	20,429			20,311	19,462	19,456	19,455
		8280	698,41																										707,12	699
		8340	698,14																										707,12	699
		8352		1,233	19,443	19,452	20,678	20,683	20,453	20,441	20,448	20,439	20,393	20,451	20,639	20,524	20,473					19,457	19,46
		8400	698,19															8,97	0					-1,17	-1,58	-0,27	-0,13	-0,63	707,54	699	129,01
		8448		1,261	19,443	19,453	20,704	20,715	20,449	20,451	20,466	20,494	20,46	20,491	20,67	20,582	20,508			20,423	19,463	19,457	19,457
		8460	699,03																										707,54	699
		8520	699,88																										707,54	699
		8544		1,311	19,445	19,454	20,753	20,767	20,461	20,468	20,514	20,592	20,478	20,493	20,712	20,627	20,543					19,455	19,46
		8580	699,59																										707,54	699
		8640	700,08	1,370	19,439	19,453	20,814	20,818	20,544	20,563	20,596	20,619	20,491	20,524	20,762	20,675	20,597			20,479	19,465	19,453	19,463						707,07	699
		8700	699,87															8,97											707,07	699
		8736		1,410	19,442	19,455	20,852	20,864	20,56	20,637	20,623	20,66	20,545	20,551	20,807	20,738	20,640					19,457	19,46
		8760	698,74																										706,7	699
		8820	697,77																										706,7	699
		8832		1,444	19,444	19,452	20,892	20,892	20,621	20,648	20,675	20,701	20,631	20,609	20,851	20,746	20,685			20,553	19,465	19,454	19,46
		8880	698,36																										706,7	699
		8928		1,471	19,441	19,453	20,917	20,92	20,646	20,632	20,685	20,673	20,676	20,745	20,893	20,783	20,717					19,457	19,457
		8940	699,07																										706,7	699
		9000	699,37															8,97	0					-1,07	-1,48	-0,2	-0,03	-0,52	706,7	699	129,1
		9024		1,511	19,444	19,453	20,958	20,961	20,653	20,685	20,735	20,715	20,695	20,828	20,927	20,768	20,751			20,618	19,457	19,458	19,459
		9060	699,26																										706,7	699
		9120	698,61	1,549	19,442	19,453	20,991	21,002	20,692	20,711	20,776	20,791	20,717	20,843	20,966	20,847	20,793					19,455	19,461						706,7	699
		9180	698,61																										706,7	699
		9216		1,592	19,446	19,447	21,04	21,038	20,742	20,729	20,796	20,859	20,802	20,862	21,003	20,906	20,837			20,739	19,468	19,455	19,46
		9240	698,63																										706,7	699
		9300	698,85															8,96											706,7	699
		9312		1,635	19,442	19,454	21,075	21,09	20,742	20,773	20,817	20,9	20,841	20,89	21,039	20,956	20,870					19,456	19,469
		9360	697,53																										706,7	699
		9408		1,668	19,445	19,453	21,117	21,117	20,76	20,809	20,906	20,921	20,868	20,894	21,081	21,002	20,905			20,824	19,466	19,455	19,459
		9420	697,07																										706,7	699
		9480	696,74																										707,44	699
		9504		1,740	19,443	19,452	21,19	21,186	20,875	20,945	20,955	21,016	20,875	20,898	21,128	21,038	20,966					19,457	19,46
		9540	696,78																										707,44	699
		9600	698,2	1,780	19,443	19,45	21,222	21,23	20,961	20,932	21,01	21,021	20,922	20,919	21,173	21,098	21,005	8,96	0	20,831	19,468	19,457	19,455	-1,08	-1,48	-0,2	-0,03	-0,53	708,54	699	127,38
		9660	698,66																										708,54	699
		9696		1,818	19,439	19,452	21,262	21,265	20,958	21,032	21,035	21,081	20,959	20,933	21,21	21,146	21,044					19,456	19,464
		9720	698,6																										708,91	699
		9780	698,83																										708,91	699
		9792		1,841	19,443	19,452	21,288	21,289	20,983	21,032	21,094	21,036	21,002	21,029	21,259	21,173	21,076			20,897	19,468	19,451	19,463
		9840	698,42																										708,91	699
		9888		1,887	19,443	19,455	21,329	21,343	21,112	21,088	21,085	21,069	21,062	21,013	21,291	21,198	21,115					19,455	19,461
		9900	698,7															8,95											708,91	699
		9960	698,77																										708,91	699
		9984		1,915	19,442	19,452	21,357	21,367	21,136	21,099	21,13	21,101	21,12	21,064	21,332	21,245	21,153			21,037	19,474	19,457	19,46
		10020	698,91																										708,91	699
		10080	699,24	1,959	19,443	19,454	21,406	21,408	21,182	21,114	21,198	21,162	21,18	21,085	21,366	21,293	21,198					19,458	19,453						708,91	699
		10140	698,94																										708,91	699
		10176		2,010	19,443	19,454	21,457	21,46	21,195	21,174	21,223	21,23	21,207	21,137	21,404	21,351	21,240			21,135	19,47	19,451	19,464
		10200	700,06															8,95	0					-1,12	-1,54	-0,24	-0,08	-0,58	708,91	699	127,19
		10260	700,24																										708,91	699
		10272		2,038	19,445	19,46	21,49	21,492	21,23	21,228	21,269	21,239	21,251	21,218	21,445	21,356	21,279					19,463	19,461
		10320	700,17																										708,91	699
		10368		2,082	19,445	19,455	21,525	21,54	21,279	21,292	21,299	21,303	21,292	21,253	21,483	21,37	21,321			21,206	19,468	19,455	19,461
		10380	698,71																										708,91	699
		10440	699,47																										708,91	699
		10464		2,122	19,445	19,453	21,573	21,57	21,331	21,326	21,347	21,347	21,324	21,276	21,527	21,424	21,363					19,459	19,457
		10500	697,9															8,95											708,91	699
		10560	698,37	2,167	19,436	19,456	21,608	21,617	21,389	21,351	21,365	21,363	21,366	21,322	21,561	21,499	21,402			21,29	19,469	19,451	19,457						708,91	699
		10620	698,68																										708,91	699
		10656		2,195	19,441	19,454	21,643	21,642	21,38	21,351	21,459	21,406	21,394	21,392	21,598	21,528	21,438					19,457	19,46
		10680	697,35																										709,28	699
		10740	699,98																										709,28	699
		10752		2,239	19,445	19,454	21,685	21,691	21,401	21,397	21,488	21,482	21,414	21,464	21,643	21,567	21,482			21,359	19,466	19,453	19,458
		10800	699,35															8,94	0					-1,09	-1,5	-0,22	-0,05	-0,55	709,28	699	127,39
		10848		2,276	19,443	19,455	21,718	21,732	21,479	21,445	21,518	21,504	21,454	21,444	21,673	21,598	21,514					19,46	19,461
		10860	699,81																										709,28	699
		10920	699,92																										709,28	699
		10944		2,333	19,443	19,452	21,781	21,78	21,542	21,487	21,538	21,581	21,469	21,484	21,721	21,643	21,558			21,413	19,475	19,465	19,464
		10980	699,93																										709,28	699
		11040	699,91	2,369	19,444	19,457	21,815	21,824	21,563	21,558	21,623	21,609	21,545	21,546	21,765	21,719	21,616					19,46	19,462						709,28	699
		11100	699,84															8,93											709,28	699
		11136		2,388	19,442	19,452	21,833	21,837	21,578	21,602	21,594	21,608	21,633	21,559	21,808	21,747	21,641			21,539	19,472	19,457	19,464
		11160	699,88																										708,86	699
		11220	699,63																										708,86	699
		11232		2,441	19,443	19,452	21,885	21,892	21,634	21,61	21,653	21,654	21,645	21,589	21,845	21,792	21,678					19,459	19,462
		11280	699,52																										708,44	699
		11328		2,492	19,442	19,454	21,935	21,944	21,693	21,651	21,709	21,705	21,685	21,639	21,883	21,817	21,723			21,571	19,474	19,458	19,463
		11340	698,62																										708,44	699
		11400	697,87															8,94	0					-1,1	-1,51	-0,22	-0,06	-0,55	708,44	699	127,52
		11424		2,522	19,444	19,454	21,96	21,981	21,708	21,707	21,765	21,741	21,708	21,675	21,923	21,866	21,762					19,458	19,463
		11460	697,93																										708,44	699
		11520	698,47	2,546	19,444	19,452	21,991	21,997	21,766	21,734	21,74	21,752	21,773	21,707	21,957	21,904	21,792			21,709	19,474	19,46	19,461						709,01	699
		11580	698,59																										709,01	699
		11616		2,603	19,437	19,449	22,041	22,05	21,814	21,786	21,814	21,802	21,833	21,765	22,164	21,933	21,864					19,464	19,464
		11640	699,05																										709,01	699
		11700	697,82															8,93											709,01	699
		11712		2,623	19,443	19,451	22,069	22,07	21,854	21,836	21,832	21,83	21,855	21,91	22,155	21,964	21,905			21,764	19,478	19,461	19,461
		11760	698,07																										709,01	699
		11808		2,664	19,448	19,456	22,111	22,121	21,871	21,865	21,918	21,897	21,851	21,97	22,07	21,979	21,928					19,459	19,463
		11820	698,71																										709,01	699
		11880	697,94																										709,01	699
		11904		2,713	19,446	19,45	22,164	22,157	21,908	21,895	21,966	21,953	21,876	22,107	22,156	21,961	21,978			21,84	19,476	19,459	19,462
		11940	698,2																										709,01	699
		12000	698,54	2,744	19,447	19,455	22,194	22,197	21,92	21,943	21,975	22,02	21,943	22,057	22,172	21,971	22,000	8,93	0			19,46	19,463	-1,19	-1,61	-0,29	-0,16	-0,66	709,38	699	127,77
		12060	698,77																										709,38	699
		12096		2,769	19,444	19,452	22,22	22,214	21,923	21,944	21,993	22,007	22,006	22,111	22,198	22,083	22,033			21,951	19,473	19,458	19,462
		12120	699,1																										709,38	699
		12180	699,16																										709,38	699
		12192		2,812	19,447	19,456	22,263	22,264	21,935	21,974	22,049	22,048	22,043	22,092	22,224	22,153	22,065					19,461	19,457
		12240	698,68																										709,38	699
		12288		2,866	19,443	19,454	22,312	22,317	22,011	22,043	22,125	22,1	22,054	22,131	22,263	22,177	22,113			22,094	19,475	19,456	19,46
		12300	698,78															8,92											709,38	699
		12360	699,42																										709,38	699
		12384		2,915	19,446	19,454	22,357	22,373	22,104	22,124	22,166	22,136	22,083	22,162	22,305	22,22	22,163					19,458	19,459
		12420	698,56																										709,38	699
		12480	698,35	2,943	19,449	19,451	22,389	22,397	22,143	22,196	22,189	22,183	22,126	22,16	22,347	22,259	22,200			22,052	19,476	19,459	19,46						709,38	699
		12540	698,85																										709,38	699
		12576		2,983	19,445	19,455	22,43	22,437	22,184	22,188	22,213	22,228	22,174	22,217	22,382	22,307	22,237					19,458	19,461
		12600	697,79															8,92	0					-1,16	-1,57	-0,26	-0,11	-0,61	709,38	699	128,16
		12660	698,85																										709,38	699
		12672		3,026	19,446	19,45	22,474	22,474	22,274	22,236	22,255	22,275	22,195	22,188	22,423	22,354	22,275			22,129	19,473	19,463	19,456
		12720	698,44																										709,38	699
		12768		3,063	19,449	19,454	22,512	22,516	22,279	22,317	22,277	22,299	22,222	22,227	22,463	22,405	22,311					19,458	19,46
		12780	698,62																										709,38	699
		12840	699,95																										709,38	699
		12864		3,109	19,445	19,455	22,562	22,556	22,3	22,323	22,363	22,346	22,233	22,248	22,505	22,447	22,346			22,176	19,479	19,459	19,462
		12900	699,56															8,92											709,38	699
		12960	699,19	3,151	19,443	19,456	22,605	22,596	22,365	22,346	22,351	22,353	22,287	22,29	22,543	22,476	22,376					19,457	19,46						709,38	699
		13020	699,49																										709,38	699
		13056		3,179	19,448	19,453	22,621	22,638	22,378	22,39	22,396	22,405	22,332	22,318	22,579	22,518	22,414			22,308	19,482	19,455	19,46
		13080	699,34																										709,38	699
		13140	698,83																										709,38	699
		13152		3,211	19,446	19,456	22,661	22,664	22,429	22,425	22,435	22,432	22,434	22,373	22,62	22,563	22,464					19,457	19,46
		13200	698,37															8,91	0					-1,07	-1,48	-0,19	-0,03	-0,52	709,38	699	128,35
		13248		3,239	19,445	19,454	22,683	22,694	22,427	22,439	22,456	22,474	22,449	22,405	22,654	22,556	22,483			22,36	19,479	19,458	19,46
		13260	699,41																										709,38	699
		13320	699,19																										709,38	699
		13344		3,293	19,446	19,457	22,738	22,752	22,496	22,475	22,516	22,546	22,499	22,454	22,693	22,631	22,539					19,457	19,46
		13380	699,94																										709,38	699
		13440	698,26	3,312	19,446	19,454	22,751	22,773	22,501	22,509	22,563	22,556	22,506	22,486	22,726	22,641	22,561			22,425	19,481	19,46	19,462						709,38	699
		13500	697,36															8,92											709,38	699
		13536		3,364	19,449	19,459	22,818	22,818	22,553	22,536	22,657	22,609	22,541	22,534	22,766	22,706	22,613					19,458	19,462
		13560	698,62																										709,8	699
		13620	699,61																										709,8	699
		13632		3,410	19,444	19,457	22,858	22,864	22,604	22,618	22,633	22,651	22,605	22,582	22,809	22,643	22,643			22,542	19,48	19,458	19,464
		13680	699,95																										709,8	699
		13728		3,445	19,446	19,456	22,898	22,894	22,624	22,638	22,699	22,651	22,65	22,664	22,848	22,691	22,683					19,46	19,458
		13740	699,05																										709,8	699
		13800	698,68															8,90	0					-1,09	-1,51	-0,22	-0,06	-0,55	709,8	699	128,19
		13824		3,474	19,446	19,455	22,924	22,924	22,644	22,647	22,703	22,711	22,68	22,802	22,882	22,749	22,727			22,658	19,484	19,459	19,461
		13860	698,78																										709,8	699
		13920	699,55	3,510	19,446	19,455	22,96	22,961	22,694	22,676	22,739	22,756	22,745	22,819	22,922	22,781	22,766					19,458	19,457						709,8	699
		13980	699,84																										709,8	699
		14016		3,529	19,448	19,46	22,978	22,989	22,707	22,691	22,747	22,773	22,788	22,871	22,949	22,81	22,792			22,724	19,485	19,459	19,463
		14040	700,2																										709,8	699
		14100	699,3															8,91											709,8	699
		14112		3,571	19,451	19,46	23,019	23,034	22,734	22,722	22,779	22,835	22,853	22,909	22,981	22,863	22,834					19,458	19,463
		14160	698,89																										709,8	699
		14208		3,623	19,445	19,453	23,067	23,077	22,788	22,772	22,84	22,862	22,872	22,886	23,021	22,906	22,868			22,825	19,485	19,46	19,463
		14220	698,82																										709,8	699
		14280	698,01																										709,8	699
		14304		3,659	19,445	19,455	23,107	23,111	22,839	22,825	22,882	22,929	22,904	22,956	23,059	22,892	22,911					19,461	19,462
		14340	698,86																										709,8	699
		14400	698,72	3,712	19,445	19,456	23,158	23,166	22,882	22,848	22,921	22,984	22,963	22,966	23,096	22,921	22,948	8,90	0	22,887	19,483	19,459	19,463	-1,14	-1,55	-0,25	-0,09	-0,59	709,8	699	128,35
		14460	698,52																										709,8	699
		14496		3,732	19,445	19,455	23,174	23,19	22,906	22,887	22,943	22,989	22,974	23,008	23,136	23,011	22,982					19,458	19,46
		14520	698,1																										709,8	699
		14580	698,23																										709,8	699
		14592		3,764	19,447	19,455	23,215	23,216	22,945	22,931	22,96	23,024	22,993	23,063	23,175	23,053	23,018			22,926	19,486	19,458	19,461
		14640	699,13																										710,22	699
		14688		3,804	19,444	19,458	23,25	23,261	22,994	22,988	23,031	23,066	23,02	23,089	23,207	23,117	23,064					19,458	19,461
		14700	698,43															8,90											710,22	699
		14760	700,26																										710,22	699
		14784		3,852	19,445	19,454	23,299	23,303	23,006	23,021	23,111	23,093	23,052	23,157	23,251	23,154	23,106			23,002	19,484	19,461	19,457
		14820	698,58																										710,22	699
		14880	698,4	3,891	19,445	19,453	23,341	23,338	23,054	23,05	23,111	23,152	23,078	23,149	23,283	23,195	23,134					19,458	19,46						710,22	699
		14940	699,52																										710,22	699
		14976		3,930	19,446	19,455	23,384	23,377	23,086	23,093	23,163	23,206	23,1	23,174	23,327	23,248	23,175			23,065	19,487	19,456	19,461
		15000	698,95															8,89	0					-1,16	-1,58	-0,27	-0,12	-0,62	710,22	699	128,57
		15060	699,17																										710,22	699
		15072		3,973	19,445	19,452	23,416	23,427	23,129	23,13	23,181	23,236	23,169	23,173	23,365	23,308	23,211					19,459	19,461
		15120	698,49																										710,22	699
		15168		4,014	19,447	19,453	23,465	23,464	23,192	23,269	23,27	23,252	23,183	23,216	23,402	23,336	23,265			23,099	19,487	19,458	19,463
		15180	698,57																										710,22	699
		15240	700,57																										710,22	699
		15264		4,061	19,446	19,455	23,51	23,513	23,276	23,351	23,322	23,268	23,197	23,218	23,441	23,386	23,307					19,46	19,461
		15300	698,96															8,89											710,22	699
		15360	699,52	4,081	19,446	19,454	23,523	23,538	23,272	23,384	23,321	23,343	23,228	23,233	23,485	23,419	23,336			23,193	19,489	19,461	19,462						709,85	699
		15420	699,01																										709,85	699
		15456		4,127	19,446	19,455	23,575	23,58	23,319	23,452	23,343	23,376	23,284	23,257	23,523	23,458	23,376					19,459	19,462
		15480	699,68																										709,85	699
		15540	698,81																										709,85	699
		15552		4,178	19,445	19,454	23,629	23,626	23,352	23,411	23,45	23,387	23,304	23,313	23,566	23,492	23,409			23,255	19,491	19,46	19,464
		15600	698,9															8,88	0					-1,09	-1,5	-0,21	-0,05	-0,54	709,85	699	128,26
		15648		4,179	19,451	19,455	23,634	23,631	23,41	23,405	23,41	23,399	23,352	23,364	23,601	23,497	23,430					19,458	19,462
		15660	698,57																										709,85	699
		15720	699,43																										709,85	699
		15744		4,224	19,447	19,455	23,678	23,672	23,428	23,443	23,465	23,435	23,413	23,413	23,627	23,563	23,473			23,319	19,488	19,455	19,462
		15780	700,06																										709,85	699
		15840	699,28	4,249	19,448	19,457	23,698	23,705	23,473	23,481	23,485	23,468	23,452	23,421	23,66	23,613	23,507					19,461	19,461						709,38	699
		15900	698,93															8,89											709,38	699
		15936		4,303	19,449	19,454	23,75	23,758	23,516	23,517	23,55	23,536	23,497	23,469	23,7	23,645	23,554			23,434	19,492	19,462	19,461
		15960	697,82																										709,38	699
		16020	698,56																										709,38	699
		16032		4,339	19,449	19,459	23,792	23,794	23,584	23,556	23,58	23,591	23,61	23,504	23,74	23,667	23,604					19,458	19,463
		16080	699,3																										709,38	699
		16128		4,376	19,447	19,458	23,825	23,832	23,594	23,587	23,622	23,593	23,626	23,546	23,775	23,665	23,626			23,532	19,485	19,46	19,459
		16140	699,69																										709,38	699
		16200	699,32															8,87	0					-1,1	-1,5	-0,22	-0,06	-0,55	709,38	699	128,32
		16224		4,393	19,451	19,46	23,851	23,846	23,602	23,614	23,64	23,631	23,644	23,705	23,806	23,646	23,661					19,458	19,464
		16260	698,94																										709,38	699
		16320	698,42	4,435	19,452	19,462	23,887	23,898	23,674	23,652	23,645	23,682	23,647	23,714	23,843	23,683	23,693			23,622	19,484	19,46	19,466						709,38	699
		16380	699,18																										709,38	699
		16416		4,468	19,454	19,462	23,928	23,924	23,676	23,672	23,73	23,707	23,737	23,804	23,879	23,743	23,743					19,458	19,463
		16440	698,4																										709,38	699
		16500	698,26															8,87											709,38	699
		16512		4,500	19,453	19,461	23,961	23,954	23,679	23,692	23,726	23,754	23,755	23,795	23,914	23,749	23,758			23,744	19,485	19,457	19,466
		16560	698,02																										709,38	699
		16608		4,532	19,458	19,462	23,984	24,001	23,707	23,719	23,791	23,806	23,77	23,882	23,948	23,804	23,803					19,458	19,462
		16620	698,05																										709,38	699
		16680	698,72																										709,91	699
		16704		4,574	19,451	19,462	24,028	24,033	23,77	23,754	23,819	23,865	23,85	23,867	23,981	23,812	23,840			23,779	19,487	19,455	19,461
		16740	698,94																										709,91	699
		16800	698,25	4,608	19,452	19,461	24,06	24,069	23,8	23,782	23,826	23,882	23,853	23,912	24,175	23,907	23,892	8,87	0			19,46	19,462	-1,07	-1,49	-0,2	-0,03	-0,52	709,91	699	128,11
		16860	698,4																										709,91	699
		16896		4,644	19,453	19,463	24,102	24,103	23,806	23,832	23,865	23,915	23,886	23,96	24,057	23,954	23,909			23,82	19,488	19,46	19,461
		16920	699,05																										709,91	699
		16980	699,11																										709,91	699
		16992		4,690	19,449	19,46	24,141	24,149	23,843	23,894	23,917	23,97	23,902	23,964	24,095	24,005	23,949					19,459	19,463
		17040	699,36																										709,91	699
		17088		4,729	19,451	19,46	24,182	24,187	23,935	23,957	23,966	24,013	23,936	24,017	24,128	24,054	24,001			23,871	19,491	19,462	19,464
		17100	698,54															8,86											709,91	699
		17160	699,37																										709,91	699
		17184		4,775	19,45	19,46	24,227	24,234	23,954	23,987	24,003	24,044	23,939	24,002	24,187	24,128	24,030					19,461	19,451
		17220	699,16																										709,91	699
		17280	699,29	4,806	19,453	19,46	24,26	24,265	24,017	24,021	24,057	24,047	23,957	24,126	24,215	24,151	24,074			23,924	19,486	19,46	19,465						709,91	699
		17340	698,27																										709,91	699
		17376		4,846	19,45	19,459	24,298	24,302	24,054	24,113	24,093	24,112	23,998	24,044	24,245	24,184	24,105					19,458	19,47
		17400	698,92															8,86	0					-1,08	-1,49	-0,21	-0,03	-0,53	709,91	699	128,2
		17460	697,87																										709,91	699
		17472		4,869	19,451	19,461	24,323	24,327	24,087	24,087	24,133	24,128	24,057	24,085	24,279	24,219	24,134			24,004	19,487	19,462	19,462
		17520	698,96																										710,27	699
		17568		4,919	19,45	19,462	24,375	24,376	24,125	24,108	24,124	24,17	24,126	24,124	24,316	24,222	24,164					19,459	19,471
		17580	699,31																										710,27	699
		17640	700,47																										710,27	699
		17664		4,948	19,449	19,463	24,404	24,405	24,146	24,185	24,202	24,19	24,165	24,187	24,351	24,222	24,206			24,105	19,494	19,459	19,471
		17700	699,98															8,85											710,27	699
		17760	699,85	4,981	19,452	19,457	24,435	24,435	24,177	24,2	24,231	24,194	24,142	24,205	24,387	24,263	24,225					19,46	19,457						709,75	699
		17820	700,06																										709,75	699
		17856		5,020	19,447	19,454	24,471	24,47	24,182	24,205	24,284	24,25	24,204	24,26	24,418	24,323	24,266			24,132	19,495	19,46	19,462
		17880	699,05																										709,22	699
		17940	698,84																										709,22	699
		17952		5,050	19,451	19,454	24,498	24,507	24,245	24,227	24,302	24,302	24,244	24,273	24,453	24,392	24,305					19,459	19,46
		18000	699,24															8,86	0					-1,14	-1,55	-0,25	-0,1	-0,59	709,22	699	128,05
		18048		5,092	19,446	19,456	24,54	24,547	24,289	24,293	24,333	24,352	24,236	24,303	24,489	24,424	24,340			24,232	19,499	19,459	19,464
		18060	699,39																										709,22	699
		18120	699,37																										709,22	699
		18144		5,128	19,447	19,451	24,574	24,58	24,315	24,34	24,38	24,406	24,274	24,32	24,527	24,461	24,378					19,462	19,461
		18180	699,26																										709,22	699
		18240	698,56	5,175	19,449	19,453	24,623	24,63	24,363	24,372	24,422	24,443	24,328	24,365	24,566	24,493	24,419			24,287	19,497	19,459	19,461						709,22	699
		18300	698,98															8,85											709,22	699
		18336		5,210	19,448	19,456	24,661	24,663	24,455	24,52	24,444	24,431	24,378	24,375	24,598	24,538	24,467					19,458	19,461
		18360	699,72																										709,22	699
		18420	699,67																										709,22	699
		18432		5,214	19,448	19,458	24,67	24,663	24,44	24,429	24,45	24,434	24,426	24,392	24,628	24,587	24,473			24,348	19,503	19,461	19,46
		18480	697,73																										709,22	699
		18528		5,289	19,445	19,455	24,734	24,744	24,503	24,469	24,519	24,556	24,46	24,448	24,669	24,607	24,529					19,458	19,464
		18540	698,17																										709,22	699
		18600	697,99															8,85	0					-1,15	-1,55	-0,25	-0,11	-0,6	709,64	699	127,84
		18624		5,311	19,447	19,457	24,758	24,768	24,551	24,502	24,544	24,562	24,528	24,483	24,707	24,568	24,556			24,471	19,497	19,458	19,462
		18660	698,69																										709,64	699
		18720	697,59	5,326	19,448	19,455	24,774	24,78	24,541	24,543	24,577	24,557	24,586	24,555	24,74	24,525	24,578					19,458	19,459						709,64	699
		18780	698,32																										709,64	699
		18816		5,373	19,446	19,456	24,821	24,827	24,567	24,581	24,6	24,633	24,577	24,682	24,767	24,609	24,627			24,532	19,493	19,46	19,463
		18840	697,75																										710,12	699
		18900	698,4															8,85											710,12	699
		18912		5,397	19,447	19,458	24,853	24,846	24,569	24,596	24,642	24,634	24,629	24,723	24,803	24,652	24,656					19,464	19,461
		18960	698,58																										710,59	699
		19008		5,429	19,445	19,457	24,882	24,879	24,608	24,602	24,642	24,708	24,662	24,743	24,833	24,742	24,692			24,606	19,494	19,459	19,461
		19020	698,4																										710,59	699
		19080	699,31																										710,59	699
		19104		5,469	19,448	19,46	24,917	24,929	24,648	24,631	24,673	24,762	24,694	24,775	24,87	24,787	24,730					19,458	19,456
		19140	699,57																										710,59	699
		19200	699,09	5,517	19,444	19,455	24,967	24,966	24,692	24,752	24,738	24,792	24,7	24,736	24,902	24,808	24,765	8,84	0	24,677	19,494	19,453	19,462	-1,11	-1,53	-0,23	-0,08	-0,58	710,59	699	127,73
		19260	699,12																										710,59	699
		19296		5,555	19,441	19,461	25,006	25,006	24,778	24,77	24,797	24,812	24,757	24,76	24,945	24,855	24,809					19,457	19,46
		19320	699,28																										710,59	699
		19380	699,84																										710,59	699
		19392		5,575	19,447	19,453	25,027	25,022	24,774	24,785	24,791	24,817	24,742	24,828	24,978	24,9	24,827			24,745	19,495	19,465	19,46
		19440	699,8																										710,59	699
		19488		5,615	19,448	19,458	25,058	25,078	24,836	24,833	24,856	24,882	24,766	24,857	25,01	24,949	24,874					19,461	19,461
		19500	700,83															8,84											710,59	699
		19560	698,62																										709,91	699
		19584		5,664	19,447	19,457	25,114	25,119	24,89	24,892	24,92	24,926	24,814	24,874	25,05	24,993	24,920			24,789	19,493	19,466	19,465
		19620	699,61																										709,91	699
		19680	699,24	5,693	19,448	19,458	25,14	25,153	24,917	24,964	24,929	24,947	24,884	24,884	25,089	25,02	24,954					19,46	19,463						709,91	699
		19740	698,37																										709,91	699
		19776		5,733	19,449	19,457	25,182	25,191	24,936	24,969	24,989	24,982	24,903	24,92	25,124	25,056	24,985			24,851	19,497	19,463	19,466
		19800	698,62															8,83	0					-1,11	-1,52	-0,23	-0,06	-0,56	709,91	699	128,08
		19860	698,69																										709,91	699
		19872		5,765	19,448	19,455	25,213	25,22	25,014	25,012	25,016	25,004	24,934	25	25,161	25,1	25,030					19,463	19,465
		19920	698,76																										709,91	699
		19968		5,785	19,442	19,457	25,232	25,237	25,007	25,054	25,041	25,005	24,965	25,044	25,189	25,14	25,056			24,886	19,497	19,461	19,463
		19980	698,73																										709,91	699
		20040	699,17																										709,91	699
		20064		5,822	19,448	19,457	25,274	25,275	25,024	25,059	25,074	25,056	24,996	25,052	25,223	25,169	25,082					19,459	19,465
		20100	700,17															8,83											709,91	699
		20160	699,17	5,855	19,445	19,457	25,305	25,307	25,094	25,078	25,091	25,091	25,034	25,127	25,256	25,189	25,120			24,998	19,494	19,46	19,464						709,91	699
		20220	699,42																										709,91	699
		20256		5,889	19,453	19,457	25,338	25,35	25,111	25,107	25,119	25,172	25,058	25,165	25,288	25,204	25,153					19,461	19,464
		20280	698,37																										709,91	699
		20340	698,57																										709,91	699
		20352		5,932	19,447	19,458	25,383	25,386	25,135	25,155	25,193	25,185	25,086	25,143	25,324	25,244	25,183			25,027	19,501	19,458	19,465
		20400	698,15															8,83	0					-1,11	-1,52	-0,23	-0,07	-0,57	709,91	699	127,71
		20448		5,968	19,447	19,457	25,419	25,421	25,139	25,158	25,204	25,237	25,128	25,215	25,361	25,258	25,212					19,466	19,459
		20460	698,84																										709,91	699
		20520	698,35																										709,91	699
		20544		5,996	19,448	19,451	25,442	25,449	25,157	25,201	25,244	25,26	25,159	25,232	25,394	25,278	25,241			25,176	19,501	19,46	19,464
		20580	698,21																										709,91	699
		20640	698,95	6,039	19,447	19,457	25,482	25,499	25,214	25,213	25,273	25,289	25,198	25,232	25,43	25,357	25,276					19,461	19,465						710,27	699
		20700	699,04															8,83											710,27	699
		20736		6,068	19,447	19,458	25,526	25,515	25,29	25,231	25,323	25,319	25,224	25,272	25,462	25,394	25,314			25,235	19,499	19,461	19,463
		20760	700,37																										710,27	699
		20820	700,65																										710,27	699
		20832		6,106	19,449	19,46	25,558	25,564	25,321	25,326	25,362	25,377	25,298	25,326	25,497	25,439	25,368					19,457	19,463
		20880	700,32																										709,49	699
		20928		6,140	19,449	19,457	25,591	25,595	25,334	25,329	25,344	25,398	25,315	25,33	25,529	25,468	25,381			25,283	19,497	19,463	19,463
		20940	699,46																										709,49	699
		21000	698,81															8,83	0					-1,14	-1,54	-0,25	-0,1	-0,59	709,07	699	127,93
		21024		6,168	19,449	19,461	25,621	25,626	25,358	25,372	25,429	25,421	25,35	25,362	25,566	25,512	25,421					19,462	19,464
		21060	698,29																										709,07	699
		21120	699,37	6,200	19,45	19,459	25,653	25,656	25,435	25,428	25,454	25,448	25,383	25,396	25,602	25,545	25,461			25,348	19,498	19,461	19,463						709,07	699
		21180	697,21																										709,07	699
		21216		6,232	19,449	19,459	25,683	25,69	25,45	25,466	25,497	25,48	25,435	25,407	25,64	25,583	25,495					19,461	19,464
		21240	698																										709,43	699
		21300	697,84															8,82											709,43	699
		21312		6,263	19,45	19,458	25,717	25,717	25,507	25,514	25,499	25,489	25,447	25,439	25,669	25,623	25,523			25,402	19,498	19,461	19,462
		21360	697,86																										710,01	699
		21408		6,303	19,451	19,46	25,76	25,758	25,556	25,545	25,553	25,545	25,539	25,478	25,701	25,65	25,571					19,46	19,467
		21420	698,67																										710,01	699
		21480	698,56																										710,01	699
		21504		6,336	19,448	19,46	25,784	25,796	25,567	25,575	25,592	25,599	25,537	25,518	25,732	25,671	25,599			25,458	19,502	19,46	19,465
		21540	699,06																										710,01	699
		21600	699,35	6,365	19,45	19,459	25,821	25,817	25,612	25,613	25,612	25,62	25,628	25,53	25,766	25,68	25,633	8,82	0			19,46	19,463	-1,12	-1,53	-0,24	-0,08	-0,58	710,01	699	128,36
		21660	699,02																										710,01	699
		21696		6,395	19,449	19,458	25,85	25,847	25,619	25,609	25,615	25,645	25,622	25,665	25,798	25,645	25,652			25,525	19,503	19,462	19,465
		21720	699,77																										710,01	699
		21780	698,59																										710,01	699
		21792		6,443	19,448	19,457	25,89	25,902	25,662	25,657	25,687	25,693	25,644	25,728	25,831	25,749	25,706					19,466	19,463
		21840	698,15																										710,01	699
		21888		6,469	19,451	19,459	25,921	25,926	25,683	25,689	25,725	25,718	25,668	25,78	25,87	25,725	25,732			25,595	19,505	19,463	19,465
		21900	701,59															8,82											710,01	699
		21960	699,58																										710,01	699
		21984		6,494	19,45	19,461	25,941	25,957	25,693	25,706	25,743	25,759	25,687	25,804	25,897	25,784	25,759					19,461	19,466
		22020	699,71																										710,01	699
		22080	699,32	6,542	19,452	19,459	25,997	25,998	25,713	25,717	25,808	25,795	25,723	25,87	25,93	25,802	25,795			25,73	19,502	19,463	19,465						710,01	699
		22140	698,93																										710,01	699
		22176		6,564	19,451	19,46	26,018	26,022	25,761	25,753	25,804	25,849	25,829	25,864	25,956	25,816	25,829					19,463	19,463
		22200	698,99															8,81	0					-1,14	-1,55	-0,25	-0,1	-0,6	710,01	699	128,6
		22260	698,12																										710,01	699
		22272		6,600	19,454	19,457	26,058	26,054	25,799	25,794	25,856	25,849	25,859	25,878	26,007	25,862	25,863			25,814	19,508	19,465	19,465
		22320	698,48																										710,01	699
		22368		6,631	19,45	19,458	26,083	26,087	25,804	25,816	25,852	25,898	25,893	25,944	26,027	25,886	25,890					19,461	19,467
		22380	698,09																										710,01	699
		22440	698,27																										710,01	699
		22464		6,658	19,45	19,458	26,119	26,105	25,828	25,841	25,883	25,947	25,911	25,966	26,06	25,936	25,921			25,885	19,507	19,464	19,467
		22500	698,05															8,81											710,01	699
		22560	699,21	6,696	19,446	19,455	26,148	26,146	25,874	25,873	25,937	25,953	25,952	26,03	26,178	25,962	25,970					19,464	19,468						710,43	699
		22620	699,34																										710,43	699
		22656		6,728	19,448	19,464	26,186	26,183	25,907	25,914	25,98	26,003	26,075	26,012	26,181	25,98	26,006			25,941	19,51	19,463	19,467
		22680	699,33																										710,43	699
		22740	698,7																										710,43	699
		22752		6,768	19,449	19,457	26,223	26,219	25,945	25,953	26,014	26,043	26,019	26,022	26,189	25,978	26,020					19,462	19,464
		22800	700,68															8,80	0					-1,12	-1,54	-0,24	-0,09	-0,58	710,43	699	128,1
		22848		6,788	19,45	19,458	26,242	26,241	25,978	25,973	26,051	26,052	26,019	26,131	26,206	26,045	26,057			25,979	19,512	19,461	19,463
		22860	699,36																										710,43	699
		22920	698,18																										710,06	699
		22944		6,823	19,448	19,457	26,272	26,28	25,997	26,011	26,086	26,09	26,047	26,142	26,23	26,153	26,094					19,463	19,467
		22980	697,96																										710,06	699
		23040	697,81	6,864	19,451	19,463	26,32	26,322	26,036	26,08	26,114	26,146	26,091	26,165	26,254	26,188	26,134			26,056	19,515	19,462	19,463						710,48	699
		23100	697,21															8,81											710,48	699
		23136		6,887	19,452	19,462	26,343	26,346	26,083	26,072	26,099	26,172	26,097	26,19	26,287	26,222	26,153					19,459	19,462
		23160	697,48																										711,22	699
		23220	698,28																										711,22	699
		23232		6,929	19,451	19,458	26,381	26,387	26,134	26,118	26,179	26,187	26,131	26,174	26,316	26,256	26,187			26,125	19,511	19,462	19,461
		23280	699,32																										711,74	699
		23328		6,961	19,45	19,461	26,414	26,419	26,172	26,21	26,202	26,241	26,149	26,239	26,354	26,287	26,232					19,461	19,462
		23340	698,58																										711,74	699
		23400	698,15															8,80	0					-1,12	-1,53	-0,24	-0,08	-0,58	711,74	699	128,84
		23424		7,001	19,451	19,461	26,453	26,461	26,244	26,249	26,276	26,248	26,187	26,248	26,384	26,328	26,271			26,151	19,507	19,462	19,463
		23460	698,67																										711,74	699
		23520	698,91	7,034	19,45	19,461	26,489	26,49	26,257	26,348	26,275	26,298	26,189	26,281	26,427	26,358	26,304					19,461	19,463						711,74	699
		23580	699,41																										711,74	699
		23616		7,064	19,453	19,462	26,52	26,523	26,296	26,342	26,31	26,328	26,257	26,321	26,459	26,395	26,339			26,171	19,508	19,46	19,462
		23640	698,86																										711,74	699
		23700	699,85															8,79											711,74	699
		23712		7,096	19,45	19,46	26,546	26,557	26,308	26,319	26,366	26,313	26,285	26,315	26,491	26,435	26,354					19,461	19,466
		23760	699,93																										711,74	699
		23808		7,122	19,453	19,46	26,576	26,581	26,315	26,358	26,375	26,4	26,365	26,293	26,52	26,482	26,388			26,228	19,507	19,461	19,462
		23820	699,15																										711,74	699
		23880	698,48																										711,74	699
		23904		7,146	19,452	19,46	26,609	26,595	26,34	26,377	26,428	26,407	26,352	26,314	26,554	26,505	26,410					19,457	19,462
		23940	698,55																										711,74	699
		24000	698,23	7,203	19,452	19,461	26,659	26,66	26,429	26,473	26,467	26,472	26,384	26,351	26,589	26,541	26,463	8,80	0	26,297	19,509	19,462	19,466	-1,07	-1,49	-0,21	-0,04	-0,53	711,74	699	128,2
		24060	698,78																										711,74	699
		24096		7,234	19,451	19,462	26,689	26,692	26,47	26,488	26,518	26,491	26,416	26,383	26,623	26,565	26,494					19,46	19,464
		24120	700,3																										711,74	699
		24180	700,22																										711,74	699
		24192		7,266	19,451	19,461	26,717	26,727	26,511	26,53	26,515	26,534	26,465	26,431	26,654	26,607	26,531			26,357	19,51	19,464	19,464
		24240	699,68																										711,17	699
		24288		7,277	19,453	19,461	26,729	26,739	26,511	26,508	26,527	26,521	26,497	26,465	26,689	26,599	26,540					19,466	19,464
		24300	698,43															8,79											711,17	699
		24360	698,39																										711,17	699
		24384		7,311	19,448	19,461	26,76	26,771	26,547	26,518	26,534	26,553	26,569	26,5	26,713	26,642	26,572			26,453	19,508	19,462	19,463
		24420	697,58																										711,17	699
		24480	698,78	7,349	19,453	19,462	26,811	26,803	26,591	26,602	26,614	26,594	26,586	26,54	26,747	26,695	26,621					19,464	19,465						711,69	699
		24540	698,24																										711,69	699
		24576		7,383	19,455	19,46	26,838	26,843	26,662	26,623	26,614	26,638	26,659	26,567	26,777	26,713	26,657			26,549	19,51	19,466	19,465
		24600	698,94															8,79	0					-1,18	-1,59	-0,28	-0,13	-0,63	711,69	699	127,91
		24660	699,35																										711,69	699
		24672		7,410	19,45	19,46	26,863	26,868	26,642	26,635	26,657	26,669	26,696	26,616	26,803	26,693	26,676					19,467	19,468
		24720	698,35																										711,69	699
		24768		7,441	19,451	19,461	26,894	26,9	26,662	26,646	26,69	26,703	26,712	26,671	26,838	26,739	26,708			26,614	19,512	19,468	19,466
		24780	698,72																										711,69	699
		24840	699,42																										711,69	699
		24864		7,479	19,451	19,461	26,931	26,939	26,684	26,685	26,751	26,726	26,716	26,809	26,87	26,749	26,749					19,462	19,469
		24900	700,3															8,78											711,69	699
		24960	700,17	7,499	19,452	19,458	26,959	26,949	26,709	26,707	26,758	26,762	26,721	26,803	26,898	26,754	26,764			26,711	19,515	19,466	19,465						711,27	699
		25020	700,3																										711,27	699
		25056		7,540	19,448	19,459	26,989	26,998	26,748	26,759	26,786	26,812	26,752	26,849	26,931	26,799	26,804					19,465	19,469
		25080	699,09																										710,64	699
		25140	697,94																										710,64	699
		25152		7,569	19,45	19,459	27,024	27,023	26,762	26,809	26,828	26,838	26,798	26,871	26,962	26,857	26,841			26,774	19,521	19,464	19,468
		25200	698,18															8,79	0					-1,07	-1,48	-0,2	-0,04	-0,53	710,64	699	127,83
		25248		7,595	19,452	19,457	27,056	27,043	26,775	26,791	26,851	26,846	26,822	26,889	26,995	26,86	26,854					19,467	19,466
		25260	698,43																										710,64	699
		25320	698,43																										711,01	699
		25344		7,634	19,449	19,458	27,089	27,086	26,82	26,854	26,896	26,913	26,901	26,937	27,023	26,872	26,902			26,828	19,522	19,462	19,465
		25380	699,67																										711,01	699
		25440	699,15	7,655	19,449	19,46	27,108	27,111	26,836	26,861	26,9	26,943	26,933	26,965	27,053	26,936	26,928					19,462	19,464						711,01	699
		25500	698,5															8,77											711,01	699
		25536		7,680	19,45	19,458	27,133	27,136	26,855	26,884	26,942	26,934	26,967	27,013	27,086	26,956	26,955			26,882	19,517	19,462	19,464
		25560	698,31																										711,01	699
		25620	699,27																										711,01	699
		25632		7,721	19,45	19,46	27,17	27,183	26,904	26,923	26,967	26,989	26,961	27,031	27,113	27,017	26,988					19,462	19,464
		25680	699																										711,01	699
		25728		7,753	19,452	19,459	27,207	27,211	26,965	26,955	27,013	27,033	27,003	27,044	27,147	27,044	27,025			26,939	19,514	19,46	19,464
		25740	699,27																										711,01	699
		25800	698,87															8,77	0					-1,15	-1,56	-0,26	-0,11	-0,61	711,01	699	127,5
		25824		7,796	19,45	19,462	27,249	27,254	26,989	26,985	27,043	27,065	27,022	27,085	27,174	27,084	27,056					19,462	19,463
		25860	698,53																										711,01	699
		25920	699,42	7,811	19,453	19,464	27,264	27,274	27,004	27,011	27,075	27,102	27,04	27,102	27,212	27,149	27,087			26,986	19,511	19,46	19,464						711,01	699
		25980	699,65																										711,01	699
		26016		7,849	19,452	19,462	27,304	27,308	27,021	27,062	27,113	27,137	27,071	27,139	27,24	27,175	27,120					19,462	19,464
		26040	699,56																										711,01	699
		26100	700,13															8,77											711,01	699
		26112		7,893	19,451	19,464	27,346	27,354	27,067	27,118	27,138	27,185	27,087	27,111	27,276	27,214	27,150			27,055	19,511	19,457	19,462
		26160	698,98																										710,59	699
		26208		7,921	19,452	19,463	27,382	27,375	27,2	27,146	27,196	27,172	27,115	27,144	27,312	27,249	27,192					19,46	19,464
		26220	697,78																										710,59	699
		26280	696,96																										710,96	699
		26304		7,950	19,455	19,464	27,409	27,411	27,186	27,198	27,181	27,236	27,15	27,215	27,347	27,284	27,225			27,094	19,513	19,461	19,464
		26340	698,26																										710,96	699
		26400	698,9	7,977	19,454	19,463	27,43	27,441	27,237	27,319	27,236	27,25	27,166	27,222	27,376	27,317	27,265	8,77	0			19,461	19,464	-1,14	-1,54	-0,25	-0,1	-0,59	711,48	699	127,77
		26460	699,83																										711,48	699
		26496		8,014	19,453	19,464	27,468	27,476	27,258	27,317	27,273	27,304	27,19	27,228	27,406	27,355	27,291			27,166	19,52	19,464	19,462
		26520	699,42																										711,48	699
		26580	699,09																										711,48	699
		26592		8,037	19,455	19,465	27,498	27,496	27,269	27,273	27,323	27,279	27,241	27,255	27,435	27,382	27,307					19,467	19,465
		26640	699,92																										711,48	699
		26688		8,067	19,454	19,467	27,53	27,525	27,312	27,3	27,326	27,317	27,257	27,272	27,464	27,419	27,333			27,202	19,509	19,461	19,463
		26700	700															8,77											711,48	699
		26760	699																										710,96	699
		26784		8,111	19,455	19,464	27,568	27,573	27,37	27,338	27,356	27,362	27,311	27,291	27,498	27,442	27,371					19,463	19,457
		26820	698,57																										710,96	699
		26880	698,38	8,129	19,454	19,468	27,589	27,59	27,379	27,386	27,383	27,376	27,363	27,349	27,527	27,438	27,400			27,251	19,511	19,461	19,464						710,96	699
		26940	699,05																										710,96	699
		26976		8,165	19,455	19,464	27,619	27,631	27,419	27,425	27,421	27,391	27,443	27,372	27,556	27,491	27,440					19,461	19,468
		27000	698,32															8,77	0					-1,1	-1,52	-0,22	-0,06	-0,55	710,96	699	127,7
		27060	698,56																										710,96	699
		27072		8,180	19,454	19,461	27,631	27,644	27,429	27,427	27,435	27,44	27,47	27,405	27,575	27,497	27,460			27,348	19,518	19,461	19,469
		27120	698,94																										710,96	699
		27168		8,216	19,456	19,465	27,67	27,682	27,467	27,457	27,45	27,498	27,463	27,449	27,614	27,54	27,492					19,461	19,466
		27180	698,5																										710,96	699
		27240	697,96																										710,96	699
		27264		8,260	19,454	19,461	27,716	27,718	27,502	27,493	27,535	27,517	27,481	27,48	27,648	27,574	27,529			27,422	19,524	19,463	19,466
		27300	698															8,76											710,96	699
		27360	697,69	8,288	19,449	19,462	27,741	27,745	27,5	27,506	27,56	27,532	27,496	27,555	27,677	27,607	27,554					19,463	19,467						711,53	699
		27420	699,2																										711,53	699
		27456		8,315	19,454	19,457	27,768	27,773	27,51	27,527	27,586	27,587	27,506	27,567	27,706	27,657	27,581			27,493	19,522	19,463	19,467
		27480	698,37																										711,53	699
		27540	699,41																										711,53	699
		27552		8,346	19,452	19,46	27,809	27,795	27,533	27,57	27,638	27,607	27,532	27,58	27,735	27,684	27,610					19,458	19,465
		27600	698,96															8,76	0					-1,08	-1,48	-0,2	-0,03	-0,53	711,53	699	128,1
		27648		8,368	19,454	19,461	27,823	27,827	27,594	27,599	27,644	27,648	27,58	27,62	27,766	27,712	27,645			27,542	19,516	19,466	19,466
		27660	699,7																										711,53	699
		27720	699,83																										711,53	699
		27744		8,403	19,456	19,462	27,859	27,865	27,643	27,623	27,666	27,654	27,606	27,635	27,8	27,742	27,671					19,464	19,47
		27780	701,01																										711,53	699
		27840	701,37	8,443	19,452	19,46	27,897	27,902	27,677	27,734	27,723	27,73	27,624	27,647	27,833	27,77	27,717			27,6	19,521	19,464	19,464						711,01	699
		27900	700,39															8,75											711,01	699
		27936		8,466	19,452	19,461	27,918	27,928	27,709	27,72	27,715	27,738	27,667	27,692	27,863	27,809	27,739					19,462	19,465
		27960	698,65																										710,17	699
		28020	699,47																										710,17	699
		28032		8,484	19,452	19,467	27,943	27,944	27,71	27,726	27,757	27,725	27,758	27,712	27,888	27,84	27,765			27,658	19,522	19,464	19,466
		28080	699,9																										710,17	699
		28128		8,537	19,452	19,463	27,997	27,993	27,738	27,777	27,794	27,782	27,778	27,76	27,918	27,837	27,798					19,467	19,466
		28140	698,75																										710,17	699
		28200	698,22															8,76	0					-1,11	-1,52	-0,23	-0,07	-0,57	710,17	699	128,34
		28224		8,559	19,453	19,459	28,007	28,022	27,819	27,782	27,797	27,822	27,79	27,791	27,95	27,86	27,826			27,715	19,524	19,464	19,466
		28260	697,91																										710,17	699
		28320	698,2	8,595	19,451	19,464	28,051	28,053	27,84	27,849	27,876	27,849	27,816	27,898	27,976	27,858	27,870					19,463	19,465						710,64	699
		28380	699,38																										710,64	699
		28416		8,611	19,45	19,458	28,057	28,072	27,846	27,841	27,853	27,871	27,829	27,935	28,004	27,86	27,880			27,832	19,516	19,464	19,467
		28440	698,59																										710,64	699
		28500	698,2															8,75											710,64	699
		28512		8,630	19,449	19,459	28,092	28,076	27,852	27,866	27,898	27,931	27,88	27,939	28,032	27,93	27,916					19,463	19,467
		28560	698,6																										710,64	699
		28608		8,671	19,448	19,458	28,128	28,12	27,863	27,876	27,914	27,956	27,895	27,974	28,198	27,988	27,958			27,87	19,518	19,464	19,466
		28620	698,12																										710,64	699
		28680	698,29																										711,01	699
		28704		8,693	19,452	19,461	28,146	28,154	27,884	27,937	27,972	27,992	27,944	27,989	28,193	28,18	28,011					19,466	19,466
		28740	697,68																										711,01	699
		28800	698,97	8,734	19,452	19,455	28,183	28,193	27,917	27,968	27,994	28,039	27,936	28,034	28,114	28,064	28,008	8,74	0	27,931	19,513	19,463	19,468	-1,15	-1,55	-0,26	-0,11	-0,6	711,53	699	128,52
		28860	699,1																										711,53	699
		28896		8,762	19,452	19,46	28,213	28,223	27,985	28,008	28,024	28,063	27,969	28,015	28,199	28,152	28,052					19,466	19,466
		28920	698,59																										711,53	699
		28980	699,04																										711,53	699
		28992		8,801	19,449	19,46	28,259	28,252	28,019	28,052	28,067	28,077	28,023	28,031	28,184	28,158	28,076			27,985	19,518	19,463	19,469
		29040	699,19																										711,53	699
		29088		8,829	19,45	19,461	28,281	28,288	28,024	28,164	28,091	28,116	28,025	28,145	28,232	28,169	28,121					19,463	19,466
		29100	699,4															8,74											711,53	699
		29160	698,65																										711,53	699
		29184		8,857	19,451	19,462	28,312	28,314	28,069	28,159	28,137	28,132	28,05	28,079	28,252	28,194	28,134			27,985	19,513	19,462	19,466
		29220	698,97																										711,53	699
		29280	699,07	8,887	19,453	19,465	28,343	28,349	28,092	28,116	28,136	28,158	28,098	28,151	28,279	28,216	28,156					19,464	19,465						711,53	699
		29340	697,73																										711,53	699
		29376		8,900	19,453	19,461	28,357	28,356	28,127	28,136	28,176	28,175	28,124	28,152	28,304	28,251	28,181			28,045	19,517	19,466	19,466
		29400	698,29															8,74	0					-1,12	-1,52	-0,23	-0,07	-0,57	711,9	699	128,69
		29460	698,86																										711,9	699
		29472		8,940	19,453	19,462	28,395	28,4	28,158	28,197	28,209	28,231	28,142	28,17	28,333	28,281	28,215					19,464	19,466
		29520	698,87																										711,9	699
		29568		8,963	19,453	19,46	28,416	28,423	28,185	28,192	28,223	28,225	28,165	28,182	28,36	28,31	28,230			28,113	19,517	19,464	19,467
		29580	699,04																										711,9	699
		29640	700,32																										711,9	699
		29664		8,993	19,452	19,461	28,447	28,452	28,246	28,23	28,258	28,268	28,212	28,213	28,387	28,35	28,270					19,465	19,467
		29700	700,16															8,74											711,9	699
		29760	699,32	9,035	19,452	19,462	28,491	28,492	28,28	28,267	28,286	28,297	28,263	28,248	28,421	28,294	28,294			28,162	19,514	19,464	19,467						711,32	699
		29820	699,58																										711,32	699
		29856		9,059	19,453	19,464	28,514	28,521	28,299	28,307	28,342	28,323	28,263	28,357	28,448	28,327	28,333					19,464	19,465
		29880	698,71																										711,32	699
		29940	699,29																										711,32	699
		29952		9,080	19,452	19,461	28,541	28,533	28,32	28,305	28,348	28,358	28,281	28,376	28,476	28,371	28,354			28,279	19,519	19,465	19,467
		30000	699,39															8,73	0					-1,15	-1,56	-0,25	-0,11	-0,61	711,32	699	128,37
		30048		9,108	19,454	19,461	28,56	28,571	28,334	28,369	28,374	28,388	28,317	28,352	28,501	28,447	28,385					19,465	19,465
		30060	698,89																										711,32	699
		30120	698,61																										711,32	699
		30144		9,134	19,454	19,461	28,589	28,594	28,354	28,366	28,411	28,441	28,381	28,377	28,531	28,485	28,418			28,328	19,521	19,462	19,47
		30180	699,33																										711,32	699
		30240	698,12	9,176	19,453	19,462	28,63	28,637	28,415	28,494	28,443	28,469	28,395	28,39	28,564	28,506	28,460					19,463	19,465						711,32	699
		30300	698,44															8,73											711,32	699
		30336		9,205	19,454	19,463	28,666	28,66	28,522	28,496	28,488	28,481	28,393	28,412	28,597	28,514	28,488			28,336	19,513	19,464	19,467
		30360	698,88																										711,69	699
		30420	699,58																										711,69	699
		30432		9,228	19,454	19,464	28,683	28,691	28,486	28,5	28,517	28,498	28,415	28,463	28,627	28,569	28,509					19,463	19,469
		30480	698,64																										711,69	699
		30528		9,262	19,455	19,464	28,716	28,727	28,485	28,563	28,54	28,56	28,428	28,493	28,652	28,606	28,541			28,416	19,508	19,465	19,462
		30540	698,52																										711,69	699
		30600	698,39															8,73	0					-1,11	-1,53	-0,23	-0,07	-0,57	711,69	699	128,23
		30624		9,293	19,454	19,463	28,752	28,752	28,534	28,528	28,581	28,551	28,456	28,574	28,682	28,631	28,567					19,465	19,468
		30660	699,18																										711,69	699
		30720	699,08	9,318	19,456	19,463	28,777	28,778	28,539	28,563	28,582	28,602	28,486	28,581	28,714	28,655	28,590			28,482	19,515	19,463	19,466						711,69	699
		30780	699,65																										711,69	699
		30816		9,347	19,456	19,461	28,805	28,807	28,601	28,597	28,613	28,639	28,53	28,573	28,738	28,688	28,622					19,463	19,468
		30840	699,86																										711,69	699
		30900	699,32															8,72											711,69	699
		30912		9,367	19,457	19,468	28,827	28,833	28,628	28,639	28,65	28,652	28,567	28,62	28,769	28,733	28,657			28,508	19,52	19,464	19,466
		30960	699,57																										711,69	699
		31008		9,415	19,455	19,465	28,87	28,879	28,686	28,704	28,676	28,685	28,667	28,596	28,795	28,747	28,695					19,463	19,464
		31020	699,76																										711,69	699
		31080	700,31																										711,32	699
		31104		9,437	19,453	19,462	28,892	28,896	28,669	28,688	28,711	28,681	28,671	28,635	28,828	28,753	28,704			28,568	19,521	19,457	19,468
		31140	699,5																										711,32	699
		31200	698,75	9,444	19,454	19,464	28,904	28,902	28,692	28,681	28,684	28,71	28,704	28,675	28,849	28,804	28,725	8,72	0			19,462	19,467	-1,08	-1,49	-0,21	-0,04	-0,54	710,9	699	128,19
		31260	699,15																										710,9	699
		31296		9,492	19,454	19,465	28,946	28,957	28,728	28,724	28,765	28,761	28,702	28,696	28,876	28,829	28,760			28,657	19,517	19,464	19,466
		31320	699,97																										710,9	699
		31380	698,38																										710,9	699
		31392		9,522	19,459	19,457	28,972	28,988	28,771	28,779	28,791	28,817	28,737	28,727	28,903	28,818	28,793					19,462	19,467
		31440	697,56																										710,9	699
		31488		9,544	19,455	19,464	28,999	29,009	28,811	28,797	28,824	28,817	28,758	28,75	28,933	28,844	28,817			28,765	19,517	19,468	19,462
		31500	698,06															8,71											710,9	699
		31560	699,63																										711,38	699
		31584		9,575	19,454	19,466	29,035	29,034	28,819	28,808	28,843	28,854	28,774	28,804	28,961	28,899	28,845					19,465	19,464
		31620	699,81																										711,38	699
		31680	699,46	9,609	19,453	19,463	29,066	29,067	28,828	28,868	28,865	28,894	28,801	28,818	28,991	28,933	28,875			28,764	19,517	19,463	19,466						710,9	699
		31740	699,42																										710,9	699
		31776		9,636	19,453	19,466	29,091	29,1	28,837	28,927	28,923	28,926	28,827	28,839	29,018	28,964	28,908					19,466	19,466
		31800	700,33															8,72	0					-1,15	-1,54	-0,25	-0,09	-0,59	710,9	699	128,05
		31860	698,35																										710,9	699
		31872		9,671	19,455	19,464	29,128	29,133	28,956	28,922	28,97	28,938	28,864	28,852	29,049	29,013	28,946			28,846	19,525	19,462	19,466
		31920	698,55																										710,9	699
		31968		9,698	19,456	19,464	29,156	29,16	28,966	28,979	28,964	28,962	28,893	28,891	29,078	28,96	28,962					19,461	19,47
		31980	699,41																										710,9	699
		32040	698,44																										710,9	699
		32064		9,722	19,456	19,466	29,184	29,183	28,969	29,032	29,016	29,018	28,959	28,923	29,109	29,057	29,010			28,879	19,526	19,467	19,469
		32100	698,91															8,71											710,9	699
		32160	699,24	9,737	19,455	19,465	29,196	29,198	29,014	28,998	29,003	28,991	28,971	28,941	29,133	29,091	29,018					19,464	19,469						710,9	699
		32220	698,29																										710,9	699
		32256		9,769	19,456	19,466	29,221	29,24	29,023	29,039	29,032	29,003	29,018	28,983	29,164	29,07	29,042			28,959	19,521	19,468	19,47
		32280	697,96																										710,9	699
		32340	697,37																										710,9	699
		32352		9,799	19,453	19,463	29,25	29,263	29,081	29,061	29,048	29,071	29,064	29,005	29,191	29,043	29,070					19,466	19,466
		32400	697,68															8,71	0					-1,15	-1,55	-0,25	-0,11	-0,6	711,58	699	128,3
		32448		9,819	19,457	19,466	29,279	29,282	29,076	29,072	29,077	29,084	29,082	29,112	29,212	29,08	29,099			28,999	19,522	19,466	19,469
		32460	699,88																										711,58	699
		32520	698,81																										711,58	699
		32544		9,850	19,455	19,464	29,313	29,306	29,08	29,083	29,138	29,106	29,091	29,17	29,239	29,152	29,132					19,466	19,471
		32580	699,7																										711,58	699
		32640	699,72	9,867	19,453	19,466	29,323	29,329	29,085	29,107	29,151	29,151	29,131	29,168	29,268	29,139	29,150			29,073	19,524	19,466	19,464						711,58	699
		32700	699,71															8,71											711,58	699
		32736		9,902	19,457	19,465	29,362	29,365	29,109	29,126	29,176	29,176	29,166	29,219	29,289	29,162	29,178					19,468	19,469
		32760	699,52																										711,17	699
		32820	699,9																										711,17	699
		32832		9,935	19,453	19,465	29,393	29,396	29,141	29,162	29,214	29,209	29,168	29,245	29,312	29,233	29,210			29,116	19,524	19,465	19,466
		32880	699,38																										711,17	699
		32928		9,958	19,456	19,465	29,42	29,416	29,177	29,2	29,219	29,254	29,235	29,271	29,35	29,276	29,248					19,462	19,466
		32940	700,55																										711,17	699
		33000	700,19															8,69	0					-1,17	-1,59	-0,27	-0,13	-0,62	710,75	699	128,8
		33024		9,986	19,456	19,466	29,448	29,446	29,197	29,199	29,229	29,297	29,239	29,277	29,379	29,317	29,267			29,193	19,524	19,462	19,469
		33060	699,32																										710,75	699
		33120	699,47	10,025	19,457	19,467	29,485	29,488	29,241	29,276	29,25	29,32	29,248	29,289	29,401	29,348	29,297					19,467	19,467						710,75	699
		33180	699,77																										710,75	699
		33216		10,053	19,457	19,465	29,516	29,512	29,297	29,282	29,314	29,344	29,272	29,321	29,435	29,383	29,331			29,209	19,529	19,465	19,467
		33240	699,06																										710,75	699
		33300	698,42															8,70											710,75	699
		33312		10,072	19,453	19,465	29,533	29,53	29,327	29,311	29,347	29,361	29,292	29,355	29,464	29,381	29,355					19,464	19,466
		33360	698,1																										710,75	699
		33408		10,095	19,463	19,468	29,564	29,557	29,349	29,344	29,393	29,368	29,315	29,375	29,496	29,427	29,383			29,296	19,525	19,461	19,468
		33420	699,11																										710,75	699
		33480	698,92																										710,75	699
		33504		10,123	19,457	19,466	29,586	29,583	29,376	29,359	29,39	29,405	29,34	29,375	29,516	29,469	29,404					19,466	19,466
		33540	698,22																										710,75	699
		33600	698,93	10,149	19,459	19,469	29,611	29,615	29,413	29,403	29,434	29,435	29,356	29,394	29,541	29,49	29,433	8,70	0	29,332	19,524	19,465	19,467	-1,08	-1,49	-0,21	-0,04	-0,53	710,75	699	128,41
		33660	698,85																										710,75	699
		33696		10,178	19,46	19,474	29,645	29,646	29,439	29,446	29,457	29,471	29,378	29,425	29,572	29,524	29,464					19,466	19,471
		33720	699,19																										710,75	699
		33780	699,1																										710,75	699
		33792		10,210	19,459	19,468	29,673	29,673	29,478	29,522	29,495	29,512	29,401	29,436	29,599	29,551	29,499			29,37	19,524	19,466	19,468
		33840	698,53																										710,75	699
		33888		10,241	19,457	19,47	29,701	29,708	29,489	29,51	29,531	29,531	29,447	29,467	29,631	29,578	29,523					19,467	19,467
		33900	698,68															8,70											710,75	699
		33960	698,97																										710,75	699
		33984		10,266	19,458	19,461	29,724	29,727	29,522	29,536	29,556	29,564	29,476	29,469	29,656	29,619	29,550			29,424	19,532	19,466	19,469
		34020	698,24																										710,75	699
		34080	698,05	10,304	19,454	19,467	29,766	29,762	29,556	29,553	29,558	29,553	29,502	29,5	29,687	29,584	29,562					19,465	19,468						710,75	699
		34140	697,95																										710,75	699
		34176		10,323	19,454	19,465	29,783	29,782	29,57	29,575	29,591	29,596	29,534	29,59	29,709	29,57	29,592			29,48	19,534	19,468	19,462
		34200	697,75															8,69	0					-1,14	-1,54	-0,24	-0,08	-0,59	711,27	699	128,29
		34260	698,67																										711,27	699
		34272		10,338	19,459	19,466	29,796	29,805	29,599	29,607	29,605	29,596	29,567	29,614	29,735	29,681	29,626					19,465	19,47
		34320	698,67																										711,27	699
		34368		10,359	19,457	19,466	29,816	29,825	29,611	29,62	29,635	29,663	29,584	29,625	29,763	29,717	29,652			29,568	19,534	19,465	19,467
		34380	698,97																										711,27	699
		34440	699,27																										711,27	699
		34464		10,399	19,462	19,467	29,859	29,867	29,625	29,734	29,691	29,703	29,607	29,66	29,78	29,741	29,693					19,463	19,469
		34500	698,44															8,69											711,27	699
		34560	698,45	10,438	19,458	19,464	29,894	29,904	29,665	29,745	29,705	29,754	29,664	29,642	29,816	29,766	29,720			29,581	19,536	19,464	19,471						711,27	699
		34620	698,65																										711,27	699
		34656		10,459	19,457	19,465	29,922	29,917	29,71	29,714	29,739	29,73	29,673	29,693	29,843	29,783	29,736					19,465	19,469
		34680	698,64																										711,27	699
		34740	698,67																										711,27	699
		34752		10,489	19,457	19,463	29,946	29,953	29,714	29,762	29,752	29,758	29,713	29,694	29,873	29,831	29,762			29,618	19,532	19,464	19,469
		34800	698,68															8,68	0					-1,14	-1,54	-0,25	-0,09	-0,59	711,27	699	128,76
		34848		10,511	19,455	19,466	29,966	29,976	29,745	29,767	29,776	29,809	29,727	29,715	29,897	29,849	29,786					19,463	19,461
		34860	698,8																										711,27	699
		34920	699																										711,27	699
		34944		10,535	19,455	19,465	29,991	29,999	29,777	29,813	29,829	29,833	29,75	29,783	29,931	29,864	29,822			29,691	19,528	19,462	19,468
		34980	699,63																										711,27	699
		35040	699,84	10,569	19,454	19,465	30,023	30,033	29,82	29,825	29,852	29,818	29,759	29,796	29,953	29,888	29,839					19,462	19,468						711,27	699
		35100	699,95															8,68											711,27	699
		35136		10,583	19,454	19,465	30,044	30,041	29,831	29,899	29,854	29,873	29,786	29,841	29,984	29,929	29,875			29,755	19,535	19,465	19,468
		35160	698,97																										710,85	699
		35220	699																										710,85	699
		35232		10,613	19,454	19,464	30,073	30,071	29,868	29,883	29,897	29,907	29,816	29,842	29,998	29,954	29,896					19,468	19,465
		35280	698,54																										710,85	699
		35328		10,643	19,449	19,468	30,1	30,103	29,901	29,939	29,911	29,948	29,903	29,854	30,032	29,981	29,934			29,789	19,533	19,461	19,467
		35340	698,89																										710,85	699
		35400	698,93															8,68	0					-1,12	-1,53	-0,23	-0,07	-0,57	710,85	699	128,66
		35424		10,674	19,448	19,459	30,134	30,121	29,957	29,959	29,971	29,935	29,917	29,875	30,059	29,949	29,953					19,46	19,475
		35460	698																										710,85	699
		35520	697,76	10,689	19,454	19,464	30,147	30,149	29,932	29,948	29,994	29,939	29,931	29,9	30,083	29,992	29,965			29,867	19,532	19,46	19,466						710,85	699
		35580	698,66																										710,85	699
		35616		10,719	19,451	19,465	30,176	30,177	29,986	29,966	29,973	29,986	29,974	29,941	30,109	30,071	30,001					19,465	19,47
		35640	698,1																										710,85	699
		35700	698,9															8,67											710,85	699
		35712		10,736	19,458	19,465	30,194	30,2	29,985	29,986	30,025	30,05	29,979	29,977	30,206	30,173	30,048			29,924	19,533	19,466	19,469
		35760	697,89																										710,85	699
		35808		10,783	19,454	19,466	30,24	30,247	30,026	30,038	30,069	30,057	29,999	29,989	30,211	30,096	30,061					19,466	19,468
		35820	698,25																										710,85	699
		35880	698,79																										711,27	699
		35904		10,797	19,458	19,463	30,258	30,257	30,055	30,033	30,071	30,068	30,024	30,021	30,218	30,167	30,082			29,953	19,523	19,466	19,476
		35940	698,29																										711,27	699
		36000	699,29	10,821	19,454	19,465	30,275	30,285	30,063	30,087	30,11	30,123	30,025	30,167	30,23	30,178	30,123	8,67	0			19,469	19,469	-1,1	-1,52	-0,23	-0,07	-0,56	711,27	699	128,68
		36060	698,25																										711,27	699
		36096		10,848	19,452	19,466	30,304	30,311	30,108	30,104	30,129	30,12	30,098	30,08	30,246	30,178	30,133			30,017	19,53	19,465	19,466
		36120	698,59																										711,27	699
		36180	698,68																										711,27	699
		36192		10,877	19,456	19,463	30,334	30,339	30,142	30,128	30,141	30,127	30,12	30,11	30,267	30,189	30,153					19,465	19,469
		36240	698,92																										711,27	699
		36288		10,906	19,455	19,463	30,363	30,366	30,163	30,168	30,193	30,156	30,14	30,168	30,289	30,23	30,188			30,142	19,528	19,465	19,469
		36300	698,79															8,67											711,27	699
		36360	699,26																										711,27	699
		36384		10,921	19,457	19,465	30,378	30,385	30,166	30,161	30,219	30,19	30,153	30,185	30,313	30,254	30,205					19,465	19,469
		36420	699,25																										711,27	699
		36480	698,68	10,944	19,454	19,464	30,4	30,406	30,176	30,186	30,247	30,239	30,169	30,217	30,336	30,293	30,233			30,126	19,525	19,465	19,465						711,27	699
		36540	698,02																										711,27	699
		36576		10,976	19,457	19,464	30,43	30,443	30,201	30,23	30,295	30,279	30,19	30,215	30,364	30,319	30,262					19,465	19,468
		36600	699,06															8,66	0					-1,15	-1,56	-0,26	-0,1	-0,6	711,27	699	128,8
		36660	698,73																										711,27	699
		36672		11,018	19,448	19,465	30,471	30,478	30,257	30,322	30,288	30,325	30,227	30,237	30,393	30,352	30,300			30,163	19,527	19,464	19,465
		36720	698,3																										711,27	699
		36768		11,037	19,455	19,466	30,495	30,5	30,292	30,305	30,347	30,312	30,25	30,245	30,415	30,379	30,318					19,463	19,466
		36780	698,84																										711,27	699
		36840	698,93																										711,27	699
		36864		11,070	19,457	19,464	30,531	30,531	30,33	30,368	30,352	30,339	30,288	30,283	30,446	30,396	30,350			30,202	19,526	19,464	19,466
		36900	699,15															8,66											711,27	699
		36960	700,16	11,069	19,452	19,464	30,522	30,532	30,352	30,331	30,333	30,334	30,339	30,325	30,472	30,424	30,364					19,469	19,467						711,27	699
		37020	699,31																										711,27	699
		37056		11,110	19,448	19,463	30,558	30,573	30,356	30,366	30,396	30,377	30,34	30,331	30,492	30,436	30,387			30,27	19,525	19,465	19,467
		37080	698,2																										711,27	699
		37140	698,19																										711,27	699
		37152		11,126	19,458	19,463	30,587	30,586	30,408	30,394	30,397	30,404	30,375	30,362	30,521	30,464	30,416					19,461	19,467
		37200	699,07															8,66	0					-1,16	-1,56	-0,26	-0,11	-0,61	711,74	699	128,65
		37248		11,160	19,455	19,464	30,624	30,616	30,413	30,434	30,446	30,444	30,381	30,391	30,544	30,473	30,441			30,362	19,525	19,467	19,467
		37260	699,64																										711,74	699
		37320	699,16																										711,74	699
		37344		11,178	19,454	19,463	30,63	30,642	30,424	30,427	30,45	30,45	30,445	30,418	30,569	30,502	30,461					19,467	19,469
		37380	699,06																										711,74	699
		37440	698,72	11,213	19,455	19,465	30,673	30,672	30,484	30,461	30,503	30,478	30,486	30,428	30,59	30,559	30,499			30,387	19,53	19,466	19,476						711,74	699
		37500	697,9															8,66											711,74	699
		37536		11,240	19,457	19,465	30,698	30,703	30,497	30,494	30,546	30,506	30,475	30,45	30,617	30,563	30,519					19,467	19,467
		37560	698,57																										712,11	699
		37620	699,56																										712,11	699
		37632		11,268	19,455	19,466	30,727	30,73	30,504	30,581	30,553	30,566	30,482	30,502	30,639	30,592	30,552			30,44	19,529	19,465	19,47
		37680	700,19																										712,11	699
		37728		11,289	19,455	19,464	30,748	30,749	30,545	30,569	30,573	30,569	30,499	30,558	30,666	30,629	30,576					19,465	19,469
		37740	699,71																										712,11	699
		37800	700,61															8,65	0					-1,11	-1,51	-0,22	-0,06	-0,55	711,58	699	128,7
		37824		11,315	19,457	19,466	30,779	30,773	30,569	30,576	30,613	30,582	30,521	30,587	30,696	30,643	30,598			30,521	19,528	19,464	19,473
		37860	699,95																										711,58	699
		37920	699,59	11,336	19,456	19,468	30,795	30,8	30,625	30,591	30,613	30,625	30,546	30,585	30,723	30,677	30,623					19,467	19,471						711,01	699
		37980	700,12																										711,01	699
		38016		11,367	19,463	19,461	30,825	30,833	30,639	30,644	30,665	30,635	30,576	30,576	30,748	30,702	30,648			30,506	19,526	19,466	19,469
		38040	699,02																										710,64	699
		38100	698,18															8,65											710,64	699
		38112		11,380	19,457	19,47	30,844	30,843	30,624	30,698	30,689	30,685	30,621	30,602	30,772	30,727	30,677					19,467	19,47
		38160	699,11																										710,64	699
		38208		11,405	19,457	19,47	30,869	30,868	30,677	30,656	30,661	30,678	30,645	30,641	30,797	30,74	30,687			30,567	19,534	19,467	19,466
		38220	698,59																										710,64	699
		38280	698,37																										710,64	699
		38304		11,446	19,457	19,468	30,9	30,917	30,72	30,727	30,732	30,736	30,668	30,671	30,82	30,725	30,725					19,466	19,466
		38340	699,19																										710,64	699
		38400	699,78	11,468	19,458	19,467	30,923	30,937	30,736	30,737	30,753	30,742	30,695	30,743	30,856	30,756	30,752	8,64	0	30,619	19,533	19,468	19,468	-1,15	-1,56	-0,25	-0,1	-0,59	710,64	699	128,47
		38460	698,52																										710,64	699
		38496		11,483	19,457	19,467	30,941	30,948	30,742	30,752	30,787	30,764	30,708	30,818	30,87	30,749	30,774					19,465	19,468
		38520	698,18																										710,64	699
		38580	699,17																										710,64	699
		38592		11,506	19,456	19,469	30,97	30,966	30,747	30,76	30,792	30,797	30,752	30,823	30,896	30,76	30,791			30,726	19,526	19,464	19,469
		38640	697,48																										710,64	699
		38688		11,529	19,46	19,468	30,991	30,994	30,749	30,762	30,789	30,83	30,791	30,846	30,917	30,772	30,807					19,467	19,467
		38700	697,48															8,64											710,64	699
		38760	698,41																										711,38	699
		38784		11,542	19,459	19,469	31,008	31,005	30,759	30,781	30,814	30,83	30,812	30,866	30,938	30,813	30,827			30,774	19,534	19,464	19,469
		38820	697,9																										711,38	699
		38880	698,58	11,580	19,459	19,475	31,052	31,043	30,803	30,831	30,857	30,883	30,85	30,877	30,964	30,893	30,870					19,466	19,469						711,74	699
		38940	699,3																										711,74	699
		38976		11,594	19,468	19,469	31,058	31,068	30,836	30,853	30,865	30,916	30,858	30,901	30,987	30,924	30,892			30,793	19,538	19,465	19,467
		39000	700,16															8,64	0					-1,11	-1,51	-0,23	-0,06	-0,56	711,74	699	128,53
		39060	699,98																										711,74	699
		39072		11,628	19,461	19,471	31,092	31,095	30,863	30,882	30,922	30,95	30,878	30,94	31,017	30,955	30,926					19,465	19,468
		39120	699,45																										711,27	699
		39168		11,656	19,463	19,47	31,122	31,123	30,883	30,938	30,941	30,985	30,881	30,909	31,043	30,989	30,946			30,839	19,534	19,464	19,474
		39180	699,05																										711,27	699
		39240	699,15																										711,27	699
		39264		11,684	19,46	19,471	31,153	31,147	30,952	30,967	30,974	30,974	30,911	30,923	31,065	31,022	30,973					19,464	19,468
		39300	699,58															8,62											711,27	699
		39360	697,76	11,706	19,466	19,47	31,175	31,172	30,971	31,009	31,007	31,005	30,919	30,929	31,089	31,046	30,997			30,891	19,53	19,465	19,472						711,27	699
		39420	698,41																										711,27	699
		39456		11,740	19,457	19,469	31,201	31,205	31,03	31,094	31,046	31,038	30,97	30,98	31,122	31,071	31,044					19,466	19,471
		39480	698,23																										711,27	699
		39540	698,51																										711,27	699
		39552		11,763	19,46	19,469	31,23	31,225	31,03	31,063	31,029	31,06	30,993	30,989	31,143	31,099	31,051			30,915	19,54	19,465	19,468
		39600	699,53															8,62	0					-1,14	-1,55	-0,25	-0,1	-0,6	711,27	699	128,65
		39648		11,789	19,461	19,471	31,253	31,257	31,107	31,06	31,079	31,078	30,997	31,021	31,167	31,117	31,078					19,467	19,464
		39660	699,62																										711,27	699
		39720	699,28																										711,27	699
		39744		11,809	19,46	19,474	31,271	31,281	31,081	31,108	31,093	31,084	31,027	31,031	31,196	31,157	31,097			30,974	19,544	19,467	19,468
		39780	700,11																										711,27	699
		39840	699,59	11,833	19,46	19,472	31,297	31,301	31,091	31,108	31,139	31,092	31,037	31,066	31,218	31,179	31,116					19,467	19,47						711,27	699
		39900	699,38															8,62											711,27	699
		39936		11,849	19,46	19,471	31,316	31,313	31,122	31,149	31,14	31,136	31,072	31,104	31,244	31,205	31,146			31,015	19,55	19,467	19,47
		39960	698,07																										711,27	699
		40020	698,99																										711,27	699
		40032		11,878	19,464	19,47	31,353	31,337	31,143	31,145	31,177	31,174	31,132	31,106	31,261	31,228	31,171					19,466	19,47
		40080	698,34																										711,27	699
		40128		11,906	19,463	19,464	31,366	31,373	31,181	31,223	31,199	31,205	31,12	31,15	31,288	31,245	31,201			31,056	19,545	19,461	19,472
		40140	699,28																										711,27	699
		40200	699,7															8,63	0					-1,09	-1,49	-0,21	-0,04	-0,54	711,27	699	128,83
		40224		11,934	19,46	19,471	31,401	31,398	31,187	31,216	31,234	31,196	31,161	31,169	31,317	31,275	31,219					19,464	19,469
		40260	698,18																										711,27	699
		40320	699,08	11,938	19,458	19,467	31,403	31,399	31,214	31,222	31,215	31,194	31,177	31,207	31,326	31,298	31,232			31,126	19,537	19,467	19,469						711,27	699
		40380	699,47																										711,27	699
		40416		11,977	19,462	19,472	31,439	31,449	31,261	31,243	31,265	31,268	31,209	31,221	31,356	31,316	31,267					19,467	19,471
		40440	699,06																										711,27	699
		40500	698,64															8,62											711,27	699
		40512		12,006	19,453	19,471	31,471	31,466	31,268	31,271	31,306	31,307	31,229	31,244	31,382	31,337	31,293			31,194	19,54	19,467	19,473
		40560	699,02																										711,27	699
		40608		12,028	19,459	19,473	31,49	31,497	31,294	31,285	31,309	31,335	31,243	31,266	31,416	31,364	31,314					19,466	19,471
		40620	699,3																										711,27	699
		40680	697,7																										711,27	699
		40704		12,045	19,458	19,475	31,513	31,511	31,321	31,397	31,338	31,345	31,278	31,287	31,437	31,381	31,348			31,233	19,529	19,466	19,472
		40740	698,24																										711,27	699
		40800	698,81	12,062	19,453	19,473	31,522	31,528	31,331	31,34	31,343	31,355	31,299	31,311	31,455	31,323	31,345	8,61	0			19,469	19,469	-1,14	-1,54	-0,25	-0,08	-0,59	711,27	699	128,57
		40860	699,91																										711,27	699
		40896		12,098	19,459	19,468	31,563	31,56	31,366	31,361	31,401	31,379	31,33	31,374	31,478	31,405	31,387			31,253	19,54	19,466	19,468
		40920	699,8																										711,27	699
		40980	699,27																										711,27	699
		40992		12,108	19,459	19,473	31,563	31,584	31,363	31,373	31,388	31,381	31,364	31,406	31,51	31,461	31,406					19,465	19,469
		41040	699,47																										711,27	699
		41088		12,143	19,459	19,467	31,603	31,609	31,382	31,391	31,44	31,438	31,366	31,403	31,525	31,48	31,428			31,349	19,532	19,467	19,471
		41100	699,54															8,61											711,27	699
		41160	698,85																										711,27	699
		41184		12,158	19,463	19,473	31,628	31,623	31,399	31,408	31,455	31,469	31,413	31,426	31,539	31,506	31,452					19,467	19,467
		41220	698,38																										711,27	699
		41280	698,54	12,197	19,456	19,47	31,654	31,665	31,432	31,483	31,495	31,507	31,416	31,454	31,575	31,524	31,486			31,39	19,531	19,466	19,471						711,27	699
		41340	698																										711,27	699
		41376		12,215	19,457	19,469	31,68	31,677	31,51	31,486	31,518	31,517	31,437	31,452	31,599	31,561	31,510					19,469	19,47
		41400	697,87															8,60	0					-1,1	-1,5	-0,22	-0,05	-0,54	711,8	699	128,96
		41460	698,36																										711,8	699
		41472		12,242	19,46	19,467	31,698	31,712	31,521	31,545	31,545	31,537	31,476	31,485	31,622	31,577	31,539			31,4	19,533	19,467	19,47
		41520	699,2																										711,8	699
		41568		12,260	19,461	19,467	31,725	31,722	31,529	31,561	31,56	31,563	31,48	31,505	31,649	31,611	31,557					19,468	19,462
		41580	699,29																										711,8	699
		41640	699,3																										711,8	699
		41664		12,282	19,457	19,468	31,741	31,749	31,553	31,601	31,601	31,565	31,498	31,523	31,67	31,636	31,581			31,435	19,535	19,467	19,471
		41700	701,09															8,60											711,8	699
		41760	699,89	12,325	19,452	19,466	31,775	31,792	31,582	31,606	31,601	31,613	31,517	31,523	31,697	31,662	31,600					19,469	19,47						710,9	699
		41820	698,96																										710,9	699
		41856		12,338	19,457	19,467	31,804	31,796	31,604	31,628	31,648	31,636	31,547	31,558	31,721	31,672	31,627			31,481	19,546	19,468	19,475
		41880	698,1																										710,9	699
		41940	696,99																										710,9	699
		41952		12,360	19,462	19,467	31,826	31,823	31,629	31,649	31,653	31,647	31,574	31,602	31,745	31,705	31,650					19,468	19,471
		42000	698,59															8,59	0					-1,19	-1,61	-0,29	-0,15	-0,66	711,48	699	128,61
		42048		12,389	19,455	19,466	31,857	31,843	31,648	31,668	31,682	31,681	31,605	31,616	31,761	31,722	31,673			31,513	19,543	19,466	19,469
		42060	697,82																										711,48	699
		42120	699,18																										711,9	699
		42144		12,414	19,456	19,468	31,875	31,876	31,666	31,725	31,715	31,682	31,636	31,661	31,792	31,678	31,694					19,469	19,469
		42180	699,77																										711,9	699
		42240	699,43	12,425	19,457	19,467	31,881	31,893	31,682	31,693	31,691	31,727	31,669	31,689	31,818	31,755	31,715			31,594	19,543	19,464	19,469						711,48	699
		42300	699,24															8,59											711,48	699
		42336		12,446	19,459	19,465	31,896	31,921	31,697	31,709	31,742	31,706	31,671	31,739	31,833	31,761	31,732					19,467	19,47
		42360	699,37																										711,48	699
		42420	699,22																										711,48	699
		42432		12,479	19,458	19,463	31,941	31,938	31,719	31,738	31,782	31,768	31,718	31,801	31,856	31,744	31,766			31,638	19,53	19,47	19,467
		42480	699,67																										711,48	699
		42528		12,493	19,457	19,466	31,949	31,96	31,742	31,754	31,787	31,798	31,752	31,801	31,886	31,733	31,782					19,474	19,472
		42540	699,89																										711,48	699
		42600	699,93															8,59	0					-1,12	-1,52	-0,24	-0,07	-0,58	711,48	699	128,73
		42624		12,516	19,454	19,467	31,979	31,974	31,765	31,774	31,817	31,801	31,776	31,789	31,897	31,787	31,801			31,717	19,533	19,468	19,471
		42660	699,34																										711,48	699
		42720	699,34	12,529	19,458	19,47	31,991	31,996	31,782	31,782	31,819	31,833	31,788	31,801	31,926	31,864	31,824					19,467	19,468						711,48	699
		42780	699,16																										711,48	699
		42816		12,563	19,457	19,466	32,021	32,028	31,818	31,808	31,847	31,888	31,839	31,821	31,947	31,907	31,859			31,782	19,53	19,466	19,471
		42840	699,19																										711,48	699
		42900	700,03															8,58											711,48	699
		42912		12,594	19,451	19,471	32,056	32,054	31,856	31,842	31,87	31,91	31,837	31,84	31,969	31,924	31,881					19,467	19,47
		42960	699,58																										711,06	699
		43008		12,617	19,457	19,464	32,085	32,069	31,898	31,93	31,912	31,924	31,835	31,896	31,995	31,935	31,916			31,803	19,538	19,47	19,472
		43020	699,64																										711,06	699
		43080	699,26																										710,69	699
		43104		12,643	19,456	19,467	32,106	32,103	31,892	31,978	31,926	31,95	31,858	31,882	32,017	31,974	31,935					19,468	19,469
		43140	698,56																										710,69	699
		43200	698,09	12,666	19,455	19,467	32,126	32,128	31,974	31,996	31,949	31,961	31,869	31,902	32,04	31,994	31,961	8,57	0	31,843	19,536	19,469	19,47	-1,16	-1,57	-0,26	-0,1	-0,61	710,69	699	129,05
		43260	698,37																										710,69	699
		43296		12,690	19,456	19,465	32,146	32,154	31,972	31,994	31,985	31,987	31,931	31,923	32,065	32,031	31,986					19,467	19,469
		43320	697,25																										711,22	699
		43380	697,47																										711,22	699
		43392		12,702	19,457	19,467	32,167	32,16	31,978	31,964	32,004	31,979	31,953	31,953	32,091	32,027	31,994			31,888	19,541	19,467	19,471
		43440	698,34																										711,8	699
		43488		12,722	19,454	19,464	32,181	32,181	31,995	32,016	32,032	32,028	31,967	31,963	32,112	32,008	32,015					19,468	19,471
		43500	698,21															8,57											711,8	699
		43560	698,72																										711,8	699
		43584		12,747	19,457	19,467	32,207	32,212	32,015	32,015	32,036	32,04	32,008	32,017	32,133	32,04	32,038			31,931	19,542	19,466	19,467
		43620	698,35																										711,8	699
		43680	699,22	12,771	19,453	19,465	32,224	32,236	32,014	32,022	32,077	32,043	32,012	32,022	32,155	32,186	32,066					19,468	19,469						711,8	699
		43740	699,41																										711,8	699
		43776		12,789	19,456	19,466	32,247	32,253	32,019	32,048	32,086	32,103	32,031	32,046	32,177	32,145	32,082			31,96	19,55	19,464	19,472
		43800	699,81															8,57	0					-1,14	-1,54	-0,25	-0,1	-0,58	711,8	699	129,26
		43860	699,54																										711,8	699
		43872		12,815	19,456	19,466	32,275	32,278	32,043	32,096	32,135	32,123	32,067	32,061	32,234	32,159	32,115					19,468	19,473
		43920	699,06																										711,8	699
		43968		12,843	19,458	19,466	32,303	32,307	32,075	32,191	32,14	32,157	32,069	32,108	32,242	32,173	32,144			32,038	19,541	19,465	19,471
		43980	699,69																										711,8	699
		44040	699																										711,8	699
		44064		12,868	19,457	19,467	32,328	32,332	32,116	32,162	32,147	32,179	32,086	32,093	32,256	32,201	32,155					19,469	19,47
		44100	698,01															8,56											711,8	699
		44160	698,61	12,872	19,458	19,468	32,332	32,338	32,147	32,15	32,182	32,156	32,116	32,183	32,272	32,216	32,178			32,086	19,541	19,469	19,47						711,8	699
		44220	699,75																										711,8	699
		44256		12,904	19,457	19,465	32,366	32,364	32,175	32,182	32,213	32,182	32,133	32,205	32,291	32,24	32,203					19,468	19,47
		44280	699,98																										711,8	699
		44340	699,57																										711,8	699
		44352		12,922	19,456	19,467	32,384	32,384	32,194	32,195	32,234	32,216	32,139	32,217	32,308	32,26	32,220			32,086	19,545	19,468	19,47
		44400	698,96															8,56	0					-1,1	-1,5	-0,22	-0,05	-0,54	711,8	699	129,29
		44448		12,948	19,46	19,469	32,408	32,418	32,188	32,29	32,239	32,254	32,162	32,227	32,329	32,286	32,247					19,468	19,471
		44460	699,87																										711,8	699
		44520	699,39																										711,8	699
		44544		12,967	19,462	19,468	32,429	32,435	32,207	32,317	32,262	32,28	32,2	32,214	32,351	32,308	32,267			32,163	19,542	19,468	19,464
		44580	699,13																										711,8	699
		44640	699,08	12,998	19,459	19,468	32,463	32,46	32,239	32,275	32,292	32,294	32,212	32,233	32,372	32,33	32,281					19,469	19,471						711,8	699
		44700	699,22															8,56											711,8	699
		44736		13,010	19,458	19,468	32,474	32,472	32,286	32,314	32,299	32,304	32,25	32,24	32,395	32,353	32,305			32,173	19,539	19,467	19,47
		44760	698,81																										711,8	699
		44820	698,13																										711,8	699
		44832		13,041	19,457	19,467	32,499	32,508	32,321	32,314	32,349	32,323	32,254	32,323	32,415	32,374	32,334					19,469	19,471
		44880	698,69																										712,16	699
		44928		13,059	19,46	19,47	32,524	32,524	32,339	32,392	32,376	32,356	32,296	32,329	32,439	32,385	32,364			32,259	19,539	19,47	19,471
		44940	700,38																										712,16	699
		45000	700,49															8,56	0					-1,18	-1,59	-0,28	-0,13	-0,63	711,64	699	129,62
		45024		13,082	19,46	19,469	32,547	32,546	32,351	32,37	32,374	32,382	32,303	32,363	32,461	32,409	32,377					19,469	19,47
		45060	699,05																										711,64	699
		45120	699,68	13,103	19,458	19,466	32,56	32,571	32,36	32,363	32,4	32,383	32,333	32,35	32,482	32,443	32,389			32,323	19,531	19,47	19,471						711,64	699
		45180	700,22																										711,64	699
		45216		13,106	19,46	19,47	32,568	32,574	32,37	32,379	32,424	32,398	32,349	32,407	32,497	32,467	32,411					19,467	19,471
		45240	698,84																										711,27	699
		45300	697,89															8,55											711,27	699
		45312		13,145	19,461	19,468	32,607	32,612	32,409	32,479	32,457	32,452	32,368	32,436	32,531	32,478	32,451			32,319	19,537	19,469	19,471
		45360	696,95																										711,64	699
		45408		13,167	19,46	19,471	32,631	32,634	32,432	32,451	32,484	32,472	32,399	32,471	32,55	32,506	32,471					19,468	19,469
		45420	697,71																										711,64	699
		45480	698,34																										712,32	699
		45504		13,192	19,46	19,469	32,654	32,659	32,433	32,481	32,516	32,489	32,416	32,473	32,57	32,521	32,487			32,335	19,539	19,468	19,472
		45540	699,69																										712,32	699
		45600	699,13	13,206	19,46	19,469	32,671	32,67	32,454	32,504	32,507	32,517	32,439	32,506	32,595	32,525	32,506	8,54	0			19,467	19,469	-1,13	-1,53	-0,24	-0,08	-0,58	712,32	699	129,32
		45660	699,62																										712,32	699
		45696		13,230	19,46	19,469	32,695	32,694	32,473	32,498	32,549	32,539	32,461	32,536	32,614	32,557	32,528			32,413	19,546	19,468	19,471
		45720	699,32																										712,32	699
		45780	700,11																										712,32	699
		45792		13,253	19,461	19,469	32,713	32,724	32,492	32,518	32,559	32,563	32,492	32,54	32,638	32,559	32,545					19,467	19,476
		45840	699,99																										711,95	699
		45888		13,275	19,459	19,469	32,741	32,737	32,512	32,551	32,579	32,581	32,529	32,549	32,656	32,611	32,571			32,42	19,545	19,468	19,473
		45900	700,47															8,55											711,95	699
		45960	698,5																										711,32	699
		45984		13,301	19,458	19,467	32,766	32,762	32,556	32,551	32,61	32,607	32,531	32,559	32,68	32,633	32,591					19,468	19,471
		46020	699,08																										711,32	699
		46080	698,61	13,317	19,458	19,469	32,778	32,783	32,569	32,618	32,626	32,633	32,576	32,591	32,7	32,665	32,622			32,507	19,544	19,469	19,47						711,32	699
		46140	698,83																										711,32	699
		46176		13,340	19,46	19,468	32,801	32,806	32,589	32,609	32,643	32,666	32,602	32,613	32,722	32,684	32,641					19,467	19,471
		46200	699,92															8,54	0					-1,14	-1,54	-0,25	-0,09	-0,59	711,32	699	128,74
		46260	699,44																										711,32	699
		46272		13,366	19,458	19,47	32,827	32,833	32,641	32,657	32,671	32,666	32,592	32,657	32,749	32,704	32,667			32,523	19,547	19,469	19,473
		46320	699,45																										711,32	699
		46368		13,392	19,458	19,468	32,849	32,861	32,692	32,677	32,695	32,677	32,616	32,633	32,768	32,722	32,685					19,468	19,472
		46380	700,22																										711,32	699
		46440	700,02																										710,85	699
		46464		13,408	19,464	19,472	32,87	32,883	32,664	32,779	32,734	32,729	32,62	32,667	32,788	32,753	32,717			32,553	19,531	19,466	19,468
		46500	698,67															8,54											710,85	699
		46560	698,06	13,432	19,455	19,465	32,888	32,896	32,714	32,769	32,74	32,731	32,65	32,658	32,813	32,781	32,732					19,469	19,476						710,85	699
		46620	698,58																										710,85	699
		46656		13,453	19,459	19,467	32,912	32,92	32,752	32,809	32,777	32,752	32,693	32,682	32,836	32,79	32,761			32,594	19,545	19,471	19,47
		46680	699,35																										710,85	699
		46740	698,02																										710,85	699
		46752		13,489	19,454	19,472	32,952	32,952	32,772	32,829	32,793	32,78	32,695	32,713	32,858	32,802	32,780					19,464	19,474
		46800	698,53															8,54	0					-1,12	-1,52	-0,23	-0,07	-0,57	710,85	699	129,23
		46848		13,495	19,457	19,468	32,954	32,961	32,785	32,805	32,788	32,785	32,795	32,728	32,884	32,798	32,796			32,616	19,541	19,468	19,473
		46860	697,87																										710,85	699
		46920	699,33																										710,85	699
		46944		13,514	19,458	19,468	32,977	32,977	32,789	32,793	32,803	32,792	32,78	32,786	32,897	32,833	32,809					19,469	19,473
		46980	698,9																										710,85	699
		47040	698,75	13,534	19,459	19,467	32,994	33	32,807	32,81	32,84	32,833	32,779	32,826	32,917	32,819	32,829			32,717	19,543	19,471	19,473						710,85	699
		47100	699,05															8,53											710,85	699
		47136		13,557	19,459	19,469	33,018	33,024	32,821	32,835	32,872	32,84	32,805	32,851	32,94	32,883	32,856					19,467	19,472
		47160	700,12																										710,85	699
		47220	698,36																										710,85	699
		47232		13,572	19,458	19,469	33,035	33,036	32,828	32,848	32,875	32,872	32,823	32,857	32,954	32,916	32,872			32,797	19,547	19,469	19,468
		47280	698,66																										710,85	699
		47328		13,599	19,459	19,47	33,059	33,068	32,84	32,859	32,915	32,9	32,841	32,864	32,976	32,933	32,891					19,468	19,471
		47340	698,61																										710,85	699
		47400	698,12															8,52	0					-1,12	-1,53	-0,24	-0,07	-0,57	710,85	699	129,38
		47424		13,623	19,459	19,475	33,084	33,096	32,864	32,917	32,929	32,946	32,867	32,926	32,997	32,948	32,924			32,809	19,554	19,471	19,467
		47460	697,2																										710,85	699
		47520	697,7	13,632	19,462	19,474	33,097	33,103	32,883	32,912	32,954	32,954	32,89	32,928	33,023	32,961	32,938					19,469	19,472						711,43	699
		47580	697,69																										711,43	699
		47616		13,659	19,46	19,471	33,12	33,13	32,906	32,943	32,971	32,97	32,898	32,938	33,037	32,987	32,956			32,851	19,552	19,471	19,471
		47640	697,9																										712,11	699
		47700	700,34															8,51											712,11	699
		47712		13,677	19,46	19,471	33,139	33,146	32,923	32,942	32,984	32,987	32,911	32,953	33,06	33,023	32,973					19,469	19,475
		47760	699,5																										712,11	699
		47808		13,704	19,46	19,472	33,174	33,166	32,948	32,966	33,007	33,025	32,951	32,99	33,083	33,042	33,002			32,88	19,544	19,465	19,472
		47820	700,67																										712,11	699
		47880	700,79																										711,48	699
		47904		13,734	19,459	19,469	33,196	33,2	33,005	32,975	33,01	33,058	32,956	33,012	33,104	33,064	33,023					19,471	19,48
		47940	700,55																										711,48	699
		48000	698,63	13,741	19,46	19,472	33,213	33,201	33,026	33,014	33,051	33,051	32,968	33,055	33,122	33,09	33,047	8,51	0	32,939	19,542	19,468	19,473	-1,14	-1,54	-0,25	-0,09	-0,59	710,9	699	129,21
		48060	698,92																										710,9	699
		48096		13,764	19,461	19,471	33,228	33,233	33,048	33,051	33,085	33,047	33,015	33,073	33,148	33,095	33,070					19,47	19,472
		48120	699,13																										710,9	699
		48180	699,01																										710,9	699
		48192		13,785	19,46	19,472	33,241	33,26	33,039	33,055	33,074	33,086	33,042	33,078	33,166	33,122	33,083			32,946	19,539	19,472	19,468
		48240	699,11																										710,9	699
		48288		13,803	19,464	19,47	33,272	33,267	33,04	33,061	33,099	33,106	33,062	33,107	33,188	33,148	33,101					19,472	19,474
		48300	698,12															8,50											710,9	699
		48360	697,12																										710,9	699
		48384		13,821	19,46	19,472	33,284	33,29	33,061	33,107	33,147	33,128	33,085	33,123	33,206	33,17	33,128			33,012	19,545	19,469	19,473
		48420	698,15																										710,9	699
		48480	698,89	13,845	19,459	19,47	33,302	33,318	33,121	33,147	33,145	33,171	33,109	33,134	33,223	33,182	33,154					19,47	19,477						711,43	699
		48540	699,75																										711,43	699
		48576		13,871	19,461	19,473	33,336	33,339	33,137	33,212	33,187	33,176	33,122	33,161	33,253	33,204	33,181			33,028	19,547	19,47	19,473
		48600	699,59															8,50	0					-1,13	-1,53	-0,24	-0,08	-0,58	711,43	699	129,46
		48660	699,28																										711,43	699
		48672		13,892	19,462	19,471	33,358	33,36	33,162	33,195	33,208	33,2	33,13	33,16	33,272	33,225	33,194					19,47	19,47
		48720	698,44																										711,43	699
		48768		13,916	19,459	19,472	33,38	33,384	33,163	33,248	33,211	33,23	33,149	33,153	33,295	33,251	33,213			33,057	19,552	19,472	19,473
		48780	699,05																										711,43	699
		48840	698,22																										711,43	699
		48864		13,929	19,466	19,474	33,402	33,397	33,209	33,251	33,237	33,244	33,16	33,175	33,308	33,279	33,233					19,47	19,474
		48900	698,6															8,50											711,43	699
		48960	698,64	13,958	19,462	19,474	33,428	33,425	33,263	33,298	33,268	33,261	33,195	33,185	33,333	33,295	33,262			33,108	19,551	19,469	19,474						711,43	699
		49020	699,16																										711,43	699
		49056		13,975	19,463	19,472	33,442	33,443	33,258	33,285	33,277	33,283	33,208	33,242	33,351	33,314	33,277					19,471	19,471
		49080	699,68																										711,43	699
		49140	700,41																										711,43	699
		49152		13,993	19,465	19,474	33,461	33,464	33,29	33,313	33,295	33,292	33,261	33,261	33,377	33,307	33,299			33,169	19,549	19,471	19,474
		49200	699,52															8,49	0					-1,09	-1,49	-0,21	-0,04	-0,54	710,96	699	129,74
		49248		14,012	19,461	19,47	33,478	33,477	33,297	33,309	33,329	33,3	33,26	33,275	33,395	33,323	33,311					19,469	19,472
		49260	698,31																										710,96	699
		49320	698																										710,96	699
		49344		14,032	19,463	19,472	33,498	33,502	33,3	33,322	33,339	33,339	33,292	33,337	33,418	33,35	33,337			33,194	19,557	19,468	19,472
		49380	698,86																										710,96	699
		49440	699,11	14,050	19,462	19,469	33,514	33,517	33,307	33,329	33,357	33,355	33,309	33,352	33,433	33,373	33,352					19,47	19,473						710,96	699
		49500	697,99															8,48											710,96	699
		49536		14,077	19,463	19,472	33,546	33,543	33,322	33,344	33,388	33,385	33,345	33,353	33,452	33,407	33,375			33,232	19,562	19,468	19,473
		49560	698,21																										711,32	699
		49620	698,33																										711,32	699
		49632		14,088	19,46	19,472	33,548	33,56	33,338	33,36	33,395	33,403	33,335	33,37	33,471	33,435	33,388					19,47	19,474
		49680	699,1																										711,32	699
		49728		14,117	19,461	19,473	33,584	33,584	33,37	33,421	33,43	33,421	33,364	33,375	33,489	33,442	33,414			33,314	19,56	19,468	19,471
		49740	699																										711,32	699
		49800	698,92															8,49	0					-1,15	-1,55	-0,26	-0,1	-0,6	711,32	699	129,33
		49824		14,141	19,46	19,469	33,604	33,608	33,41	33,455	33,45	33,462	33,377	33,398	33,514	33,472	33,442					19,471	19,473
		49860	698																										711,32	699
		49920	698,31	14,169	19,461	19,468	33,628	33,638	33,459	33,445	33,477	33,457	33,387	33,418	33,531	33,5	33,459			33,338	19,558	19,469	19,474						711,32	699
		49980	699,12																										711,32	699
		50016		14,171	19,465	19,472	33,635	33,644	33,464	33,551	33,493	33,479	33,411	33,452	33,557	33,512	33,490					19,47	19,469
		50040	699,53																										711,32	699
		50100	698,36															8,49											711,32	699
		50112		14,203	19,46	19,471	33,67	33,668	33,466	33,5	33,51	33,5	33,438	33,453	33,579	33,541	33,498			33,342	19,557	19,471	19,475
		50160	698,91																										711,32	699
		50208		14,228	19,458	19,464	33,689	33,689	33,49	33,501	33,52	33,53	33,453	33,486	33,602	33,548	33,516					19,471	19,473
		50220	698,05																										711,32	699
		50280	699,25																										711,69	699
		50304		14,240	19,46	19,466	33,701	33,705	33,509	33,561	33,547	33,552	33,493	33,52	33,617	33,555	33,544			33,378	19,566	19,469	19,475
		50340	699,54																										711,69	699
		50400	699,52	14,251	19,459	19,47	33,711	33,72	33,521	33,539	33,566	33,554	33,503	33,528	33,632	33,555	33,550	8,48	0			19,471	19,472	-1,12	-1,52	-0,24	-0,07	-0,56	711,69	699	129,34
		50460	700,23																										711,69	699
		50496		14,268	19,459	19,469	33,731	33,734	33,528	33,565	33,594	33,582	33,526	33,583	33,66	33,558	33,574			33,421	19,556	19,47	19,473
		50520	699,68																										711,32	699
		50580	699,5																										711,32	699
		50592		14,286	19,458	19,471	33,752	33,75	33,546	33,572	33,605	33,596	33,544	33,584	33,674	33,61	33,591					19,47	19,471
		50640	698,83																										711,32	699
		50688		14,316	19,46	19,472	33,783	33,782	33,561	33,586	33,622	33,636	33,569	33,609	33,694	33,656	33,617			33,48	19,556	19,468	19,473
		50700	700,09															8,47											711,32	699
		50760	699,45																										710,85	699
		50784		14,333	19,459	19,467	33,795	33,796	33,581	33,593	33,63	33,651	33,591	33,647	33,715	33,669	33,635					19,468	19,471
		50820	698,63																										710,85	699
		50880	698,67	14,361	19,456	19,47	33,825	33,824	33,601	33,637	33,645	33,689	33,608	33,648	33,728	33,694	33,656			33,559	19,553	19,47	19,474						710,85	699
		50940	697,6																										710,85	699
		50976		14,372	19,462	19,472	33,839	33,839	33,686	33,684	33,673	33,693	33,641	33,675	33,743	33,712	33,688					19,467	19,473
		51000	697,79															8,48	0					-1,16	-1,57	-0,26	-0,11	-0,6	711,22	699	129,46
		51060	698,07																										711,22	699
		51072		14,394	19,46	19,469	33,86	33,857	33,667	33,693	33,699	33,704	33,656	33,69	33,772	33,723	33,701			33,592	19,548	19,467	19,474
		51120	699,35																										711,22	699
		51168		14,425	19,461	19,47	33,892	33,889	33,686	33,717	33,718	33,73	33,662	33,744	33,79	33,746	33,724					19,469	19,476
		51180	698,45																										711,22	699
		51240	699,29																										711,22	699
		51264		14,438	19,46	19,466	33,897	33,906	33,709	33,743	33,732	33,746	33,694	33,718	33,811	33,772	33,741			33,621	19,548	19,471	19,472
		51300	698,2															8,46											711,22	699
		51360	699,01	14,451	19,459	19,475	33,92	33,916	33,732	33,732	33,751	33,763	33,688	33,725	33,833	33,799	33,753					19,47	19,473						711,22	699
		51420	698,71																										711,22	699
		51456		14,483	19,461	19,462	33,946	33,943	33,755	33,755	33,773	33,79	33,713	33,766	33,848	33,808	33,776			33,652	19,552	19,473	19,469
		51480	699,04																										711,22	699
		51540	698,75																										711,22	699
		51552		14,500	19,46	19,463	33,958	33,966	33,812	33,808	33,817	33,788	33,738	33,77	33,87	33,83	33,804					19,469	19,472
		51600	699,37															8,46	0					-1,1	-1,5	-0,22	-0,05	-0,55	711,22	699	129,41
		51648		14,517	19,46	19,467	33,975	33,986	33,803	33,821	33,826	33,832	33,756	33,787	33,895	33,846	33,821			33,705	19,549	19,469	19,472
		51660	698,89																										711,22	699
		51720	699,29																										711,22	699
		51744		14,538	19,458	19,465	34,001	33,998	33,813	33,827	33,824	33,84	33,783	33,83	33,911	33,859	33,836					19,47	19,473
		51780	698,42																										711,22	699
		51840	699,09	14,558	19,458	19,468	34,016	34,027	33,828	33,832	33,859	33,854	33,788	33,838	33,929	33,877	33,851			33,726	19,55	19,47	19,473						711,22	699
		51900	699															8,46											711,22	699
		51936		14,569	19,46	19,469	34,033	34,035	33,824	33,875	33,879	33,872	33,802	33,89	33,948	33,877	33,871					19,468	19,471
		51960	700																										711,22	699
		52020	700,31																										711,22	699
		52032		14,587	19,459	19,473	34,048	34,058	33,835	33,888	33,906	33,913	33,828	33,891	33,968	33,898	33,891			33,797	19,546	19,469	19,472
		52080	699,41																										710,8	699
		52128		14,613	19,458	19,47	34,07	34,084	33,86	33,931	33,926	33,905	33,85	33,9	33,984	33,928	33,910					19,472	19,474
		52140	699,02																										710,8	699
		52200	698,79															8,45	0					-1,12	-1,52	-0,24	-0,07	-0,56	710,8	699	128,86
		52224		14,639	19,457	19,471	34,094	34,112	33,88	33,934	33,947	33,942	33,871	33,918	33,998	33,946	33,929			33,813	19,542	19,473	19,48
		52260	699,48																										710,8	699
		52320	698,32	14,647	19,461	19,468	34,114	34,108	33,934	33,931	33,952	33,967	33,901	33,961	34,29	33,96	33,987					19,471	19,477						710,8	699
		52380	699,07																										710,8	699
		52416		14,665	19,459	19,469	34,129	34,129	33,951	33,982	33,978	33,996	33,913	33,974	34,041	33,984	33,977			33,849	19,549	19,473	19,474
		52440	698,71																										710,8	699
		52500	698,95															8,44											710,8	699
		52512		14,685	19,459	19,472	34,155	34,147	33,981	33,972	33,99	33,999	33,919	34,017	34,062	33,986	33,991					19,471	19,474
		52560	698,3																										710,8	699
		52608		14,707	19,457	19,463	34,167	34,167	33,985	33,992	34,024	34,013	33,95	34,011	34,081	34,017	34,009			33,887	19,561	19,471	19,475
		52620	698,03																										710,8	699
		52680	698,71																										710,8	699
		52704		14,728	19,462	19,469	34,189	34,197	33,983	34,011	34,038	34,033	33,965	34,019	34,098	34,038	34,023					19,473	19,476
		52740	698,7																										710,8	699
		52800	698,52	14,744	19,458	19,47	34,204	34,212	33,994	34,035	34,061	34,05	33,986	34,051	34,245	34,063	34,061	8,44	0	33,935	19,553	19,473	19,476	-1,06	-1,46	-0,19	-0,01	-0,5	710,8	699	128,5
		52860	698,5																										710,8	699
		52896		14,760	19,461	19,466	34,224	34,224	34,019	34,077	34,064	34,082	34,007	34,047	34,241	34,077	34,077					19,472	19,473
		52920	698,08																										710,8	699
		52980	697,71																										710,8	699
		52992		14,792	19,46	19,468	34,256	34,256	34,072	34,091	34,09	34,096	34,022	34,034	34,158	34,104	34,083			33,947	19,556	19,471	19,473
		53040	698,55																										711,38	699
		53088		14,807	19,461	19,471	34,274	34,273	34,085	34,126	34,125	34,105	34,049	34,056	34,177	34,204	34,116					19,465	19,469
		53100	698,66															8,43											711,38	699
		53160	698,59																										711,38	699
		53184		14,822	19,461	19,467	34,286	34,287	34,104	34,148	34,138	34,155	34,06	34,069	34,244	34,144	34,133			33,98	19,553	19,47	19,474
		53220	697,89																										711,38	699
		53280	699,67	14,846	19,461	19,472	34,311	34,314	34,126	34,192	34,149	34,159	34,092	34,097	34,223	34,163	34,150					19,472	19,475						711,38	699
		53340	699,26																										711,38	699
		53376		14,862	19,458	19,464	34,322	34,323	34,132	34,186	34,183	34,183	34,132	34,113	34,263	34,209	34,175			34,034	19,549	19,475	19,472
		53400	700,19															8,43	0					-1,11	-1,52	-0,23	-0,06	-0,56	711,38	699	128,77
		53460	699,12																										711,38	699
		53472		14,884	19,462	19,468	34,353	34,345	34,163	34,2	34,181	34,187	34,155	34,135	34,275	34,216	34,189					19,472	19,474
		53520	699,28																										711,38	699
		53568		14,899	19,462	19,469	34,365	34,364	34,182	34,194	34,206	34,195	34,155	34,192	34,285	34,174	34,198			34,046	19,552	19,47	19,474
		53580	699,46																										711,38	699
		53640	699,81																										711,38	699
		53664		14,913	19,461	19,469	34,377	34,38	34,185	34,193	34,215	34,23	34,189	34,228	34,299	34,222	34,220					19,473	19,474
		53700	699,49															8,42											711,38	699
		53760	698,43	14,927	19,464	19,469	34,388	34,399	34,193	34,213	34,245	34,238	34,176	34,27	34,312	34,217	34,233			34,106	19,552	19,47	19,476						711,38	699
		53820	698,61																										711,38	699
		53856		14,936	19,466	19,47	34,403	34,405	34,209	34,219	34,256	34,246	34,222	34,287	34,329	34,222	34,249					19,469	19,474
		53880	699,71																										711,38	699
		53940	698,7																										711,38	699
		53952		14,959	19,461	19,469	34,424	34,425	34,219	34,242	34,263	34,28	34,243	34,285	34,342	34,234	34,264			34,189	19,547	19,471	19,473
		54000	698,13															8,42	0					-1,12	-1,52	-0,24	-0,06	-0,57	711,38	699	129,03
		54048		14,982	19,456	19,472	34,446	34,445	34,232	34,285	34,276	34,305	34,274	34,297	34,355	34,274	34,287					19,471	19,471
		54060	699,07																										711,38	699
		54120	698,95																										711,38	699
		54144		15,005	19,46	19,471	34,465	34,477	34,255	34,335	34,289	34,348	34,316	34,292	34,375	34,316	34,316			34,205	19,544	19,47	19,473
		54180	700,25																										711,38	699
		54240	699,35	15,025	19,462	19,471	34,488	34,495	34,291	34,31	34,32	34,35	34,31	34,3	34,394	34,335	34,326					19,473	19,476						711,38	699
		54300	698,63															8,40											711,38	699
		54336		15,041	19,46	19,472	34,506	34,508	34,307	34,317	34,34	34,359	34,318	34,33	34,411	34,357	34,342			34,233	19,55	19,473	19,475
		54360	699,08																										711,38	699
		54420	698,96																										711,38	699
		54432		15,068	19,46	19,467	34,529	34,534	34,359	34,368	34,365	34,391	34,334	34,365	34,436	34,377	34,374					19,469	19,474
		54480	699,15																										711,38	699
		54528		15,081	19,462	19,473	34,548	34,548	34,373	34,388	34,396	34,391	34,334	34,386	34,458	34,394	34,390			34,256	19,55	19,476	19,478
		54540	698,94																										711,38	699
		54600	698,97															8,42	0					-1,13	-1,53	-0,24	-0,07	-0,57	711,38	699	129,01
		54624		15,102	19,463	19,47	34,563	34,573	34,396	34,398	34,401	34,419	34,349	34,372	34,473	34,41	34,402					19,47	19,471
		54660	699,19																										711,38	699
		54720	698,79	15,115	19,456	19,477	34,583	34,58	34,407	34,406	34,424	34,425	34,373	34,42	34,495	34,436	34,423			34,303	19,562	19,471	19,475						711,38	699
		54780	699,53																										711,38	699
		54816		15,134	19,463	19,47	34,598	34,603	34,405	34,463	34,448	34,458	34,389	34,437	34,511	34,456	34,446					19,471	19,476
		54840	699,14																										711,38	699
		54900	697,97															8,40											711,38	699
		54912		15,154	19,462	19,471	34,62	34,62	34,416	34,459	34,472	34,464	34,398	34,424	34,528	34,472	34,454			34,372	19,567	19,471	19,472
		54960	699,46																										711,38	699
		55008		15,171	19,461	19,471	34,634	34,639	34,438	34,493	34,482	34,504	34,425	34,446	34,55	34,491	34,479					19,471	19,471
		55020	700,44																										711,38	699
		55080	700,63																										710,85	699
		55104		15,192	19,462	19,474	34,658	34,663	34,484	34,524	34,509	34,506	34,436	34,465	34,564	34,513	34,500			34,382	19,552	19,47	19,473
		55140	699,57																										710,85	699
		55200	699,23	15,221	19,462	19,471	34,687	34,688	34,506	34,554	34,54	34,513	34,441	34,471	34,583	34,527	34,517	8,40	0			19,472	19,473	-1,13	-1,54	-0,24	-0,08	-0,59	710,85	699	129,42
		55260	698,19																										710,85	699
		55296		15,229	19,462	19,47	34,694	34,696	34,509	34,542	34,542	34,538	34,487	34,49	34,605	34,545	34,532			34,4	19,56	19,473	19,473
		55320	698,03																										710,85	699
		55380	698,71																										710,85	699
		55392		15,253	19,461	19,472	34,718	34,721	34,515	34,6	34,564	34,57	34,484	34,502	34,622	34,567	34,553					19,471	19,473
		55440	698,67																										710,85	699
		55488		15,266	19,461	19,471	34,73	34,734	34,528	34,601	34,583	34,589	34,511	34,52	34,638	34,587	34,570			34,449	19,564	19,472	19,474
		55500	697,33															8,39											710,85	699
		55560	698,79																										711,38	699
		55584		15,280	19,462	19,471	34,747	34,745	34,566	34,581	34,591	34,587	34,535	34,533	34,659	34,605	34,582					19,472	19,474
		55620	699,69																										711,38	699
		55680	700,39	15,297	19,462	19,471	34,762	34,766	34,58	34,619	34,597	34,6	34,543	34,554	34,676	34,622	34,599			34,48	19,575	19,473	19,474						711,38	699
		55740	698,82																										711,38	699
		55776		15,315	19,461	19,472	34,783	34,781	34,605	34,62	34,638	34,647	34,55	34,562	34,688	34,637	34,618					19,472	19,476
		55800	698,44															8,40	0					-1,18	-1,58	-0,28	-0,13	-0,62	711,38	699	129,07
		55860	698,49																										711,38	699
		55872		15,338	19,458	19,471	34,802	34,803	34,617	34,651	34,677	34,662	34,568	34,595	34,717	34,663	34,644			34,49	19,577	19,471	19,474
		55920	699,62																										711,38	699
		55968		15,360	19,459	19,472	34,824	34,828	34,64	34,682	34,663	34,681	34,599	34,618	34,733	34,685	34,663					19,471	19,472
		55980	699,33																										711,38	699
		56040	699																										711,38	699
		56064		15,375	19,46	19,467	34,843	34,835	34,676	34,676	34,689	34,695	34,621	34,638	34,748	34,696	34,680			34,557	19,569	19,47	19,479
		56100	699,11															8,38											711,38	699
		56160	699,65	15,390	19,46	19,472	34,855	34,857	34,692	34,679	34,678	34,697	34,634	34,637	34,766	34,718	34,688					19,466	19,471						711,38	699
		56220	699,75																										711,38	699
		56256		15,411	19,46	19,464	34,869	34,878	34,71	34,713	34,703	34,714	34,696	34,718	34,777	34,71	34,718			34,593	19,574	19,471	19,476
		56280	699,5																										711,38	699
		56340	699,68																										711,38	699
		56352		15,426	19,459	19,471	34,892	34,889	34,717	34,711	34,744	34,726	34,677	34,716	34,8	34,71	34,725					19,471	19,473
		56400	699,96															8,38	0					-1,18	-1,58	-0,27	-0,13	-0,62	711,38	699	129,14
		56448		15,446	19,459	19,47	34,911	34,911	34,719	34,72	34,754	34,747	34,719	34,744	34,812	34,729	34,743			34,638	19,565	19,469	19,474
		56460	699,7																										711,38	699
		56520	698,84																										711,38	699
		56544		15,459	19,459	19,468	34,92	34,924	34,729	34,731	34,771	34,763	34,725	34,771	34,833	34,746	34,759					19,472	19,475
		56580	699,81																										711,38	699
		56640	700,44	15,470	19,461	19,472	34,933	34,941	34,738	34,802	34,801	34,804	34,745	34,779	34,848	34,788	34,788			34,672	19,563	19,473	19,476						711,38	699
		56700	699,59															8,37											711,38	699
		56736		15,499	19,458	19,471	34,96	34,967	34,775	34,809	34,812	34,824	34,763	34,792	34,866	34,809	34,806					19,475	19,476
		56760	698,88																										711,38	699
		56820	698,83																										711,38	699
		56832		15,519	19,461	19,471	34,987	34,983	34,786	34,802	34,829	34,844	34,771	34,834	34,887	34,818	34,821			34,707	19,565	19,474	19,476
		56880	699																										711,38	699
		56928		15,536	19,462	19,468	35,001	35	34,798	34,826	34,855	34,829	34,797	34,854	34,904	34,845	34,839					19,474	19,477
		56940	700																										711,38	699
		57000	698,85															8,36	0					-1,21	-1,61	-0,29	-0,15	-0,65	711,38	699	129,03
		57024		15,548	19,46	19,469	35,011	35,014	34,8	34,873	34,861	34,871	34,805	34,869	34,922	34,863	34,858			34,759	19,558	19,473	19,477
		57060	698,69																										711,38	699
		57120	699,51	15,568	19,461	19,472	35,033	35,037	34,834	34,927	34,865	34,904	34,844	34,885	34,941	34,883	34,885					19,474	19,473						711,38	699
		57180	699,34																										711,38	699
		57216		15,586	19,459	19,47	35,05	35,052	34,858	34,895	34,887	34,908	34,842	34,881	34,957	34,895	34,890			34,81	19,561	19,468	19,474
		57240	699,91																										711,38	699
		57300	698,59															8,36											711,38	699
		57312		15,597	19,459	19,467	35,059	35,061	34,876	34,888	34,905	34,905	34,86	34,902	34,974	34,918	34,903					19,473	19,474
		57360	698,82																										711,38	699
		57408		15,622	19,46	19,47	35,084	35,089	34,898	34,923	34,935	34,932	34,882	34,916	34,99	34,934	34,926			34,815	19,558	19,471	19,476
		57420	699,17																										711,38	699
		57480	699,58																										711,38	699
		57504		15,636	19,46	19,468	35,098	35,101	34,897	34,964	34,961	34,949	34,902	34,954	35,007	34,951	34,948					19,474	19,475
		57540	698,87																										711,38	699
		57600	698,79	15,653	19,459	19,471	35,123	35,113	34,92	34,939	34,968	34,97	34,924	34,977	35,024	34,964	34,961	8,36	0	34,828	19,56	19,474	19,476	-1,16	-1,57	-0,27	-0,12	-0,61	711,38	699	129
		57660	698,82																										711,38	699
		57696		15,679	19,46	19,468	35,144	35,141	34,933	34,953	34,984	34,997	34,941	34,969	35,042	34,972	34,974					19,473	19,478
		57720	698,44																										711,38	699
		57780	698,72																										711,38	699
		57792		15,699	19,459	19,47	35,158	35,169	34,958	34,977	35,011	34,998	34,945	34,981	35,067	35,014	34,994			34,906	19,561	19,474	19,476
		57840	699,35																										711,38	699
		57888		15,709	19,462	19,469	35,17	35,179	34,959	35,041	35,022	35,035	34,958	35,002	35,079	35,005	35,013					19,472	19,478
		57900	699,53															8,35											711,38	699
		57960	700,1																										711,38	699
		57984		15,726	19,458	19,47	35,192	35,188	34,98	35,063	35,05	35,037	34,981	35,026	35,099	35,036	35,034			34,902	19,556	19,473	19,478
		58020	700,25																										711,38	699
		58080	699,68	15,745	19,456	19,469	35,201	35,213	34,998	35,053	35,061	35,051	34,991	35,029	35,114	35,063	35,045					19,473	19,48						711,38	699
		58140	699,71																										710,69	699
		58176		15,763	19,459	19,472	35,231	35,225	35,024	35,055	35,076	35,08	35,017	35,044	35,131	35,077	35,063			34,933	19,558	19,472	19,475
		58200	701,53															8,35	0					-1,16	-1,55	-0,26	-0,1	-0,6	710,69	699	129,05
		58260	698,96																										710,17	699
		58272		15,781	19,462	19,469	35,243	35,25	35,036	35,065	35,09	35,088	35,055	35,045	35,148	35,079	35,076					19,472	19,478
		58320	698,98																										710,17	699
		58368		15,790	19,459	19,469	35,257	35,252	35,046	35,068	35,126	35,091	35,053	35,106	35,161	35,109	35,095			34,997	19,554	19,473	19,478
		58380	698,53																										709,8	699
		58440	697,93																										709,8	699
		58464		15,810	19,463	19,469	35,273	35,279	35,061	35,117	35,131	35,128	35,068	35,108	35,18	35,088	35,110					19,473	19,477
		58500	697,39															8,34											709,8	699
		58560	696,71	15,825	19,459	19,469	35,293	35,285	35,084	35,115	35,148	35,125	35,088	35,13	35,199	35,136	35,128			34,991	19,573	19,474	19,473						709,8	699
		58620	697,55																										710,54	699
		58656		15,841	19,461	19,471	35,305	35,309	35,11	35,15	35,169	35,16	35,099	35,161	35,215	35,157	35,153					19,472	19,476
		58680	698,31																										710,54	699
		58740	699,31																										711,06	699
		58752		15,857	19,462	19,469	35,315	35,329	35,156	35,18	35,173	35,195	35,11	35,181	35,235	35,171	35,175			35,073	19,57	19,473	19,478
		58800	698,49															8,33	0					-1,18	-1,58	-0,27	-0,13	-0,63	711,06	699	129,04
		58848		15,875	19,462	19,469	35,338	35,343	35,158	35,205	35,185	35,199	35,134	35,178	35,247	35,185	35,186					19,473	19,479
		58860	699																										711,06	699
		58920	698,87																										711,06	699
		58944		15,888	19,461	19,473	35,354	35,356	35,169	35,212	35,21	35,206	35,165	35,171	35,269	35,216	35,202			35,12	19,573	19,472	19,478
		58980	698,25																										711,06	699
		59040	699,22	15,903	19,461	19,466	35,369	35,363	35,188	35,24	35,213	35,243	35,172	35,216	35,283	35,239	35,224					19,473	19,476						711,06	699
		59100	698,53															8,33											711,06	699
		59136		15,920	19,461	19,476	35,384	35,392	35,219	35,266	35,25	35,244	35,174	35,245	35,3	35,249	35,243			35,162	19,566	19,477	19,474
		59160	698,44																										711,06	699
		59220	698,95																										711,06	699
		59232		15,937	19,461	19,471	35,403	35,403	35,219	35,232	35,26	35,262	35,196	35,251	35,315	35,26	35,249					19,474	19,479
		59280	699,52																										711,06	699
		59328		15,960	19,461	19,466	35,421	35,427	35,224	35,267	35,293	35,278	35,222	35,264	35,333	35,272	35,269			35,157	19,578	19,473	19,477
		59340	699,07																										711,06	699
		59400	698,12															8,33	0					-1,1	-1,5	-0,22	-0,06	-0,55	711,06	699	128,93
		59424		15,979	19,461	19,47	35,439	35,45	35,243	35,293	35,304	35,298	35,242	35,28	35,356	35,272	35,286					19,472	19,475
		59460	697,6																										711,06	699
		59520	698,49	16,006	19,459	19,467	35,47	35,467	35,257	35,271	35,316	35,309	35,257	35,289	35,358	35,301	35,295			35,192	19,559	19,475	19,479						711,06	699
		59580	699,65																										711,64	699
		59616		16,012	19,461	19,471	35,474	35,483	35,276	35,317	35,338	35,335	35,276	35,295	35,381	35,332	35,319					19,472	19,479
		59640	698,74																										711,64	699
		59700	698,59															8,31											711,64	699
		59712		16,024	19,46	19,469	35,484	35,494	35,296	35,344	35,351	35,349	35,296	35,329	35,4	35,347	35,339			35,202	19,572	19,475	19,479
		59760	700,13																										711,64	699
		59808		16,043	19,46	19,474	35,51	35,511	35,311	35,353	35,361	35,37	35,31	35,322	35,417	35,369	35,352					19,472	19,477
		59820	699,18																										711,64	699
		59880	699,56																										711,64	699
		59904		16,061	19,461	19,469	35,529	35,523	35,323	35,391	35,38	35,391	35,328	35,332	35,434	35,381	35,370			35,24	19,573	19,476	19,476
		59940	699,95																										711,64	699
		60000	699,7	16,082	19,456	19,465	35,537	35,547	35,352	35,375	35,408	35,38	35,338	35,343	35,451	35,41	35,382	8,30	0			19,474	19,476	-1,11	-1,51	-0,22	-0,06	-0,55	711,64	699	128,51
		60060	699,18																										711,27	699
		60096		16,096	19,461	19,474	35,56	35,567	35,372	35,433	35,411	35,437	35,357	35,36	35,466	35,413	35,406			35,305	19,576	19,476	19,475
		60120	698,03																										711,27	699
		60180	697,2																										711,27	699
		60192		16,113	19,46	19,469	35,583	35,573	35,405	35,42	35,423	35,441	35,376	35,373	35,476	35,446	35,420					19,474	19,478
		60240	698,96																										711,27	699
		60288		16,136	19,455	19,47	35,596	35,602	35,43	35,455	35,454	35,454	35,388	35,383	35,5	35,457	35,440			35,319	19,578	19,477	19,473
		60300	699,46															8,30											711,9	699
		60360	699,22																										711,9	699
		60384		16,152	19,462	19,468	35,619	35,614	35,47	35,48	35,461	35,452	35,403	35,444	35,514	35,463	35,461					19,472	19,477
		60420	699,3																										711,9	699
		60480	698,2	16,165	19,46	19,47	35,63	35,63	35,465	35,465	35,489	35,465	35,436	35,481	35,542	35,475	35,477			35,333	19,588	19,471	19,475						711,9	699
		60540	697,98																										711,9	699
		60576		16,178	19,46	19,471	35,642	35,646	35,459	35,525	35,503	35,499	35,442	35,487	35,55	35,49	35,494					19,47	19,477
		60600	699,1															8,30	0					-1,16	-1,55	-0,26	-0,1	-0,6	711,9	699	128,52
		60660	698,23																										711,9	699
		60672		16,194	19,459	19,471	35,656	35,663	35,465	35,529	35,5	35,518	35,449	35,49	35,566	35,512	35,504			35,4	19,574	19,473	19,478
		60720	699,33																										711,9	699
		60768		16,210	19,457	19,469	35,672	35,674	35,492	35,533	35,519	35,526	35,487	35,527	35,582	35,534	35,525					19,47	19,472
		60780	699,69																										711,9	699
		60840	699,39																										711,9	699
		60864		16,223	19,459	19,475	35,692	35,688	35,502	35,529	35,546	35,55	35,489	35,511	35,594	35,555	35,534			35,445	19,577	19,476	19,475
		60900	698,79															8,29											711,9	699
		60960	698,84	16,238	19,464	19,473	35,707	35,705	35,512	35,581	35,577	35,553	35,493	35,53	35,615	35,565	35,553					19,48	19,479						711,9	699
		61020	699,54																										711,9	699
		61056		16,262	19,461	19,473	35,731	35,728	35,529	35,606	35,576	35,587	35,515	35,539	35,635	35,581	35,571			35,439	19,567	19,473	19,479
		61080	699,84																										711,9	699
		61140	698,56																										711,9	699
		61152		16,279	19,464	19,474	35,745	35,751	35,542	35,624	35,592	35,608	35,526	35,546	35,647	35,596	35,585					19,471	19,476
		61200	699,37															8,28	0					-1,16	-1,57	-0,26	-0,11	-0,61	711,9	699	128,61
		61248		16,296	19,466	19,474	35,765	35,768	35,568	35,656	35,603	35,628	35,558	35,558	35,662	35,617	35,606			35,455	19,56	19,472	19,477
		61260	700,36																										711,9	699
		61320	699,09																										711,9	699
		61344		16,308	19,465	19,474	35,784	35,771	35,582	35,636	35,649	35,614	35,564	35,553	35,662	35,633	35,612					19,475	19,477
		61380	699,36																										711,53	699
		61440	699,4	16,323	19,464	19,475	35,793	35,792	35,605	35,652	35,647	35,646	35,601	35,615	35,684	35,648	35,637			35,512	19,563	19,473	19,477						711,53	699
		61500	699,32															8,27											711,53	699
		61536		16,336	19,463	19,477	35,807	35,804	35,615	35,636	35,649	35,671	35,605	35,648	35,699	35,655	35,647					19,473	19,478
		61560	700,49																										711,53	699
		61620	700,69																										711,17	699
		61632		16,356	19,464	19,472	35,821	35,827	35,648	35,693	35,677	35,668	35,612	35,67	35,708	35,675	35,669			35,601	19,56	19,475	19,477
		61680	700,02																										711,17	699
		61728		16,363	19,464	19,474	35,827	35,837	35,665	35,664	35,674	35,694	35,65	35,69	35,731	35,69	35,682					19,475	19,478
		61740	697,74																										710,48	699
		61800	697,36															8,28	0					-1,18	-1,58	-0,27	-0,12	-0,63	710,48	699	128,81
		61824		16,386	19,465	19,473	35,854	35,855	35,663	35,677	35,704	35,704	35,663	35,71	35,744	35,715	35,698			35,59	19,564	19,475	19,478
		61860	697,51																										710,9	699
		61920	699,67	16,399	19,461	19,476	35,867	35,867	35,683	35,719	35,711	35,73	35,699	35,686	35,757	35,721	35,713					19,476	19,476						710,9	699
		61980	698,22																										710,9	699
		62016		16,411	19,464	19,474	35,88	35,88	35,69	35,732	35,742	35,731	35,717	35,706	35,769	35,735	35,728			35,626	19,568	19,477	19,479
		62040	698,63																										710,9	699
		62100	698,53															8,26											710,9	699
		62112		16,424	19,465	19,471	35,885	35,898	35,705	35,723	35,737	35,76	35,72	35,759	35,786	35,753	35,743					19,475	19,479
		62160	696,47																										710,9	699
		62208		16,448	19,463	19,473	35,92	35,912	35,729	35,743	35,769	35,787	35,726	35,747	35,8	35,772	35,759			35,674	19,571	19,473	19,477
		62220	698,12																										711,43	699
		62280	699,36																										711,43	699
		62304		16,469	19,462	19,474	35,935	35,938	35,75	35,788	35,795	35,806	35,74	35,749	35,822	35,788	35,780					19,472	19,477
		62340	698,76																										711,9	699
		62400	699,3	16,487	19,462	19,471	35,952	35,955	35,764	35,809	35,806	35,805	35,759	35,778	35,834	35,802	35,795	8,26	0	35,684	19,569	19,473	19,479	-1,11	-1,51	-0,22	-0,05	-0,55	711,9	699	128,71
		62460	699,59																										711,9	699
		62496		16,503	19,463	19,471	35,963	35,977	35,773	35,818	35,812	35,831	35,773	35,814	35,85	35,82	35,811					19,476	19,478
		62520	699,73																										711,9	699
		62580	699,64																										711,9	699
		62592		16,509	19,463	19,472	35,982	35,97	35,782	35,809	35,824	35,842	35,798	35,814	35,868	35,826	35,820			35,702	19,566	19,475	19,479
		62640	698,5																										711,9	699
		62688		16,526	19,46	19,475	35,99	35,997	35,806	35,827	35,857	35,843	35,805	35,817	35,881	35,848	35,835					19,472	19,48
		62700	698,41															8,26											711,9	699
		62760	698,36																										711,9	699
		62784		16,543	19,459	19,472	36,01	36,008	35,81	35,855	35,865	35,879	35,82	35,872	35,899	35,87	35,859			35,73	19,571	19,476	19,48
		62820	698,75																										711,9	699
		62880	699,26	16,562	19,461	19,473	36,026	36,033	35,826	35,885	35,886	35,888	35,842	35,88	35,911	35,871	35,874					19,475	19,48						711,9	699
		62940	699,6																										711,9	699
		62976		16,571	19,461	19,475	36,038	36,039	35,848	35,895	35,902	35,89	35,851	35,888	35,929	35,888	35,886			35,78	19,556	19,476	19,478
		63000	700,44															8,25	0					-1,19	-1,6	-0,28	-0,13	-0,63	711,9	699	129,16
		63060	699,98																										711,9	699
		63072		16,589	19,463	19,475	36,061	36,055	35,858	35,911	35,926	35,901	35,858	35,906	35,945	35,904	35,901					19,47	19,483
		63120	699,45																										711,9	699
		63168		16,604	19,462	19,47	36,068	36,072	35,876	35,935	35,921	35,937	35,875	35,909	35,963	35,913	35,916			35,828	19,564	19,477	19,479
		63180	699,73																										711,9	699
		63240	699,19																										711,9	699
		63264		16,614	19,465	19,473	36,085	36,081	35,9	35,907	35,949	35,954	35,896	35,912	35,975	35,933	35,928					19,472	19,479
		63300	698,08															8,25											711,9	699
		63360	697,73	16,640	19,46	19,473	36,106	36,108	35,916	35,953	35,962	35,965	35,904	35,922	35,993	35,954	35,946			35,827	19,569	19,479	19,477						711,9	699
		63420	698,91																										711,9	699
		63456		16,700	19,462	19,471	36,204	36,128	35,931	35,991	35,976	35,981	35,922	35,945	36,01	35,959	35,964					19,474	19,479
		63480	699,09																										711,9	699
		63540	699,35																										711,9	699
		63552		16,668	19,463	19,472	36,132	36,138	35,953	35,984	35,997	35,995	35,937	35,987	36,026	35,992	35,984			35,861	19,567	19,476	19,476
		63600	698,6															8,24	0					-1,11	-1,52	-0,23	-0,06	-0,56	711,9	699	128,94
		63648		16,687	19,46	19,474	36,154	36,155	35,956	35,991	36,016	36,009	35,957	35,984	36,045	36	35,995					19,476	19,477
		63660	699,25																										711,9	699
		63720	699,17																										711,9	699
		63744		16,696	19,463	19,471	36,163	36,163	35,971	36,017	36,014	36,033	35,974	35,988	36,055	36,023	36,009			35,876	19,57	19,473	19,48
		63780	698,57																										711,9	699
		63840	699,31	16,716	19,463	19,471	36,181	36,186	35,992	36,037	36,037	36,033	35,966	36,002	36,066	36,037	36,021					19,472	19,479						711,9	699
		63900	699,51															8,24											711,9	699
		63936		16,727	19,464	19,472	36,194	36,195	36,008	36,092	36,049	36,069	35,994	36,036	36,283	36,049	36,072			35,961	19,566	19,481	19,482
		63960	699,44																										711,9	699
		64020	699,91																										711,9	699
		64032		16,742	19,465	19,473	36,21	36,211	36,021	36,095	36,073	36,065	36,01	36,061	36,275	36,064	36,083					19,477	19,482
		64080	698,96																										711,9	699
		64128		16,756	19,463	19,474	36,222	36,228	36,03	36,098	36,091	36,091	36,033	36,072	36,114	36,075	36,076			35,982	19,554	19,478	19,479
		64140	697,93																										711,9	699
		64200	697,68															8,23	0					-1,14	-1,53	-0,24	-0,09	-0,58	711,9	699	128,74
		64224		16,769	19,465	19,475	36,238	36,24	36,062	36,074	36,102	36,108	36,04	36,097	36,128	36,09	36,088					19,476	19,482
		64260	699,22																										712,37	699
		64320	698,93	16,787	19,47	19,477	36,259	36,262	36,076	36,138	36,116	36,117	36,062	36,086	36,145	36,117	36,107			35,999	19,556	19,473	19,481						712,37	699
		64380	699,47																										712,37	699
		64416		16,808	19,462	19,475	36,274	36,279	36,08	36,115	36,117	36,139	36,068	36,095	36,26	36,13	36,126					19,477	19,481
		64440	700,39																										712,37	699
		64500	699,56															8,22											711,95	699
		64512		16,817	19,467	19,476	36,288	36,288	36,097	36,123	36,144	36,151	36,084	36,136	36,259	36,148	36,143			36,006	19,563	19,478	19,481
		64560	698,62																										711,95	699
		64608		16,829	19,463	19,479	36,298	36,301	36,116	36,16	36,17	36,158	36,116	36,204	36,193	36,153	36,159					19,475	19,479
		64620	698,59																										711,95	699
		64680	699,83																										711,95	699
		64704		16,845	19,467	19,477	36,317	36,316	36,124	36,139	36,165	36,185	36,127	36,165	36,265	36,22	36,174			36,013	19,56	19,476	19,479
		64740	699,11																										711,95	699
		64800	698,38	16,863	19,467	19,477	36,334	36,337	36,147	36,18	36,203	36,199	36,154	36,209	36,22	36,187	36,187	8,22	0			19,475	19,48	-1,15	-1,54	-0,25	-0,1	-0,59	711,95	699	128,68
		64860	698,66																										711,95	699
		64896		16,872	19,467	19,478	36,344	36,344	36,166	36,181	36,205	36,212	36,162	36,22	36,271	36,187	36,200			36,08	19,558	19,477	19,479
		64920	699,54																										711,95	699
		64980	698,55																										711,95	699
		64992		16,883	19,469	19,479	36,356	36,358	36,181	36,25	36,207	36,229	36,173	36,229	36,277	36,233	36,222					19,475	19,479
		65040	698,92																										711,95	699
		65088		16,898	19,47	19,478	36,372	36,372	36,183	36,248	36,23	36,237	36,188	36,237	36,285	36,235	36,230			36,129	19,554	19,477	19,482
		65100	699,02															8,21											711,95	699
		65160	698,96																										711,95	699
		65184		16,913	19,468	19,479	36,387	36,385	36,194	36,247	36,239	36,258	36,204	36,238	36,294	36,254	36,241					19,477	19,479
		65220	698,67																										711,95	699
		65280	698,31	16,933	19,467	19,477	36,401	36,409	36,213	36,255	36,261	36,264	36,21	36,247	36,305	36,261	36,252			36,148	19,561	19,477	19,48						711,95	699
		65340	698,65																										711,95	699
		65376		16,949	19,467	19,477	36,422	36,42	36,221	36,267	36,271	36,297	36,24	36,276	36,313	36,276	36,270					19,475	19,481
		65400	698,41															8,20	0					-1,15	-1,55	-0,25	-0,1	-0,6	711,95	699	128,76
		65460	698,57																										711,95	699
		65472		16,960	19,472	19,478	36,436	36,434	36,24	36,27	36,284	36,297	36,238	36,28	36,325	36,29	36,278			36,191	19,568	19,475	19,481
		65520	699,46																										711,95	699
		65568		16,981	19,466	19,48	36,455	36,453	36,258	36,281	36,299	36,305	36,249	36,286	36,341	36,303	36,290					19,476	19,477
		65580	700,04																										711,95	699
		65640	699,54																										711,95	699
		65664		16,981	19,472	19,481	36,457	36,457	36,267	36,307	36,321	36,324	36,282	36,303	36,351	36,318	36,309			36,233	19,567	19,474	19,48
		65700	699,63															8,20											711,53	699
		65760	699,34	17,008	19,469	19,48	36,486	36,48	36,284	36,318	36,326	36,344	36,286	36,311	36,368	36,339	36,322					19,471	19,478						711,53	699
		65820	699,45																										711,53	699
		65856		17,027	19,464	19,477	36,502	36,493	36,312	36,346	36,351	36,359	36,295	36,332	36,378	36,347	36,340			36,264	19,567	19,474	19,479
		65880	699,19																										711,53	699
		65940	699,07																										711,53	699
		65952		17,035	19,468	19,478	36,507	36,509	36,326	36,368	36,367	36,376	36,312	36,319	36,392	36,357	36,352					19,477	19,479
		66000	697,99															8,19	0					-1,15	-1,55	-0,26	-0,1	-0,59	711,53	699	129
		66048		17,055	19,468	19,477	36,523	36,531	36,362	36,364	36,383	36,389	36,313	36,349	36,408	36,381	36,369			36,277	19,555	19,473	19,479
		66060	698,99																										711,53	699
		66120	698,24																										711,53	699
		66144		17,062	19,47	19,479	36,537	36,535	36,357	36,437	36,391	36,4	36,335	36,401	36,426	36,399	36,393					19,478	19,478
		66180	698,57																										711,53	699
		66240	697,94	17,078	19,467	19,478	36,552	36,55	36,368	36,402	36,416	36,417	36,355	36,383	36,444	36,407	36,399			36,277	19,567	19,477	19,479						711,53	699
		66300	698,6															8,18											711,95	699
		66336		17,099	19,462	19,476	36,568	36,567	36,389	36,453	36,433	36,428	36,356	36,381	36,455	36,42	36,414					19,478	19,48
		66360	698,76																										711,95	699
		66420	698,05																										711,95	699
		66432		17,111	19,467	19,476	36,582	36,582	36,416	36,429	36,432	36,435	36,39	36,414	36,471	36,439	36,428			36,333	19,568	19,474	19,477
		66480	698,82																										711,95	699
		66528		17,131	19,466	19,477	36,603	36,601	36,424	36,504	36,451	36,466	36,403	36,419	36,486	36,455	36,451					19,477	19,478
		66540	698,69																										711,95	699
		66600	697,9															8,18	0					-1,15	-1,52	-0,24	-0,08	-0,58	711,95	699	128,59
		66624		17,138	19,466	19,476	36,612	36,606	36,437	36,462	36,466	36,477	36,403	36,419	36,499	36,471	36,454			36,354	19,577	19,476	19,477
		66660	699,41																										711,95	699
		66720	698,81	17,154	19,466	19,475	36,624	36,625	36,463	36,484	36,487	36,491	36,407	36,442	36,515	36,483	36,472					19,478	19,48						711,95	699
		66780	699,19																										711,95	699
		66816		17,170	19,465	19,476	36,639	36,642	36,486	36,499	36,502	36,501	36,45	36,462	36,525	36,499	36,490			36,393	19,576	19,476	19,48
		66840	698,4																										711,95	699
		66900	697,33															8,17											711,95	699
		66912		17,192	19,466	19,469	36,652	36,667	36,49	36,524	36,512	36,511	36,464	36,487	36,551	36,516	36,507					19,477	19,48
		66960	697,85																										711,95	699
		67008		17,195	19,47	19,477	36,669	36,668	36,494	36,529	36,519	36,534	36,472	36,498	36,553	36,525	36,516			36,436	19,58	19,476	19,478
		67020	698,34																										712,64	699
		67080	698,87																										712,64	699
		67104		17,208	19,465	19,476	36,678	36,679	36,507	36,528	36,535	36,541	36,489	36,513	36,571	36,544	36,529					19,478	19,481
		67140	699,05																										712,64	699
		67200	699,02	17,222	19,464	19,474	36,697	36,685	36,519	36,552	36,553	36,555	36,501	36,538	36,587	36,552	36,545	8,16	0	36,408	19,575	19,483	19,48	-1,15	-1,54	-0,25	-0,09	-0,59	712,64	699	128,08
		67260	699,1																										712,64	699
		67296		17,245	19,465	19,472	36,712	36,714	36,519	36,539	36,578	36,56	36,513	36,539	36,603	36,57	36,553					19,477	19,479
		67320	699,48																										712,64	699
		67380	698,81																										712,64	699
		67392		17,252	19,469	19,475	36,721	36,727	36,534	36,594	36,595	36,587	36,529	36,558	36,613	36,586	36,574			36,457	19,573	19,482	19,477
		67440	698,91																										712,64	699
		67488		17,262	19,464	19,474	36,73	36,732	36,553	36,62	36,607	36,604	36,536	36,596	36,623	36,592	36,591					19,479	19,482
		67500	697,56															8,16											712,64	699
		67560	699,89																										712,64	699
		67584		17,285	19,465	19,476	36,757	36,754	36,566	36,674	36,615	36,622	36,553	36,61	36,641	36,608	36,611			36,512	19,587	19,477	19,477
		67620	699,77																										712,64	699
		67680	698,74	17,299	19,462	19,473	36,762	36,77	36,577	36,614	36,634	36,629	36,563	36,606	36,654	36,597	36,609					19,476	19,476						712,64	699
		67740	699,67																										712,64	699
		67776		17,312	19,464	19,474	36,781	36,781	36,592	36,631	36,636	36,63	36,582	36,624	36,669	36,625	36,624			36,517	19,587	19,473	19,482
		67800	698,21															8,15	0					-1,19	-1,6	-0,29	-0,14	-0,64	712,64	699	128,31
		67860	699,1																										712,64	699
		67872		17,327	19,465	19,475	36,797	36,797	36,61	36,676	36,671	36,658	36,599	36,638	36,684	36,647	36,648					19,47	19,476
		67920	699,96																										712,64	699
		67968		17,347	19,464	19,474	36,819	36,813	36,619	36,698	36,671	36,682	36,611	36,669	36,698	36,667	36,664			36,532	19,593	19,477	19,478
		67980	699,07																										712,64	699
		68040	699,1																										712,64	699
		68064		17,352	19,464	19,474	36,821	36,822	36,635	36,688	36,677	36,692	36,624	36,679	36,712	36,679	36,673					19,475	19,48
		68100	699,14															8,14											712,64	699
		68160	699,7	17,368	19,464	19,475	36,842	36,833	36,647	36,669	36,696	36,693	36,651	36,674	36,727	36,695	36,681			36,59	19,562	19,474	19,479						712,64	699
		68220	699,84																										712,64	699
		68256		17,383	19,463	19,469	36,85	36,849	36,656	36,689	36,709	36,714	36,673	36,69	36,741	36,706	36,697					19,476	19,479
		68280	699,43																										712,64	699
		68340	699,52																										712,64	699
		68352		17,393	19,463	19,475	36,86	36,863	36,68	36,699	36,73	36,733	36,687	36,69	36,752	36,715	36,711			36,609	19,584	19,475	19,477
		68400	697,53															8,14	0					-1,16	-1,57	-0,27	-0,11	-0,61	712,64	699	128,53
		68448		17,414	19,463	19,473	36,884	36,879	36,698	36,71	36,751	36,742	36,692	36,704	36,765	36,734	36,725					19,476	19,481
		68460	698,52																										712,64	699
		68520	697,91																										712,64	699
		68544		17,425	19,469	19,473	36,897	36,895	36,714	36,764	36,748	36,773	36,71	36,734	36,778	36,733	36,744			36,659	19,595	19,475	19,482
		68580	699,05																										712,64	699
		68640	698,77	17,435	19,467	19,477	36,909	36,906	36,729	36,748	36,767	36,776	36,718	36,753	36,794	36,763	36,756					19,478	19,481						712,64	699
		68700	699,51															8,14											712,64	699
		68736		17,456	19,465	19,474	36,927	36,925	36,734	36,759	36,784	36,785	36,735	36,77	36,812	36,783	36,770			36,652	19,584	19,477	19,481
		68760	698,78																										712,64	699
		68820	698,49																										712,64	699
		68832		17,472	19,463	19,475	36,944	36,938	36,749	36,767	36,792	36,802	36,746	36,763	36,822	36,784	36,778					19,476	19,479
		68880	698,87																										712,64	699
		68928		17,483	19,463	19,475	36,95	36,954	36,757	36,793	36,813	36,816	36,759	36,779	36,84	36,795	36,794			36,743	19,582	19,478	19,48
		68940	698,89																										712,64	699
		69000	699,1															8,13	0					-1,21	-1,61	-0,3	-0,15	-0,66	712,64	699	128,21
		69024		17,490	19,468	19,474	36,96	36,962	36,773	36,79	36,821	36,843	36,775	36,797	36,85	36,819	36,808					19,475	19,479
		69060	698,77																										712,64	699
		69120	698,25	17,504	19,465	19,475	36,972	36,976	36,79	36,813	36,822	36,852	36,794	36,828	36,864	36,809	36,822			36,729	19,591	19,477	19,479						712,64	699
		69180	698,31																										712,64	699
		69216		17,524	19,464	19,473	36,995	36,989	36,806	36,841	36,84	36,864	36,8	36,824	36,879	36,839	36,837					19,477	19,478
		69240	697,68																										712,64	699
		69300	698,98															8,12											713,06	699
		69312		17,535	19,464	19,474	37,005	37,003	36,81	36,841	36,862	36,871	36,828	36,818	36,893	36,861	36,848			36,735	19,596	19,476	19,477
		69360	698,93																										713,06	699
		69408		17,548	19,465	19,475	37,019	37,016	36,826	36,86	36,877	36,89	36,835	36,844	36,901	36,873	36,863					19,475	19,48
		69420	698,92																										713,06	699
		69480	699,43																										713,06	699
		69504		17,562	19,466	19,475	37,031	37,034	36,852	36,869	36,891	36,896	36,849	36,874	36,917	36,881	36,879			36,774	19,574	19,48	19,481
		69540	699,89																										713,06	699
		69600	699,51	17,574	19,463	19,477	37,044	37,044	36,857	36,869	36,909	36,91	36,858	36,874	36,93	36,898	36,891	8,12	0			19,477	19,481	-1,19	-1,6	-0,29	-0,14	-0,63	713,06	699	128,22
		69660	699,47																										713,06	699
		69696		17,588	19,466	19,475	37,058	37,059	36,893	36,906	36,917	36,939	36,883	36,895	36,945	36,909	36,911			36,802	19,572	19,482	19,481
		69720	699,54																										713,06	699
		69780	699,46																										713,06	699
		69792		17,601	19,464	19,474	37,071	37,07	36,9	36,909	36,928	36,936	36,891	36,888	36,959	36,9	36,914					19,48	19,483
		69840	699,41																										713,06	699
		69888		17,618	19,466	19,471	37,089	37,084	36,909	36,94	36,943	36,946	36,908	36,904	36,971	36,932	36,932			36,817	19,574	19,48	19,479
		69900	698,36															8,11											713,06	699
		69960	699,11																										713,06	699
		69984		17,625	19,464	19,475	37,101	37,088	36,908	36,941	36,962	36,973	36,911	36,93	36,987	36,952	36,945					19,48	19,483
		70020	697,9																										713,06	699
		70080	698,14	17,652	19,464	19,469	37,116	37,12	36,944	36,967	36,975	36,982	36,924	36,933	37	36,971	36,962			36,837	19,575	19,483	19,48						713,06	699
		70140	699,01																										713,42	699
		70176		17,659	19,466	19,477	37,132	37,129	36,949	36,973	36,988	36,987	36,951	36,964	37,019	36,978	36,976					19,483	19,48
		70200	699,31															8,11	0					-1,16	-1,55	-0,25	-0,1	-0,6	713,42	699	128,68
		70260	699,25																										713,42	699
		70272		17,671	19,465	19,475	37,139	37,142	36,958	37,009	36,999	37,009	36,96	36,97	37,023	36,995	36,990			36,874	19,58	19,479	19,481
		70320	698,58																										713,42	699
		70368		17,680	19,467	19,476	37,152	37,152	36,97	37,019	37,002	37,031	36,965	36,966	37,042	37,008	37,000					19,48	19,485
		70380	698,41																										713,42	699
		70440	698,44																										713,42	699
		70464		17,697	19,467	19,476	37,169	37,168	36,982	37,007	37,025	37,029	36,974	37,005	37,055	37,027	37,013			36,888	19,586	19,48	19,484
		70500	699,39															8,10											713,84	699
		70560	699,56	17,708	19,471	19,478	37,178	37,187	36,998	37,026	37,042	37,045	37,001	37,013	37,068	37,03	37,028					19,483	19,479						713,84	699
		70620	700,74																										713,84	699
		70656		17,724	19,471	19,472	37,193	37,198	37,013	37,066	37,051	37,058	37,01	37,026	37,087	37,041	37,044			36,938	19,567	19,484	19,483
		70680	699,7																										713,84	699
		70740	698,18																										713,37	699
		70752		17,732	19,469	19,477	37,204	37,206	37,022	37,057	37,069	37,068	37,033	37,026	37,089	37,064	37,054					19,478	19,479
		70800	699,28															8,09	0					-1,11	-1,52	-0,23	-0,06	-0,55	713,37	699	128,23
		70848		17,740	19,469	19,478	37,215	37,212	37,038	37,085	37,075	37,092	37,051	37,03	37,106	37,073	37,069			36,973	19,58	19,477	19,48
		70860	699,63																										713,37	699
		70920	698,63																										713,37	699
		70944		17,763	19,468	19,479	37,236	37,237	37,05	37,068	37,102	37,096	37,061	37,057	37,123	37,09	37,081					19,478	19,481
		70980	699,81																										713,37	699
		71040	699,25	17,778	19,47	19,478	37,249	37,254	37,066	37,116	37,114	37,116	37,063	37,088	37,136	37,097	37,100			37,002	19,575	19,477	19,48						713,37	699
		71100	698,9															8,08											713,37	699
		71136		17,787	19,47	19,477	37,255	37,266	37,076	37,118	37,116	37,131	37,08	37,105	37,15	37,119	37,112					19,478	19,478
		71160	699,03																										713,37	699
		71220	698,68																										713,37	699
		71232		17,801	19,471	19,478	37,272	37,28	37,091	37,107	37,132	37,142	37,093	37,106	37,16	37,11	37,118			37,021	19,576	19,476	19,478
		71280	699,1																										713,37	699
		71328		17,811	19,469	19,477	37,281	37,288	37,1	37,132	37,139	37,157	37,108	37,112	37,176	37,114	37,130					19,475	19,479
		71340	698,97																										713,37	699
		71400	698,09															8,08	0					-1,18	-1,58	-0,27	-0,12	-0,62	713,37	699	128,19
		71424		17,826	19,467	19,477	37,298	37,297	37,118	37,133	37,159	37,168	37,118	37,151	37,186	37,162	37,149			37,052	19,578	19,477	19,479
		71460	698,41																										713,37	699
		71520	697,79	17,842	19,469	19,48	37,314	37,318	37,14	37,17	37,184	37,187	37,124	37,168	37,197	37,169	37,167					19,476	19,477						713,37	699
		71580	698,7																										713,37	699
		71616		17,856	19,468	19,478	37,332	37,325	37,153	37,168	37,187	37,201	37,137	37,175	37,21	37,187	37,177			37,054	19,574	19,476	19,476
		71640	699,2																										713,37	699
		71700	699,74															8,07											713,37	699
		71712		17,860	19,468	19,485	37,337	37,336	37,167	37,197	37,202	37,208	37,16	37,186	37,224	37,199	37,193					19,478	19,482
		71760	699,74																										713,37	699
		71808		17,883	19,466	19,474	37,355	37,351	37,178	37,188	37,224	37,216	37,184	37,181	37,234	37,21	37,202			37,116	19,574	19,478	19,483
		71820	698,1																										713	699
		71880	698,05																										713	699
		71904		17,898	19,467	19,481	37,374	37,37	37,189	37,206	37,218	37,227	37,207	37,197	37,246	37,221	37,214					19,479	19,483
		71940	697,96																										713,42	699
		72000	698,58	17,899	19,468	19,481	37,372	37,374	37,194	37,213	37,244	37,243	37,227	37,198	37,262	37,241	37,228	8,06	0	37,125	19,579	19,475	19,488	-1,14	-1,54	-0,25	-0,09	-0,58	713,42	699	127,61
		72060	698,32																										713,42	699
		72096		17,914	19,469	19,48	37,387	37,389	37,217	37,223	37,267	37,252	37,224	37,219	37,277	37,237	37,240					19,475	19,483
		72120	698,62																										713,42	699
		72180	698,78																										713,42	699
		72192		17,932	19,469	19,479	37,402	37,411	37,228	37,238	37,268	37,275	37,23	37,246	37,288	37,26	37,254			37,137	19,57	19,482	19,483
		72240	698,76																										713,42	699
		72288		17,940	19,471	19,48	37,416	37,414	37,241	37,261	37,278	37,276	37,256	37,245	37,305	37,272	37,267					19,478	19,481
		72300	698,35															8,06											713,42	699
		72360	698,23																										713,42	699
		72384		17,958	19,47	19,48	37,436	37,43	37,248	37,282	37,296	37,303	37,254	37,249	37,316	37,287	37,279			37,163	19,565	19,48	19,483
		72420	699,13																										713,79	699
		72480	698,23	17,968	19,469	19,48	37,449	37,436	37,277	37,286	37,3	37,316	37,256	37,278	37,323	37,3	37,292					19,477	19,48						713,79	699
		72540	699,02																										713,79	699
		72576		17,982	19,47	19,481	37,45	37,464	37,283	37,309	37,319	37,326	37,271	37,284	37,338	37,292	37,303			37,201	19,562	19,478	19,485
		72600	699,21															8,04	0					-1,19	-1,59	-0,28	-0,12	-0,63	713,79	699	127,54
		72660	698,85																										713,79	699
		72672		17,993	19,47	19,482	37,462	37,477	37,287	37,326	37,327	37,336	37,289	37,302	37,356	37,327	37,319					19,478	19,478
		72720	697,48																										713,79	699
		72768		18,003	19,471	19,481	37,476	37,481	37,299	37,322	37,338	37,356	37,306	37,307	37,373	37,343	37,331			37,243	19,572	19,478	19,481
		72780	698,5																										713,79	699
		72840	699,12																										713,79	699
		72864		18,017	19,472	19,481	37,491	37,495	37,306	37,339	37,353	37,375	37,315	37,329	37,377	37,352	37,343					19,481	19,481
		72900	698,78															8,04											713,79	699
		72960	699,2	18,036	19,471	19,481	37,515	37,509	37,339	37,378	37,366	37,378	37,331	37,334	37,392	37,361	37,360			37,254	19,578	19,478	19,481						713,79	699
		73020	699,94																										713,79	699
		73056		18,044	19,468	19,479	37,514	37,521	37,341	37,375	37,383	37,377	37,339	37,357	37,408	37,374	37,369					19,48	19,483
		73080	699,58																										713,79	699
		73140	700,07																										713,79	699
		73152		18,059	19,469	19,482	37,531	37,538	37,354	37,369	37,401	37,394	37,355	37,365	37,419	37,383	37,380			37,279	19,589	19,48	19,482
		73200	699,67															8,03	0					-1,12	-1,52	-0,23	-0,06	-0,55	713,79	699	127,89
		73248		18,067	19,473	19,479	37,542	37,543	37,367	37,396	37,402	37,409	37,367	37,378	37,432	37,399	37,394					19,481	19,481
		73260	699,19																										713,37	699
		73320	699,4																										713,37	699
		73344		18,081	19,47	19,478	37,555	37,556	37,385	37,404	37,411	37,432	37,374	37,414	37,445	37,419	37,411			37,327	19,588	19,48	19,481
		73380	699,79																										713,37	699
		73440	699,61	18,093	19,469	19,478	37,566	37,567	37,393	37,433	37,433	37,447	37,409	37,406	37,458	37,433	37,426					19,479	19,484						713,37	699
		73500	698,58															8,03											713,37	699
		73536		18,117	19,469	19,479	37,586	37,595	37,415	37,426	37,453	37,454	37,406	37,42	37,465	37,443	37,435			37,36	19,593	19,48	19,485
		73560	698,67																										713,37	699
		73620	697,97																										713,37	699
		73632		18,131	19,469	19,479	37,602	37,608	37,423	37,456	37,462	37,468	37,417	37,419	37,479	37,456	37,448					19,481	19,487
		73680	698,38																										713,37	699
		73728		18,143	19,469	19,479	37,61	37,623	37,431	37,451	37,461	37,484	37,425	37,424	37,49	37,461	37,453			37,362	19,59	19,48	19,482
		73740	699,44																										713,37	699
		73800	699,76															8,02	0					-1,18	-1,58	-0,28	-0,13	-0,62	713,37	699	128,26
		73824		18,151	19,474	19,48	37,628	37,629	37,44	37,474	37,482	37,489	37,456	37,429	37,507	37,474	37,469					19,48	19,481
		73860	699,22																										713,37	699
		73920	698,54	18,162	19,471	19,478	37,636	37,638	37,451	37,482	37,496	37,502	37,459	37,468	37,519	37,487	37,483			37,37	19,581	19,478	19,483						713,37	699
		73980	699,06																										713,37	699
		74016		18,176	19,47	19,479	37,653	37,649	37,465	37,501	37,507	37,521	37,477	37,477	37,536	37,505	37,499					19,48	19,482
		74040	699,41																										713,37	699
		74100	699,94															8,01											713,37	699
		74112		18,180	19,469	19,48	37,649	37,66	37,475	37,514	37,534	37,522	37,49	37,482	37,546	37,508	37,509			37,393	19,57	19,478	19,482
		74160	699,08																										713,37	699
		74208		18,204	19,466	19,478	37,672	37,68	37,498	37,529	37,531	37,545	37,5	37,486	37,556	37,528	37,522					19,477	19,484
		74220	699,19																										713,37	699
		74280	698,81																										713,37	699
		74304		18,208	19,47	19,48	37,681	37,685	37,504	37,518	37,543	37,557	37,502	37,494	37,568	37,547	37,529			37,458	19,579	19,479	19,479
		74340	698,52																										713,37	699
		74400	698,54	18,226	19,467	19,477	37,695	37,702	37,516	37,573	37,558	37,569	37,514	37,531	37,581	37,556	37,550	8,00	0			19,482	19,483	-1,16	-1,55	-0,26	-0,11	-0,6	713,37	699	128,17
		74460	699,03																										713,37	699
		74496		18,238	19,472	19,474	37,708	37,714	37,532	37,566	37,565	37,586	37,529	37,545	37,598	37,571	37,562			37,493	19,586	19,479	19,478
		74520	700,58																										713,37	699
		74580	699,54																										713,37	699
		74592		18,245	19,468	19,481	37,721	37,718	37,545	37,575	37,576	37,595	37,534	37,556	37,607	37,576	37,571					19,479	19,485
		74640	698,96																										713,37	699
		74688		18,260	19,47	19,48	37,74	37,73	37,555	37,58	37,596	37,599	37,544	37,578	37,62	37,592	37,583			37,462	19,576	19,479	19,482
		74700	699,21															8,00											713,37	699
		74760	698,32																										713,37	699
		74784		18,270	19,47	19,481	37,745	37,745	37,569	37,59	37,604	37,623	37,574	37,591	37,636	37,6	37,598					19,479	19,483
		74820	698,67																										713,37	699
		74880	698,86	18,284	19,47	19,479	37,758	37,759	37,58	37,623	37,616	37,627	37,579	37,569	37,646	37,62	37,608			37,499	19,57	19,479	19,482						713,37	699
		74940	698,69																										713,37	699
		74976		18,296	19,473	19,481	37,775	37,77	37,591	37,637	37,635	37,65	37,602	37,58	37,658	37,633	37,623					19,479	19,484
		75000	698,68															8,00	0					-1,14	-1,53	-0,24	-0,08	-0,58	713,37	699	127,96
		75060	698,55																										713,37	699
		75072		18,305	19,471	19,477	37,781	37,777	37,604	37,637	37,643	37,666	37,605	37,61	37,669	37,645	37,635			37,534	19,583	19,479	19,485
		75120	698,6																										713,37	699
		75168		18,325	19,465	19,479	37,795	37,799	37,619	37,648	37,655	37,666	37,626	37,634	37,685	37,653	37,648					19,481	19,481
		75180	700,38																										713,37	699
		75240	699,25																										713,37	699
		75264		18,334	19,469	19,479	37,802	37,815	37,629	37,651	37,655	37,679	37,64	37,644	37,697	37,652	37,656			37,537	19,579	19,48	19,484
		75300	699,06															7,99											713,37	699
		75360	698,43	18,343	19,469	19,479	37,815	37,819	37,637	37,656	37,678	37,683	37,654	37,659	37,71	37,664	37,668					19,481	19,484						713,37	699
		75420	697,75																										713,37	699
		75456		18,352	19,469	19,481	37,828	37,827	37,665	37,667	37,691	37,711	37,66	37,668	37,715	37,686	37,683			37,603	19,578	19,48	19,485
		75480	697,15																										713,37	699
		75540	698,65																										714	699
		75552		18,380	19,468	19,476	37,853	37,85	37,691	37,687	37,709	37,727	37,678	37,689	37,726	37,702	37,701					19,477	19,482
		75600	698,55															7,99	0					-1,14	-1,54	-0,25	-0,08	-0,58	714	699	128,1
		75648		18,384	19,468	19,48	37,855	37,861	37,681	37,705	37,722	37,73	37,697	37,69	37,742	37,704	37,709			37,614	19,578	19,479	19,486
		75660	698,93																										714	699
		75720	698,89																										714	699
		75744		18,393	19,467	19,479	37,862	37,869	37,691	37,734	37,734	37,732	37,704	37,716	37,75	37,718	37,722					19,477	19,481
		75780	699,26																										714	699
		75840	698,6	18,406	19,47	19,477	37,88	37,879	37,7	37,728	37,74	37,755	37,701	37,711	37,769	37,731	37,729			37,631	19,585	19,482	19,486						714	699
		75900	698,85															7,98											714	699
		75936		18,417	19,47	19,477	37,892	37,888	37,722	37,768	37,753	37,76	37,707	37,709	37,776	37,746	37,743					19,481	19,482
		75960	699,84																										714	699
		76020	699,58																										714	699
		76032		18,428	19,47	19,478	37,9	37,904	37,727	37,793	37,774	37,781	37,741	37,731	37,785	37,756	37,761			37,691	19,582	19,478	19,48
		76080	699,7																										714	699
		76128		18,446	19,469	19,48	37,921	37,921	37,738	37,766	37,773	37,794	37,741	37,751	37,801	37,769	37,767					19,478	19,482
		76140	699,35																										713,63	699
		76200	698,35															7,97	0					-1,13	-1,53	-0,24	-0,07	-0,57	713,63	699	128,29
		76224		18,463	19,47	19,478	37,932	37,942	37,754	37,768	37,791	37,805	37,749	37,755	37,812	37,784	37,777			37,673	19,587	19,478	19,483
		76260	698,39																										713,63	699
		76320	697,72	18,469	19,465	19,477	37,937	37,942	37,762	37,802	37,799	37,818	37,78	37,757	37,828	37,791	37,792					19,479	19,483						713,63	699
		76380	698,65																										714,11	699
Wed Nov 14 2018 07:44:55
