# Supplementary material for: Data from calorimetric decay heat measurements of five used PWR 17x17 nuclear fuel assemblies
Source: Data Brief. 2019 Dec 2;28:104917. doi: 10.1016/j.dib.2019.104917 (PMC6926112; doi:10.1016/j.dib.2019.104917)
Supplement: Multimedia component 1 [file mmc1.zip › Data/Calibration data from model measurements/EV_750W_2018-12-10.xlsx]

## Sheet: EV750W 2018-12-10
Tinfo1	Tinfo2	Logg_tid	T1	T2	T3	T4	T5	T6	T7	T8	T9	T10	T11	T12	T13	T14	T15	T16	T17	T18	T19	T20	T21	T22	T23	T24	T25	T26	T27	T28	T29	T30
KSN	EV750W 2018-12-10
Kalib. Temperaturstegringsprincipen	EV750W 2018-12-10
KA701	KA702
40	-82
0,00528	0,00520
KA703	KA704
-29	-239
0,00374	0,00517
KA705	KALIB.TEMP
-118	0,0
0,00538	FÖRSTÄRKNING
	007
			_251KA901_A_kW	_251KA509	_251KA501_B1	_251KA501_B2	_251KA502_B1	_251KA502_B2	_251KA511_B1	_251KA511_B2	_251KA511_B3	_251KA511_B4	_251KA511_B5	_251KA511_B6	_251KA511_B7	_251KA511_B8	_251KA511	_251KA751_Vikt	_251KA101	_251KA521_B1	_251KA522_B1	_251KA531_B1	_251KA531_B2	_251KA701	_251KA702	_251KA703	_251KA704	_251KA705	_251EA1	EA1_Börvärde	_251KA901_B_PA
			W	°C	°C	°C	°C	°C	°C	°C	°C	°C	°C	°C	°C	°C	°C	kg	bar	°C	°C	°C	°C	Gy/h	Gy/h	Gy/h	Gy/h	Gy/h	W	W	W
Mon Dec 10 2018 11:21:34		60	749,85																										754,53	750,13
		96		0,061	16,901	16,944	16,976	16,992	16,767	16,761	16,822	16,823	16,777	16,799	16,912	16,789	16,806					19,474	19,477
		120	748,96																										754,53	750,13
		180	748,01																										754,53	750,13
		192		-0,320	17,349	17,374	17,036	17,047	16,772	16,76	16,816	16,856	16,785	16,835	16,987	16,858	16,834			16,794	19,478	19,472	19,476
		240	748,29																										754,53	750,13
		288		-0,746	17,811	17,838	17,083	17,074	16,777	16,773	16,823	16,889	16,807	16,903	17,042	16,904	16,865					19,473	19,48
		300	749,22															9,42											755,42	750,13
		360	748,53																										755,42	750,13
		384		-1,076	18,203	18,218	17,134	17,134	16,805	16,787	16,857	16,948	16,823	16,941	17,093	16,973	16,903			16,839	19,479	19,473	19,48
		420	750,45																										756,05	750,13
		480	750,34	-1,306	18,485	18,503	17,186	17,191	16,836	16,826	16,927	16,964	16,829	16,971	17,142	17,028	16,940					19,474	19,478						756,05	750,13
		540	750,97																										756,05	750,13
		576		-1,456	18,688	18,712	17,234	17,255	16,905	16,942	16,99	17,033	16,878	16,976	17,204	17,099	17,003			16,896	19,477	19,474	19,478
		600	750,01															9,11	0					-1,55	-1,6	-0,41	-0,13	-0,66	756,05	750,13	128,12
		660	750,13																										756,05	750,13
		672		-1,567	18,845	18,861	17,279	17,294	16,977	16,982	17,062	17,054	16,905	17,049	17,264	17,142	17,054					19,476	19,48
		720	749,4																										756,05	750,13
		768		-1,631	18,963	18,976	17,34	17,338	16,995	17,097	17,106	17,08	16,996	17,077	17,313	17,206	17,109			16,954	19,474	19,472	19,476
		780	750,08																										756,05	750,13
		840	750,2																										756,05	750,13
		864		-1,666	19,059	19,072	17,392	17,407	17,066	17,079	17,148	17,139	17,061	17,082	17,379	17,256	17,151					19,477	19,474
		900	749,93															8,83											756,05	750,13
		960	750,47	-1,714	19,131	19,145	17,426	17,423	17,102	17,092	17,167	17,16	17,099	17,086	17,429	17,309	17,181			17,08	19,476	19,475	19,478						756,05	750,13
		1020	750,15																										756,05	750,13
		1056		-1,719	19,188	19,201	17,471	17,479	17,202	17,131	17,207	17,216	17,212	17,199	17,474	17,36	17,250					19,474	19,477
		1080	749,94																										756,05	750,13
		1140	749,7																										756,05	750,13
		1152		-1,729	19,235	19,247	17,507	17,518	17,199	17,178	17,259	17,271	17,28	17,25	17,523	17,321	17,285			17,211	19,472	19,47	19,477
		1200	749,87															8,58	0					-1,55	-1,6	-0,41	-0,13	-0,66	756,05	750,13	128,27
		1248		-1,707	19,274	19,287	17,572	17,574	17,248	17,219	17,33	17,333	17,295	17,36	17,577	17,426	17,349					19,479	19,473
		1260	749,37																										756,05	750,13
		1320	751,01																										756,05	750,13
		1344		-1,696	19,301	19,313	17,611	17,61	17,28	17,289	17,349	17,382	17,309	17,387	17,634	17,488	17,390			17,279	19,474	19,477	19,476
		1380	750,86																										756,05	750,13
		1440	749,51	-1,672	19,327	19,342	17,663	17,661	17,355	17,331	17,411	17,465	17,324	17,357	17,69	17,536	17,434					19,475	19,476						756,05	750,13
		1500	749,93															8,36											756,05	750,13
		1536		-1,616	19,35	19,359	17,74	17,737	17,384	17,45	17,512	17,501	17,414	17,377	17,749	17,59	17,497			17,349	19,471	19,473	19,474
		1560	750,83																										756,05	750,13
		1620	749,84																										756,05	750,13
		1632		-1,595	19,366	19,376	17,777	17,774	17,438	17,468	17,481	17,583	17,464	17,461	17,804	17,623	17,540					19,474	19,476
		1680	749,59																										756,05	750,13
		1728		-1,577	19,387	19,39	17,807	17,815	17,476	17,494	17,59	17,577	17,513	17,474	17,864	17,702	17,586			17,428	19,473	19,474	19,478
		1740	750,23																										756,05	750,13
		1800	750,2															8,15	0					-1,59	-1,63	-0,44	-0,17	-0,7	756,05	750,13	128,11
		1824		-1,543	19,392	19,411	17,856	17,861	17,552	17,523	17,608	17,59	17,564	17,546	17,925	17,739	17,631					19,475	19,473
		1860	751,03																										756,05	750,13
		1920	751,52	-1,514	19,406	19,416	17,895	17,9	17,579	17,564	17,651	17,643	17,573	17,589	17,969	17,801	17,671			17,505	19,477	19,475	19,478						756,05	750,13
		1980	750,49																										755,69	750,13
		2016		-1,478	19,413	19,427	17,94	17,945	17,68	17,593	17,682	17,702	17,655	17,609	18,007	17,84	17,721					19,471	19,476
		2040	750,07																										755,69	750,13
		2100	748,98															7,97											755,69	750,13
		2112		-1,406	19,416	19,43	18,018	18,017	17,732	17,682	17,8	17,787	17,673	17,67	18,07	17,812	17,778			17,613	19,477	19,472	19,476
		2160	749,38																										755,69	750,13
		2208		-1,379	19,425	19,435	18,043	18,06	17,798	17,737	17,812	17,804	17,787	17,693	18,124	17,908	17,833					19,473	19,479
		2220	750,14																										756,11	750,13
		2280	750,25																										756,11	750,13
		2304		-1,333	19,429	19,442	18,105	18,099	17,8	17,804	17,841	17,856	17,776	17,731	18,254	17,982	17,880			17,693	19,478	19,478	19,476
		2340	750,41																										756,11	750,13
		2400	750	-1,304	19,434	19,447	18,133	18,14	17,828	17,831	17,889	17,902	17,818	17,795	18,22	18,026	17,914	7,82	0			19,471	19,477	-1,62	-1,67	-0,46	-0,21	-0,74	756,11	750,13	128,03
		2460	750,34																										756,11	750,13
		2496		-1,262	19,435	19,453	18,184	18,181	17,945	17,851	17,895	17,932	17,933	17,875	18,284	18,107	17,978			17,859	19,476	19,473	19,482
		2520	750,48																										756,11	750,13
		2580	751,15																										756,11	750,13
		2592		-1,218	19,44	19,451	18,218	18,237	17,967	17,959	17,99	17,954	17,958	17,961	18,323	18,053	18,021					19,475	19,478
		2640	751,34																										756,11	750,13
		2688		-1,169	19,443	19,453	18,283	18,274	18,036	17,99	17,976	17,997	18,005	17,994	18,366	18,169	18,067			17,913	19,472	19,476	19,479
		2700	749,97															7,68											755,58	750,13
		2760	750,42																										755,58	750,13
		2784		-1,125	19,448	19,453	18,316	18,335	18,094	18,057	18,073	18,088	18,079	18,086	18,418	18,166	18,133					19,474	19,48
		2820	749,7																										755,58	750,13
		2880	749,48	-1,071	19,447	19,456	18,375	18,387	18,144	18,082	18,119	18,13	18,088	18,098	18,468	18,226	18,169			17,998	19,477	19,473	19,476						755,58	750,13
		2940	749,17																										755,58	750,13
		2976		-1,035	19,448	19,458	18,414	18,421	18,18	18,136	18,186	18,166	18,135	18,138	18,521	18,302	18,221					19,476	19,477
		3000	749,74															7,55	0					-1,62	-1,67	-0,46	-0,2	-0,72	755,58	750,13	127,92
		3060	750,9																										755,58	750,13
		3072		-0,988	19,447	19,462	18,464	18,47	18,167	18,155	18,216	18,193	18,182	18,175	18,554	18,357	18,250			18,132	19,471	19,472	19,476
		3120	749,87																										755,58	750,13
		3168		-0,945	19,451	19,462	18,507	18,515	18,208	18,209	18,256	18,281	18,237	18,218	18,604	18,407	18,302					19,476	19,476
		3180	749,87																										755,58	750,13
		3240	749,27																										755,58	750,13
		3264		-0,876	19,452	19,46	18,575	18,585	18,279	18,337	18,381	18,335	18,243	18,234	18,656	18,451	18,364			18,187	19,479	19,474	19,477
		3300	748,27															7,44											755,58	750,13
		3360	748,22	-0,842	19,452	19,463	18,614	18,617	18,294	18,406	18,371	18,413	18,262	18,304	18,709	18,488	18,406					19,474	19,477						755,58	750,13
		3420	749,92																										756,26	750,13
		3456		-0,781	19,452	19,465	18,677	18,678	18,354	18,367	18,433	18,43	18,329	18,324	18,772	18,565	18,447			18,248	19,476	19,475	19,478
		3480	750,03																										756,26	750,13
		3540	749,39																										756,26	750,13
		3552		-0,736	19,452	19,464	18,717	18,728	18,422	18,373	18,466	18,468	18,361	18,405	18,814	18,605	18,489					19,474	19,476
		3600	750,04															7,34	0					-1,59	-1,64	-0,44	-0,18	-0,71	756,26	750,13	127,65
		3648		-0,699	19,456	19,464	18,765	18,757	18,472	18,532	18,537	18,524	18,46	18,436	18,723	18,644	18,541			18,39	19,477	19,475	19,477
		3660	750,83																										756,26	750,13
		3720	750,58																										756,26	750,13
		3744		-0,679	19,456	19,465	18,779	18,783	18,529	18,505	18,498	18,509	18,557	18,487	18,763	18,603	18,556					19,473	19,478
		3780	751,11																										756,26	750,13
		3840	749,68	-0,620	19,456	19,465	18,839	18,842	18,525	18,536	18,587	18,59	18,572	18,711	18,803	18,654	18,622			18,546	19,477	19,474	19,477						756,26	750,13
		3900	750,54															7,25											756,26	750,13
		3936		-0,579	19,454	19,464	18,882	18,878	18,569	18,585	18,641	18,639	18,592	18,74	18,847	18,669	18,660					19,475	19,478
		3960	750,09																										756,26	750,13
		4020	750,08																										756,26	750,13
		4032		-0,543	19,453	19,462	18,918	18,911	18,59	18,601	18,639	18,669	18,672	18,768	18,886	18,757	18,698			18,678	19,474	19,473	19,479
		4080	749,66																										756,26	750,13
		4128		-0,485	19,457	19,467	18,982	18,971	18,624	18,622	18,709	18,757	18,764	18,783	18,926	18,742	18,741					19,474	19,477
		4140	751,36																										756,26	750,13
		4200	749,63															7,17	0					-1,61	-1,66	-0,46	-0,2	-0,73	756,26	750,13	128,14
		4224		-0,463	19,455	19,466	18,999	18,996	18,661	18,672	18,734	18,767	18,812	18,9	18,975	18,772	18,787			18,767	19,474	19,471	19,477
		4260	750,64																										756,26	750,13
		4320	750,39	-0,399	19,458	19,464	19,059	19,066	18,689	18,733	18,82	18,847	18,876	18,918	19,023	18,812	18,840					19,475	19,474						756,26	750,13
		4380	749,94																										756,26	750,13
		4416		-0,350	19,454	19,465	19,101	19,118	18,729	18,769	18,856	18,895	18,89	18,969	19,072	18,962	18,893			18,861	19,478	19,475	19,477
		4440	750,11																										756,26	750,13
		4500	749,67															7,11											756,26	750,13
		4512		-0,307	19,456	19,466	19,155	19,154	18,77	18,794	18,877	18,954	18,929	19,001	19,112	18,986	18,928					19,474	19,477
		4560	750,67																										756,26	750,13
		4608		-0,253	19,455	19,465	19,206	19,208	18,855	18,821	18,945	19,012	18,98	19,024	19,158	19,004	18,975			18,929	19,477	19,476	19,476
		4620	750,09																										756,26	750,13
		4680	749,38																										756,26	750,13
		4704		-0,208	19,456	19,468	19,248	19,26	18,91	18,862	18,967	19,08	18,995	18,984	19,209	19,067	19,009					19,474	19,479
		4740	749,19																										756,26	750,13
		4800	749,18	-0,154	19,452	19,466	19,301	19,309	18,953	18,942	19,033	19,12	19,024	19,021	19,259	19,143	19,062	7,04	0	18,99	19,478	19,474	19,48	-1,6	-1,64	-0,45	-0,19	-0,72	756,26	750,13	128,07
		4860	750,16																										756,79	750,13
		4896		-0,103	19,455	19,465	19,354	19,36	19,068	19,07	19,126	19,125	19,027	19,043	19,311	19,209	19,122					19,475	19,479
		4920	750,38																										756,79	750,13
		4980	751,38																										756,79	750,13
		4992		-0,053	19,456	19,467	19,403	19,415	19,125	19,11	19,152	19,175	19,045	19,117	19,361	19,259	19,168			19,046	19,477	19,477	19,478
		5040	751,09																										756,79	750,13
		5088		-0,018	19,456	19,464	19,444	19,439	19,157	19,142	19,189	19,22	19,072	19,138	19,405	19,33	19,207					19,476	19,48
		5100	750,69															6,99											756,16	750,13
		5160	750,44																										756,16	750,13
		5184		0,029	19,455	19,467	19,488	19,493	19,205	19,18	19,218	19,272	19,12	19,216	19,443	19,367	19,253			19,102	19,48	19,479	19,481
		5220	749,35																										756,16	750,13
		5280	748,89	0,074	19,457	19,471	19,532	19,544	19,246	19,239	19,269	19,303	19,182	19,215	19,499	19,421	19,297					19,478	19,478						756,16	750,13
		5340	750,08																										756,16	750,13
		5376		0,114	19,456	19,467	19,566	19,584	19,295	19,278	19,331	19,336	19,249	19,298	19,532	19,439	19,345			19,176	19,48	19,475	19,478
		5400	749,62															6,95	0					-1,59	-1,63	-0,44	-0,18	-0,7	756,16	750,13	128,22
		5460	750,09																										756,16	750,13
		5472		0,165	19,463	19,467	19,628	19,632	19,321	19,337	19,39	19,396	19,307	19,353	19,581	19,506	19,399					19,476	19,483
		5520	750,39																										756,16	750,13
		5568		0,193	19,454	19,469	19,647	19,661	19,343	19,337	19,412	19,377	19,315	19,401	19,618	19,532	19,417			19,347	19,483	19,477	19,484
		5580	749,23																										756,16	750,13
		5640	749,33																										756,16	750,13
		5664		0,236	19,458	19,468	19,695	19,704	19,397	19,376	19,455	19,481	19,429	19,423	19,664	19,597	19,478					19,477	19,477
		5700	748,42															6,91											756,16	750,13
		5760	748,55	0,296	19,458	19,468	19,756	19,762	19,525	19,447	19,499	19,505	19,452	19,464	19,714	19,627	19,529			19,401	19,48	19,474	19,477						756,16	750,13
		5820	749,31																										757	750,13
		5856		0,346	19,458	19,469	19,807	19,811	19,575	19,504	19,581	19,535	19,569	19,512	19,76	19,681	19,590					19,473	19,478
		5880	750,25																										757	750,13
		5940	750,21																										757	750,13
		5952		0,378	19,458	19,469	19,844	19,838	19,564	19,564	19,57	19,561	19,601	19,547	19,8	19,733	19,617			19,532	19,483	19,477	19,479
		6000	751,25															6,88	0					-1,56	-1,6	-0,42	-0,15	-0,68	757	750,13	127,81
		6048		0,423	19,458	19,465	19,886	19,882	19,61	19,606	19,63	19,595	19,69	19,631	19,843	19,709	19,664					19,475	19,478
		6060	750,83																										756,58	750,13
		6120	750,63																										756,58	750,13
		6144		0,464	19,46	19,467	19,925	19,93	19,7	19,649	19,663	19,67	19,684	19,705	19,885	19,721	19,710			19,604	19,485	19,475	19,478
		6180	750,48																										756,58	750,13
		6240	749,92	0,519	19,458	19,466	19,982	19,981	19,708	19,675	19,746	19,735	19,736	19,848	19,936	19,736	19,765					19,474	19,477						756,58	750,13
		6300	750,51															6,86											756,58	750,13
		6336		0,561	19,456	19,468	20,021	20,024	19,708	19,72	19,817	19,766	19,722	19,845	20,164	19,843	19,823			19,734	19,48	19,471	19,479
		6360	750,91																										756,58	750,13
		6420	750,56																										756,58	750,13
		6432		0,594	19,458	19,468	20,06	20,054	19,766	19,747	19,803	19,829	19,807	19,941	20,02	19,871	19,848					19,471	19,476
		6480	750,58																										756,58	750,13
		6528		0,644	19,459	19,469	20,102	20,115	19,78	19,753	19,838	19,903	19,911	19,944	20,062	19,901	19,886			19,866	19,486	19,473	19,479
		6540	750,19																										756,58	750,13
		6600	749,41															6,83	0					-1,6	-1,65	-0,45	-0,19	-0,72	756,58	750,13	127,92
		6624		0,689	19,457	19,467	20,142	20,16	19,827	19,787	19,871	19,971	19,955	20,008	20,151	19,894	19,933					19,474	19,475
		6660	749,76																										756,58	750,13
		6720	750,52	0,736	19,461	19,468	20,201	20,199	19,845	19,854	19,915	19,998	19,986	20,095	20,171	19,98	19,980			19,979	19,483	19,476	19,48						756,58	750,13
		6780	750,31																										756,58	750,13
		6816		0,768	19,457	19,469	20,23	20,232	19,873	19,902	19,953	20,034	20,041	20,095	20,2	20,029	20,016					19,472	19,476
		6840	750,07																										756,58	750,13
		6900	749,61															6,81											756,58	750,13
		6912		0,808	19,459	19,47	20,276	20,269	19,925	19,965	19,985	20,051	20,067	20,139	20,235	20,132	20,062			20,037	19,482	19,476	19,476
		6960	749,47																										756,58	750,13
		7008		0,858	19,458	19,469	20,319	20,325	20,009	20,017	20,038	20,105	20,101	20,178	20,277	20,185	20,114					19,474	19,477
		7020	749,98																										756,58	750,13
		7080	750,16																										756,58	750,13
		7104		0,900	19,46	19,467	20,357	20,37	20,06	20,045	20,106	20,17	20,127	20,216	20,322	20,227	20,159			20,096	19,484	19,475	19,476
		7140	749,67																										756,58	750,13
		7200	750,86	0,947	19,462	19,468	20,414	20,409	20,084	20,077	20,172	20,22	20,164	20,261	20,37	20,255	20,200	6,79	0			19,473	19,476	-1,62	-1,67	-0,46	-0,21	-0,74	756,58	750,13	127,88
		7260	750,69																										756,58	750,13
		7296		1,003	19,46	19,469	20,47	20,466	20,123	20,141	20,216	20,263	20,173	20,265	20,418	20,315	20,239			20,158	19,485	19,474	19,477
		7320	750																										756,58	750,13
		7380	749,81																										756,58	750,13
		7392		1,062	19,458	19,47	20,519	20,533	20,253	20,205	20,278	20,295	20,214	20,343	20,466	20,351	20,301					19,473	19,478
		7440	749,87																										756,58	750,13
		7488		1,094	19,457	19,47	20,556	20,56	20,264	20,295	20,332	20,323	20,224	20,348	20,51	20,421	20,340			20,213	19,485	19,475	19,477
		7500	750,18															6,78											756,58	750,13
		7560	749,41																										756,58	750,13
		7584		1,143	19,46	19,467	20,603	20,611	20,338	20,414	20,353	20,391	20,297	20,317	20,557	20,441	20,389					19,473	19,476
		7620	749,8																										756,58	750,13
		7680	750,34	1,198	19,459	19,467	20,66	20,661	20,361	20,394	20,406	20,423	20,324	20,343	20,603	20,527	20,423			20,247	19,484	19,474	19,473						756,58	750,13
		7740	750,22																										756,58	750,13
		7776		1,219	19,458	19,469	20,678	20,688	20,436	20,417	20,462	20,452	20,325	20,408	20,649	20,566	20,464					19,472	19,476
		7800	750,34															6,77	0					-1,54	-1,58	-0,4	-0,12	-0,64	756,58	750,13	128,17
		7860	750,3																										756,58	750,13
		7872		1,283	19,46	19,469	20,745	20,751	20,494	20,453	20,492	20,528	20,4	20,42	20,698	20,573	20,507			20,313	19,485	19,473	19,476
		7920	749,58																										756,58	750,13
		7968		1,323	19,46	19,47	20,789	20,787	20,513	20,5	20,548	20,568	20,502	20,423	20,746	20,659	20,557					19,472	19,476
		7980	749,05																										756,58	750,13
		8040	748,75																										756,58	750,13
		8064		1,357	19,461	19,469	20,814	20,83	20,558	20,554	20,575	20,572	20,569	20,446	20,787	20,629	20,586			20,459	19,484	19,472	19,483
		8100	751,03															6,76											757,1	750,13
		8160	751,41	1,392	19,459	19,469	20,855	20,856	20,577	20,596	20,594	20,58	20,62	20,525	20,823	20,715	20,629					19,474	19,479						757,1	750,13
		8220	749,92																										757,1	750,13
		8256		1,429	19,46	19,47	20,895	20,894	20,637	20,637	20,652	20,621	20,611	20,621	20,866	20,777	20,678			20,516	19,484	19,475	19,479
		8280	751,13																										757,1	750,13
		8340	750,86																										757,1	750,13
		8352		1,489	19,462	19,47	20,95	20,96	20,651	20,641	20,733	20,699	20,649	20,641	20,901	20,831	20,718					19,475	19,48
		8400	750,87															6,76	0					-1,56	-1,61	-0,42	-0,15	-0,68	757,1	750,13	128,14
		8448		1,538	19,464	19,471	21,004	21,007	20,71	20,676	20,73	20,787	20,685	20,674	20,951	20,879	20,761			20,618	19,484	19,475	19,48
		8460	750,57																										756,68	750,13
		8520	750,35																										756,68	750,13
		8544		1,582	19,465	19,471	21,051	21,05	20,78	20,759	20,814	20,818	20,732	20,711	21,001	20,934	20,819					19,475	19,477
		8580	749,72																										756,68	750,13
		8640	750,94	1,618	19,466	19,472	21,082	21,093	20,822	20,809	20,848	20,857	20,779	20,735	21,04	20,961	20,856			20,685	19,482	19,475	19,477						756,68	750,13
		8700	751,78															6,75											756,68	750,13
		8736		1,663	19,464	19,474	21,126	21,138	20,911	20,877	20,907	20,882	20,827	20,8	21,087	21,005	20,912					19,479	19,478
		8760	751,5																										756,68	750,13
		8820	748,95																										756	750,13
		8832		1,699	19,467	19,473	21,173	21,165	20,939	20,924	20,908	20,909	20,895	20,863	21,129	20,972	20,942			20,805	19,487	19,476	19,48
		8880	749,63																										756	750,13
		8928		1,753	19,467	19,476	21,218	21,231	20,948	20,97	20,975	20,961	20,977	20,884	21,163	21,102	20,998					19,475	19,48
		8940	748,27																										756	750,13
		9000	748,88															6,75	0					-1,59	-1,64	-0,44	-0,17	-0,7	756	750,13	128,08
		9024		1,776	19,465	19,476	21,255	21,237	20,974	20,981	21,002	20,984	20,981	20,907	21,213	21,135	21,022			20,874	19,488	19,477	19,479
		9060	748,93																										756,74	750,13
		9120	749,45	1,824	19,467	19,478	21,295	21,298	20,993	21,028	21,067	21,056	21,018	20,938	21,25	21,197	21,068					19,477	19,478						756,74	750,13
		9180	750,03																										757,31	750,13
		9216		1,862	19,468	19,477	21,33	21,338	21,094	21,069	21,098	21,117	21,068	21,03	21,295	21,187	21,120			20,972	19,491	19,477	19,48
		9240	751,32																										757,31	750,13
		9300	751,69															6,75											757,31	750,13
		9312		1,934	19,467	19,475	21,406	21,404	21,136	21,121	21,156	21,181	21,096	21,166	21,34	21,26	21,182					19,476	19,48
		9360	751,42																										757,31	750,13
		9408		1,952	19,47	19,478	21,425	21,427	21,175	21,182	21,176	21,16	21,104	21,178	21,384	21,316	21,209			21,08	19,488	19,476	19,479
		9420	751,03																										756,63	750,13
		9480	749,37																										756,63	750,13
		9504		1,994	19,471	19,479	21,466	21,472	21,206	21,183	21,188	21,216	21,159	21,197	21,429	21,364	21,243					19,475	19,478
		9540	748,3																										756,63	750,13
		9600	748,52	2,064	19,468	19,478	21,536	21,537	21,249	21,249	21,271	21,326	21,245	21,226	21,471	21,4	21,305	6,74	0	21,135	19,49	19,476	19,478	-1,56	-1,62	-0,42	-0,16	-0,68	756,63	750,13	128,32
		9660	749,37																										757,47	750,13
		9696		2,076	19,469	19,48	21,542	21,56	21,288	21,286	21,326	21,311	21,304	21,25	21,519	21,438	21,340					19,475	19,473
		9720	749,41																										757,47	750,13
		9780	750,23																										757,84	750,13
		9792		2,117	19,471	19,482	21,588	21,599	21,344	21,32	21,326	21,329	21,372	21,281	21,548	21,421	21,368			21,262	19,494	19,472	19,475
		9840	750,58																										757,84	750,13
		9888		2,181	19,47	19,479	21,657	21,654	21,367	21,362	21,383	21,419	21,379	21,416	21,591	21,517	21,429					19,478	19,477
		9900	750,8															6,75											757,84	750,13
		9960	750,96																										757,84	750,13
		9984		2,212	19,468	19,479	21,68	21,691	21,384	21,417	21,464	21,436	21,414	21,401	21,642	21,558	21,464			21,333	19,49	19,472	19,477
		10020	750,89																										757,84	750,13
		10080	750,4	2,250	19,469	19,478	21,714	21,733	21,472	21,44	21,468	21,484	21,458	21,443	21,679	21,608	21,506					19,473	19,478						757,84	750,13
		10140	750,19																										757,84	750,13
		10176		2,303	19,466	19,474	21,769	21,778	21,524	21,482	21,506	21,53	21,508	21,459	21,723	21,663	21,549			21,445	19,495	19,474	19,479
		10200	750,23															6,74	0					-1,63	-1,67	-0,46	-0,2	-0,73	757,84	750,13	128,25
		10260	750,07																										757,84	750,13
		10272		2,335	19,464	19,477	21,805	21,805	21,521	21,546	21,563	21,538	21,546	21,498	21,764	21,701	21,585					19,474	19,474
		10320	750,78																										757,84	750,13
		10368		2,392	19,468	19,474	21,858	21,868	21,61	21,601	21,619	21,616	21,555	21,548	21,801	21,732	21,635			21,514	19,497	19,474	19,48
		10380	751,88																										757,84	750,13
		10440	751,17																										757,84	750,13
		10464		2,429	19,468	19,476	21,897	21,904	21,634	21,653	21,697	21,683	21,629	21,589	21,859	21,721	21,683					19,478	19,481
		10500	750,47															6,74											757,16	750,13
		10560	750,74	2,483	19,464	19,476	21,943	21,964	21,727	21,698	21,681	21,705	21,684	21,621	21,895	21,799	21,726			21,589	19,497	19,476	19,482						757,16	750,13
		10620	750,39																										756,74	750,13
		10656		2,515	19,467	19,475	21,985	21,987	21,739	21,727	21,736	21,737	21,707	21,775	21,941	21,8	21,770					19,478	19,484
		10680	750,46																										756,74	750,13
		10740	749,87																										756,74	750,13
		10752		2,550	19,467	19,476	22,008	22,035	21,726	21,729	21,778	21,798	21,722	21,836	21,979	21,857	21,803			21,67	19,501	19,471	19,481
		10800	748,48															6,74	0					-1,57	-1,61	-0,42	-0,14	-0,68	756,74	750,13	128,07
		10848		2,592	19,467	19,472	22,062	22,062	21,749	21,779	21,842	21,815	21,759	21,87	22,162	21,907	21,860					19,476	19,481
		10860	749,18																										756,74	750,13
		10920	748,79																										756,74	750,13
		10944		2,622	19,466	19,475	22,094	22,092	21,78	21,819	21,857	21,854	21,794	21,876	22,055	21,963	21,875			21,733	19,497	19,475	19,481
		10980	749,12																										757,31	750,13
		11040	749,83	2,681	19,466	19,474	22,149	22,152	21,88	21,862	21,913	21,916	21,843	21,879	22,16	22,02	21,934					19,478	19,478						757,31	750,13
		11100	749,49															6,74											757,73	750,13
		11136		2,717	19,465	19,473	22,185	22,187	21,923	21,925	21,991	21,966	21,89	21,913	22,169	22,065	21,980			21,803	19,497	19,477	19,481
		11160	749,4																										757,73	750,13
		11220	750,48																										758,15	750,13
		11232		2,783	19,466	19,473	22,255	22,251	21,995	21,977	22,056	22,022	21,939	21,936	22,194	22,097	22,027					19,477	19,483
		11280	750,7																										758,15	750,13
		11328		2,806	19,464	19,474	22,272	22,278	22,026	22,013	22,033	22,02	21,97	21,999	22,234	22,175	22,059			21,935	19,496	19,477	19,48
		11340	749,83																										758,15	750,13
		11400	751,04															6,74	0					-1,58	-1,63	-0,44	-0,17	-0,7	758,15	750,13	128,25
		11424		2,857	19,465	19,473	22,323	22,329	22,071	22,084	22,083	22,091	22,075	22,053	22,274	22,194	22,116					19,478	19,479
		11460	751,85																										758,15	750,13
		11520	751,92	2,884	19,467	19,476	22,35	22,36	22,119	22,085	22,101	22,1	22,118	22,105	22,309	22,143	22,135			22,056	19,499	19,477	19,478						758,15	750,13
		11580	750,73																										757,37	750,13
		11616		2,917	19,465	19,473	22,378	22,394	22,112	22,108	22,146	22,149	22,151	22,237	22,349	22,162	22,177					19,477	19,477
		11640	750,71																										757,37	750,13
		11700	750,55															6,74											757,37	750,13
		11712		2,974	19,464	19,473	22,439	22,445	22,163	22,165	22,212	22,207	22,203	22,25	22,389	22,208	22,225			22,175	19,499	19,477	19,479
		11760	751,39																										757,37	750,13
		11808		2,992	19,465	19,473	22,454	22,467	22,163	22,183	22,221	22,255	22,249	22,265	22,429	22,324	22,261					19,476	19,478
		11820	750,24																										757,37	750,13
		11880	749,76																										757,37	750,13
		11904		3,036	19,465	19,475	22,504	22,509	22,174	22,19	22,235	22,301	22,291	22,388	22,465	22,316	22,295			22,231	19,499	19,476	19,478
		11940	751,14																										757,37	750,13
		12000	748,63	3,088	19,463	19,471	22,551	22,559	22,227	22,235	22,329	22,325	22,303	22,424	22,505	22,376	22,341	6,74	0			19,479	19,479	-1,62	-1,66	-0,46	-0,2	-0,73	757,37	750,13	128,38
		12060	749,73																										757,37	750,13
		12096		3,139	19,463	19,475	22,606	22,61	22,27	22,285	22,394	22,39	22,374	22,434	22,546	22,37	22,383			22,377	19,498	19,478	19,48
		12120	749,8																										757,37	750,13
		12180	750,6																										757,37	750,13
		12192		3,172	19,466	19,475	22,636	22,65	22,329	22,333	22,38	22,464	22,428	22,453	22,585	22,399	22,421					19,476	19,48
		12240	750,79																										757,37	750,13
		12288		3,216	19,466	19,474	22,683	22,689	22,376	22,356	22,394	22,487	22,44	22,533	22,633	22,503	22,465			22,39	19,501	19,476	19,479
		12300	750,3															6,74											757,37	750,13
		12360	752,15																										757,37	750,13
		12384		3,249	19,466	19,473	22,715	22,722	22,424	22,384	22,463	22,519	22,469	22,542	22,674	22,559	22,504					19,476	19,479
		12420	749,95																										757,37	750,13
		12480	750,31	3,305	19,469	19,473	22,774	22,777	22,46	22,448	22,513	22,59	22,515	22,528	22,712	22,605	22,546			22,466	19,5	19,479	19,477						757,37	750,13
		12540	750,08																										757,37	750,13
		12576		3,343	19,465	19,475	22,81	22,815	22,507	22,54	22,542	22,633	22,521	22,543	22,762	22,669	22,590					19,476	19,479
		12600	750,19															6,74	0					-1,62	-1,66	-0,46	-0,21	-0,74	757,37	750,13	128,25
		12660	749,48																										757,37	750,13
		12672		3,395	19,466	19,475	22,866	22,865	22,579	22,576	22,643	22,648	22,536	22,591	22,805	22,703	22,635			22,507	19,502	19,475	19,48
		12720	749,08																										757,37	750,13
		12768		3,426	19,466	19,476	22,893	22,901	22,635	22,621	22,651	22,674	22,578	22,603	22,85	22,759	22,671					19,477	19,48
		12780	749,42																										757,37	750,13
		12840	749,66																										757,37	750,13
		12864		3,469	19,465	19,476	22,935	22,943	22,674	22,65	22,715	22,722	22,616	22,654	22,888	22,827	22,718			22,536	19,502	19,478	19,477
		12900	749,34															6,74											757,79	750,13
		12960	749,89	3,525	19,468	19,475	22,998	22,995	22,725	22,697	22,775	22,789	22,671	22,644	22,933	22,862	22,762					19,476	19,479						757,79	750,13
		13020	749,97																										757,79	750,13
		13056		3,565	19,466	19,472	23,035	23,034	22,786	22,775	22,818	22,787	22,739	22,679	22,979	22,907	22,809			22,623	19,504	19,479	19,477
		13080	748,73																										757,79	750,13
		13140	748,92																										757,79	750,13
		13152		3,590	19,465	19,475	23,058	23,062	22,833	22,82	22,819	22,801	22,78	22,728	23,015	22,934	22,841					19,476	19,484
		13200	748,45															6,74	0					-1,59	-1,63	-0,44	-0,17	-0,7	757,79	750,13	128,42
		13248		3,630	19,467	19,477	23,104	23,101	22,858	22,836	22,867	22,875	22,794	22,785	23,058	23,003	22,885			22,749	19,502	19,48	19,477
		13260	749,3																										758,42	750,13
		13320	750,11																										758,42	750,13
		13344		3,678	19,466	19,477	23,15	23,149	22,889	22,858	22,913	22,905	22,826	22,861	23,099	23,015	22,921					19,477	19,477
		13380	750,93																										758,42	750,13
		13440	750,47	3,714	19,466	19,477	23,184	23,187	22,943	22,908	22,928	22,956	22,985	22,914	23,137	23,081	22,981			22,896	19,509	19,471	19,48						758,42	750,13
		13500	752,79															6,74											758,42	750,13
		13536		3,739	19,47	19,477	23,211	23,214	22,958	22,952	22,96	22,967	23,017	22,941	23,176	23,091	23,008					19,476	19,481
		13560	751,08																										758,42	750,13
		13620	752,4																										757,58	750,13
		13632		3,776	19,472	19,482	23,25	23,257	22,973	22,993	22,994	23,007	23,014	22,957	23,211	23,141	23,036			22,91	19,506	19,474	19,475
		13680	751,24																										757,58	750,13
		13728		3,842	19,462	19,473	23,315	23,303	23,082	23,033	23,031	23,096	23,037	23,108	23,247	23,107	23,093					19,474	19,482
		13740	748,88																										756,95	750,13
		13800	747,68															6,74	0					-1,58	-1,62	-0,43	-0,16	-0,69	756,95	750,13	128,16
		13824		3,868	19,468	19,479	23,345	23,337	23,085	23,082	23,124	23,12	23,041	23,147	23,292	23,18	23,134			22,996	19,504	19,476	19,481
		13860	749,15																										757,63	750,13
		13920	749,29	3,914	19,472	19,476	23,384	23,391	23,128	23,106	23,156	23,142	23,069	23,168	23,332	23,252	23,169					19,477	19,481						757,63	750,13
		13980	749,5																										758,05	750,13
		14016		3,942	19,467	19,477	23,406	23,423	23,118	23,128	23,171	23,213	23,094	23,179	23,367	23,303	23,197			23,114	19,498	19,475	19,479
		14040	748,46																										758,05	750,13
		14100	750,63															6,74											758,47	750,13
		14112		4,000	19,47	19,474	23,466	23,479	23,134	23,197	23,254	23,289	23,149	23,191	23,41	23,345	23,246					19,478	19,483
		14160	750,93																										758,47	750,13
		14208		4,040	19,468	19,477	23,513	23,511	23,233	23,243	23,243	23,31	23,201	23,209	23,461	23,393	23,287			23,125	19,506	19,477	19,482
		14220	750,71																										758,47	750,13
		14280	750,47																										758,47	750,13
		14304		4,079	19,468	19,476	23,54	23,561	23,254	23,309	23,333	23,333	23,224	23,223	23,499	23,434	23,326					19,481	19,483
		14340	749,76																										758,1	750,13
		14400	750,64	4,131	19,467	19,477	23,598	23,609	23,343	23,342	23,375	23,382	23,303	23,281	23,542	23,446	23,377	6,74	0	23,261	19,502	19,481	19,482	-1,58	-1,62	-0,43	-0,16	-0,68	758,1	750,13	127,96
		14460	750,9																										758,1	750,13
		14496		4,158	19,464	19,475	23,628	23,628	23,348	23,362	23,385	23,392	23,39	23,461	23,579	23,412	23,416					19,481	19,483
		14520	751,04																										758,1	750,13
		14580	749,97																										758,1	750,13
		14592		4,184	19,463	19,475	23,651	23,655	23,418	23,4	23,411	23,408	23,407	23,456	23,612	23,444	23,444			23,398	19,502	19,481	19,483
		14640	749,3																										758,1	750,13
		14688		4,228	19,467	19,477	23,696	23,704	23,433	23,447	23,473	23,465	23,479	23,491	23,653	23,519	23,495					19,481	19,483
		14700	749,94															6,73											758,1	750,13
		14760	750,62																										758,1	750,13
		14784		4,257	19,464	19,474	23,727	23,726	23,433	23,439	23,469	23,516	23,522	23,505	23,691	23,612	23,523			23,465	19,508	19,48	19,484
		14820	750,3																										758,1	750,13
		14880	750,12	4,319	19,467	19,476	23,787	23,795	23,463	23,464	23,503	23,606	23,523	23,51	23,723	23,64	23,554					19,48	19,482						758,1	750,13
		14940	750,68																										758,1	750,13
		14976		4,362	19,466	19,475	23,828	23,837	23,562	23,557	23,623	23,612	23,543	23,542	23,769	23,655	23,608			23,531	19,512	19,477	19,482
		15000	751,74															6,74	0					-1,57	-1,61	-0,42	-0,13	-0,68	758,1	750,13	128,35
		15060	750,15																										758,1	750,13
		15072		4,404	19,465	19,474	23,865	23,882	23,61	23,625	23,628	23,66	23,554	23,598	23,818	23,745	23,655					19,479	19,481
		15120	749,47																										758,1	750,13
		15168		4,434	19,465	19,475	23,894	23,914	23,644	23,632	23,699	23,686	23,612	23,627	23,852	23,779	23,691			23,581	19,505	19,48	19,479
		15180	749,51																										758,1	750,13
		15240	749,44																										758,1	750,13
		15264		4,488	19,467	19,474	23,956	23,961	23,678	23,733	23,732	23,73	23,643	23,635	23,899	23,827	23,735					19,476	19,48
		15300	749,72															6,74											758,1	750,13
		15360	750,25	4,519	19,468	19,474	23,991	23,988	23,738	23,726	23,736	23,755	23,706	23,681	23,935	23,829	23,763			23,675	19,513	19,476	19,478						758,1	750,13
		15420	751,22																										758,1	750,13
		15456		4,544	19,465	19,476	24,017	24,011	23,747	23,768	23,766	23,759	23,776	23,749	23,97	23,91	23,806					19,474	19,479
		15480	749,77																										758,1	750,13
		15540	750,18																										758,1	750,13
		15552		4,596	19,461	19,475	24,065	24,063	23,788	23,797	23,804	23,854	23,78	23,785	24,18	23,899	23,861			23,717	19,513	19,475	19,48
		15600	750,93															6,74	0					-1,61	-1,64	-0,45	-0,18	-0,72	758,1	750,13	128,23
		15648		4,631	19,468	19,476	24,103	24,103	23,873	23,854	23,847	23,863	23,838	23,834	24,044	23,866	23,877					19,473	19,479
		15660	749,57																										758,1	750,13
		15720	751,23																										758,1	750,13
		15744		4,669	19,468	19,479	24,14	24,144	23,899	23,899	23,908	23,874	23,896	23,898	24,089	23,96	23,928			23,834	19,509	19,477	19,477
		15780	750,74																										758,1	750,13
		15840	750,01	4,698	19,461	19,476	24,16	24,172	23,909	23,914	23,95	23,928	23,934	23,945	24,173	24,003	23,969					19,478	19,479						758,1	750,13
		15900	751,72															6,75											758,1	750,13
		15936		4,742	19,466	19,473	24,203	24,219	23,905	23,93	24,009	23,985	23,942	23,974	24,184	24,127	24,007			23,917	19,51	19,478	19,48
		15960	749,97																										758,1	750,13
		16020	749,05																										757,63	750,13
		16032		4,785	19,469	19,475	24,253	24,261	23,946	23,957	24,033	24,05	23,975	24,007	24,205	24,139	24,039					19,477	19,481
		16080	749,02																										757,63	750,13
		16128		4,827	19,468	19,478	24,301	24,299	24,003	24,01	24,071	24,116	23,999	24,031	24,241	24,173	24,081			23,969	19,508	19,479	19,48
		16140	749,94																										758,05	750,13
		16200	749,96															6,75	0					-1,58	-1,62	-0,43	-0,16	-0,68	758,05	750,13	128,37
		16224		4,869	19,469	19,478	24,345	24,341	24,064	24,073	24,115	24,13	24,011	24,026	24,278	24,213	24,114					19,479	19,48
		16260	750,63																										758,05	750,13
		16320	750,35	4,913	19,468	19,478	24,385	24,386	24,167	24,138	24,16	24,145	24,134	24,056	24,321	24,267	24,174			23,999	19,51	19,478	19,48						758,05	750,13
		16380	749,95																										758,05	750,13
		16416		4,933	19,469	19,477	24,404	24,408	24,159	24,155	24,158	24,152	24,176	24,131	24,358	24,295	24,198					19,478	19,478
		16440	750,08																										758,05	750,13
		16500	752															6,74											758,05	750,13
		16512		4,977	19,468	19,476	24,45	24,447	24,182	24,191	24,193	24,19	24,276	24,18	24,391	24,264	24,233			24,137	19,509	19,478	19,48
		16560	750,41																										758,05	750,13
		16608		5,007	19,467	19,479	24,479	24,48	24,234	24,223	24,234	24,258	24,26	24,297	24,428	24,234	24,271					19,476	19,48
		16620	750,81																										757,63	750,13
		16680	749,75																										757,63	750,13
		16704		5,048	19,469	19,48	24,515	24,53	24,3	24,269	24,284	24,268	24,264	24,317	24,464	24,295	24,308			24,191	19,513	19,479	19,48
		16740	750,45																										757,63	750,13
		16800	750,84	5,080	19,467	19,478	24,552	24,552	24,297	24,286	24,351	24,297	24,298	24,358	24,502	24,33	24,340	6,75	0			19,478	19,481	-1,6	-1,64	-0,44	-0,18	-0,7	757,63	750,13	128,68
		16860	749,38																										757,63	750,13
		16896		5,135	19,469	19,475	24,608	24,606	24,339	24,322	24,386	24,384	24,373	24,437	24,546	24,379	24,396			24,328	19,514	19,478	19,481
		16920	749,2																										757,63	750,13
		16980	748,89																										757,63	750,13
		16992		5,168	19,468	19,475	24,64	24,638	24,37	24,371	24,413	24,426	24,429	24,521	24,585	24,414	24,441					19,477	19,474
		17040	748,93																										757,63	750,13
		17088		5,191	19,465	19,478	24,655	24,67	24,393	24,373	24,394	24,459	24,457	24,48	24,617	24,441	24,452			24,444	19,518	19,48	19,482
		17100	748,57															6,74											758,21	750,13
		17160	748,11																										758,21	750,13
		17184		5,243	19,467	19,472	24,705	24,719	24,424	24,416	24,454	24,496	24,507	24,557	24,649	24,488	24,499					19,478	19,481
		17220	749,26																										758,99	750,13
		17280	749,51	5,273	19,47	19,481	24,748	24,749	24,454	24,437	24,475	24,541	24,532	24,607	24,69	24,582	24,540			24,539	19,516	19,478	19,482						758,99	750,13
		17340	750,65																										759,62	750,13
		17376		5,306	19,469	19,475	24,776	24,781	24,497	24,468	24,522	24,576	24,561	24,634	24,725	24,63	24,577					19,477	19,481
		17400	750,81															6,76	0					-1,58	-1,63	-0,43	-0,17	-0,69	759,62	750,13	128,91
		17460	751,1																										759,62	750,13
		17472		5,363	19,465	19,479	24,833	24,836	24,527	24,514	24,58	24,643	24,592	24,665	24,769	24,676	24,621			24,552	19,519	19,477	19,478
		17520	750,71																										759,62	750,13
		17568		5,398	19,466	19,476	24,871	24,867	24,564	24,591	24,617	24,682	24,604	24,685	24,803	24,725	24,659					19,479	19,483
		17580	750,13																										759,62	750,13
		17640	750,72																										759,62	750,13
		17664		5,438	19,466	19,478	24,902	24,918	24,598	24,615	24,654	24,734	24,628	24,731	24,849	24,754	24,695			24,582	19,52	19,477	19,48
		17700	751,13															6,76											759,62	750,13
		17760	751,06	5,482	19,468	19,476	24,957	24,951	24,674	24,713	24,725	24,746	24,641	24,709	24,894	24,808	24,739					19,478	19,483						759,62	750,13
		17820	751,21																										759,62	750,13
		17856		5,521	19,467	19,48	24,99	24,999	24,749	24,809	24,743	24,779	24,664	24,733	24,927	24,851	24,782			24,642	19,517	19,477	19,479
		17880	751,01																										759,62	750,13
		17940	751,36																										759,15	750,13
		17952		5,554	19,47	19,475	25,02	25,033	24,784	24,789	24,8	24,834	24,706	24,799	24,968	24,894	24,822					19,478	19,481
		18000	751,5															6,76	0					-1,59	-1,64	-0,44	-0,18	-0,7	759,15	750,13	128,75
		18048		5,592	19,467	19,476	25,062	25,064	24,824	24,816	24,802	24,84	24,731	24,851	25,004	24,946	24,852			24,694	19,518	19,479	19,485
		18060	751,12																										758,57	750,13
		18120	749,61																										758,57	750,13
		18144		5,625	19,467	19,478	25,098	25,098	24,851	24,843	24,853	24,889	24,772	24,825	25,05	24,978	24,883					19,479	19,485
		18180	750,06																										758,57	750,13
		18240	750,97	5,667	19,467	19,477	25,142	25,136	24,923	24,911	24,925	24,928	24,807	24,871	25,078	25,037	24,935			24,76	19,519	19,479	19,481						758,57	750,13
		18300	748,3															6,76											758,57	750,13
		18336		5,706	19,467	19,477	25,173	25,183	24,933	24,965	24,961	24,958	24,845	24,894	25,118	25,025	24,962					19,478	19,482
		18360	749,84																										758,57	750,13
		18420	751,32																										759,05	750,13
		18432		5,754	19,467	19,476	25,226	25,224	24,97	24,976	25,045	25,029	24,95	24,922	25,161	25,103	25,019			24,876	19,518	19,478	19,482
		18480	751,51																										759,05	750,13
		18528		5,771	19,469	19,476	25,251	25,235	25,046	25,002	25,005	25,007	25,003	24,948	25,197	25,046	25,032					19,479	19,48
		18540	751,29																										759,05	750,13
		18600	750,94															6,76	0					-1,65	-1,7	-0,49	-0,24	-0,78	759,05	750,13	128,43
		18624		5,831	19,469	19,48	25,302	25,308	25,074	25,049	25,069	25,083	25,014	25,007	25,238	25,119	25,082			24,918	19,52	19,478	19,476
		18660	750,07																										758,36	750,13
		18720	749,77	5,850	19,467	19,48	25,322	25,325	25,089	25,057	25,085	25,075	25,059	25,008	25,274	25,179	25,103					19,478	19,474						758,36	750,13
		18780	749,28																										758,36	750,13
		18816		5,890	19,468	19,477	25,361	25,364	25,091	25,089	25,157	25,139	25,111	25,059	25,307	25,26	25,152			25	19,521	19,479	19,48
		18840	749,57																										758,36	750,13
		18900	750,4															6,76											758,36	750,13
		18912		5,938	19,465	19,475	25,407	25,409	25,134	25,17	25,149	25,192	25,131	25,118	25,344	25,261	25,187					19,477	19,48
		18960	750,21																										758,36	750,13
		19008		5,979	19,466	19,477	25,45	25,451	25,204	25,185	25,228	25,227	25,196	25,228	25,376	25,315	25,245			25,074	19,514	19,476	19,481
		19020	749,65																										758,36	750,13
		19080	748,93																										758,36	750,13
		19104		6,006	19,469	19,477	25,483	25,475	25,218	25,221	25,234	25,238	25,197	25,24	25,42	25,339	25,263					19,477	19,479
		19140	749,53																										758,36	750,13
		19200	749,6	6,049	19,466	19,476	25,518	25,521	25,25	25,24	25,303	25,306	25,226	25,26	25,458	25,406	25,306	6,76	0	25,186	19,521	19,478	19,479	-1,57	-1,62	-0,43	-0,17	-0,69	758,36	750,13	128,17
		19260	749,47																										758,36	750,13
		19296		6,085	19,465	19,479	25,552	25,562	25,271	25,352	25,355	25,349	25,236	25,297	25,491	25,429	25,348					19,477	19,478
		19320	749,08																										758,36	750,13
		19380	750,55																										758,36	750,13
		19392		6,114	19,469	19,475	25,584	25,588	25,326	25,32	25,354	25,366	25,333	25,315	25,529	25,461	25,375			25,267	19,523	19,479	19,482
		19440	748,9																										758,36	750,13
		19488		6,167	19,468	19,477	25,636	25,644	25,375	25,371	25,401	25,424	25,357	25,335	25,561	25,422	25,406					19,478	19,481
		19500	750,57															6,76											758,36	750,13
		19560	750,03																										758,36	750,13
		19584		6,192	19,469	19,479	25,659	25,673	25,416	25,416	25,426	25,439	25,401	25,45	25,604	25,477	25,454			25,332	19,523	19,479	19,481
		19620	749,66																										758,36	750,13
		19680	749,86	6,226	19,467	19,479	25,695	25,702	25,421	25,418	25,485	25,466	25,421	25,503	25,639	25,474	25,478					19,479	19,483						758,36	750,13
		19740	749,68																										758,36	750,13
		19776		6,262	19,467	19,478	25,733	25,737	25,427	25,443	25,514	25,506	25,457	25,571	25,668	25,567	25,519			25,422	19,524	19,478	19,482
		19800	749,72															6,76	0					-1,59	-1,64	-0,44	-0,18	-0,71	758,36	750,13	128,55
		19860	749,47																										758,36	750,13
		19872		6,289	19,463	19,478	25,755	25,765	25,484	25,498	25,538	25,544	25,487	25,591	25,708	25,625	25,559					19,482	19,48
		19920	749,4																										758,36	750,13
		19968		6,325	19,468	19,478	25,792	25,804	25,497	25,513	25,554	25,581	25,516	25,61	25,739	25,67	25,585			25,524	19,522	19,479	19,479
		19980	750,16																										758,36	750,13
		20040	750,2																										758,36	750,13
		20064		6,375	19,468	19,476	25,848	25,846	25,558	25,548	25,641	25,647	25,538	25,623	25,781	25,716	25,632					19,483	19,485
		20100	750,22															6,77											758,36	750,13
		20160	750,33	6,411	19,47	19,477	25,869	25,9	25,591	25,611	25,666	25,721	25,585	25,689	25,818	25,742	25,678			25,575	19,522	19,476	19,481						758,36	750,13
		20220	748,95																										758,36	750,13
		20256		6,467	19,467	19,477	25,932	25,946	25,76	25,68	25,741	25,697	25,611	25,704	25,861	25,778	25,729					19,478	19,476
		20280	748,3																										758,36	750,13
		20340	749,99																										758,99	750,13
		20352		6,481	19,469	19,477	25,949	25,96	25,709	25,705	25,709	25,736	25,663	25,697	25,902	25,836	25,745			25,656	19,516	19,478	19,487
		20400	749,06															6,77	0					-1,64	-1,67	-0,47	-0,21	-0,75	758,99	750,13	128,77
		20448		6,519	19,467	19,475	25,988	25,993	25,716	25,783	25,785	25,77	25,69	25,759	25,931	25,878	25,789					19,479	19,484
		20460	749,78																										758,99	750,13
		20520	749,71																										758,99	750,13
		20544		6,556	19,468	19,476	26,023	26,033	25,762	25,758	25,8	25,819	25,727	25,724	25,971	25,917	25,810			25,665	19,515	19,48	19,486
		20580	750,78																										758,99	750,13
		20640	750,58	6,605	19,47	19,477	26,075	26,083	25,829	25,832	25,872	25,849	25,845	25,764	26,007	25,934	25,867					19,478	19,484						758,99	750,13
		20700	750,31															6,77											758,99	750,13
		20736		6,621	19,469	19,476	26,087	26,1	25,871	25,849	25,872	25,869	25,854	25,838	26,042	25,93	25,891			25,75	19,518	19,479	19,485
		20760	750,66																										758,99	750,13
		20820	750,67																										758,99	750,13
		20832		6,662	19,469	19,479	26,135	26,137	25,901	25,89	25,914	25,923	25,865	25,897	26,183	26,021	25,949					19,48	19,484
		20880	750																										758,99	750,13
		20928		6,704	19,469	19,479	26,183	26,174	25,917	25,91	25,988	25,969	25,899	25,904	26,114	26,01	25,964			25,815	19,523	19,477	19,481
		20940	749,75																										758,99	750,13
		21000	751,4															6,77	0					-1,55	-1,61	-0,41	-0,14	-0,68	758,99	750,13	128,6
		21024		6,733	19,469	19,479	26,205	26,21	25,966	25,995	26,006	26,02	25,901	25,94	26,19	26,141	26,020					19,479	19,483
		21060	751,03																										758,99	750,13
		21120	750,5	6,778	19,471	19,477	26,252	26,252	25,993	26,003	26,053	25,997	25,963	26,17	26,206	26,148	26,067			25,914	19,527	19,48	19,483						758,99	750,13
		21180	749,97																										758,99	750,13
		21216		6,803	19,469	19,479	26,277	26,276	26,048	26,022	26,044	26,034	26,006	25,997	26,227	26,168	26,068					19,479	19,485
		21240	749,56																										758,99	750,13
		21300	749,53															6,78											758,99	750,13
		21312		6,837	19,469	19,48	26,307	26,316	26,071	26,085	26,096	26,065	26,046	26,04	26,252	26,199	26,107			25,957	19,52	19,479	19,481
		21360	749,3																										758,99	750,13
		21408		6,895	19,471	19,477	26,367	26,37	26,114	26,113	26,136	26,152	26,075	26,081	26,288	26,229	26,149					19,481	19,485
		21420	749,37																										758,99	750,13
		21480	748,41																										758,99	750,13
		21504		6,911	19,471	19,48	26,383	26,391	26,125	26,154	26,189	26,181	26,091	26,127	26,327	26,257	26,181			26,054	19,52	19,481	19,483
		21540	748,67																										759,52	750,13
		21600	749,99	6,943	19,47	19,478	26,416	26,418	26,191	26,164	26,187	26,19	26,114	26,167	26,362	26,308	26,210	6,78	0			19,479	19,482	-1,59	-1,64	-0,45	-0,17	-0,7	759,52	750,13	128,57
		21660	751,19																										759,52	750,13
		21696		6,996	19,47	19,481	26,47	26,473	26,219	26,221	26,26	26,237	26,189	26,169	26,398	26,347	26,255			26,137	19,521	19,479	19,483
		21720	750,78																										759,52	750,13
		21780	751,11																										759,1	750,13
		21792		7,022	19,471	19,48	26,495	26,5	26,271	26,253	26,271	26,274	26,29	26,211	26,434	26,343	26,293					19,479	19,482
		21840	750,63																										759,1	750,13
		21888		7,058	19,47	19,481	26,532	26,534	26,309	26,277	26,271	26,293	26,325	26,279	26,464	26,29	26,313			26,214	19,527	19,476	19,481
		21900	751,16															6,77											759,1	750,13
		21960	750,64																										759,1	750,13
		21984		7,104	19,469	19,481	26,579	26,579	26,348	26,328	26,353	26,34	26,326	26,407	26,507	26,324	26,367					19,478	19,481
		22020	749,68																										758,63	750,13
		22080	749,13	7,121	19,471	19,48	26,598	26,595	26,357	26,345	26,388	26,378	26,328	26,451	26,539	26,367	26,394			26,333	19,526	19,48	19,48						758,63	750,13
		22140	749,9																										758,63	750,13
		22176		7,160	19,471	19,48	26,633	26,639	26,356	26,377	26,397	26,422	26,362	26,478	26,569	26,441	26,425					19,478	19,48
		22200	749,55															6,77	0					-1,59	-1,63	-0,44	-0,17	-0,7	758,63	750,13	128,77
		22260	749,6																										758,63	750,13
		22272		7,200	19,471	19,48	26,67	26,681	26,376	26,391	26,437	26,478	26,438	26,531	26,603	26,466	26,465			26,438	19,523	19,478	19,484
		22320	749,46																										758,63	750,13
		22368		7,221	19,47	19,48	26,696	26,695	26,4	26,406	26,446	26,512	26,506	26,574	26,631	26,526	26,500					19,476	19,48
		22380	748,97																										758,63	750,13
		22440	748,87																										758,63	750,13
		22464		7,257	19,471	19,479	26,734	26,731	26,432	26,443	26,496	26,523	26,563	26,562	26,672	26,501	26,524			26,494	19,524	19,48	19,48
		22500	749,53															6,78											759,15	750,13
		22560	750,5	7,294	19,469	19,48	26,769	26,768	26,487	26,475	26,526	26,598	26,568	26,63	26,708	26,566	26,570					19,477	19,481						759,15	750,13
		22620	751,62																										759,15	750,13
		22656		7,330	19,469	19,481	26,802	26,809	26,533	26,502	26,542	26,611	26,597	26,663	26,745	26,59	26,598			26,555	19,526	19,479	19,481
		22680	750,36																										759,15	750,13
		22740	749,5																										758,73	750,13
		22752		7,356	19,468	19,481	26,83	26,831	26,561	26,545	26,568	26,639	26,608	26,69	26,776	26,692	26,635					19,477	19,48
		22800	749,2															6,78	0					-1,66	-1,7	-0,49	-0,24	-0,77	758,73	750,13	128,58
		22848		7,403	19,469	19,479	26,879	26,875	26,583	26,591	26,649	26,669	26,639	26,682	26,808	26,725	26,668			26,584	19,521	19,478	19,482
		22860	749,2																										759,15	750,13
		22920	750,92																										759,15	750,13
		22944		7,447	19,468	19,477	26,913	26,925	26,658	26,643	26,688	26,724	26,665	26,708	26,853	26,773	26,714					19,479	19,481
		22980	750,81																										759,15	750,13
		23040	750,52	7,497	19,465	19,473	26,962	26,969	26,714	26,703	26,727	26,748	26,669	26,745	26,884	26,825	26,752			26,647	19,529	19,476	19,486						759,15	750,13
		23100	750,06															6,78											759,15	750,13
		23136		7,510	19,469	19,479	26,985	26,983	26,746	26,744	26,76	26,765	26,705	26,751	26,925	26,861	26,782					19,477	19,482
		23160	748,83																										759,15	750,13
		23220	749,63																										759,15	750,13
		23232		7,552	19,469	19,478	27,019	27,033	26,777	26,792	26,795	26,812	26,717	26,795	26,955	26,89	26,817			26,7	19,53	19,478	19,484
		23280	749,93																										759,15	750,13
		23328		7,595	19,471	19,478	27,063	27,077	26,817	26,812	26,861	26,853	26,764	26,834	26,991	26,935	26,858					19,479	19,484
		23340	749,03																										759,15	750,13
		23400	748,43															6,78	0					-1,59	-1,63	-0,44	-0,18	-0,7	759,15	750,13	128,75
		23424		7,618	19,468	19,479	27,09	27,092	26,852	26,837	26,861	26,888	26,779	26,886	27,023	26,968	26,887			26,809	19,529	19,481	19,483
		23460	749,03																										759,83	750,13
		23520	749,56	7,647	19,472	19,479	27,122	27,124	26,877	26,864	26,893	26,909	26,853	26,908	27,064	27,008	26,922					19,48	19,483						759,83	750,13
		23580	750,3																										760,36	750,13
		23616		7,694	19,471	19,481	27,166	27,173	26,916	26,937	26,953	26,972	26,882	26,933	27,096	27,046	26,967			26,826	19,531	19,481	19,484
		23640	750,45																										760,36	750,13
		23700	750,92															6,78											760,36	750,13
		23712		7,729	19,473	19,477	27,199	27,21	26,961	26,998	26,975	26,979	26,909	26,977	27,134	27,045	26,997					19,481	19,484
		23760	750,72																										760,36	750,13
		23808		7,764	19,469	19,479	27,233	27,243	26,974	26,992	27,002	27,052	26,991	26,955	27,168	27,117	27,031			26,873	19,538	19,479	19,484
		23820	751,11																										760,36	750,13
		23880	751,53																										760,36	750,13
		23904		7,795	19,472	19,478	27,261	27,279	26,969	27,01	27,065	27,042	27,011	26,98	27,199	27,144	27,052					19,474	19,488
		23940	750,93																										759,78	750,13
		24000	749,95	7,827	19,471	19,476	27,298	27,303	27,009	27,039	27,095	27,09	27,052	27,053	27,238	27,184	27,095	6,78	0	26,954	19,526	19,482	19,479	-1,57	-1,61	-0,43	-0,16	-0,69	759,78	750,13	128,93
		24060	750,22																										759,78	750,13
		24096		7,865	19,47	19,48	27,336	27,345	27,086	27,088	27,129	27,137	27,1	27,065	27,271	27,181	27,132					19,479	19,485
		24120	750,64																										759,78	750,13
		24180	749,97																										759,78	750,13
		24192		7,896	19,468	19,481	27,369	27,371	27,162	27,116	27,149	27,164	27,114	27,097	27,305	27,162	27,159			27,039	19,528	19,481	19,482
		24240	749,99																										759,78	750,13
		24288		7,939	19,469	19,479	27,41	27,416	27,181	27,168	27,193	27,184	27,168	27,24	27,344	27,177	27,207					19,477	19,484
		24300	751,19															6,78											759,78	750,13
		24360	751,22																										759,78	750,13
		24384		7,953	19,47	19,478	27,427	27,427	27,183	27,181	27,2	27,221	27,176	27,221	27,372	27,28	27,229			27,139	19,531	19,476	19,485
		24420	751,89																										759,26	750,13
		24480	751,56	7,978	19,47	19,478	27,451	27,453	27,188	27,188	27,204	27,235	27,266	27,337	27,401	27,291	27,264					19,479	19,486						759,26	750,13
		24540	749,15																										758,42	750,13
		24576		8,033	19,463	19,479	27,496	27,512	27,194	27,221	27,237	27,297	27,3	27,37	27,433	27,289	27,293			27,277	19,53	19,482	19,485
		24600	748,84															6,78	0					-1,54	-1,6	-0,41	-0,13	-0,66	758,42	750,13	129,31
		24660	749,24																										758,42	750,13
		24672		8,053	19,468	19,482	27,521	27,535	27,227	27,249	27,322	27,319	27,352	27,396	27,455	27,347	27,333					19,482	19,486
		24720	749,79																										758,42	750,13
		24768		8,081	19,47	19,479	27,548	27,562	27,256	27,298	27,346	27,344	27,379	27,425	27,494	27,391	27,367			27,329	19,529	19,479	19,485
		24780	750,44																										758,94	750,13
		24840	750,61																										758,94	750,13
		24864		8,127	19,468	19,479	27,598	27,603	27,314	27,346	27,359	27,423	27,413	27,428	27,53	27,459	27,409					19,479	19,484
		24900	750,72															6,79											758,94	750,13
		24960	749,55	8,165	19,471	19,48	27,642	27,639	27,366	27,375	27,429	27,466	27,412	27,415	27,564	27,452	27,435			27,346	19,534	19,479	19,488						758,94	750,13
		25020	750,3																										758,94	750,13
		25056		8,199	19,47	19,48	27,67	27,678	27,428	27,407	27,449	27,483	27,446	27,461	27,605	27,53	27,476					19,48	19,483
		25080	750,32																										758,94	750,13
		25140	751,01																										758,94	750,13
		25152		8,243	19,468	19,478	27,712	27,719	27,464	27,465	27,476	27,511	27,449	27,506	27,644	27,575	27,511			27,373	19,54	19,48	19,479
		25200	749,86															6,79	0					-1,57	-1,62	-0,42	-0,15	-0,67	758,94	750,13	129,21
		25248		8,269	19,467	19,481	27,746	27,74	27,477	27,524	27,515	27,533	27,462	27,552	27,674	27,599	27,542					19,48	19,486
		25260	750																										758,94	750,13
		25320	748,48																										758,94	750,13
		25344		8,294	19,47	19,475	27,77	27,763	27,535	27,542	27,544	27,566	27,48	27,566	27,707	27,652	27,574			27,456	19,54	19,482	19,481
		25380	747,82																										759,36	750,13
		25440	748,77	8,331	19,469	19,48	27,802	27,81	27,568	27,577	27,6	27,594	27,52	27,611	27,737	27,689	27,612					19,478	19,477						759,36	750,13
		25500	749,45															6,79											760,36	750,13
		25536		8,372	19,476	19,485	27,853	27,851	27,612	27,611	27,616	27,654	27,575	27,648	27,775	27,702	27,649			27,518	19,539	19,478	19,487
		25560	750,53																										760,36	750,13
		25620	750,25																										760,36	750,13
		25632		8,395	19,471	19,482	27,865	27,879	27,634	27,631	27,662	27,665	27,661	27,684	27,812	27,754	27,688					19,48	19,48
		25680	750,39																										760,36	750,13
		25728		8,436	19,472	19,48	27,913	27,911	27,655	27,66	27,71	27,68	27,672	27,68	27,839	27,791	27,711			27,565	19,542	19,479	19,482
		25740	749,75																										760,36	750,13
		25800	750,16															6,79	0					-1,6	-1,64	-0,45	-0,18	-0,72	760,36	750,13	129,49
		25824		8,466	19,472	19,48	27,937	27,947	27,656	27,684	27,764	27,729	27,692	27,681	27,876	27,818	27,738					19,481	19,483
		25860	750,95																										760,36	750,13
		25920	751,13	8,501	19,472	19,482	27,979	27,976	27,703	27,698	27,779	27,78	27,71	27,709	27,911	27,862	27,769			27,65	19,544	19,48	19,484						760,36	750,13
		25980	750,56																										759,94	750,13
		26016		8,549	19,472	19,483	28,024	28,029	27,783	27,758	27,81	27,801	27,761	27,747	27,951	27,894	27,813					19,478	19,483
		26040	751,12																										759,94	750,13
		26100	750,21															6,79											759,94	750,13
		26112		8,582	19,47	19,482	28,062	28,055	27,802	27,837	27,851	27,837	27,789	27,788	27,98	27,922	27,851			27,763	19,544	19,479	19,484
		26160	749,19																										759,94	750,13
		26208		8,603	19,469	19,48	28,079	28,077	27,873	27,871	27,84	27,848	27,812	27,843	28,01	27,956	27,882					19,48	19,484
		26220	749,6																										759,94	750,13
		26280	750,8																										759,94	750,13
		26304		8,634	19,471	19,482	28,116	28,106	27,868	27,877	27,891	27,899	27,867	27,836	28,044	27,926	27,901			27,801	19,543	19,482	19,484
		26340	750,47																										759,94	750,13
		26400	751,3	8,676	19,472	19,48	28,149	28,155	27,934	27,925	27,93	27,93	27,896	27,953	28,079	27,934	27,948	6,79	0			19,481	19,477	-1,57	-1,62	-0,42	-0,15	-0,69	759,94	750,13	129,53
		26460	750,87																										759,94	750,13
		26496		8,693	19,471	19,48	28,167	28,17	27,947	27,934	27,948	27,949	27,984	27,966	28,107	28,007	27,980			27,893	19,547	19,48	19,481
		26520	751,4																										759,94	750,13
		26580	751,9																										759,36	750,13
		26592		8,719	19,471	19,482	28,193	28,198	27,955	27,936	27,962	27,968	28,006	28,085	28,198	28,019	28,016					19,482	19,484
		26640	750,76																										759,36	750,13
		26688		8,759	19,472	19,481	28,229	28,242	27,967	27,966	28,012	28,06	28,059	28,09	28,206	28,058	28,052			28,012	19,537	19,481	19,487
		26700	749,42															6,80											758,89	750,13
		26760	749,55																										758,89	750,13
		26784		8,779	19,476	19,486	28,255	28,266	27,999	27,985	28,05	28,09	28,088	28,152	28,22	28,092	28,085					19,48	19,485
		26820	749,5																										758,89	750,13
		26880	750,47	8,821	19,472	19,484	28,3	28,299	28,031	28,051	28,053	28,108	28,143	28,169	28,239	28,121	28,114			28,116	19,536	19,481	19,487						758,89	750,13
		26940	750,28																										758,89	750,13
		26976		8,847	19,47	19,482	28,322	28,325	28,082	28,07	28,06	28,133	28,158	28,179	28,262	28,172	28,140					19,482	19,485
		27000	750,44															6,79	0					-1,54	-1,59	-0,45	-0,19	-0,72	758,89	750,13	129,62
		27060	750,12																										758,89	750,13
		27072		8,887	19,477	19,48	28,366	28,365	28,12	28,116	28,1	28,181	28,162	28,177	28,291	28,216	28,170			28,131	19,539	19,483	19,483
		27120	750,17																										758,89	750,13
		27168		8,929	19,471	19,482	28,407	28,405	28,134	28,144	28,143	28,241	28,178	28,206	28,328	28,189	28,195					19,482	19,483
		27180	749,51																										758,89	750,13
		27240	749,47																										758,89	750,13
		27264		8,966	19,472	19,483	28,445	28,441	28,202	28,23	28,222	28,255	28,174	28,202	28,363	28,286	28,242			28,169	19,536	19,48	19,482
		27300	748,97															6,79											758,89	750,13
		27360	748,97	8,992	19,47	19,485	28,471	28,469	28,246	28,234	28,24	28,285	28,207	28,224	28,4	28,327	28,270					19,479	19,481						758,89	750,13
		27420	749,29																										759,41	750,13
		27456		9,027	19,47	19,481	28,498	28,507	28,253	28,277	28,286	28,312	28,25	28,245	28,43	28,388	28,305			28,191	19,535	19,479	19,481
		27480	749,84																										759,41	750,13
		27540	750,69																										759,41	750,13
		27552		9,071	19,473	19,485	28,548	28,551	28,327	28,34	28,315	28,355	28,279	28,237	28,466	28,403	28,340					19,479	19,476
		27600	750,18															6,79	0					-1,58	-1,63	-0,43	-0,17	-0,69	759,41	750,13	129,49
		27648		9,099	19,472	19,48	28,568	28,583	28,337	28,341	28,369	28,372	28,302	28,286	28,498	28,451	28,369			28,203	19,537	19,477	19,482
		27660	749,62																										759,41	750,13
		27720	749,58																										759,41	750,13
		27744		9,122	19,472	19,484	28,599	28,602	28,397	28,373	28,369	28,384	28,366	28,352	28,531	28,427	28,400					19,48	19,481
		27780	749,45																										759,41	750,13
		27840	749,97	9,161	19,474	19,484	28,635	28,646	28,414	28,408	28,404	28,429	28,378	28,386	28,562	28,502	28,435			28,27	19,543	19,479	19,483						759,41	750,13
		27900	750,05															6,80											759,41	750,13
		27936		9,181	19,473	19,483	28,651	28,666	28,42	28,426	28,439	28,446	28,413	28,38	28,596	28,551	28,459					19,482	19,477
		27960	750,01																										759,41	750,13
		28020	748,9																										759,41	750,13
		28032		9,215	19,472	19,485	28,692	28,694	28,431	28,445	28,509	28,503	28,423	28,436	28,623	28,56	28,491			28,356	19,541	19,478	19,483
		28080	749,4																										759,41	750,13
		28128		9,261	19,469	19,477	28,736	28,732	28,463	28,484	28,545	28,529	28,511	28,452	28,661	28,6	28,531					19,48	19,488
		28140	750,05																										759,83	750,13
		28200	750,04															6,80	0					-1,62	-1,66	-0,46	-0,19	-0,72	759,83	750,13	128,91
		28224		9,268	19,473	19,481	28,741	28,749	28,524	28,527	28,53	28,522	28,508	28,492	28,691	28,571	28,546			28,436	19,545	19,479	19,489
		28260	750																										759,83	750,13
		28320	749,67	9,319	19,474	19,482	28,799	28,796	28,555	28,544	28,568	28,573	28,58	28,499	28,715	28,677	28,589					19,481	19,483						759,83	750,13
		28380	750,97																										759,83	750,13
		28416		9,348	19,473	19,481	28,821	28,83	28,556	28,571	28,616	28,615	28,59	28,522	28,747	28,692	28,614			28,496	19,547	19,482	19,485
		28440	750,49																										759,83	750,13
		28500	751,21															6,80											759,41	750,13
		28512		9,380	19,473	19,482	28,853	28,862	28,625	28,614	28,673	28,662	28,606	28,582	28,781	28,721	28,658					19,484	19,483
		28560	749,08																										759,41	750,13
		28608		9,418	19,473	19,483	28,894	28,899	28,667	28,647	28,688	28,695	28,614	28,648	28,813	28,763	28,692			28,651	19,545	19,481	19,484
		28620	749,35																										759,41	750,13
		28680	748,87																										759,41	750,13
		28704		9,447	19,476	19,482	28,922	28,93	28,695	28,705	28,737	28,714	28,677	28,674	28,855	28,779	28,729					19,475	19,477
		28740	750,04																										760,04	750,13
		28800	750	9,465	19,473	19,483	28,94	28,947	28,72	28,699	28,713	28,725	28,69	28,682	28,877	28,842	28,744	6,79	0	28,651	19,551	19,484	19,489	-1,59	-1,64	-0,44	-0,18	-0,7	760,04	750,13	129,23
		28860	749,49																										760,04	750,13
		28896		9,500	19,476	19,485	28,975	28,985	28,761	28,728	28,749	28,779	28,73	28,71	28,912	28,853	28,778					19,479	19,48
		28920	749,52																										760,04	750,13
		28980	750,27																										760,04	750,13
		28992		9,543	19,478	19,485	29,018	29,031	28,788	28,799	28,822	28,83	28,752	28,73	28,936	28,86	28,815			28,673	19,54	19,48	19,482
		29040	750,35																										760,04	750,13
		29088		9,567	19,474	19,487	29,049	29,045	28,826	28,827	28,829	28,829	28,78	28,805	28,974	28,849	28,840					19,48	19,483
		29100	750,55															6,80											760,04	750,13
		29160	751,52																										760,04	750,13
		29184		9,603	19,476	19,485	29,087	29,08	28,84	28,856	28,871	28,869	28,797	28,821	29,009	28,933	28,874			28,735	19,544	19,477	19,483
		29220	751,01																										759,62	750,13
		29280	751,41	9,623	19,474	19,483	29,103	29,1	28,862	28,862	28,864	28,892	28,839	28,874	29,03	28,995	28,902					19,481	19,484						759,62	750,13
		29340	750,9																										759,2	750,13
		29376		9,666	19,478	19,485	29,148	29,147	28,932	28,931	28,957	28,938	28,864	28,905	29,065	29,017	28,951			28,803	19,537	19,482	19,483
		29400	750,16															6,80	0					-1,65	-1,69	-0,48	-0,23	-0,76	759,2	750,13	129,25
		29460	750,12																										759,2	750,13
		29472		9,707	19,475	19,486	29,185	29,19	28,945	29,037	29,005	29,011	28,93	28,901	29,099	28,985	28,989					19,48	19,483
		29520	749,71																										759,2	750,13
		29568		9,717	19,481	19,487	29,205	29,197	28,946	28,968	28,979	28,989	28,994	28,987	29,134	28,96	28,995			28,897	19,533	19,478	19,484
		29580	750,03																										759,2	750,13
		29640	750,07																										759,2	750,13
		29664		9,738	19,477	19,486	29,218	29,222	28,971	29,001	29,013	28,989	29,01	29,095	29,159	28,992	29,029					19,482	19,484
		29700	750,9															6,79											759,2	750,13
		29760	750,93	9,769	19,476	19,489	29,249	29,254	29	29,003	29,063	29,03	29,037	29,117	29,185	29,077	29,064			28,996	19,535	19,481	19,487						759,2	750,13
		29820	749,51																										759,2	750,13
		29856		9,799	19,478	19,486	29,286	29,277	29,018	29,021	29,09	29,082	29,088	29,13	29,215	29,11	29,094					19,479	19,482
		29880	749,25																										759,2	750,13
		29940	749,4																										759,2	750,13
		29952		9,847	19,475	19,483	29,326	29,326	29,044	29,045	29,096	29,159	29,136	29,16	29,241	29,133	29,127			29,068	19,533	19,482	19,48
		30000	748,89															6,80	0					-1,56	-1,6	-0,41	-0,14	-0,67	759,2	750,13	129,22
		30048		9,871	19,475	19,484	29,346	29,355	29,069	29,073	29,13	29,176	29,163	29,15	29,28	29,149	29,149					19,478	19,482
		30060	748,87																										759,78	750,13
		30120	750,4																										759,78	750,13
		30144		9,910	19,472	19,482	29,382	29,392	29,106	29,108	29,151	29,222	29,174	29,159	29,31	29,242	29,184			29,117	19,541	19,479	19,483
		30180	750,47																										759,78	750,13
		30240	750,5	9,944	19,474	19,482	29,418	29,427	29,153	29,167	29,184	29,242	29,206	29,167	29,345	29,285	29,219					19,48	19,483						759,78	750,13
		30300	749,86															6,81											759,78	750,13
		30336		9,982	19,475	19,483	29,461	29,461	29,193	29,202	29,266	29,255	29,201	29,186	29,374	29,316	29,249			29,171	19,537	19,479	19,481
		30360	749,68																										759,78	750,13
		30420	750,74																										759,78	750,13
		30432		10,001	19,474	19,484	29,478	29,483	29,26	29,284	29,295	29,27	29,214	29,221	29,407	29,356	29,288					19,481	19,483
		30480	751,18																										759,78	750,13
		30528		10,036	19,473	19,482	29,512	29,514	29,282	29,273	29,304	29,296	29,274	29,267	29,435	29,385	29,315			29,185	19,545	19,478	19,486
		30540	749,9																										759,78	750,13
		30600	750,6															6,80	0					-1,55	-1,6	-0,42	-0,13	-0,66	759,78	750,13	129,01
		30624		10,058	19,473	19,482	29,538	29,533	29,303	29,313	29,357	29,357	29,303	29,28	29,462	29,428	29,350					19,481	19,484
		30660	750,5																										759,78	750,13
		30720	750,56	10,102	19,474	19,483	29,579	29,583	29,356	29,325	29,336	29,378	29,359	29,324	29,499	29,41	29,373			29,263	19,542	19,481	19,489						759,78	750,13
		30780	751,15																										759,78	750,13
		30816		10,131	19,473	19,482	29,608	29,609	29,368	29,408	29,389	29,392	29,372	29,334	29,534	29,478	29,409					19,485	19,489
		30840	750,65																										759,78	750,13
		30900	751,22															6,81											759,36	750,13
		30912		10,148	19,474	19,483	29,624	29,629	29,399	29,394	29,411	29,412	29,43	29,357	29,56	29,503	29,433			29,324	19,545	19,484	19,487
		30960	750,78																										759,36	750,13
		31008		10,180	19,474	19,482	29,66	29,656	29,418	29,418	29,454	29,454	29,443	29,402	29,588	29,54	29,465					19,493	19,486
		31020	749,77																										759,36	750,13
		31080	749,48																										759,36	750,13
		31104		10,218	19,474	19,487	29,697	29,7	29,47	29,439	29,475	29,504	29,437	29,447	29,616	29,553	29,493			29,396	19,548	19,483	19,487
		31140	750,56																										759,36	750,13
		31200	749,42	10,252	19,476	19,485	29,726	29,738	29,5	29,508	29,539	29,526	29,523	29,471	29,652	29,574	29,537	6,80	0			19,479	19,475	-1,55	-1,59	-0,4	-0,12	-0,66	759,36	750,13	129,34
		31260	749,23																										759,36	750,13
		31296		10,282	19,475	19,484	29,755	29,769	29,521	29,536	29,591	29,551	29,527	29,566	29,681	29,519	29,561			29,451	19,545	19,483	19,485
		31320	749,56																										759,36	750,13
		31380	749,57																										759,73	750,13
		31392		10,298	19,473	19,484	29,777	29,776	29,533	29,534	29,593	29,573	29,541	29,599	29,716	29,61	29,587					19,483	19,483
		31440	750,19																										759,73	750,13
		31488		10,328	19,481	19,484	29,813	29,808	29,549	29,549	29,621	29,579	29,577	29,612	29,738	29,684	29,614			29,548	19,543	19,479	19,486
		31500	749,58															6,81											759,73	750,13
		31560	750,11																										759,73	750,13
		31584		10,346	19,48	19,489	29,824	29,837	29,568	29,578	29,626	29,643	29,6	29,636	29,771	29,721	29,643					19,484	19,482
		31620	750,15																										759,73	750,13
		31680	750,63	10,394	19,477	19,489	29,877	29,877	29,609	29,632	29,689	29,691	29,618	29,624	29,797	29,742	29,675			29,545	19,544	19,487	19,487						759,73	750,13
		31740	750,9																										759,73	750,13
		31776		10,415	19,478	19,485	29,899	29,894	29,673	29,679	29,714	29,711	29,654	29,652	29,829	29,765	29,710					19,488	19,481
		31800	750,76															6,81	0					-1,61	-1,66	-0,46	-0,2	-0,73	759,73	750,13	129,57
		31860	749,88																										759,73	750,13
		31872		10,466	19,476	19,488	29,945	29,951	29,718	29,75	29,771	29,747	29,682	29,664	29,86	29,803	29,749			29,609	19,538	19,482	19,485
		31920	750,15																										759,73	750,13
		31968		10,500	19,474	19,484	29,978	29,98	29,72	29,748	29,787	29,783	29,713	29,679	29,893	29,832	29,769					19,483	19,485
		31980	749,74																										759,73	750,13
		32040	749,53																										759,73	750,13
		32064		10,529	19,474	19,483	30,007	30,009	29,777	29,817	29,81	29,819	29,742	29,712	29,926	29,882	29,811			29,665	19,554	19,483	19,485
		32100	749,56															6,81											759,73	750,13
		32160	749,29	10,549	19,475	19,482	30,035	30,019	29,823	29,794	29,805	29,804	29,768	29,774	29,955	29,888	29,826					19,483	19,487						759,73	750,13
		32220	749,31																										759,73	750,13
		32256		10,587	19,476	19,485	30,069	30,066	29,832	29,843	29,856	29,859	29,836	29,806	29,987	29,899	29,865			29,775	19,544	19,482	19,486
		32280	750,35																										759,73	750,13
		32340	750,42																										759,73	750,13
		32352		10,600	19,477	19,486	30,08	30,083	29,858	29,872	29,889	29,86	29,876	29,856	30,009	29,959	29,897					19,48	19,487
		32400	749,94															6,81	0					-1,57	-1,61	-0,43	-0,15	-0,69	759,73	750,13	129,55
		32448		10,624	19,477	19,487	30,105	30,108	29,865	29,859	29,904	29,902	29,918	29,884	30,041	29,966	29,917			29,824	19,545	19,482	19,487
		32460	750,48																										759,73	750,13
		32520	750,99																										759,73	750,13
		32544		10,651	19,479	19,488	30,136	30,133	29,904	29,897	29,921	29,934	29,928	29,896	30,219	30,03	29,966					19,483	19,488
		32580	751,72																										759,73	750,13
		32640	750,89	10,694	19,479	19,486	30,177	30,176	29,948	29,948	29,951	30,004	29,947	29,925	30,093	30,185	30,000			29,867	19,543	19,482	19,484						759,73	750,13
		32700	750,36															6,81											759,05	750,13
		32736		10,724	19,48	19,49	30,209	30,209	30,023	29,998	30,019	30,038	29,959	29,969	30,21	30,062	30,035					19,479	19,484
		32760	750,28																										759,05	750,13
		32820	749,93																										759,05	750,13
		32832		10,742	19,478	19,489	30,223	30,227	30,032	30,026	30,042	30,023	29,997	29,962	30,214	30,108	30,051			29,931	19,542	19,473	19,482
		32880	750,5																										759,05	750,13
		32928		10,780	19,48	19,488	30,266	30,262	30,043	30,04	30,059	30,039	30,022	30,021	30,222	30,142	30,074					19,48	19,484
		32940	750,38																										759,05	750,13
		33000	749,83															6,81	0					-1,58	-1,63	-0,43	-0,16	-0,7	759,05	750,13	129,42
		33024		10,808	19,477	19,486	30,29	30,289	30,052	30,061	30,081	30,11	30,044	30,04	30,233	30,181	30,100			29,973	19,552	19,481	19,485
		33060	749,88																										759,05	750,13
		33120	748,18	10,838	19,479	19,488	30,317	30,326	30,087	30,106	30,116	30,13	30,092	30,061	30,256	30,198	30,131					19,482	19,482						759,05	750,13
		33180	749,11																										759,57	750,13
		33216		10,874	19,478	19,487	30,352	30,362	30,132	30,158	30,156	30,169	30,107	30,078	30,28	30,228	30,163			30,012	19,553	19,476	19,484
		33240	748,73																										759,57	750,13
		33300	749,61															6,82											760,15	750,13
		33312		10,903	19,476	19,487	30,385	30,384	30,167	30,178	30,197	30,169	30,134	30,132	30,308	30,258	30,193					19,481	19,485
		33360	750,2																										760,15	750,13
		33408		10,923	19,478	19,484	30,409	30,399	30,184	30,192	30,204	30,22	30,19	30,175	30,335	30,288	30,224			30,141	19,562	19,482	19,485
		33420	750,79																										760,15	750,13
		33480	750,48																										760,15	750,13
		33504		10,956	19,477	19,486	30,431	30,444	30,224	30,213	30,226	30,239	30,254	30,202	30,364	30,24	30,245					19,482	19,487
		33540	750,59																										760,15	750,13
		33600	750,97	10,981	19,473	19,482	30,454	30,462	30,231	30,23	30,249	30,25	30,259	30,323	30,389	30,227	30,270	6,82	0	30,186	19,543	19,481	19,478	-1,61	-1,65	-0,45	-0,17	-0,71	760,15	750,13	129,65
		33660	750,33																										760,15	750,13
		33696		11,011	19,478	19,488	30,494	30,494	30,259	30,25	30,295	30,295	30,275	30,361	30,416	30,317	30,309					19,482	19,485
		33720	752,88																										760,15	750,13
		33780	751,37																										759,73	750,13
		33792		11,035	19,477	19,483	30,51	30,52	30,265	30,283	30,32	30,308	30,328	30,361	30,445	30,322	30,329			30,267	19,548	19,483	19,484
		33840	749,97																										759,73	750,13
		33888		11,060	19,476	19,485	30,535	30,546	30,28	30,307	30,316	30,356	30,348	30,427	30,467	30,361	30,358					19,482	19,485
		33900	750,6															6,82											759,73	750,13
		33960	750,75																										759,73	750,13
		33984		11,103	19,477	19,487	30,583	30,588	30,311	30,323	30,349	30,41	30,392	30,396	30,496	30,417	30,387			30,322	19,547	19,482	19,488
		34020	750,81																										759,73	750,13
		34080	750,38	11,121	19,477	19,486	30,6	30,605	30,346	30,364	30,397	30,425	30,397	30,4	30,526	30,472	30,416					19,482	19,486						759,73	750,13
		34140	749,8																										759,73	750,13
		34176		11,159	19,477	19,487	30,643	30,639	30,369	30,404	30,445	30,484	30,41	30,419	30,551	30,497	30,447			30,372	19,54	19,486	19,489
		34200	750,5															6,82	0					-1,59	-1,64	-0,45	-0,18	-0,71	759,73	750,13	129,49
		34260	750,92																										759,73	750,13
		34272		11,195	19,476	19,488	30,678	30,677	30,439	30,527	30,468	30,52	30,435	30,438	30,586	30,525	30,492					19,482	19,49
		34320	750,06																										759,73	750,13
		34368		11,217	19,477	19,484	30,697	30,698	30,471	30,473	30,486	30,51	30,441	30,473	30,621	30,564	30,505			30,417	19,548	19,484	19,488
		34380	749,45																										759,73	750,13
		34440	750,28																										759,73	750,13
		34464		11,251	19,479	19,486	30,728	30,738	30,494	30,501	30,523	30,525	30,51	30,5	30,65	30,595	30,537					19,485	19,487
		34500	750,71															6,83											759,73	750,13
		34560	750,52	11,283	19,474	19,482	30,767	30,756	30,533	30,532	30,586	30,533	30,52	30,527	30,679	30,639	30,569			30,454	19,541	19,483	19,487						759,73	750,13
		34620	750,7																										759,73	750,13
		34656		11,289	19,474	19,487	30,766	30,774	30,525	30,538	30,576	30,584	30,533	30,554	30,705	30,654	30,584					19,48	19,49
		34680	750,87																										759,73	750,13
		34740	750,21																										759,73	750,13
		34752		11,334	19,482	19,481	30,806	30,825	30,578	30,566	30,614	30,631	30,546	30,571	30,73	30,634	30,609			30,495	19,545	19,487	19,484
		34800	751,11															6,82	0					-1,66	-1,71	-0,49	-0,25	-0,78	759,73	750,13	129,62
		34848		11,364	19,476	19,484	30,842	30,846	30,617	30,662	30,652	30,641	30,562	30,661	30,759	30,684	30,655					19,482	19,485
		34860	750,44																										759,73	750,13
		34920	750,18																										759,73	750,13
		34944		11,388	19,475	19,487	30,868	30,871	30,632	30,646	30,674	30,663	30,59	30,703	30,793	30,704	30,676			30,541	19,553	19,482	19,485
		34980	750,33																										759,73	750,13
		35040	750,67	11,414	19,476	19,484	30,89	30,898	30,636	30,649	30,695	30,703	30,629	30,658	30,817	30,762	30,694					19,483	19,486						759,73	750,13
		35100	750,19															6,82											759,73	750,13
		35136		11,452	19,474	19,484	30,932	30,929	30,714	30,694	30,735	30,758	30,672	30,699	30,84	30,802	30,739			30,644	19,547	19,483	19,485
		35160	750,14																										759,73	750,13
		35220	749,26																										759,73	750,13
		35232		11,478	19,473	19,487	30,964	30,952	30,705	30,711	30,752	30,778	30,712	30,716	30,873	30,832	30,760					19,484	19,489
		35280	750,91																										759,73	750,13
		35328		11,512	19,475	19,484	30,987	30,995	30,762	30,752	30,766	30,813	30,729	30,739	30,899	30,864	30,791			30,685	19,542	19,483	19,491
		35340	750,56																										759,73	750,13
		35400	749,48															6,83	0					-1,58	-1,62	-0,43	-0,16	-0,69	759,73	750,13	129,86
		35424		11,542	19,475	19,483	31,019	31,023	30,826	30,857	30,833	30,822	30,773	30,753	30,938	30,868	30,834					19,484	19,486
		35460	751,38																										759,73	750,13
		35520	750,65	11,570	19,468	19,484	31,04	31,051	30,883	30,853	30,858	30,837	30,806	30,766	30,961	30,912	30,859			30,735	19,558	19,481	19,486						759,73	750,13
		35580	750,65																										759,73	750,13
		35616		11,587	19,473	19,486	31,063	31,07	30,84	30,861	30,866	30,879	30,811	30,796	30,989	30,942	30,873					19,48	19,485
		35640	748,77																										759,73	750,13
		35700	749,3															6,83											759,73	750,13
		35712		11,625	19,475	19,486	31,107	31,105	30,87	30,914	30,91	30,911	30,842	30,851	31,023	30,978	30,912			30,817	19,556	19,48	19,485
		35760	749,15																										759,73	750,13
		35808		11,642	19,476	19,484	31,116	31,128	30,923	30,915	30,936	30,909	30,885	30,865	31,043	31,016	30,936					19,483	19,486
		35820	750,08																										760,2	750,13
		35880	749,92																										760,2	750,13
		35904		11,659	19,475	19,484	31,146	31,131	30,934	30,945	30,95	30,925	30,916	30,905	31,07	31,03	30,959			30,851	19,557	19,482	19,485
		35940	750,11																										760,2	750,13
		36000	749,75	11,716	19,473	19,486	31,201	31,189	30,992	30,975	31,004	30,985	30,956	30,913	31,101	30,998	30,991	6,83	0			19,483	19,485	-1,63	-1,66	-0,46	-0,2	-0,74	760,2	750,13	129,54
		36060	750,5																										760,2	750,13
		36096		11,731	19,474	19,485	31,213	31,208	31,033	30,993	31,006	31,016	30,97	31,05	31,127	31,033	31,028			30,918	19,553	19,478	19,488
		36120	750,14																										760,2	750,13
		36180	749,25																										760,2	750,13
		36192		11,760	19,47	19,486	31,236	31,241	31,031	31,015	31,043	31,03	30,973	31,101	31,158	31,058	31,051					19,485	19,49
		36240	750,31																										760,2	750,13
		36288		11,777	19,477	19,485	31,252	31,265	31,045	31,037	31,06	31,072	31,013	31,128	31,181	31,08	31,077			31,028	19,554	19,48	19,487
		36300	749,55															6,84											760,2	750,13
		36360	750,05																										760,2	750,13
		36384		11,819	19,477	19,487	31,302	31,3	31,049	31,132	31,1	31,116	31,055	31,163	31,214	31,105	31,117					19,484	19,487
		36420	749,12																										760,2	750,13
		36480	748,89	11,828	19,475	19,487	31,307	31,31	31,057	31,095	31,104	31,099	31,092	31,169	31,235	31,103	31,119			31,06	19,552	19,483	19,487						760,2	750,13
		36540	749,26																										760,73	750,13
		36576		11,856	19,479	19,487	31,339	31,339	31,069	31,098	31,133	31,158	31,129	31,154	31,261	31,19	31,149					19,484	19,488
		36600	750,55															6,83	0					-1,58	-1,63	-0,44	-0,17	-0,7	760,73	750,13	129,8
		36660	750,08																										760,73	750,13
		36672		11,895	19,477	19,486	31,373	31,379	31,115	31,134	31,164	31,221	31,1	31,176	31,29	31,228	31,178			31,121	19,554	19,488	19,478
		36720	750,51																										760,73	750,13
		36768		11,910	19,482	19,493	31,386	31,41	31,155	31,172	31,187	31,229	31,179	31,171	31,319	31,253	31,208					19,48	19,491
		36780	750,22																										760,73	750,13
		36840	750,2																										760,73	750,13
		36864		11,954	19,483	19,489	31,444	31,435	31,245	31,261	31,24	31,262	31,17	31,193	31,35	31,285	31,251			31,128	19,554	19,481	19,487
		36900	750,76															6,83											760,73	750,13
		36960	750,96	11,986	19,474	19,486	31,461	31,472	31,301	31,288	31,254	31,282	31,199	31,206	31,376	31,333	31,280					19,481	19,486						760,73	750,13
		37020	748,35																										760,73	750,13
		37056		12,001	19,481	19,49	31,484	31,488	31,289	31,333	31,29	31,302	31,224	31,228	31,408	31,359	31,304			31,146	19,548	19,48	19,492
		37080	749,22																										760,73	750,13
		37140	750,57																										761,15	750,13
		37152		12,038	19,482	19,484	31,519	31,523	31,315	31,324	31,324	31,314	31,266	31,267	31,434	31,397	31,330					19,482	19,486
		37200	751,25															6,84	0					-1,55	-1,6	-0,41	-0,12	-0,67	761,15	750,13	129,82
		37248		12,063	19,477	19,485	31,536	31,553	31,31	31,326	31,361	31,35	31,29	31,279	31,46	31,398	31,347			31,195	19,552	19,482	19,49
		37260	750,24																										761,15	750,13
		37320	749,42																										761,15	750,13
		37344		12,093	19,474	19,493	31,573	31,579	31,36	31,369	31,379	31,372	31,34	31,303	31,495	31,419	31,380					19,488	19,488
		37380	749,96																										761,15	750,13
		37440	750,93	12,105	19,476	19,487	31,586	31,587	31,396	31,38	31,4	31,384	31,395	31,315	31,516	31,456	31,405			31,291	19,553	19,488	19,489						761,15	750,13
		37500	750,39															6,83											761,15	750,13
		37536		12,141	19,478	19,487	31,62	31,626	31,421	31,388	31,394	31,413	31,389	31,45	31,536	31,403	31,424					19,488	19,489
		37560	750,93																										761,15	750,13
		37620	751,3																										761,15	750,13
		37632		12,174	19,477	19,486	31,651	31,66	31,45	31,431	31,442	31,45	31,415	31,453	31,568	31,41	31,452			31,339	19,552	19,486	19,491
		37680	751,37																										761,15	750,13
		37728		12,179	19,48	19,486	31,667	31,658	31,452	31,457	31,483	31,464	31,441	31,542	31,589	31,465	31,487					19,485	19,488
		37740	751,22																										760,46	750,13
		37800	751,18															6,84	0					-1,61	-1,65	-0,45	-0,18	-0,73	760,46	750,13	129,53
		37824		12,212	19,48	19,488	31,696	31,697	31,454	31,49	31,528	31,513	31,445	31,566	31,616	31,502	31,514			31,463	19,545	19,485	19,489
		37860	750,7																										759,83	750,13
		37920	750,3	12,239	19,48	19,491	31,723	31,727	31,485	31,495	31,549	31,523	31,517	31,577	31,646	31,514	31,538					19,481	19,487						759,83	750,13
		37980	751,18																										759,83	750,13
		38016		12,262	19,48	19,49	31,746	31,748	31,495	31,501	31,545	31,568	31,54	31,606	31,668	31,584	31,563			31,497	19,552	19,481	19,485
		38040	750,57																										759,83	750,13
		38100	749,64															6,84											759,83	750,13
		38112		12,292	19,477	19,49	31,772	31,78	31,518	31,534	31,584	31,601	31,574	31,633	31,691	31,629	31,595					19,479	19,483
		38160	749,8																										759,83	750,13
		38208		12,325	19,482	19,49	31,811	31,812	31,549	31,573	31,613	31,625	31,586	31,642	31,72	31,666	31,622			31,56	19,56	19,48	19,481
		38220	749,57																										759,83	750,13
		38280	749,27																										759,83	750,13
		38304		12,349	19,481	19,491	31,837	31,834	31,565	31,603	31,631	31,671	31,588	31,66	31,746	31,698	31,645					19,48	19,483
		38340	749,26																										760,25	750,13
		38400	750,16	12,368	19,487	19,491	31,849	31,866	31,605	31,637	31,663	31,685	31,632	31,654	31,787	31,716	31,672	6,85	0	31,603	19,564	19,478	19,487	-1,56	-1,6	-0,42	-0,13	-0,67	760,25	750,13	129,69
		38460	751,07																										760,25	750,13
		38496		12,405	19,481	19,493	31,885	31,899	31,653	31,703	31,683	31,709	31,648	31,669	31,808	31,756	31,704					19,481	19,483
		38520	749,58																										760,25	750,13
		38580	749,65																										760,25	750,13
		38592		12,434	19,484	19,491	31,923	31,92	31,743	31,768	31,737	31,748	31,645	31,694	31,838	31,788	31,745			31,621	19,553	19,483	19,483
		38640	749,06																										760,25	750,13
		38688		12,459	19,484	19,493	31,94	31,955	31,8	31,816	31,766	31,783	31,663	31,717	31,867	31,823	31,779					19,483	19,487
		38700	748,72															6,84											760,25	750,13
		38760	749,02																										760,25	750,13
		38784		12,484	19,485	19,489	31,974	31,968	31,784	31,779	31,764	31,79	31,716	31,738	31,897	31,851	31,790			31,646	19,557	19,487	19,48
		38820	749,48																										760,83	750,13
		38880	750,65	12,524	19,481	19,49	32,006	32,012	31,798	31,815	31,832	31,791	31,735	31,742	31,921	31,833	31,808					19,484	19,485						760,83	750,13
		38940	750,17																										760,83	750,13
		38976		12,546	19,483	19,492	32,03	32,037	31,834	31,83	31,839	31,856	31,8	31,801	31,944	31,805	31,839			31,691	19,554	19,483	19,487
		39000	750,25															6,84	0					-1,59	-1,64	-0,44	-0,18	-0,7	760,83	750,13	129,66
		39060	751,08																										760,83	750,13
		39072		12,567	19,483	19,492	32,045	32,063	31,836	31,85	31,858	31,874	31,801	31,924	31,98	31,852	31,872					19,481	19,483
		39120	750,28																										760,83	750,13
		39168		12,587	19,487	19,492	32,075	32,078	31,835	31,856	31,868	31,881	31,839	31,897	31,995	31,854	31,878			31,828	19,553	19,479	19,485
		39180	751,19																										760,83	750,13
		39240	751,02																										760,83	750,13
		39264		12,611	19,483	19,492	32,102	32,096	31,849	31,857	31,872	31,907	31,916	31,916	32,02	31,919	31,907					19,483	19,486
		39300	750,33															6,84											760,36	750,13
		39360	750,3	12,634	19,481	19,491	32,115	32,125	31,855	31,878	31,89	31,928	31,947	31,966	32,048	31,957	31,934			31,857	19,558	19,487	19,487						760,36	750,13
		39420	749,6																										760,36	750,13
		39456		12,654	19,481	19,489	32,136	32,143	31,911	31,903	31,937	31,971	31,972	31,972	32,243	31,985	31,987					19,486	19,491
		39480	749,2																										760,36	750,13
		39540	750,28																										760,36	750,13
		39552		12,689	19,481	19,49	32,17	32,178	31,918	31,932	31,99	31,995	31,973	31,986	32,088	32,036	31,990			31,909	19,562	19,487	19,492
		39600	750,3															6,85	0					-1,63	-1,67	-0,47	-0,21	-0,75	760,36	750,13	129,65
		39648		12,717	19,475	19,491	32,201	32,198	31,947	31,981	32,035	32,01	31,992	31,996	32,117	32,208	32,036					19,486	19,489
		39660	750,96																										760,36	750,13
		39720	750,5																										760,36	750,13
		39744		12,744	19,481	19,49	32,23	32,23	31,989	32,128	32,074	32,047	32,009	32,045	32,227	32,19	32,089			31,925	19,568	19,483	19,487
		39780	749,93																										760,36	750,13
		39840	748,76	12,776	19,48	19,492	32,259	32,265	32,013	32,078	32,1	32,102	32,009	32,05	32,232	32,124	32,088					19,482	19,487						760,36	750,13
		39900	749,39															6,85											760,36	750,13
		39936		12,806	19,478	19,484	32,288	32,286	32,104	32,111	32,114	32,105	32,049	32,068	32,238	32,15	32,117			31,97	19,573	19,484	19,487
		39960	749																										760,36	750,13
		40020	749,92																										760,78	750,13
		40032		12,826	19,48	19,488	32,31	32,311	32,092	32,148	32,115	32,151	32,073	32,091	32,251	32,196	32,140					19,485	19,487
		40080	750,33																										760,78	750,13
		40128		12,851	19,479	19,489	32,331	32,34	32,127	32,13	32,146	32,152	32,115	32,122	32,268	32,216	32,159			32,013	19,571	19,483	19,487
		40140	750,91																										760,78	750,13
		40200	750,62															6,85	0					-1,55	-1,6	-0,41	-0,13	-0,66	760,78	750,13	129,75
		40224		12,877	19,478	19,489	32,359	32,362	32,161	32,148	32,16	32,159	32,139	32,176	32,285	32,226	32,182					19,483	19,487
		40260	750,12																										760,78	750,13
		40320	750,49	12,898	19,478	19,491	32,379	32,386	32,152	32,16	32,215	32,213	32,154	32,159	32,306	32,266	32,203			32,091	19,573	19,485	19,487						760,78	750,13
		40380	751,21																										760,78	750,13
		40416		12,928	19,481	19,483	32,406	32,413	32,18	32,175	32,222	32,223	32,207	32,191	32,33	32,291	32,227					19,479	19,487
		40440	751,45																										760,78	750,13
		40500	750,14															6,85											760,1	750,13
		40512		12,952	19,477	19,487	32,429	32,439	32,188	32,207	32,279	32,217	32,205	32,212	32,358	32,32	32,248			32,175	19,564	19,485	19,491
		40560	750,49																										760,1	750,13
		40608		12,989	19,477	19,488	32,467	32,476	32,255	32,248	32,284	32,272	32,241	32,228	32,376	32,328	32,279					19,484	19,484
		40620	749,74																										760,1	750,13
		40680	750,01																										760,1	750,13
		40704		13,003	19,476	19,482	32,479	32,486	32,276	32,275	32,297	32,306	32,255	32,26	32,396	32,346	32,301			32,192	19,562	19,487	19,489
		40740	748,38																										760,1	750,13
		40800	748,39	13,036	19,471	19,49	32,514	32,519	32,308	32,307	32,321	32,328	32,278	32,267	32,43	32,385	32,328	6,85	0			19,483	19,493	-1,59	-1,62	-0,43	-0,17	-0,7	760,1	750,13	129,98
		40860	749,92																										760,94	750,13
		40896		13,063	19,477	19,487	32,54	32,55	32,333	32,34	32,374	32,349	32,291	32,308	32,454	32,412	32,358			32,221	19,567	19,487	19,489
		40920	750,47																										760,94	750,13
		40980	750																										760,94	750,13
		40992		13,084	19,476	19,488	32,565	32,567	32,341	32,349	32,402	32,377	32,315	32,339	32,482	32,432	32,380					19,485	19,489
		41040	750,97																										760,94	750,13
		41088		13,114	19,482	19,492	32,603	32,6	32,371	32,414	32,415	32,427	32,339	32,333	32,508	32,466	32,409			32,269	19,576	19,485	19,49
		41100	750,33															6,85											760,94	750,13
		41160	750,5																										760,94	750,13
		41184		13,144	19,479	19,486	32,62	32,633	32,432	32,41	32,447	32,402	32,365	32,356	32,534	32,484	32,429					19,484	19,489
		41220	751,39																										760,94	750,13
		41280	750,12	13,158	19,48	19,489	32,64	32,646	32,441	32,426	32,45	32,465	32,406	32,378	32,555	32,511	32,454			32,335	19,574	19,482	19,486						760,94	750,13
		41340	750,1																										760,94	750,13
		41376		13,189	19,478	19,484	32,671	32,669	32,468	32,48	32,462	32,486	32,431	32,426	32,582	32,504	32,480					19,483	19,485
		41400	750,35															6,86	0					-1,61	-1,64	-0,45	-0,18	-0,71	760,94	750,13	129,68
		41460	750,13																										760,94	750,13
		41472		13,211	19,478	19,484	32,692	32,691	32,497	32,488	32,493	32,5	32,481	32,513	32,611	32,538	32,515			32,398	19,567	19,481	19,487
		41520	750,86																										760,94	750,13
		41568		13,232	19,478	19,487	32,711	32,718	32,501	32,499	32,539	32,518	32,488	32,559	32,633	32,504	32,530					19,484	19,48
		41580	750,76																										760,94	750,13
		41640	750,74																										760,94	750,13
		41664		13,259	19,479	19,488	32,739	32,746	32,51	32,506	32,575	32,551	32,539	32,578	32,654	32,516	32,554			32,472	19,564	19,485	19,486
		41700	750,08															6,85											760,94	750,13
		41760	750,24	13,269	19,482	19,49	32,748	32,762	32,519	32,52	32,559	32,571	32,546	32,61	32,681	32,55	32,569					19,483	19,48						760,94	750,13
		41820	750,54																										760,94	750,13
		41856		13,301	19,478	19,488	32,779	32,789	32,543	32,553	32,588	32,598	32,569	32,614	32,701	32,587	32,594			32,572	19,565	19,488	19,492
		41880	751,32																										760,94	750,13
		41940	751																										760,94	750,13
		41952		13,335	19,478	19,487	32,817	32,817	32,576	32,603	32,64	32,639	32,592	32,644	32,727	32,662	32,635					19,481	19,487
		42000	749,99															6,85	0					-1,58	-1,62	-0,43	-0,16	-0,69	760,94	750,13	129,76
		42048		13,351	19,478	19,488	32,832	32,836	32,594	32,614	32,648	32,671	32,615	32,63	32,751	32,703	32,653			32,567	19,567	19,484	19,488
		42060	750,35																										760,94	750,13
		42120	751,03																										760,94	750,13
		42144		13,393	19,476	19,487	32,872	32,876	32,614	32,651	32,694	32,7	32,632	32,707	32,781	32,727	32,688					19,484	19,489
		42180	750,6																										760,94	750,13
		42240	750,95	13,413	19,48	19,484	32,893	32,897	32,644	32,702	32,72	32,731	32,64	32,733	32,8	32,743	32,714			32,611	19,558	19,48	19,487						760,94	750,13
		42300	750,59															6,85											760,94	750,13
		42336		13,437	19,478	19,487	32,924	32,915	32,691	32,73	32,734	32,738	32,678	32,749	32,826	32,766	32,739					19,483	19,489
		42360	749,87																										760,94	750,13
		42420	750,25																										760,94	750,13
		42432		13,464	19,473	19,49	32,947	32,943	32,7	32,748	32,764	32,766	32,717	32,748	32,857	32,796	32,762			32,687	19,57	19,487	19,487
		42480	750,56																										760,94	750,13
		42528		13,482	19,477	19,487	32,963	32,965	32,724	32,748	32,786	32,764	32,734	32,742	32,881	32,837	32,777					19,485	19,487
		42540	751,51																										760,94	750,13
		42600	750,72															6,86	0					-1,61	-1,65	-0,45	-0,18	-0,73	760,94	750,13	129,47
		42624		13,509	19,477	19,485	32,99	32,99	32,746	32,766	32,816	32,826	32,737	32,785	32,904	32,86	32,805			32,715	19,562	19,483	19,491
		42660	750,22																										760,41	750,13
		42720	751,11	13,550	19,478	19,486	33,032	33,031	32,805	32,847	32,847	32,859	32,774	32,807	32,932	32,886	32,845					19,485	19,495						760,41	750,13
		42780	750,73																										760,41	750,13
		42816		13,556	19,477	19,487	33,038	33,037	32,856	32,873	32,854	32,857	32,797	32,835	32,96	32,911	32,868			32,732	19,566	19,486	19,49
		42840	749,93																										760,41	750,13
		42900	750,63															6,85											760,41	750,13
		42912		13,590	19,474	19,485	33,071	33,069	32,875	32,894	32,875	32,888	32,841	32,848	32,978	32,93	32,891					19,487	19,487
		42960	749,91																										760,41	750,13
		43008		13,614	19,475	19,483	33,093	33,092	32,898	32,9	32,912	32,883	32,853	32,877	33,006	32,968	32,912			32,811	19,566	19,484	19,49
		43020	749,71																										760,41	750,13
		43080	748,54																										760,41	750,13
		43104		13,634	19,475	19,486	33,105	33,124	32,882	32,92	32,943	32,945	32,872	32,896	33,03	32,998	32,936					19,486	19,489
		43140	749,27																										760,94	750,13
		43200	750,77	13,667	19,476	19,486	33,143	33,153	32,942	32,935	32,956	32,975	32,897	32,904	33,053	33,017	32,960	6,86	0	32,828	19,564	19,486	19,49	-1,57	-1,62	-0,42	-0,16	-0,68	760,94	750,13	129,41
		43260	750,48																										760,94	750,13
		43296		13,699	19,474	19,486	33,177	33,181	33,006	33,021	33,005	33	32,907	32,933	33,079	33,042	32,999					19,487	19,488
		43320	750,26																										760,94	750,13
		43380	750,43																										760,94	750,13
		43392		13,720	19,476	19,485	33,2	33,201	33,034	33,075	33,022	33,026	32,941	32,945	33,102	33,067	33,027			32,87	19,569	19,484	19,488
		43440	752,03																										760,94	750,13
		43488		13,741	19,471	19,48	33,21	33,224	33,025	33,04	33,035	33,026	32,984	32,968	33,136	33,091	33,038					19,486	19,487
		43500	751,05															6,86											760,94	750,13
		43560	750,36																										760,94	750,13
		43584		13,762	19,475	19,482	33,237	33,244	33,036	33,047	33,059	33,067	33,009	32,984	33,151	33,12	33,059			32,908	19,581	19,487	19,489
		43620	750,66																										760,94	750,13
		43680	751,51	13,792	19,477	19,486	33,269	33,278	33,067	33,064	33,083	33,079	33,025	33,017	33,181	33,127	33,080					19,486	19,49						760,94	750,13
		43740	750,61																										760,94	750,13
		43776		13,809	19,477	19,486	33,293	33,288	33,094	33,088	33,103	33,098	33,054	33,056	33,203	33,136	33,104			32,981	19,578	19,486	19,489
		43800	750,43															6,86	0					-1,58	-1,63	-0,43	-0,16	-0,7	760,94	750,13	129,68
		43860	750,65																										760,94	750,13
		43872		13,837	19,475	19,484	33,307	33,325	33,104	33,107	33,123	33,131	33,087	33,099	33,23	33,177	33,132					19,486	19,489
		43920	750,63																										760,94	750,13
		43968		13,858	19,476	19,49	33,343	33,34	33,129	33,145	33,173	33,136	33,104	33,128	33,249	33,159	33,153			33,01	19,571	19,486	19,489
		43980	749,97																										760,94	750,13
		44040	749,28																										760,94	750,13
		44064		13,886	19,477	19,486	33,37	33,365	33,136	33,146	33,177	33,172	33,115	33,132	33,271	33,213	33,170					19,484	19,491
		44100	749,91															6,86											760,94	750,13
		44160	749,28	13,909	19,476	19,486	33,387	33,392	33,153	33,168	33,223	33,199	33,141	33,23	33,299	33,212	33,203			33,103	19,575	19,486	19,49						760,94	750,13
		44220	750,51																										760,94	750,13
		44256		13,933	19,477	19,488	33,41	33,421	33,183	33,186	33,247	33,221	33,166	33,232	33,318	33,254	33,226					19,485	19,485
		44280	750,62																										760,94	750,13
		44340	750,64																										760,52	750,13
		44352		13,951	19,472	19,488	33,433	33,43	33,203	33,207	33,247	33,246	33,204	33,221	33,344	33,278	33,244			33,144	19,574	19,482	19,485
		44400	750,09															6,86	0					-1,59	-1,64	-0,45	-0,18	-0,71	760,52	750,13	129,92
		44448		13,975	19,477	19,487	33,455	33,459	33,231	33,233	33,279	33,285	33,235	33,264	33,368	33,327	33,278					19,482	19,488
		44460	749,82																										760,52	750,13
		44520	749,44																										760,52	750,13
		44544		14,004	19,477	19,486	33,481	33,491	33,243	33,249	33,3	33,32	33,248	33,268	33,39	33,348	33,296			33,203	19,575	19,484	19,489
		44580	748,77																										760,52	750,13
		44640	748,99	14,028	19,476	19,488	33,506	33,513	33,277	33,37	33,346	33,354	33,263	33,295	33,417	33,365	33,336					19,485	19,487						760,52	750,13
		44700	749,08															6,85											761,15	750,13
		44736		14,059	19,477	19,486	33,534	33,547	33,321	33,359	33,35	33,363	33,296	33,322	33,443	33,396	33,356			33,261	19,579	19,484	19,49
		44760	749,83																										761,15	750,13
		44820	750,15																										761,62	750,13
		44832		14,077	19,485	19,483	33,565	33,557	33,34	33,369	33,387	33,376	33,323	33,321	33,463	33,43	33,376					19,485	19,487
		44880	751,13																										761,62	750,13
		44928		14,095	19,478	19,492	33,579	33,581	33,39	33,385	33,396	33,411	33,341	33,335	33,496	33,453	33,401			33,301	19,576	19,484	19,49
		44940	751,33																										761,62	750,13
		45000	751,17															6,87	0					-1,66	-1,71	-0,49	-0,25	-0,79	761,62	750,13	129,72
		45024		14,131	19,48	19,489	33,617	33,614	33,425	33,457	33,448	33,425	33,359	33,373	33,516	33,481	33,436					19,485	19,49
		45060	750,43																										761,09	750,13
		45120	750,42	14,159	19,481	19,487	33,638	33,647	33,432	33,453	33,472	33,434	33,387	33,385	33,546	33,501	33,451			33,319	19,576	19,486	19,49						761,09	750,13
		45180	751,17																										761,09	750,13
		45216		14,172	19,478	19,489	33,651	33,659	33,441	33,457	33,463	33,464	33,455	33,414	33,568	33,473	33,467					19,488	19,486
		45240	750,56																										761,09	750,13
		45300	751,07															6,85											761,09	750,13
		45312		14,180	19,48	19,484	33,661	33,663	33,479	33,456	33,463	33,474	33,482	33,524	33,582	33,47	33,491			33,402	19,574	19,491	19,49
		45360	750,52																										761,09	750,13
		45408		14,205	19,481	19,49	33,69	33,691	33,501	33,493	33,523	33,49	33,478	33,525	33,606	33,516	33,517					19,485	19,489
		45420	750,61																										761,09	750,13
		45480	750,08																										761,09	750,13
		45504		14,229	19,48	19,488	33,715	33,711	33,509	33,503	33,538	33,511	33,529	33,573	33,627	33,531	33,540			33,466	19,579	19,488	19,488
		45540	750,7																										761,09	750,13
		45600	749,79	14,252	19,479	19,488	33,736	33,736	33,5	33,504	33,532	33,556	33,542	33,596	33,659	33,572	33,558	6,86	0			19,485	19,491	-1,56	-1,61	-0,42	-0,15	-0,68	761,09	750,13	129,98
		45660	749,55																										761,09	750,13
		45696		14,286	19,481	19,49	33,769	33,774	33,53	33,543	33,59	33,59	33,566	33,609	33,672	33,619	33,590			33,517	19,572	19,482	19,49
		45720	750,26																										761,09	750,13
		45780	750,19																										761,09	750,13
		45792		14,299	19,479	19,489	33,779	33,786	33,555	33,564	33,601	33,616	33,593	33,605	33,696	33,647	33,610					19,485	19,487
		45840	749,32																										761,09	750,13
		45888		14,333	19,48	19,485	33,813	33,817	33,579	33,608	33,647	33,641	33,612	33,616	33,721	33,675	33,637			33,54	19,583	19,486	19,484
		45900	749,8															6,86											761,09	750,13
		45960	750,55																										761,09	750,13
		45984		14,356	19,479	19,491	33,846	33,836	33,609	33,647	33,663	33,678	33,627	33,652	33,746	33,693	33,664					19,484	19,487
		46020	751,17																										761,09	750,13
		46080	751,25	14,381	19,479	19,488	33,865	33,863	33,638	33,675	33,677	33,695	33,619	33,69	33,773	33,729	33,687			33,594	19,582	19,484	19,486						761,09	750,13
		46140	750,4																										760,57	750,13
		46176		14,414	19,48	19,481	33,892	33,896	33,692	33,682	33,707	33,722	33,647	33,689	33,793	33,757	33,711					19,488	19,487
		46200	750,36															6,86	0					-1,65	-1,69	-0,48	-0,23	-0,77	760,57	750,13	129,49
		46260	749,94																										760,57	750,13
		46272		14,433	19,479	19,487	33,918	33,913	33,724	33,739	33,73	33,737	33,655	33,709	33,821	33,776	33,736			33,626	19,573	19,485	19,486
		46320	749,65																										760,57	750,13
		46368		14,453	19,477	19,488	33,932	33,94	33,746	33,747	33,744	33,756	33,685	33,741	33,841	33,798	33,757					19,488	19,49
		46380	750,26																										760,57	750,13
		46440	749,5																										760,57	750,13
		46464		14,466	19,479	19,49	33,941	33,959	33,755	33,758	33,766	33,784	33,718	33,785	33,87	33,816	33,781			33,669	19,568	19,484	19,491
		46500	748,98															6,86											760,57	750,13
		46560	750,97	14,493	19,481	19,488	33,976	33,979	33,761	33,769	33,802	33,781	33,767	33,782	33,883	33,841	33,798					19,493	19,49						760,57	750,13
		46620	750,56																										760,57	750,13
		46656		14,527	19,475	19,489	34,004	34,014	33,757	33,785	33,84	33,813	33,805	33,834	33,909	33,86	33,825			33,721	19,575	19,487	19,49
		46680	749,69																										760,57	750,13
		46740	750,15																										760,57	750,13
		46752		14,545	19,478	19,486	34,025	34,03	33,791	33,885	33,86	33,852	33,787	33,849	33,927	33,855	33,851					19,488	19,488
		46800	750,43															6,86	0					-1,6	-1,64	-0,44	-0,17	-0,71	760,57	750,13	129,53
		46848		14,566	19,482	19,494	34,052	34,057	33,833	33,878	33,869	33,885	33,817	33,857	33,958	33,897	33,874			33,797	19,566	19,487	19,49
		46860	750,21																										760,57	750,13
		46920	750,21																										760,57	750,13
		46944		14,588	19,482	19,487	34,068	34,077	33,837	33,872	33,899	33,884	33,823	33,874	33,981	33,935	33,888					19,488	19,492
		46980	749,8																										760,57	750,13
		47040	748,87	14,615	19,48	19,49	34,103	34,097	33,843	33,9	33,925	33,931	33,858	33,879	34,003	33,961	33,912			33,807	19,589	19,489	19,491						760,57	750,13
		47100	749,48															6,86											760,99	750,13
		47136		14,633	19,48	19,488	34,12	34,114	33,885	33,907	33,95	33,929	33,885	33,887	34,025	33,984	33,932					19,489	19,491
		47160	750,14																										760,99	750,13
		47220	751,7																										760,99	750,13
		47232		14,664	19,479	19,491	34,151	34,147	33,95	33,958	33,96	33,99	33,912	33,916	34,05	34,003	33,967			33,853	19,594	19,488	19,489
		47280	751,26																										760,99	750,13
		47328		14,692	19,481	19,494	34,173	34,186	33,981	33,986	34,013	33,974	33,948	33,928	34,261	34,038	34,016					19,485	19,489
		47340	750,73																										760,25	750,13
		47400	750,67															6,86	0					-1,62	-1,68	-0,46	-0,21	-0,75	760,25	750,13	129,74
		47424		14,700	19,48	19,49	34,188	34,183	34,002	33,984	33,992	33,993	33,979	33,958	34,099	34,016	34,003			33,924	19,586	19,486	19,49
		47460	749,92																										760,25	750,13
		47520	748,95	14,725	19,48	19,489	34,207	34,212	34,007	34,003	33,998	34,004	34,033	34,064	34,119	34,007	34,029					19,489	19,489						760,25	750,13
		47580	750,14																										760,25	750,13
		47616		14,738	19,482	19,489	34,221	34,227	34,033	34,034	34,05	34,027	34,027	34,075	34,246	34,05	34,068			33,977	19,577	19,487	19,487
		47640	748,83																										760,25	750,13
		47700	749,01															6,86											760,78	750,13
		47712		14,765	19,481	19,489	34,251	34,248	34,041	34,04	34,089	34,062	34,054	34,08	34,162	34,06	34,074					19,486	19,498
		47760	749,12																										760,78	750,13
		47808		14,799	19,479	19,489	34,287	34,28	34,058	34,055	34,103	34,127	34,083	34,112	34,247	34,104	34,111			34,033	19,586	19,489	19,491
		47820	749,28																										761,51	750,13
		47880	750,31																										761,51	750,13
		47904		14,821	19,478	19,49	34,304	34,305	34,075	34,094	34,1	34,114	34,102	34,112	34,205	34,159	34,120					19,488	19,49
		47940	751,34																										761,51	750,13
		48000	750,72	14,841	19,473	19,489	34,32	34,323	34,084	34,109	34,136	34,155	34,121	34,121	34,228	34,207	34,145	6,86	0	34,066	19,591	19,487	19,495	-1,63	-1,66	-0,46	-0,19	-0,74	761,51	750,13	130,02
		48060	751,69																										761,09	750,13
		48096		14,864	19,474	19,493	34,339	34,356	34,12	34,127	34,163	34,202	34,147	34,149	34,274	34,216	34,175					19,487	19,489
		48120	750,18																										761,09	750,13
		48180	751,77																										761,09	750,13
		48192		14,886	19,479	19,49	34,368	34,373	34,177	34,236	34,164	34,217	34,161	34,149	34,288	34,244	34,204			34,103	19,591	19,487	19,49
		48240	750,45																										761,09	750,13
		48288		14,913	19,48	19,489	34,391	34,404	34,188	34,192	34,219	34,223	34,166	34,194	34,304	34,266	34,219					19,486	19,49
		48300	749,67															6,86											761,09	750,13
		48360	750,43																										761,09	750,13
		48384		14,942	19,48	19,485	34,424	34,426	34,234	34,305	34,268	34,257	34,176	34,178	34,329	34,289	34,255			34,103	19,579	19,485	19,488
		48420	749,99																										761,09	750,13
		48480	750,46	14,960	19,481	19,488	34,44	34,449	34,252	34,265	34,281	34,267	34,21	34,225	34,353	34,305	34,270					19,485	19,488						761,09	750,13
		48540	750,16																										761,09	750,13
		48576		14,975	19,48	19,488	34,463	34,456	34,268	34,263	34,282	34,272	34,245	34,22	34,37	34,303	34,278			34,155	19,582	19,485	19,49
		48600	749,18															6,87	0					-1,56	-1,61	-0,42	-0,14	-0,67	761,09	750,13	129,76
		48660	749,84																										761,09	750,13
		48672		15,001	19,481	19,491	34,485	34,489	34,302	34,278	34,291	34,3	34,244	34,29	34,393	34,298	34,299					19,486	19,491
		48720	749,59																										761,09	750,13
		48768		15,017	19,479	19,488	34,497	34,503	34,309	34,314	34,314	34,313	34,282	34,319	34,412	34,308	34,321			34,239	19,574	19,486	19,49
		48780	750,47																										761,09	750,13
		48840	749,52																										761,09	750,13
		48864		15,039	19,479	19,489	34,522	34,524	34,315	34,32	34,343	34,326	34,289	34,367	34,433	34,373	34,346					19,487	19,489
		48900	749,55															6,86											761,09	750,13
		48960	749,68	15,059	19,481	19,487	34,531	34,555	34,318	34,326	34,376	34,36	34,34	34,363	34,451	34,387	34,365			34,27	19,578	19,487	19,489						761,09	750,13
		49020	749,47																										761,46	750,13
		49056		15,075	19,48	19,494	34,563	34,561	34,332	34,378	34,39	34,407	34,378	34,376	34,472	34,383	34,390					19,486	19,492
		49080	749,59																										761,46	750,13
		49140	749,63																										761,46	750,13
		49152		15,107	19,479	19,489	34,591	34,591	34,359	34,373	34,403	34,418	34,368	34,427	34,497	34,45	34,412			34,317	19,574	19,487	19,492
		49200	749,96															6,87	0					-1,57	-1,61	-0,43	-0,15	-0,68	761,46	750,13	129,87
		49248		15,140	19,477	19,488	34,618	34,628	34,378	34,388	34,449	34,445	34,376	34,442	34,517	34,478	34,434					19,485	19,492
		49260	751,46																										761,46	750,13
		49320	751,01																										761,46	750,13
		49344		15,163	19,479	19,49	34,65	34,644	34,42	34,504	34,471	34,477	34,403	34,45	34,541	34,478	34,468			34,373	19,575	19,489	19,491
		49380	750,36																										760,99	750,13
		49440	750,63	15,179	19,48	19,487	34,66	34,664	34,44	34,49	34,49	34,477	34,413	34,465	34,562	34,518	34,482					19,484	19,492						760,99	750,13
		49500	749,71															6,87											760,99	750,13
		49536		15,199	19,479	19,487	34,678	34,685	34,449	34,505	34,504	34,503	34,443	34,466	34,588	34,55	34,501			34,405	19,564	19,486	19,492
		49560	751,22																										760,99	750,13
		49620	751,45																										760,99	750,13
		49632		15,227	19,48	19,482	34,711	34,705	34,513	34,521	34,53	34,543	34,463	34,491	34,609	34,577	34,531					19,484	19,486
		49680	751,63																										760,99	750,13
		49728		15,253	19,477	19,487	34,737	34,734	34,524	34,537	34,57	34,562	34,476	34,521	34,63	34,59	34,551			34,407	19,572	19,487	19,492
		49740	749,87																										760,41	750,13
		49800	750,64															6,86	0					-1,6	-1,64	-0,44	-0,18	-0,72	760,41	750,13	129,72
		49824		15,274	19,475	19,488	34,757	34,755	34,545	34,62	34,577	34,583	34,507	34,518	34,654	34,619	34,578					19,487	19,491
		49860	750,07																										760,41	750,13
		49920	749,88	15,296	19,476	19,486	34,773	34,78	34,566	34,629	34,626	34,587	34,534	34,561	34,678	34,638	34,602			34,479	19,559	19,488	19,493						760,41	750,13
		49980	749,4																										760,41	750,13
		50016		15,308	19,476	19,486	34,785	34,792	34,587	34,599	34,613	34,615	34,552	34,564	34,7	34,656	34,611					19,486	19,49
		50040	751,22																										760,41	750,13
		50100	751,58															6,87											759,94	750,13
		50112		15,342	19,476	19,487	34,821	34,827	34,618	34,649	34,647	34,64	34,614	34,627	34,719	34,648	34,645			34,512	19,569	19,488	19,49
		50160	749,56																										759,94	750,13
		50208		15,351	19,477	19,485	34,83	34,835	34,645	34,668	34,65	34,661	34,613	34,677	34,743	34,642	34,662					19,486	19,489
		50220	749,12																										759,94	750,13
		50280	749,32																										759,94	750,13
		50304		15,375	19,477	19,486	34,859	34,854	34,641	34,649	34,669	34,677	34,628	34,72	34,761	34,696	34,680			34,636	19,577	19,489	19,492
		50340	748,34																										760,57	750,13
		50400	748,68	15,380	19,475	19,485	34,86	34,861	34,648	34,688	34,68	34,667	34,669	34,726	34,784	34,698	34,695	6,86	0			19,484	19,489	-1,63	-1,67	-0,46	-0,2	-0,74	760,57	750,13	129,86
		50460	750,77																										761,36	750,13
		50496		15,411	19,477	19,486	34,896	34,889	34,665	34,701	34,718	34,719	34,668	34,745	34,802	34,71	34,716			34,66	19,574	19,487	19,493
		50520	750,53																										761,36	750,13
		50580	749,88																										761,36	750,13
		50592		15,432	19,475	19,487	34,911	34,916	34,687	34,686	34,753	34,747	34,726	34,746	34,82	34,773	34,742					19,487	19,493
		50640	749,56																										761,36	750,13
		50688		15,456	19,476	19,485	34,934	34,939	34,711	34,716	34,756	34,783	34,725	34,767	34,843	34,8	34,763			34,68	19,585	19,488	19,491
		50700	748,44															6,87											761,36	750,13
		50760	750,56																										761,36	750,13
		50784		15,481	19,477	19,485	34,966	34,959	34,742	34,738	34,763	34,815	34,751	34,791	34,862	34,814	34,785					19,486	19,491
		50820	750,16																										761,36	750,13
		50880	750,15	15,508	19,477	19,486	34,992	34,987	34,787	34,808	34,79	34,828	34,74	34,832	34,89	34,844	34,815			34,702	19,581	19,489	19,49						761,36	750,13
		50940	750,74																										761,36	750,13
		50976		15,524	19,475	19,488	35,003	35,007	34,814	34,845	34,821	34,847	34,762	34,825	34,905	34,866	34,836					19,489	19,491
		51000	751,19															6,86	0					-1,63	-1,66	-0,46	-0,19	-0,73	761,36	750,13	129,9
		51060	750,7																										761,36	750,13
		51072		15,547	19,477	19,487	35,029	35,029	34,828	34,9	34,841	34,863	34,806	34,83	34,935	34,875	34,860			34,742	19,565	19,489	19,492
		51120	750,59																										761,36	750,13
		51168		15,573	19,472	19,488	35,048	35,057	34,85	34,878	34,867	34,889	34,818	34,852	34,955	34,918	34,878					19,489	19,493
		51180	751,57																										761,36	750,13
		51240	750,2																										761,36	750,13
		51264		15,587	19,474	19,485	35,065	35,068	34,886	34,899	34,883	34,899	34,826	34,898	34,976	34,943	34,901			34,768	19,577	19,489	19,491
		51300	750,3															6,87											761,36	750,13
		51360	750,09	15,615	19,471	19,492	35,099	35,094	34,916	34,906	34,918	34,92	34,841	34,872	34,998	34,957	34,916					19,491	19,499						761,36	750,13
		51420	749,7																										761,36	750,13
		51456		15,639	19,479	19,489	35,123	35,123	34,938	34,951	34,928	34,939	34,886	34,942	35,022	34,973	34,947			34,835	19,581	19,488	19,494
		51480	749,49																										761,36	750,13
		51540	750,4																										761,36	750,13
		51552		15,656	19,477	19,486	35,132	35,143	34,946	34,992	34,959	34,971	34,893	34,965	35,039	34,998	34,970					19,488	19,493
		51600	750,05															6,87	0					-1,58	-1,63	-0,43	-0,16	-0,69	761,36	750,13	130,1
		51648		15,682	19,477	19,486	35,166	35,162	34,947	34,992	35,004	34,974	34,908	34,953	35,062	35,006	34,981			34,871	19,567	19,488	19,49
		51660	751,2																										761,36	750,13
		51720	750,66																										761,36	750,13
		51744		15,701	19,478	19,487	35,185	35,183	34,966	34,992	35,009	34,987	34,947	34,946	35,086	35,041	34,997					19,488	19,491
		51780	749,69																										760,94	750,13
		51840	749,46	15,704	19,476	19,486	35,193	35,177	34,963	34,985	35,019	35,015	34,984	34,98	35,102	35,057	35,013			34,918	19,568	19,487	19,491						760,94	750,13
		51900	749,79															6,87											760,94	750,13
		51936		15,736	19,478	19,485	35,222	35,213	34,991	35,019	35,034	35,049	34,997	35,016	35,126	35,09	35,040					19,486	19,489
		51960	749,51																										760,94	750,13
		52020	749,17																										760,94	750,13
		52032		15,766	19,475	19,486	35,24	35,253	35,027	35,044	35,084	35,067	35,012	35,011	35,143	35,103	35,061			34,946	19,57	19,484	19,486
		52080	749,23																										760,94	750,13
		52128		15,782	19,48	19,487	35,265	35,266	35,049	35,11	35,109	35,101	35,039	35,073	35,169	35,117	35,096					19,485	19,491
		52140	749,59																										761,36	750,13
		52200	749,6															6,87	0					-1,57	-1,6	-0,42	-0,13	-0,68	761,36	750,13	130,14
		52224		15,808	19,476	19,487	35,287	35,291	35,081	35,12	35,128	35,123	35,043	35,083	35,188	35,142	35,114			35,009	19,578	19,487	19,493
		52260	750,39																										761,36	750,13
		52320	751,16	15,817	19,477	19,486	35,296	35,302	35,113	35,124	35,136	35,143	35,057	35,101	35,212	35,171	35,132					19,487	19,493						761,36	750,13
		52380	750,9																										761,36	750,13
		52416		15,844	19,477	19,493	35,331	35,328	35,128	35,152	35,162	35,149	35,075	35,12	35,225	35,188	35,150			35,07	19,578	19,49	19,488
		52440	750,83																										761,36	750,13
		52500	750,18															6,86											761,36	750,13
		52512		15,863	19,477	19,489	35,352	35,34	35,157	35,218	35,169	35,182	35,114	35,164	35,252	35,211	35,183					19,487	19,492
		52560	748,79																										761,36	750,13
		52608		15,888	19,475	19,488	35,369	35,369	35,187	35,203	35,214	35,181	35,111	35,149	35,272	35,235	35,194			35,093	19,57	19,488	19,489
		52620	749,07																										761,36	750,13
		52680	749,47																										761,36	750,13
		52704		15,897	19,478	19,49	35,383	35,379	35,181	35,233	35,237	35,231	35,138	35,175	35,294	35,257	35,218					19,491	19,492
		52740	750,63																										761,83	750,13
		52800	750,99	15,927	19,474	19,489	35,403	35,414	35,24	35,251	35,236	35,242	35,166	35,181	35,311	35,28	35,238	6,86	0	35,107	19,584	19,488	19,49	-1,63	-1,68	-0,47	-0,21	-0,75	761,83	750,13	130,08
		52860	750,66																										761,83	750,13
		52896		15,955	19,474	19,488	35,432	35,44	35,245	35,311	35,276	35,248	35,205	35,202	35,338	35,296	35,265					19,489	19,49
		52920	750,27																										761,83	750,13
		52980	749,16																										761,83	750,13
		52992		15,989	19,475	19,486	35,466	35,473	35,289	35,342	35,306	35,279	35,208	35,22	35,36	35,321	35,291			35,15	19,585	19,488	19,489
		53040	749,76																										761,83	750,13
		53088		15,995	19,475	19,486	35,474	35,477	35,285	35,359	35,309	35,298	35,22	35,253	35,378	35,342	35,306					19,486	19,491
		53100	750,19															6,86											761,83	750,13
		53160	750,1																										761,83	750,13
		53184		16,017	19,476	19,49	35,499	35,5	35,311	35,318	35,324	35,311	35,272	35,27	35,399	35,347	35,319			35,189	19,585	19,485	19,49
		53220	749,82																										761,83	750,13
		53280	750,56	16,039	19,476	19,484	35,523	35,514	35,322	35,327	35,346	35,352	35,323	35,312	35,418	35,317	35,340					19,488	19,491						761,83	750,13
		53340	750,64																										761,83	750,13
		53376		16,050	19,478	19,482	35,534	35,527	35,348	35,346	35,355	35,355	35,336	35,39	35,438	35,342	35,364			35,267	19,593	19,488	19,498
		53400	750,33															6,86	0					-1,62	-1,67	-0,46	-0,19	-0,73	761,83	750,13	130,01
		53460	751,1																										761,83	750,13
		53472		16,065	19,476	19,489	35,547	35,547	35,349	35,346	35,384	35,357	35,354	35,412	35,461	35,358	35,378					19,491	19,494
		53520	750,49																										761,83	750,13
		53568		16,092	19,473	19,485	35,563	35,579	35,348	35,358	35,403	35,377	35,372	35,418	35,479	35,389	35,393			35,304	19,593	19,488	19,493
		53580	750,61																										761,83	750,13
		53640	750,55																										761,83	750,13
		53664		16,104	19,475	19,485	35,582	35,587	35,367	35,419	35,418	35,424	35,382	35,431	35,495	35,434	35,421					19,489	19,491
		53700	750,9															6,87											761,83	750,13
		53760	751,29	16,135	19,472	19,485	35,615	35,613	35,385	35,438	35,446	35,449	35,397	35,442	35,511	35,469	35,442			35,355	19,588	19,49	19,494						761,83	750,13
		53820	750,86																										761,3	750,13
		53856		16,154	19,48	19,483	35,632	35,639	35,405	35,457	35,446	35,499	35,425	35,465	35,532	35,492	35,465					19,489	19,485
		53880	749,69																										761,3	750,13
		53940	749,73																										761,3	750,13
		53952		16,186	19,479	19,479	35,658	35,672	35,471	35,508	35,478	35,497	35,427	35,499	35,554	35,517	35,494			35,407	19,588	19,488	19,493
		54000	748,7															6,87	0					-1,58	-1,62	-0,42	-0,15	-0,69	761,3	750,13	129,96
		54048		16,195	19,471	19,482	35,668	35,676	35,493	35,487	35,507	35,508	35,438	35,493	35,577	35,527	35,504					19,489	19,494
		54060	748,74																										761,78	750,13
		54120	750,16																										761,78	750,13
		54144		16,222	19,474	19,485	35,698	35,706	35,51	35,509	35,521	35,531	35,469	35,509	35,599	35,552	35,525			35,431	19,581	19,49	19,491
		54180	750,55																										761,78	750,13
		54240	750,43	16,243	19,477	19,487	35,718	35,733	35,516	35,515	35,549	35,547	35,473	35,555	35,618	35,576	35,544					19,487	19,493						761,78	750,13
		54300	748,75															6,87											761,78	750,13
		54336		16,265	19,475	19,481	35,741	35,744	35,57	35,547	35,566	35,574	35,519	35,557	35,633	35,602	35,571			35,455	19,568	19,488	19,491
		54360	750,17																										761,78	750,13
		54420	750,41																										761,78	750,13
		54432		16,278	19,475	19,486	35,757	35,76	35,575	35,559	35,577	35,59	35,537	35,582	35,658	35,628	35,588					19,489	19,492
		54480	749,53																										761,78	750,13
		54528		16,306	19,475	19,484	35,781	35,789	35,583	35,651	35,61	35,618	35,558	35,612	35,679	35,643	35,619			35,489	19,575	19,491	19,489
		54540	749,98																										761,78	750,13
		54600	749,89															6,87	0					-1,61	-1,65	-0,45	-0,18	-0,72	761,78	750,13	130
		54624		16,319	19,475	19,484	35,795	35,802	35,59	35,69	35,627	35,625	35,603	35,635	35,701	35,668	35,642					19,487	19,492
		54660	750,52																										761,78	750,13
		54720	750,64	16,341	19,475	19,485	35,819	35,824	35,616	35,652	35,647	35,641	35,609	35,663	35,725	35,665	35,652			35,546	19,566	19,489	19,491						761,78	750,13
		54780	751,55																										761,78	750,13
		54816		16,356	19,476	19,485	35,842	35,831	35,665	35,7	35,671	35,669	35,628	35,652	35,74	35,697	35,678					19,49	19,492
		54840	750,86																										761,78	750,13
		54900	750,42															6,86											761,15	750,13
		54912		16,383	19,476	19,485	35,862	35,866	35,662	35,695	35,688	35,681	35,668	35,66	35,761	35,713	35,691			35,587	19,579	19,489	19,495
		54960	749,87																										761,15	750,13
		55008		16,401	19,475	19,485	35,875	35,887	35,651	35,686	35,711	35,691	35,686	35,668	35,776	35,742	35,701					19,493	19,493
		55020	749,54																										761,15	750,13
		55080	749,51																										761,15	750,13
		55104		16,416	19,479	19,486	35,905	35,892	35,665	35,745	35,747	35,727	35,683	35,702	35,801	35,757	35,728			35,668	19,583	19,49	19,494
		55140	749,3																										761,15	750,13
		55200	749,43	16,443	19,478	19,485	35,925	35,923	35,694	35,756	35,765	35,766	35,701	35,729	35,817	35,782	35,751	6,87	0			19,491	19,493	-1,55	-1,6	-0,41	-0,13	-0,66	761,15	750,13	129,91
		55260	749,7																										761,15	750,13
		55296		16,456	19,474	19,484	35,938	35,933	35,722	35,787	35,773	35,784	35,722	35,749	35,838	35,8	35,772			35,694	19,591	19,494	19,489
		55320	749,05																										761,15	750,13
		55380	749,77																										761,62	750,13
		55392		16,484	19,48	19,488	35,974	35,963	35,75	35,759	35,785	35,798	35,735	35,75	35,864	35,83	35,784					19,489	19,496
		55440	750,12																										761,62	750,13
		55488		16,504	19,475	19,487	35,986	35,985	35,771	35,845	35,821	35,806	35,764	35,817	35,887	35,848	35,820			35,74	19,579	19,49	19,494
		55500	749,59															6,87											761,62	750,13
		55560	749,72																										761,62	750,13
		55584		16,518	19,476	19,486	35,997	36,002	35,793	35,863	35,846	35,84	35,771	35,846	35,905	35,869	35,842					19,492	19,494
		55620	750,01																										761,62	750,13
		55680	749,57	16,546	19,474	19,486	36,025	36,027	35,83	35,906	35,849	35,857	35,78	35,839	35,923	35,885	35,859			35,739	19,583	19,49	19,494						761,62	750,13
		55740	750,58																										761,62	750,13
		55776		16,568	19,471	19,484	36,049	36,042	35,858	35,873	35,881	35,859	35,811	35,833	35,946	35,909	35,871					19,487	19,486
		55800	749,97															6,86	0					-1,6	-1,64	-0,44	-0,18	-0,72	761,62	750,13	130,02
		55860	749,72																										761,62	750,13
		55872		16,578	19,474	19,485	36,06	36,056	35,842	35,926	35,883	35,887	35,833	35,856	35,959	35,927	35,889			35,754	19,583	19,488	19,497
		55920	750,19																										761,62	750,13
		55968		16,595	19,475	19,488	36,074	36,08	35,851	35,899	35,913	35,904	35,865	35,876	35,985	35,951	35,906					19,49	19,497
		55980	750,66																										761,62	750,13
		56040	750,16																										761,62	750,13
		56064		16,629	19,478	19,481	36,105	36,113	35,875	35,987	35,94	35,944	35,874	35,878	36,006	35,967	35,934			35,809	19,584	19,49	19,485
		56100	749,73															6,87											761,62	750,13
		56160	749,09	16,640	19,476	19,484	36,115	36,125	35,932	35,939	35,937	35,959	35,902	35,902	36,026	35,992	35,949					19,488	19,492						761,62	750,13
		56220	750,14																										761,62	750,13
		56256		16,660	19,476	19,485	36,142	36,138	36,033	35,978	35,999	35,976	35,916	35,906	36,319	35,988	36,014			35,862	19,594	19,49	19,495
		56280	749,38																										761,62	750,13
		56340	749,86																										761,62	750,13
		56352		16,681	19,472	19,489	36,157	36,166	35,978	36,064	35,987	36,002	35,928	35,985	36,059	36,011	36,002					19,49	19,494
		56400	750,95															6,87	0					-1,57	-1,62	-0,43	-0,16	-0,68	761,62	750,13	129,85
		56448		16,696	19,476	19,484	36,175	36,176	35,989	36,034	35,996	36,016	35,938	35,976	36,289	36,043	36,035			35,906	19,589	19,491	19,491
		56460	751,55																										761,62	750,13
		56520	751,15																										761,62	750,13
		56544		16,718	19,474	19,483	36,195	36,199	35,988	36,014	36,027	36,034	35,975	35,984	36,094	36,067	36,023					19,49	19,496
		56580	751,15																										761,04	750,13
		56640	750,69	16,737	19,47	19,48	36,211	36,213	36,029	36,085	36,041	36,048	35,983	36,003	36,115	36,079	36,048			35,93	19,589	19,489	19,495						761,04	750,13
		56700	749,81															6,87											760,52	750,13
		56736		16,765	19,476	19,486	36,246	36,246	36,07	36,079	36,064	36,078	36,007	36,019	36,269	36,106	36,087					19,488	19,497
		56760	749,47																										760,52	750,13
		56820	749,19																										760,52	750,13
		56832		16,781	19,474	19,483	36,26	36,259	36,102	36,175	36,1	36,092	36,031	36,034	36,263	36,128	36,116			35,963	19,586	19,49	19,493
		56880	749,04																										760,52	750,13
		56928		16,797	19,475	19,486	36,278	36,276	36,107	36,162	36,095	36,104	36,072	36,042	36,263	36,137	36,123					19,489	19,492
		56940	749,32																										760,99	750,13
		57000	750,19															6,87	0					-1,65	-1,7	-0,49	-0,23	-0,77	760,99	750,13	129,71
		57024		16,811	19,474	19,485	36,288	36,293	36,104	36,142	36,128	36,142	36,074	36,068	36,263	36,155	36,135			36,016	19,588	19,488	19,49
		57060	749,64																										760,99	750,13
		57120	749,93	16,828	19,474	19,482	36,307	36,305	36,117	36,18	36,153	36,137	36,087	36,073	36,27	36,177	36,149					19,49	19,492						760,99	750,13
		57180	749,77																										760,99	750,13
		57216		16,849	19,474	19,483	36,325	36,33	36,139	36,158	36,158	36,128	36,126	36,107	36,233	36,226	36,159			36,099	19,596	19,49	19,492
		57240	750,01																										760,99	750,13
		57300	750,52															6,87											760,99	750,13
		57312		16,873	19,476	19,486	36,354	36,353	36,15	36,213	36,182	36,185	36,137	36,122	36,281	36,229	36,187					19,491	19,494
		57360	750,17																										760,99	750,13
		57408		16,891	19,475	19,484	36,37	36,371	36,194	36,183	36,203	36,196	36,147	36,145	36,289	36,241	36,200			36,208	19,592	19,488	19,498
		57420	750,47																										760,99	750,13
		57480	750,07																										760,99	750,13
		57504		16,915	19,475	19,485	36,395	36,396	36,204	36,215	36,238	36,22	36,166	36,207	36,301	36,259	36,226					19,49	19,493
		57540	750,58																										760,99	750,13
		57600	750,2	16,933	19,474	19,486	36,414	36,412	36,222	36,235	36,24	36,252	36,182	36,213	36,318	36,275	36,242	6,87	0	36,202	19,588	19,487	19,496	-1,62	-1,66	-0,46	-0,2	-0,73	760,99	750,13	129,6
		57660	749,8																										760,99	750,13
		57696		16,948	19,475	19,487	36,426	36,431	36,223	36,239	36,255	36,255	36,2	36,222	36,331	36,282	36,251					19,496	19,491
		57720	749,87																										760,99	750,13
		57780	749,5																										760,99	750,13
		57792		16,964	19,478	19,485	36,444	36,447	36,25	36,264	36,287	36,27	36,229	36,226	36,343	36,248	36,265			36,154	19,58	19,488	19,494
		57840	749,89																										760,99	750,13
		57888		16,981	19,477	19,484	36,455	36,467	36,258	36,282	36,29	36,296	36,25	36,297	36,366	36,27	36,289					19,492	19,492
		57900	749,31															6,87											760,99	750,13
		57960	748,95																										760,99	750,13
		57984		16,999	19,476	19,485	36,475	36,484	36,269	36,279	36,323	36,3	36,264	36,301	36,381	36,297	36,302			36,22	19,588	19,49	19,491
		58020	749,55																										761,41	750,13
		58080	749,31	17,001	19,478	19,488	36,483	36,486	36,282	36,298	36,324	36,334	36,293	36,322	36,395	36,34	36,324					19,49	19,491						761,41	750,13
		58140	750,1																										761,88	750,13
		58176		17,037	19,477	19,485	36,515	36,521	36,288	36,332	36,343	36,353	36,302	36,346	36,41	36,379	36,344			36,264	19,584	19,489	19,489
		58200	750,22															6,87	0					-1,67	-1,71	-0,49	-0,24	-0,79	761,88	750,13	129,53
		58260	750,76																										761,88	750,13
		58272		17,058	19,475	19,489	36,539	36,541	36,341	36,334	36,366	36,388	36,345	36,355	36,43	36,389	36,369					19,487	19,493
		58320	751,26																										761,88	750,13
		58368		17,070	19,479	19,488	36,552	36,555	36,377	36,385	36,379	36,403	36,327	36,386	36,449	36,412	36,390			36,287	19,586	19,489	19,493
		58380	749,82																										761,88	750,13
		58440	750,31																										761,88	750,13
		58464		17,090	19,48	19,49	36,573	36,576	36,408	36,405	36,409	36,408	36,363	36,404	36,475	36,434	36,413					19,485	19,495
		58500	750,26															6,87											761,88	750,13
		58560	750,29	17,105	19,478	19,487	36,587	36,588	36,386	36,403	36,445	36,416	36,365	36,4	36,494	36,454	36,420			36,341	19,586	19,491	19,492						761,88	750,13
		58620	750,77																										761,88	750,13
		58656		17,130	19,479	19,488	36,611	36,616	36,394	36,442	36,45	36,441	36,39	36,424	36,51	36,474	36,441					19,489	19,495
		58680	750,55																										761,88	750,13
		58740	750,7																										761,88	750,13
		58752		17,154	19,478	19,487	36,636	36,637	36,408	36,457	36,457	36,481	36,414	36,449	36,526	36,493	36,461			36,371	19,579	19,49	19,496
		58800	751,28															6,87	0					-1,55	-1,6	-0,41	-0,12	-0,67	761,88	750,13	129,65
		58848		17,164	19,481	19,486	36,644	36,652	36,452	36,484	36,488	36,478	36,419	36,446	36,547	36,515	36,479					19,489	19,494
		58860	750,65																										761,46	750,13
		58920	749,34																										761,46	750,13
		58944		17,184	19,477	19,488	36,671	36,662	36,457	36,509	36,514	36,501	36,437	36,483	36,567	36,529	36,500			36,382	19,589	19,49	19,493
		58980	750,28																										761,46	750,13
		59040	749,74	17,210	19,476	19,487	36,688	36,695	36,468	36,494	36,532	36,524	36,46	36,512	36,583	36,528	36,513					19,489	19,493						761,46	750,13
		59100	750,9															6,87											761,46	750,13
		59136		17,221	19,479	19,492	36,711	36,702	36,493	36,512	36,554	36,54	36,468	36,498	36,605	36,56	36,529			36,441	19,601	19,489	19,494
		59160	749,5																										761,46	750,13
		59220	750,47																										761,46	750,13
		59232		17,235	19,478	19,487	36,716	36,719	36,511	36,527	36,566	36,577	36,489	36,516	36,62	36,583	36,549					19,492	19,497
		59280	749,93																										761,46	750,13
		59328		17,256	19,479	19,487	36,736	36,743	36,537	36,553	36,587	36,577	36,522	36,549	36,641	36,599	36,571			36,452	19,598	19,493	19,499
		59340	750,33																										761,46	750,13
		59400	750,76															6,87	0					-1,57	-1,61	-0,42	-0,14	-0,68	761,46	750,13	129,65
		59424		17,285	19,477	19,487	36,767	36,766	36,545	36,613	36,595	36,612	36,543	36,599	36,66	36,625	36,599					19,495	19,502
		59460	750,87																										761,46	750,13
		59520	748,9	17,299	19,478	19,489	36,783	36,782	36,567	36,669	36,627	36,623	36,549	36,621	36,675	36,642	36,622			36,49	19,6	19,497	19,503						761,46	750,13
		59580	749,25																										761,46	750,13
		59616		17,312	19,479	19,488	36,795	36,795	36,6	36,655	36,63	36,626	36,564	36,605	36,697	36,661	36,630					19,495	19,498
		59640	749,77																										761,46	750,13
		59700	749,42															6,87											761,46	750,13
		59712		17,334	19,479	19,487	36,814	36,819	36,625	36,668	36,636	36,664	36,585	36,624	36,712	36,671	36,648			36,525	19,605	19,495	19,494
		59760	750,18																										761,46	750,13
		59808		17,350	19,478	19,488	36,832	36,834	36,664	36,656	36,679	36,663	36,598	36,636	36,734	36,703	36,667					19,492	19,491
		59820	749,03																										761,46	750,13
		59880	749,58																										761,46	750,13
		59904		17,367	19,477	19,488	36,849	36,851	36,671	36,696	36,677	36,685	36,625	36,652	36,749	36,71	36,683			36,544	19,612	19,492	19,49
		59940	748,59																										761,46	750,13
		60000	748,9	17,387	19,478	19,489	36,868	36,873	36,744	36,717	36,707	36,716	36,632	36,665	36,765	36,731	36,710	6,87	0			19,491	19,491	-1,58	-1,62	-0,43	-0,14	-0,69	761,46	750,13	130,3
		60060	750,5																										762,09	750,13
		60096		17,412	19,478	19,487	36,89	36,899	36,73	36,738	36,726	36,736	36,661	36,686	36,789	36,759	36,728			36,585	19,62	19,49	19,491
		60120	750,73																										762,09	750,13
		60180	749,5																										762,09	750,13
		60192		17,426	19,48	19,488	36,906	36,914	36,723	36,747	36,745	36,736	36,698	36,696	36,803	36,771	36,740					19,493	19,492
		60240	750,42																										762,09	750,13
		60288		17,444	19,475	19,485	36,921	36,927	36,722	36,755	36,762	36,767	36,711	36,707	36,824	36,788	36,754			36,593	19,603	19,487	19,494
		60300	752,44															6,87											762,09	750,13
		60360	751,82																										762,09	750,13
		60384		17,456	19,48	19,492	36,937	36,947	36,732	36,808	36,789	36,794	36,725	36,728	36,845	36,814	36,779					19,492	19,494
		60420	751,3																										761,15	750,13
		60480	750,64	17,482	19,482	19,488	36,969	36,966	36,767	36,846	36,807	36,81	36,735	36,751	36,856	36,83	36,800			36,653	19,595	19,491	19,493						761,15	750,13
		60540	749,1																										760,78	750,13
		60576		17,496	19,481	19,49	36,981	36,982	36,811	36,814	36,83	36,813	36,754	36,762	36,88	36,837	36,813					19,491	19,495
		60600	748,55															6,86	0					-1,62	-1,65	-0,46	-0,19	-0,73	760,78	750,13	129,7
		60660	749,04																										761,3	750,13
		60672		17,521	19,479	19,491	37,006	37,006	36,817	36,848	36,844	36,831	36,764	36,824	36,896	36,84	36,833			36,687	19,599	19,49	19,494
		60720	749,1																										761,3	750,13
		60768		17,528	19,478	19,489	37,01	37,013	36,855	36,87	36,864	36,847	36,79	36,816	36,912	36,871	36,853					19,493	19,492
		60780	749,89																										761,83	750,13
		60840	750,43																										761,83	750,13
		60864		17,548	19,481	19,49	37,034	37,033	36,836	36,84	36,868	36,85	36,814	36,834	36,932	36,899	36,859			36,716	19,606	19,491	19,495
		60900	750,46															6,87											761,83	750,13
		60960	751,04	17,556	19,479	19,489	37,036	37,044	36,837	36,88	36,887	36,878	36,824	36,845	36,948	36,914	36,877					19,491	19,495						761,83	750,13
		61020	750,33																										761,41	750,13
		61056		17,587	19,477	19,487	37,064	37,073	36,852	36,871	36,922	36,917	36,85	36,861	36,963	36,929	36,896			36,757	19,619	19,489	19,495
		61080	750,27																										761,41	750,13
		61140	750																										761,41	750,13
		61152		17,604	19,48	19,489	37,091	37,087	36,871	36,899	36,921	36,943	36,873	36,898	36,982	36,948	36,917					19,487	19,494
		61200	748,85															6,87	0					-1,57	-1,62	-0,42	-0,15	-0,68	761,41	750,13	129,75
		61248		17,616	19,479	19,489	37,095	37,105	36,896	36,944	36,947	36,956	36,886	36,908	36,998	36,96	36,937			36,833	19,612	19,49	19,492
		61260	750,51																										761,78	750,13
		61320	750,21																										761,78	750,13
		61344		17,633	19,479	19,491	37,119	37,116	36,914	36,954	36,952	36,977	36,902	36,918	37,018	36,981	36,952					19,492	19,495
		61380	750,86																										761,78	750,13
		61440	750,66	17,659	19,48	19,489	37,142	37,145	36,954	36,985	36,989	36,982	36,914	36,923	37,036	36,999	36,973			36,887	19,617	19,496	19,495						761,78	750,13
		61500	750,26															6,87											761,78	750,13
		61536		17,677	19,479	19,488	37,157	37,163	36,982	37,063	36,998	37,006	36,948	36,939	37,054	37,023	37,002					19,494	19,496
		61560	749,88																										761,78	750,13
		61620	749,95																										761,78	750,13
		61632		17,688	19,48	19,489	37,171	37,173	36,995	37,001	36,994	37,02	36,956	36,978	37,071	37,038	37,007			36,878	19,615	19,494	19,496
		61680	749,9																										761,78	750,13
		61728		17,708	19,48	19,488	37,191	37,194	37,015	37,014	37,025	37,025	36,966	37,008	37,091	37,052	37,024					19,493	19,492
		61740	749,31																										761,78	750,13
		61800	750,06															6,87	0					-1,62	-1,66	-0,46	-0,2	-0,73	761,78	750,13	129,72
		61824		17,729	19,478	19,491	37,215	37,213	37,031	37,033	37,037	37,051	36,998	37,037	37,108	37,061	37,044			36,898	19,615	19,491	19,495
		61860	750,37																										761,78	750,13
		61920	750,49	17,739	19,48	19,49	37,219	37,228	37,028	37,06	37,055	37,071	37,038	37,047	37,125	37,08	37,063					19,49	19,494						761,78	750,13
		61980	749,68																										761,78	750,13
		62016		17,753	19,479	19,491	37,234	37,241	37,029	37,048	37,075	37,073	37,061	37,058	37,14	37,092	37,072			36,966	19,607	19,491	19,494
		62040	750,83																										761,78	750,13
		62100	750,02															6,87											761,78	750,13
		62112		17,772	19,481	19,489	37,255	37,259	37,041	37,058	37,09	37,105	37,068	37,082	37,157	37,109	37,089					19,491	19,495
		62160	751,61																										761,78	750,13
		62208		17,792	19,479	19,489	37,278	37,273	37,063	37,087	37,123	37,113	37,074	37,116	37,172	37,13	37,110			36,988	19,602	19,489	19,494
		62220	751,03																										761,78	750,13
		62280	750,55																										761,78	750,13
		62304		17,815	19,481	19,488	37,298	37,301	37,083	37,144	37,135	37,149	37,089	37,127	37,187	37,146	37,132					19,492	19,495
		62340	748,43																										761,78	750,13
		62400	749,72	17,840	19,477	19,488	37,322	37,323	37,112	37,165	37,143	37,171	37,101	37,132	37,209	37,166	37,150	6,86	0	37,039	19,608	19,491	19,496	-1,6	-1,64	-0,44	-0,18	-0,72	761,78	750,13	129,59
		62460	751,16																										762,25	750,13
		62496		17,857	19,477	19,485	37,331	37,346	37,161	37,168	37,174	37,168	37,12	37,154	37,227	37,182	37,169					19,489	19,496
		62520	751,01																										762,25	750,13
		62580	751,07																										761,78	750,13
		62592		17,869	19,479	19,488	37,353	37,351	37,152	37,233	37,192	37,187	37,122	37,166	37,247	37,21	37,189			37,091	19,612	19,49	19,494
		62640	751,21																										761,78	750,13
		62688		17,885	19,478	19,488	37,375	37,362	37,172	37,241	37,201	37,217	37,14	37,174	37,261	37,228	37,204					19,49	19,494
		62700	749,33															6,87											761,25	750,13
		62760	749,58																										761,25	750,13
		62784		17,899	19,478	19,489	37,38	37,385	37,193	37,205	37,221	37,223	37,153	37,193	37,281	37,246	37,214			37,115	19,606	19,493	19,495
		62820	748,72																										761,25	750,13
		62880	749,06	17,920	19,478	19,491	37,399	37,41	37,205	37,213	37,231	37,238	37,183	37,232	37,291	37,268	37,233					19,492	19,496						761,25	750,13
		62940	749,98																										761,78	750,13
		62976		17,937	19,478	19,489	37,418	37,424	37,222	37,281	37,247	37,256	37,199	37,255	37,316	37,283	37,257			37,121	19,612	19,491	19,497
		63000	749,92															6,86	0					-1,53	-1,56	-0,39	-0,1	-0,63	761,78	750,13	130,05
		63060	749,87																										761,78	750,13
		63072		17,959	19,474	19,487	37,436	37,443	37,265	37,289	37,289	37,265	37,204	37,257	37,33	37,299	37,275					19,491	19,497
		63120	749,97																										761,78	750,13
		63168		17,976	19,481	19,488	37,461	37,46	37,267	37,284	37,296	37,287	37,257	37,295	37,344	37,314	37,293			37,158	19,61	19,49	19,492
		63180	750,91																										761,78	750,13
		63240	751,07																										761,78	750,13
		63264		17,989	19,48	19,487	37,469	37,475	37,27	37,286	37,309	37,298	37,277	37,298	37,364	37,332	37,304					19,493	19,498
		63300	750,08															6,87											761,78	750,13
		63360	750,34	18,010	19,476	19,487	37,491	37,491	37,284	37,34	37,319	37,33	37,271	37,306	37,382	37,328	37,320			37,211	19,605	19,491	19,499						761,78	750,13
		63420	749,92																										761,78	750,13
		63456		18,014	19,477	19,488	37,498	37,495	37,293	37,338	37,35	37,326	37,3	37,298	37,404	37,365	37,334					19,494	19,494
		63480	750,1																										761,78	750,13
		63540	750,17																										761,78	750,13
		63552		18,042	19,474	19,49	37,524	37,525	37,306	37,332	37,358	37,342	37,309	37,349	37,412	37,381	37,349			37,222	19,599	19,495	19,495
		63600	751,38															6,87	0					-1,63	-1,66	-0,46	-0,2	-0,73	761,78	750,13	130,2
		63648		18,057	19,476	19,485	37,539	37,535	37,334	37,334	37,377	37,375	37,323	37,358	37,431	37,398	37,366					19,49	19,493
		63660	750,51																										761,36	750,13
		63720	750,11																										761,36	750,13
		63744		18,077	19,478	19,486	37,565	37,553	37,356	37,363	37,397	37,406	37,329	37,38	37,448	37,419	37,387			37,295	19,591	19,491	19,493
		63780	750,23																										761,36	750,13
		63840	750,19	18,096	19,481	19,484	37,576	37,58	37,384	37,416	37,41	37,43	37,359	37,399	37,465	37,419	37,410					19,491	19,499						761,36	750,13
		63900	749,86															6,87											761,36	750,13
		63936		18,105	19,48	19,486	37,589	37,587	37,395	37,409	37,418	37,437	37,382	37,421	37,482	37,438	37,423			37,332	19,595	19,49	19,495
		63960	749,6																										761,36	750,13
		64020	750,85																										761,36	750,13
		64032		18,122	19,477	19,49	37,6	37,61	37,422	37,431	37,443	37,439	37,402	37,423	37,501	37,471	37,442					19,489	19,497
		64080	749,71																										761,36	750,13
		64128		18,140	19,477	19,489	37,622	37,625	37,426	37,483	37,467	37,459	37,425	37,437	37,518	37,482	37,462			37,322	19,598	19,491	19,499
		64140	750,52																										761,36	750,13
		64200	750,22															6,85	0					-1,59	-1,62	-0,43	-0,16	-0,69	761,36	750,13	129,38
		64224		18,155	19,479	19,487	37,635	37,64	37,427	37,452	37,477	37,485	37,432	37,473	37,533	37,495	37,472					19,493	19,497
		64260	749,64																										761,36	750,13
		64320	749,32	18,170	19,479	19,489	37,651	37,656	37,451	37,472	37,509	37,499	37,431	37,49	37,548	37,499	37,487			37,357	19,603	19,492	19,496						761,36	750,13
		64380	750,62																										761,36	750,13
		64416		18,186	19,48	19,487	37,667	37,672	37,46	37,509	37,505	37,502	37,466	37,503	37,568	37,531	37,505					19,492	19,498
		64440	750,08																										761,36	750,13
		64500	749,65															6,86											761,36	750,13
		64512		18,207	19,476	19,485	37,683	37,693	37,504	37,519	37,527	37,543	37,481	37,488	37,583	37,556	37,525			37,413	19,603	19,495	19,498
		64560	748,8																										761,36	750,13
		64608		18,222	19,478	19,488	37,707	37,703	37,521	37,566	37,559	37,556	37,496	37,517	37,604	37,569	37,549					19,496	19,498
		64620	750,49																										761,78	750,13
		64680	750,52																										761,78	750,13
		64704		18,241	19,478	19,489	37,726	37,723	37,533	37,606	37,559	37,58	37,508	37,527	37,621	37,585	37,565			37,452	19,6	19,493	19,497
		64740	750,68																										761,78	750,13
		64800	750,29	18,261	19,483	19,488	37,745	37,747	37,567	37,611	37,573	37,59	37,523	37,55	37,64	37,595	37,581	6,87	0			19,492	19,493	-1,61	-1,65	-0,45	-0,19	-0,72	761,78	750,13	129,58
		64860	750,24																										761,78	750,13
		64896		18,274	19,482	19,488	37,759	37,759	37,583	37,608	37,598	37,598	37,525	37,556	37,653	37,613	37,592			37,456	19,608	19,49	19,499
		64920	750,99																										761,78	750,13
		64980	750,58																										761,78	750,13
		64992		18,293	19,479	19,489	37,777	37,776	37,585	37,619	37,616	37,614	37,551	37,566	37,663	37,635	37,606					19,494	19,495
		65040	750,37																										761,78	750,13
		65088		18,308	19,48	19,489	37,791	37,794	37,591	37,653	37,634	37,63	37,572	37,624	37,685	37,652	37,630			37,492	19,597	19,492	19,496
		65100	749,87															6,87											761,78	750,13
		65160	751,77																										761,78	750,13
		65184		18,322	19,479	19,489	37,805	37,807	37,628	37,647	37,65	37,645	37,597	37,639	37,707	37,651	37,646					19,496	19,502
		65220	751,01																										761,36	750,13
		65280	751,28	18,344	19,479	19,487	37,826	37,827	37,615	37,637	37,672	37,655	37,604	37,617	37,717	37,688	37,651			37,54	19,594	19,495	19,505						761,36	750,13
		65340	751,11																										760,83	750,13
		65376		18,350	19,48	19,488	37,832	37,836	37,653	37,638	37,684	37,679	37,632	37,631	37,735	37,693	37,668					19,499	19,503
		65400	749,58															6,86	0					-1,66	-1,7	-0,49	-0,23	-0,79	760,83	750,13	129,46
		65460	749,12																										760,83	750,13
		65472		18,365	19,478	19,489	37,849	37,849	37,651	37,683	37,715	37,703	37,643	37,656	37,747	37,714	37,689			37,552	19,589	19,496	19,498
		65520	748,96																										760,83	750,13
		65568		18,396	19,478	19,488	37,874	37,885	37,684	37,704	37,71	37,728	37,674	37,663	37,766	37,736	37,708					19,491	19,495
		65580	749,38																										761,36	750,13
		65640	750,07																										761,36	750,13
		65664		18,406	19,481	19,488	37,884	37,897	37,719	37,716	37,735	37,737	37,681	37,675	37,784	37,754	37,725			37,609	19,597	19,492	19,503
		65700	750,09															6,87											761,36	750,13
		65760	749,43	18,421	19,479	19,488	37,904	37,905	37,726	37,735	37,762	37,755	37,704	37,692	37,8	37,768	37,743					19,491	19,495						761,36	750,13
		65820	749,42																										761,36	750,13
		65856		18,448	19,476	19,486	37,93	37,928	37,737	37,762	37,778	37,758	37,719	37,722	37,816	37,777	37,759			37,638	19,615	19,492	19,495
		65880	750,4																										761,36	750,13
		65940	750,37																										761,36	750,13
		65952		18,451	19,478	19,488	37,923	37,944	37,757	37,783	37,783	37,778	37,728	37,738	37,834	37,788	37,774					19,493	19,497
		66000	749,81															6,87	0					-1,64	-1,67	-0,47	-0,21	-0,75	761,36	750,13	129,39
		66048		18,474	19,478	19,49	37,96	37,956	37,768	37,773	37,809	37,792	37,732	37,767	37,847	37,812	37,788			37,639	19,61	19,492	19,496
		66060	749,17																										761,36	750,13
		66120	748,23																										761,36	750,13
		66144		18,484	19,478	19,49	37,972	37,964	37,779	37,799	37,799	37,795	37,756	37,782	37,866	37,832	37,801					19,492	19,498
		66180	749,62																										761,99	750,13
		66240	751,2	18,509	19,477	19,49	37,994	37,991	37,799	37,852	37,833	37,835	37,786	37,798	37,879	37,846	37,828			37,699	19,61	19,493	19,499						761,99	750,13
		66300	749,23															6,86											761,99	750,13
		66336		18,516	19,482	19,49	38,009	37,996	37,81	37,873	37,849	37,866	37,8	37,822	37,896	37,867	37,848					19,492	19,496
		66360	749,41																										761,99	750,13
		66420	749,64																										761,99	750,13
		66432		18,540	19,479	19,489	38,026	38,022	37,829	37,887	37,901	37,87	37,817	37,817	37,911	37,883	37,864			37,733	19,602	19,494	19,496
		66480	748,76																										761,99	750,13
		66528		18,552	19,482	19,489	38,037	38,038	37,88	37,873	37,879	37,868	37,83	37,818	37,929	37,9	37,872					19,493	19,494
		66540	750,5																										761,99	750,13
		66600	748,75															6,87	0					-1,59	-1,63	-0,44	-0,17	-0,7	761,99	750,13	129,54
		66624		18,573	19,481	19,49	38,056	38,061	37,884	37,938	37,9	37,885	37,854	37,854	37,948	37,912	37,897			37,746	19,603	19,493	19,497
		66660	750,03																										761,99	750,13
		66720	749,95	18,578	19,48	19,489	38,065	38,061	37,87	37,888	37,922	37,898	37,863	37,884	37,958	37,932	37,902					19,493	19,498						761,99	750,13
		66780	749,86																										761,99	750,13
		66816		18,601	19,487	19,494	38,085	38,097	37,899	37,92	37,939	37,915	37,875	37,892	37,967	37,951	37,920			37,799	19,606	19,493	19,491
		66840	748,99																										761,99	750,13
		66900	750,39															6,86											761,99	750,13
		66912		18,617	19,479	19,49	38,101	38,101	37,917	37,931	37,939	37,951	37,89	37,894	37,997	37,958	37,935					19,491	19,495
		66960	750,01																										761,99	750,13
		67008		18,628	19,478	19,491	38,115	38,111	37,919	37,937	37,966	37,948	37,893	37,9	38,011	37,971	37,943			37,839	19,601	19,493	19,496
		67020	749,99																										761,99	750,13
		67080	749,78																										761,99	750,13
		67104		18,647	19,482	19,49	38,133	38,133	37,93	37,964	37,984	37,985	37,928	37,926	38,023	37,99	37,966					19,495	19,495
		67140	749,69																										761,99	750,13
		67200	750,05	18,662	19,483	19,488	38,143	38,152	37,947	38,006	38,004	37,99	37,938	37,972	38,041	38,012	37,989	6,86	0	37,879	19,608	19,492	19,495	-1,64	-1,68	-0,47	-0,21	-0,75	761,99	750,13	129,81
		67260	750,61																										761,99	750,13
		67296		18,681	19,481	19,49	38,169	38,164	37,987	37,995	38,003	38,014	37,948	37,997	38,054	38,025	38,003					19,493	19,493
		67320	750,97																										761,99	750,13
		67380	749,95																										761,99	750,13
		67392		18,689	19,481	19,49	38,175	38,173	37,993	37,982	38,014	38,018	37,992	37,985	38,069	38,044	38,012			37,891	19,611	19,492	19,496
		67440	751,08																										761,99	750,13
		67488		18,707	19,48	19,488	38,188	38,194	37,994	38,011	38,046	38,036	37,988	38,025	38,088	38,057	38,031					19,492	19,495
		67500	749,73															6,86											761,99	750,13
		67560	750,8																										761,99	750,13
		67584		18,718	19,475	19,493	38,198	38,206	38,003	38,017	38,061	38,048	37,998	38,039	38,102	38,069	38,042			37,926	19,594	19,492	19,496
		67620	750,18																										761,99	750,13
		67680	750,29	18,740	19,479	19,489	38,222	38,225	38,036	38,065	38,087	38,063	38,025	38,063	38,298	38,082	38,090					19,494	19,497						761,99	750,13
		67740	750,05																										761,99	750,13
		67776		18,754	19,479	19,489	38,238	38,238	38,053	38,066	38,079	38,084	38,027	38,082	38,293	38,101	38,098			37,955	19,591	19,497	19,498
		67800	749,67															6,86	0					-1,58	-1,63	-0,44	-0,16	-0,7	761,99	750,13	129,3
		67860	748,57																										761,99	750,13
		67872		18,768	19,477	19,49	38,248	38,254	38,056	38,062	38,098	38,099	38,06	38,277	38,149	38,113	38,114					19,497	19,501
		67920	749,92																										761,99	750,13
		67968		18,787	19,479	19,489	38,267	38,275	38,063	38,127	38,131	38,107	38,069	38,098	38,164	38,133	38,112			38,007	19,599	19,495	19,499
		67980	749,47																										762,46	750,13
		68040	751,03																										762,46	750,13
		68064		18,798	19,48	19,49	38,284	38,282	38,104	38,13	38,125	38,131	38,086	38,138	38,177	38,145	38,129					19,496	19,497
		68100	751,42															6,86											762,46	750,13
		68160	749,99	18,812	19,48	19,492	38,294	38,301	38,134	38,147	38,148	38,15	38,103	38,128	38,282	38,161	38,157			38,032	19,605	19,495	19,499						762,46	750,13
		68220	749,69																										762,46	750,13
		68256		18,827	19,482	19,492	38,31	38,318	38,119	38,152	38,164	38,167	38,12	38,15	38,285	38,18	38,167					19,496	19,501
		68280	749,69																										762,46	750,13
		68340	750,87																										762,46	750,13
		68352		18,844	19,482	19,491	38,332	38,329	38,139	38,186	38,169	38,178	38,132	38,155	38,283	38,24	38,185			38,058	19,595	19,495	19,497
		68400	751,28															6,86	0					-1,58	-1,63	-0,44	-0,17	-0,7	762,46	750,13	129,46
		68448		18,862	19,48	19,489	38,346	38,347	38,143	38,184	38,191	38,202	38,164	38,156	38,288	38,208	38,192					19,497	19,502
		68460	750,86																										762,04	750,13
		68520	751,58																										762,04	750,13
		68544		18,880	19,482	19,49	38,364	38,367	38,182	38,192	38,2	38,215	38,191	38,171	38,292	38,215	38,207			38,072	19,604	19,496	19,505
		68580	752,46																										761,3	750,13
		68640	750,6	18,888	19,481	19,491	38,373	38,375	38,197	38,229	38,219	38,215	38,198	38,231	38,299	38,249	38,230					19,498	19,499						761,3	750,13
		68700	749,76															6,86											760,57	750,13
		68736		18,913	19,48	19,491	38,399	38,398	38,2	38,244	38,244	38,235	38,19	38,244	38,307	38,265	38,241			38,144	19,605	19,496	19,497
		68760	750,3																										760,57	750,13
		68820	749,18																										760,57	750,13
		68832		18,915	19,483	19,493	38,399	38,407	38,219	38,232	38,252	38,255	38,217	38,251	38,315	38,273	38,252					19,494	19,495
		68880	749,3																										760,57	750,13
		68928		18,938	19,481	19,491	38,427	38,42	38,226	38,281	38,266	38,264	38,227	38,245	38,327	38,294	38,266			38,14	19,609	19,492	19,495
		68940	749,75																										760,99	750,13
		69000	749,61															6,86	0					-1,64	-1,68	-0,47	-0,21	-0,75	760,99	750,13	129,58
		69024		18,945	19,48	19,495	38,431	38,434	38,243	38,286	38,278	38,278	38,246	38,259	38,337	38,292	38,277					19,491	19,495
		69060	750,22																										760,99	750,13
		69120	749,3	18,971	19,482	19,492	38,459	38,458	38,257	38,284	38,3	38,303	38,261	38,271	38,351	38,314	38,293			38,19	19,619	19,491	19,495						760,99	750,13
		69180	750,37																										760,99	750,13
		69216		18,985	19,483	19,495	38,472	38,475	38,296	38,29	38,311	38,328	38,278	38,305	38,363	38,327	38,312					19,493	19,494
		69240	749,06																										760,99	750,13
		69300	748,86															6,86											760,99	750,13
		69312		18,997	19,482	19,492	38,483	38,486	38,302	38,334	38,32	38,336	38,266	38,328	38,375	38,345	38,326			38,191	19,625	19,495	19,497
		69360	750,28																										760,99	750,13
		69408		19,012	19,484	19,493	38,502	38,499	38,344	38,353	38,333	38,338	38,293	38,336	38,389	38,337	38,340					19,495	19,5
		69420	750,52																										760,99	750,13
		69480	749,67																										760,99	750,13
		69504		19,025	19,482	19,496	38,51	38,518	38,326	38,33	38,342	38,367	38,304	38,335	38,406	38,368	38,347			38,245	19,619	19,496	19,498
		69540	749,9																										760,99	750,13
		69600	749,81	19,042	19,484	19,493	38,533	38,528	38,328	38,357	38,374	38,361	38,337	38,369	38,42	38,392	38,367	6,86	0			19,493	19,495	-1,55	-1,59	-0,41	-0,13	-0,67	760,99	750,13	129,26
		69660	749,26																										760,99	750,13
		69696		19,059	19,484	19,493	38,543	38,551	38,352	38,397	38,379	38,401	38,346	38,369	38,434	38,398	38,385			38,305	19,598	19,494	19,494
		69720	749,27																										760,99	750,13
		69780	750,1																										760,99	750,13
		69792		19,072	19,486	19,49	38,56	38,559	38,36	38,409	38,403	38,406	38,367	38,394	38,45	38,42	38,401					19,491	19,494
		69840	749,57																										760,99	750,13
		69888		19,083	19,485	19,494	38,571	38,575	38,372	38,397	38,414	38,427	38,377	38,409	38,462	38,437	38,412			38,316	19,607	19,494	19,495
		69900	749,73															6,86											760,99	750,13
		69960	748,64																										760,99	750,13
		69984		19,105	19,486	19,49	38,591	38,595	38,41	38,447	38,432	38,441	38,384	38,421	38,476	38,449	38,433					19,497	19,498
		70020	748,41																										761,67	750,13
		70080	749,37	19,121	19,483	19,493	38,609	38,609	38,424	38,437	38,449	38,455	38,398	38,451	38,494	38,467	38,447			38,325	19,608	19,492	19,499						761,67	750,13
		70140	749,86																										762,14	750,13
		70176		19,128	19,486	19,491	38,612	38,62	38,459	38,474	38,468	38,468	38,414	38,457	38,511	38,473	38,465					19,493	19,498
		70200	749,81															6,86	0					-1,59	-1,64	-0,45	-0,18	-0,68	762,14	750,13	129,66
		70260	749,78																										762,14	750,13
		70272		19,145	19,485	19,494	38,634	38,636	38,472	38,479	38,469	38,477	38,432	38,459	38,523	38,489	38,475			38,394	19,6	19,499	19,502
		70320	749,99																										762,14	750,13
		70368		19,155	19,485	19,494	38,639	38,65	38,464	38,476	38,486	38,497	38,433	38,473	38,537	38,502	38,483					19,498	19,502
		70380	750,01																										762,14	750,13
		70440	750,75																										762,14	750,13
		70464		19,172	19,485	19,493	38,661	38,661	38,482	38,523	38,509	38,509	38,451	38,476	38,553	38,529	38,504			38,368	19,604	19,503	19,498
		70500	750,59															6,86											762,14	750,13
		70560	751,12	19,190	19,48	19,495	38,681	38,673	38,497	38,501	38,518	38,54	38,476	38,518	38,566	38,54	38,519					19,499	19,502						762,14	750,13
		70620	751,02																										762,14	750,13
		70656		19,208	19,483	19,493	38,697	38,694	38,537	38,571	38,547	38,545	38,487	38,514	38,585	38,551	38,542			38,452	19,612	19,497	19,502
		70680	749,85																										762,14	750,13
		70740	749,28																										762,14	750,13
		70752		19,225	19,482	19,495	38,713	38,714	38,55	38,552	38,557	38,549	38,523	38,529	38,6	38,563	38,553					19,493	19,501
		70800	749,28															6,86	0					-1,65	-1,68	-0,48	-0,22	-0,76	762,14	750,13	129,67
		70848		19,233	19,484	19,494	38,714	38,729	38,534	38,568	38,559	38,575	38,551	38,546	38,612	38,576	38,565			38,451	19,616	19,498	19,497
		70860	749,87																										762,14	750,13
		70920	749,4																										762,14	750,13
		70944		19,250	19,482	19,495	38,741	38,736	38,539	38,559	38,575	38,596	38,552	38,576	38,63	38,59	38,577					19,496	19,497
		70980	749,64																										762,14	750,13
		71040	748,79	19,269	19,486	19,493	38,765	38,752	38,579	38,582	38,605	38,587	38,555	38,591	38,64	38,59	38,591			38,488	19,628	19,493	19,497						762,14	750,13
		71100	750,41															6,86											762,62	750,13
		71136		19,279	19,484	19,49	38,768	38,765	38,586	38,596	38,621	38,612	38,566	38,588	38,656	38,603	38,603					19,493	19,5
		71160	750,12																										762,62	750,13
		71220	750,66																										762,62	750,13
		71232		19,295	19,482	19,49	38,779	38,782	38,592	38,638	38,635	38,631	38,565	38,604	38,67	38,626	38,620			38,515	19,633	19,494	19,499
		71280	750,39																										762,62	750,13
		71328		19,310	19,483	19,492	38,799	38,795	38,599	38,617	38,642	38,648	38,592	38,61	38,684	38,637	38,629					19,495	19,502
		71340	749,74																										762,62	750,13
		71400	749,93															6,86	0					-1,64	-1,67	-0,47	-0,2	-0,75	762,62	750,13	129,08
		71424		19,322	19,485	19,496	38,807	38,817	38,615	38,633	38,655	38,666	38,607	38,621	38,696	38,656	38,644			38,531	19,631	19,494	19,499
		71460	749,36																										762,62	750,13
		71520	751,99	19,342	19,484	19,496	38,83	38,835	38,648	38,672	38,669	38,68	38,613	38,639	38,711	38,676	38,664					19,496	19,502						762,62	750,13
		71580	750,85																										762,62	750,13
		71616		19,349	19,482	19,494	38,834	38,839	38,665	38,722	38,699	38,696	38,654	38,637	38,732	38,688	38,687			38,555	19,62	19,495	19,499
		71640	751,69																										762,62	750,13
		71700	751,4															6,85											762,04	750,13
		71712		19,361	19,483	19,494	38,852	38,847	38,683	38,696	38,701	38,7	38,661	38,684	38,75	38,696	38,696					19,495	19,5
		71760	749,89																										762,04	750,13
		71808		19,390	19,481	19,491	38,881	38,872	38,679	38,742	38,724	38,721	38,662	38,708	38,757	38,712	38,713			38,593	19,629	19,495	19,5
		71820	750,33																										762,04	750,13
		71880	750,15																										762,04	750,13
		71904		19,394	19,485	19,492	38,883	38,883	38,706	38,753	38,73	38,739	38,682	38,72	38,773	38,722	38,728					19,495	19,498
		71940	749,64																										762,04	750,13
		72000	748,47	19,407	19,485	19,493	38,892	38,899	38,72	38,732	38,737	38,749	38,691	38,726	38,784	38,735	38,734	6,87	0	38,619	19,627	19,496	19,499	-1,58	-1,62	-0,43	-0,14	-0,68	762,04	750,13	129,12
		72060	750,35																										762,51	750,13
		72096		19,421	19,485	19,494	38,912	38,909	38,709	38,741	38,748	38,758	38,744	38,732	38,8	38,725	38,745					19,495	19,5
		72120	750,64																										762,51	750,13
		72180	750,83																										762,51	750,13
		72192		19,437	19,484	19,496	38,929	38,925	38,727	38,748	38,767	38,775	38,743	38,733	38,815	38,765	38,759			38,675	19,627	19,495	19,499
		72240	751,15																										762,51	750,13
		72288		19,445	19,484	19,498	38,932	38,939	38,743	38,782	38,797	38,787	38,754	38,76	38,83	38,78	38,779					19,495	19,498
		72300	751,17															6,86											762,51	750,13
		72360	750,52																										762,51	750,13
		72384		19,467	19,482	19,492	38,955	38,954	38,772	38,802	38,803	38,814	38,755	38,76	38,844	38,8	38,794			38,676	19,608	19,493	19,501
		72420	750,46																										762,51	750,13
		72480	748,77	19,486	19,483	19,494	38,975	38,973	38,789	38,818	38,812	38,829	38,764	38,8	38,857	38,821	38,811					19,494	19,5						762,51	750,13
		72540	749,56																										762,51	750,13
		72576		19,494	19,487	19,493	38,98	38,988	38,815	38,827	38,825	38,835	38,777	38,813	38,875	38,826	38,824			38,725	19,62	19,492	19,498
		72600	749,57															6,86	0					-1,61	-1,64	-0,44	-0,18	-0,72	762,51	750,13	129,4
		72660	750,07																										762,51	750,13
		72672		19,513	19,483	19,494	39,001	39,002	38,818	38,836	38,83	38,845	38,816	38,828	38,887	38,841	38,838					19,493	19,497
		72720	749,34																										762,51	750,13
		72768		19,528	19,482	19,493	39,016	39,014	38,825	38,855	38,847	38,867	38,834	38,848	38,898	38,851	38,853			38,751	19,62	19,494	19,494
		72780	750,82																										762,51	750,13
		72840	751,29																										762,51	750,13
		72864		19,531	19,483	19,495	39,016	39,023	38,831	38,851	38,86	38,874	38,848	38,854	38,914	38,864	38,862					19,492	19,497
		72900	750,58															6,86											762,51	750,13
		72960	750,58	19,550	19,485	19,494	39,041	39,038	38,841	38,896	38,881	38,888	38,873	38,875	38,928	38,867	38,881			38,771	19,611	19,492	19,498						762,51	750,13
		73020	750,24																										762,51	750,13
		73056		19,563	19,487	19,497	39,054	39,055	38,855	38,876	38,897	38,896	38,87	38,888	38,94	38,893	38,889					19,493	19,498
		73080	750,42																										762,51	750,13
		73140	750,23																										762,51	750,13
		73152		19,575	19,485	19,497	39,065	39,067	38,874	38,911	38,922	38,921	38,885	38,883	38,957	38,904	38,907			38,802	19,607	19,492	19,498
		73200	750,44															6,86	0					-1,57	-1,61	-0,42	-0,14	-0,69	762,51	750,13	129,34
		73248		19,595	19,486	19,496	39,083	39,09	38,895	38,924	38,924	38,931	38,894	38,908	38,968	38,931	38,922					19,495	19,497
		73260	750,42																										762,51	750,13
		73320	750,59																										762,51	750,13
		73344		19,603	19,487	19,496	39,093	39,096	38,906	38,945	38,935	38,946	38,91	38,93	38,982	38,935	38,936			38,84	19,612	19,496	19,496
		73380	750,89																										762,51	750,13
		73440	749,99	19,619	19,488	19,498	39,108	39,116	38,919	38,94	38,961	38,963	38,927	38,928	38,996	38,954	38,948					19,499	19,499						762,51	750,13
		73500	750,92															6,85											762,51	750,13
		73536		19,636	19,488	19,492	39,12	39,131	38,939	38,988	38,969	38,969	38,939	38,973	39,011	38,973	38,970			38,845	19,621	19,498	19,5
		73560	752,1																										762,51	750,13
		73620	750,12																										761,93	750,13
		73632		19,645	19,487	19,496	39,137	39,136	38,951	39,003	38,977	39	38,952	38,967	39,024	38,977	38,981					19,5	19,501
		73680	749,75																										761,93	750,13
		73728		19,656	19,488	19,496	39,146	39,15	38,963	38,998	38,993	38,995	38,959	38,993	39,037	38,998	38,992			38,883	19,619	19,498	19,499
		73740	749,11																										761,93	750,13
		73800	748,33															6,85	0					-1,61	-1,65	-0,45	-0,2	-0,73	761,93	750,13	129,23
		73824		19,677	19,488	19,497	39,162	39,178	38,987	38,993	39,009	39,02	38,972	38,986	39,054	39,001	39,003					19,491	19,502
		73860	748,91																										762,62	750,13
		73920	749,77	19,683	19,489	19,498	39,176	39,177	38,989	39,02	39,031	39,021	39,003	39,006	39,067	38,998	39,017			38,917	19,617	19,497	19,501						762,62	750,13
		73980	749,72																										762,62	750,13
		74016		19,698	19,492	19,497	39,191	39,194	38,99	39,016	39,033	39,033	39	39,011	39,081	39,029	39,024					19,497	19,498
		74040	748,9																										762,62	750,13
		74100	750,02															6,86											762,62	750,13
		74112		19,721	19,485	19,5	39,213	39,213	39,015	39,052	39,057	39,078	39,014	39,035	39,097	39,049	39,050			38,962	19,624	19,498	19,504
		74160	749,29																										762,62	750,13
		74208		19,736	19,486	19,496	39,221	39,233	39,053	39,081	39,063	39,084	39,033	39,049	39,109	39,063	39,067					19,505	19,511
		74220	749,95																										762,62	750,13
		74280	750,13																										762,62	750,13
		74304		19,740	19,479	19,503	39,227	39,236	39,055	39,097	39,076	39,095	39,034	39,06	39,121	39,084	39,078			38,993	19,627	19,504	19,504
		74340	750,51																										762,62	750,13
		74400	750,64	19,759	19,493	19,493	39,254	39,25	39,069	39,076	39,091	39,104	39,047	39,06	39,137	39,076	39,083	6,85	0			19,499	19,495	-1,56	-1,6	-0,42	-0,14	-0,67	762,62	750,13	129
		74460	750,7																										762,62	750,13
		74496		19,770	19,49	19,5	39,263	39,267	39,074	39,102	39,097	39,11	39,072	39,074	39,149	39,104	39,098			38,987	19,633	19,496	19,499
		74520	750,47																										762,62	750,13
		74580	750,71																										762,62	750,13
		74592		19,788	19,487	19,5	39,276	39,287	39,132	39,113	39,118	39,133	39,088	39,106	39,161	39,107	39,120					19,498	19,498
		74640	750,14																										762,62	750,13
		74688		19,796	19,488	19,503	39,294	39,29	39,098	39,14	39,142	39,145	39,108	39,095	39,177	39,134	39,130			39,051	19,608	19,496	19,5
		74700	751,26															6,86											762,62	750,13
		74760	751,63																										762,62	750,13
		74784		19,815	19,486	19,497	39,31	39,303	39,114	39,176	39,157	39,172	39,11	39,119	39,194	39,137	39,147					19,497	19,501
		74820	750,51																										762,04	750,13
		74880	750,1	19,819	19,495	19,497	39,318	39,312	39,126	39,153	39,166	39,169	39,12	39,149	39,205	39,152	39,155			39,039	19,618	19,495	19,498						762,04	750,13
		74940	750,64																										762,04	750,13
		74976		19,839	19,488	19,499	39,328	39,338	39,142	39,198	39,168	39,18	39,133	39,164	39,216	39,173	39,172					19,493	19,498
		75000	749,43															6,85	0					-1,61	-1,65	-0,45	-0,18	-0,72	762,04	750,13	128,69
		75060	749,52																										762,04	750,13
		75072		19,852	19,49	19,498	39,342	39,349	39,153	39,194	39,18	39,195	39,165	39,175	39,23	39,189	39,185			39,091	19,62	19,497	19,504
		75120	749,16																										762,04	750,13
		75168		19,860	19,489	19,499	39,356	39,353	39,176	39,182	39,196	39,205	39,164	39,174	39,244	39,198	39,192					19,5	19,502
Tue Dec 11 2018 08:14:24
