# Supplementary material for: Data from calorimetric decay heat measurements of five used PWR 17x17 nuclear fuel assemblies
Source: Data Brief. 2019 Dec 2;28:104917. doi: 10.1016/j.dib.2019.104917 (PMC6926112; doi:10.1016/j.dib.2019.104917)
Supplement: Multimedia component 1 [file mmc1.zip › Data/Calibration data from model measurements/EV_800W_2018-12-13.xlsx]

## Sheet: EV800W 2018-12-13
Tinfo1	Tinfo2	Logg_tid	T1	T2	T3	T4	T5	T6	T7	T8	T9	T10	T11	T12	T13	T14	T15	T16	T17	T18	T19	T20	T21	T22	T23	T24	T25	T26	T27	T28	T29	T30
KSN	EV800W 2018-12-13
Kalib. Temperaturstegringsprincipen	EV800W 2018-12-13
KA701	KA702
40	-82
0,00528	0,00520
KA703	KA704
-29	-239
0,00374	0,00517
KA705	KALIB.TEMP
-118	0,0
0,00538	FÖRSTÄRKNING
	007
			_251KA901_A_kW	_251KA509	_251KA501_B1	_251KA501_B2	_251KA502_B1	_251KA502_B2	_251KA511_B1	_251KA511_B2	_251KA511_B3	_251KA511_B4	_251KA511_B5	_251KA511_B6	_251KA511_B7	_251KA511_B8	_251KA511	_251KA751_Vikt	_251KA101	_251KA521_B1	_251KA522_B1	_251KA531_B1	_251KA531_B2	_251KA701	_251KA702	_251KA703	_251KA704	_251KA705	_251EA1	EA1_Börvärde	_251KA901_B_PA
			W	°C	°C	°C	°C	°C	°C	°C	°C	°C	°C	°C	°C	°C	°C	kg	bar	°C	°C	°C	°C	Gy/h	Gy/h	Gy/h	Gy/h	Gy/h	W	W	W
Thu Dec 13 2018 15:24:08		60	794,36																										797,42	794,65
		96		-0,125	15,546	15,654	15,473	15,477	15,249	15,239	15,301	15,313	15,261	15,283	15,41	15,288	15,293					19,536	19,541
		120	795,28																										797,42	794,65
		180	793,55																										797,42	794,65
		192		-0,884	16,399	16,454	15,535	15,55	15,257	15,24	15,305	15,355	15,268	15,332	15,492	15,348	15,325			15,284	19,532	19,537	19,54
		240	792,64																										797,42	794,65
		288		-1,582	17,144	17,201	15,586	15,594	15,259	15,252	15,317	15,38	15,293	15,374	15,552	15,406	15,354					19,537	19,541
		300	793,59															9,54											798,11	794,65
		360	795,82																										798,11	794,65
		384		-2,123	17,749	17,788	15,65	15,641	15,279	15,273	15,337	15,444	15,294	15,419	15,615	15,485	15,393			15,304	19,535	19,539	19,54
		420	795,44																										798,11	794,65
		480	795,31	-2,495	18,182	18,219	15,701	15,711	15,337	15,322	15,438	15,47	15,354	15,414	15,671	15,555	15,445					19,539	19,541						798,11	794,65
		540	793,92																										797,69	794,65
		576		-2,730	18,488	18,508	15,767	15,769	15,381	15,418	15,496	15,521	15,437	15,4	15,719	15,604	15,497			15,366	19,536	19,536	19,544
		600	794,08															9,27	0					-1,66	-1,7	-0,46	-0,2	-0,79	797,69	794,65	127,58
		660	795,37																										797,69	794,65
		672		-2,912	18,717	18,736	15,821	15,807	15,442	15,581	15,563	15,547	15,463	15,493	15,785	15,667	15,568					19,539	19,544
		720	794,74																										797,69	794,65
		768		-3,019	18,88	18,897	15,867	15,873	15,494	15,568	15,606	15,642	15,512	15,525	15,838	15,74	15,616			15,416	19,533	19,542	19,541
		780	794,7																										797,69	794,65
		840	794,12																										797,69	794,65
		864		-3,082	19,005	19,018	15,917	15,942	15,599	15,641	15,641	15,691	15,555	15,552	15,886	15,808	15,672					19,544	19,544
		900	793,17															9,05											797,69	794,65
		960	793,52	-3,126	19,101	19,113	15,975	15,987	15,644	15,636	15,728	15,705	15,644	15,6	15,944	15,854	15,719			15,555	19,531	19,541	19,537						797,69	794,65
		1020	793,9																										798,42	794,65
		1056		-3,152	19,177	19,192	16,032	16,032	15,709	15,677	15,725	15,794	15,653	15,652	16,137	15,914	15,783					19,539	19,543
		1080	793,78																										798,42	794,65
		1140	794,12																										798,42	794,65
		1152		-3,171	19,239	19,251	16,068	16,081	15,808	15,834	15,881	15,804	15,724	15,676	16,13	15,966	15,853			15,658	19,526	19,539	19,541
		1200	795,49															8,85	0					-1,63	-1,67	-0,45	-0,18	-0,76	798,42	794,65	127
		1248		-3,183	19,288	19,306	16,109	16,12	15,876	15,79	15,815	15,818	15,78	15,744	16,14	16,027	15,874					19,54	19,542
		1260	795,34																										798,42	794,65
		1320	795,84																										798,42	794,65
		1344		-3,167	19,332	19,343	16,175	16,166	15,891	15,913	15,902	15,877	15,837	15,802	16,164	16,089	15,934			15,754	19,526	19,539	19,544
		1380	795,45																										798	794,65
		1440	795,69	-3,137	19,365	19,377	16,229	16,239	15,947	15,949	15,922	15,974	15,887	15,98	16,196	16,118	15,997					19,54	19,543						798	794,65
		1500	794,04															8,68											797,58	794,65
		1536		-3,121	19,394	19,402	16,274	16,281	15,988	15,998	16,003	16,041	15,899	15,954	16,245	16,158	16,036			15,857	19,529	19,54	19,543
		1560	794,29																										797,58	794,65
		1620	794,17																										797,58	794,65
		1632		-3,074	19,415	19,424	16,338	16,352	16,061	16,027	16,038	16,098	15,976	15,984	16,303	16,229	16,089					19,536	19,544
		1680	793,31																										797,58	794,65
		1728		-3,059	19,431	19,443	16,38	16,376	16,046	16,063	16,106	16,138	16,083	16,077	16,351	16,256	16,140			15,96	19,527	19,541	19,545
		1740	794,3																										798,05	794,65
		1800	793,93															8,51	0					-1,66	-1,7	-0,47	-0,21	-0,8	798,05	794,65	127,08
		1824		-3,019	19,445	19,456	16,428	16,434	16,118	16,112	16,172	16,153	16,138	16,089	16,4	16,313	16,187					19,541	19,543
		1860	795,08																										798,05	794,65
		1920	794,27	-2,990	19,453	19,466	16,465	16,474	16,136	16,127	16,181	16,208	16,201	16,126	16,445	16,372	16,224			16,089	19,531	19,543	19,545						798,05	794,65
		1980	795,06																										798,05	794,65
		2016		-2,931	19,467	19,476	16,542	16,539	16,272	16,234	16,281	16,263	16,244	16,172	16,497	16,427	16,299					19,541	19,544
		2040	794,59																										798,05	794,65
		2100	795,09															8,37											798,05	794,65
		2112		-2,880	19,475	19,486	16,598	16,604	16,293	16,279	16,35	16,319	16,3	16,21	16,544	16,47	16,346			16,191	19,527	19,541	19,546
		2160	793,38																										798,05	794,65
		2208		-2,861	19,483	19,492	16,624	16,628	16,387	16,32	16,357	16,372	16,342	16,297	16,606	16,525	16,401					19,539	19,542
		2220	794,33																										798,05	794,65
		2280	793,53																										798,05	794,65
		2304		-2,793	19,487	19,496	16,697	16,701	16,447	16,387	16,411	16,451	16,362	16,335	16,657	16,565	16,452			16,318	19,53	19,539	19,543
		2340	793,94																										798,05	794,65
		2400	794,67	-2,742	19,489	19,499	16,749	16,755	16,49	16,426	16,469	16,54	16,451	16,442	16,718	16,57	16,513	8,25	0			19,54	19,543	-1,69	-1,73	-0,49	-0,25	-0,82	798,05	794,65	127,49
		2460	794,42																										798,05	794,65
		2496		-2,707	19,491	19,498	16,782	16,792	16,506	16,464	16,511	16,516	16,456	16,555	16,766	16,655	16,554			16,449	19,528	19,54	19,54
		2520	793,91																										798,05	794,65
		2580	794,35																										798,05	794,65
		2592		-2,674	19,497	19,506	16,829	16,826	16,492	16,491	16,585	16,531	16,463	16,601	16,808	16,715	16,586					19,539	19,544
		2640	794,06																										798,05	794,65
		2688		-2,614	19,497	19,51	16,885	16,895	16,527	16,516	16,634	16,622	16,552	16,59	16,847	16,755	16,630			16,512	19,529	19,54	19,544
		2700	793,9															8,14											798,05	794,65
		2760	794,45																										798,05	794,65
		2784		-2,556	19,503	19,512	16,944	16,959	16,566	16,581	16,661	16,732	16,632	16,616	16,903	16,823	16,689					19,54	19,544
		2820	794,13																										798,05	794,65
		2880	794,02	-2,498	19,503	19,512	17,008	17,011	16,682	16,655	16,732	16,809	16,662	16,652	16,964	16,873	16,754			16,623	19,526	19,538	19,541						798,05	794,65
		2940	793,91																										798,05	794,65
		2976		-2,430	19,503	19,514	17,079	17,078	16,755	16,819	16,816	16,858	16,707	16,705	17,025	16,921	16,826					19,538	19,542
		3000	794,62															8,05	0					-1,66	-1,71	-0,47	-0,21	-0,81	798,05	794,65	127,47
		3060	793,46																										798,05	794,65
		3072		-2,397	19,505	19,517	17,112	17,116	16,784	16,851	16,833	16,89	16,785	16,755	17,081	16,914	16,862			16,703	19,528	19,536	19,542
		3120	793,5																										798,05	794,65
		3168		-2,356	19,508	19,518	17,151	17,163	16,787	16,818	16,888	16,878	16,842	16,778	17,126	17,046	16,895					19,536	19,54
		3180	793,22																										798,53	794,65
		3240	794																										798,53	794,65
		3264		-2,319	19,509	19,519	17,186	17,203	16,822	16,856	16,942	16,918	16,864	16,808	17,169	17,114	16,937			16,794	19,525	19,537	19,542
		3300	793,54															7,97											798,53	794,65
		3360	794,04	-2,256	19,509	19,519	17,257	17,259	16,969	16,928	16,982	17,019	16,908	16,845	17,226	17,137	17,002					19,538	19,542						798,53	794,65
		3420	794,61																										798,53	794,65
		3456		-2,215	19,512	19,521	17,304	17,3	16,984	17,024	17,073	17,035	16,978	16,929	17,279	17,181	17,060			16,891	19,522	19,537	19,539
		3480	795,5																										798,53	794,65
		3540	794,89																										798,53	794,65
		3552		-2,165	19,511	19,521	17,352	17,349	17,091	17,062	17,066	17,077	17,042	17,031	17,336	17,218	17,115					19,536	19,541
		3600	796,47															7,90	0					-1,62	-1,65	-0,44	-0,16	-0,74	798,53	794,65	127,89
		3648		-2,117	19,512	19,529	17,41	17,397	17,118	17,136	17,145	17,146	17,096	17,171	17,397	17,163	17,172			16,964	19,529	19,537	19,543
		3660	795,92																										798	794,65
		3720	795,27																										798	794,65
		3744		-2,063	19,513	19,523	17,451	17,459	17,185	17,164	17,184	17,165	17,129	17,286	17,452	17,281	17,231					19,538	19,54
		3780	794,55																										798	794,65
		3840	795,03	-2,012	19,513	19,523	17,501	17,511	17,199	17,181	17,26	17,226	17,149	17,363	17,493	17,288	17,270			17,142	19,525	19,538	19,542						798	794,65
		3900	794,46															7,84											798	794,65
		3936		-1,975	19,511	19,527	17,54	17,549	17,194	17,194	17,248	17,31	17,286	17,399	17,564	17,331	17,316					19,541	19,541
		3960	794,51																										798	794,65
		4020	794,94																										798	794,65
		4032		-1,933	19,512	19,523	17,587	17,582	17,246	17,205	17,277	17,345	17,321	17,444	17,603	17,398	17,355			17,309	19,523	19,536	19,543
		4080	795,07																										798	794,65
		4128		-1,887	19,514	19,526	17,623	17,643	17,283	17,276	17,292	17,429	17,34	17,512	17,651	17,451	17,404					19,54	19,541
		4140	795,36																										798	794,65
		4200	794,23															7,79	0					-1,63	-1,66	-0,44	-0,17	-0,75	798	794,65	127,75
		4224		-1,810	19,512	19,522	17,714	17,701	17,364	17,337	17,445	17,484	17,422	17,543	17,717	17,526	17,480			17,349	19,525	19,532	19,54
		4260	794,64																										798	794,65
		4320	794,53	-1,775	19,513	19,517	17,739	17,742	17,401	17,369	17,455	17,559	17,394	17,573	17,774	17,582	17,513					19,538	19,54						798	794,65
		4380	792,74																										798	794,65
		4416		-1,713	19,517	19,519	17,81	17,801	17,44	17,432	17,477	17,628	17,447	17,604	17,84	17,644	17,564			17,429	19,53	19,536	19,541
		4440	793,09																										798	794,65
		4500	793,84															7,75											798,79	794,65
		4512		-1,639	19,508	19,523	17,876	17,878	17,542	17,498	17,604	17,633	17,512	17,579	17,892	17,704	17,620					19,539	19,54
		4560	795,2																										798,79	794,65
		4608		-1,585	19,513	19,524	17,926	17,941	17,658	17,663	17,692	17,637	17,584	17,659	17,951	17,761	17,701			17,516	19,533	19,535	19,54
		4620	795,31																										798,79	794,65
		4680	794,25																										798,79	794,65
		4704		-1,555	19,51	19,528	17,948	17,981	17,605	17,699	17,706	17,712	17,588	17,661	18,023	17,799	17,724					19,538	19,54
		4740	794,96																										798,79	794,65
		4800	795,14	-1,494	19,513	19,525	18,018	18,032	17,697	17,689	17,753	17,798	17,637	17,664	18,068	17,855	17,770	7,72	0	17,592	19,53	19,539	19,541	-1,61	-1,65	-0,42	-0,16	-0,73	798,79	794,65	128,02
		4860	795,69																										798,79	794,65
		4896		-1,449	19,513	19,523	18,066	18,073	17,823	17,773	17,843	17,837	17,674	17,669	18,122	17,948	17,836					19,54	19,545
		4920	794,26																										798,79	794,65
		4980	794,95																										798,79	794,65
		4992		-1,401	19,513	19,524	18,109	18,127	17,847	17,858	17,854	17,859	17,828	17,72	18,253	18	17,902			17,657	19,531	19,54	19,545
		5040	795,21																										798,79	794,65
		5088		-1,373	19,509	19,524	18,14	18,148	17,851	17,859	17,869	17,848	17,882	17,813	18,268	17,976	17,921					19,537	19,542
		5100	795,88															7,70											798,79	794,65
		5160	795,89																										798,79	794,65
		5184		-1,318	19,512	19,521	18,198	18,199	17,922	17,847	17,921	17,919	17,9	17,877	18,292	17,976	17,957			17,845	19,531	19,538	19,539
		5220	795,23																										798,21	794,65
		5280	794,71	-1,260	19,512	19,519	18,256	18,256	17,961	17,903	18,01	18,03	17,916	18,01	18,337	18,103	18,034					19,538	19,54						798,21	794,65
		5340	794,63																										798,21	794,65
		5376		-1,231	19,513	19,521	18,288	18,284	17,983	17,951	18,024	18,038	17,971	18,143	18,387	18,119	18,077			17,969	19,53	19,536	19,542
		5400	794,75															7,66	0					-1,64	-1,68	-0,46	-0,19	-0,78	798,21	794,65	128,26
		5460	795,03																										798,21	794,65
		5472		-1,180	19,514	19,524	18,336	18,342	18,025	18,012	18,084	18,077	18,046	18,203	18,426	18,168	18,130					19,537	19,542
		5520	796,08																										798,21	794,65
		5568		-1,124	19,515	19,525	18,394	18,398	18,078	18,063	18,163	18,147	18,03	18,254	18,486	18,176	18,175			18,131	19,531	19,536	19,541
		5580	794,92																										797,69	794,65
		5640	794,3																										797,69	794,65
		5664		-1,079	19,513	19,524	18,431	18,449	18,091	18,094	18,141	18,238	18,112	18,307	18,537	18,218	18,217					19,541	19,542
		5700	793,38															7,65											797,69	794,65
		5760	793,15	-1,031	19,516	19,518	18,49	18,483	18,119	18,191	18,222	18,265	18,188	18,349	18,569	18,225	18,266			18,273	19,531	19,537	19,542						797,69	794,65
		5820	794,6																										798,16	794,65
		5856		-0,991	19,514	19,524	18,521	18,535	18,178	18,209	18,266	18,29	18,308	18,4	18,622	18,275	18,318					19,537	19,543
		5880	793,85																										798,16	794,65
		5940	794,99																										798,16	794,65
		5952		-0,948	19,515	19,527	18,574	18,572	18,182	18,214	18,34	18,255	18,369	18,443	18,668	18,417	18,361			18,35	19,531	19,538	19,543
		6000	794,95															7,63	0					-1,63	-1,68	-0,45	-0,18	-0,76	798,16	794,65	127,8
		6048		-0,900	19,516	19,525	18,616	18,625	18,198	18,282	18,383	18,297	18,416	18,476	18,715	18,464	18,404					19,54	19,546
		6060	795,26																										798,16	794,65
		6120	795,17																										798,16	794,65
		6144		-0,840	19,514	19,526	18,677	18,682	18,27	18,356	18,437	18,392	18,387	18,507	18,766	18,519	18,454			18,391	19,532	19,541	19,547
		6180	794,85																										798,16	794,65
		6240	794,98	-0,780	19,514	19,527	18,743	18,738	18,346	18,394	18,481	18,505	18,448	18,552	18,822	18,538	18,511					19,544	19,546						798,16	794,65
		6300	794,95															7,61											798,16	794,65
		6336		-0,732	19,517	19,524	18,788	18,79	18,419	18,439	18,519	18,55	18,467	18,598	18,739	18,607	18,542			18,428	19,534	19,541	19,55
		6360	793,08																										798,16	794,65
		6420	794,37																										798,16	794,65
		6432		-0,681	19,514	19,528	18,843	18,838	18,474	18,512	18,584	18,589	18,479	18,657	18,783	18,679	18,595					19,544	19,548
		6480	793,68																										798,16	794,65
		6528		-0,633	19,516	19,528	18,892	18,886	18,566	18,576	18,634	18,643	18,525	18,702	18,843	18,717	18,651			18,493	19,534	19,545	19,545
		6540	794,31																										798,16	794,65
		6600	794,62															7,60	0					-1,57	-1,61	-0,4	-0,11	-0,69	798,16	794,65	127,7
		6624		-0,582	19,516	19,528	18,937	18,944	18,637	18,703	18,673	18,699	18,579	18,677	18,894	18,782	18,706					19,546	19,546
		6660	793,62																										798,16	794,65
		6720	794,44	-0,545	19,515	19,518	18,97	18,973	18,689	18,692	18,707	18,726	18,607	18,724	18,938	18,835	18,740			18,575	19,535	19,547	19,546						798,16	794,65
		6780	793,69																										798,16	794,65
		6816		-0,493	19,52	19,529	19,025	19,038	18,74	18,729	18,77	18,792	18,642	18,718	18,993	18,898	18,785					19,54	19,552
		6840	794,12																										798,16	794,65
		6900	794,91															7,59											798,16	794,65
		6912		-0,432	19,522	19,526	19,098	19,086	18,799	18,78	18,807	18,871	18,724	18,73	19,038	18,956	18,838			18,684	19,536	19,541	19,543
		6960	794,45																										798,16	794,65
		7008		-0,390	19,525	19,526	19,135	19,136	18,823	18,819	18,881	18,867	18,781	18,81	19,089	19,016	18,886					19,543	19,545
		7020	794,06																										798,16	794,65
		7080	794,96																										798,16	794,65
		7104		-0,349	19,519	19,529	19,171	19,179	18,904	18,87	18,889	18,901	18,937	18,839	19,138	19,042	18,940			18,826	19,539	19,542	19,545
		7140	795,27																										798,16	794,65
		7200	795,28	-0,301	19,517	19,532	19,22	19,228	18,931	18,917	18,953	18,927	19,021	18,922	19,18	19,101	18,994	7,59	0			19,54	19,549	-1,63	-1,67	-0,45	-0,19	-0,76	798,16	794,65	127,51
		7260	795,34																										798,16	794,65
		7296		-0,268	19,515	19,531	19,255	19,255	18,988	18,948	18,985	18,96	19,023	18,938	19,214	19,146	19,025			18,917	19,538	19,54	19,539
		7320	794,7																										798,16	794,65
		7380	794,37																										798,16	794,65
		7392		-0,186	19,515	19,527	19,339	19,33	19,038	19,02	19,069	19,096	19,017	18,967	19,266	19,19	19,083					19,543	19,552
		7440	794,72																										798,16	794,65
		7488		-0,141	19,517	19,531	19,375	19,391	19,055	19,052	19,133	19,165	19,046	19,075	19,32	19,238	19,136			18,971	19,539	19,542	19,55
		7500	793,16															7,59											798,16	794,65
		7560	794,02																										798,16	794,65
		7584		-0,106	19,52	19,53	19,427	19,412	19,124	19,095	19,159	19,16	19,114	19,089	19,376	19,172	19,161					19,542	19,553
		7620	794,16																										798,63	794,65
		7680	793,81	-0,062	19,517	19,527	19,456	19,463	19,153	19,142	19,183	19,193	19,171	19,282	19,418	19,29	19,229			19,141	19,543	19,539	19,543						798,63	794,65
		7740	795,11																										798,63	794,65
		7776		-0,026	19,518	19,529	19,488	19,506	19,216	19,178	19,222	19,242	19,179	19,372	19,466	19,278	19,269					19,54	19,544
		7800	796,12															7,59	0					-1,64	-1,67	-0,45	-0,18	-0,75	798,63	794,65	128,29
		7860	796,46																										798,63	794,65
		7872		0,007	19,519	19,527	19,525	19,535	19,208	19,211	19,284	19,297	19,278	19,368	19,504	19,334	19,310			19,224	19,55	19,537	19,544
		7920	796,11																										798,63	794,65
		7968		0,068	19,518	19,527	19,586	19,594	19,238	19,245	19,331	19,344	19,34	19,441	19,554	19,358	19,356					19,542	19,542
		7980	793,19																										797,95	794,65
		8040	794,5																										797,95	794,65
		8064		0,107	19,517	19,529	19,632	19,628	19,273	19,275	19,336	19,41	19,374	19,487	19,593	19,472	19,402			19,31	19,55	19,54	19,542
		8100	793,73															7,59											797,95	794,65
		8160	795,25	0,161	19,519	19,527	19,674	19,694	19,325	19,312	19,428	19,464	19,389	19,489	19,639	19,512	19,445					19,538	19,542						797,95	794,65
		8220	794,13																										797,95	794,65
		8256		0,229	19,515	19,527	19,744	19,755	19,383	19,38	19,459	19,56	19,415	19,544	19,699	19,549	19,499			19,432	19,552	19,54	19,549
		8280	794,13																										797,95	794,65
		8340	794,8																										797,95	794,65
		8352		0,278	19,519	19,528	19,801	19,802	19,496	19,47	19,569	19,561	19,434	19,598	19,748	19,627	19,563					19,539	19,545
		8400	794,05															7,59	0					-1,62	-1,66	-0,44	-0,17	-0,75	797,95	794,65	128,65
		8448		0,332	19,52	19,529	19,85	19,863	19,537	19,62	19,583	19,608	19,505	19,659	19,794	19,688	19,624			19,473	19,555	19,54	19,549
		8460	793,92																										797,95	794,65
		8520	794,21																										797,95	794,65
		8544		0,378	19,521	19,529	19,909	19,897	19,653	19,714	19,661	19,651	19,536	19,619	19,849	19,755	19,680					19,539	19,545
		8580	793,03																										797,95	794,65
		8640	794,03	0,425	19,517	19,529	19,942	19,954	19,663	19,769	19,683	19,693	19,57	19,652	19,89	19,816	19,717			19,518	19,556	19,539	19,544						797,95	794,65
		8700	793,69															7,58											798,58	794,65
		8736		0,477	19,522	19,528	19,986	20,018	19,726	19,732	19,763	19,753	19,605	19,712	19,947	19,866	19,763					19,541	19,545
		8760	794,11																										798,58	794,65
		8820	794,41																										798,58	794,65
		8832		0,525	19,518	19,531	20,05	20,049	19,781	19,799	19,805	19,842	19,622	19,683	19,994	19,926	19,807			19,574	19,552	19,541	19,546
		8880	794,37																										798,58	794,65
		8928		0,564	19,519	19,532	20,094	20,085	19,812	19,798	19,832	19,843	19,685	19,705	20,043	19,951	19,834					19,545	19,544
		8940	794,48																										798,58	794,65
		9000	793,66															7,59	0					-1,61	-1,66	-0,44	-0,17	-0,75	798,58	794,65	128,53
		9024		0,621	19,514	19,53	20,14	20,146	19,906	19,839	19,887	19,901	19,785	19,742	20,148	20,003	19,901			19,649	19,554	19,543	19,55
		9060	794,05																										798,58	794,65
		9120	793,97	0,650	19,515	19,531	20,175	20,171	19,912	19,879	19,921	19,881	19,863	19,812	20,164	20,104	19,942					19,543	19,541						798,58	794,65
		9180	794,49																										798,58	794,65
		9216		0,678	19,519	19,531	20,2	20,205	19,921	19,935	19,926	19,921	19,905	19,851	20,188	20,12	19,971			19,798	19,553	19,542	19,549
		9240	794,43																										798,58	794,65
		9300	794,57															7,59											798,58	794,65
		9312		0,749	19,518	19,532	20,269	20,278	19,992	19,995	20,002	19,998	20,009	19,93	20,223	20,157	20,038					19,541	19,552
		9360	793,97																										798,58	794,65
		9408		0,765	19,52	19,531	20,281	20,301	20,042	20,049	20,023	20,016	20,042	20,014	20,261	20,194	20,080			19,917	19,55	19,542	19,548
		9420	794,36																										798,58	794,65
		9480	794,14																										798,58	794,65
		9504		0,820	19,521	19,533	20,351	20,344	20,082	20,093	20,076	20,102	20,063	20,139	20,31	20,203	20,134					19,539	19,546
		9540	793,51																										798,58	794,65
		9600	793,61	0,886	19,526	19,532	20,415	20,415	20,13	20,113	20,183	20,152	20,07	20,139	20,355	20,222	20,171	7,58	0	20,096	19,555	19,542	19,552	-1,61	-1,64	-0,43	-0,16	-0,74	798,58	794,65	129,08
		9660	793,8																										799,05	794,65
		9696		0,915	19,523	19,53	20,439	20,445	20,141	20,132	20,214	20,197	20,085	20,14	20,405	20,322	20,205					19,541	19,549
		9720	794,37																										799,05	794,65
		9780	795,1																										799,05	794,65
		9792		0,982	19,519	19,531	20,502	20,511	20,215	20,156	20,225	20,288	20,2	20,171	20,451	20,386	20,261			20,157	19,555	19,541	19,543
		9840	795																										799,05	794,65
		9888		1,036	19,524	19,531	20,552	20,575	20,244	20,321	20,326	20,333	20,234	20,227	20,508	20,317	20,314					19,541	19,543
		9900	794,73															7,59											799,05	794,65
		9960	794,52																										799,05	794,65
		9984		1,081	19,523	19,536	20,609	20,611	20,352	20,425	20,358	20,347	20,275	20,26	20,548	20,44	20,376			20,225	19,55	19,538	19,545
		10020	794,6																										799,05	794,65
		10080	795,14	1,100	19,523	19,532	20,618	20,638	20,368	20,339	20,326	20,363	20,359	20,379	20,597	20,353	20,385					19,543	19,545						799,05	794,65
		10140	795,72																										799,05	794,65
		10176		1,154	19,53	19,536	20,682	20,692	20,389	20,363	20,441	20,397	20,395	20,388	20,641	20,547	20,445			20,281	19,554	19,544	19,544
		10200	795,15															7,59	0					-1,68	-1,72	-0,48	-0,22	-0,81	799,05	794,65	128,91
		10260	794,56																										799,05	794,65
		10272		1,184	19,524	19,537	20,704	20,725	20,393	20,397	20,451	20,46	20,401	20,416	20,688	20,619	20,478					19,537	19,544
		10320	794,32																										799,05	794,65
		10368		1,256	19,523	19,533	20,782	20,786	20,465	20,421	20,519	20,56	20,463	20,459	20,727	20,655	20,534			20,431	19,553	19,54	19,542
		10380	794,2																										799,05	794,65
		10440	795,5																										799,05	794,65
		10464		1,302	19,525	19,532	20,828	20,833	20,587	20,493	20,585	20,579	20,622	20,509	20,777	20,608	20,595					19,544	19,548
		10500	795,13															7,59											799,05	794,65
		10560	793,5	1,333	19,523	19,528	20,854	20,864	20,575	20,552	20,601	20,6	20,614	20,559	20,828	20,702	20,629			20,518	19,554	19,541	19,545						799,05	794,65
		10620	793,94																										799,05	794,65
		10656		1,396	19,525	19,533	20,909	20,941	20,62	20,59	20,619	20,671	20,631	20,582	20,863	20,806	20,673					19,542	19,544
		10680	793,65																										799,05	794,65
		10740	793,39																										799,47	794,65
		10752		1,428	19,523	19,533	20,96	20,952	20,687	20,626	20,69	20,737	20,678	20,672	20,914	20,837	20,730			20,626	19,552	19,543	19,542
		10800	792,84															7,58	0					-1,56	-1,6	-0,39	-0,1	-0,68	799,47	794,65	128,65
		10848		1,481	19,525	19,533	21,004	21,016	20,715	20,701	20,77	20,761	20,725	20,724	20,964	20,886	20,781					19,541	19,542
		10860	793,8																										800,15	794,65
		10920	794,05																										800,15	794,65
		10944		1,512	19,524	19,535	21,038	21,045	20,732	20,728	20,825	20,785	20,771	20,722	21,001	20,913	20,810			20,669	19,553	19,541	19,537
		10980	794,66																										800,15	794,65
		11040	796,29	1,558	19,525	19,535	21,084	21,092	20,817	20,775	20,854	20,822	20,824	20,748	21,052	20,987	20,860					19,539	19,54						800,15	794,65
		11100	794,94															7,59											800,15	794,65
		11136		1,619	19,526	19,537	21,148	21,152	20,881	20,837	20,897	20,898	20,915	20,792	21,092	21,001	20,914			20,767	19,556	19,538	19,543
		11160	794,03																										800,15	794,65
		11220	794,71																										800,15	794,65
		11232		1,679	19,526	19,535	21,204	21,215	20,889	20,925	20,948	20,98	20,96	20,9	21,15	20,951	20,963					19,539	19,545
		11280	796,58																										800,15	794,65
		11328		1,703	19,525	19,531	21,229	21,232	20,96	20,944	20,955	20,957	20,959	20,965	21,19	21,105	21,004			20,849	19,551	19,541	19,544
		11340	794,84																										799,42	794,65
		11400	794,69															7,58	0					-1,6	-1,65	-0,43	-0,15	-0,74	799,42	794,65	128,57
		11424		1,748	19,525	19,534	21,274	21,28	20,972	20,969	21,049	21,02	20,98	20,952	21,234	21,171	21,043					19,54	19,544
		11460	794,13																										799,42	794,65
		11520	793,68	1,813	19,526	19,535	21,337	21,351	20,989	21,019	21,12	21,108	21,021	20,996	21,27	21,199	21,090			20,935	19,548	19,542	19,546						799,42	794,65
		11580	794,12																										799,42	794,65
		11616		1,843	19,526	19,533	21,371	21,374	21,053	21,094	21,121	21,173	21,082	21,042	21,33	21,228	21,140					19,539	19,545
		11640	793,98																										799,42	794,65
		11700	793,53															7,58											799,42	794,65
		11712		1,923	19,523	19,531	21,441	21,458	21,162	21,12	21,17	21,217	21,163	21,077	21,377	21,272	21,195			21,029	19,556	19,54	19,541
		11760	793,69																										799,42	794,65
		11808		1,937	19,526	19,533	21,462	21,471	21,188	21,166	21,268	21,199	21,206	21,135	21,438	21,349	21,244					19,54	19,541
		11820	793,27																										799,94	794,65
		11880	794,7																										799,94	794,65
		11904		1,979	19,529	19,536	21,51	21,513	21,211	21,221	21,263	21,26	21,259	21,177	21,463	21,267	21,265			21,18	19,549	19,545	19,546
		11940	794,48																										799,94	794,65
		12000	794,19	2,051	19,523	19,534	21,576	21,582	21,295	21,294	21,322	21,308	21,307	21,373	21,516	21,31	21,341	7,59	0			19,542	19,545	-1,61	-1,65	-0,43	-0,16	-0,74	799,94	794,65	128,61
		12060	795,39																										799,94	794,65
		12096		2,071	19,526	19,534	21,594	21,607	21,32	21,325	21,369	21,337	21,325	21,373	21,557	21,414	21,377			21,294	19,557	19,545	19,545
		12120	795,27																										799,94	794,65
		12180	795,85																										799,94	794,65
		12192		2,112	19,526	19,534	21,646	21,638	21,313	21,329	21,372	21,391	21,356	21,404	21,6	21,447	21,401					19,544	19,55
		12240	795,17																										799,94	794,65
		12288		2,160	19,526	19,533	21,692	21,687	21,339	21,35	21,409	21,438	21,396	21,453	21,64	21,561	21,448			21,364	19,556	19,544	19,548
		12300	794,3															7,58											799,42	794,65
		12360	793,37																										799,42	794,65
		12384		2,206	19,524	19,532	21,734	21,735	21,387	21,407	21,488	21,539	21,422	21,457	21,684	21,609	21,499					19,543	19,545
		12420	793,35																										799,89	794,65
		12480	794,35	2,253	19,523	19,535	21,781	21,784	21,498	21,51	21,565	21,542	21,466	21,545	21,732	21,649	21,563			21,429	19,557	19,541	19,546						799,89	794,65
		12540	793,79																										799,89	794,65
		12576		2,304	19,523	19,533	21,833	21,83	21,544	21,541	21,593	21,561	21,546	21,667	21,785	21,63	21,608					19,541	19,544
		12600	793,31															7,58	0					-1,65	-1,69	-0,46	-0,2	-0,78	799,89	794,65	129,13
		12660	794,36																										800,47	794,65
		12672		2,338	19,521	19,533	21,866	21,865	21,555	21,534	21,621	21,625	21,556	21,728	21,82	21,624	21,633			21,541	19,556	19,54	19,544
		12720	794,87																										800,47	794,65
		12768		2,372	19,525	19,532	21,888	21,913	21,568	21,562	21,663	21,679	21,654	21,744	21,86	21,658	21,673					19,541	19,544
		12780	794,98																										800,47	794,65
		12840	795,42																										800,47	794,65
		12864		2,422	19,522	19,537	21,949	21,953	21,599	21,612	21,665	21,725	21,721	21,798	21,904	21,771	21,724			21,701	19,558	19,541	19,546
		12900	795,14															7,59											800,47	794,65
		12960	795,26	2,457	19,522	19,532	21,983	21,986	21,634	21,653	21,692	21,765	21,737	21,816	21,95	21,832	21,760					19,543	19,546						800,47	794,65
		13020	795,5																										800,47	794,65
		13056		2,514	19,521	19,532	22,036	22,045	21,684	21,692	21,819	21,806	21,747	21,86	21,983	21,866	21,807			21,728	19,559	19,54	19,543
		13080	794,22																										800,47	794,65
		13140	794,74																										800,47	794,65
		13152		2,564	19,522	19,533	22,09	22,094	21,732	21,779	21,867	21,876	21,814	21,889	22,159	21,936	21,881					19,542	19,545
		13200	796,22															7,59	0					-1,62	-1,66	-0,44	-0,17	-0,75	800,47	794,65	127,99
		13248		2,617	19,518	19,534	22,139	22,147	21,793	21,856	21,866	21,956	21,834	21,924	22,085	22,141	21,932			21,793	19,56	19,541	19,544
		13260	794,93																										800	794,65
		13320	795,29																										800	794,65
		13344		2,660	19,521	19,532	22,178	22,195	21,971	21,921	21,979	21,935	21,879	21,944	22,168	22,055	21,982					19,543	19,542
		13380	794,83																										800	794,65
		13440	795,19	2,715	19,524	19,534	22,237	22,251	21,956	22,068	21,987	22,01	21,91	21,934	22,179	22,124	22,021			21,852	19,559	19,541	19,543						800	794,65
		13500	794,41															7,60											800	794,65
		13536		2,742	19,521	19,531	22,264	22,272	21,975	22,019	22,06	22,042	21,922	21,978	22,228	22,158	22,048					19,542	19,542
		13560	793,72																										800	794,65
		13620	794,36																										800	794,65
		13632		2,792	19,523	19,532	22,319	22,32	21,991	22,063	22,066	22,066	22,025	21,994	22,269	22,193	22,083			21,958	19,562	19,54	19,545
		13680	794																										800	794,65
		13728		2,849	19,523	19,532	22,368	22,386	22,113	22,102	22,096	22,129	22,07	22,04	22,314	22,167	22,129					19,539	19,543
		13740	794,88																										800,47	794,65
		13800	796,03															7,60	0					-1,62	-1,66	-0,44	-0,17	-0,76	800,47	794,65	128,25
		13824		2,881	19,523	19,535	22,413	22,406	22,152	22,117	22,134	22,169	22,176	22,118	22,362	22,184	22,176			22,036	19,56	19,54	19,543
		13860	796,17																										800,47	794,65
		13920	795,84	2,908	19,526	19,532	22,435	22,438	22,159	22,149	22,174	22,176	22,178	22,319	22,402	22,212	22,221					19,54	19,545						800,47	794,65
		13980	796																										799,84	794,65
		14016		2,955	19,522	19,532	22,481	22,483	22,158	22,176	22,215	22,24	22,231	22,358	22,438	22,216	22,254			22,188	19,564	19,541	19,539
		14040	794,39																										799,84	794,65
		14100	794,2															7,60											799,84	794,65
		14112		2,990	19,523	19,534	22,521	22,516	22,18	22,2	22,246	22,279	22,297	22,388	22,474	22,238	22,288					19,542	19,546
		14160	794,98																										799,84	794,65
		14208		3,030	19,525	19,531	22,557	22,559	22,222	22,236	22,324	22,325	22,329	22,405	22,511	22,415	22,346			22,284	19,56	19,54	19,544
		14220	795,01																										799,84	794,65
		14280	795,12																										799,84	794,65
		14304		3,083	19,523	19,534	22,612	22,611	22,253	22,285	22,324	22,425	22,341	22,376	22,558	22,464	22,378					19,542	19,545
		14340	794,78																										799,84	794,65
		14400	794,59	3,145	19,525	19,535	22,676	22,675	22,331	22,31	22,386	22,495	22,389	22,402	22,602	22,515	22,429	7,61	0	22,332	19,569	19,543	19,547	-1,65	-1,7	-0,47	-0,2	-0,79	799,84	794,65	128,25
		14460	794,57																										799,84	794,65
		14496		3,186	19,52	19,532	22,71	22,715	22,393	22,379	22,452	22,483	22,416	22,433	22,658	22,573	22,473					19,543	19,54
		14520	794,94																										799,84	794,65
		14580	794,65																										799,84	794,65
		14592		3,230	19,524	19,532	22,759	22,758	22,485	22,476	22,528	22,521	22,465	22,494	22,698	22,626	22,537			22,427	19,561	19,543	19,547
		14640	794,71																										799,84	794,65
		14688		3,279	19,525	19,535	22,808	22,811	22,519	22,605	22,569	22,572	22,454	22,532	22,745	22,676	22,584					19,543	19,546
		14700	794,38															7,59											799,84	794,65
		14760	794,18																										799,84	794,65
		14784		3,311	19,524	19,534	22,83	22,851	22,563	22,569	22,624	22,614	22,482	22,519	22,791	22,723	22,611			22,453	19,563	19,545	19,549
		14820	793,92																										799,84	794,65
		14880	794,13	3,384	19,528	19,532	22,909	22,92	22,68	22,772	22,688	22,672	22,531	22,55	22,846	22,75	22,686					19,544	19,547						799,84	794,65
		14940	794,22																										799,84	794,65
		14976		3,414	19,525	19,534	22,935	22,951	22,698	22,762	22,693	22,673	22,633	22,602	22,884	22,823	22,721			22,551	19,566	19,546	19,547
		15000	793,67															7,61	0					-1,67	-1,71	-0,47	-0,21	-0,8	799,84	794,65	128,23
		15060	793,32																										799,84	794,65
		15072		3,436	19,526	19,534	22,968	22,965	22,733	22,697	22,707	22,697	22,723	22,629	22,93	22,738	22,732					19,541	19,545
		15120	794,12																										799,84	794,65
		15168		3,490	19,525	19,534	23,014	23,024	22,724	22,761	22,776	22,762	22,787	22,838	22,969	22,761	22,797			22,661	19,565	19,542	19,545
		15180	794,99																										799,84	794,65
		15240	794,6																										799,84	794,65
		15264		3,516	19,525	19,532	23,038	23,051	22,777	22,758	22,765	22,764	22,771	22,888	23,006	22,841	22,821					19,541	19,543
		15300	794,5															7,61											799,84	794,65
		15360	794,92	3,575	19,522	19,532	23,1	23,104	22,803	22,815	22,87	22,807	22,859	22,894	23,049	22,85	22,868			22,807	19,568	19,539	19,545						799,84	794,65
		15420	795,19																										799,84	794,65
		15456		3,608	19,525	19,534	23,137	23,138	22,838	22,838	22,878	22,915	22,898	22,946	23,084	22,956	22,919					19,543	19,546
		15480	794,65																										799,84	794,65
		15540	794,5																										799,84	794,65
		15552		3,642	19,526	19,534	23,166	23,177	22,864	22,858	22,896	22,966	22,906	22,998	23,129	23,03	22,956			22,88	19,568	19,543	19,547
		15600	795,09															7,61	0					-1,61	-1,66	-0,44	-0,16	-0,74	799,84	794,65	128,52
		15648		3,690	19,526	19,535	23,216	23,224	22,917	22,892	22,959	23,028	22,942	23,023	23,174	23,077	23,001					19,543	19,548
		15660	795,1																										799,84	794,65
		15720	795,5																										799,84	794,65
		15744		3,739	19,526	19,535	23,272	23,268	22,929	22,924	23,014	23,071	22,973	23,046	23,217	23,121	23,037			22,932	19,569	19,543	19,544
		15780	794,02																										799,84	794,65
		15840	794,42	3,799	19,526	19,535	23,327	23,331	23,067	23,073	23,081	23,108	22,993	23,015	23,262	23,176	23,097					19,542	19,547						799,84	794,65
		15900	795,54															7,61											799,84	794,65
		15936		3,848	19,524	19,536	23,379	23,377	23,114	23,121	23,138	23,141	23,02	23,045	23,306	23,239	23,141			23,022	19,567	19,542	19,544
		15960	794,45																										799,84	794,65
		16020	795,02																										799,84	794,65
		16032		3,889	19,526	19,536	23,411	23,429	23,152	23,137	23,188	23,183	23,067	23,09	23,354	23,291	23,183					19,542	19,547
		16080	793,5																										799,84	794,65
		16128		3,928	19,526	19,536	23,46	23,457	23,179	23,196	23,242	23,179	23,141	23,111	23,399	23,329	23,222			23,049	19,571	19,539	19,545
		16140	794,44																										799,84	794,65
		16200	794,14															7,62	0					-1,65	-1,69	-0,47	-0,2	-0,8	799,84	794,65	128,86
		16224		3,967	19,527	19,533	23,494	23,501	23,27	23,212	23,246	23,237	23,174	23,218	23,442	23,382	23,273					19,542	19,544
		16260	794,04																										799,84	794,65
		16320	794,32	3,996	19,525	19,535	23,525	23,528	23,274	23,265	23,279	23,283	23,221	23,218	23,481	23,413	23,304			23,145	19,572	19,542	19,541						799,84	794,65
		16380	794,29																										799,84	794,65
		16416		4,041	19,524	19,536	23,573	23,57	23,305	23,305	23,334	23,311	23,318	23,252	23,518	23,45	23,349					19,542	19,542
		16440	794,56																										799,84	794,65
		16500	794,2															7,61											799,84	794,65
		16512		4,071	19,526	19,533	23,596	23,604	23,359	23,375	23,34	23,339	23,338	23,282	23,569	23,384	23,373			23,246	19,577	19,54	19,544
		16560	793,94																										799,84	794,65
		16608		4,145	19,526	19,53	23,67	23,676	23,417	23,386	23,396	23,422	23,403	23,503	23,604	23,417	23,443					19,538	19,54
		16620	794,98																										799,84	794,65
		16680	793,28																										799,84	794,65
		16704		4,181	19,524	19,533	23,701	23,718	23,432	23,438	23,469	23,433	23,423	23,456	23,658	23,448	23,470			23,401	19,571	19,542	19,541
		16740	793,39																										799,84	794,65
		16800	794,32	4,208	19,524	19,535	23,742	23,733	23,431	23,432	23,478	23,481	23,5	23,575	23,684	23,556	23,517	7,62	0			19,539	19,544	-1,62	-1,66	-0,44	-0,17	-0,74	799,84	794,65	129,1
		16860	793,67																										799,84	794,65
		16896		4,237	19,525	19,533	23,758	23,775	23,463	23,454	23,489	23,522	23,558	23,623	23,731	23,558	23,550			23,491	19,571	19,541	19,546
		16920	793,43																										799,84	794,65
		16980	793,43																										800,42	794,65
		16992		4,288	19,523	19,536	23,818	23,818	23,503	23,52	23,559	23,603	23,604	23,674	23,76	23,655	23,610					19,543	19,546
		17040	793,99																										800,42	794,65
		17088		4,346	19,524	19,534	23,875	23,876	23,55	23,55	23,597	23,674	23,653	23,727	23,804	23,65	23,651			23,638	19,576	19,544	19,547
		17100	794,6															7,61											800,42	794,65
		17160	793,68																										800,42	794,65
		17184		4,376	19,526	19,536	23,897	23,918	23,574	23,571	23,62	23,707	23,697	23,751	23,848	23,677	23,681					19,546	19,547
		17220	793,7																										800,42	794,65
		17280	794,62	4,422	19,525	19,539	23,95	23,958	23,634	23,622	23,658	23,747	23,699	23,787	23,885	23,71	23,718			23,714	19,575	19,541	19,552						800,42	794,65
		17340	793,86																										800,42	794,65
		17376		4,459	19,526	19,535	23,989	23,99	23,673	23,651	23,746	23,756	23,773	23,839	23,926	23,819	23,773					19,545	19,545
		17400	794,35															7,63	0					-1,66	-1,7	-0,47	-0,2	-0,79	800,42	794,65	128,67
		17460	794,85																										800,42	794,65
		17472		4,499	19,526	19,535	24,024	24,034	23,722	23,682	23,766	23,804	23,819	23,866	23,972	23,863	23,812			23,77	19,576	19,543	19,545
		17520	794,29																										800,42	794,65
		17568		4,550	19,526	19,535	24,085	24,075	23,784	23,739	23,785	23,873	23,843	23,828	24,179	23,912	23,868					19,543	19,546
		17580	794,05																										800,42	794,65
		17640	793,2																										800,42	794,65
		17664		4,597	19,525	19,534	24,128	24,124	23,817	23,803	23,825	23,938	23,853	23,869	24,059	23,981	23,893			23,788	19,575	19,542	19,546
		17700	793,59															7,62											800,89	794,65
		17760	793,43	4,639	19,526	19,535	24,164	24,175	23,869	23,858	23,912	23,969	23,854	23,889	24,171	24,134	23,957					19,543	19,544						800,89	794,65
		17820	793,86																										801,41	794,65
		17856		4,682	19,526	19,535	24,206	24,22	23,95	23,927	23,98	23,997	23,877	23,928	24,185	24,094	23,992			23,837	19,575	19,539	19,542
		17880	795,43																										801,41	794,65
		17940	795																										801,41	794,65
		17952		4,717	19,528	19,536	24,249	24,249	23,991	23,997	24,03	24,004	23,942	23,942	24,211	24,145	24,033					19,541	19,545
		18000	795,39															7,63	0					-1,67	-1,71	-0,47	-0,22	-0,8	801,41	794,65	128,63
		18048		4,756	19,526	19,536	24,288	24,286	24,021	24,001	24,062	24,057	24,001	23,968	24,238	24,156	24,063			23,913	19,578	19,537	19,542
		18060	795,08																										801,41	794,65
		18120	794,57																										801,41	794,65
		18144		4,806	19,529	19,537	24,335	24,343	24,092	24,071	24,109	24,13	24,069	24,014	24,281	24,175	24,118					19,54	19,541
		18180	795,76																										801,41	794,65
		18240	795,07	4,849	19,527	19,536	24,377	24,384	24,111	24,113	24,142	24,122	24,116	24,116	24,321	24,252	24,162			24,114	19,578	19,54	19,542						801,41	794,65
		18300	794,26															7,62											800,99	794,65
		18336		4,875	19,526	19,537	24,398	24,415	24,142	24,136	24,153	24,13	24,182	24,135	24,358	24,273	24,189					19,54	19,545
		18360	794,68																										800,99	794,65
		18420	796,07																										800,99	794,65
		18432		4,926	19,526	19,536	24,45	24,464	24,19	24,184	24,226	24,198	24,25	24,188	24,392	24,254	24,235			24,147	19,577	19,545	19,544
		18480	794,55																										800,99	794,65
		18528		4,955	19,527	19,539	24,484	24,492	24,237	24,226	24,243	24,25	24,25	24,329	24,432	24,236	24,275					19,545	19,547
		18540	795,26																										800,99	794,65
		18600	794,1															7,62	0					-1,62	-1,66	-0,49	-0,24	-0,83	800,99	794,65	128,96
		18624		5,007	19,527	19,537	24,536	24,541	24,285	24,281	24,288	24,291	24,318	24,349	24,476	24,25	24,317			24,248	19,576	19,542	19,543
		18660	794,84																										800,99	794,65
		18720	795,08	5,029	19,53	19,538	24,561	24,565	24,285	24,286	24,328	24,326	24,347	24,336	24,519	24,364	24,349					19,54	19,543						800,99	794,65
		18780	794,95																										800,99	794,65
		18816		5,065	19,525	19,529	24,591	24,592	24,294	24,309	24,327	24,371	24,391	24,347	24,549	24,486	24,384			24,311	19,573	19,54	19,546
		18840	795,45																										800,99	794,65
		18900	795,63															7,63											800,57	794,65
		18912		5,130	19,528	19,536	24,661	24,663	24,389	24,356	24,357	24,429	24,389	24,397	24,591	24,537	24,431					19,539	19,543
		18960	794,27																										800,57	794,65
		19008		5,173	19,524	19,538	24,705	24,704	24,446	24,417	24,475	24,475	24,423	24,413	24,636	24,558	24,480			24,349	19,577	19,542	19,547
		19020	793,87																										800,57	794,65
		19080	794,94																										800,57	794,65
		19104		5,210	19,527	19,535	24,741	24,742	24,487	24,482	24,528	24,536	24,435	24,487	24,678	24,606	24,530					19,541	19,546
		19140	794,64																										800,57	794,65
		19200	794,46	5,261	19,527	19,535	24,786	24,799	24,526	24,506	24,562	24,541	24,469	24,529	24,723	24,664	24,565	7,62	0	24,465	19,577	19,544	19,552	-1,63	-1,67	-0,45	-0,18	-0,77	800,57	794,65	128,77
		19260	794,72																										800,57	794,65
		19296		5,299	19,527	19,535	24,827	24,833	24,531	24,541	24,578	24,615	24,563	24,516	24,767	24,706	24,602					19,544	19,55
		19320	794,62																										800,57	794,65
		19380	794,14																										800,57	794,65
		19392		5,335	19,526	19,533	24,863	24,866	24,636	24,58	24,595	24,596	24,58	24,552	24,806	24,73	24,634			24,492	19,579	19,544	19,55
		19440	793,68																										800,57	794,65
		19488		5,370	19,529	19,534	24,9	24,903	24,66	24,638	24,69	24,666	24,607	24,584	24,847	24,779	24,684					19,546	19,551
		19500	795,13															7,63											800,57	794,65
		19560	796,59																										800,57	794,65
		19584		5,407	19,526	19,538	24,934	24,944	24,7	24,699	24,701	24,689	24,691	24,666	24,885	24,813	24,731			24,614	19,58	19,544	19,549
		19620	795,4																										799,94	794,65
		19680	793,48	5,462	19,527	19,534	24,989	24,996	24,762	24,728	24,74	24,712	24,791	24,75	24,921	24,761	24,771					19,541	19,551						799,94	794,65
		19740	793,16																										799,94	794,65
		19776		5,484	19,526	19,535	25,007	25,021	24,781	24,753	24,758	24,75	24,786	24,856	24,961	24,758	24,800			24,741	19,575	19,543	19,547
		19800	793,84															7,63	0					-1,65	-1,69	-0,46	-0,19	-0,79	799,94	794,65	129,05
		19860	793,56																										800,47	794,65
		19872		5,521	19,527	19,537	25,05	25,056	24,799	24,783	24,803	24,805	24,878	24,877	25	24,827	24,847					19,537	19,55
		19920	793,34																										800,47	794,65
		19968		5,566	19,526	19,535	25,104	25,089	24,799	24,825	24,861	24,842	24,881	24,903	25,038	24,863	24,877			24,833	19,585	19,543	19,54
		19980	793,36																										801,05	794,65
		20040	793,54																										801,05	794,65
		20064		5,596	19,52	19,537	25,123	25,125	24,867	24,857	24,88	24,915	24,918	24,934	25,073	24,943	24,923					19,548	19,552
		20100	794,01															7,64											801,68	794,65
		20160	793,83	5,649	19,526	19,535	25,166	25,193	24,885	24,89	24,938	24,961	24,923	25,014	25,116	24,985	24,964			24,859	19,583	19,54	19,544						801,68	794,65
		20220	794,09																										801,68	794,65
		20256		5,694	19,527	19,532	25,23	25,217	24,922	24,901	24,959	25,008	24,961	25,027	25,156	25,056	24,999					19,542	19,542
		20280	795,95																										801,68	794,65
		20340	796,43																										801,68	794,65
		20352		5,733	19,526	19,543	25,273	25,261	24,944	24,947	25,046	25,03	24,984	25,076	25,196	25,123	25,043			24,951	19,582	19,538	19,541
		20400	795,7															7,63	0					-1,59	-1,65	-0,43	-0,14	-0,73	801,68	794,65	128,38
		20448		5,765	19,527	19,537	25,289	25,306	24,958	25,018	25,059	25,091	25,034	25,092	25,239	25,154	25,081					19,541	19,541
		20460	795,51																										800,83	794,65
		20520	795,36																										800,83	794,65
		20544		5,817	19,528	19,538	25,346	25,353	25,053	25,069	25,082	25,166	25,056	25,093	25,277	25,207	25,125			25,038	19,582	19,539	19,546
		20580	794,86																										800,36	794,65
		20640	793,87	5,867	19,527	19,538	25,399	25,401	25,132	25,17	25,176	25,186	25,074	25,097	25,331	25,254	25,177					19,542	19,547						800,36	794,65
		20700	794,28															7,64											800,36	794,65
		20736		5,907	19,526	19,537	25,431	25,446	25,185	25,208	25,189	25,202	25,101	25,131	25,372	25,309	25,212			25,093	19,58	19,545	19,545
		20760	793,95																										800,36	794,65
		20820	792,45																										800,83	794,65
		20832		5,947	19,528	19,536	25,472	25,486	25,212	25,266	25,22	25,256	25,132	25,16	25,408	25,339	25,249					19,543	19,547
		20880	793,57																										800,83	794,65
		20928		5,991	19,526	19,538	25,525	25,521	25,251	25,342	25,291	25,286	25,205	25,2	25,445	25,386	25,301			25,186	19,585	19,544	19,547
		20940	794,15																										801,62	794,65
		21000	793,51															7,64	0					-1,68	-1,71	-0,48	-0,22	-0,81	801,62	794,65	128,7
		21024		6,003	19,527	19,535	25,535	25,534	25,262	25,289	25,276	25,27	25,25	25,254	25,489	25,431	25,315					19,543	19,548
		21060	795,25																										801,62	794,65
		21120	795,23	6,053	19,527	19,538	25,58	25,592	25,341	25,31	25,33	25,31	25,269	25,299	25,524	25,412	25,349			25,241	19,585	19,544	19,547						801,62	794,65
		21180	795,38																										801,62	794,65
		21216		6,092	19,528	19,535	25,62	25,626	25,393	25,353	25,373	25,367	25,343	25,328	25,558	25,435	25,394					19,543	19,547
		21240	795,01																										801,62	794,65
		21300	795,23															7,64											801,62	794,65
		21312		6,135	19,53	19,536	25,666	25,669	25,404	25,436	25,453	25,413	25,384	25,396	25,605	25,521	25,451			25,292	19,585	19,544	19,547
		21360	795,85																										801,62	794,65
		21408		6,176	19,527	19,537	25,701	25,714	25,415	25,428	25,494	25,467	25,399	25,448	25,644	25,545	25,480					19,544	19,545
		21420	795,42																										801,05	794,65
		21480	795,89																										801,05	794,65
		21504		6,223	19,528	19,536	25,761	25,749	25,471	25,457	25,524	25,532	25,445	25,446	25,682	25,614	25,521			25,458	19,583	19,545	19,547
		21540	795,52																										800,63	794,65
		21600	794,95	6,248	19,527	19,538	25,78	25,782	25,494	25,519	25,543	25,576	25,544	25,492	25,723	25,653	25,568	7,64	0			19,542	19,547	-1,66	-1,71	-0,47	-0,22	-0,8	800,63	794,65	128,5
		21660	793,93																										800,63	794,65
		21696		6,287	19,528	19,538	25,828	25,813	25,606	25,534	25,564	25,591	25,537	25,541	25,759	25,691	25,603			25,505	19,582	19,541	19,544
		21720	794,17																										800,63	794,65
		21780	792,88																										801,2	794,65
		21792		6,337	19,526	19,536	25,866	25,869	25,587	25,565	25,608	25,626	25,6	25,582	25,801	25,735	25,638					19,54	19,545
		21840	794,27																										801,2	794,65
		21888		6,382	19,524	19,537	25,907	25,917	25,623	25,632	25,678	25,684	25,612	25,604	25,843	25,773	25,681			25,567	19,586	19,542	19,544
		21900	794,29															7,63											801,62	794,65
		21960	794,6																										801,62	794,65
		21984		6,420	19,527	19,536	25,946	25,958	25,718	25,686	25,721	25,715	25,646	25,644	25,88	25,811	25,728					19,541	19,543
		22020	795,2																										801,62	794,65
		22080	794,34	6,464	19,525	19,536	25,988	26,001	25,76	25,731	25,741	25,768	25,695	25,676	25,924	25,761	25,757			25,602	19,584	19,542	19,546						801,62	794,65
		22140	792,92																										801,62	794,65
		22176		6,494	19,531	19,536	26,01	26,045	25,769	25,767	25,805	25,786	25,708	25,79	26,235	25,866	25,841					19,54	19,544
		22200	794,01															7,64	0					-1,65	-1,7	-0,46	-0,2	-0,79	801,62	794,65	128,34
		22260	794,57																										802,04	794,65
		22272		6,518	19,521	19,533	26,041	26,049	25,784	25,783	25,822	25,832	25,748	25,768	26,209	25,945	25,861			25,735	19,585	19,542	19,543
		22320	794,92																										802,04	794,65
		22368		6,564	19,525	19,54	26,103	26,089	25,806	25,804	25,848	25,882	25,791	25,805	26,193	25,975	25,888					19,539	19,545
		22380	796,83																										802,04	794,65
		22440	795,9																										802,04	794,65
		22464		6,610	19,527	19,537	26,139	26,145	25,858	25,899	25,911	25,929	25,835	25,853	26,07	25,986	25,918			25,786	19,588	19,537	19,543
		22500	795,9															7,64											801,31	794,65
		22560	793,55	6,632	19,527	19,537	26,157	26,171	25,905	25,912	25,954	25,933	25,876	25,972	26,182	26,027	25,970					19,541	19,543						801,31	794,65
		22620	793,83																										801,31	794,65
		22656		6,679	19,526	19,536	26,208	26,213	25,95	25,945	25,991	25,966	25,895	26,018	26,151	26,077	25,999			25,824	19,585	19,542	19,545
		22680	793,85																										801,31	794,65
		22740	795,04																										801,31	794,65
		22752		6,716	19,527	19,537	26,243	26,253	26,014	26,091	26,006	26,017	25,937	25,981	26,187	26,149	26,048					19,54	19,546
		22800	794,65															7,64	0					-1,67	-1,73	-0,48	-0,23	-0,82	801,31	794,65	128,47
		22848		6,771	19,525	19,535	26,301	26,3	26,026	26,05	26,084	26,044	25,982	25,992	26,235	26,176	26,074			25,914	19,586	19,542	19,543
		22860	794,97																										801,31	794,65
		22920	794,99																										801,31	794,65
		22944		6,792	19,531	19,536	26,322	26,329	26,048	26,077	26,107	26,096	26,052	26,057	26,271	26,219	26,116					19,543	19,545
		22980	794,35																										801,31	794,65
		23040	794,83	6,823	19,528	19,536	26,346	26,364	26,119	26,097	26,105	26,099	26,135	26,079	26,299	26,229	26,145			26,015	19,577	19,541	19,547						801,31	794,65
		23100	794,65															7,64											801,31	794,65
		23136		6,864	19,525	19,536	26,394	26,396	26,145	26,169	26,165	26,191	26,163	26,143	26,337	26,265	26,197					19,545	19,545
		23160	793,57																										801,31	794,65
		23220	794,76																										801,31	794,65
		23232		6,918	19,526	19,536	26,447	26,45	26,186	26,164	26,208	26,197	26,264	26,18	26,381	26,265	26,231			26,132	19,587	19,545	19,551
		23280	794,66																										801,31	794,65
		23328		6,927	19,526	19,536	26,461	26,456	26,193	26,2	26,226	26,227	26,251	26,269	26,411	26,24	26,252					19,545	19,548
		23340	793,04																										801,31	794,65
		23400	794,06															7,64	0					-1,67	-1,67	-0,45	-0,18	-0,76	801,31	794,65	128,8
		23424		6,982	19,527	19,536	26,512	26,514	26,216	26,23	26,257	26,306	26,261	26,317	26,446	26,274	26,288			26,237	19,589	19,545	19,547
		23460	794,26																										801,78	794,65
		23520	795,63	7,010	19,528	19,538	26,543	26,543	26,238	26,28	26,301	26,306	26,338	26,335	26,484	26,345	26,328					19,545	19,547						801,78	794,65
		23580	795,44																										801,78	794,65
		23616		7,053	19,527	19,537	26,58	26,59	26,275	26,303	26,338	26,356	26,383	26,437	26,517	26,428	26,380			26,315	19,592	19,544	19,547
		23640	794,58																										801,78	794,65
		23700	795,13															7,66											801,78	794,65
		23712		7,086	19,527	19,538	26,611	26,627	26,301	26,343	26,369	26,422	26,374	26,487	26,555	26,419	26,409					19,543	19,548
		23760	795,04																										801,78	794,65
		23808		7,132	19,529	19,539	26,666	26,665	26,363	26,382	26,421	26,47	26,428	26,466	26,594	26,419	26,443			26,392	19,592	19,542	19,547
		23820	795,7																										801,78	794,65
		23880	794,94																										801,78	794,65
		23904		7,161	19,532	19,545	26,705	26,695	26,397	26,408	26,475	26,481	26,464	26,491	26,634	26,464	26,477					19,547	19,54
		23940	795,47																										801,31	794,65
		24000	796,07	7,204	19,527	19,542	26,734	26,743	26,425	26,43	26,503	26,524	26,51	26,583	26,668	26,516	26,520	7,65	0	26,464	19,591	19,543	19,546	-1,64	-1,67	-0,46	-0,19	-0,77	801,31	794,65	128,85
		24060	795,74																										800,63	794,65
		24096		7,238	19,527	19,542	26,773	26,771	26,446	26,473	26,518	26,587	26,533	26,608	26,712	26,625	26,563					19,542	19,556
		24120	795,22																										800,63	794,65
		24180	794,99																										800,1	794,65
		24192		7,278	19,526	19,538	26,808	26,812	26,479	26,511	26,594	26,583	26,57	26,638	26,741	26,647	26,595			26,542	19,589	19,544	19,545
		24240	794,78																										800,1	794,65
		24288		7,324	19,528	19,538	26,855	26,859	26,515	26,545	26,624	26,662	26,597	26,642	26,783	26,71	26,635					19,544	19,547
		24300	794,18															7,65											800,1	794,65
		24360	793,45																										800,1	794,65
		24384		7,368	19,528	19,537	26,9	26,901	26,583	26,608	26,693	26,655	26,613	26,679	26,823	26,759	26,677			26,621	19,591	19,543	19,55
		24420	792,92																										800,52	794,65
		24480	793,24	7,403	19,531	19,538	26,932	26,943	26,61	26,697	26,735	26,725	26,635	26,695	26,864	26,802	26,720					19,544	19,548						800,52	794,65
		24540	794,16																										801,2	794,65
		24576		7,443	19,529	19,54	26,973	26,982	26,675	26,716	26,729	26,78	26,658	26,716	26,901	26,848	26,753			26,637	19,591	19,543	19,546
		24600	794,46															7,65	0					-1,62	-1,66	-0,44	-0,17	-0,75	801,2	794,65	129,18
		24660	795,22																										801,2	794,65
		24672		7,482	19,53	19,538	27,017	27,014	26,774	26,782	26,809	26,77	26,72	26,741	26,944	26,893	26,804					19,545	19,547
		24720	795,66																										801,2	794,65
		24768		7,513	19,531	19,536	27,042	27,05	26,762	26,781	26,801	26,835	26,783	26,781	26,994	26,868	26,826			26,72	19,595	19,543	19,548
		24780	795,87																										800,68	794,65
		24840	794,87																										800,68	794,65
		24864		7,558	19,528	19,539	27,085	27,098	26,836	26,797	26,842	26,874	26,839	26,785	27,02	26,92	26,864					19,544	19,546
		24900	794,91															7,65											800,21	794,65
		24960	794,88	7,588	19,53	19,539	27,119	27,126	26,866	26,872	26,879	26,902	26,859	26,852	27,062	26,99	26,910			26,79	19,592	19,545	19,548						800,21	794,65
		25020	794,11																										800,21	794,65
		25056		7,628	19,53	19,538	27,151	27,172	26,888	26,881	26,925	26,925	26,864	26,89	27,092	27,033	26,937					19,546	19,55
		25080	793,64																										800,21	794,65
		25140	793,41																										800,73	794,65
		25152		7,667	19,528	19,54	27,195	27,206	26,938	26,984	26,989	26,99	26,976	26,919	27,133	27,032	26,995			26,895	19,594	19,546	19,549
		25200	793,72															7,65	0					-1,61	-1,65	-0,43	-0,16	-0,74	800,73	794,65	129,22
		25248		7,692	19,529	19,541	27,222	27,231	27,003	26,966	26,993	26,992	26,971	26,967	27,165	27,079	27,017					19,543	19,549
		25260	794,87																										801,2	794,65
		25320	794,22																										801,2	794,65
		25344		7,752	19,531	19,533	27,282	27,286	27,006	27,036	27,043	27,04	26,987	27,089	27,202	27,066	27,059			26,937	19,594	19,544	19,549
		25380	793,43																										801,2	794,65
		25440	794,48	7,774	19,529	19,539	27,309	27,308	27,028	27,057	27,095	27,098	27,014	27,113	27,238	27,067	27,089					19,545	19,547						801,2	794,65
		25500	795,4															7,65											801,2	794,65
		25536		7,811	19,529	19,54	27,336	27,356	27,061	27,07	27,113	27,123	27,044	27,198	27,279	27,149	27,130			26,995	19,596	19,544	19,546
		25560	794,06																										801,2	794,65
		25620	794,39																										801,2	794,65
		25632		7,844	19,529	19,539	27,374	27,383	27,081	27,101	27,142	27,152	27,073	27,233	27,316	27,184	27,160					19,544	19,546
		25680	793,95																										801,2	794,65
		25728		7,878	19,529	19,538	27,411	27,413	27,109	27,15	27,165	27,204	27,173	27,257	27,343	27,213	27,202			27,166	19,596	19,543	19,549
		25740	794,11																										801,2	794,65
		25800	795,2															7,66	0					-1,67	-1,72	-0,47	-0,22	-0,81	801,2	794,65	129
		25824		7,912	19,53	19,538	27,446	27,447	27,131	27,156	27,205	27,216	27,207	27,274	27,377	27,219	27,223					19,541	19,549
		25860	795,38																										801,2	794,65
		25920	793,13	7,944	19,528	19,539	27,473	27,482	27,179	27,167	27,234	27,273	27,274	27,308	27,412	27,278	27,266			27,208	19,6	19,542	19,546						801,2	794,65
		25980	793,27																										801,2	794,65
		26016		7,986	19,527	19,538	27,515	27,522	27,232	27,257	27,286	27,325	27,298	27,322	27,447	27,297	27,308					19,542	19,545
		26040	793,51																										801,2	794,65
		26100	794,2															7,66											801,68	794,65
		26112		8,016	19,53	19,539	27,542	27,559	27,299	27,253	27,303	27,344	27,351	27,38	27,49	27,349	27,346			27,279	19,598	19,543	19,547
		26160	794,02																										801,68	794,65
		26208		8,058	19,528	19,539	27,59	27,592	27,323	27,285	27,349	27,381	27,365	27,372	27,523	27,403	27,375					19,542	19,543
		26220	794,12																										801,68	794,65
		26280	793,97																										801,68	794,65
		26304		8,095	19,528	19,538	27,626	27,629	27,337	27,329	27,376	27,433	27,423	27,475	27,559	27,407	27,417			27,36	19,599	19,542	19,543
		26340	795,04																										801,68	794,65
		26400	795,53	8,137	19,53	19,534	27,666	27,672	27,361	27,374	27,435	27,462	27,433	27,495	27,594	27,416	27,446	7,66	0			19,541	19,546	-1,67	-1,73	-0,48	-0,22	-0,82	801,68	794,65	129,19
		26460	795,13																										801,68	794,65
		26496		8,171	19,53	19,539	27,706	27,706	27,391	27,41	27,488	27,502	27,509	27,554	27,629	27,454	27,492			27,455	19,596	19,543	19,545
		26520	794,89																										801,68	794,65
		26580	794,75																										801,68	794,65
		26592		8,199	19,528	19,54	27,726	27,74	27,455	27,452	27,488	27,535	27,528	27,591	27,667	27,503	27,527					19,541	19,545
		26640	794,98																										801,68	794,65
		26688		8,229	19,528	19,54	27,763	27,763	27,455	27,477	27,513	27,561	27,565	27,603	27,702	27,552	27,553			27,545	19,595	19,542	19,546
		26700	794,94															7,66											801,68	794,65
		26760	794,78																										801,68	794,65
		26784		8,280	19,528	19,538	27,812	27,815	27,503	27,524	27,541	27,588	27,584	27,64	27,736	27,664	27,597					19,541	19,547
		26820	793,97																										801,68	794,65
		26880	795,23	8,321	19,528	19,539	27,854	27,855	27,557	27,587	27,609	27,666	27,647	27,616	27,775	27,703	27,645			27,572	19,598	19,541	19,546						801,68	794,65
		26940	795,12																										801,68	794,65
		26976		8,364	19,528	19,539	27,899	27,897	27,599	27,622	27,651	27,719	27,642	27,619	27,824	27,732	27,676					19,543	19,548
		27000	795,88															7,66	0					-1,65	-1,7	-0,46	-0,21	-0,79	801,68	794,65	129,38
		27060	794,14																										801,68	794,65
		27072		8,399	19,528	19,539	27,933	27,933	27,664	27,68	27,717	27,741	27,64	27,649	27,852	27,778	27,715			27,61	19,6	19,542	19,545
		27120	794,65																										801,68	794,65
		27168		8,440	19,529	19,535	27,967	27,977	27,723	27,751	27,724	27,776	27,692	27,682	27,895	27,831	27,759					19,542	19,548
		27180	794,23																										801,68	794,65
		27240	795,32																										801,68	794,65
		27264		8,472	19,527	19,537	28,003	28,005	27,743	27,755	27,766	27,766	27,754	27,765	27,931	27,876	27,794			27,654	19,598	19,541	19,545
		27300	795,57															7,66											801,68	794,65
		27360	794,45	8,489	19,527	19,538	28,016	28,028	27,78	27,78	27,774	27,797	27,761	27,753	27,961	27,905	27,814					19,546	19,546						801,68	794,65
		27420	795,06																										801,68	794,65
		27456		8,532	19,526	19,536	28,055	28,07	27,845	27,805	27,822	27,832	27,8	27,827	27,995	27,944	27,859			27,738	19,602	19,543	19,546
		27480	794,69																										801,68	794,65
		27540	794,73																										801,68	794,65
		27552		8,582	19,526	19,538	28,111	28,118	27,853	27,865	27,912	27,886	27,828	27,85	28,216	27,949	27,920					19,543	19,548
		27600	794,99															7,66	0					-1,62	-1,66	-0,44	-0,17	-0,75	801,68	794,65	129,29
		27648		8,600	19,529	19,537	28,135	28,13	27,864	27,879	27,915	27,918	27,869	27,947	28,084	27,96	27,930			27,823	19,598	19,543	19,549
		27660	795,19																										801,68	794,65
		27720	794,54																										801,68	794,65
		27744		8,633	19,527	19,535	28,17	28,158	27,921	27,921	27,924	27,901	27,876	28,174	28,099	27,96	27,972					19,546	19,549
		27780	794,57																										801,68	794,65
		27840	795,15	8,675	19,528	19,537	28,204	28,21	27,979	27,978	27,933	27,978	27,914	28,014	28,131	28,014	27,993			27,941	19,612	19,54	19,55						801,68	794,65
		27900	795,81															7,66											801,68	794,65
		27936		8,714	19,526	19,531	28,242	28,242	27,979	28,113	28,039	28,009	27,962	28,069	28,176	28,048	28,049					19,547	19,545
		27960	795,22																										801,68	794,65
		28020	795,06																										801,68	794,65
		28032		8,746	19,529	19,538	28,283	28,277	27,993	28,029	28,064	28,085	28,047	28,106	28,227	28,156	28,088			27,968	19,602	19,545	19,551
		28080	795,1																										801,68	794,65
		28128		8,769	19,531	19,535	28,299	28,306	28,011	28,022	28,074	28,102	28,081	28,076	28,25	28,178	28,099					19,546	19,554
		28140	794,95																										801,68	794,65
		28200	795,41															7,67	0					-1,66	-1,7	-0,47	-0,2	-0,79	801,68	794,65	129,23
		28224		8,803	19,525	19,538	28,335	28,334	28,031	28,061	28,125	28,121	28,095	28,146	28,278	28,201	28,132			28,136	19,601	19,548	19,55
		28260	794,01																										801,68	794,65
		28320	794,22	8,856	19,527	19,536	28,389	28,385	28,09	28,105	28,193	28,195	28,121	28,162	28,304	28,257	28,178					19,549	19,552						801,68	794,65
		28380	795,06																										801,68	794,65
		28416		8,894	19,527	19,537	28,423	28,429	28,155	28,15	28,214	28,215	28,129	28,161	28,35	28,281	28,207			28,08	19,602	19,548	19,547
		28440	795,92																										801,68	794,65
		28500	795,55															7,67											801,1	794,65
		28512		8,925	19,529	19,537	28,456	28,461	28,228	28,272	28,245	28,243	28,194	28,202	28,389	28,337	28,264					19,546	19,547
		28560	795,43																										801,1	794,65
		28608		8,963	19,531	19,535	28,491	28,502	28,231	28,258	28,273	28,274	28,21	28,221	28,421	28,362	28,281			28,19	19,608	19,541	19,549
		28620	794,62																										801,1	794,65
		28680	794,63																										801,1	794,65
		28704		8,988	19,53	19,535	28,515	28,526	28,281	28,283	28,277	28,316	28,262	28,247	28,451	28,368	28,311					19,536	19,539
		28740	794,26																										801,1	794,65
		28800	794,03	9,030	19,527	19,536	28,562	28,562	28,339	28,309	28,316	28,335	28,277	28,35	28,487	28,407	28,353	7,67	0	28,211	19,601	19,545	19,546	-1,6	-1,65	-0,43	-0,16	-0,74	801,1	794,65	129,04
		28860	793,94																										801,1	794,65
		28896		9,067	19,524	19,535	28,596	28,598	28,357	28,365	28,365	28,367	28,309	28,422	28,526	28,405	28,390					19,542	19,545
		28920	793,7																										801,1	794,65
		28980	794,14																										801,52	794,65
		28992		9,104	19,527	19,538	28,629	28,644	28,363	28,37	28,41	28,404	28,355	28,428	28,56	28,478	28,421			28,276	19,604	19,539	19,547
		29040	794,96																										801,52	794,65
		29088		9,127	19,529	19,539	28,662	28,66	28,372	28,391	28,43	28,439	28,392	28,441	28,588	28,531	28,448					19,544	19,548
		29100	794,56															7,67											801,52	794,65
		29160	795,06																										801,52	794,65
		29184		9,157	19,535	19,548	28,698	28,699	28,4	28,41	28,483	28,491	28,433	28,459	28,623	28,542	28,480			28,359	19,6	19,543	19,553
		29220	795,06																										801,52	794,65
		29280	794,73	9,196	19,531	19,537	28,734	28,726	28,465	28,463	28,538	28,539	28,475	28,478	28,657	28,579	28,524					19,543	19,548						801,52	794,65
		29340	795,44																										801,52	794,65
		29376		9,239	19,53	19,54	28,776	28,772	28,494	28,521	28,574	28,541	28,48	28,502	28,69	28,618	28,552			28,422	19,597	19,543	19,55
		29400	796,02															7,66	0					-1,66	-1,7	-0,46	-0,2	-0,8	801,52	794,65	129,32
		29460	794,93																										800,94	794,65
		29472		9,276	19,529	19,537	28,809	28,809	28,52	28,559	28,614	28,581	28,522	28,52	28,731	28,678	28,591					19,545	19,548
		29520	794,28																										800,94	794,65
		29568		9,309	19,528	19,539	28,849	28,836	28,564	28,575	28,626	28,638	28,598	28,567	28,766	28,714	28,631			28,519	19,6	19,546	19,547
		29580	794,41																										800,94	794,65
		29640	794,34																										800,94	794,65
		29664		9,332	19,529	19,539	28,86	28,872	28,641	28,611	28,63	28,631	28,627	28,591	28,798	28,698	28,653					19,543	19,547
		29700	795,41															7,67											800,94	794,65
		29760	794,96	9,387	19,528	19,538	28,918	28,923	28,666	28,673	28,705	28,674	28,7	28,773	28,83	28,687	28,713			28,627	19,6	19,539	19,548						800,94	794,65
		29820	795,27																										800,94	794,65
		29856		9,394	19,529	19,537	28,926	28,928	28,706	28,701	28,704	28,695	28,7	28,762	28,865	28,767	28,738					19,544	19,545
		29880	795,57																										800,94	794,65
		29940	794,76																										800,94	794,65
		29952		9,434	19,528	19,54	28,966	28,969	28,725	28,726	28,74	28,758	28,783	28,789	28,9	28,759	28,772			28,71	19,606	19,547	19,544
		30000	794															7,67	0					-1,63	-1,67	-0,45	-0,17	-0,76	800,94	794,65	129,71
		30048		9,477	19,528	19,535	29,012	29,006	28,723	28,731	28,767	28,802	28,802	28,796	28,935	28,818	28,797					19,539	19,547
		30060	795,07																										800,94	794,65
		30120	793,32																										800,94	794,65
		30144		9,496	19,533	19,538	29,031	29,032	28,769	28,76	28,785	28,838	28,817	28,804	28,961	28,87	28,826			28,736	19,609	19,542	19,546
		30180	794,79																										800,94	794,65
		30240	794	9,549	19,531	19,543	29,085	29,086	28,838	28,857	28,824	28,911	28,839	28,805	29,004	28,934	28,876					19,543	19,547						800,94	794,65
		30300	794,08															7,67											800,94	794,65
		30336		9,582	19,532	19,541	29,118	29,119	28,873	28,865	28,892	28,924	28,847	28,829	29,036	28,993	28,907			28,783	19,611	19,547	19,551
		30360	794,08																										800,94	794,65
		30420	794,68																										800,94	794,65
		30432		9,616	19,529	19,537	29,141	29,157	28,887	28,884	28,943	28,922	28,9	28,891	29,066	29,016	28,939					19,542	19,55
		30480	794,85																										800,94	794,65
		30528		9,647	19,528	19,536	29,178	29,179	28,937	29,031	28,993	28,99	28,886	28,893	29,109	29,048	28,986			28,822	19,607	19,544	19,55
		30540	793,27																										800,94	794,65
		30600	793,4															7,67	0					-1,62	-1,67	-0,45	-0,17	-0,76	800,94	794,65	129,75
		30624		9,691	19,527	19,537	29,228	29,218	28,992	29,022	28,986	29,018	28,935	28,928	29,142	29,07	29,012					19,545	19,549
		30660	794,32																										801,57	794,65
		30720	793,83	9,722	19,53	19,535	29,249	29,261	29,009	29,013	29,056	29,018	28,974	28,946	29,182	29,117	29,039			28,877	19,602	19,547	19,551						801,57	794,65
		30780	794,74																										801,57	794,65
		30816		9,753	19,527	19,538	29,28	29,291	29,052	29,055	29,068	29,044	29,004	28,986	29,205	29,12	29,067					19,545	19,551
		30840	794,56																										801,57	794,65
		30900	794,63															7,67											801,57	794,65
		30912		9,791	19,529	19,538	29,316	29,332	29,088	29,09	29,103	29,1	29,047	29,142	29,246	29,143	29,120			28,919	19,608	19,548	19,552
		30960	793,49																										801,57	794,65
		31008		9,813	19,528	19,535	29,346	29,343	29,1	29,124	29,126	29,135	29,063	29,191	29,277	29,159	29,147					19,543	19,546
		31020	793,56																										801,57	794,65
		31080	793,19																										801,57	794,65
		31104		9,844	19,53	19,537	29,382	29,373	29,115	29,134	29,176	29,153	29,091	29,198	29,307	29,167	29,168			28,992	19,607	19,542	19,547
		31140	792,58																										802,31	794,65
		31200	793,37	9,883	19,527	19,539	29,414	29,417	29,129	29,157	29,2	29,204	29,138	29,214	29,349	29,205	29,200	7,68	0			19,544	19,544	-1,65	-1,69	-0,46	-0,19	-0,78	802,31	794,65	127,88
		31260	794,11																										803,04	794,65
		31296		9,915	19,531	19,535	29,448	29,447	29,173	29,194	29,274	29,239	29,179	29,288	29,372	29,23	29,244			29,136	19,609	19,544	19,548
		31320	794,6																										803,04	794,65
		31380	794,65																										803,04	794,65
		31392		9,946	19,528	19,54	29,481	29,479	29,215	29,266	29,272	29,288	29,272	29,248	29,405	29,295	29,283					19,545	19,547
		31440	795,14																										803,04	794,65
		31488		9,982	19,528	19,537	29,517	29,511	29,228	29,239	29,272	29,314	29,261	29,327	29,443	29,319	29,300			29,235	19,607	19,543	19,546
		31500	795,39															7,67											803,04	794,65
		31560	795,03																										803,04	794,65
		31584		10,003	19,529	19,54	29,531	29,544	29,25	29,262	29,273	29,349	29,276	29,351	29,474	29,407	29,330					19,545	19,547
		31620	795,88																										803,04	794,65
		31680	796,5	10,049	19,524	19,528	29,573	29,577	29,3	29,315	29,374	29,376	29,345	29,351	29,503	29,438	29,375			29,247	19,611	19,547	19,548						803,04	794,65
		31740	796,67																										802,2	794,65
		31776		10,088	19,526	19,532	29,613	29,621	29,319	29,341	29,397	29,415	29,396	29,373	29,539	29,471	29,406					19,537	19,542
		31800	795,48															7,68	0					-1,63	-1,66	-0,45	-0,17	-0,76	802,2	794,65	127,32
		31860	795,15																										801,62	794,65
		31872		10,115	19,528	19,537	29,646	29,649	29,402	29,425	29,431	29,455	29,404	29,412	29,564	29,513	29,451			29,343	19,61	19,543	19,545
		31920	795,06																										801,62	794,65
		31968		10,154	19,529	19,533	29,688	29,681	29,429	29,418	29,429	29,502	29,41	29,439	29,606	29,528	29,470					19,546	19,538
		31980	795,11																										801,62	794,65
		32040	795,07																										801,62	794,65
		32064		10,195	19,526	19,538	29,733	29,721	29,479	29,536	29,487	29,517	29,424	29,475	29,641	29,554	29,514			29,339	19,606	19,544	19,546
		32100	795,32															7,68											801,62	794,65
		32160	795,06	10,214	19,53	19,54	29,747	29,752	29,505	29,512	29,527	29,536	29,475	29,524	29,668	29,622	29,546					19,541	19,548						801,62	794,65
		32220	794,63																										801,62	794,65
		32256		10,248	19,529	19,538	29,78	29,784	29,518	29,528	29,589	29,566	29,51	29,533	29,704	29,659	29,576			29,397	19,605	19,546	19,547
		32280	793,11																										801,62	794,65
		32340	793,65																										802,09	794,65
		32352		10,278	19,526	19,539	29,806	29,815	29,532	29,562	29,605	29,593	29,536	29,554	29,742	29,683	29,601					19,543	19,548
		32400	793,16															7,68	0					-1,66	-1,71	-0,47	-0,22	-0,8	802,09	794,65	127,53
		32448		10,323	19,527	19,537	29,851	29,859	29,604	29,629	29,656	29,623	29,591	29,594	29,776	29,716	29,649			29,495	19,602	19,543	19,548
		32460	794,36																										802,62	794,65
		32520	794,99																										802,62	794,65
		32544		10,353	19,529	19,539	29,888	29,885	29,643	29,666	29,685	29,662	29,637	29,617	29,807	29,747	29,683					19,545	19,551
		32580	795,9																										802,62	794,65
		32640	794,09	10,399	19,527	19,539	29,932	29,932	29,706	29,692	29,706	29,701	29,694	29,628	29,84	29,749	29,715			29,532	19,601	19,546	19,549						802,62	794,65
		32700	795,4															7,68											802,62	794,65
		32736		10,411	19,53	19,539	29,946	29,945	29,744	29,726	29,715	29,705	29,688	29,815	29,874	29,713	29,747					19,545	19,548
		32760	795,29																										802,62	794,65
		32820	795,44																										802,62	794,65
		32832		10,445	19,53	19,539	29,977	29,982	29,773	29,733	29,735	29,732	29,73	29,795	29,901	29,771	29,771			29,592	19,605	19,546	19,549
		32880	795,47																										802,62	794,65
		32928		10,468	19,529	19,536	30,007	29,994	29,768	29,751	29,766	29,777	29,778	29,793	29,93	29,866	29,804					19,546	19,549
		32940	794,89																										802,62	794,65
		33000	794,43															7,68	0					-1,63	-1,66	-0,44	-0,17	-0,75	802,62	794,65	127,55
		33024		10,502	19,528	19,538	30,033	30,038	29,774	29,763	29,787	29,841	29,797	29,822	29,956	29,874	29,827			29,727	19,608	19,544	19,551
		33060	794,67																										802,62	794,65
		33120	794,89	10,542	19,529	19,538	30,067	30,083	29,796	29,841	29,868	29,906	29,829	29,819	29,992	29,927	29,872					19,545	19,55						802,62	794,65
		33180	794,89																										802,62	794,65
		33216		10,579	19,53	19,539	30,11	30,118	29,893	29,891	29,905	29,935	29,843	29,856	30,029	29,961	29,914			29,77	19,612	19,547	19,551
		33240	795,3																										802,62	794,65
		33300	795,59															7,69											802,62	794,65
		33312		10,618	19,53	19,54	30,151	30,154	29,916	29,914	29,949	29,946	29,893	29,866	30,069	29,989	29,943					19,547	19,547
		33360	794,22																										802,62	794,65
		33408		10,633	19,531	19,538	30,172	30,163	29,935	29,928	29,948	29,956	29,898	30,012	30,212	29,978	29,983			29,814	19,613	19,546	19,549
		33420	795,81																										802,62	794,65
		33480	795,97																										802,62	794,65
		33504		10,667	19,532	19,54	30,196	30,211	29,981	29,96	29,987	29,99	29,935	30,058	30,21	30,033	30,019					19,546	19,547
		33540	795,54																										802,04	794,65
		33600	794,95	10,693	19,532	19,539	30,228	30,229	29,986	29,981	30,025	30	29,964	30,159	30,152	30,03	30,037	7,68	0	29,904	19,611	19,545	19,549	-1,68	-1,73	-0,49	-0,23	-0,82	802,04	794,65	127,62
		33660	796,02																										802,04	794,65
		33696		10,729	19,532	19,541	30,266	30,265	30	30,002	30,054	30,09	30,052	30,095	30,223	30,171	30,086					19,546	19,549
		33720	795,01																										802,04	794,65
		33780	794,37																										802,04	794,65
		33792		10,750	19,532	19,54	30,287	30,286	30,025	30,021	30,083	30,093	30,056	30,08	30,238	30,109	30,088			29,985	19,61	19,545	19,548
		33840	795,34																										802,04	794,65
		33888		10,798	19,528	19,543	30,332	30,335	30,057	30,043	30,097	30,137	30,087	30,089	30,258	30,195	30,120					19,546	19,55
		33900	794,11															7,68											802,04	794,65
		33960	794,26																										802,04	794,65
		33984		10,822	19,529	19,538	30,357	30,355	30,123	30,114	30,132	30,131	30,114	30,162	30,288	30,225	30,161			30,043	19,611	19,545	19,548
		34020	794,36																										802,04	794,65
		34080	793,6	10,854	19,532	19,541	30,391	30,389	30,2	30,154	30,162	30,169	30,138	30,165	30,315	30,264	30,196					19,546	19,549						802,04	794,65
		34140	794,45																										802,04	794,65
		34176		10,896	19,531	19,54	30,431	30,431	30,203	30,203	30,217	30,212	30,168	30,185	30,344	30,267	30,225			30,099	19,623	19,545	19,55
		34200	793,89															7,68	0					-1,55	-1,6	-0,39	-0,09	-0,68	802,04	794,65	127,74
		34260	793,28																										802,04	794,65
		34272		10,921	19,531	19,541	30,46	30,453	30,207	30,201	30,227	30,257	30,237	30,221	30,377	30,306	30,254					19,545	19,549
		34320	793,55																										802,04	794,65
		34368		10,950	19,531	19,542	30,488	30,486	30,246	30,227	30,265	30,281	30,249	30,304	30,408	30,307	30,286			30,149	19,619	19,548	19,549
		34380	793,8																										802,67	794,65
		34440	794,31																										802,67	794,65
		34464		10,978	19,533	19,538	30,514	30,513	30,276	30,274	30,325	30,306	30,254	30,349	30,441	30,346	30,321					19,549	19,547
		34500	794,37															7,68											802,67	794,65
		34560	794,5	11,007	19,532	19,538	30,544	30,539	30,308	30,306	30,333	30,338	30,26	30,373	30,468	30,368	30,344			30,204	19,614	19,546	19,551						802,67	794,65
		34620	797,74																										802,67	794,65
		34656		11,049	19,532	19,533	30,577	30,587	30,313	30,321	30,366	30,362	30,31	30,365	30,504	30,423	30,371					19,545	19,548
		34680	796,41																										802,67	794,65
		34740	795,08																										801,78	794,65
		34752		11,068	19,53	19,542	30,606	30,603	30,32	30,337	30,401	30,404	30,331	30,401	30,532	30,48	30,401			30,306	19,618	19,545	19,548
		34800	794,29															7,68	0					-1,63	-1,67	-0,45	-0,18	-0,77	801,78	794,65	127,63
		34848		11,112	19,53	19,542	30,649	30,647	30,377	30,465	30,434	30,491	30,389	30,43	30,558	30,501	30,456					19,544	19,545
		34860	793,79																										801,78	794,65
		34920	794,52																										801,78	794,65
		34944		11,149	19,525	19,544	30,68	30,687	30,44	30,441	30,47	30,486	30,399	30,453	30,596	30,543	30,478			30,346	19,613	19,543	19,55
		34980	794,24																										801,78	794,65
		35040	793,83	11,182	19,532	19,542	30,714	30,723	30,506	30,547	30,514	30,502	30,431	30,457	30,627	30,583	30,521					19,544	19,549						801,78	794,65
		35100	794,64															7,68											801,78	794,65
		35136		11,204	19,531	19,543	30,74	30,742	30,501	30,584	30,527	30,55	30,471	30,488	30,663	30,614	30,550			30,419	19,619	19,547	19,548
		35160	794,6																										801,78	794,65
		35220	794,03																										801,78	794,65
		35232		11,233	19,533	19,542	30,769	30,772	30,548	30,523	30,549	30,528	30,494	30,515	30,691	30,651	30,562					19,546	19,55
		35280	793,17																										801,78	794,65
		35328		11,274	19,534	19,543	30,81	30,815	30,608	30,59	30,589	30,601	30,532	30,527	30,72	30,68	30,606			30,421	19,613	19,549	19,549
		35340	793,48																										802,36	794,65
		35400	794,06															7,68	0					-1,6	-1,64	-0,43	-0,14	-0,73	802,36	794,65	127,57
		35424		11,311	19,532	19,54	30,846	30,848	30,619	30,631	30,625	30,656	30,563	30,54	30,753	30,694	30,635					19,546	19,548
		35460	793,1																										802,78	794,65
		35520	794,46	11,327	19,532	19,54	30,862	30,864	30,654	30,65	30,658	30,641	30,622	30,575	30,789	30,751	30,668			30,508	19,617	19,545	19,547						802,78	794,65
		35580	796,53																										802,78	794,65
		35616		11,350	19,533	19,541	30,888	30,886	30,673	30,679	30,667	30,654	30,667	30,613	30,814	30,753	30,690					19,546	19,547
		35640	794,76																										802,78	794,65
		35700	794,59															7,68											802,78	794,65
		35712		11,385	19,532	19,542	30,921	30,923	30,705	30,716	30,698	30,69	30,695	30,653	30,843	30,787	30,723			30,568	19,613	19,545	19,546
		35760	795,05																										802,78	794,65
		35808		11,419	19,532	19,542	30,951	30,96	30,754	30,741	30,728	30,737	30,751	30,692	30,873	30,752	30,754					19,546	19,547
		35820	794,67																										802,78	794,65
		35880	796,08																										802,78	794,65
		35904		11,449	19,532	19,54	30,977	30,993	30,751	30,742	30,794	30,761	30,763	30,732	30,909	30,776	30,779			30,649	19,614	19,544	19,546
		35940	795,27																										802,78	794,65
		36000	794,06	11,479	19,53	19,542	31,015	31,016	30,767	30,774	30,818	30,798	30,771	30,767	30,933	30,875	30,813	7,68	0			19,543	19,543	-1,65	-1,7	-0,47	-0,21	-0,79	802,78	794,65	127,7
		36060	793,49																										802,78	794,65
		36096		11,508	19,532	19,542	31,047	31,042	30,79	30,791	30,842	30,83	30,791	30,808	30,964	30,916	30,842			30,72	19,614	19,544	19,546
		36120	792,76																										802,78	794,65
		36180	793,23																										803,36	794,65
		36192		11,545	19,53	19,542	31,076	31,085	30,826	30,839	30,885	30,905	30,812	30,829	30,986	30,938	30,878					19,545	19,546
		36240	793,81																										803,36	794,65
		36288		11,589	19,532	19,538	31,125	31,124	30,874	30,873	30,915	30,906	30,862	30,855	31,028	30,952	30,908			30,76	19,623	19,545	19,55
		36300	794,8															7,68											803,93	794,65
		36360	794,19																										803,93	794,65
		36384		11,605	19,531	19,541	31,14	31,143	30,889	30,887	30,914	30,916	30,888	30,872	31,063	31,014	30,930					19,545	19,55
		36420	795,17																										803,93	794,65
		36480	795,22	11,630	19,523	19,548	31,166	31,165	30,943	30,926	30,943	30,924	30,964	30,916	31,09	31,027	30,967			30,851	19,622	19,546	19,553						803,93	794,65
		36540	794,68																										803,93	794,65
		36576		11,661	19,537	19,546	31,2	31,206	30,958	30,946	31,004	30,988	31,011	30,947	31,117	31,065	31,004					19,549	19,558
		36600	794,96															7,68	0					-1,65	-1,69	-0,46	-0,19	-0,79	803,93	794,65	127,89
		36660	795,64																										803,93	794,65
		36672		11,694	19,531	19,543	31,23	31,232	30,978	30,99	31,038	31,036	31,014	30,99	31,151	31,06	31,032			30,884	19,612	19,545	19,549
		36720	795,51																										803,93	794,65
		36768		11,728	19,53	19,541	31,264	31,263	31,029	31,005	31,053	31,049	31,03	31,004	31,179	31,043	31,049					19,549	19,552
		36780	796,2																										803,51	794,65
		36840	795,36																										803,51	794,65
		36864		11,758	19,533	19,541	31,297	31,292	31,04	31,056	31,101	31,067	31,044	31,124	31,213	31,07	31,089			30,951	19,617	19,546	19,551
		36900	794,92															7,68											802,99	794,65
		36960	794,2	11,786	19,535	19,547	31,325	31,33	31,051	31,077	31,131	31,12	31,056	31,162	31,243	31,09	31,116					19,549	19,555						802,99	794,65
		37020	794,45																										802,99	794,65
		37056		11,808	19,534	19,542	31,34	31,351	31,071	31,107	31,135	31,124	31,103	31,179	31,267	31,167	31,144			31,023	19,622	19,545	19,549
		37080	794,35																										802,99	794,65
		37140	794,27																										802,99	794,65
		37152		11,843	19,531	19,539	31,37	31,386	31,095	31,126	31,133	31,181	31,139	31,197	31,301	31,228	31,175					19,545	19,548
		37200	794,43															7,69	0					-1,65	-1,7	-0,46	-0,2	-0,79	802,99	794,65	127,82
		37248		11,875	19,534	19,542	31,413	31,412	31,13	31,13	31,18	31,247	31,161	31,235	31,324	31,278	31,211			31,113	19,625	19,545	19,548
		37260	795,39																										802,99	794,65
		37320	795,64																										802,99	794,65
		37344		11,913	19,53	19,541	31,443	31,454	31,201	31,204	31,244	31,274	31,161	31,205	31,356	31,304	31,244					19,546	19,548
		37380	793,81																										802,99	794,65
		37440	794,16	11,944	19,529	19,54	31,478	31,48	31,282	31,352	31,281	31,296	31,197	31,276	31,386	31,345	31,302			31,141	19,624	19,544	19,548						802,99	794,65
		37500	794,28															7,69											802,99	794,65
		37536		11,970	19,539	19,539	31,515	31,503	31,312	31,291	31,301	31,298	31,212	31,316	31,42	31,376	31,316					19,545	19,552
		37560	794,37																										802,99	794,65
		37620	794,29																										802,99	794,65
		37632		12,000	19,532	19,544	31,541	31,535	31,325	31,316	31,316	31,333	31,27	31,305	31,454	31,386	31,338			31,172	19,627	19,544	19,548
		37680	794,69																										802,99	794,65
		37728		12,030	19,531	19,54	31,567	31,564	31,329	31,333	31,335	31,349	31,318	31,321	31,481	31,428	31,362					19,543	19,549
		37740	794,35																										802,99	794,65
		37800	794,57															7,69	0					-1,61	-1,64	-0,43	-0,14	-0,73	802,99	794,65	127,81
		37824		12,058	19,53	19,542	31,59	31,598	31,384	31,416	31,414	31,384	31,367	31,338	31,513	31,431	31,406			31,26	19,632	19,546	19,549
		37860	794,54																										802,99	794,65
		37920	795,32	12,076	19,533	19,54	31,615	31,611	31,367	31,383	31,409	31,394	31,401	31,37	31,539	31,486	31,419					19,543	19,549						802,99	794,65
		37980	793,62																										802,99	794,65
		38016		12,113	19,531	19,541	31,647	31,652	31,449	31,414	31,422	31,42	31,445	31,384	31,562	31,478	31,447			31,339	19,613	19,551	19,549
		38040	793,78																										802,99	794,65
		38100	795,48															7,69											802,99	794,65
		38112		12,153	19,531	19,541	31,686	31,693	31,505	31,436	31,429	31,489	31,456	31,401	31,604	31,538	31,482					19,541	19,547
		38160	794,62																										802,99	794,65
		38208		12,180	19,531	19,54	31,713	31,718	31,506	31,471	31,47	31,501	31,499	31,455	31,628	31,583	31,514			31,378	19,617	19,545	19,549
		38220	794,88																										802,99	794,65
		38280	794,98																										802,99	794,65
		38304		12,205	19,53	19,54	31,742	31,737	31,497	31,51	31,529	31,527	31,54	31,487	31,665	31,607	31,545					19,548	19,546
		38340	794,88																										802,99	794,65
		38400	795,12	12,231	19,533	19,538	31,769	31,763	31,529	31,547	31,542	31,574	31,552	31,52	31,691	31,648	31,575	7,69	0	31,447	19,627	19,546	19,547	-1,62	-1,65	-0,44	-0,17	-0,74	802,99	794,65	128,13
		38460	795,41																										802,99	794,65
		38496		12,268	19,527	19,537	31,798	31,802	31,561	31,577	31,595	31,592	31,562	31,551	31,717	31,657	31,602					19,546	19,554
		38520	795,68																										802,99	794,65
		38580	794,74																										802,99	794,65
		38592		12,306	19,524	19,535	31,834	31,838	31,623	31,593	31,625	31,648	31,59	31,573	31,743	31,692	31,636			31,498	19,628	19,549	19,554
		38640	794,42																										802,99	794,65
		38688		12,326	19,534	19,541	31,86	31,867	31,654	31,636	31,668	31,669	31,6	31,624	31,78	31,69	31,665					19,546	19,55
		38700	793,76															7,69											802,99	794,65
		38760	794,81																										802,99	794,65
		38784		12,357	19,531	19,541	31,892	31,894	31,675	31,707	31,694	31,712	31,61	31,679	31,809	31,756	31,705			31,516	19,618	19,547	19,55
		38820	795,01																										802,99	794,65
		38880	794,97	12,371	19,538	19,537	31,906	31,911	31,68	31,696	31,712	31,695	31,637	31,672	31,837	31,789	31,715					19,545	19,545						802,99	794,65
		38940	794,82																										802,99	794,65
		38976		12,417	19,531	19,54	31,953	31,951	31,712	31,746	31,736	31,767	31,7	31,701	31,856	31,823	31,755			31,63	19,624	19,547	19,551
		39000	793,88															7,68	0					-1,68	-1,72	-0,47	-0,22	-0,8	802,99	794,65	127,98
		39060	794,06																										802,99	794,65
		39072		12,435	19,53	19,534	31,967	31,966	31,728	31,714	31,771	31,75	31,735	31,733	31,892	31,813	31,767					19,543	19,549
		39120	794,12																										802,99	794,65
		39168		12,471	19,539	19,542	32,009	32,015	31,784	31,774	31,791	31,8	31,743	31,774	31,921	31,859	31,806			31,674	19,613	19,548	19,557
		39180	794,71																										802,99	794,65
		39240	794,23																										802,99	794,65
		39264		12,497	19,53	19,54	32,038	32,027	31,836	31,812	31,83	31,817	31,818	31,872	31,954	31,822	31,845					19,551	19,551
		39300	793,8															7,69											802,99	794,65
		39360	793,06	12,514	19,53	19,541	32,053	32,046	31,831	31,809	31,865	31,84	31,831	31,92	31,977	31,822	31,862			31,736	19,625	19,542	19,552						802,99	794,65
		39420	792,91																										803,62	794,65
		39456		12,557	19,523	19,54	32,085	32,092	31,841	31,84	31,869	31,892	31,86	31,935	32,004	31,858	31,887					19,545	19,546
		39480	793,64																										803,62	794,65
		39540	793,35																										804,14	794,65
		39552		12,578	19,537	19,542	32,116	32,119	31,862	31,867	31,886	31,918	31,924	31,983	32,033	31,898	31,921			31,82	19,624	19,548	19,544
		39600	793,63															7,68	0					-1,58	-1,63	-0,41	-0,12	-0,7	804,14	794,65	128,04
		39648		12,604	19,532	19,539	32,137	32,142	31,874	31,889	31,933	31,93	31,95	31,998	32,052	31,935	31,945					19,543	19,546
		39660	794,03																										804,56	794,65
		39720	797,6																										804,56	794,65
		39744		12,637	19,531	19,54	32,177	32,167	31,901	31,928	31,956	31,978	32,001	32,028	32,087	31,913	31,974			31,866	19,63	19,543	19,547
		39780	796,05																										803,99	794,65
		39840	795,4	12,657	19,529	19,541	32,193	32,191	31,923	31,954	31,985	31,986	32,02	32,012	32,231	31,989	32,013					19,546	19,543						803,99	794,65
		39900	795,52															7,69											803,57	794,65
		39936		12,687	19,531	19,542	32,225	32,222	31,958	31,987	31,998	32,044	32,025	32,069	32,229	32,037	32,043			31,928	19,63	19,544	19,548
		39960	795,75																										803,57	794,65
		40020	795,12																										803,57	794,65
		40032		12,717	19,531	19,541	32,249	32,258	31,999	32,062	32,043	32,076	32,04	32,109	32,231	32,111	32,084					19,544	19,548
		40080	796,48																										803,09	794,65
		40128		12,763	19,531	19,542	32,298	32,301	32,068	32,107	32,101	32,121	32,038	32,1	32,239	32,147	32,115			31,969	19,633	19,542	19,545
		40140	794,14																										803,09	794,65
		40200	793,48															7,69	0					-1,63	-1,68	-0,45	-0,19	-0,77	803,09	794,65	127,95
		40224		12,788	19,531	19,541	32,32	32,328	32,119	32,127	32,107	32,139	32,041	32,172	32,255	32,198	32,145					19,547	19,548
		40260	794,43																										803,09	794,65
		40320	793,34	12,807	19,53	19,541	32,343	32,343	32,153	32,201	32,148	32,164	32,077	32,153	32,27	32,218	32,173			32,012	19,619	19,546	19,55						803,09	794,65
		40380	794,06																										803,09	794,65
		40416		12,835	19,532	19,54	32,372	32,37	32,161	32,16	32,149	32,171	32,094	32,184	32,297	32,246	32,183					19,549	19,549
		40440	793,15																										803,09	794,65
		40500	794,03															7,70											803,57	794,65
		40512		12,868	19,536	19,537	32,403	32,406	32,188	32,187	32,209	32,186	32,139	32,161	32,321	32,268	32,207			32,057	19,628	19,55	19,548
		40560	795,23																										803,57	794,65
		40608		12,898	19,532	19,539	32,432	32,435	32,203	32,258	32,241	32,227	32,164	32,206	32,343	32,301	32,243					19,55	19,552
		40620	795,85																										803,57	794,65
		40680	795,4																										803,57	794,65
		40704		12,932	19,531	19,54	32,464	32,47	32,24	32,247	32,245	32,271	32,209	32,212	32,374	32,335	32,267			32,118	19,619	19,549	19,554
		40740	794,64																										803,57	794,65
		40800	795,11	12,960	19,531	19,541	32,488	32,505	32,279	32,324	32,315	32,283	32,232	32,24	32,408	32,352	32,304	7,69	0			19,551	19,552	-1,64	-1,68	-0,46	-0,19	-0,77	803,57	794,65	127,74
		40860	793,34																										803,57	794,65
		40896		12,972	19,532	19,542	32,51	32,507	32,307	32,301	32,309	32,294	32,263	32,27	32,437	32,305	32,311			32,176	19,618	19,55	19,55
		40920	793,3																										803,57	794,65
		40980	794,41																										804,09	794,65
		40992		13,014	19,531	19,542	32,55	32,552	32,343	32,338	32,361	32,35	32,322	32,336	32,462	32,356	32,358					19,549	19,551
		41040	795,18																										804,09	794,65
		41088		13,025	19,533	19,544	32,561	32,566	32,353	32,352	32,378	32,361	32,335	32,376	32,49	32,361	32,376			32,224	19,624	19,549	19,552
		41100	795,35															7,69											804,09	794,65
		41160	795,57																										804,09	794,65
		41184		13,057	19,535	19,54	32,593	32,597	32,353	32,348	32,393	32,374	32,372	32,423	32,515	32,419	32,400					19,546	19,552
		41220	795,37																										803,62	794,65
		41280	795,01	13,084	19,534	19,541	32,617	32,626	32,387	32,362	32,433	32,422	32,397	32,436	32,543	32,423	32,425			32,331	19,631	19,547	19,55						803,62	794,65
		41340	794,58																										803,62	794,65
		41376		13,101	19,534	19,546	32,647	32,636	32,396	32,4	32,43	32,455	32,462	32,492	32,56	32,417	32,451					19,545	19,549
		41400	794,27															7,69	0					-1,61	-1,64	-0,43	-0,15	-0,73	803,62	794,65	127,4
		41460	793,86																										803,62	794,65
		41472		13,132	19,531	19,543	32,662	32,675	32,41	32,413	32,437	32,49	32,485	32,494	32,59	32,502	32,478			32,371	19,634	19,551	19,549
		41520	794,66																										803,62	794,65
		41568		13,168	19,534	19,543	32,707	32,706	32,427	32,454	32,469	32,534	32,497	32,561	32,623	32,518	32,510					19,548	19,551
		41580	794,93																										803,62	794,65
		41640	794,92																										803,62	794,65
		41664		13,188	19,54	19,548	32,729	32,734	32,453	32,483	32,502	32,557	32,509	32,557	32,641	32,542	32,531			32,428	19,619	19,544	19,555
		41700	794,94															7,69											803,62	794,65
		41760	795,08	13,232	19,528	19,544	32,766	32,77	32,507	32,535	32,541	32,597	32,555	32,595	32,669	32,569	32,571					19,546	19,549						803,62	794,65
		41820	795																										803,62	794,65
		41856		13,249	19,531	19,543	32,785	32,787	32,531	32,532	32,566	32,617	32,591	32,589	32,698	32,619	32,593			32,526	19,626	19,544	19,548
		41880	794,85																										803,62	794,65
		41940	794,76																										803,62	794,65
		41952		13,279	19,533	19,542	32,815	32,817	32,553	32,554	32,605	32,639	32,615	32,666	32,726	32,634	32,624					19,546	19,548
		42000	795,29															7,70	0					-1,64	-1,68	-0,45	-0,18	-0,77	803,62	794,65	127,21
		42048		13,300	19,538	19,548	32,844	32,843	32,595	32,599	32,651	32,651	32,636	32,713	32,75	32,669	32,658			32,585	19,619	19,547	19,549
		42060	795,97																										803,62	794,65
		42120	795,91																										803,62	794,65
		42144		13,333	19,535	19,543	32,866	32,878	32,596	32,621	32,671	32,683	32,681	32,731	32,785	32,687	32,682					19,544	19,549
		42180	794,75																										803,09	794,65
		42240	794,45	13,359	19,537	19,543	32,904	32,894	32,631	32,65	32,688	32,716	32,708	32,749	32,808	32,692	32,705			32,672	19,622	19,547	19,554						803,09	794,65
		42300	794,93															7,70											803,09	794,65
		42336		13,393	19,53	19,535	32,921	32,931	32,666	32,686	32,708	32,74	32,737	32,766	32,833	32,728	32,733					19,539	19,551
		42360	795,47																										803,09	794,65
		42420	794,27																										803,09	794,65
		42432		13,408	19,531	19,542	32,943	32,947	32,693	32,711	32,727	32,776	32,736	32,744	32,863	32,786	32,754			32,689	19,629	19,546	19,549
		42480	794,35																										803,09	794,65
		42528		13,438	19,535	19,543	32,971	32,982	32,716	32,762	32,76	32,813	32,751	32,751	32,898	32,844	32,787					19,547	19,552
		42540	794,78																										803,09	794,65
		42600	794,63															7,69	0					-1,61	-1,65	-0,43	-0,15	-0,74	803,09	794,65	127,12
		42624		13,480	19,534	19,544	33,017	33,021	32,779	32,838	32,797	32,845	32,783	32,782	32,922	32,876	32,828			32,715	19,637	19,549	19,55
		42660	795,74																										803,09	794,65
		42720	795,27	13,514	19,533	19,544	33,05	33,054	32,865	32,844	32,849	32,869	32,775	32,802	32,952	32,909	32,858					19,546	19,551						803,09	794,65
		42780	795,48																										803,09	794,65
		42816		13,531	19,535	19,542	33,062	33,076	32,87	32,894	32,871	32,889	32,796	32,827	32,972	32,95	32,884			32,751	19,644	19,544	19,548
		42840	794,47																										803,09	794,65
		42900	793,88															7,69											803,09	794,65
		42912		13,560	19,537	19,546	33,098	33,104	32,888	32,879	32,898	32,901	32,825	32,854	33,008	32,959	32,902					19,546	19,549
		42960	794																										803,09	794,65
		43008		13,586	19,537	19,541	33,124	33,126	32,901	32,907	32,915	32,932	32,878	32,888	33,035	32,998	32,932			32,793	19,634	19,549	19,549
		43020	793,93																										803,09	794,65
		43080	794,52																										803,09	794,65
		43104		13,609	19,536	19,546	33,149	33,152	32,946	32,931	32,924	32,927	32,898	32,935	33,054	33,01	32,953					19,547	19,553
		43140	794,57																										803,09	794,65
		43200	794,91	13,631	19,536	19,544	33,167	33,174	32,96	32,973	32,972	32,965	32,917	32,945	33,086	33,003	32,978	7,70	0	32,845	19,624	19,548	19,552	-1,69	-1,74	-0,49	-0,23	-0,82	803,09	794,65	127,3
		43260	794,7																										803,09	794,65
		43296		13,671	19,533	19,545	33,209	33,21	32,988	33,003	33,015	32,992	32,958	32,975	33,106	33,05	33,011					19,55	19,553
		43320	794,95																										803,09	794,65
		43380	794,88																										803,09	794,65
		43392		13,693	19,536	19,542	33,228	33,235	32,994	33,01	33,035	33,047	32,977	33,012	33,142	33,103	33,040			32,912	19,628	19,549	19,551
		43440	793,53																										803,09	794,65
		43488		13,718	19,532	19,546	33,257	33,258	33,002	33,011	33,072	33,079	32,997	33,01	33,17	33,128	33,059					19,55	19,551
		43500	794,52															7,69											803,09	794,65
		43560	795,6																										803,09	794,65
		43584		13,745	19,534	19,543	33,284	33,282	33,039	33,047	33,074	33,074	33,032	33,039	33,192	33,148	33,081			32,96	19,63	19,548	19,551
		43620	794,99																										803,09	794,65
		43680	794,22	13,783	19,531	19,54	33,319	33,318	33,103	33,109	33,123	33,106	33,057	33,04	33,221	33,127	33,111					19,549	19,553						803,09	794,65
		43740	794,58																										803,09	794,65
		43776		13,801	19,533	19,542	33,342	33,334	33,117	33,126	33,152	33,147	33,094	33,09	33,247	33,186	33,145			32,994	19,625	19,549	19,552
		43800	794,16															7,70	0					-1,64	-1,68	-0,45	-0,18	-0,77	803,09	794,65	127,43
		43860	793,78																										803,09	794,65
		43872		13,818	19,534	19,543	33,359	33,353	33,124	33,156	33,174	33,152	33,104	33,135	33,274	33,226	33,168					19,548	19,553
		43920	794,34																										803,09	794,65
		43968		13,844	19,535	19,545	33,382	33,386	33,132	33,162	33,189	33,204	33,128	33,167	33,292	33,259	33,192			33,103	19,63	19,548	19,552
		43980	794,48																										803,09	794,65
		44040	794,71																										803,09	794,65
		44064		13,872	19,534	19,545	33,407	33,416	33,181	33,188	33,213	33,224	33,167	33,169	33,324	33,261	33,216					19,545	19,549
		44100	795,12															7,70											803,09	794,65
		44160	793,71	13,911	19,531	19,543	33,442	33,454	33,254	33,21	33,244	33,253	33,185	33,267	33,35	33,295	33,257			33,129	19,631	19,545	19,55						803,09	794,65
		44220	793,57																										803,09	794,65
		44256		13,931	19,537	19,541	33,472	33,468	33,256	33,255	33,27	33,269	33,208	33,26	33,38	33,316	33,277					19,543	19,547
		44280	794,3																										803,09	794,65
		44340	793,19																										803,09	794,65
		44352		13,951	19,537	19,534	33,485	33,487	33,269	33,281	33,295	33,303	33,236	33,27	33,398	33,35	33,300			33,192	19,625	19,545	19,549
		44400	793,84															7,69	0					-1,64	-1,69	-0,46	-0,19	-0,77	803,09	794,65	127,2
		44448		13,971	19,532	19,544	33,507	33,51	33,271	33,286	33,319	33,333	33,261	33,31	33,428	33,379	33,323					19,546	19,548
		44460	793,37																										803,78	794,65
		44520	795,01																										803,78	794,65
		44544		14,015	19,532	19,542	33,547	33,557	33,328	33,348	33,345	33,378	33,3	33,3	33,457	33,401	33,357			33,232	19,632	19,547	19,548
		44580	794,06																										803,78	794,65
		44640	793,99	14,036	19,535	19,542	33,574	33,576	33,36	33,354	33,389	33,383	33,352	33,341	33,487	33,408	33,384					19,546	19,553						803,78	794,65
		44700	793,61															7,70											803,78	794,65
		44736		14,058	19,536	19,543	33,598	33,596	33,39	33,378	33,416	33,382	33,383	33,364	33,514	33,434	33,408			33,292	19,624	19,55	19,545
		44760	795,63																										803,78	794,65
		44820	795,51																										803,78	794,65
		44832		14,088	19,536	19,543	33,623	33,632	33,384	33,386	33,455	33,439	33,366	33,4	33,534	33,492	33,432					19,55	19,55
		44880	794,18																										803,78	794,65
		44928		14,108	19,533	19,546	33,649	33,647	33,393	33,424	33,456	33,474	33,412	33,428	33,563	33,515	33,458			33,323	19,635	19,548	19,551
		44940	795,66																										803,78	794,65
		45000	794,78															7,70	0					-1,71	-1,77	-0,51	-0,25	-0,85	803,78	794,65	127,2
		45024		14,134	19,533	19,542	33,67	33,672	33,462	33,433	33,479	33,48	33,403	33,447	33,586	33,516	33,476					19,548	19,549
		45060	794,75																										803,78	794,65
		45120	794,27	14,175	19,533	19,543	33,713	33,712	33,49	33,506	33,521	33,517	33,454	33,458	33,614	33,54	33,513			33,358	19,645	19,546	19,551						803,78	794,65
		45180	795,89																										803,78	794,65
		45216		14,197	19,535	19,546	33,732	33,742	33,514	33,513	33,565	33,527	33,475	33,469	33,637	33,553	33,532					19,545	19,55
		45240	795,05																										803,78	794,65
		45300	795,31															7,70											803,78	794,65
		45312		14,221	19,533	19,546	33,761	33,761	33,515	33,578	33,561	33,586	33,491	33,522	33,663	33,606	33,565			33,404	19,633	19,547	19,548
		45360	794,42																										803,78	794,65
		45408		14,245	19,538	19,545	33,786	33,787	33,557	33,618	33,595	33,589	33,522	33,582	33,688	33,638	33,599					19,548	19,55
		45420	795,35																										803,78	794,65
		45480	795,05																										803,78	794,65
		45504		14,265	19,54	19,542	33,809	33,803	33,559	33,595	33,626	33,617	33,541	33,578	33,722	33,676	33,614			33,47	19,62	19,545	19,552
		45540	794,49																										803,78	794,65
		45600	793,95	14,289	19,537	19,545	33,826	33,834	33,572	33,631	33,642	33,66	33,559	33,599	33,743	33,704	33,639	7,70	0			19,549	19,552	-1,62	-1,67	-0,45	-0,17	-0,76	803,78	794,65	127,37
		45660	793,44																										803,78	794,65
		45696		14,335	19,536	19,544	33,869	33,881	33,618	33,708	33,683	33,677	33,6	33,645	33,771	33,732	33,679			33,505	19,628	19,549	19,553
		45720	792,9																										803,78	794,65
		45780	793,59																										804,51	794,65
		45792		14,350	19,537	19,546	33,892	33,891	33,646	33,707	33,692	33,685	33,622	33,637	33,8	33,759	33,694					19,553	19,556
		45840	795,21																										804,51	794,65
		45888		14,374	19,535	19,545	33,916	33,912	33,697	33,695	33,738	33,721	33,637	33,659	33,82	33,786	33,719			33,565	19,631	19,549	19,555
		45900	794,79															7,69											804,51	794,65
		45960	795,56																										804,51	794,65
		45984		14,394	19,536	19,549	33,931	33,942	33,732	33,793	33,771	33,762	33,709	33,695	33,849	33,813	33,765					19,55	19,555
		46020	795,56																										804,04	794,65
		46080	794,58	14,415	19,539	19,545	33,95	33,964	33,752	33,756	33,766	33,779	33,712	33,708	33,873	33,833	33,772			33,652	19,638	19,55	19,553						804,04	794,65
		46140	794,8																										804,04	794,65
		46176		14,445	19,537	19,544	33,986	33,986	33,785	33,823	33,794	33,808	33,726	33,736	33,901	33,864	33,805					19,548	19,553
		46200	795,97															7,70	0					-1,67	-1,72	-0,48	-0,22	-0,81	804,04	794,65	127,17
		46260	795,69																										803,51	794,65
		46272		14,482	19,534	19,544	34,022	34,02	33,81	33,815	33,828	33,804	33,763	33,771	33,925	33,869	33,823			33,666	19,631	19,548	19,55
		46320	794,73																										803,51	794,65
		46368		14,509	19,538	19,547	34,046	34,057	33,826	33,894	33,865	33,846	33,817	33,799	33,948	33,906	33,863					19,548	19,552
		46380	794,48																										803,51	794,65
		46440	793,84																										803,51	794,65
		46464		14,520	19,537	19,546	34,056	34,067	33,854	33,846	33,865	33,846	33,841	33,823	33,974	33,921	33,871			33,745	19,625	19,547	19,548
		46500	794,31															7,69											803,51	794,65
		46560	794,4	14,547	19,536	19,547	34,093	34,084	33,868	33,866	33,904	33,898	33,898	33,859	33,997	33,917	33,901					19,548	19,551						803,51	794,65
		46620	794,78																										803,51	794,65
		46656		14,562	19,536	19,546	34,099	34,107	33,901	33,885	33,909	33,913	33,878	33,978	34,019	33,907	33,924			33,824	19,632	19,545	19,548
		46680	795,66																										803,51	794,65
		46740	795,13																										803,51	794,65
		46752		14,598	19,537	19,549	34,137	34,146	33,94	33,917	33,935	33,925	33,934	33,987	34,041	33,926	33,951					19,546	19,551
		46800	794,15															7,71	0					-1,65	-1,7	-0,46	-0,19	-0,77	803,51	794,65	127,16
		46848		14,617	19,535	19,544	34,154	34,159	33,939	33,939	33,962	33,963	33,961	34,003	34,074	33,995	33,980			33,917	19,628	19,545	19,55
		46860	794,2																										803,51	794,65
		46920	793,6																										803,51	794,65
		46944		14,633	19,535	19,547	34,167	34,181	33,954	34,003	33,965	34,013	33,968	34,012	34,087	34,041	34,005					19,547	19,553
		46980	794,01																										803,93	794,65
		47040	794,36	14,672	19,536	19,548	34,213	34,215	33,996	34,023	34,029	34,044	34,01	34,019	34,123	34,06	34,038			33,926	19,616	19,549	19,55						803,93	794,65
		47100	793,7															7,70											803,93	794,65
		47136		14,697	19,534	19,545	34,234	34,239	34,011	34,073	34,057	34,063	34,012	34,05	34,146	34,085	34,062					19,55	19,552
		47160	794,68																										803,93	794,65
		47220	794,56																										803,93	794,65
		47232		14,724	19,536	19,546	34,271	34,26	34,038	34,07	34,087	34,109	34,009	34,05	34,246	34,208	34,102			33,976	19,623	19,55	19,551
		47280	796,02																										803,93	794,65
		47328		14,756	19,536	19,545	34,294	34,299	34,077	34,122	34,086	34,114	34,046	34,071	34,253	34,128	34,112					19,548	19,554
		47340	795,91																										803,93	794,65
		47400	795,8															7,69	0					-1,66	-1,7	-0,47	-0,2	-0,8	803,93	794,65	128,63
		47424		14,781	19,535	19,546	34,318	34,325	34,114	34,104	34,12	34,118	34,079	34,118	34,262	34,176	34,136			33,997	19,64	19,551	19,549
		47460	795,55																										803,3	794,65
		47520	795,62	14,802	19,535	19,545	34,337	34,347	34,134	34,14	34,141	34,143	34,12	34,212	34,272	34,203	34,171					19,547	19,551						803,3	794,65
		47580	795,07																										802,83	794,65
		47616		14,815	19,537	19,545	34,354	34,358	34,165	34,151	34,162	34,181	34,115	34,167	34,289	34,236	34,183			34,018	19,634	19,544	19,551
		47640	795,73																										802,83	794,65
		47700	794,94															7,70											802,83	794,65
		47712		14,845	19,54	19,546	34,385	34,391	34,188	34,166	34,187	34,19	34,144	34,194	34,308	34,257	34,204					19,549	19,545
		47760	794,6																										802,83	794,65
		47808		14,871	19,537	19,547	34,413	34,412	34,209	34,213	34,219	34,213	34,167	34,197	34,324	34,247	34,224			34,187	19,639	19,546	19,55
		47820	794,26																										802,83	794,65
		47880	794,56																										802,83	794,65
		47904		14,894	19,542	19,544	34,438	34,436	34,248	34,245	34,256	34,244	34,177	34,268	34,347	34,267	34,257					19,546	19,549
		47940	794,48																										802,83	794,65
		48000	794,61	14,913	19,541	19,549	34,456	34,461	34,272	34,261	34,265	34,273	34,221	34,297	34,369	34,291	34,281	7,70	0	34,174	19,634	19,547	19,55	-1,62	-1,67	-0,44	-0,16	-0,75	802,83	794,65	128,73
		48060	793,89																										802,83	794,65
		48096		14,947	19,537	19,549	34,486	34,494	34,269	34,292	34,289	34,3	34,253	34,299	34,39	34,331	34,303					19,546	19,554
		48120	793,96																										802,83	794,65
		48180	795,46																										802,83	794,65
		48192		14,966	19,537	19,547	34,508	34,509	34,271	34,275	34,301	34,322	34,28	34,332	34,413	34,368	34,320			34,213	19,63	19,549	19,553
		48240	795,1																										802,83	794,65
		48288		14,993	19,539	19,549	34,534	34,54	34,297	34,316	34,365	34,351	34,309	34,359	34,443	34,388	34,353					19,549	19,554
		48300	794,12															7,70											802,83	794,65
		48360	793,92																										802,83	794,65
		48384		15,018	19,537	19,547	34,56	34,56	34,317	34,386	34,372	34,407	34,313	34,371	34,464	34,425	34,382			34,268	19,631	19,549	19,553
		48420	794,26																										802,83	794,65
		48480	794,11	15,043	19,535	19,546	34,585	34,583	34,425	34,408	34,4	34,413	34,326	34,364	34,492	34,454	34,410					19,55	19,553						802,83	794,65
		48540	794,2																										802,83	794,65
		48576		15,081	19,535	19,544	34,613	34,628	34,433	34,478	34,441	34,435	34,353	34,417	34,52	34,471	34,444			34,301	19,635	19,55	19,549
		48600	794,1															7,70	0					-1,62	-1,67	-0,44	-0,17	-0,76	802,83	794,65	128,72
		48660	793,91																										802,83	794,65
		48672		15,092	19,538	19,543	34,631	34,634	34,435	34,44	34,439	34,434	34,374	34,428	34,545	34,501	34,450					19,549	19,553
		48720	793,88																										802,83	794,65
		48768		15,121	19,536	19,546	34,663	34,661	34,454	34,499	34,497	34,492	34,397	34,432	34,566	34,524	34,483			34,338	19,641	19,549	19,552
		48780	794,17																										802,83	794,65
		48840	794,17																										802,83	794,65
		48864		15,150	19,538	19,547	34,692	34,692	34,478	34,502	34,506	34,501	34,421	34,469	34,592	34,53	34,500					19,549	19,551
		48900	795,65															7,70											802,83	794,65
		48960	794,28	15,172	19,534	19,546	34,71	34,715	34,508	34,531	34,523	34,528	34,459	34,479	34,611	34,562	34,525			34,364	19,624	19,548	19,556						802,83	794,65
		49020	793,7																										802,83	794,65
		49056		15,192	19,538	19,545	34,731	34,736	34,522	34,52	34,565	34,525	34,497	34,507	34,64	34,601	34,547					19,548	19,554
		49080	793,4																										802,83	794,65
		49140	793,61																										802,83	794,65
		49152		15,215	19,535	19,546	34,76	34,751	34,529	34,549	34,572	34,573	34,51	34,534	34,666	34,621	34,569			34,436	19,633	19,55	19,555
		49200	792,68															7,70	0					-1,65	-1,7	-0,46	-0,2	-0,79	802,83	794,65	128,56
		49248		15,238	19,538	19,551	34,781	34,784	34,544	34,558	34,609	34,599	34,527	34,56	34,686	34,633	34,589					19,552	19,553
		49260	793,36																										803,51	794,65
		49320	793,78																										803,51	794,65
		49344		15,256	19,534	19,549	34,798	34,796	34,565	34,593	34,614	34,595	34,572	34,577	34,709	34,669	34,612			34,493	19,635	19,549	19,559
		49380	794,05																										803,93	794,65
		49440	794,3	15,283	19,546	19,547	34,835	34,825	34,632	34,621	34,641	34,644	34,599	34,59	34,733	34,67	34,641					19,551	19,554						803,93	794,65
		49500	794,8															7,70											803,93	794,65
		49536		15,322	19,536	19,547	34,864	34,863	34,66	34,658	34,669	34,687	34,616	34,602	34,755	34,709	34,669			34,513	19,638	19,547	19,553
		49560	795,32																										803,93	794,65
		49620	794,7																										803,93	794,65
		49632		15,333	19,537	19,549	34,878	34,875	34,686	34,68	34,674	34,698	34,637	34,621	34,782	34,744	34,690					19,548	19,553
		49680	794,29																										803,93	794,65
		49728		15,365	19,539	19,546	34,907	34,907	34,71	34,738	34,716	34,724	34,66	34,643	34,806	34,751	34,719			34,58	19,635	19,55	19,555
		49740	794,8																										803,93	794,65
		49800	794,72															7,70	0					-1,64	-1,68	-0,46	-0,19	-0,77	803,93	794,65	128,11
		49824		15,384	19,537	19,547	34,925	34,927	34,729	34,742	34,745	34,731	34,675	34,708	34,834	34,739	34,738					19,55	19,552
		49860	795,24																										803,93	794,65
		49920	795,24	15,409	19,535	19,546	34,949	34,951	34,739	34,748	34,747	34,757	34,698	34,764	34,844	34,761	34,757			34,602	19,626	19,55	19,55						803,93	794,65
		49980	795,97																										803,93	794,65
		50016		15,432	19,54	19,547	34,98	34,971	34,745	34,754	34,79	34,762	34,748	34,776	34,878	34,799	34,782					19,547	19,552
		50040	795,89																										803,93	794,65
		50100	795,76															7,70											803,25	794,65
		50112		15,435	19,538	19,556	34,982	34,983	34,759	34,774	34,788	34,808	34,778	34,774	34,897	34,833	34,801			34,661	19,632	19,549	19,551
		50160	795,14																										803,25	794,65
		50208		15,470	19,535	19,547	35,014	35,008	34,784	34,794	34,827	34,84	34,794	34,809	34,915	34,848	34,826					19,544	19,552
		50220	795,79																										802,83	794,65
		50280	793,61																										802,83	794,65
		50304		15,496	19,535	19,546	35,037	35,036	34,808	34,826	34,862	34,86	34,824	34,837	34,938	34,845	34,850			34,715	19,637	19,549	19,55
		50340	794,23																										802,83	794,65
		50400	795,07	15,524	19,529	19,548	35,058	35,068	34,832	34,834	34,894	34,883	34,841	34,89	34,964	34,856	34,874	7,69	0			19,542	19,558	-1,69	-1,74	-0,5	-0,24	-0,83	802,83	794,65	128,83
		50460	794,15																										802,83	794,65
		50496		15,545	19,538	19,546	35,086	35,088	34,85	34,866	34,895	34,912	34,864	34,915	34,984	34,863	34,894			34,794	19,637	19,55	19,552
		50520	794,11																										802,83	794,65
		50580	794,09																										802,83	794,65
		50592		15,576	19,537	19,545	35,116	35,117	34,874	34,897	34,933	34,925	34,891	34,919	35,018	34,91	34,921					19,548	19,55
		50640	793,86																										802,83	794,65
		50688		15,586	19,536	19,547	35,127	35,129	34,892	34,931	34,939	34,957	34,905	34,943	35,032	34,91	34,939			34,873	19,636	19,549	19,555
		50700	793,82															7,70											803,25	794,65
		50760	793,71																										803,25	794,65
		50784		15,626	19,532	19,545	35,165	35,164	34,932	34,922	34,956	34,996	34,932	34,994	35,058	34,989	34,972					19,551	19,553
		50820	794,19																										803,25	794,65
		50880	793,34	15,639	19,537	19,549	35,183	35,182	35,021	35,021	34,995	35,021	34,948	34,982	35,087	35,003	35,010			34,879	19,644	19,549	19,554						803,25	794,65
		50940	793,97																										803,72	794,65
		50976		15,670	19,538	19,544	35,211	35,212	35,03	35,071	35,028	35,033	34,956	34,984	35,112	35,033	35,031					19,549	19,55
		51000	794															7,71	0					-1,67	-1,72	-0,47	-0,22	-0,8	803,72	794,65	129,03
		51060	794,2																										803,72	794,65
		51072		15,692	19,532	19,542	35,23	35,228	35,033	35,024	35,031	35,047	34,98	35,015	35,131	35,066	35,041			34,934	19,648	19,553	19,552
		51120	795,22																										803,72	794,65
		51168		15,713	19,537	19,549	35,255	35,258	35,049	35,049	35,06	35,071	35,009	35,052	35,159	35,103	35,069					19,549	19,55
		51180	794,67																										803,72	794,65
		51240	795,37																										803,72	794,65
		51264		15,735	19,541	19,547	35,275	35,284	35,081	35,083	35,094	35,098	35,013	35,098	35,178	35,12	35,096			34,926	19,642	19,549	19,561
		51300	794,74															7,70											803,72	794,65
		51360	795,28	15,762	19,538	19,547	35,303	35,306	35,104	35,127	35,108	35,113	35,068	35,117	35,2	35,133	35,121					19,551	19,555						803,72	794,65
		51420	796,12																										803,72	794,65
		51456		15,783	19,541	19,547	35,33	35,324	35,099	35,134	35,154	35,13	35,097	35,151	35,227	35,15	35,143			34,989	19,649	19,552	19,554
		51480	795,76																										803,72	794,65
		51540	794,96																										803,25	794,65
		51552		15,790	19,536	19,548	35,328	35,335	35,103	35,118	35,151	35,149	35,114	35,119	35,245	35,185	35,148					19,552	19,554
		51600	794,84															7,71	0					-1,66	-1,71	-0,47	-0,2	-0,8	803,25	794,65	128,85
		51648		15,826	19,539	19,55	35,366	35,375	35,137	35,145	35,202	35,195	35,127	35,152	35,272	35,213	35,180			35,114	19,653	19,553	19,558
		51660	794,58																										803,25	794,65
		51720	794,98																										803,25	794,65
		51744		15,857	19,537	19,549	35,397	35,403	35,181	35,205	35,233	35,22	35,136	35,165	35,292	35,238	35,209					19,55	19,555
		51780	793,72																										803,25	794,65
		51840	793,88	15,877	19,536	19,547	35,424	35,413	35,198	35,213	35,237	35,217	35,175	35,193	35,312	35,256	35,225			35,112	19,643	19,552	19,556						803,25	794,65
		51900	793,56															7,70											803,72	794,65
		51936		15,894	19,542	19,545	35,436	35,439	35,245	35,286	35,281	35,269	35,198	35,219	35,342	35,276	35,265					19,55	19,549
		51960	793,98																										803,72	794,65
		52020	794,44																										803,72	794,65
		52032		15,913	19,537	19,553	35,458	35,459	35,269	35,27	35,286	35,277	35,232	35,213	35,366	35,306	35,277			35,125	19,649	19,55	19,552
		52080	794,78																										803,72	794,65
		52128		15,951	19,536	19,546	35,489	35,494	35,282	35,322	35,311	35,304	35,242	35,241	35,388	35,33	35,303					19,546	19,551
		52140	794,96																										803,72	794,65
		52200	795,57															7,70	0					-1,67	-1,72	-0,48	-0,22	-0,81	803,72	794,65	129,04
		52224		15,974	19,536	19,541	35,51	35,514	35,309	35,314	35,321	35,33	35,263	35,265	35,414	35,351	35,321			35,164	19,652	19,549	19,551
		52260	794,44																										803,72	794,65
		52320	795,08	15,994	19,535	19,546	35,534	35,536	35,329	35,335	35,367	35,347	35,3	35,303	35,431	35,365	35,347					19,549	19,55						803,72	794,65
		52380	794,65																										803,72	794,65
		52416		16,015	19,538	19,546	35,557	35,557	35,341	35,371	35,394	35,374	35,325	35,316	35,46	35,37	35,369			35,212	19,658	19,548	19,551
		52440	794,55																										803,72	794,65
		52500	794,58															7,70											803,72	794,65
		52512		16,031	19,534	19,547	35,568	35,575	35,368	35,375	35,398	35,381	35,329	35,352	35,479	35,388	35,384					19,549	19,55
		52560	794,8																										803,72	794,65
		52608		16,054	19,537	19,548	35,597	35,596	35,384	35,432	35,401	35,416	35,34	35,385	35,503	35,403	35,408			35,298	19,639	19,551	19,554
		52620	794,3																										803,72	794,65
		52680	794,26																										803,72	794,65
		52704		16,062	19,542	19,55	35,608	35,608	35,39	35,407	35,424	35,432	35,38	35,398	35,527	35,469	35,428					19,546	19,552
		52740	794,74																										803,72	794,65
		52800	794,47	16,090	19,539	19,549	35,634	35,635	35,403	35,451	35,462	35,472	35,428	35,397	35,541	35,485	35,455	7,70	0	35,354	19,649	19,548	19,552	-1,64	-1,69	-0,45	-0,19	-0,77	803,72	794,65	129,49
		52860	794,37																										803,72	794,65
		52896		16,121	19,537	19,549	35,663	35,665	35,44	35,469	35,48	35,482	35,455	35,435	35,573	35,501	35,479					19,55	19,552
		52920	793,71																										803,72	794,65
		52980	793,71																										804,3	794,65
		52992		16,138	19,542	19,55	35,683	35,685	35,48	35,483	35,51	35,487	35,472	35,454	35,586	35,528	35,500			35,361	19,651	19,548	19,554
		53040	794,27																										804,3	794,65
		53088		16,172	19,54	19,547	35,718	35,713	35,501	35,5	35,551	35,555	35,501	35,472	35,613	35,546	35,530					19,549	19,555
		53100	794,88															7,70											804,3	794,65
		53160	794,41																										804,3	794,65
		53184		16,183	19,539	19,552	35,715	35,742	35,533	35,527	35,543	35,532	35,52	35,495	35,63	35,544	35,540			35,419	19,647	19,549	19,556
		53220	793,98																										804,3	794,65
		53280	794,8	16,207	19,541	19,55	35,755	35,751	35,564	35,573	35,58	35,555	35,52	35,545	35,655	35,584	35,572					19,551	19,551						804,3	794,65
		53340	794,89																										804,3	794,65
		53376		16,222	19,541	19,548	35,767	35,765	35,574	35,576	35,601	35,611	35,536	35,577	35,676	35,592	35,593			35,505	19,645	19,551	19,555
		53400	796,04															7,70	0					-1,62	-1,66	-0,44	-0,16	-0,75	804,3	794,65	128,76
		53460	795,22																										803,83	794,65
		53472		16,257	19,538	19,549	35,802	35,799	35,591	35,609	35,616	35,622	35,563	35,597	35,698	35,602	35,612					19,551	19,554
		53520	794,74																										803,83	794,65
		53568		16,272	19,538	19,547	35,809	35,821	35,602	35,618	35,656	35,635	35,584	35,605	35,722	35,657	35,635			35,564	19,647	19,551	19,552
		53580	794,88																										803,83	794,65
		53640	794,68																										803,83	794,65
		53664		16,303	19,539	19,55	35,841	35,853	35,608	35,683	35,666	35,676	35,601	35,639	35,743	35,68	35,662					19,554	19,553
		53700	795,13															7,70											803,83	794,65
		53760	794,81	16,323	19,541	19,549	35,865	35,872	35,646	35,703	35,719	35,712	35,635	35,651	35,77	35,695	35,691			35,57	19,65	19,551	19,555						803,83	794,65
		53820	794,79																										803,83	794,65
		53856		16,346	19,539	19,549	35,89	35,89	35,684	35,68	35,704	35,721	35,65	35,681	35,789	35,729	35,705					19,553	19,555
		53880	795,07																										803,83	794,65
		53940	795,55																										803,83	794,65
		53952		16,358	19,54	19,549	35,899	35,906	35,687	35,704	35,721	35,732	35,679	35,697	35,812	35,738	35,721			35,604	19,662	19,55	19,554
		54000	796,43															7,71	0					-1,62	-1,68	-0,45	-0,18	-0,76	803,83	794,65	128,41
		54048		16,383	19,537	19,55	35,93	35,924	35,728	35,735	35,737	35,76	35,695	35,716	35,832	35,773	35,747					19,55	19,556
		54060	796,6																										803,2	794,65
		54120	794,98																										803,2	794,65
		54144		16,411	19,537	19,546	35,948	35,956	35,744	35,816	35,765	35,797	35,719	35,745	35,86	35,788	35,779			35,666	19,656	19,55	19,553
		54180	794,36																										803,2	794,65
		54240	794,58	16,428	19,542	19,546	35,968	35,976	35,777	35,785	35,819	35,815	35,728	35,777	35,877	35,821	35,800					19,549	19,554						803,2	794,65
		54300	795,3															7,70											803,2	794,65
		54336		16,446	19,538	19,546	35,991	35,986	35,831	35,812	35,815	35,822	35,755	35,791	35,903	35,826	35,819			35,678	19,651	19,552	19,549
		54360	794,72																										803,2	794,65
		54420	794,46																										803,2	794,65
		54432		16,477	19,538	19,55	36,023	36,019	35,838	35,837	35,84	35,835	35,79	35,811	35,918	35,856	35,841					19,549	19,557
		54480	794,63																										803,2	794,65
		54528		16,504	19,539	19,55	36,05	36,047	35,832	35,91	35,885	35,874	35,802	35,825	35,937	35,884	35,869			35,747	19,652	19,552	19,555
		54540	794,32																										803,2	794,65
		54600	793,27															7,70	0					-1,65	-1,69	-0,46	-0,2	-0,79	803,2	794,65	128,28
		54624		16,517	19,541	19,549	36,061	36,063	35,886	35,903	35,89	35,893	35,817	35,837	35,964	35,912	35,888					19,55	19,556
		54660	794,34																										803,78	794,65
		54720	792,51	16,537	19,538	19,55	36,076	36,085	35,897	35,894	35,895	35,898	35,874	35,862	35,989	35,925	35,904			35,748	19,66	19,548	19,555						803,78	794,65
		54780	792,83																										804,46	794,65
		54816		16,564	19,54	19,548	36,109	36,107	35,912	35,903	35,947	35,921	35,894	35,888	36,007	35,954	35,928					19,55	19,553
		54840	793,66																										804,46	794,65
		54900	793,78															7,70											805,04	794,65
		54912		16,591	19,53	19,55	36,132	36,129	35,921	35,991	35,953	35,955	35,904	35,896	36,033	35,975	35,953			35,807	19,65	19,552	19,559
		54960	795,76																										805,04	794,65
		55008		16,600	19,537	19,548	36,144	36,14	35,943	35,943	35,949	35,963	35,908	35,942	36,309	35,995	35,994					19,548	19,556
		55020	795,76																										805,04	794,65
		55080	796,1																										805,04	794,65
		55104		16,629	19,539	19,55	36,171	36,177	35,968	35,959	35,967	35,985	35,95	35,969	36,067	36,02	35,986			35,84	19,638	19,549	19,554
		55140	795,93																										804,46	794,65
		55200	795,13	16,654	19,538	19,546	36,193	36,199	35,988	35,998	36,021	36,002	35,999	35,989	36,091	36,027	36,014	7,70	0			19,548	19,551	-1,65	-1,7	-0,47	-0,2	-0,8	804,46	794,65	128,09
		55260	795,76																										803,99	794,65
		55296		16,664	19,538	19,549	36,212	36,204	35,992	35,993	36,033	36,029	36,006	35,996	36,104	36,048	36,025			35,883	19,651	19,551	19,554
		55320	795,06																										803,99	794,65
		55380	795,34																										803,99	794,65
		55392		16,689	19,535	19,545	36,237	36,221	36,003	36,018	36,065	36,057	36,018	36,029	36,268	36,062	36,065					19,548	19,554
		55440	794,53																										803,99	794,65
		55488		16,712	19,537	19,547	36,252	36,256	36,035	36,085	36,082	36,096	36,023	36,049	36,265	36,246	36,110			35,968	19,647	19,551	19,552
		55500	795,36															7,70											803,99	794,65
		55560	794,74																										803,99	794,65
		55584		16,731	19,545	19,547	36,275	36,28	36,078	36,071	36,105	36,099	36,174	36,073	36,174	36,104	36,110					19,549	19,549
		55620	794,08																										803,99	794,65
		55680	794,53	16,747	19,543	19,545	36,295	36,286	36,099	36,092	36,122	36,114	36,082	36,07	36,265	36,225	36,134			35,986	19,662	19,547	19,555						803,99	794,65
		55740	794,26																										803,99	794,65
		55776		16,773	19,537	19,552	36,319	36,316	36,109	36,1	36,161	36,137	36,088	36,233	36,267	36,157	36,156					19,552	19,556
		55800	794,82															7,70	0					-1,63	-1,66	-0,44	-0,17	-0,76	803,99	794,65	128,1
		55860	794,45																										803,99	794,65
		55872		16,792	19,536	19,546	36,334	36,332	36,138	36,159	36,17	36,179	36,11	36,113	36,276	36,225	36,171			36,032	19,659	19,552	19,556
		55920	794,76																										803,99	794,65
		55968		16,823	19,528	19,548	36,359	36,363	36,174	36,199	36,194	36,185	36,154	36,131	36,288	36,19	36,189					19,553	19,557
		55980	794,94																										803,99	794,65
		56040	794,3																										803,99	794,65
		56064		16,843	19,539	19,547	36,389	36,382	36,184	36,186	36,204	36,197	36,16	36,205	36,301	36,238	36,209			36,073	19,65	19,56	19,557
		56100	792,92															7,70											803,99	794,65
		56160	793,67	16,853	19,535	19,548	36,391	36,397	36,188	36,182	36,214	36,226	36,176	36,169	36,311	36,251	36,215					19,552	19,552						803,99	794,65
		56220	793,56																										804,56	794,65
		56256		16,874	19,539	19,549	36,417	36,418	36,217	36,199	36,235	36,247	36,19	36,214	36,33	36,274	36,238			36,134	19,659	19,549	19,554
		56280	794,04																										804,56	794,65
		56340	795,52																										804,56	794,65
		56352		16,903	19,54	19,544	36,439	36,451	36,257	36,252	36,285	36,274	36,21	36,209	36,345	36,288	36,265					19,547	19,558
		56400	795,8															7,69	0					-1,66	-1,7	-0,46	-0,19	-0,79	804,56	794,65	129,16
		56448		16,922	19,539	19,549	36,464	36,467	36,301	36,279	36,28	36,288	36,23	36,235	36,366	36,289	36,284			36,172	19,654	19,548	19,557
		56460	795,1																										804,56	794,65
		56520	795,72																										804,56	794,65
		56544		16,942	19,544	19,545	36,49	36,483	36,308	36,293	36,304	36,296	36,246	36,261	36,385	36,308	36,300					19,553	19,554
		56580	794,27																										804,09	794,65
		56640	793,89	16,961	19,544	19,545	36,507	36,503	36,316	36,313	36,342	36,336	36,28	36,285	36,406	36,344	36,328			36,188	19,659	19,551	19,551						804,09	794,65
		56700	794,96															7,70											804,09	794,65
		56736		16,989	19,536	19,553	36,531	36,537	36,33	36,339	36,355	36,376	36,326	36,289	36,428	36,364	36,351					19,547	19,56
		56760	794,02																										804,09	794,65
		56820	794,75																										804,09	794,65
		56832		17,011	19,537	19,548	36,551	36,555	36,359	36,396	36,36	36,391	36,33	36,319	36,447	36,389	36,374			36,243	19,643	19,549	19,555
		56880	792,94																										804,09	794,65
		56928		17,023	19,538	19,546	36,563	36,568	36,376	36,388	36,394	36,392	36,337	36,372	36,471	36,406	36,392					19,549	19,555
		56940	793,81																										804,09	794,65
		57000	793,8															7,70	0					-1,63	-1,68	-0,44	-0,18	-0,77	804,09	794,65	128,41
		57024		17,043	19,539	19,549	36,587	36,588	36,397	36,4	36,396	36,416	36,366	36,371	36,489	36,424	36,407			36,266	19,652	19,55	19,552
		57060	793,51																										804,56	794,65
		57120	792,97	17,064	19,537	19,547	36,604	36,607	36,399	36,409	36,448	36,427	36,372	36,372	36,506	36,451	36,423					19,55	19,554						804,56	794,65
		57180	793,62																										805,19	794,65
		57216		17,089	19,537	19,548	36,632	36,631	36,406	36,453	36,462	36,458	36,399	36,466	36,526	36,472	36,455			36,299	19,646	19,549	19,551
		57240	795,58																										805,19	794,65
		57300	794,69															7,70											805,19	794,65
		57312		17,103	19,537	19,547	36,645	36,644	36,435	36,454	36,479	36,493	36,41	36,497	36,547	36,468	36,473					19,551	19,552
		57360	795,59																										805,19	794,65
		57408		17,119	19,538	19,55	36,665	36,661	36,48	36,5	36,487	36,512	36,41	36,485	36,569	36,499	36,493			36,374	19,653	19,551	19,547
		57420	794,43																										805,19	794,65
		57480	794,58																										805,19	794,65
		57504		17,154	19,536	19,549	36,689	36,703	36,517	36,517	36,526	36,501	36,45	36,519	36,588	36,53	36,519					19,549	19,553
		57540	794,86																										805,19	794,65
		57600	795,75	17,163	19,538	19,55	36,703	36,712	36,511	36,576	36,557	36,556	36,463	36,505	36,606	36,545	36,540	7,70	0	36,424	19,661	19,55	19,554	-1,63	-1,66	-0,43	-0,17	-0,76	805,19	794,65	128,2
		57660	795,43																										805,19	794,65
		57696		17,183	19,538	19,547	36,727	36,725	36,539	36,546	36,565	36,549	36,518	36,568	36,632	36,572	36,561					19,551	19,552
		57720	794,18																										805,19	794,65
		57780	795,31																										805,19	794,65
		57792		17,216	19,536	19,547	36,754	36,761	36,543	36,605	36,591	36,565	36,531	36,572	36,651	36,579	36,580			36,468	19,651	19,554	19,556
		57840	794,8																										805,19	794,65
		57888		17,231	19,532	19,548	36,772	36,769	36,546	36,596	36,609	36,594	36,564	36,603	36,67	36,612	36,599					19,549	19,555
		57900	796,1															7,70											805,19	794,65
		57960	794,56																										805,19	794,65
		57984		17,241	19,537	19,546	36,779	36,785	36,568	36,629	36,61	36,633	36,579	36,616	36,69	36,636	36,620			36,491	19,646	19,552	19,553
		58020	794,51																										805,19	794,65
		58080	795,13	17,273	19,535	19,547	36,804	36,824	36,601	36,639	36,651	36,648	36,594	36,603	36,713	36,657	36,638					19,552	19,555						805,19	794,65
		58140	794,54																										805,19	794,65
		58176		17,291	19,537	19,545	36,831	36,832	36,657	36,714	36,666	36,657	36,59	36,663	36,731	36,674	36,669			36,528	19,649	19,553	19,558
		58200	794,56															7,69	0					-1,66	-1,71	-0,46	-0,21	-0,79	805,19	794,65	128,18
		58260	795,22																										805,19	794,65
		58272		17,309	19,533	19,546	36,845	36,852	36,677	36,667	36,675	36,68	36,649	36,643	36,752	36,665	36,676					19,552	19,561
		58320	796,07																										805,19	794,65
		58368		17,331	19,537	19,548	36,871	36,875	36,684	36,667	36,691	36,694	36,673	36,668	36,767	36,704	36,694			36,608	19,654	19,553	19,556
		58380	794,85																										805,19	794,65
		58440	795,96																										805,19	794,65
		58464		17,352	19,531	19,547	36,886	36,896	36,673	36,7	36,712	36,744	36,675	36,702	36,791	36,74	36,717					19,559	19,553
		58500	795,51															7,70											805,19	794,65
		58560	795,16	17,376	19,536	19,545	36,919	36,914	36,706	36,772	36,74	36,759	36,693	36,711	36,813	36,755	36,744			36,634	19,645	19,553	19,556						805,19	794,65
		58620	795,11																										805,19	794,65
		58656		17,404	19,537	19,542	36,938	36,948	36,772	36,819	36,76	36,777	36,701	36,74	36,843	36,773	36,773					19,554	19,553
		58680	795,74																										805,19	794,65
		58740	795,96																										804,67	794,65
		58752		17,417	19,538	19,548	36,96	36,96	36,78	36,773	36,786	36,785	36,726	36,758	36,854	36,794	36,782			36,67	19,646	19,552	19,554
		58800	795,17															7,69	0					-1,66	-1,7	-0,46	-0,19	-0,78	804,67	794,65	128,05
		58848		17,435	19,534	19,546	36,976	36,974	36,792	36,78	36,799	36,806	36,755	36,753	36,871	36,813	36,796					19,555	19,559
		58860	794,84																										804,67	794,65
		58920	794,53																										804,67	794,65
		58944		17,453	19,538	19,549	36,999	36,994	36,805	36,875	36,863	36,843	36,764	36,767	36,893	36,839	36,831			36,689	19,66	19,55	19,552
		58980	794,52																										804,67	794,65
		59040	794,65	17,480	19,539	19,543	37,019	37,023	36,836	36,884	36,874	36,851	36,775	36,805	36,914	36,864	36,850					19,554	19,556						804,67	794,65
		59100	794,62															7,70											804,67	794,65
		59136		17,489	19,538	19,546	37,033	37,03	36,865	36,92	36,867	36,878	36,8	36,831	36,931	36,887	36,872			36,733	19,655	19,556	19,554
		59160	793,91																										804,67	794,65
		59220	793,88																										804,67	794,65
		59232		17,520	19,537	19,546	37,063	37,061	36,869	36,932	36,913	36,886	36,808	36,835	36,958	36,901	36,888					19,554	19,555
		59280	794,73																										804,67	794,65
		59328		17,525	19,54	19,539	37,066	37,063	36,889	36,885	36,906	36,88	36,819	36,842	36,974	36,905	36,888			36,764	19,673	19,547	19,559
		59340	793,89																										804,67	794,65
		59400	795,19															7,68	0					-1,62	-1,66	-0,43	-0,16	-0,75	804,67	794,65	127,87
		59424		17,555	19,541	19,545	37,1	37,096	36,903	36,926	36,921	36,936	36,849	36,884	36,989	36,938	36,918					19,559	19,551
		59460	794,52																										804,67	794,65
		59520	793,9	17,578	19,537	19,548	37,118	37,123	36,928	36,949	36,929	36,939	36,874	36,913	37,016	36,951	36,937			36,857	19,672	19,55	19,553						804,67	794,65
		59580	794,18																										804,67	794,65
		59616		17,599	19,537	19,541	37,133	37,143	36,948	36,948	36,945	36,979	36,89	36,946	37,037	36,978	36,959					19,551	19,554
		59640	793,97																										804,67	794,65
		59700	794,58															7,69											804,67	794,65
		59712		17,616	19,537	19,547	37,16	37,156	36,975	37,008	36,982	36,991	36,914	36,972	37,056	36,999	36,987			36,844	19,656	19,547	19,554
		59760	795,48																										804,67	794,65
		59808		17,629	19,537	19,542	37,166	37,171	36,985	36,978	37,004	37,005	36,934	36,988	37,067	37,021	36,998					19,55	19,556
		59820	796,4																										804,14	794,65
		59880	794,88																										804,14	794,65
		59904		17,651	19,537	19,544	37,192	37,19	37,002	37,019	37,018	37,006	36,965	37,002	37,099	37,04	37,019			36,875	19,656	19,553	19,557
		59940	794																										804,14	794,65
		60000	794,54	17,672	19,535	19,546	37,213	37,213	37,007	37,011	37,035	37,041	36,986	37,017	37,107	37,054	37,032	7,69	0			19,555	19,557	-1,65	-1,7	-0,45	-0,19	-0,78	804,14	794,65	127,92
		60060	794,83																										804,14	794,65
		60096		17,685	19,535	19,549	37,228	37,226	37,009	37,024	37,056	37,066	37,001	37,027	37,128	37,078	37,049			36,936	19,653	19,554	19,554
		60120	794,38																										804,14	794,65
		60180	794,41																										804,14	794,65
		60192		17,719	19,536	19,545	37,26	37,259	37,065	37,12	37,09	37,094	37,016	37,032	37,143	37,097	37,082					19,552	19,554
		60240	794,42																										804,14	794,65
		60288		17,732	19,537	19,547	37,275	37,272	37,087	37,104	37,1	37,105	37,042	37,109	37,169	37,115	37,104			36,97	19,659	19,551	19,555
		60300	794,57															7,69											804,14	794,65
		60360	795,17																										804,14	794,65
		60384		17,756	19,538	19,546	37,297	37,298	37,108	37,17	37,128	37,115	37,05	37,098	37,19	37,132	37,124					19,551	19,555
		60420	795,08																										804,14	794,65
		60480	794,54	17,764	19,538	19,546	37,304	37,307	37,11	37,173	37,149	37,16	37,067	37,117	37,212	37,144	37,142			37,016	19,659	19,551	19,557						804,14	794,65
		60540	794,23																										804,14	794,65
		60576		17,792	19,536	19,546	37,331	37,335	37,124	37,141	37,154	37,176	37,104	37,113	37,228	37,172	37,152					19,555	19,559
		60600	795,16															7,70	0					-1,64	-1,68	-0,44	-0,18	-0,77	804,14	794,65	127,63
		60660	793,2																										804,14	794,65
		60672		17,807	19,539	19,549	37,35	37,351	37,162	37,19	37,185	37,179	37,108	37,13	37,245	37,191	37,174			37,03	19,664	19,557	19,56
		60720	793,49																										804,14	794,65
		60768		17,830	19,54	19,549	37,376	37,373	37,224	37,192	37,215	37,187	37,138	37,133	37,268	37,214	37,196					19,556	19,557
		60780	795,93																										804,72	794,65
		60840	796,23																										804,72	794,65
		60864		17,845	19,539	19,547	37,391	37,385	37,202	37,275	37,238	37,225	37,161	37,157	37,286	37,231	37,222			37,063	19,662	19,557	19,559
		60900	796,86															7,69											803,93	794,65
		60960	795,54	17,864	19,538	19,549	37,408	37,408	37,244	37,296	37,251	37,238	37,173	37,224	37,305	37,237	37,246					19,557	19,558						803,93	794,65
		61020	794,8																										803,41	794,65
		61056		17,885	19,539	19,549	37,429	37,428	37,248	37,289	37,254	37,246	37,197	37,255	37,32	37,249	37,257			37,137	19,655	19,553	19,555
		61080	794,54																										803,41	794,65
		61140	793,91																										803,41	794,65
		61152		17,899	19,537	19,549	37,437	37,447	37,234	37,303	37,288	37,257	37,214	37,262	37,34	37,27	37,271					19,554	19,554
		61200	794,42															7,69	0					-1,62	-1,67	-0,43	-0,16	-0,75	803,41	794,65	127,87
		61248		17,905	19,539	19,545	37,445	37,449	37,249	37,263	37,298	37,284	37,262	37,316	37,357	37,259	37,286			37,173	19,653	19,552	19,554
		61260	793,5																										803,41	794,65
		61320	793,38																										803,41	794,65
		61344		17,929	19,539	19,551	37,472	37,475	37,257	37,26	37,298	37,309	37,266	37,324	37,376	37,273	37,295					19,558	19,558
		61380	792,91																										803,99	794,65
		61440	794,38	17,953	19,535	19,549	37,492	37,497	37,278	37,289	37,306	37,337	37,312	37,357	37,392	37,293	37,321			37,238	19,647	19,55	19,549						803,99	794,65
		61500	793,83															7,69											803,99	794,65
		61536		17,967	19,541	19,55	37,511	37,515	37,301	37,314	37,33	37,352	37,326	37,35	37,4	37,322	37,337					19,549	19,551
		61560	794,54																										803,99	794,65
		61620	794,46																										803,99	794,65
		61632		17,991	19,544	19,543	37,528	37,541	37,317	37,332	37,353	37,386	37,357	37,379	37,424	37,317	37,358			37,283	19,669	19,547	19,561
		61680	793,55																										803,99	794,65
		61728		18,012	19,536	19,548	37,549	37,559	37,331	37,357	37,363	37,406	37,347	37,398	37,447	37,346	37,374					19,557	19,552
		61740	794,95																										803,99	794,65
		61800	793,61															7,69	0					-1,63	-1,66	-0,43	-0,16	-0,75	803,99	794,65	128,16
		61824		18,034	19,539	19,55	37,575	37,582	37,357	37,396	37,394	37,432	37,378	37,416	37,459	37,395	37,403			37,322	19,663	19,552	19,555
		61860	793,62																										804,46	794,65
		61920	794,12	18,048	19,544	19,545	37,595	37,59	37,37	37,404	37,43	37,446	37,381	37,398	37,488	37,432	37,419					19,548	19,553						804,46	794,65
		61980	795,41																										804,46	794,65
		62016		18,065	19,548	19,557	37,615	37,62	37,431	37,444	37,435	37,457	37,399	37,397	37,505	37,446	37,439			37,325	19,652	19,548	19,551
		62040	795																										804,46	794,65
		62100	794,35															7,70											804,46	794,65
		62112		18,084	19,543	19,553	37,635	37,628	37,454	37,465	37,457	37,479	37,406	37,431	37,53	37,47	37,462					19,55	19,551
		62160	793,79																										804,46	794,65
		62208		18,097	19,543	19,56	37,647	37,65	37,478	37,464	37,47	37,49	37,422	37,448	37,543	37,483	37,475			37,357	19,658	19,552	19,556
		62220	795,03																										804,46	794,65
		62280	794,63																										804,46	794,65
		62304		18,122	19,538	19,549	37,67	37,662	37,482	37,478	37,487	37,506	37,448	37,494	37,561	37,508	37,495					19,555	19,555
		62340	795,18																										804,46	794,65
		62400	794,64	18,143	19,54	19,548	37,688	37,685	37,492	37,499	37,506	37,525	37,461	37,49	37,586	37,527	37,511	7,69	0	37,398	19,652	19,551	19,555	-1,63	-1,68	-0,44	-0,17	-0,76	804,46	794,65	128,28
		62460	793,84																										804,46	794,65
		62496		18,159	19,541	19,552	37,708	37,703	37,527	37,54	37,535	37,555	37,473	37,484	37,599	37,534	37,531					19,555	19,564
		62520	794,36																										804,46	794,65
		62580	794,47																										804,46	794,65
		62592		18,182	19,541	19,552	37,733	37,725	37,54	37,569	37,544	37,577	37,508	37,525	37,618	37,567	37,556			37,44	19,653	19,555	19,554
		62640	793,83																										804,46	794,65
		62688		18,191	19,544	19,548	37,738	37,735	37,55	37,563	37,549	37,579	37,517	37,57	37,638	37,578	37,568					19,556	19,558
		62700	794,26															7,69											804,46	794,65
Fri Dec 14 2018 08:49:32
