# Supplementary material for: Data from calorimetric decay heat measurements of five used PWR 17x17 nuclear fuel assemblies
Source: Data Brief. 2019 Dec 2;28:104917. doi: 10.1016/j.dib.2019.104917 (PMC6926112; doi:10.1016/j.dib.2019.104917)
Supplement: Multimedia component 1 [file mmc1.zip › Data/Calibration data from model measurements/EV_850W_2018-12-06.xlsx]

## Sheet: EV850 W 2018-12-06
Tinfo1	Tinfo2	Logg_tid	T1	T2	T3	T4	T5	T6	T7	T8	T9	T10	T11	T12	T13	T14	T15	T16	T17	T18	T19	T20	T21	T22	T23	T24	T25	T26	T27	T28	T29	T30
KSN	EV 850W 2018-12-06
Kalib. Temperaturstegringsprincipen	EV850 W 2018-12-06
KA701	KA702
40	-82
0,00528	0,00520
KA703	KA704
-29	-239
0,00374	0,00517
KA705	KALIB.TEMP
-118	0,0
0,00538	FÖRSTÄRKNING
	007
			_251KA901_A_kW	_251KA509	_251KA501_B1	_251KA501_B2	_251KA502_B1	_251KA502_B2	_251KA511_B1	_251KA511_B2	_251KA511_B3	_251KA511_B4	_251KA511_B5	_251KA511_B6	_251KA511_B7	_251KA511_B8	_251KA511	_251KA751_Vikt	_251KA101	_251KA521_B1	_251KA522_B1	_251KA531_B1	_251KA531_B2	_251KA701	_251KA702	_251KA703	_251KA704	_251KA705	_251EA1	EA1_Börvärde	_251KA901_B_PA
			W	°C	°C	°C	°C	°C	°C	°C	°C	°C	°C	°C	°C	°C	°C	kg	bar	°C	°C	°C	°C	Gy/h	Gy/h	Gy/h	Gy/h	Gy/h	W	W	W
Thu Dec 06 2018 11:25:15		60	853,4																										851,87	852,17
		96		0,262	15,577	15,633	15,864	15,871	15,648	15,633	15,703	15,713	15,659	15,665	15,807	15,661	15,686					19,39	19,392
		120	852,8																										851,87	852,17
		180	852,67																										851,87	852,17
		192		-0,344	16,283	16,306	15,954	15,948	15,656	15,639	15,701	15,747	15,661	15,717	15,881	15,749	15,719			15,675	19,388	19,389	19,392
		240	852,4																										851,87	852,17
		288		-0,784	16,767	16,802	15,998	16,004	15,659	15,647	15,723	15,787	15,68	15,758	15,95	15,808	15,751					19,388	19,391
		300	851,77															9,82											851,87	852,17
		360	852,15																										851,87	852,17
		384		-1,160	17,193	17,225	16,047	16,051	15,678	15,659	15,721	15,842	15,698	15,82	16,133	15,873	15,803			15,709	19,389	19,39	19,391
		420	852,61																										851,87	852,17
		480	853,02	-1,471	17,56	17,588	16,099	16,108	15,725	15,741	15,81	15,887	15,74	15,859	16,132	15,96	15,857					19,391	19,394						851,87	852,17
		540	853,41																										851,87	852,17
		576		-1,713	17,876	17,899	16,172	16,177	15,798	15,785	15,897	15,903	15,795	15,887	16,153	15,977	15,899			15,756	19,385	19,393	19,396
		600	851,62															9,77	0					-1,58	-1,63	-0,47	-0,22	-0,71	851,34	852,17	127,53
		660	850,95																										851,34	852,17
		672		-1,912	18,135	18,157	16,234	16,235	15,934	16,001	15,997	15,984	15,826	15,913	16,187	16,056	15,987					19,393	19,398
		720	850,79																										851,34	852,17
		768		-2,064	18,341	18,361	16,29	16,285	15,956	15,971	16,03	16,001	15,934	15,864	16,241	16,14	16,017			15,827	19,382	19,391	19,394
		780	851,92																										851,34	852,17
		840	851,52																										851,76	852,17
		864		-2,192	18,512	18,531	16,323	16,336	16,016	16,088	16,031	16,092	15,965	15,96	16,301	16,191	16,081					19,393	19,396
		900	852,04															9,73											851,76	852,17
		960	852,52	-2,267	18,655	18,671	16,383	16,409	16,041	16,08	16,106	16,144	15,956	15,982	16,35	16,236	16,112			15,945	19,381	19,392	19,396						851,76	852,17
		1020	852,33																										851,76	852,17
		1056		-2,319	18,768	18,784	16,452	16,462	16,135	16,141	16,169	16,234	16,112	16,053	16,413	16,278	16,192					19,393	19,396
		1080	853,04																										851,76	852,17
		1140	851,59																										851,76	852,17
		1152		-2,386	18,869	18,884	16,492	16,489	16,152	16,194	16,224	16,17	16,162	16,349	16,469	16,217	16,242			16,029	19,383	19,392	19,401
		1200	852,85															9,70	0					-1,51	-1,56	-0,41	-0,16	-0,63	851,76	852,17	127,73
		1248		-2,418	18,944	18,959	16,524	16,542	16,222	16,209	16,24	16,214	16,152	16,403	16,511	16,258	16,276					19,39	19,394
		1260	851,41																										851,76	852,17
		1320	851,18																										851,76	852,17
		1344		-2,436	19,011	19,023	16,58	16,581	16,233	16,218	16,243	16,279	16,382	16,454	16,556	16,387	16,344			16,239	19,382	19,391	19,394
		1380	851,15																										851,76	852,17
		1440	852,21	-2,447	19,065	19,076	16,62	16,626	16,236	16,263	16,297	16,328	16,401	16,503	16,597	16,473	16,387					19,392	19,395						852,23	852,17
		1500	851,42															9,67											852,23	852,17
		1536		-2,425	19,107	19,121	16,687	16,692	16,3	16,366	16,343	16,418	16,45	16,525	16,645	16,501	16,443			16,388	19,38	19,393	19,396
		1560	851,97																										852,23	852,17
		1620	852,24																										852,23	852,17
		1632		-2,396	19,15	19,159	16,753	16,764	16,385	16,398	16,432	16,545	16,482	16,583	16,701	16,558	16,511					19,392	19,397
		1680	851,4																										852,23	852,17
		1728		-2,391	19,176	19,19	16,787	16,796	16,428	16,431	16,535	16,574	16,519	16,606	16,759	16,635	16,561			16,497	19,38	19,39	19,396
		1740	852,18																										852,23	852,17
		1800	852,54															9,66	0					-1,52	-1,58	-0,42	-0,16	-0,65	852,23	852,17	127,58
		1824		-2,344	19,203	19,216	16,859	16,873	16,47	16,481	16,6	16,648	16,529	16,684	16,812	16,707	16,616					19,392	19,396
		1860	853,31																										852,23	852,17
		1920	852,59	-2,307	19,225	19,237	16,926	16,923	16,522	16,529	16,637	16,704	16,611	16,719	16,88	16,761	16,670			16,566	19,381	19,39	19,395						852,23	852,17
		1980	852,81																										852,23	852,17
		2016		-2,267	19,243	19,256	16,98	16,984	16,587	16,641	16,677	16,754	16,61	16,761	16,935	16,809	16,722					19,392	19,393
		2040	852,7																										852,23	852,17
		2100	852,91															9,64											852,23	852,17
		2112		-2,227	19,26	19,271	17,034	17,043	16,642	16,701	16,757	16,769	16,656	16,819	16,993	16,844	16,773			16,613	19,38	19,392	19,395
		2160	852,57																										852,23	852,17
		2208		-2,174	19,274	19,283	17,11	17,1	16,792	16,8	16,831	16,807	16,702	16,836	17,05	16,951	16,846					19,393	19,395
		2220	853,07																										852,23	852,17
		2280	853,1																										852,23	852,17
		2304		-2,127	19,285	19,297	17,153	17,175	16,797	16,785	16,834	16,9	16,742	16,805	17,104	16,986	16,869			16,684	19,383	19,391	19,394
		2340	852,72																										852,23	852,17
		2400	853,07	-2,085	19,292	19,304	17,209	17,217	16,999	16,965	16,94	16,923	16,792	16,828	17,165	17,033	16,956	9,63	0			19,391	19,394	-1,51	-1,55	-0,42	-0,14	-0,62	852,23	852,17	128,03
		2460	852,67																										852,23	852,17
		2496		-2,042	19,303	19,312	17,263	17,267	16,952	17,073	16,99	17,054	16,808	16,856	17,227	17,137	17,012			16,77	19,383	19,39	19,397
		2520	852,39																										852,23	852,17
		2580	852,74																										852,23	852,17
		2592		-1,989	19,31	19,319	17,322	17,33	16,994	17,021	16,986	17,106	16,899	16,908	17,292	17,104	17,039					19,387	19,395
		2640	853,16																										852,23	852,17
		2688		-1,971	19,312	19,325	17,359	17,337	17,028	17,034	17,068	17,048	17,034	16,977	17,348	17,176	17,089			16,932	19,382	19,392	19,388
		2700	853,19															9,62											852,23	852,17
		2760	852,33																										852,23	852,17
		2784		-1,929	19,321	19,329	17,401	17,392	17,056	17,074	17,072	17,082	17,08	17,011	17,389	17,289	17,132					19,393	19,391
		2820	852,7																										852,23	852,17
		2880	851,69	-1,881	19,327	19,334	17,442	17,458	17,18	17,08	17,147	17,173	17,184	17,134	17,448	17,311	17,207			17,071	19,384	19,389	19,391						852,23	852,17
		2940	852,01																										852,23	852,17
		2976		-1,840	19,329	19,34	17,491	17,498	17,197	17,209	17,222	17,193	17,24	17,219	17,509	17,378	17,271					19,39	19,394
		3000	851,54															9,62	0					-1,54	-1,59	-0,43	-0,18	-0,66	852,23	852,17	128,07
		3060	851,65																										852,23	852,17
		3072		-1,777	19,333	19,342	17,556	17,565	17,249	17,254	17,238	17,255	17,271	17,234	17,554	17,446	17,313			17,164	19,384	19,39	19,394
		3120	851,72																										852,23	852,17
		3168		-1,737	19,336	19,346	17,601	17,607	17,272	17,312	17,343	17,307	17,323	17,272	17,62	17,47	17,365					19,39	19,391
		3180	851,86																										852,23	852,17
		3240	852,57																										852,23	852,17
		3264		-1,650	19,337	19,347	17,69	17,695	17,349	17,375	17,437	17,423	17,363	17,319	17,678	17,459	17,425			17,293	19,383	19,389	19,392
		3300	853,34															9,61											852,23	852,17
		3360	853,01	-1,635	19,342	19,351	17,718	17,706	17,437	17,427	17,462	17,419	17,43	17,398	17,749	17,501	17,478					19,391	19,393						852,23	852,17
		3420	851,91																										852,23	852,17
		3456		-1,562	19,344	19,354	17,777	17,797	17,467	17,459	17,532	17,479	17,454	17,604	17,808	17,608	17,551			17,37	19,384	19,39	19,393
		3480	851,7																										852,23	852,17
		3540	851,46																										852,23	852,17
		3552		-1,532	19,348	19,356	17,816	17,824	17,513	17,497	17,559	17,544	17,5	17,696	17,857	17,596	17,595					19,39	19,393
		3600	851,8															9,61	0					-1,49	-1,55	-0,41	-0,14	-0,62	852,23	852,17	127,95
		3648		-1,485	19,348	19,357	17,869	17,867	17,519	17,533	17,594	17,616	17,608	17,737	17,911	17,613	17,641			17,582	19,385	19,391	19,394
		3660	852,52																										852,23	852,17
		3720	852,81																										852,23	852,17
		3744		-1,426	19,352	19,36	17,922	17,939	17,575	17,541	17,624	17,705	17,693	17,802	17,981	17,689	17,701					19,391	19,393
		3780	852,83																										852,23	852,17
		3840	852,68	-1,384	19,352	19,362	17,976	17,97	17,623	17,575	17,629	17,756	17,782	17,79	18,293	17,696	17,768			17,73	19,382	19,387	19,394						852,23	852,17
		3900	852,4															9,61											852,23	852,17
		3936		-1,338	19,355	19,364	18,021	18,023	17,662	17,615	17,643	17,827	17,796	17,822	18,087	17,724	17,772					19,389	19,393
		3960	852,4																										852,23	852,17
		4020	852,46																										852,23	852,17
		4032		-1,271	19,354	19,364	18,092	18,084	17,729	17,683	17,729	17,874	17,8	17,878	18,143	17,834	17,834			17,819	19,384	19,391	19,391
		4080	853,56																										852,23	852,17
		4128		-1,221	19,356	19,365	18,14	18,14	17,777	17,73	17,812	17,913	17,854	17,958	18,26	17,904	17,901					19,389	19,393
		4140	852,41																										852,23	852,17
		4200	852,78															9,61	0					-1,53	-1,59	-0,43	-0,18	-0,65	852,23	852,17	128,18
		4224		-1,156	19,355	19,366	18,198	18,211	17,8	17,837	17,916	17,948	17,876	17,947	18,283	17,977	17,948			17,904	19,386	19,388	19,396
		4260	852,43																										852,23	852,17
		4320	852,16	-1,103	19,357	19,368	18,259	18,261	17,919	17,944	18,001	17,974	17,936	18,125	18,327	18,098	18,041					19,389	19,394						852,23	852,17
		4380	853,87																										852,23	852,17
		4416		-1,039	19,355	19,369	18,322	18,325	17,993	17,995	18,06	18,028	17,964	17,962	18,384	18,121	18,063			17,941	19,386	19,39	19,394
		4440	852,62																										852,23	852,17
		4500	852,02															9,61											852,23	852,17
		4512		-1,001	19,359	19,369	18,366	18,359	18,059	18,071	18,092	18,106	18,084	17,962	18,446	18,146	18,121					19,39	19,393
		4560	851,65																										852,23	852,17
		4608		-0,963	19,36	19,369	18,4	18,404	18,091	18,075	18,105	18,113	18,16	18,094	18,502	18,286	18,178			18,076	19,386	19,39	19,393
		4620	851,94																										852,23	852,17
		4680	852,28																										852,23	852,17
		4704		-0,905	19,36	19,37	18,461	18,459	18,154	18,138	18,171	18,188	18,168	18,07	18,537	18,346	18,222					19,39	19,393
		4740	852,98																										852,23	852,17
		4800	852,33	-0,842	19,36	19,37	18,523	18,523	18,208	18,202	18,24	18,264	18,179	18,136	18,6	18,341	18,271	9,60	0	18,077	19,386	19,388	19,393	-1,51	-1,55	-0,42	-0,16	-0,63	852,23	852,17	128,22
		4860	852,08																										852,23	852,17
		4896		-0,785	19,362	19,371	18,578	18,586	18,265	18,264	18,306	18,315	18,271	18,163	18,655	18,433	18,334					19,39	19,393
		4920	851,52																										852,23	852,17
		4980	851,69																										852,23	852,17
		4992		-0,766	19,361	19,372	18,599	18,602	18,316	18,287	18,316	18,283	18,266	18,355	18,701	18,507	18,379			18,197	19,387	19,392	19,394
		5040	853,05																										852,23	852,17
		5088		-0,681	19,362	19,371	18,685	18,687	18,364	18,353	18,38	18,423	18,292	18,388	18,76	18,539	18,437					19,395	19,394
		5100	852,5															9,61											852,23	852,17
		5160	852,16																										852,23	852,17
		5184		-0,643	19,361	19,371	18,726	18,721	18,416	18,383	18,422	18,468	18,375	18,388	18,814	18,603	18,484			18,339	19,389	19,394	19,396
		5220	852,56																										852,23	852,17
		5280	852,42	-0,605	19,364	19,371	18,753	18,772	18,428	18,407	18,488	18,497	18,457	18,511	18,726	18,578	18,512					19,395	19,398						852,23	852,17
		5340	851,8																										852,23	852,17
		5376		-0,573	19,361	19,371	18,79	18,797	18,459	18,493	18,513	18,493	18,469	18,635	18,773	18,677	18,564			18,411	19,386	19,396	19,405
		5400	851,26															9,61	0					-1,54	-1,6	-0,44	-0,19	-0,67	852,23	852,17	128,44
		5460	852,35																										852,23	852,17
		5472		-0,496	19,361	19,376	18,877	18,867	18,517	18,546	18,587	18,607	18,521	18,632	18,818	18,725	18,619					19,396	19,397
		5520	852,27																										852,23	852,17
		5568		-0,450	19,363	19,374	18,912	18,925	18,558	18,564	18,618	18,667	18,58	18,652	18,872	18,777	18,661			18,534	19,391	19,393	19,4
		5580	851,85																										852,23	852,17
		5640	852,58																										852,23	852,17
		5664		-0,409	19,363	19,376	18,954	18,968	18,59	18,578	18,654	18,731	18,664	18,705	18,916	18,831	18,709					19,395	19,398
		5700	851,65															9,61											852,23	852,17
		5760	852,01	-0,353	19,367	19,374	19,019	19,017	18,639	18,649	18,724	18,795	18,734	18,727	18,97	18,877	18,764			18,647	19,392	19,394	19,398						852,23	852,17
		5820	852,21																										852,23	852,17
		5856		-0,274	19,367	19,373	19,091	19,101	18,731	18,705	18,824	18,844	18,753	18,727	19,025	18,923	18,817					19,397	19,399
		5880	852,47																										852,23	852,17
		5940	850,94																										852,23	852,17
		5952		-0,233	19,363	19,374	19,129	19,142	18,793	18,836	18,842	18,896	18,768	18,757	19,089	18,979	18,870			18,711	19,388	19,398	19,402
		6000	851,71															9,61	0					-1,5	-1,55	-0,41	-0,14	-0,62	852,23	852,17	128,1
		6048		-0,174	19,362	19,378	19,195	19,196	18,886	18,853	18,962	18,907	18,843	18,819	19,144	19,063	18,935					19,393	19,399
		6060	851,91																										852,23	852,17
		6120	850,82																										852,23	852,17
		6144		-0,134	19,365	19,375	19,233	19,238	18,919	18,932	18,952	18,918	18,93	18,829	19,188	19,089	18,970			18,783	19,398	19,394	19,4
		6180	851,31																										852,23	852,17
		6240	850,88	-0,074	19,366	19,375	19,298	19,296	19,012	19,021	19,03	18,963	18,963	18,901	19,237	19,156	19,035					19,398	19,396						852,23	852,17
		6300	852,37															9,60											852,23	852,17
		6336		-0,032	19,364	19,376	19,335	19,341	19,08	19,06	19,049	19,018	19,059	18,996	19,29	19,195	19,093			18,973	19,397	19,392	19,399
		6360	851,98																										852,23	852,17
		6420	852,24																										852,23	852,17
		6432		0,021	19,366	19,378	19,395	19,392	19,124	19,075	19,075	19,071	19,148	19,021	19,342	19,126	19,123					19,395	19,396
		6480	853,07																										852,23	852,17
		6528		0,053	19,366	19,378	19,424	19,425	19,122	19,107	19,129	19,17	19,13	19,153	19,381	19,265	19,182			19,068	19,398	19,394	19,401
		6540	852,32																										852,23	852,17
		6600	852,14															9,61	0					-1,49	-1,54	-0,39	-0,12	-0,61	852,23	852,17	128,16
		6624		0,107	19,366	19,376	19,478	19,478	19,144	19,121	19,229	19,209	19,141	19,191	19,435	19,349	19,227					19,393	19,397
		6660	851,82																										852,23	852,17
		6720	852,43	0,160	19,366	19,376	19,528	19,533	19,148	19,16	19,251	19,294	19,169	19,22	19,48	19,414	19,267			19,166	19,399	19,394	19,397						852,23	852,17
		6780	852,35																										852,23	852,17
		6816		0,220	19,368	19,377	19,577	19,608	19,202	19,234	19,356	19,366	19,219	19,25	19,536	19,446	19,326					19,393	19,395
		6840	852,33																										852,23	852,17
		6900	852,08															9,61											852,23	852,17
		6912		0,273	19,367	19,378	19,64	19,651	19,276	19,271	19,348	19,371	19,311	19,285	19,592	19,489	19,368			19,212	19,4	19,394	19,397
		6960	852,3																										852,23	852,17
		7008		0,326	19,368	19,378	19,694	19,704	19,398	19,322	19,394	19,427	19,368	19,331	19,643	19,558	19,430					19,392	19,395
		7020	853,43																										852,23	852,17
		7080	853,17																										852,23	852,17
		7104		0,339	19,367	19,377	19,707	19,714	19,407	19,395	19,461	19,423	19,478	19,383	19,691	19,62	19,482			19,337	19,398	19,393	19,396
		7140	852,41																										852,23	852,17
		7200	851,76	0,419	19,367	19,377	19,785	19,797	19,485	19,475	19,47	19,494	19,491	19,454	19,733	19,649	19,531	9,61	0			19,396	19,395	-1,55	-1,6	-0,44	-0,19	-0,67	852,23	852,17	128,19
		7260	851,01																										852,23	852,17
		7296		0,485	19,368	19,379	19,862	19,855	19,576	19,561	19,562	19,617	19,576	19,482	19,8	19,591	19,596			19,461	19,398	19,394	19,393
		7320	851,45																										852,71	852,17
		7380	851,69																										852,71	852,17
		7392		0,519	19,368	19,378	19,887	19,898	19,662	19,603	19,588	19,603	19,629	19,585	19,837	19,684	19,649					19,392	19,398
		7440	852,26																										852,71	852,17
		7488		0,565	19,369	19,38	19,942	19,937	19,632	19,62	19,637	19,634	19,647	19,758	19,889	19,681	19,687			19,608	19,406	19,389	19,393
		7500	852,82															9,60											852,71	852,17
		7560	852,83																										852,71	852,17
		7584		0,608	19,369	19,378	19,988	19,976	19,635	19,626	19,72	19,703	19,652	19,814	19,933	19,77	19,732					19,389	19,396
		7620	852,51																										852,71	852,17
		7680	852,38	0,663	19,365	19,382	20,038	20,035	19,644	19,653	19,769	19,726	19,72	19,879	19,984	19,78	19,769			19,736	19,398	19,389	19,393						852,71	852,17
		7740	852,11																										852,71	852,17
		7776		0,704	19,369	19,379	20,081	20,076	19,686	19,724	19,791	19,853	19,837	19,947	20,148	19,811	19,850					19,389	19,392
		7800	852,3															9,61	0					-1,56	-1,61	-0,44	-0,2	-0,69	852,71	852,17	127,97
		7860	853,11																										852,71	852,17
		7872		0,748	19,37	19,379	20,123	20,122	19,748	19,752	19,824	19,883	19,928	19,928	20,148	19,888	19,887			19,89	19,395	19,388	19,392
		7920	852,03																										852,71	852,17
		7968		0,799	19,369	19,375	20,173	20,17	19,789	19,801	19,854	19,927	19,975	20,1	20,159	19,895	19,937					19,39	19,393
		7980	851,58																										852,71	852,17
		8040	851,84																										852,71	852,17
		8064		0,847	19,369	19,379	20,218	20,225	19,871	19,902	19,881	19,972	20,013	20,101	20,188	19,977	19,988			19,979	19,4	19,39	19,395
		8100	852,31															9,61											852,71	852,17
		8160	852,56	0,905	19,369	19,38	20,275	20,284	19,955	19,951	19,911	20,045	20,05	20,118	20,227	19,987	20,030					19,387	19,394						852,71	852,17
		8220	852,75																										852,71	852,17
		8256		0,943	19,368	19,384	20,32	20,317	20,015	20,001	19,958	20,082	20,073	20,164	20,273	20,124	20,086			20,102	19,396	19,386	19,397
		8280	853,11																										852,71	852,17
		8340	853,45																										852,71	852,17
		8352		1,002	19,366	19,381	20,371	20,38	20,046	20,039	20,025	20,141	20,136	20,186	20,32	20,187	20,135					19,392	19,399
		8400	852,14															9,61	0					-1,52	-1,58	-0,42	-0,17	-0,65	852,08	852,17	127,92
		8448		1,058	19,37	19,378	20,431	20,433	20,075	20,064	20,096	20,222	20,134	20,228	20,372	20,263	20,182			20,14	19,4	19,392	19,396
		8460	851,33																										852,08	852,17
		8520	851,76																										852,08	852,17
		8544		1,105	19,371	19,379	20,475	20,485	20,139	20,086	20,134	20,272	20,199	20,278	20,419	20,318	20,231					19,391	19,395
		8580	852,18																										852,08	852,17
		8640	851,65	1,164	19,371	19,38	20,534	20,546	20,166	20,136	20,182	20,322	20,188	20,269	20,472	20,387	20,265			20,183	19,399	19,389	19,399						852,08	852,17
		8700	851,43															9,61											852,08	852,17
		8736		1,205	19,372	19,382	20,585	20,579	20,261	20,228	20,318	20,336	20,22	20,312	20,53	20,433	20,330					19,391	19,394
		8760	851,36																										852,08	852,17
		8820	851,16																										852,08	852,17
		8832		1,260	19,366	19,382	20,629	20,639	20,321	20,309	20,372	20,387	20,263	20,377	20,575	20,498	20,388			20,256	19,402	19,391	19,394
		8880	851,33																										852,08	852,17
		8928		1,303	19,372	19,384	20,68	20,681	20,371	20,375	20,409	20,457	20,35	20,375	20,631	20,542	20,439					19,387	19,394
		8940	851,96																										852,08	852,17
		9000	851,82															9,61	0					-1,52	-1,57	-0,41	-0,16	-0,64	852,08	852,17	128,08
		9024		1,363	19,372	19,382	20,733	20,748	20,421	20,495	20,443	20,453	20,428	20,417	20,683	20,585	20,491			20,315	19,401	19,391	19,394
		9060	851,13																										852,08	852,17
		9120	851,16	1,416	19,369	19,377	20,792	20,786	20,461	20,472	20,493	20,525	20,466	20,457	20,726	20,637	20,530					19,393	19,393						852,08	852,17
		9180	850,81																										852,08	852,17
		9216		1,444	19,371	19,381	20,828	20,813	20,493	20,511	20,571	20,541	20,502	20,477	20,782	20,704	20,573			20,418	19,402	19,391	19,396
		9240	851,23																										852,65	852,17
		9300	851,55															9,61											852,65	852,17
		9312		1,511	19,374	19,382	20,888	20,89	20,583	20,551	20,584	20,62	20,562	20,532	20,828	20,763	20,628					19,394	19,398
		9360	851,62																										853,07	852,17
		9408		1,537	19,375	19,383	20,916	20,916	20,577	20,619	20,635	20,635	20,658	20,602	20,875	20,786	20,673			20,543	19,404	19,395	19,398
		9420	851,69																										853,07	852,17
		9480	852,91																										853,07	852,17
		9504		1,593	19,374	19,381	20,969	20,971	20,655	20,683	20,689	20,683	20,671	20,64	20,919	20,751	20,711					19,397	19,401
		9540	852,98																										853,07	852,17
		9600	852,42	1,649	19,374	19,383	21,025	21,031	20,732	20,747	20,775	20,747	20,714	20,878	20,973	20,736	20,788	9,61	0	20,674	19,406	19,398	19,402	-1,5	-1,55	-0,4	-0,14	-0,62	853,07	852,17	128,39
		9660	853,04																										853,07	852,17
		9696		1,698	19,374	19,384	21,076	21,079	20,747	20,758	20,854	20,818	20,747	20,917	21,025	20,808	20,834					19,396	19,4
		9720	852,74																										853,07	852,17
		9780	851,72																										853,07	852,17
		9792		1,725	19,374	19,384	21,103	21,105	20,762	20,779	20,836	20,843	20,878	20,986	21,072	20,859	20,877			20,861	19,405	19,395	19,401
		9840	850,69																										853,07	852,17
		9888		1,781	19,373	19,382	21,156	21,16	20,794	20,791	20,833	20,92	20,953	20,981	21,111	20,926	20,914					19,396	19,399
		9900	851,46															9,61											853,07	852,17
		9960	851,64																										853,65	852,17
		9984		1,819	19,373	19,382	21,198	21,196	20,822	20,847	20,914	20,953	20,954	20,994	21,155	21,015	20,957			20,888	19,407	19,395	19,398
		10020	850,75																										853,65	852,17
		10080	851,66	1,891	19,375	19,384	21,277	21,264	20,882	20,971	20,968	21,034	20,971	20,982	21,205	21,072	21,011					19,394	19,396						854,07	852,17
		10140	852,83																										854,07	852,17
		10176		1,943	19,374	19,384	21,324	21,319	20,931	20,952	21,028	21,08	21,003	20,996	21,254	21,114	21,045			20,97	19,408	19,395	19,399
		10200	852,82															9,61	0					-1,55	-1,6	-0,43	-0,19	-0,67	854,07	852,17	128,32
		10260	853,2																										854,07	852,17
		10272		1,994	19,376	19,385	21,378	21,372	21,07	21,102	21,11	21,157	21,043	21,054	21,308	21,194	21,130					19,397	19,399
		10320	853,02																										853,65	852,17
		10368		2,042	19,374	19,384	21,425	21,416	21,111	21,108	21,164	21,15	21,058	21,074	21,358	21,275	21,162			21,046	19,41	19,396	19,4
		10380	852,99																										853,65	852,17
		10440	853,92																										853,65	852,17
		10464		2,088	19,374	19,384	21,468	21,467	21,162	21,15	21,209	21,215	21,093	21,175	21,41	21,34	21,219					19,398	19,402
		10500	853,26															9,60											853,65	852,17
		10560	852,48	2,139	19,375	19,383	21,511	21,526	21,216	21,197	21,277	21,23	21,152	21,16	21,466	21,347	21,256			21,06	19,407	19,395	19,399						852,97	852,17
		10620	852,97																										852,97	852,17
		10656		2,196	19,375	19,382	21,575	21,574	21,297	21,246	21,283	21,295	21,216	21,205	21,503	21,441	21,311					19,394	19,398
		10680	853,58																										852,97	852,17
		10740	852,81																										852,97	852,17
		10752		2,209	19,379	19,384	21,591	21,59	21,31	21,278	21,317	21,291	21,25	21,269	21,555	21,472	21,343			21,209	19,411	19,395	19,401
		10800	852,34															9,62	0					-1,53	-1,58	-0,42	-0,17	-0,65	852,5	852,17	127,96
		10848		2,293	19,372	19,383	21,665	21,677	21,382	21,329	21,42	21,369	21,32	21,306	21,589	21,473	21,398					19,395	19,397
		10860	851,41																										852,5	852,17
		10920	850,54																										852,5	852,17
		10944		2,312	19,374	19,383	21,69	21,691	21,425	21,397	21,421	21,389	21,425	21,331	21,645	21,59	21,453			21,289	19,412	19,393	19,393
		10980	851,74																										852,5	852,17
		11040	851,72	2,361	19,376	19,381	21,738	21,74	21,453	21,444	21,475	21,467	21,456	21,386	21,697	21,615	21,499					19,386	19,393						852,97	852,17
		11100	850,86															9,61											852,97	852,17
		11136		2,436	19,372	19,381	21,808	21,818	21,47	21,463	21,571	21,543	21,512	21,449	21,748	21,622	21,547			21,406	19,413	19,39	19,39
		11160	851,32																										852,97	852,17
		11220	851,62																										852,97	852,17
		11232		2,486	19,374	19,387	21,861	21,871	21,576	21,549	21,579	21,631	21,562	21,506	21,787	21,705	21,612					19,391	19,394
		11280	852,54																										852,97	852,17
		11328		2,507	19,374	19,39	21,887	21,892	21,613	21,547	21,598	21,621	21,597	21,624	21,838	21,729	21,646			21,537	19,417	19,388	19,394
		11340	852,89																										852,97	852,17
		11400	852,5															9,62	0					-1,5	-1,56	-0,4	-0,15	-0,63	852,97	852,17	127,95
		11424		2,571	19,376	19,387	21,957	21,948	21,617	21,629	21,671	21,668	21,619	21,653	21,891	21,813	21,695					19,388	19,393
		11460	852,14																										852,97	852,17
		11520	852,66	2,599	19,379	19,385	21,976	21,985	21,648	21,654	21,731	21,699	21,636	21,673	22,218	21,867	21,766			21,586	19,412	19,386	19,392						852,97	852,17
		11580	854,39																										852,97	852,17
		11616		2,668	19,376	19,382	22,04	22,054	21,705	21,745	21,805	21,827	21,709	21,725	21,982	21,917	21,802					19,387	19,394
		11640	852,82																										852,34	852,17
		11700	851,17															9,62											852,34	852,17
		11712		2,701	19,371	19,385	22,083	22,076	21,807	21,778	21,815	21,794	21,802	21,764	22,026	21,912	21,837			21,694	19,411	19,392	19,394
		11760	850,9																										852,34	852,17
		11808		2,768	19,373	19,391	22,147	22,152	21,872	21,811	21,882	21,887	21,847	21,817	22,076	21,908	21,888					19,396	19,396
		11820	849,93																										852,34	852,17
		11880	850,03																										853,13	852,17
		11904		2,786	19,376	19,38	22,166	22,161	21,904	21,876	21,869	21,88	21,921	21,956	22,168	21,911	21,936			21,823	19,412	19,395	19,397
		11940	851,23																										853,13	852,17
		12000	850,98	2,834	19,376	19,382	22,209	22,218	21,898	21,91	21,959	21,915	21,978	22,025	22,188	22,115	21,998	9,61	0			19,398	19,398	-1,53	-1,58	-0,42	-0,17	-0,64	853,91	852,17	128,05
		12060	852,23																										853,91	852,17
		12096		2,882	19,372	19,385	22,26	22,26	21,928	21,921	21,992	21,981	22,005	22,119	22,222	22,128	22,037			21,976	19,417	19,404	19,404
		12120	852,47																										853,91	852,17
		12180	852,7																										853,91	852,17
		12192		2,927	19,374	19,386	22,303	22,312	21,955	21,948	22,034	22,05	22,062	22,127	22,252	22,168	22,074					19,399	19,397
		12240	852,69																										853,91	852,17
		12288		2,973	19,375	19,382	22,358	22,345	21,993	22,02	22,08	22,121	22,114	22,145	22,294	22,213	22,123			22,036	19,41	19,398	19,403
		12300	852,62															9,62											853,91	852,17
		12360	851,15																										853,91	852,17
		12384		3,030	19,376	19,387	22,411	22,411	22,126	22,122	22,165	22,175	22,146	22,171	22,351	22,256	22,189					19,396	19,4
		12420	851,27																										853,91	852,17
		12480	851,3	3,064	19,381	19,38	22,438	22,451	22,118	22,119	22,15	22,217	22,138	22,233	22,392	22,314	22,210			22,12	19,415	19,395	19,402						853,91	852,17
		12540	851,83																										853,91	852,17
		12576		3,124	19,376	19,386	22,499	22,511	22,185	22,193	22,238	22,264	22,158	22,27	22,445	22,357	22,264					19,398	19,396
		12600	852,84															9,63	0					-1,55	-1,6	-0,43	-0,18	-0,66	853,91	852,17	128,18
		12660	853,12																										853,91	852,17
		12672		3,176	19,377	19,388	22,553	22,565	22,285	22,34	22,285	22,335	22,202	22,275	22,49	22,411	22,328			22,165	19,422	19,392	19,402
		12720	852,9																										853,91	852,17
		12768		3,229	19,377	19,388	22,613	22,61	22,314	22,335	22,362	22,357	22,228	22,293	22,544	22,47	22,363					19,395	19,396
		12780	852,7																										853,91	852,17
		12840	852,52																										853,91	852,17
		12864		3,283	19,375	19,386	22,66	22,667	22,371	22,402	22,41	22,416	22,258	22,296	22,593	22,486	22,404			22,242	19,421	19,394	19,399
		12900	852,76															9,62											853,91	852,17
		12960	852,37	3,338	19,377	19,385	22,714	22,724	22,429	22,427	22,461	22,455	22,381	22,31	22,645	22,579	22,461					19,395	19,397						853,91	852,17
		13020	852,54																										853,91	852,17
		13056		3,349	19,375	19,387	22,727	22,733	22,47	22,435	22,479	22,487	22,435	22,362	22,695	22,62	22,498			22,305	19,421	19,393	19,397
		13080	852,36																										853,91	852,17
		13140	852,08																										853,91	852,17
		13152		3,420	19,376	19,387	22,797	22,805	22,531	22,477	22,53	22,539	22,495	22,403	22,739	22,626	22,542					19,392	19,396
		13200	851,93															9,64	0					-1,49	-1,54	-0,39	-0,14	-0,61	853,91	852,17	128,4
		13248		3,449	19,378	19,384	22,83	22,829	22,554	22,526	22,575	22,568	22,565	22,518	22,786	22,697	22,599			22,408	19,42	19,392	19,396
		13260	851,16																										853,91	852,17
		13320	851,46																										853,91	852,17
		13344		3,491	19,376	19,386	22,867	22,877	22,595	22,584	22,606	22,596	22,631	22,548	22,827	22,637	22,628					19,393	19,397
		13380	852,22																										853,91	852,17
		13440	851,27	3,547	19,375	19,384	22,923	22,931	22,628	22,659	22,661	22,621	22,678	22,562	22,865	22,662	22,667			22,54	19,424	19,392	19,392						853,91	852,17
		13500	852,09															9,62											853,91	852,17
		13536		3,586	19,377	19,385	22,963	22,972	22,698	22,674	22,665	22,713	22,683	22,605	22,912	22,845	22,724					19,391	19,397
		13560	852,28																										853,91	852,17
		13620	852,69																										853,91	852,17
		13632		3,639	19,379	19,387	23,026	23,018	22,749	22,693	22,699	22,757	22,719	22,691	22,959	22,885	22,769			22,641	19,424	19,396	19,397
		13680	852,54																										853,91	852,17
		13728		3,683	19,376	19,386	23,061	23,067	22,752	22,733	22,755	22,824	22,82	22,723	23,002	22,89	22,812					19,392	19,4
		13740	852,04																										853,91	852,17
		13800	851,25															9,63	0					-1,52	-1,56	-0,4	-0,16	-0,63	853,91	852,17	128,1
		13824		3,717	19,377	19,384	23,1	23,095	22,777	22,805	22,842	22,825	22,838	22,846	23,05	22,968	22,869			22,723	19,424	19,393	19,398
		13860	851,2																										853,91	852,17
		13920	852,09	3,777	19,38	19,384	23,16	23,158	22,819	22,833	22,897	22,9	22,89	22,827	23,092	23,029	22,911					19,396	19,403						853,91	852,17
		13980	851,6																										853,91	852,17
		14016		3,809	19,375	19,385	23,189	23,19	22,879	22,899	22,911	22,939	22,927	22,879	23,143	22,935	22,939			22,837	19,423	19,397	19,401
		14040	851,38																										853,91	852,17
		14100	852,11															9,63											853,91	852,17
		14112		3,875	19,375	19,384	23,255	23,254	22,953	22,96	22,96	22,967	22,979	22,9	23,189	23,108	23,002					19,398	19,401
		14160	851,28																										853,91	852,17
		14208		3,910	19,377	19,386	23,288	23,294	23,006	22,996	23,036	23,015	23	22,986	23,228	23,16	23,053			22,911	19,423	19,4	19,401
		14220	852,01																										853,91	852,17
		14280	852,4																										853,91	852,17
		14304		3,959	19,376	19,387	23,336	23,344	23,052	23,013	23,073	23,113	23,079	23,034	23,274	23,192	23,104					19,398	19,404
		14340	851,05																										853,91	852,17
		14400	851,84	3,997	19,376	19,388	23,384	23,375	23,107	23,048	23,097	23,135	23,136	23,068	23,326	23,228	23,143	9,64	0	23,028	19,424	19,398	19,402	-1,54	-1,6	-0,43	-0,19	-0,67	853,91	852,17	127,85
		14460	851,91																										853,91	852,17
		14496		4,047	19,379	19,385	23,421	23,436	23,112	23,108	23,185	23,169	23,154	23,126	23,368	23,239	23,183					19,396	19,399
		14520	851,92																										853,91	852,17
		14580	851,34																										853,91	852,17
		14592		4,076	19,378	19,386	23,455	23,462	23,149	23,148	23,214	23,206	23,192	23,157	23,405	23,333	23,226			23,112	19,424	19,394	19,397
		14640	851,45																										853,91	852,17
		14688		4,155	19,378	19,386	23,536	23,538	23,199	23,229	23,306	23,262	23,216	23,173	23,459	23,376	23,277					19,392	19,395
		14700	852,27															9,64											853,91	852,17
		14760	853,37																										853,91	852,17
		14784		4,190	19,376	19,389	23,572	23,572	23,256	23,281	23,334	23,314	23,282	23,23	23,504	23,435	23,330			23,206	19,423	19,392	19,393
		14820	853,22																										853,91	852,17
		14880	852,97	4,223	19,379	19,39	23,61	23,604	23,286	23,338	23,341	23,315	23,382	23,296	23,553	23,472	23,373					19,389	19,391						853,44	852,17
		14940	851,81																										853,44	852,17
		14976		4,261	19,378	19,386	23,647	23,64	23,356	23,357	23,364	23,345	23,447	23,333	23,598	23,49	23,411			23,318	19,425	19,388	19,392
		15000	851,14															9,64	0					-1,57	-1,63	-0,45	-0,21	-0,7	853,44	852,17	127,62
		15060	851,15																										853,44	852,17
		15072		4,310	19,378	19,388	23,687	23,699	23,399	23,375	23,42	23,449	23,451	23,428	23,637	23,455	23,452					19,39	19,391
		15120	850,71																										853,44	852,17
		15168		4,363	19,378	19,387	23,742	23,748	23,495	23,417	23,447	23,482	23,471	23,573	23,684	23,477	23,506			23,386	19,429	19,392	19,393
		15180	850,59																										853,44	852,17
		15240	851,48																										854,12	852,17
		15264		4,408	19,378	19,388	23,781	23,802	23,491	23,457	23,538	23,535	23,499	23,617	23,732	23,524	23,549					19,397	19,394
		15300	851,38															9,64											854,12	852,17
		15360	852,51	4,446	19,38	19,387	23,825	23,833	23,506	23,492	23,559	23,57	23,585	23,624	23,761	23,593	23,586			23,511	19,423	19,393	19,398						854,59	852,17
		15420	852,12																										854,59	852,17
		15456		4,494	19,379	19,386	23,872	23,88	23,515	23,53	23,575	23,628	23,645	23,596	23,821	23,722	23,629					19,389	19,394
		15480	852,87																										854,59	852,17
		15540	851,53																										854,59	852,17
		15552		4,554	19,379	19,388	23,937	23,938	23,562	23,562	23,611	23,75	23,66	23,618	23,855	23,784	23,675			23,595	19,423	19,399	19,398
		15600	852,44															9,64	0					-1,49	-1,54	-0,39	-0,13	-0,6	854,59	852,17	127,39
		15648		4,604	19,377	19,389	23,987	23,988	23,669	23,626	23,71	23,778	23,667	23,653	23,915	23,827	23,731					19,397	19,397
		15660	852,57																										854,59	852,17
		15720	852,29																										854,59	852,17
		15744		4,655	19,379	19,389	24,035	24,042	23,759	23,738	23,779	23,778	23,703	23,689	23,958	23,83	23,779			23,638	19,427	19,394	19,398
		15780	853,75																										854,59	852,17
		15840	853,89	4,691	19,379	19,387	24,075	24,073	23,823	23,803	23,827	23,825	23,725	23,791	24,002	23,928	23,841					19,394	19,4						854,59	852,17
		15900	852,15															9,64											854,59	852,17
		15936		4,718	19,377	19,389	24,096	24,105	23,808	23,843	23,846	23,815	23,782	23,762	24,171	23,949	23,872			23,725	19,424	19,393	19,398
		15960	852,86																										854,59	852,17
		16020	852,13																										854,59	852,17
		16032		4,770	19,377	19,389	24,151	24,156	23,845	23,835	23,903	23,897	23,862	23,835	24,168	24,016	23,920					19,394	19,397
		16080	852,48																										854,59	852,17
		16128		4,798	19,378	19,388	24,183	24,179	23,926	23,904	23,905	23,908	23,903	23,884	24,177	24,126	23,967			23,811	19,425	19,393	19,396
		16140	852,29																										854,59	852,17
		16200	852,84															9,64	0					-1,52	-1,58	-0,42	-0,2	-0,68	854,59	852,17	127,69
		16224		4,849	19,376	19,385	24,236	24,223	23,942	23,935	23,979	23,959	23,952	23,933	24,193	24,141	24,004					19,393	19,397
		16260	852,54																										854,59	852,17
		16320	852,75	4,906	19,378	19,389	24,287	24,291	23,986	23,979	24,036	24,027	24,046	23,955	24,227	24,079	24,042			23,908	19,426	19,394	19,397						854,59	852,17
		16380	852,6																										854,59	852,17
		16416		4,954	19,379	19,388	24,333	24,342	24,094	24,057	24,074	24,09	24,097	24,005	24,263	24,198	24,110					19,396	19,398
		16440	851,85																										854,59	852,17
		16500	851,45															9,64											854,59	852,17
		16512		4,983	19,379	19,389	24,368	24,367	24,09	24,076	24,086	24,102	24,119	24,035	24,31	24,167	24,123			23,991	19,428	19,392	19,399
		16560	852,81																										854,59	852,17
		16608		5,045	19,379	19,391	24,432	24,427	24,146	24,093	24,138	24,171	24,127	24,183	24,35	24,201	24,176					19,395	19,402
		16620	851,79																										854,59	852,17
		16680	851,33																										854,59	852,17
		16704		5,077	19,378	19,388	24,465	24,455	24,167	24,172	24,197	24,177	24,134	24,226	24,392	24,255	24,215			24,046	19,427	19,395	19,398
		16740	852,69																										854,59	852,17
		16800	852,6	5,120	19,377	19,389	24,502	24,504	24,172	24,19	24,283	24,233	24,176	24,255	24,435	24,324	24,259	9,64	0			19,392	19,397	-1,54	-1,59	-0,42	-0,17	-0,66	854,59	852,17	128,42
		16860	852,35																										854,59	852,17
		16896		5,161	19,38	19,389	24,547	24,544	24,191	24,219	24,31	24,281	24,249	24,27	24,477	24,404	24,300			24,234	19,43	19,393	19,396
		16920	851,84																										854,59	852,17
		16980	852,09																										854,59	852,17
		16992		5,203	19,38	19,388	24,583	24,591	24,237	24,364	24,316	24,365	24,294	24,31	24,519	24,452	24,357					19,396	19,396
		17040	851,79																										854,59	852,17
		17088		5,239	19,378	19,389	24,619	24,626	24,279	24,329	24,349	24,408	24,303	24,384	24,561	24,507	24,390			24,29	19,43	19,396	19,396
		17100	851,72															9,66											854,59	852,17
		17160	851,9																										854,59	852,17
		17184		5,312	19,38	19,389	24,693	24,701	24,391	24,489	24,446	24,475	24,348	24,354	24,612	24,528	24,455					19,396	19,397
		17220	851,5																										854,59	852,17
		17280	852,43	5,358	19,379	19,39	24,735	24,749	24,482	24,524	24,461	24,505	24,398	24,448	24,659	24,583	24,508			24,339	19,431	19,395	19,4						854,59	852,17
		17340	850,73																										854,59	852,17
		17376		5,368	19,379	19,389	24,748	24,755	24,456	24,452	24,471	24,507	24,496	24,435	24,708	24,629	24,519					19,396	19,401
		17400	851,84															9,65	0					-1,49	-1,6	-0,43	-0,19	-0,67	854,59	852,17	128,51
		17460	852,01																										854,59	852,17
		17472		5,426	19,38	19,39	24,808	24,813	24,49	24,505	24,537	24,536	24,537	24,491	24,743	24,681	24,565			24,422	19,437	19,395	19,403
		17520	851,44																										854,59	852,17
		17568		5,463	19,378	19,389	24,845	24,848	24,545	24,574	24,555	24,589	24,607	24,523	24,777	24,658	24,604					19,395	19,4
		17580	851,44																										854,59	852,17
		17640	851,52																										854,59	852,17
		17664		5,516	19,378	19,39	24,895	24,905	24,639	24,633	24,599	24,645	24,635	24,582	24,825	24,733	24,661			24,534	19,437	19,395	19,397
		17700	852,14															9,65											854,59	852,17
		17760	852,32	5,558	19,38	19,388	24,937	24,948	24,667	24,66	24,669	24,665	24,659	24,629	24,866	24,818	24,704					19,393	19,395						854,59	852,17
		17820	850,96																										854,59	852,17
		17856		5,604	19,377	19,387	24,98	24,993	24,706	24,687	24,739	24,709	24,712	24,65	24,916	24,83	24,744			24,612	19,435	19,392	19,396
		17880	851,84																										854,59	852,17
		17940	851,23																										854,59	852,17
		17952		5,642	19,378	19,386	25,026	25,021	24,725	24,749	24,771	24,768	24,762	24,683	24,961	24,87	24,786					19,394	19,396
		18000	851,88															9,65	0					-1,52	-1,58	-0,41	-0,17	-0,64	854,59	852,17	128,64
		18048		5,686	19,379	19,388	25,064	25,076	24,775	24,781	24,792	24,807	24,815	24,757	24,999	24,801	24,816			24,73	19,437	19,393	19,395
		18060	851,32																										854,59	852,17
		18120	852,6																										854,59	852,17
		18144		5,731	19,379	19,386	25,113	25,114	24,876	24,837	24,843	24,832	24,869	24,796	25,043	24,938	24,879					19,396	19,396
		18180	851,28																										854,59	852,17
		18240	851	5,757	19,379	19,385	25,137	25,142	24,863	24,85	24,861	24,919	24,905	24,84	25,088	24,996	24,915			24,829	19,439	19,395	19,394						854,59	852,17
		18300	850,55															9,65											854,59	852,17
		18336		5,813	19,377	19,386	25,192	25,198	24,892	24,873	24,881	24,961	24,933	24,935	25,126	24,982	24,948					19,397	19,398
		18360	851,42																										855,28	852,17
		18420	851,28																										855,28	852,17
		18432		5,861	19,374	19,391	25,239	25,249	24,942	24,936	24,998	24,967	24,985	25,099	25,173	24,995	25,012			24,984	19,438	19,397	19,4
		18480	852,49																										855,28	852,17
		18528		5,899	19,378	19,385	25,276	25,285	24,958	24,969	25,055	25,011	25,049	25,106	25,213	25,051	25,052					19,399	19,401
		18540	852,63																										855,28	852,17
		18600	852,81															9,66	0					-1,45	-1,51	-0,36	-0,1	-0,58	855,28	852,17	128,63
		18624		5,933	19,376	19,388	25,299	25,33	24,981	24,983	25,034	25,067	25,098	25,127	25,252	25,073	25,077			25,075	19,437	19,397	19,4
		18660	853,18																										855,28	852,17
		18720	852,53	5,983	19,377	19,387	25,358	25,372	25,02	25,034	25,038	25,118	25,122	25,194	25,293	25,096	25,114					19,398	19,401						855,28	852,17
		18780	852,4																										855,28	852,17
		18816		6,014	19,378	19,388	25,399	25,395	25,065	25,09	25,1	25,16	25,194	25,193	25,333	25,193	25,166			25,157	19,437	19,397	19,396
		18840	852,8																										855,28	852,17
		18900	852,08															9,65											855,28	852,17
		18912		6,057	19,377	19,386	25,432	25,444	25,102	25,123	25,158	25,183	25,221	25,308	25,373	25,232	25,213					19,394	19,397
		18960	853,55																										855,28	852,17
		19008		6,110	19,377	19,389	25,483	25,503	25,144	25,165	25,216	25,264	25,256	25,328	25,412	25,278	25,258			25,257	19,436	19,395	19,398
		19020	853,24																										855,28	852,17
		19080	852,34																										854,75	852,17
		19104		6,140	19,377	19,38	25,525	25,513	25,2	25,2	25,278	25,276	25,321	25,352	25,459	25,326	25,301					19,392	19,397
		19140	851,83																										854,75	852,17
		19200	852,25	6,185	19,375	19,391	25,567	25,569	25,23	25,262	25,305	25,355	25,32	25,382	25,498	25,412	25,345	9,67	0	25,309	19,439	19,395	19,4	-1,5	-1,54	-0,39	-0,13	-0,61	854,75	852,17	128,6
		19260	852,1																										854,75	852,17
		19296		6,230	19,378	19,39	25,608	25,621	25,291	25,283	25,3	25,421	25,359	25,415	25,545	25,472	25,386					19,394	19,399
		19320	853,04																										854,75	852,17
		19380	852,76																										854,75	852,17
		19392		6,284	19,378	19,388	25,667	25,667	25,371	25,375	25,392	25,452	25,387	25,411	25,588	25,492	25,434			25,35	19,439	19,395	19,398
		19440	852,34																										854,75	852,17
		19488		6,325	19,379	19,384	25,703	25,711	25,382	25,442	25,427	25,487	25,416	25,444	25,634	25,541	25,472					19,394	19,398
		19500	852,86															9,66											854,75	852,17
		19560	852,23																										854,75	852,17
		19584		6,375	19,382	19,389	25,76	25,76	25,42	25,433	25,476	25,531	25,42	25,476	25,678	25,629	25,508			25,454	19,441	19,395	19,399
		19620	851,48																										854,75	852,17
		19680	851,07	6,408	19,378	19,387	25,788	25,793	25,519	25,503	25,533	25,537	25,433	25,515	25,72	25,649	25,551					19,398	19,402						854,75	852,17
		19740	850,81																										854,75	852,17
		19776		6,466	19,378	19,387	25,846	25,851	25,564	25,561	25,601	25,593	25,515	25,538	25,767	25,703	25,605			25,516	19,442	19,398	19,407
		19800	851,64															9,65	0					-1,52	-1,58	-0,42	-0,17	-0,64	855,38	852,17	128,54
		19860	852,36																										855,38	852,17
		19872		6,483	19,375	19,391	25,857	25,875	25,585	25,602	25,652	25,621	25,621	25,577	25,811	25,669	25,642					19,398	19,405
		19920	852,34																										855,38	852,17
		19968		6,528	19,384	19,389	25,916	25,912	25,661	25,62	25,61	25,647	25,636	25,623	25,849	25,708	25,669			25,548	19,444	19,397	19,402
		19980	852,2																										855,38	852,17
		20040	852,54																										855,38	852,17
		20064		6,572	19,383	19,394	25,963	25,959	25,663	25,686	25,708	25,691	25,661	25,75	25,888	25,76	25,726					19,397	19,401
		20100	853,12															9,67											855,38	852,17
		20160	854,06	6,618	19,378	19,389	26,001	26,001	25,698	25,696	25,76	25,746	25,691	25,781	25,931	25,843	25,768			25,68	19,439	19,397	19,397						855,38	852,17
		20220	853,56																										855,38	852,17
		20256		6,658	19,38	19,391	26,037	26,05	25,704	25,718	25,815	25,817	25,707	25,768	25,981	25,916	25,803					19,393	19,399
		20280	852,66																										854,75	852,17
		20340	853,14																										854,75	852,17
		20352		6,716	19,381	19,389	26,105	26,097	25,757	25,763	25,87	25,876	25,766	25,777	26,016	25,946	25,846			25,692	19,44	19,396	19,395
		20400	852,82															9,67	0					-1,58	-1,64	-0,45	-0,22	-0,71	854,75	852,17	128,73
		20448		6,747	19,379	19,39	26,13	26,133	25,869	25,841	25,886	25,9	25,825	25,824	26,06	25,994	25,900					19,394	19,396
		20460	852,04																										854,75	852,17
		20520	851,6																										854,75	852,17
		20544		6,763	19,381	19,392	26,154	26,144	25,879	25,888	25,934	25,89	25,867	25,833	26,181	26,053	25,941			25,788	19,44	19,393	19,4
		20580	851,64																										854,75	852,17
		20640	852,82	6,846	19,381	19,389	26,223	26,239	25,972	25,936	25,939	25,969	25,924	25,916	26,19	26,074	25,990					19,39	19,394						854,75	852,17
		20700	852,06															9,66											854,75	852,17
		20736		6,865	19,38	19,389	26,245	26,255	26,004	25,967	26,012	25,992	26,007	25,942	26,207	26,027	26,020			25,908	19,44	19,39	19,393
		20760	851,67																										854,75	852,17
		20820	851,51																										854,75	852,17
		20832		6,902	19,381	19,391	26,286	26,29	26,034	26,032	26,02	26,021	26,033	26,043	26,236	25,98	26,050					19,392	19,394
		20880	851,67																										854,75	852,17
		20928		6,950	19,381	19,389	26,335	26,336	26,078	26,037	26,045	26,067	26,066	26,112	26,267	26,03	26,088			26,006	19,446	19,393	19,397
		20940	851,13																										854,75	852,17
		21000	851,18															9,67	0					-1,53	-1,58	-0,41	-0,17	-0,64	855,38	852,17	128,81
		21024		6,975	19,382	19,389	26,361	26,36	26,075	26,076	26,129	26,102	26,134	26,201	26,304	26,141	26,145					19,394	19,393
		21060	852,29																										855,38	852,17
		21120	852,21	7,017	19,384	19,389	26,399	26,407	26,087	26,089	26,127	26,166	26,134	26,252	26,338	26,195	26,174			26,142	19,444	19,391	19,401						855,38	852,17
		21180	852,38																										855,38	852,17
		21216		7,061	19,38	19,39	26,441	26,451	26,123	26,116	26,211	26,206	26,241	26,279	26,374	26,264	26,227					19,391	19,396
		21240	852,97																										855,38	852,17
		21300	852,4															9,67											855,38	852,17
		21312		7,099	19,382	19,389	26,48	26,49	26,151	26,161	26,222	26,24	26,251	26,294	26,413	26,292	26,253			26,181	19,443	19,392	19,396
		21360	851,42																										855,38	852,17
		21408		7,143	19,378	19,389	26,522	26,531	26,214	26,211	26,252	26,314	26,281	26,346	26,454	26,371	26,305					19,391	19,394
		21420	851,18																										855,38	852,17
		21480	852,65																										855,38	852,17
		21504		7,193	19,377	19,388	26,57	26,581	26,245	26,256	26,292	26,37	26,288	26,331	26,497	26,433	26,339			26,278	19,446	19,392	19,397
		21540	853,06																										855,38	852,17
		21600	852,8	7,237	19,379	19,388	26,622	26,619	26,325	26,326	26,34	26,423	26,333	26,352	26,538	26,477	26,389	9,67	0			19,395	19,399	-1,5	-1,56	-0,4	-0,14	-0,62	855,38	852,17	128,92
		21660	852,39																										855,38	852,17
		21696		7,279	19,383	19,386	26,655	26,673	26,355	26,329	26,416	26,456	26,368	26,37	26,581	26,518	26,424			26,299	19,444	19,4	19,394
		21720	851,79																										855,38	852,17
		21780	851,51																										855,38	852,17
		21792		7,326	19,378	19,389	26,701	26,717	26,455	26,46	26,456	26,464	26,404	26,396	26,626	26,561	26,478					19,396	19,399
		21840	852,2																										855,38	852,17
		21888		7,367	19,377	19,389	26,745	26,754	26,464	26,464	26,519	26,514	26,426	26,45	26,67	26,595	26,513			26,369	19,445	19,398	19,397
		21900	852,15															9,67											855,38	852,17
		21960	852,01																										855,38	852,17
		21984		7,392	19,38	19,388	26,767	26,785	26,493	26,54	26,553	26,556	26,445	26,481	26,716	26,643	26,553					19,395	19,4
		22020	851,82																										855,38	852,17
		22080	851,93	7,462	19,377	19,387	26,842	26,845	26,542	26,657	26,589	26,591	26,54	26,499	26,755	26,682	26,607			26,437	19,443	19,395	19,4						855,38	852,17
		22140	851,06																										855,38	852,17
		22176		7,480	19,378	19,388	26,861	26,865	26,596	26,591	26,584	26,6	26,576	26,535	26,795	26,696	26,622					19,393	19,4
		22200	851,49															9,67	0					-1,52	-1,56	-0,4	-0,15	-0,63	855,38	852,17	129,04
		22260	852,17																										855,38	852,17
		22272		7,529	19,378	19,389	26,908	26,917	26,669	26,626	26,644	26,659	26,628	26,565	26,841	26,723	26,669			26,557	19,443	19,395	19,4
		22320	852,66																										855,38	852,17
		22368		7,567	19,379	19,385	26,95	26,949	26,709	26,672	26,691	26,694	26,704	26,722	26,879	26,711	26,723					19,394	19,4
		22380	850,65																										855,38	852,17
		22440	851,08																										855,38	852,17
		22464		7,599	19,378	19,388	26,982	26,981	26,703	26,679	26,738	26,728	26,705	26,816	26,912	26,773	26,757			26,703	19,45	19,397	19,396
		22500	851,44															9,67											855,38	852,17
		22560	851,78	7,625	19,379	19,388	27,007	27,009	26,709	26,715	26,736	26,776	26,771	26,838	26,948	26,845	26,792					19,391	19,4						855,38	852,17
		22620	852,52																										855,38	852,17
		22656		7,662	19,378	19,388	27,044	27,046	26,738	26,742	26,761	26,811	26,81	26,817	26,985	26,904	26,821			26,739	19,441	19,395	19,398
		22680	852,47																										855,38	852,17
		22740	853,26																										855,38	852,17
		22752		7,715	19,382	19,387	27,1	27,098	26,802	26,816	26,847	26,893	26,858	26,822	27,023	26,893	26,869					19,395	19,399
		22800	852,28															9,68	0					-1,54	-1,59	-0,43	-0,19	-0,66	855,38	852,17	129,04
		22848		7,761	19,381	19,392	27,148	27,147	26,84	26,868	26,914	26,932	26,879	26,84	27,066	26,944	26,910			26,82	19,445	19,397	19,4
		22860	851,52																										855,38	852,17
		22920	851,65																										855,38	852,17
		22944		7,805	19,376	19,389	27,179	27,195	26,94	26,907	26,929	26,953	26,926	26,87	27,11	27,027	26,958					19,395	19,394
		22980	851,98																										855,38	852,17
		23040	852,31	7,842	19,38	19,393	27,23	27,228	26,962	26,92	26,978	26,967	26,948	26,912	27,148	27,045	26,985			26,874	19,443	19,397	19,401						855,38	852,17
		23100	852,57															9,68											855,38	852,17
		23136		7,882	19,381	19,39	27,261	27,274	26,997	26,956	26,985	27,022	27,005	26,969	27,188	27,026	27,019					19,396	19,401
		23160	851,69																										855,38	852,17
		23220	851,77																										855,38	852,17
		23232		7,924	19,381	19,39	27,296	27,322	27,048	27	27,051	27,086	27,022	27,005	27,229	27,111	27,069			27,013	19,45	19,394	19,401
		23280	851,06																										855,38	852,17
		23328		7,965	19,382	19,39	27,351	27,352	27,09	27,054	27,069	27,132	27,084	27,059	27,277	27,133	27,112					19,396	19,402
		23340	851,26																										855,38	852,17
		23400	851,8															9,69	0					-1,53	-1,58	-0,42	-0,17	-0,65	855,86	852,17	129,15
		23424		7,995	19,381	19,389	27,373	27,387	27,1	27,08	27,098	27,121	27,124	27,119	27,306	27,222	27,146			27,081	19,446	19,4	19,399
		23460	850,97																										855,86	852,17
		23520	851,87	8,028	19,383	19,391	27,41	27,419	27,146	27,124	27,138	27,132	27,199	27,168	27,339	27,169	27,177					19,396	19,397						855,86	852,17
		23580	851,76																										855,86	852,17
		23616		8,075	19,381	19,389	27,455	27,465	27,193	27,19	27,18	27,218	27,233	27,262	27,378	27,215	27,234			27,131	19,447	19,401	19,398
		23640	851,12																										855,86	852,17
		23700	852,92															9,68											855,86	852,17
		23712		8,105	19,383	19,39	27,489	27,493	27,201	27,192	27,245	27,258	27,236	27,355	27,421	27,262	27,271					19,395	19,4
		23760	851,08																										855,86	852,17
		23808		8,150	19,377	19,393	27,529	27,54	27,235	27,252	27,295	27,311	27,267	27,387	27,461	27,309	27,315			27,282	19,446	19,395	19,403
		23820	851,97																										855,86	852,17
		23880	854																										855,86	852,17
		23904		8,189	19,382	19,39	27,577	27,573	27,259	27,26	27,292	27,349	27,359	27,375	27,499	27,365	27,345					19,394	19,4
		23940	853,42																										855,86	852,17
		24000	852,33	8,212	19,382	19,39	27,597	27,598	27,289	27,299	27,349	27,335	27,411	27,366	27,535	27,427	27,376	9,69	0	27,314	19,445	19,395	19,399	-1,53	-1,59	-0,42	-0,18	-0,65	855,28	852,17	128,46
		24060	852,19																										855,28	852,17
		24096		8,269	19,384	19,393	27,651	27,664	27,351	27,356	27,387	27,448	27,386	27,414	27,575	27,464	27,423					19,396	19,399
		24120	851,82																										855,28	852,17
		24180	851,6																										855,28	852,17
		24192		8,331	19,382	19,394	27,713	27,725	27,428	27,445	27,469	27,497	27,432	27,412	27,621	27,452	27,469			27,372	19,45	19,393	19,398
		24240	851,7																										855,28	852,17
		24288		8,352	19,383	19,392	27,743	27,736	27,469	27,447	27,469	27,505	27,453	27,438	27,657	27,55	27,499					19,395	19,399
		24300	852,47															9,68											855,28	852,17
		24360	851,37																										855,28	852,17
		24384		8,380	19,384	19,395	27,773	27,765	27,504	27,509	27,514	27,538	27,522	27,463	27,701	27,63	27,548			27,443	19,455	19,394	19,398
		24420	850,6																										855,28	852,17
		24480	851,11	8,425	19,386	19,393	27,812	27,816	27,545	27,532	27,563	27,579	27,584	27,515	27,738	27,577	27,579					19,394	19,399						855,86	852,17
		24540	852,14																										855,86	852,17
		24576		8,454	19,385	19,393	27,844	27,843	27,57	27,574	27,588	27,612	27,607	27,552	27,783	27,641	27,616			27,562	19,456	19,396	19,397
		24600	852,92															9,68	0					-1,51	-1,55	-0,4	-0,14	-0,63	855,86	852,17	128,61
		24660	852,41																										855,86	852,17
		24672		8,508	19,383	19,393	27,898	27,894	27,594	27,586	27,643	27,657	27,637	27,635	27,817	27,681	27,656					19,394	19,399
		24720	852,52																										855,86	852,17
		24768		8,523	19,39	19,396	27,914	27,918	27,647	27,637	27,691	27,674	27,689	27,661	27,848	27,736	27,698			27,631	19,455	19,396	19,399
		24780	851,64																										855,86	852,17
		24840	852,07																										855,86	852,17
		24864		8,569	19,384	19,394	27,961	27,955	27,706	27,682	27,693	27,728	27,708	27,677	27,895	27,804	27,737					19,394	19,395
		24900	851,88															9,68											855,86	852,17
		24960	851,12	8,607	19,38	19,398	27,998	27,994	27,746	27,725	27,763	27,764	27,748	27,73	27,936	27,873	27,786			27,675	19,448	19,398	19,399						855,86	852,17
		25020	852,12																										855,86	852,17
		25056		8,665	19,383	19,394	28,053	28,054	27,811	27,819	27,824	27,823	27,787	27,781	27,965	27,858	27,833					19,397	19,399
		25080	851,8																										855,86	852,17
		25140	852,33																										855,86	852,17
		25152		8,691	19,384	19,392	28,079	28,078	27,823	27,793	27,818	27,835	27,839	27,931	28,228	27,821	27,886			27,747	19,449	19,396	19,4
		25200	851,52															9,69	0					-1,56	-1,61	-0,43	-0,19	-0,68	855,86	852,17	129,08
		25248		8,736	19,385	19,394	28,127	28,125	27,855	27,838	27,885	27,856	27,853	27,964	28,208	27,866	27,916					19,394	19,399
		25260	851,34																										855,86	852,17
		25320	852,71																										855,86	852,17
		25344		8,744	19,389	19,393	28,131	28,139	27,848	27,843	27,914	27,882	27,942	27,984	28,196	27,904	27,939			27,899	19,45	19,394	19,401
		25380	852,09																										855,86	852,17
		25440	851,86	8,779	19,383	19,396	28,167	28,171	27,861	27,881	27,925	27,934	27,979	28,002	28,197	28,002	27,973					19,393	19,402						855,86	852,17
		25500	851,58															9,69											855,86	852,17
		25536		8,843	19,383	19,394	28,228	28,235	27,904	27,99	27,983	28,03	27,986	28,027	28,201	28,073	28,024			27,939	19,453	19,39	19,396
		25560	851,24																										855,86	852,17
		25620	851,36																										855,86	852,17
		25632		8,882	19,382	19,391	28,267	28,27	27,958	27,975	27,993	28,082	28,017	28,052	28,217	28,129	28,053					19,396	19,402
		25680	851,05																										856,33	852,17
		25728		8,934	19,382	19,385	28,323	28,312	28,028	28,012	28,085	28,114	28,017	28,146	28,242	28,168	28,102			28	19,454	19,395	19,402
		25740	851,96																										856,33	852,17
		25800	851,51															9,69	0					-1,57	-1,62	-0,44	-0,21	-0,69	856,33	852,17	129,17
		25824		8,970	19,381	19,391	28,35	28,362	28,11	28,152	28,125	28,123	28,061	28,153	28,269	28,21	28,150					19,397	19,402
		25860	851,53																										856,33	852,17
		25920	852,12	8,999	19,388	19,387	28,381	28,393	28,132	28,13	28,152	28,149	28,119	28,172	28,311	28,253	28,177			28,01	19,46	19,398	19,4						856,33	852,17
		25980	851,52																										856,33	852,17
		26016		9,049	19,382	19,389	28,434	28,436	28,16	28,25	28,201	28,205	28,131	28,209	28,344	28,245	28,218					19,397	19,402
		26040	852,21																										856,33	852,17
		26100	851,56															9,70											856,33	852,17
		26112		9,090	19,38	19,389	28,472	28,478	28,219	28,204	28,222	28,239	28,166	28,229	28,386	28,298	28,245			28,129	19,458	19,396	19,399
		26160	851,91																										856,33	852,17
		26208		9,117	19,383	19,386	28,5	28,503	28,238	28,239	28,26	28,257	28,191	28,243	28,422	28,357	28,276					19,398	19,402
		26220	851,77																										856,33	852,17
		26280	853,31																										856,33	852,17
		26304		9,141	19,381	19,39	28,528	28,525	28,231	28,234	28,267	28,276	28,27	28,263	28,458	28,386	28,298			28,173	19,456	19,397	19,403
		26340	853,95																										856,33	852,17
		26400	852,89	9,195	19,381	19,389	28,575	28,585	28,243	28,289	28,346	28,357	28,286	28,345	28,493	28,386	28,343	9,70	0			19,396	19,404	-1,56	-1,61	-0,43	-0,19	-0,67	855,49	852,17	129,09
		26460	851,72																										855,49	852,17
		26496		9,228	19,38	19,389	28,614	28,61	28,35	28,352	28,384	28,358	28,324	28,454	28,529	28,378	28,391			28,255	19,452	19,398	19,402
		26520	852,38																										855,49	852,17
		26580	851,8																										855,49	852,17
		26592		9,249	19,386	19,388	28,637	28,635	28,39	28,385	28,412	28,4	28,381	28,48	28,563	28,404	28,427					19,399	19,399
		26640	851,48																										855,49	852,17
		26688		9,297	19,38	19,389	28,685	28,678	28,416	28,401	28,412	28,447	28,409	28,482	28,606	28,446	28,452			28,401	19,461	19,396	19,403
		26700	852,18															9,69											855,49	852,17
		26760	851,18																										855,49	852,17
		26784		9,325	19,379	19,392	28,707	28,714	28,425	28,439	28,495	28,446	28,444	28,556	28,642	28,503	28,494					19,392	19,396
		26820	850,73																										855,49	852,17
		26880	851,91	9,363	19,382	19,393	28,752	28,75	28,444	28,458	28,519	28,496	28,546	28,612	28,673	28,552	28,537			28,477	19,461	19,396	19,401						855,96	852,17
		26940	851,92																										855,96	852,17
		26976		9,401	19,384	19,389	28,786	28,789	28,472	28,487	28,538	28,545	28,569	28,625	28,707	28,557	28,563					19,394	19,399
		27000	852,13															9,69	0					-1,6	-1,65	-0,46	-0,23	-0,72	855,96	852,17	129,22
		27060	851,09																										855,96	852,17
		27072		9,443	19,382	19,39	28,824	28,835	28,502	28,525	28,558	28,635	28,595	28,597	28,744	28,602	28,595			28,561	19,451	19,394	19,399
		27120	852,12																										855,96	852,17
		27168		9,484	19,383	19,394	28,868	28,877	28,548	28,577	28,592	28,678	28,635	28,66	28,78	28,672	28,643					19,396	19,399
		27180	851,27																										855,96	852,17
		27240	850,89																										855,96	852,17
		27264		9,519	19,388	19,388	28,899	28,916	28,6	28,63	28,623	28,708	28,669	28,677	28,825	28,756	28,686			28,59	19,453	19,398	19,399
		27300	851,9															9,70											855,96	852,17
		27360	852,83	9,559	19,378	19,388	28,938	28,945	28,633	28,652	28,693	28,72	28,709	28,702	28,865	28,794	28,721					19,394	19,402						855,96	852,17
		27420	852,53																										855,96	852,17
		27456		9,603	19,379	19,392	28,984	28,993	28,682	28,686	28,764	28,776	28,738	28,73	28,902	28,834	28,764			28,648	19,453	19,394	19,403
		27480	853,15																										855,96	852,17
		27540	853,12																										855,96	852,17
		27552		9,643	19,385	19,393	29,024	29,039	28,754	28,738	28,793	28,818	28,728	28,761	28,936	28,875	28,800					19,398	19,404
		27600	851,89															9,70	0					-1,56	-1,6	-0,43	-0,19	-0,67	855,96	852,17	128,43
		27648		9,682	19,385	19,393	29,064	29,077	28,841	28,908	28,859	28,832	28,82	28,827	28,982	28,859	28,866			28,704	19,449	19,4	19,401
		27660	852,08																										855,96	852,17
		27720	852,41																										855,96	852,17
		27744		9,706	19,385	19,395	29,09	29,102	28,825	28,855	28,853	28,82	28,857	28,955	29,013	28,865	28,880					19,397	19,401
		27780	851,46																										855,96	852,17
		27840	851,87	9,731	19,389	19,397	29,126	29,121	28,832	28,872	28,891	28,85	28,845	28,992	29,05	28,896	28,904			28,867	19,453	19,398	19,401						855,96	852,17
		27900	852,35															9,70											855,96	852,17
		27936		9,768	19,387	19,394	29,151	29,165	28,867	28,868	28,916	28,921	28,936	29,009	29,081	28,993	28,949					19,398	19,4
		27960	852,51																										855,96	852,17
		28020	853,51																										855,96	852,17
		28032		9,807	19,386	19,398	29,195	29,202	28,88	28,895	28,946	28,979	28,959	29,019	29,121	29,043	28,980			28,91	19,458	19,395	19,4
		28080	852,43																										855,96	852,17
		28128		9,846	19,386	19,396	29,244	29,231	28,924	28,97	28,976	29,028	28,982	29,017	29,15	29,097	29,018					19,397	19,399
		28140	851,59																										855,96	852,17
		28200	851,98															9,70	0					-1,53	-1,59	-0,42	-0,18	-0,65	855,96	852,17	128,64
		28224		9,893	19,386	19,392	29,273	29,291	28,957	29,002	29,062	29,086	28,999	29,021	29,191	29,123	29,055			28,971	19,461	19,397	19,401
		28260	851,82																										855,96	852,17
		28320	852,21	9,936	19,385	19,396	29,326	29,326	29,113	29,122	29,084	29,118	29,022	29,045	29,232	29,183	29,115					19,4	19,399						855,96	852,17
		28380	852,44																										855,96	852,17
		28416		9,973	19,388	19,396	29,356	29,374	29,136	29,181	29,138	29,154	29,039	29,068	29,271	29,203	29,149			29,03	19,459	19,399	19,395
		28440	852,19																										855,96	852,17
		28500	851,17															9,70											855,96	852,17
		28512		10,000	19,386	19,395	29,383	29,399	29,16	29,171	29,175	29,162	29,07	29,097	29,311	29,232	29,172					19,399	19,401
		28560	851,56																										855,96	852,17
		28608		10,045	19,386	19,396	29,436	29,437	29,184	29,197	29,189	29,176	29,172	29,152	29,349	29,184	29,200			29,086	19,454	19,397	19,401
		28620	851,01																										855,96	852,17
		28680	851,67																										856,43	852,17
		28704		10,063	19,383	19,392	29,452	29,45	29,175	29,186	29,189	29,197	29,195	29,312	29,378	29,179	29,226					19,397	19,4
		28740	851,89																										856,43	852,17
		28800	853,57	10,095	19,381	19,393	29,476	29,488	29,213	29,224	29,255	29,217	29,247	29,317	29,41	29,226	29,264	9,71	0	29,246	19,458	19,397	19,399	-1,54	-1,59	-0,42	-0,17	-0,66	856,43	852,17	128,87
		28860	853,94																										856,43	852,17
		28896		10,133	19,384	19,393	29,52	29,522	29,242	29,252	29,279	29,295	29,275	29,289	29,444	29,374	29,306					19,396	19,399
		28920	853,15																										855,75	852,17
		28980	852,34																										855,75	852,17
		28992		10,179	19,386	19,393	29,567	29,569	29,256	29,28	29,315	29,351	29,308	29,311	29,477	29,41	29,338			29,264	19,46	19,398	19,401
		29040	853,59																										855,75	852,17
		29088		10,225	19,384	19,395	29,611	29,617	29,31	29,311	29,363	29,393	29,354	29,334	29,515	29,397	29,372					19,396	19,398
		29100	852,05															9,70											855,75	852,17
		29160	852,62																										855,75	852,17
		29184		10,257	19,384	19,395	29,646	29,647	29,388	29,419	29,428	29,417	29,375	29,363	29,558	29,431	29,422			29,304	19,46	19,395	19,4
		29220	852,18																										855,75	852,17
		29280	851,6	10,290	19,387	19,394	29,677	29,684	29,444	29,428	29,444	29,451	29,397	29,4	29,602	29,534	29,462					19,396	19,399						855,75	852,17
		29340	852,55																										855,75	852,17
		29376		10,315	19,383	19,396	29,703	29,706	29,473	29,466	29,457	29,473	29,412	29,47	29,631	29,522	29,488			29,418	19,461	19,395	19,4
		29400	852															9,70	0					-1,45	-1,49	-0,35	-0,08	-0,56	855,75	852,17	128,87
		29460	852,54																										855,75	852,17
		29472		10,362	19,386	19,394	29,753	29,752	29,499	29,471	29,515	29,51	29,428	29,483	29,657	29,593	29,519					19,396	19,399
		29520	853,58																										855,75	852,17
		29568		10,396	19,386	19,394	29,793	29,779	29,522	29,513	29,548	29,543	29,539	29,519	29,7	29,579	29,558			29,471	19,457	19,396	19,401
		29580	852,75																										855,75	852,17
		29640	852,03																										855,23	852,17
		29664		10,413	19,384	19,396	29,796	29,811	29,536	29,544	29,546	29,543	29,593	29,554	29,733	29,63	29,585					19,397	19,401
		29700	851,4															9,71											855,23	852,17
		29760	851,89	10,458	19,383	19,393	29,848	29,844	29,612	29,567	29,563	29,568	29,611	29,606	29,758	29,701	29,623			29,53	19,458	19,395	19,401						855,23	852,17
		29820	852,1																										855,23	852,17
		29856		10,492	19,386	19,394	29,877	29,887	29,636	29,592	29,634	29,646	29,628	29,627	29,803	29,747	29,664					19,397	19,402
		29880	850,41																										855,23	852,17
		29940	851,07																										855,23	852,17
		29952		10,551	19,387	19,394	29,943	29,94	29,675	29,679	29,702	29,732	29,649	29,654	29,836	29,776	29,713			29,648	19,451	19,396	19,399
		30000	850,76															9,71	0					-1,54	-1,6	-0,43	-0,19	-0,67	855,86	852,17	129,04
		30048		10,584	19,386	19,392	29,969	29,977	29,691	29,71	29,756	29,783	29,697	29,687	29,877	29,763	29,745					19,394	19,396
		30060	851,24																										855,86	852,17
		30120	852																										855,86	852,17
		30144		10,600	19,385	19,397	29,994	29,988	29,742	29,717	29,738	29,76	29,742	29,709	29,915	29,831	29,769			29,657	19,459	19,397	19,398
		30180	852,52																										855,86	852,17
		30240	851,77	10,643	19,382	19,389	30,033	30,025	29,782	29,75	29,788	29,775	29,801	29,758	29,95	29,838	29,805					19,396	19,403						855,86	852,17
		30300	850,92															9,70											855,86	852,17
		30336		10,665	19,385	19,394	30,058	30,051	29,779	29,764	29,822	29,814	29,848	29,789	29,974	29,853	29,830			29,779	19,455	19,398	19,399
		30360	851,02																										855,86	852,17
		30420	850,91																										855,86	852,17
		30432		10,708	19,382	19,392	30,086	30,105	29,799	29,81	29,847	29,86	29,865	29,937	30,011	29,867	29,874					19,397	19,401
		30480	852,18																										856,38	852,17
		30528		10,748	19,382	19,389	30,124	30,143	29,846	29,858	29,904	29,908	29,898	29,949	30,044	29,875	29,910			29,897	19,459	19,395	19,392
		30540	852,39																										856,38	852,17
		30600	851,8															9,71	0					-1,55	-1,59	-0,42	-0,19	-0,67	856,38	852,17	129,25
		30624		10,767	19,386	19,391	30,154	30,157	29,861	29,882	29,923	29,911	29,893	29,972	30,219	30,004	29,958					19,397	19,407
		30660	852,79																										856,38	852,17
		30720	852,05	10,805	19,384	19,392	30,192	30,194	29,878	29,905	29,944	29,972	29,983	29,978	30,104	30,195	29,995			29,895	19,464	19,398	19,401						856,38	852,17
		30780	852,36																										856,38	852,17
		30816		10,847	19,384	19,391	30,23	30,239	29,961	29,961	29,984	30,041	29,983	29,976	30,214	30,18	30,037					19,395	19,403
		30840	852,62																										856,38	852,17
		30900	852,14															9,71											856,38	852,17
		30912		10,883	19,381	19,392	30,266	30,273	30,012	30,036	30,028	30,083	30,006	30,016	30,182	30,128	30,061			29,935	19,459	19,399	19,404
		30960	852,54																										856,38	852,17
		31008		10,917	19,384	19,393	30,312	30,298	30,057	30,042	30,091	30,077	30,016	30,047	30,244	30,186	30,095					19,397	19,401
		31020	851,53																										856,38	852,17
		31080	852,59																										856,38	852,17
		31104		10,959	19,383	19,394	30,346	30,349	30,136	30,134	30,142	30,107	30,037	30,054	30,267	30,203	30,135			29,991	19,463	19,398	19,403
		31140	852,55																										856,38	852,17
		31200	852,2	11,003	19,383	19,394	30,385	30,398	30,116	30,147	30,167	30,14	30,102	30,086	30,297	30,239	30,162	9,71	0			19,396	19,401	-1,53	-1,58	-0,42	-0,17	-0,65	856,38	852,17	129,04
		31260	853,18																										856,38	852,17
		31296		11,025	19,383	19,394	30,407	30,421	30,187	30,177	30,173	30,187	30,134	30,16	30,324	30,278	30,202			30,064	19,469	19,397	19,401
		31320	853,07																										856,38	852,17
		31380	851,8																										856,38	852,17
		31392		11,058	19,384	19,395	30,447	30,449	30,194	30,237	30,219	30,204	30,184	30,172	30,362	30,233	30,226					19,398	19,401
		31440	850,81																										856,38	852,17
		31488		11,104	19,381	19,394	30,492	30,49	30,226	30,25	30,239	30,26	30,236	30,243	30,399	30,303	30,269			30,162	19,467	19,398	19,398
		31500	852,18															9,72											856,38	852,17
		31560	853,35																										856,38	852,17
		31584		11,126	19,387	19,394	30,523	30,51	30,288	30,246	30,255	30,268	30,243	30,33	30,431	30,277	30,292					19,397	19,401
		31620	853,55																										856,38	852,17
		31680	853,31	11,159	19,386	19,394	30,546	30,552	30,306	30,273	30,3	30,294	30,301	30,38	30,456	30,287	30,325			30,258	19,465	19,397	19,397						855,91	852,17
		31740	852,76																										855,91	852,17
		31776		11,189	19,379	19,393	30,574	30,575	30,323	30,314	30,344	30,316	30,372	30,41	30,491	30,39	30,370					19,396	19,405
		31800	851,33															9,70	0					-1,54	-1,59	-0,42	-0,19	-0,66	855,38	852,17	129,26
		31860	851,94																										855,38	852,17
		31872		11,211	19,383	19,399	30,601	30,603	30,326	30,319	30,352	30,387	30,38	30,379	30,523	30,471	30,392			30,328	19,468	19,395	19,401
		31920	852,46																										855,38	852,17
		31968		11,250	19,387	19,396	30,64	30,644	30,366	30,395	30,415	30,447	30,413	30,395	30,556	30,463	30,431					19,396	19,4
		31980	851,28																										855,38	852,17
		32040	850,74																										855,38	852,17
		32064		11,290	19,384	19,395	30,681	30,678	30,39	30,413	30,453	30,461	30,462	30,408	30,591	30,5	30,460			30,397	19,465	19,396	19,401
		32100	851,69															9,70											855,38	852,17
		32160	852,24	11,329	19,385	19,395	30,714	30,723	30,451	30,432	30,447	30,507	30,468	30,46	30,626	30,573	30,496					19,394	19,4						856,01	852,17
		32220	851,59																										856,01	852,17
		32256		11,360	19,387	19,394	30,747	30,754	30,508	30,471	30,487	30,537	30,471	30,479	30,662	30,592	30,526			30,426	19,472	19,396	19,402
		32280	851,48																										856,01	852,17
		32340	851,52																										856,01	852,17
		32352		11,404	19,386	19,394	30,79	30,799	30,541	30,545	30,558	30,578	30,494	30,552	30,7	30,609	30,572					19,399	19,404
		32400	852,25															9,72	0					-1,53	-1,59	-0,42	-0,16	-0,65	856,01	852,17	129,37
		32448		11,433	19,38	19,394	30,82	30,82	30,582	30,562	30,601	30,585	30,566	30,573	30,729	30,677	30,609			30,511	19,468	19,396	19,405
		32460	851,67																										856,01	852,17
		32520	851,97																										856,01	852,17
		32544		11,455	19,385	19,39	30,843	30,842	30,577	30,591	30,623	30,616	30,569	30,585	30,771	30,715	30,631					19,396	19,408
		32580	851,44																										856,01	852,17
		32640	851,37	11,494	19,384	19,392	30,875	30,888	30,607	30,622	30,635	30,661	30,623	30,672	30,792	30,691	30,663			30,57	19,467	19,398	19,404						856,01	852,17
		32700	851,28															9,72											856,01	852,17
		32736		11,518	19,384	19,392	30,896	30,916	30,672	30,668	30,668	30,684	30,655	30,692	30,826	30,756	30,703					19,402	19,403
		32760	851,44																										856,01	852,17
		32820	851,6																										856,01	852,17
		32832		11,553	19,384	19,392	30,947	30,935	30,714	30,701	30,693	30,688	30,74	30,702	30,864	30,801	30,738			30,631	19,474	19,398	19,402
		32880	851,4																										856,49	852,17
		32928		11,599	19,384	19,393	30,984	30,99	30,733	30,74	30,777	30,757	30,749	30,729	30,893	30,824	30,775					19,399	19,402
		32940	851,28																										856,49	852,17
		33000	851,82															9,71	0					-1,52	-1,58	-0,4	-0,16	-0,63	856,49	852,17	128,93
		33024		11,637	19,385	19,392	31,029	31,022	30,773	30,774	30,827	30,804	30,749	30,81	30,929	30,871	30,817			30,688	19,469	19,398	19,401
		33060	851,31																										856,49	852,17
		33120	851,25	11,668	19,384	19,393	31,056	31,057	30,789	30,869	30,839	30,845	30,769	30,8	30,965	30,911	30,848					19,399	19,402						856,49	852,17
		33180	852,5																										856,49	852,17
		33216		11,703	19,382	19,394	31,093	31,089	30,816	30,865	30,86	30,889	30,831	30,82	31,001	30,961	30,880			30,755	19,472	19,401	19,4
		33240	852,57																										856,49	852,17
		33300	853,27															9,71											856,49	852,17
		33312		11,723	19,383	19,391	31,108	31,113	30,859	30,835	30,863	30,889	30,869	30,862	31,03	30,985	30,899					19,4	19,4
		33360	852,45																										856,49	852,17
		33408		11,773	19,383	19,39	31,154	31,165	30,901	30,896	30,958	30,905	30,876	30,879	31,058	30,997	30,934			30,814	19,474	19,398	19,403
		33420	851,13																										856,49	852,17
		33480	852,27																										856,49	852,17
		33504		11,792	19,382	19,396	31,183	31,18	30,973	30,954	30,951	30,94	30,911	30,897	31,093	31,015	30,967					19,4	19,402
		33540	852,84																										856,49	852,17
		33600	851,63	11,842	19,383	19,391	31,222	31,236	30,998	31,012	31,005	31,021	30,944	30,937	31,131	31,055	31,013	9,71	0	30,901	19,474	19,399	19,401	-1,59	-1,64	-0,46	-0,23	-0,71	856,49	852,17	128,98
		33660	851,87																										856,49	852,17
		33696		11,860	19,383	19,39	31,244	31,249	31,009	30,999	31	31,018	31,002	30,985	31,172	31,063	31,031					19,396	19,405
		33720	851,85																										856,49	852,17
		33780	853,39																										856,49	852,17
		33792		11,895	19,381	19,39	31,283	31,278	31,024	31,015	31,041	31,035	31,031	31,029	31,193	31,154	31,065			30,98	19,481	19,399	19,405
		33840	852,42																										856,49	852,17
		33888		11,923	19,383	19,393	31,31	31,312	31,043	31,052	31,09	31,079	31,045	31,06	31,225	31,18	31,097					19,4	19,4
		33900	852,03															9,72											856,49	852,17
		33960	851,49																										856,49	852,17
		33984		11,973	19,382	19,393	31,361	31,36	31,067	31,184	31,155	31,17	31,079	31,077	31,257	31,184	31,147			31,026	19,466	19,397	19,4
		34020	851,09																										856,49	852,17
		34080	851,56	11,995	19,382	19,393	31,392	31,372	31,122	31,177	31,177	31,197	31,113	31,099	31,291	31,242	31,177					19,399	19,402						856,96	852,17
		34140	850,43																										856,96	852,17
		34176		12,024	19,383	19,396	31,411	31,417	31,175	31,157	31,195	31,159	31,159	31,128	31,324	31,281	31,197			31,062	19,467	19,399	19,404
		34200	851,76															9,71	0					-1,53	-1,59	-0,42	-0,17	-0,66	856,96	852,17	129,34
		34260	852,18																										856,96	852,17
		34272		12,059	19,381	19,392	31,442	31,448	31,187	31,189	31,258	31,22	31,173	31,16	31,362	31,301	31,231					19,395	19,402
		34320	851,78																										856,96	852,17
		34368		12,092	19,385	19,396	31,469	31,495	31,261	31,226	31,264	31,253	31,241	31,197	31,395	31,345	31,273			31,139	19,471	19,404	19,407
		34380	852,04																										856,96	852,17
		34440	851,92																										856,96	852,17
		34464		12,143	19,387	19,393	31,534	31,531	31,287	31,286	31,287	31,324	31,289	31,242	31,433	31,3	31,306					19,4	19,403
		34500	852,22															9,72											856,96	852,17
		34560	852,77	12,162	19,385	19,395	31,547	31,558	31,305	31,291	31,316	31,332	31,296	31,306	31,462	31,278	31,323			31,226	19,465	19,4	19,404						856,96	852,17
		34620	853,12																										856,96	852,17
		34656		12,183	19,384	19,4	31,567	31,582	31,32	31,337	31,35	31,361	31,32	31,331	31,489	31,357	31,358					19,401	19,406
		34680	853,52																										856,96	852,17
		34740	853,48																										856,96	852,17
		34752		12,219	19,388	19,396	31,613	31,609	31,357	31,351	31,389	31,365	31,345	31,427	31,526	31,355	31,389			31,324	19,475	19,401	19,405
		34800	853,08															9,71	0					-1,48	-1,53	-0,37	-0,12	-0,6	856,22	852,17	129,41
		34848		12,243	19,393	19,393	31,642	31,629	31,349	31,359	31,393	31,418	31,382	31,465	31,55	31,453	31,421					19,401	19,406
		34860	852,14																										856,22	852,17
		34920	851,48																										856,22	852,17
		34944		12,286	19,389	19,394	31,669	31,686	31,375	31,447	31,436	31,486	31,393	31,523	31,581	31,472	31,464			31,411	19,476	19,398	19,401
		34980	852,72																										856,22	852,17
		35040	851,83	12,295	19,391	19,4	31,689	31,692	31,414	31,451	31,454	31,498	31,459	31,539	31,614	31,485	31,489					19,4	19,405						856,22	852,17
		35100	851,77															9,72											856,22	852,17
		35136		12,342	19,392	19,4	31,743	31,733	31,432	31,453	31,52	31,534	31,489	31,592	31,648	31,496	31,521			31,478	19,489	19,403	19,405
		35160	850,76																										856,22	852,17
		35220	850,87																										856,22	852,17
		35232		12,372	19,389	19,398	31,766	31,764	31,47	31,52	31,588	31,581	31,551	31,586	31,673	31,55	31,565					19,399	19,404
		35280	850,79																										856,8	852,17
		35328		12,390	19,39	19,398	31,784	31,784	31,505	31,514	31,541	31,586	31,59	31,61	31,707	31,593	31,581			31,526	19,483	19,4	19,403
		35340	851,75																										856,8	852,17
		35400	851,37															9,72	0					-1,49	-1,54	-0,39	-0,13	-0,61	856,8	852,17	129,71
		35424		12,442	19,391	19,4	31,83	31,845	31,529	31,579	31,595	31,651	31,607	31,652	31,732	31,608	31,619					19,401	19,403
		35460	852,07																										856,8	852,17
		35520	852	12,474	19,391	19,4	31,867	31,871	31,587	31,592	31,619	31,673	31,635	31,644	31,77	31,629	31,644			31,599	19,484	19,398	19,404						856,8	852,17
		35580	852,17																										856,8	852,17
		35616		12,501	19,389	19,4	31,893	31,898	31,607	31,609	31,655	31,712	31,675	31,725	31,81	31,706	31,687					19,398	19,401
		35640	852,77																										856,8	852,17
		35700	852,04															9,72											856,8	852,17
		35712		12,537	19,393	19,398	31,928	31,937	31,649	31,655	31,683	31,738	31,682	31,753	31,834	31,734	31,716			31,624	19,485	19,399	19,397
		35760	851,72																										856,8	852,17
		35808		12,564	19,391	19,398	31,962	31,956	31,678	31,687	31,729	31,756	31,693	31,778	31,868	31,763	31,744					19,397	19,401
		35820	851,85																										856,8	852,17
		35880	851,86																										856,8	852,17
		35904		12,592	19,392	19,4	31,984	31,991	31,697	31,723	31,763	31,782	31,742	31,8	31,9	31,831	31,780			31,72	19,48	19,396	19,398
		35940	851,72																										856,8	852,17
		36000	851,4	12,621	19,39	19,401	32,012	32,021	31,738	31,767	31,79	31,833	31,781	31,812	31,929	31,874	31,815	9,71	0			19,397	19,405	-1,57	-1,61	-0,45	-0,21	-0,68	856,8	852,17	129,44
		36060	851,34																										856,8	852,17
		36096		12,678	19,39	19,398	32,074	32,07	31,824	31,813	31,845	31,853	31,782	31,833	31,963	31,915	31,853			31,745	19,482	19,399	19,4
		36120	852,46																										856,8	852,17
		36180	852,33																										856,8	852,17
		36192		12,696	19,396	19,402	32,094	32,097	31,861	31,91	31,869	31,908	31,821	31,844	31,999	31,938	31,894					19,399	19,407
		36240	853,85																										856,8	852,17
		36288		12,750	19,388	19,398	32,144	32,142	31,955	31,984	31,941	31,921	31,838	31,888	32,036	31,967	31,941			31,815	19,474	19,397	19,404
		36300	854,09															9,72											856,8	852,17
		36360	851,73																										856,12	852,17
		36384		12,767	19,392	19,398	32,155	32,169	31,938	32,052	31,953	31,966	31,843	31,897	32,069	32,01	31,966					19,4	19,406
		36420	851,23																										856,12	852,17
		36480	850,68	12,792	19,388	19,399	32,181	32,191	31,962	31,994	31,969	31,984	31,879	31,922	32,235	32,048	31,999			31,8	19,474	19,398	19,405						856,12	852,17
		36540	850,83																										856,12	852,17
		36576		12,826	19,389	19,398	32,218	32,22	31,993	32,007	31,991	31,989	31,929	31,96	32,134	32,081	32,011					19,398	19,403
		36600	852,02															9,72	0					-1,6	-1,64	-0,46	-0,24	-0,72	856,91	852,17	129,36
		36660	851,3																										856,91	852,17
		36672		12,858	19,389	19,397	32,246	32,257	31,998	32,018	32,058	32,035	31,947	31,983	32,23	32,115	32,048			31,933	19,472	19,401	19,405
		36720	851,89																										856,91	852,17
		36768		12,873	19,388	19,401	32,264	32,271	32,037	32,056	32,058	32,065	32,037	32,021	32,238	32,186	32,087					19,4	19,409
		36780	851,53																										856,91	852,17
		36840	851,35																										856,91	852,17
		36864		12,908	19,388	19,397	32,302	32,3	32,099	32,077	32,068	32,058	32,051	32,21	32,248	32,089	32,112			31,984	19,487	19,399	19,397
		36900	851,58															9,72											856,91	852,17
		36960	851,93	12,952	19,388	19,398	32,347	32,342	32,145	32,107	32,102	32,117	32,116	32,195	32,262	32,112	32,145					19,398	19,402						857,33	852,17
		37020	852,78																										857,33	852,17
		37056		12,974	19,386	19,394	32,365	32,363	32,128	32,13	32,15	32,135	32,131	32,191	32,287	32,191	32,168			32,069	19,478	19,404	19,407
		37080	852,19																										857,33	852,17
		37140	852,92																										857,33	852,17
		37152		13,001	19,387	19,398	32,392	32,395	32,132	32,141	32,179	32,169	32,149	32,201	32,308	32,229	32,189					19,399	19,401
		37200	853,8															9,71	0					-1,56	-1,6	-0,42	-0,19	-0,67	857,33	852,17	129,44
		37248		13,024	19,388	19,394	32,413	32,416	32,142	32,152	32,187	32,223	32,176	32,224	32,334	32,273	32,214			32,144	19,471	19,401	19,403
		37260	853																										857,33	852,17
		37320	852,27																										856,75	852,17
		37344		13,077	19,385	19,394	32,458	32,476	32,186	32,267	32,246	32,266	32,218	32,232	32,362	32,241	32,252					19,398	19,401
		37380	852,81																										856,75	852,17
		37440	852,09	13,114	19,385	19,394	32,505	32,502	32,24	32,241	32,263	32,305	32,224	32,237	32,399	32,336	32,281			32,194	19,478	19,397	19,403						856,75	852,17
		37500	851,73															9,72											856,75	852,17
		37536		13,134	19,388	19,393	32,526	32,522	32,284	32,291	32,286	32,319	32,25	32,26	32,425	32,28	32,299					19,399	19,402
		37560	851,37																										856,75	852,17
		37620	852,79																										856,75	852,17
		37632		13,168	19,386	19,395	32,551	32,566	32,341	32,328	32,348	32,358	32,267	32,335	32,46	32,407	32,356			32,203	19,478	19,398	19,402
		37680	852,75																										856,75	852,17
		37728		13,189	19,388	19,399	32,583	32,583	32,344	32,331	32,34	32,35	32,285	32,348	32,495	32,407	32,363					19,4	19,404
		37740	852,14																										856,75	852,17
		37800	851,52															9,72	0					-1,53	-1,59	-0,42	-0,18	-0,65	856,75	852,17	129,3
		37824		13,209	19,385	19,396	32,596	32,604	32,382	32,369	32,373	32,367	32,33	32,33	32,523	32,389	32,383			32,315	19,485	19,4	19,402
		37860	852,21																										856,75	852,17
		37920	852,66	13,248	19,387	19,397	32,643	32,637	32,404	32,408	32,402	32,415	32,394	32,403	32,551	32,486	32,433					19,396	19,4						856,75	852,17
		37980	853,46																										856,75	852,17
		38016		13,271	19,39	19,4	32,662	32,671	32,43	32,441	32,428	32,455	32,415	32,475	32,578	32,519	32,468			32,342	19,476	19,4	19,402
		38040	852,41																										856,17	852,17
		38100	851,23															9,72											856,17	852,17
		38112		13,302	19,391	19,397	32,694	32,698	32,485	32,471	32,461	32,49	32,43	32,479	32,612	32,547	32,497					19,405	19,409
		38160	850,94																										856,17	852,17
		38208		13,345	19,389	19,398	32,744	32,732	32,52	32,505	32,508	32,536	32,456	32,493	32,641	32,585	32,530			32,388	19,479	19,402	19,404
		38220	851,61																										856,17	852,17
		38280	850,78																										856,59	852,17
		38304		13,374	19,389	19,398	32,772	32,762	32,538	32,54	32,542	32,557	32,49	32,546	32,668	32,616	32,562					19,402	19,4
		38340	850,75																										856,59	852,17
		38400	851,19	13,409	19,387	19,397	32,792	32,809	32,569	32,603	32,577	32,606	32,51	32,578	32,702	32,654	32,600	9,72	0	32,461	19,474	19,402	19,405	-1,5	-1,55	-0,39	-0,14	-0,62	857,27	852,17	129,03
		38460	851,17																										857,27	852,17
		38496		13,444	19,388	19,399	32,833	32,842	32,65	32,624	32,631	32,623	32,525	32,601	32,736	32,657	32,631					19,401	19,403
		38520	854,01																										857,27	852,17
		38580	853,03																										857,27	852,17
		38592		13,462	19,389	19,401	32,853	32,86	32,641	32,649	32,64	32,638	32,555	32,593	32,767	32,69	32,647			32,539	19,482	19,4	19,404
		38640	853,18																										856,59	852,17
		38688		13,497	19,394	19,401	32,899	32,891	32,666	32,662	32,686	32,662	32,578	32,621	32,788	32,747	32,676					19,395	19,404
		38700	851,4															9,72											856,59	852,17
		38760	852,23																										856,59	852,17
		38784		13,531	19,383	19,403	32,921	32,927	32,659	32,706	32,735	32,713	32,634	32,632	32,823	32,789	32,711			32,608	19,481	19,401	19,405
		38820	851,74																										856,59	852,17
		38880	851,58	13,550	19,39	19,407	32,957	32,94	32,712	32,704	32,742	32,716	32,698	32,686	32,854	32,807	32,740					19,399	19,406						856,59	852,17
		38940	851,3																										856,59	852,17
		38976		13,583	19,393	19,401	32,977	32,982	32,737	32,75	32,766	32,74	32,722	32,727	32,886	32,837	32,771			32,672	19,472	19,4	19,409
		39000	851,39															9,72	0					-1,56	-1,62	-0,44	-0,2	-0,68	856,59	852,17	129,12
		39060	852,01																										856,59	852,17
		39072		13,602	19,392	19,401	32,999	32,999	32,771	32,755	32,758	32,772	32,76	32,769	32,907	32,818	32,789					19,402	19,404
		39120	850,4																										856,59	852,17
		39168		13,651	19,392	19,402	33,047	33,049	32,827	32,781	32,822	32,821	32,784	32,862	32,937	32,791	32,828			32,755	19,477	19,402	19,406
		39180	852,26																										856,59	852,17
		39240	851,22																										856,59	852,17
		39264		13,677	19,392	19,402	33,072	33,077	32,829	32,83	32,877	32,841	32,811	32,895	32,968	32,822	32,859					19,401	19,406
		39300	851,04															9,72											856,59	852,17
		39360	851,56	13,693	19,391	19,403	33,09	33,089	32,838	32,844	32,88	32,859	32,856	32,927	32,996	32,868	32,883			32,807	19,481	19,4	19,401						857,12	852,17
		39420	850,98																										857,12	852,17
		39456		13,709	19,391	19,402	33,11	33,101	32,844	32,846	32,87	32,909	32,895	32,927	33,027	32,891	32,901					19,4	19,402
		39480	851,38																										857,12	852,17
		39540	851,91																										857,12	852,17
		39552		13,754	19,392	19,403	33,15	33,153	32,869	32,896	32,9	32,97	32,931	32,965	33,05	32,968	32,944			32,891	19,486	19,398	19,401
		39600	853,18															9,72	0					-1,52	-1,57	-0,4	-0,14	-0,63	857,12	852,17	129,28
		39648		13,781	19,394	19,4	33,175	33,181	32,905	32,927	32,934	33,001	32,947	33,001	33,079	33,023	32,977					19,399	19,402
		39660	853,03																										857,12	852,17
		39720	853,21																										856,59	852,17
		39744		13,814	19,395	19,402	33,214	33,211	32,969	32,946	32,982	33,014	32,952	33,005	33,113	33,056	33,005			32,905	19,489	19,397	19,401
		39780	852,57																										856,59	852,17
		39840	852,65	13,852	19,393	19,403	33,247	33,253	33,037	33,053	33,043	33,049	32,985	33,024	33,14	33,082	33,052					19,399	19,403						856,59	852,17
		39900	852,38															9,72											856,59	852,17
		39936		13,884	19,396	19,402	33,285	33,281	33,053	33,08	33,056	33,078	32,994	33,038	33,174	33,123	33,074			32,96	19,489	19,399	19,404
		39960	852,94																										856,59	852,17
		40020	853,63																										856,59	852,17
		40032		13,919	19,392	19,403	33,315	33,318	33,093	33,144	33,125	33,102	33,014	33,084	33,2	33,162	33,115					19,4	19,401
		40080	852,98																										856,12	852,17
		40128		13,931	19,391	19,402	33,322	33,332	33,097	33,108	33,117	33,124	33,032	33,08	33,237	33,192	33,123			33,006	19,491	19,399	19,405
		40140	851,93																										856,12	852,17
		40200	851,52															9,72	0					-1,53	-1,58	-0,41	-0,16	-0,65	856,12	852,17	129,65
		40224		13,966	19,394	19,403	33,364	33,364	33,121	33,148	33,144	33,171	33,07	33,121	33,265	33,227	33,158					19,401	19,409
		40260	850,6																										856,12	852,17
		40320	849,98	14,007	19,391	19,402	33,406	33,401	33,206	33,239	33,199	33,177	33,106	33,163	33,295	33,238	33,203			33,036	19,491	19,398	19,404						856,85	852,17
		40380	850,54																										856,85	852,17
		40416		14,028	19,392	19,4	33,427	33,422	33,192	33,205	33,221	33,191	33,149	33,172	33,327	33,271	33,216					19,399	19,404
		40440	852,03																										857,8	852,17
		40500	852,12															9,73											857,8	852,17
		40512		14,049	19,391	19,402	33,445	33,446	33,196	33,199	33,231	33,224	33,176	33,22	33,354	33,305	33,238			33,145	19,48	19,4	19,404
		40560	852,79																										857,8	852,17
		40608		14,079	19,388	19,401	33,474	33,474	33,255	33,279	33,26	33,277	33,214	33,214	33,385	33,323	33,276					19,404	19,406
		40620	852,19																										857,8	852,17
		40680	851,17																										857,8	852,17
		40704		14,106	19,391	19,401	33,502	33,503	33,266	33,255	33,288	33,278	33,258	33,244	33,409	33,348	33,293			33,172	19,484	19,399	19,404
		40740	851,71																										857,8	852,17
		40800	851,8	14,140	19,391	19,407	33,535	33,542	33,304	33,304	33,318	33,309	33,297	33,275	33,435	33,4	33,330	9,72	0			19,404	19,403	-1,52	-1,56	-0,4	-0,15	-0,63	857,8	852,17	129,86
		40860	852,55																										857,8	852,17
		40896		14,175	19,393	19,399	33,568	33,575	33,33	33,328	33,364	33,376	33,305	33,303	33,467	33,424	33,362			33,221	19,479	19,399	19,403
		40920	852,41																										857,8	852,17
		40980	852,24																										857,8	852,17
		40992		14,219	19,389	19,393	33,611	33,61	33,373	33,395	33,397	33,395	33,349	33,346	33,492	33,416	33,395					19,398	19,4
		41040	851,86																										857,8	852,17
		41088		14,238	19,391	19,399	33,63	33,636	33,38	33,399	33,422	33,414	33,391	33,356	33,53	33,384	33,409			33,297	19,481	19,399	19,404
		41100	851,63															9,72											857,8	852,17
		41160	852,83																										857,8	852,17
		41184		14,268	19,391	19,4	33,662	33,666	33,436	33,435	33,427	33,459	33,41	33,371	33,553	33,386	33,435					19,4	19,401
		41220	852,24																										857,8	852,17
		41280	852,88	14,293	19,389	19,395	33,684	33,685	33,458	33,444	33,451	33,469	33,422	33,485	33,582	33,484	33,474			33,347	19,474	19,399	19,403						857,8	852,17
		41340	852,12																										857,8	852,17
		41376		14,319	19,389	19,399	33,716	33,711	33,472	33,457	33,459	33,51	33,429	33,529	33,612	33,517	33,498					19,401	19,405
		41400	850,86															9,72	0					-1,52	-1,57	-0,41	-0,15	-0,63	857,8	852,17	129,94
		41460	851,79																										857,8	852,17
		41472		14,327	19,39	19,398	33,726	33,716	33,484	33,483	33,498	33,498	33,497	33,547	33,638	33,551	33,525			33,46	19,489	19,4	19,406
		41520	851,67																										857,8	852,17
		41568		14,367	19,389	19,393	33,752	33,764	33,493	33,511	33,548	33,54	33,523	33,568	33,665	33,603	33,556					19,404	19,407
		41580	852,22																										857,8	852,17
		41640	852,3																										857,8	852,17
		41664		14,399	19,389	19,4	33,796	33,791	33,518	33,535	33,596	33,583	33,553	33,595	33,692	33,631	33,588			33,468	19,496	19,398	19,4
		41700	852,27															9,73											857,8	852,17
		41760	852,31	14,433	19,388	19,399	33,826	33,828	33,546	33,556	33,616	33,62	33,58	33,613	33,718	33,663	33,614					19,401	19,408						857,8	852,17
		41820	852,16																										857,8	852,17
		41856		14,461	19,388	19,397	33,855	33,853	33,586	33,618	33,667	33,669	33,595	33,612	33,744	33,704	33,649			33,534	19,485	19,403	19,405
		41880	851,63																										857,8	852,17
		41940	851,52																										857,8	852,17
		41952		14,493	19,388	19,398	33,89	33,882	33,638	33,683	33,701	33,703	33,619	33,628	33,78	33,734	33,686					19,402	19,405
		42000	851,66															9,72	0					-1,53	-1,58	-0,42	-0,17	-0,65	857,8	852,17	128,22
		42048		14,518	19,389	19,398	33,905	33,917	33,735	33,789	33,717	33,725	33,64	33,701	33,806	33,753	33,733			33,596	19,48	19,4	19,404
		42060	852,01																										857,8	852,17
		42120	853,89																										857,8	852,17
		42144		14,536	19,386	19,395	33,923	33,929	33,716	33,729	33,713	33,718	33,654	33,72	33,837	33,766	33,732					19,398	19,408
		42180	853,19																										857,8	852,17
		42240	851,66	14,589	19,39	19,398	33,977	33,99	33,764	33,761	33,766	33,754	33,714	33,74	33,866	33,786	33,769			33,621	19,486	19,4	19,403						857,17	852,17
		42300	851,14															9,73											857,17	852,17
		42336		14,584	19,387	19,399	33,972	33,982	33,746	33,747	33,777	33,771	33,715	33,797	33,891	33,754	33,775					19,402	19,403
		42360	851,74																										857,64	852,17
		42420	851,53																										857,64	852,17
		42432		14,622	19,387	19,399	34,013	34,018	33,748	33,791	33,827	33,808	33,758	33,791	33,924	33,779	33,803			33,773	19,492	19,402	19,405
		42480	851,91																										857,64	852,17
		42528		14,646	19,388	19,397	34,038	34,04	33,775	33,81	33,842	33,849	33,786	33,836	33,955	33,898	33,844					19,401	19,404
		42540	851,2																										857,64	852,17
		42600	850,65															9,72	0					-1,57	-1,62	-0,44	-0,21	-0,69	858,06	852,17	128,58
		42624		14,679	19,388	19,397	34,072	34,072	33,822	33,825	33,883	33,885	33,815	33,835	33,974	33,933	33,871			33,792	19,493	19,401	19,408
		42660	852,07																										858,06	852,17
		42720	852,68	14,715	19,388	19,396	34,106	34,108	33,852	33,87	33,914	33,919	33,836	33,858	34,316	33,962	33,941					19,401	19,409						858,06	852,17
		42780	852,94																										858,06	852,17
		42816		14,735	19,388	19,398	34,131	34,125	33,876	33,914	33,933	33,938	33,856	33,864	34,031	33,984	33,925			33,825	19,481	19,404	19,409
		42840	852,67																										858,06	852,17
		42900	852,21															9,72											858,06	852,17
		42912		14,782	19,389	19,398	34,178	34,174	33,921	33,95	33,977	33,953	33,899	33,893	34,063	34,022	33,960					19,405	19,408
		42960	851,51																										858,06	852,17
		43008		14,795	19,389	19,399	34,185	34,193	33,965	33,992	33,97	33,98	33,942	33,926	34,091	34,04	33,988			33,85	19,482	19,403	19,408
		43020	851,53																										858,06	852,17
		43080	850,78																										858,06	852,17
		43104		14,823	19,389	19,398	34,214	34,218	34,012	33,981	33,985	34,015	33,957	33,985	34,25	34,068	34,032					19,4	19,407
		43140	850,72																										858,06	852,17
		43200	850,61	14,854	19,387	19,399	34,246	34,248	34,029	34,049	34,046	34,052	33,971	34,027	34,145	34,098	34,052	9,72	0	33,924	19,495	19,403	19,405	-1,55	-1,61	-0,43	-0,19	-0,68	858,64	852,17	127,98
		43260	851,76																										858,64	852,17
		43296		14,867	19,39	19,402	34,259	34,266	34,038	34,048	34,06	34,078	33,998	34,018	34,174	34,136	34,069					19,4	19,402
		43320	851,35																										859,27	852,17
		43380	852,66																										859,27	852,17
		43392		14,908	19,39	19,399	34,305	34,3	34,101	34,155	34,091	34,101	34,028	34,036	34,25	34,205	34,121			33,961	19,499	19,4	19,402
		43440	853,76																										859,27	852,17
		43488		14,936	19,394	19,401	34,335	34,333	34,109	34,152	34,105	34,119	34,065	34,057	34,23	34,18	34,127					19,401	19,401
		43500	852,63															9,73											859,27	852,17
		43560	852,77																										858,85	852,17
		43584		14,960	19,39	19,4	34,353	34,356	34,126	34,125	34,165	34,122	34,111	34,091	34,276	34,219	34,154			34,016	19,494	19,401	19,404
		43620	853,12																										858,85	852,17
		43680	853,19	14,986	19,391	19,401	34,374	34,389	34,125	34,131	34,184	34,167	34,161	34,149	34,294	34,211	34,178					19,401	19,404						858,85	852,17
		43740	853,17																										858,85	852,17
		43776		15,006	19,391	19,399	34,404	34,398	34,194	34,176	34,177	34,167	34,163	34,246	34,311	34,172	34,201			34,107	19,492	19,402	19,402
		43800	852,66															9,72	0					-1,55	-1,6	-0,43	-0,19	-0,66	858,85	852,17	128,06
		43860	853,14																										858,85	852,17
		43872		15,031	19,391	19,398	34,416	34,436	34,208	34,19	34,185	34,192	34,201	34,255	34,33	34,219	34,222					19,4	19,404
		43920	853,18																										858,43	852,17
		43968		15,065	19,39	19,397	34,449	34,467	34,223	34,233	34,246	34,245	34,237	34,268	34,353	34,275	34,260			34,192	19,491	19,401	19,407
		43980	853,68																										858,43	852,17
		44040	852,25																										857,9	852,17
		44064		15,082	19,39	19,4	34,471	34,483	34,224	34,235	34,262	34,292	34,255	34,309	34,379	34,274	34,279					19,402	19,406
		44100	852,95															9,73											857,9	852,17
		44160	851,68	15,122	19,391	19,398	34,517	34,516	34,252	34,254	34,306	34,327	34,287	34,324	34,409	34,284	34,305			34,22	19,493	19,398	19,405						857,9	852,17
		44220	852,01																										857,9	852,17
		44256		15,139	19,391	19,399	34,529	34,539	34,267	34,296	34,326	34,346	34,305	34,359	34,434	34,369	34,338					19,402	19,403
		44280	852,01																										857,9	852,17
		44340	852,39																										857,9	852,17
		44352		15,164	19,391	19,399	34,558	34,56	34,294	34,317	34,367	34,363	34,313	34,379	34,46	34,405	34,362			34,258	19,487	19,403	19,406
		44400	852,01															9,72	0					-1,56	-1,57	-0,4	-0,15	-0,63	857,9	852,17	128,19
		44448		15,199	19,391	19,399	34,593	34,595	34,334	34,389	34,405	34,412	34,364	34,4	34,491	34,452	34,406					19,399	19,405
		44460	851,54																										857,9	852,17
		44520	851,27																										857,9	852,17
		44544		15,233	19,39	19,398	34,625	34,63	34,38	34,402	34,396	34,442	34,357	34,392	34,518	34,463	34,419			34,305	19,495	19,402	19,405
		44580	851,2																										857,9	852,17
		44640	851,1	15,254	19,391	19,401	34,646	34,655	34,433	34,449	34,442	34,454	34,382	34,437	34,548	34,498	34,455					19,402	19,405						857,9	852,17
		44700	851,39															9,72											857,9	852,17
		44736		15,283	19,391	19,396	34,674	34,68	34,491	34,492	34,491	34,487	34,389	34,457	34,573	34,524	34,488			34,37	19,497	19,399	19,405
		44760	851,75																										857,9	852,17
		44820	852,89																										857,9	852,17
		44832		15,317	19,391	19,405	34,715	34,716	34,503	34,517	34,512	34,513	34,43	34,487	34,603	34,552	34,515					19,399	19,402
		44880	852,42																										857,9	852,17
		44928		15,325	19,393	19,398	34,721	34,72	34,536	34,502	34,524	34,517	34,485	34,469	34,636	34,592	34,533			34,397	19,486	19,404	19,403
		44940	852,14																										857,9	852,17
		45000	853,17															9,72	0					-1,53	-1,57	-0,41	-0,17	-0,65	857,9	852,17	128,13
		45024		15,361	19,386	19,405	34,752	34,761	34,524	34,531	34,574	34,534	34,505	34,496	34,65	34,6	34,552					19,401	19,403
		45060	852,52																										857,9	852,17
		45120	852,5	15,392	19,392	19,4	34,782	34,793	34,525	34,601	34,598	34,592	34,551	34,531	34,684	34,643	34,591			34,451	19,499	19,402	19,407						857,9	852,17
		45180	852,4																										857,9	852,17
		45216		15,418	19,392	19,401	34,816	34,812	34,587	34,576	34,614	34,599	34,564	34,553	34,707	34,664	34,608					19,403	19,408
		45240	852,55																										857,9	852,17
		45300	852,94															9,72											857,9	852,17
		45312		15,447	19,393	19,401	34,84	34,848	34,587	34,588	34,637	34,66	34,584	34,596	34,733	34,685	34,634			34,528	19,501	19,405	19,408
		45360	851,8																										857,9	852,17
		45408		15,476	19,391	19,403	34,876	34,869	34,622	34,614	34,664	34,673	34,619	34,616	34,761	34,667	34,655					19,4	19,407
		45420	851,81																										857,9	852,17
		45480	851,28																										857,9	852,17
		45504		15,494	19,392	19,4	34,889	34,89	34,677	34,656	34,656	34,652	34,639	34,677	34,776	34,674	34,676			34,557	19,506	19,406	19,407
		45540	851,19																										857,9	852,17
		45600	851,87	15,520	19,394	19,394	34,911	34,918	34,707	34,692	34,7	34,689	34,661	34,723	34,817	34,746	34,717	9,72	0			19,402	19,406	-1,55	-1,6	-0,43	-0,18	-0,67	858,38	852,17	127,48
		45660	853,37																										858,38	852,17
		45696		15,539	19,39	19,396	34,929	34,935	34,699	34,696	34,728	34,714	34,678	34,776	34,836	34,718	34,731			34,646	19,502	19,404	19,407
		45720	853,08																										858,38	852,17
		45780	853,17																										858,38	852,17
		45792		15,585	19,391	19,394	34,978	34,976	34,71	34,723	34,775	34,773	34,709	34,741	34,859	34,738	34,754					19,406	19,406
		45840	852,39																										857,9	852,17
		45888		15,585	19,396	19,405	34,99	34,981	34,734	34,758	34,782	34,786	34,741	34,824	34,888	34,778	34,786			34,721	19,494	19,4	19,404
		45900	853,5															9,72											857,9	852,17
		45960	853,68																										857,9	852,17
		45984		15,621	19,389	19,399	35,013	35,018	34,752	34,767	34,808	34,832	34,787	34,845	34,915	34,853	34,820					19,403	19,402
		46020	851,23																										857,9	852,17
		46080	851,33	15,656	19,384	19,401	35,048	35,048	34,778	34,782	34,832	34,844	34,815	34,858	34,942	34,892	34,843			34,774	19,505	19,404	19,407						857,9	852,17
		46140	851,22																										857,9	852,17
		46176		15,679	19,39	19,398	35,078	35,067	34,823	34,844	34,853	34,896	34,831	34,874	34,968	34,922	34,876					19,4	19,41
		46200	852,16															9,72	0					-1,53	-1,58	-0,41	-0,16	-0,65	857,9	852,17	127,31
		46260	852,33																										857,9	852,17
		46272		15,712	19,387	19,399	35,102	35,108	34,92	34,926	34,896	34,91	34,853	34,888	34,991	34,941	34,916			34,803	19,511	19,407	19,406
		46320	851,94																										857,9	852,17
		46368		15,733	19,391	19,4	35,126	35,131	34,91	34,908	34,926	34,92	34,848	34,934	35,021	34,985	34,932					19,407	19,402
		46380	852,21																										857,9	852,17
		46440	852,76																										857,9	852,17
		46464		15,759	19,394	19,401	35,16	35,153	34,959	34,947	34,944	34,95	34,896	34,921	35,048	35,009	34,959			34,844	19,501	19,405	19,401
		46500	853,32															9,72											857,9	852,17
		46560	853,11	15,785	19,389	19,401	35,179	35,18	34,949	34,952	34,975	34,987	34,925	34,954	35,074	35,036	34,981					19,404	19,407						857,9	852,17
		46620	852,55																										857,9	852,17
		46656		15,804	19,391	19,405	35,205	35,2	34,95	35,005	35	35,018	34,954	34,962	35,102	35,063	35,007			34,913	19,497	19,399	19,401
		46680	851,61																										857,9	852,17
		46740	852,1																										857,9	852,17
		46752		15,839	19,391	19,401	35,234	35,236	34,994	35,075	35,034	35,036	34,956	35,005	35,129	35,051	35,035					19,4	19,406
		46800	852,09															9,72	0					-1,57	-1,62	-0,45	-0,2	-0,69	857,9	852,17	127,6
		46848		15,860	19,392	19,402	35,257	35,258	35,026	35,057	35,075	35,05	34,985	35,009	35,151	35,085	35,055			34,946	19,491	19,403	19,411
		46860	852,13																										857,9	852,17
		46920	851,01																										857,9	852,17
		46944		15,884	19,392	19,402	35,282	35,28	35,061	35,058	35,087	35,049	35,021	35,029	35,17	35,108	35,073					19,404	19,405
		46980	851,34																										857,9	852,17
		47040	852,55	15,910	19,389	19,4	35,297	35,312	35,062	35,084	35,107	35,113	35,044	35,082	35,202	35,156	35,106			34,965	19,496	19,404	19,408						857,9	852,17
		47100	851,78															9,72											857,9	852,17
		47136		15,939	19,393	19,401	35,335	35,336	35,089	35,107	35,128	35,139	35,073	35,081	35,224	35,174	35,127					19,403	19,409
		47160	850,8																										857,9	852,17
		47220	850,69																										857,9	852,17
		47232		15,956	19,391	19,401	35,349	35,354	35,1	35,122	35,132	35,149	35,119	35,111	35,257	35,203	35,149			35,054	19,499	19,404	19,409
		47280	852,1																										858,48	852,17
		47328		15,987	19,391	19,401	35,386	35,38	35,143	35,162	35,185	35,173	35,151	35,146	35,279	35,237	35,185					19,404	19,406
		47340	851,68																										858,48	852,17
		47400	852,76															9,72	0					-1,54	-1,6	-0,43	-0,18	-0,66	858,48	852,17	127,81
		47424		16,016	19,392	19,401	35,407	35,418	35,163	35,211	35,235	35,212	35,157	35,167	35,301	35,253	35,212			35,109	19,501	19,404	19,405
		47460	853,77																										858,48	852,17
		47520	853,8	16,038	19,391	19,4	35,431	35,437	35,195	35,25	35,231	35,271	35,185	35,187	35,328	35,257	35,238					19,404	19,405						857,96	852,17
		47580	851,64																										857,96	852,17
		47616		16,066	19,389	19,399	35,461	35,459	35,244	35,246	35,268	35,263	35,26	35,281	35,357	35,245	35,271			35,178	19,497	19,405	19,404
		47640	851,85																										857,96	852,17
		47700	851,77															9,72											857,96	852,17
		47712		16,093	19,391	19,4	35,485	35,491	35,256	35,257	35,287	35,277	35,245	35,327	35,379	35,279	35,288					19,401	19,405
		47760	850,7																										857,96	852,17
		47808		16,111	19,39	19,399	35,504	35,508	35,264	35,268	35,296	35,291	35,302	35,319	35,398	35,298	35,305			35,251	19,502	19,403	19,402
		47820	850,92																										857,96	852,17
		47880	851,92																										858,8	852,17
		47904		16,131	19,388	19,398	35,522	35,526	35,265	35,278	35,303	35,316	35,327	35,325	35,427	35,364	35,326					19,404	19,404
		47940	852,62																										858,8	852,17
		48000	851,88	16,157	19,39	19,398	35,547	35,554	35,292	35,336	35,346	35,38	35,334	35,359	35,446	35,407	35,362	9,72	0	35,284	19,503	19,402	19,406	-1,48	-1,54	-0,39	-0,12	-0,61	858,8	852,17	127,92
		48060	852,37																										858,8	852,17
		48096		16,190	19,39	19,401	35,583	35,588	35,333	35,385	35,365	35,413	35,36	35,393	35,472	35,43	35,394					19,402	19,405
		48120	852,29																										858,8	852,17
		48180	853,66																										858,8	852,17
		48192		16,217	19,39	19,401	35,611	35,615	35,393	35,398	35,407	35,42	35,361	35,378	35,502	35,453	35,414			35,324	19,498	19,403	19,406
		48240	853,05																										858,8	852,17
		48288		16,242	19,392	19,4	35,638	35,637	35,422	35,432	35,433	35,437	35,369	35,418	35,53	35,481	35,440					19,402	19,407
		48300	854,06															9,73											858,8	852,17
		48360	854,23																										857,8	852,17
		48384		16,265	19,393	19,4	35,656	35,667	35,456	35,458	35,465	35,472	35,387	35,436	35,551	35,52	35,468			35,35	19,483	19,403	19,408
		48420	853,27																										857,8	852,17
		48480	850,98	16,294	19,391	19,401	35,684	35,695	35,48	35,498	35,498	35,485	35,422	35,451	35,581	35,494	35,489					19,404	19,407						857,17	852,17
		48540	850,36																										857,17	852,17
		48576		16,329	19,392	19,401	35,719	35,731	35,484	35,522	35,506	35,527	35,445	35,47	35,605	35,499	35,507			35,383	19,489	19,405	19,405
		48600	851,72															9,73	0					-1,49	-1,54	-0,39	-0,13	-0,61	857,85	852,17	127,96
		48660	851,25																										857,85	852,17
		48672		16,337	19,392	19,4	35,726	35,74	35,509	35,554	35,533	35,533	35,469	35,492	35,629	35,583	35,538					19,403	19,406
		48720	851,54																										857,85	852,17
		48768		16,369	19,389	19,401	35,767	35,76	35,513	35,551	35,559	35,575	35,507	35,536	35,649	35,616	35,563			35,471	19,502	19,403	19,403
		48780	849,69																										857,85	852,17
		48840	850,5																										858,53	852,17
		48864		16,399	19,394	19,399	35,796	35,795	35,554	35,635	35,601	35,602	35,522	35,553	35,676	35,633	35,597					19,403	19,404
		48900	851,49															9,72											858,53	852,17
		48960	852,9	16,426	19,389	19,4	35,823	35,817	35,585	35,596	35,623	35,605	35,53	35,557	35,707	35,661	35,608			35,475	19,508	19,403	19,404						859,06	852,17
		49020	852,94																										859,06	852,17
		49056		16,451	19,39	19,4	35,843	35,85	35,614	35,696	35,644	35,643	35,563	35,579	35,723	35,699	35,645					19,404	19,405
		49080	853,79																										859,06	852,17
		49140	853,12																										859,06	852,17
		49152		16,475	19,39	19,398	35,868	35,871	35,632	35,677	35,648	35,667	35,614	35,605	35,754	35,688	35,661			35,537	19,507	19,401	19,404
		49200	853,34															9,72	0					-1,61	-1,65	-0,46	-0,24	-0,72	858,53	852,17	127,95
		49248		16,497	19,39	19,4	35,892	35,892	35,651	35,668	35,659	35,684	35,619	35,678	35,782	35,658	35,675					19,402	19,405
		49260	852,35																										858,53	852,17
		49320	850,84																										858,53	852,17
		49344		16,518	19,39	19,401	35,912	35,915	35,684	35,7	35,711	35,696	35,664	35,733	35,804	35,738	35,716			35,593	19,495	19,402	19,403
		49380	851,23																										858,53	852,17
		49440	851,84	16,532	19,391	19,402	35,926	35,931	35,695	35,7	35,733	35,713	35,7	35,712	35,821	35,754	35,728					19,401	19,407						859,06	852,17
		49500	852,79															9,72											859,06	852,17
		49536		16,560	19,387	19,402	35,96	35,948	35,704	35,742	35,734	35,766	35,733	35,749	35,846	35,77	35,756			35,659	19,499	19,401	19,41
		49560	852,37																										859,06	852,17
		49620	852,63																										859,06	852,17
		49632		16,588	19,392	19,4	35,974	35,994	35,722	35,75	35,8	35,805	35,75	35,829	35,873	35,775	35,788					19,402	19,408
		49680	852,77																										859,06	852,17
		49728		16,613	19,39	19,402	36,006	36,012	35,744	35,772	35,832	35,815	35,763	35,862	35,895	35,806	35,811			35,779	19,495	19,405	19,408
		49740	852,67																										859,06	852,17
		49800	851,99															9,72	0					-1,57	-1,63	-0,45	-0,21	-0,69	859,06	852,17	127,92
		49824		16,623	19,392	19,4	36,017	36,02	35,78	35,797	35,831	35,824	35,792	35,86	35,921	35,821	35,828					19,405	19,41
		49860	854,65																										859,06	852,17
		49920	851,98	16,658	19,394	19,401	36,052	36,06	35,813	35,816	35,826	35,879	35,84	35,857	35,94	35,85	35,853			35,789	19,495	19,405	19,405						858,58	852,17
		49980	851,31																										858,58	852,17
		50016		16,683	19,392	19,4	36,083	36,075	35,841	35,838	35,866	35,886	35,857	35,864	35,966	35,886	35,876					19,406	19,409
		50040	852,05																										858,58	852,17
		50100	851,82															9,72											858,58	852,17
		50112		16,711	19,391	19,402	36,112	36,104	35,87	35,912	35,913	35,929	35,872	35,881	35,991	35,942	35,914			35,821	19,491	19,404	19,406
		50160	851,58																										858,58	852,17
		50208		16,740	19,391	19,401	36,131	36,141	35,909	35,928	35,957	35,953	35,889	35,898	36,015	35,964	35,939					19,404	19,406
		50220	852,07																										858,58	852,17
		50280	853,15																										858,58	852,17
		50304		16,758	19,392	19,401	36,152	36,158	35,943	35,963	35,971	35,961	35,895	35,942	36,045	36,004	35,966			35,829	19,499	19,403	19,406
		50340	851,51																										858,58	852,17
		50400	851,87	16,785	19,391	19,402	36,178	36,185	35,972	35,98	35,964	35,979	35,907	35,979	36,066	36,016	35,983	9,73	0			19,404	19,407	-1,54	-1,59	-0,42	-0,17	-0,65	858,58	852,17	128,11
		50460	851,39																										858,58	852,17
		50496		16,801	19,391	19,402	36,202	36,194	36,012	36,008	35,999	36,004	35,931	35,995	36,091	36,033	36,009			35,853	19,494	19,403	19,408
		50520	851,44																										858,58	852,17
		50580	851,71																										858,58	852,17
		50592		16,825	19,391	19,401	36,218	36,225	36,004	35,999	36,021	36,028	35,976	36,01	36,272	36,279	36,074					19,4	19,41
		50640	851,74																										858,58	852,17
		50688		16,842	19,392	19,403	36,241	36,237	36,017	36,027	36,048	36,044	36,027	36,017	36,264	36,102	36,068			35,949	19,5	19,407	19,41
		50700	852,09															9,72											858,58	852,17
		50760	853,3																										858,58	852,17
		50784		16,868	19,39	19,4	36,261	36,265	36,011	36,058	36,075	36,076	36,042	36,065	36,263	36,228	36,102					19,405	19,408
		50820	853,67																										858,58	852,17
		50880	853,04	16,895	19,394	19,403	36,296	36,291	36,039	36,089	36,121	36,117	36,055	36,228	36,263	36,146	36,132			35,986	19,501	19,404	19,407						858,11	852,17
		50940	851,89																										858,11	852,17
		50976		16,914	19,391	19,399	36,307	36,31	36,092	36,168	36,154	36,141	36,083	36,115	36,265	36,168	36,148					19,404	19,409
		51000	850,89															9,72	0					-1,51	-1,57	-0,41	-0,15	-0,63	858,11	852,17	128,15
		51060	851,28																										858,11	852,17
		51072		16,954	19,391	19,399	36,347	36,352	36,148	36,164	36,158	36,144	36,098	36,121	36,272	36,182	36,161			35,994	19,51	19,405	19,408
		51120	851,37																										858,58	852,17
		51168		16,968	19,39	19,398	36,356	36,367	36,139	36,186	36,176	36,195	36,124	36,146	36,282	36,239	36,186					19,405	19,407
		51180	852,35																										858,58	852,17
		51240	851,82																										858,58	852,17
		51264		16,992	19,39	19,402	36,391	36,385	36,154	36,171	36,182	36,206	36,139	36,213	36,298	36,249	36,202			36,065	19,52	19,408	19,409
		51300	852,26															9,72											858,58	852,17
		51360	852,49	17,013	19,39	19,402	36,41	36,407	36,285	36,226	36,224	36,239	36,161	36,178	36,313	36,267	36,237					19,404	19,404						858,58	852,17
		51420	851,41																										858,58	852,17
		51456		17,041	19,39	19,399	36,435	36,435	36,245	36,286	36,26	36,244	36,17	36,223	36,334	36,283	36,256			36,083	19,521	19,404	19,405
		51480	852,56																										858,58	852,17
		51540	852,11																										858,58	852,17
		51552		17,068	19,392	19,399	36,463	36,465	36,258	36,329	36,284	36,271	36,185	36,243	36,353	36,306	36,279					19,405	19,405
		51600	852,03															9,71	0					-1,54	-1,6	-0,43	-0,18	-0,67	858,58	852,17	128,18
		51648		17,091	19,391	19,4	36,484	36,49	36,265	36,338	36,268	36,307	36,232	36,24	36,375	36,347	36,297			36,192	19,502	19,401	19,41
		51660	852,52																										858,58	852,17
		51720	852,07																										858,58	852,17
		51744		17,109	19,39	19,4	36,505	36,503	36,284	36,325	36,303	36,314	36,238	36,249	36,399	36,372	36,310					19,404	19,41
		51780	851,84																										858,58	852,17
		51840	852,14	17,137	19,391	19,4	36,531	36,534	36,315	36,332	36,336	36,342	36,282	36,274	36,421	36,384	36,336			36,215	19,507	19,405	19,411						858,58	852,17
		51900	850,68															9,71											858,58	852,17
		51936		17,157	19,391	19,399	36,552	36,552	36,36	36,333	36,341	36,358	36,335	36,291	36,443	36,383	36,355					19,406	19,409
		51960	851,4																										858,58	852,17
		52020	852,61																										858,58	852,17
		52032		17,190	19,391	19,4	36,583	36,589	36,371	36,367	36,391	36,368	36,356	36,335	36,465	36,36	36,377			36,237	19,501	19,405	19,409
		52080	852,6																										858,58	852,17
		52128		17,199	19,391	19,4	36,594	36,596	36,373	36,372	36,411	36,398	36,361	36,436	36,489	36,381	36,403					19,403	19,409
		52140	851,75																										858,58	852,17
		52200	853,6															9,72	0					-1,56	-1,61	-0,43	-0,19	-0,67	858,58	852,17	127,83
		52224		17,224	19,39	19,402	36,622	36,618	36,385	36,389	36,442	36,422	36,387	36,439	36,511	36,407	36,423			36,341	19,508	19,406	19,405
		52260	852,98																										858,58	852,17
		52320	852,22	17,242	19,392	19,402	36,642	36,636	36,395	36,404	36,427	36,448	36,417	36,441	36,533	36,431	36,437					19,402	19,405						858,58	852,17
		52380	852,72																										858,58	852,17
		52416		17,263	19,392	19,402	36,661	36,659	36,415	36,438	36,444	36,486	36,447	36,478	36,552	36,487	36,468			36,361	19,502	19,404	19,407
		52440	851,87																										858,58	852,17
		52500	852,45															9,72											858,58	852,17
		52512		17,286	19,393	19,402	36,687	36,681	36,453	36,478	36,487	36,486	36,469	36,495	36,572	36,509	36,494					19,408	19,408
		52560	853																										858,58	852,17
		52608		17,308	19,391	19,404	36,706	36,706	36,457	36,484	36,514	36,523	36,485	36,49	36,594	36,556	36,513			36,402	19,514	19,407	19,413
		52620	852,47																										858,58	852,17
		52680	852,03																										858,58	852,17
		52704		17,333	19,394	19,402	36,73	36,732	36,517	36,512	36,534	36,555	36,518	36,518	36,626	36,583	36,545					19,406	19,412
		52740	853,02																										858,58	852,17
		52800	852,4	17,354	19,393	19,402	36,748	36,755	36,559	36,537	36,568	36,582	36,532	36,556	36,647	36,608	36,574	9,72	0	36,437	19,512	19,407	19,408	-1,56	-1,62	-0,44	-0,2	-0,69	858,58	852,17	127,92
		52860	852,63																										858,58	852,17
		52896		17,388	19,393	19,403	36,78	36,792	36,606	36,629	36,594	36,6	36,554	36,562	36,669	36,64	36,607					19,405	19,407
		52920	853,18																										858,58	852,17
		52980	852,18																										858,58	852,17
		52992		17,411	19,393	19,401	36,809	36,808	36,625	36,707	36,621	36,626	36,566	36,591	36,695	36,64	36,634			36,463	19,508	19,406	19,407
		53040	852,68																										858,58	852,17
		53088		17,437	19,393	19,402	36,833	36,837	36,658	36,671	36,644	36,637	36,583	36,583	36,722	36,679	36,647					19,405	19,406
		53100	852,31															9,71											858,58	852,17
		53160	852,81																										858,58	852,17
		53184		17,452	19,392	19,403	36,853	36,845	36,646	36,65	36,663	36,653	36,62	36,628	36,742	36,704	36,663			36,516	19,516	19,404	19,406
		53220	852,82																										858,58	852,17
		53280	851,52	17,483	19,392	19,403	36,878	36,882	36,657	36,713	36,688	36,696	36,638	36,666	36,766	36,734	36,695					19,404	19,406						858,58	852,17
		53340	851,12																										858,58	852,17
		53376		17,497	19,395	19,404	36,897	36,895	36,676	36,701	36,722	36,707	36,633	36,691	36,787	36,755	36,709			36,527	19,518	19,402	19,408
		53400	851,51															9,72	0					-1,51	-1,58	-0,41	-0,16	-0,64	859,06	852,17	127,97
		53460	851,58																										859,06	852,17
		53472		17,528	19,393	19,404	36,927	36,925	36,698	36,712	36,732	36,725	36,678	36,683	36,811	36,77	36,726					19,405	19,406
		53520	852,68																										859,06	852,17
		53568		17,550	19,392	19,403	36,95	36,945	36,723	36,814	36,776	36,762	36,704	36,719	36,834	36,796	36,766			36,632	19,513	19,404	19,406
		53580	851,35																										859,06	852,17
		53640	852,18																										859,06	852,17
		53664		17,566	19,397	19,403	36,969	36,963	36,762	36,787	36,792	36,771	36,717	36,713	36,855	36,795	36,774					19,402	19,408
		53700	852,71															9,72											859,06	852,17
		53760	852,13	17,597	19,394	19,404	36,999	36,994	36,782	36,816	36,814	36,818	36,755	36,764	36,88	36,781	36,801			36,649	19,503	19,406	19,404						859,06	852,17
		53820	852,06																										859,06	852,17
		53856		17,610	19,395	19,405	37,006	37,013	36,804	36,806	36,802	36,8	36,766	36,756	36,899	36,865	36,812					19,406	19,408
		53880	851,2																										859,06	852,17
		53940	852,26																										859,06	852,17
		53952		17,628	19,396	19,404	37,025	37,031	36,813	36,805	36,823	36,822	36,831	36,797	36,922	36,882	36,837			36,715	19,495	19,406	19,408
		54000	852,55															9,72	0					-1,49	-1,54	-0,39	-0,12	-0,61	859,06	852,17	128,15
		54048		17,650	19,396	19,403	37,043	37,057	36,82	36,832	36,86	36,874	36,832	36,822	36,939	36,867	36,856					19,406	19,409
		54060	854,83																										859,06	852,17
		54120	852,88																										859,06	852,17
		54144		17,679	19,396	19,404	37,075	37,083	36,878	36,923	36,893	36,896	36,82	36,9	36,964	36,861	36,892			36,74	19,5	19,406	19,41
		54180	851,93																										859,06	852,17
		54240	852,58	17,697	19,397	19,406	37,1	37,097	36,897	36,894	36,894	36,902	36,865	36,895	36,986	36,861	36,899					19,407	19,409						859,06	852,17
		54300	852,47															9,72											859,06	852,17
		54336		17,719	19,395	19,405	37,113	37,125	36,889	36,891	36,924	36,911	36,903	36,949	37,004	36,895	36,921			36,827	19,499	19,405	19,412
		54360	852,51																										859,06	852,17
		54420	854,67																										859,06	852,17
		54432		17,731	19,397	19,405	37,132	37,132	36,894	36,897	36,935	36,95	36,919	36,964	37,026	36,974	36,945					19,406	19,411
		54480	853,46																										858,48	852,17
		54528		17,756	19,396	19,404	37,152	37,16	36,914	36,941	36,977	36,98	36,944	36,985	37,042	37,014	36,975			36,855	19,512	19,407	19,408
		54540	853,65																										858,48	852,17
		54600	853,51															9,72	0					-1,52	-1,58	-0,41	-0,16	-0,63	857,8	852,17	127,86
		54624		17,778	19,397	19,406	37,183	37,176	36,981	36,98	36,997	37,015	36,953	36,996	37,074	37,032	37,003					19,406	19,412
		54660	852,56																										857,8	852,17
		54720	851,48	17,806	19,391	19,405	37,204	37,205	36,983	37,001	37,022	37,032	36,966	36,985	37,092	37,068	37,019			36,887	19,506	19,406	19,408						857,8	852,17
		54780	851,32																										857,8	852,17
		54816		17,836	19,393	19,401	37,233	37,234	37,023	37,062	37,053	37,05	37,001	37,02	37,117	37,075	37,050					19,406	19,414
		54840	851,66																										857,8	852,17
		54900	852,53															9,72											857,8	852,17
		54912		17,860	19,394	19,405	37,257	37,262	37,039	37,086	37,068	37,072	37,012	37,042	37,14	37,097	37,069			36,949	19,497	19,407	19,411
		54960	851,56																										857,8	852,17
		55008		17,881	19,395	19,401	37,278	37,28	37,077	37,096	37,095	37,082	37,024	37,043	37,163	37,122	37,088					19,406	19,411
		55020	851,49																										857,8	852,17
		55080	850,96																										858,27	852,17
		55104		17,905	19,395	19,406	37,3	37,31	37,097	37,096	37,129	37,105	37,03	37,055	37,186	37,149	37,106			37,003	19,499	19,407	19,414
		55140	851,07																										858,27	852,17
		55200	851,2	17,924	19,393	19,405	37,324	37,322	37,102	37,112	37,16	37,126	37,071	37,093	37,208	37,167	37,130	9,72	0			19,407	19,413	-1,58	-1,63	-0,45	-0,21	-0,7	858,9	852,17	127,83
		55260	852,4																										858,9	852,17
		55296		17,936	19,395	19,407	37,332	37,342	37,108	37,145	37,157	37,15	37,083	37,116	37,231	37,174	37,145			37,071	19,503	19,406	19,41
		55320	852,65																										858,9	852,17
		55380	853,82																										858,9	852,17
		55392		17,966	19,397	19,405	37,366	37,368	37,156	37,232	37,181	37,177	37,107	37,142	37,25	37,205	37,181					19,405	19,408
		55440	852,98																										858,9	852,17
		55488		17,991	19,395	19,408	37,391	37,394	37,184	37,214	37,21	37,182	37,132	37,151	37,271	37,24	37,198			37,075	19,505	19,406	19,409
		55500	852,96															9,72											858,9	852,17
		55560	853,66																										858,9	852,17
		55584		18,015	19,399	19,4	37,412	37,417	37,193	37,244	37,238	37,227	37,159	37,166	37,291	37,252	37,221					19,404	19,4
		55620	853,08																										858,9	852,17
		55680	852,89	18,027	19,396	19,402	37,424	37,429	37,199	37,217	37,246	37,237	37,191	37,197	37,325	37,28	37,236			37,096	19,495	19,405	19,408						858,43	852,17
		55740	851,56																										858,43	852,17
		55776		18,050	19,392	19,404	37,444	37,452	37,261	37,238	37,267	37,255	37,214	37,216	37,337	37,307	37,262					19,406	19,41
		55800	851,19															9,72	0					-1,51	-1,56	-0,4	-0,14	-0,63	858,43	852,17	127,61
		55860	851,99																										858,43	852,17
		55872		18,078	19,39	19,409	37,478	37,477	37,27	37,299	37,294	37,284	37,221	37,239	37,36	37,321	37,286			37,138	19,507	19,41	19,402
		55920	851,84																										858,43	852,17
		55968		18,105	19,396	19,41	37,502	37,515	37,299	37,322	37,328	37,314	37,245	37,259	37,392	37,349	37,314					19,405	19,409
		55980	851,82																										858,43	852,17
		56040	852,94																										858,43	852,17
		56064		18,122	19,394	19,401	37,504	37,535	37,311	37,319	37,332	37,304	37,27	37,27	37,413	37,374	37,324			37,159	19,499	19,405	19,408
		56100	852,74															9,72											858,43	852,17
		56160	853,15	18,129	19,394	19,403	37,528	37,528	37,33	37,317	37,331	37,325	37,297	37,293	37,435	37,395	37,340					19,403	19,409						858,43	852,17
		56220	851,02																										858,43	852,17
		56256		18,160	19,396	19,408	37,566	37,558	37,35	37,361	37,398	37,379	37,32	37,314	37,446	37,398	37,371			37,259	19,497	19,406	19,41
		56280	851,01																										858,43	852,17
		56340	852																										858,43	852,17
		56352		18,183	19,389	19,409	37,578	37,587	37,357	37,387	37,408	37,39	37,345	37,364	37,472	37,379	37,388					19,411	19,406
		56400	853,1															9,72	0					-1,56	-1,61	-0,44	-0,19	-0,67	858,43	852,17	127,59
		56448		18,208	19,39	19,405	37,599	37,613	37,407	37,398	37,411	37,394	37,391	37,412	37,492	37,395	37,413			37,304	19,504	19,406	19,405
		56460	852,61																										858,43	852,17
		56520	852,77																										858,43	852,17
		56544		18,226	19,392	19,397	37,62	37,621	37,419	37,402	37,432	37,411	37,416	37,477	37,499	37,392	37,431					19,402	19,414
		56580	851,78																										858,43	852,17
		56640	852,14	18,237	19,393	19,404	37,637	37,634	37,407	37,407	37,452	37,45	37,437	37,462	37,523	37,426	37,446			37,338	19,503	19,408	19,406						858,43	852,17
		56700	851,16															9,71											858,43	852,17
		56736		18,260	19,394	19,403	37,665	37,653	37,419	37,436	37,475	37,492	37,464	37,49	37,545	37,458	37,472					19,406	19,412
		56760	850,53																										858,43	852,17
		56820	850,7																										858,43	852,17
		56832		18,286	19,398	19,405	37,678	37,697	37,44	37,499	37,479	37,516	37,468	37,532	37,565	37,459	37,495			37,412	19,501	19,411	19,406
		56880	851,81																										859,16	852,17
		56928		18,300	19,394	19,404	37,7	37,697	37,492	37,49	37,517	37,512	37,49	37,547	37,587	37,481	37,515					19,411	19,409
		56940	852,77																										859,16	852,17
		57000	852,01															9,72	0					-1,53	-1,59	-0,42	-0,17	-0,65	859,16	852,17	127,73
		57024		18,329	19,396	19,405	37,738	37,72	37,488	37,536	37,526	37,552	37,505	37,582	37,617	37,517	37,540			37,462	19,505	19,413	19,406
		57060	851,65																										859,16	852,17
		57120	853,11	18,345	19,395	19,404	37,74	37,748	37,516	37,518	37,537	37,569	37,539	37,591	37,629	37,547	37,556					19,408	19,415						859,16	852,17
		57180	852,97																										859,16	852,17
		57216		18,378	19,396	19,4	37,78	37,773	37,54	37,558	37,578	37,573	37,567	37,602	37,651	37,544	37,577			37,525	19,499	19,405	19,408
		57240	851,94																										859,16	852,17
		57300	852,46															9,72											859,16	852,17
		57312		18,380	19,401	19,41	37,785	37,785	37,543	37,589	37,578	37,608	37,595	37,612	37,668	37,609	37,600					19,408	19,409
		57360	852,49																										859,16	852,17
		57408		18,416	19,4	19,4	37,817	37,814	37,572	37,584	37,613	37,635	37,602	37,602	37,688	37,645	37,618			37,533	19,497	19,407	19,411
		57420	852,24																										859,16	852,17
		57480	851,71																										859,16	852,17
		57504		18,443	19,394	19,403	37,839	37,843	37,615	37,629	37,654	37,658	37,614	37,619	37,711	37,671	37,646					19,407	19,407
		57540	852,32																										859,16	852,17
		57600	853,26	18,457	19,396	19,406	37,851	37,865	37,636	37,691	37,659	37,697	37,612	37,634	37,739	37,698	37,671	9,72	0	37,568	19,505	19,405	19,409	-1,55	-1,6	-0,43	-0,18	-0,66	859,16	852,17	127,98
		57660	853,84																										859,16	852,17
		57696		18,483	19,396	19,405	37,885	37,882	37,696	37,748	37,689	37,699	37,622	37,668	37,758	37,729	37,701					19,407	19,411
		57720	853,57																										858,53	852,17
		57780	852,63																										858,53	852,17
		57792		18,500	19,395	19,406	37,902	37,899	37,723	37,739	37,71	37,715	37,634	37,662	37,781	37,747	37,714			37,581	19,507	19,41	19,412
		57840	851,67																										858,53	852,17
		57888		18,525	19,394	19,405	37,922	37,926	37,719	37,75	37,736	37,746	37,662	37,675	37,804	37,776	37,733					19,407	19,409
		57900	851,95															9,72											858,53	852,17
		57960	851,37																										858,53	852,17
		57984		18,540	19,395	19,404	37,944	37,936	37,745	37,79	37,772	37,772	37,688	37,704	37,826	37,762	37,757			37,602	19,499	19,406	19,41
		58020	853,06																										858,53	852,17
		58080	852,38	18,561	19,394	19,402	37,956	37,963	37,754	37,776	37,791	37,775	37,726	37,732	37,842	37,766	37,770					19,408	19,41						858,53	852,17
		58140	852,01																										858,53	852,17
		58176		18,586	19,393	19,402	37,982	37,985	37,764	37,781	37,798	37,786	37,757	37,741	37,87	37,773	37,784			37,631	19,512	19,408	19,408
		58200	852,06															9,71	0					-1,52	-1,58	-0,41	-0,16	-0,64	858,53	852,17	128,08
		58260	851,26																										858,53	852,17
		58272		18,597	19,394	19,404	37,996	37,995	37,773	37,787	37,817	37,791	37,774	37,766	37,884	37,757	37,794					19,404	19,409
		58320	851,01																										858,53	852,17
		58368		18,619	19,393	19,402	38,014	38,018	37,783	37,817	37,845	37,827	37,798	37,853	37,898	37,79	37,826			37,7	19,521	19,406	19,408
		58380	851,13																										858,53	852,17
		58440	851,43																										859,01	852,17
		58464		18,642	19,392	19,403	38,034	38,046	37,802	37,843	37,856	37,838	37,815	37,865	37,928	37,847	37,849					19,406	19,407
		58500	851,36															9,72											859,01	852,17
		58560	851,89	18,658	19,392	19,402	38,052	38,059	37,817	37,83	37,871	37,865	37,825	37,883	37,941	37,894	37,866			37,782	19,509	19,406	19,407						859,01	852,17
		58620	852,74																										859,01	852,17
		58656		18,681	19,394	19,404	38,081	38,08	37,838	37,888	37,897	37,905	37,867	37,9	37,965	37,929	37,899					19,41	19,412
		58680	852,63																										859,01	852,17
		58740	853,18																										859,01	852,17
		58752		18,702	19,393	19,404	38,103	38,098	37,881	37,912	37,92	37,924	37,879	37,926	37,981	37,939	37,920			37,821	19,505	19,406	19,409
		58800	852,32															9,72	0					-1,57	-1,62	-0,44	-0,2	-0,69	859,01	852,17	127,97
		58848		18,728	19,395	19,4	38,124	38,127	37,94	37,958	37,933	37,958	37,892	37,94	38,013	37,965	37,950					19,407	19,409
		58860	852,23																										859,01	852,17
		58920	852,44																										859,01	852,17
		58944		18,746	19,395	19,405	38,135	38,157	37,937	37,942	37,954	37,969	37,897	37,957	38,018	37,983	37,957			37,834	19,501	19,412	19,414
		58980	852,23																										859,01	852,17
		59040	852,65	18,763	19,395	19,403	38,159	38,164	37,964	37,96	37,972	37,985	37,946	37,964	38,039	37,999	37,979					19,405	19,409						859,01	852,17
		59100	852,58															9,72											859,01	852,17
		59136		18,785	19,391	19,405	38,18	38,186	37,971	37,985	37,993	37,991	37,96	37,975	38,064	38,032	37,996			37,879	19,511	19,405	19,412
		59160	854,18																										859,01	852,17
		59220	851,93																										859,01	852,17
		59232		18,803	19,393	19,402	38,206	38,196	37,983	38,006	38,021	38,035	37,977	37,98	38,089	38,045	38,017					19,408	19,412
		59280	851,56																										859,01	852,17
		59328		18,826	19,396	19,403	38,227	38,224	38,061	38,069	38,049	38,05	37,971	38,025	38,106	38,075	38,051			37,923	19,51	19,408	19,416
		59340	850,63																										859,01	852,17
		59400	850,38															9,72	0					-1,52	-1,57	-0,4	-0,15	-0,63	859,01	852,17	127,95
		59424		18,853	19,395	19,4	38,253	38,248	38,055	38,082	38,059	38,062	38,019	38,036	38,298	38,093	38,088					19,403	19,407
		59460	850,85																										859,01	852,17
		59520	850,65	18,868	19,396	19,404	38,265	38,271	38,111	38,102	38,083	38,082	38,023	38,047	38,148	38,27	38,108			37,991	19,513	19,409	19,413						859,69	852,17
		59580	850,9																										859,69	852,17
		59616		18,887	19,396	19,404	38,291	38,282	38,101	38,166	38,11	38,111	38,043	38,066	38,177	38,257	38,129					19,409	19,414
		59640	852,62																										860,16	852,17
		59700	853,18															9,72											860,16	852,17
		59712		18,903	19,391	19,402	38,297	38,303	38,113	38,118	38,121	38,146	38,045	38,109	38,286	38,157	38,137			37,978	19,519	19,407	19,408
		59760	853,12																										860,16	852,17
		59808		18,928	19,396	19,404	38,321	38,335	38,144	38,203	38,131	38,167	38,055	38,127	38,286	38,176	38,161					19,402	19,41
		59820	854,12																										860,16	852,17
		59880	853,43																										859,48	852,17
		59904		18,946	19,394	19,405	38,345	38,345	38,157	38,214	38,163	38,17	38,084	38,171	38,289	38,244	38,187			38,054	19,522	19,406	19,409
		59940	853,45																										859,48	852,17
		60000	853,84	18,964	19,394	19,403	38,361	38,364	38,174	38,229	38,18	38,192	38,102	38,148	38,294	38,246	38,196	9,71	0			19,405	19,408	-1,5	-1,56	-0,4	-0,14	-0,63	858,69	852,17	128,09
		60060	853,14																										858,69	852,17
		60096		18,993	19,395	19,405	38,391	38,395	38,195	38,251	38,204	38,205	38,126	38,185	38,302	38,253	38,215			38,04	19,521	19,407	19,408
		60120	854																										858,01	852,17
		60180	852,69																										858,01	852,17
		60192		19,002	19,396	19,403	38,401	38,401	38,213	38,219	38,21	38,23	38,164	38,224	38,314	38,263	38,230					19,406	19,409
		60240	852,9																										858,01	852,17
		60288		19,028	19,394	19,405	38,431	38,425	38,225	38,246	38,231	38,23	38,178	38,226	38,322	38,276	38,242			38,102	19,509	19,408	19,412
		60300	852,98															9,71											858,01	852,17
		60360	851,51																										858,01	852,17
		60384		19,037	19,395	19,405	38,435	38,44	38,241	38,248	38,24	38,261	38,223	38,254	38,34	38,298	38,263					19,408	19,414
		60420	850,6																										858,01	852,17
		60480	851,19	19,069	19,393	19,404	38,47	38,465	38,261	38,268	38,289	38,28	38,243	38,243	38,353	38,312	38,281			38,127	19,52	19,411	19,414						858,58	852,17
		60540	851,11																										858,58	852,17
		60576		19,089	19,394	19,402	38,485	38,49	38,296	38,332	38,323	38,3	38,255	38,256	38,367	38,335	38,308					19,409	19,413
		60600	850,84															9,72	0					-1,61	-1,6	-0,43	-0,18	-0,66	859,11	852,17	128,17
		60660	850,95																										859,11	852,17
		60672		19,106	19,393	19,402	38,504	38,502	38,3	38,355	38,32	38,331	38,257	38,277	38,389	38,363	38,324			38,237	19,505	19,414	19,414
		60720	851,68																										859,74	852,17
		60768		19,126	19,395	19,402	38,522	38,526	38,35	38,366	38,365	38,345	38,271	38,275	38,403	38,365	38,342					19,41	19,413
		60780	851,89																										859,74	852,17
		60840	852,09																										859,74	852,17
		60864		19,147	19,394	19,404	38,547	38,545	38,328	38,386	38,365	38,357	38,29	38,311	38,424	38,388	38,356			38,238	19,506	19,411	19,414
		60900	852,21															9,71											859,74	852,17
		60960	852,09	19,169	19,394	19,404	38,568	38,568	38,367	38,376	38,365	38,386	38,315	38,324	38,445	38,413	38,374					19,409	19,412						859,74	852,17
		61020	852,95																										859,74	852,17
		61056		19,180	19,39	19,405	38,575	38,579	38,378	38,385	38,383	38,375	38,343	38,347	38,462	38,433	38,388			38,261	19,511	19,405	19,409
		61080	851,27																										859,74	852,17
		61140	851,1																										859,74	852,17
		61152		19,202	19,393	19,4	38,599	38,599	38,395	38,45	38,415	38,427	38,348	38,372	38,48	38,444	38,416					19,407	19,412
		61200	852,04															9,71	0					-1,55	-1,6	-0,43	-0,19	-0,67	859,74	852,17	128
		61248		19,225	19,393	19,403	38,623	38,622	38,438	38,44	38,415	38,442	38,369	38,405	38,501	38,455	38,433			38,308	19,512	19,406	19,411
		61260	852,05																										859,74	852,17
		61320	853,21																										859,74	852,17
		61344		19,237	19,391	19,402	38,634	38,634	38,434	38,43	38,444	38,455	38,429	38,433	38,523	38,466	38,452					19,407	19,41
		61380	852,62																										859,74	852,17
		61440	852,37	19,254	19,393	19,402	38,652	38,652	38,441	38,454	38,464	38,474	38,419	38,447	38,537	38,493	38,466			38,383	19,507	19,409	19,409						859,74	852,17
		61500	852,39															9,71											859,74	852,17
		61536		19,275	19,393	19,403	38,673	38,673	38,453	38,465	38,513	38,495	38,441	38,462	38,556	38,527	38,489					19,409	19,409
		61560	854,24																										859,74	852,17
		61620	853,95																										859,74	852,17
		61632		19,302	19,392	19,403	38,7	38,699	38,466	38,494	38,533	38,511	38,457	38,481	38,576	38,538	38,507			38,432	19,517	19,408	19,411
		61680	852,75																										858,9	852,17
		61728		19,327	19,39	19,401	38,716	38,729	38,499	38,52	38,526	38,545	38,472	38,55	38,594	38,566	38,534					19,409	19,413
		61740	851,8																										858,9	852,17
		61800	851,45															9,72	0					-1,5	-1,55	-0,4	-0,13	-0,62	858,9	852,17	128,05
		61824		19,346	19,39	19,402	38,738	38,746	38,521	38,543	38,552	38,562	38,495	38,541	38,618	38,569	38,550			38,424	19,517	19,406	19,411
		61860	851,61																										858,9	852,17
		61920	851,45	19,359	19,392	19,401	38,752	38,759	38,554	38,583	38,565	38,593	38,53	38,578	38,636	38,594	38,579					19,408	19,413						858,9	852,17
		61980	852,03																										858,9	852,17
		62016		19,377	19,391	19,401	38,773	38,772	38,575	38,592	38,579	38,601	38,538	38,581	38,655	38,621	38,593			38,46	19,512	19,407	19,411
		62040	851,09																										858,9	852,17
		62100	850,45															9,72											858,9	852,17
		62112		19,395	19,392	19,4	38,794	38,788	38,592	38,636	38,615	38,6	38,554	38,569	38,673	38,641	38,610					19,407	19,413
		62160	851,5																										859,53	852,17
		62208		19,415	19,391	19,403	38,815	38,809	38,618	38,623	38,633	38,631	38,59	38,586	38,695	38,662	38,630			38,539	19,507	19,408	19,414
		62220	851,83																										859,53	852,17
		62280	852,11																										859,53	852,17
		62304		19,432	19,391	19,402	38,827	38,831	38,655	38,684	38,642	38,658	38,599	38,621	38,712	38,677	38,656					19,407	19,411
		62340	852,52																										859,53	852,17
		62400	851,87	19,453	19,392	19,403	38,851	38,85	38,662	38,688	38,671	38,671	38,614	38,661	38,732	38,682	38,673	9,71	0	38,535	19,517	19,409	19,41	-1,51	-1,55	-0,4	-0,13	-0,62	859,53	852,17	128,05
		62460	851,99																										859,53	852,17
		62496		19,468	19,392	19,401	38,864	38,865	38,679	38,718	38,688	38,68	38,633	38,671	38,751	38,71	38,691					19,408	19,41
		62520	852,79																										859,53	852,17
		62580	852,65																										859,53	852,17
		62592		19,484	19,39	19,408	38,882	38,884	38,678	38,704	38,708	38,708	38,672	38,666	38,772	38,732	38,705			38,565	19,532	19,407	19,413
		62640	853,58																										859,53	852,17
		62688		19,514	19,39	19,401	38,912	38,908	38,681	38,746	38,743	38,728	38,685	38,725	38,789	38,74	38,730					19,41	19,407
		62700	852,45															9,71											859,53	852,17
		62760	852,55																										859,53	852,17
		62784		19,536	19,389	19,402	38,934	38,93	38,705	38,748	38,754	38,746	38,689	38,75	38,811	38,748	38,744			38,609	19,529	19,413	19,418
		62820	852,02																										859,53	852,17
		62880	851,32	19,539	19,398	19,404	38,941	38,939	38,732	38,759	38,764	38,746	38,733	38,775	38,827	38,785	38,765					19,406	19,41						859,53	852,17
		62940	852,37																										859,53	852,17
		62976		19,558	19,397	19,409	38,955	38,967	38,733	38,754	38,774	38,777	38,75	38,797	38,841	38,787	38,777			38,65	19,522	19,406	19,417
		63000	853,22															9,72	0					-1,52	-1,58	-0,4	-0,16	-0,64	859,53	852,17	128,2
		63060	852,07																										859,53	852,17
		63072		19,576	19,396	19,405	38,98	38,974	38,746	38,778	38,808	38,801	38,768	38,782	38,864	38,819	38,796					19,405	19,411
		63120	853,18																										859,53	852,17
		63168		19,592	19,398	19,405	38,991	38,996	38,769	38,809	38,831	38,809	38,776	38,776	38,874	38,833	38,810			38,714	19,516	19,407	19,409
		63180	852,14																										859,53	852,17
		63240	853,46																										859,53	852,17
		63264		19,619	19,398	19,408	39,018	39,027	38,808	38,84	38,853	38,847	38,797	38,83	38,899	38,861	38,842					19,407	19,409
		63300	851,9															9,71											859,53	852,17
		63360	852,01	19,646	19,391	19,403	39,038	39,048	38,819	38,877	38,86	38,865	38,801	38,829	38,919	38,877	38,856			38,736	19,525	19,407	19,41						859,53	852,17
		63420	852,11																										859,53	852,17
		63456		19,652	19,397	19,406	39,05	39,057	38,835	38,876	38,894	38,897	38,837	38,848	38,94	38,898	38,878					19,407	19,412
		63480	851,51																										859,53	852,17
		63540	851,45																										859,53	852,17
		63552		19,681	19,398	19,405	39,076	39,089	38,867	38,891	38,9	38,904	38,833	38,869	38,954	38,919	38,892			38,818	19,52	19,407	19,413
		63600	851,48															9,71	0					-1,58	-1,63	-0,45	-0,2	-0,69	859,53	852,17	128,28
		63648		19,697	19,396	19,405	39,093	39,102	38,894	38,963	38,906	38,927	38,86	38,899	38,973	38,944	38,921					19,407	19,408
		63660	852,1																										859,53	852,17
		63720	852																										859,53	852,17
		63744		19,710	19,396	19,405	39,108	39,114	38,931	38,948	38,938	38,939	38,883	38,908	38,993	38,962	38,938			38,815	19,516	19,408	19,411
		63780	852,17																										859,53	852,17
		63840	851,85	19,736	19,395	19,405	39,137	39,136	38,965	39,021	38,951	38,954	38,883	38,914	39,013	38,978	38,960					19,408	19,412						859,53	852,17
		63900	851,72															9,71											859,53	852,17
		63936		19,755	19,393	19,404	39,15	39,157	38,983	39,009	38,967	38,966	38,907	38,936	39,033	38,993	38,974			38,835	19,514	19,409	19,414
		63960	852,39																										859,53	852,17
		64020	852,3																										859,53	852,17
		64032		19,767	19,396	19,404	39,17	39,163	38,968	39,027	38,997	38,981	38,953	38,943	39,045	39,021	38,992					19,41	19,414
		64080	852,72																										859,53	852,17
		64128		19,786	19,396	19,405	39,184	39,189	38,97	38,989	39,007	38,991	38,975	38,977	39,064	39,04	39,002			38,895	19,514	19,408	19,412
		64140	853,64																										859,53	852,17
		64200	852,51															9,71	0					-1,57	-1,62	-0,44	-0,2	-0,69	859,53	852,17	128
		64224		19,816	19,396	19,408	39,212	39,224	39,001	39,091	39,048	39,035	38,98	38,986	39,082	39,054	39,035					19,409	19,412
		64260	851,66																										859,53	852,17
		64320	852,07	19,828	19,397	19,404	39,221	39,235	39,062	39,109	39,052	39,055	38,998	38,983	39,1	39,07	39,054			38,926	19,515	19,409	19,413						859,53	852,17
		64380	852,8																										859,53	852,17
		64416		19,849	19,395	19,404	39,249	39,247	39,055	39,115	39,073	39,074	39,003	39,002	39,121	39,095	39,067					19,411	19,414
		64440	852,5																										859,53	852,17
		64500	852,1															9,71											859,53	852,17
		64512		19,863	19,395	19,405	39,264	39,262	39,099	39,11	39,091	39,072	39,03	39,025	39,141	39,111	39,085			38,927	19,508	19,412	19,413
		64560	851,78																										859,53	852,17
		64608		19,877	19,393	19,405	39,276	39,275	39,078	39,153	39,113	39,102	39,059	39,061	39,162	39,097	39,103					19,408	19,411
		64620	851,36																										859,53	852,17
		64680	850,78																										859,53	852,17
		64704		19,904	19,394	19,406	39,301	39,307	39,099	39,168	39,178	39,133	39,087	39,074	39,179	39,138	39,132			38,983	19,511	19,409	19,413
		64740	851,28																										859,53	852,17
		64800	851,37	19,914	19,395	19,405	39,314	39,313	39,101	39,13	39,142	39,117	39,09	39,092	39,196	39,166	39,129	9,71	0			19,413	19,419	-1,58	-1,63	-0,45	-0,21	-0,69	860,11	852,17	127,78
		64860	853,15																										860,11	852,17
		64896		19,928	19,398	19,405	39,326	39,332	39,102	39,134	39,171	39,155	39,104	39,098	39,209	39,181	39,144			39,038	19,519	19,409	19,414
		64920	853,59																										860,11	852,17
		64980	853,04																										860,11	852,17
		64992		19,961	19,395	19,404	39,364	39,357	39,144	39,157	39,181	39,177	39,12	39,114	39,231	39,196	39,165					19,408	19,414
		65040	852,66																										859,53	852,17
		65088		19,968	19,397	19,406	39,368	39,371	39,155	39,2	39,218	39,202	39,141	39,137	39,25	39,217	39,190			39,045	19,525	19,409	19,411
		65100	851,18															9,72											859,53	852,17
		65160	851,76																										859,53	852,17
		65184		19,983	19,397	19,407	39,386	39,384	39,193	39,221	39,222	39,218	39,156	39,173	39,263	39,232	39,210					19,409	19,414
		65220	852,37																										859,53	852,17
		65280	851,55	20,008	19,398	19,405	39,406	39,413	39,226	39,218	39,228	39,234	39,161	39,21	39,286	39,25	39,227			39,112	19,525	19,41	19,412						859,53	852,17
		65340	851,4																										859,53	852,17
		65376		20,028	19,4	19,408	39,438	39,426	39,239	39,273	39,244	39,252	39,17	39,205	39,303	39,264	39,244					19,41	19,412
		65400	852,88															9,72	0					-1,53	-1,57	-0,41	-0,14	-0,64	859,53	852,17	127,57
		65460	851,11																										859,53	852,17
		65472		20,041	19,397	19,406	39,436	39,449	39,256	39,286	39,265	39,257	39,192	39,221	39,318	39,277	39,259			39,154	19,517	19,41	19,415
		65520	850,6																										859,53	852,17
		65568		20,060	19,399	19,408	39,463	39,463	39,275	39,282	39,278	39,277	39,222	39,25	39,34	39,296	39,277					19,412	19,409
		65580	851,49																										859,53	852,17
		65640	851,58																										860,11	852,17
		65664		20,079	19,397	19,405	39,481	39,479	39,272	39,317	39,292	39,314	39,249	39,293	39,352	39,318	39,301			39,191	19,517	19,409	19,414
		65700	852,72															9,72											860,11	852,17
		65760	852,95	20,100	19,397	19,401	39,502	39,496	39,295	39,321	39,32	39,308	39,257	39,271	39,374	39,342	39,311					19,408	19,413						860,11	852,17
		65820	852,92																										860,11	852,17
		65856		20,113	19,396	19,406	39,511	39,517	39,306	39,327	39,34	39,348	39,301	39,303	39,391	39,348	39,333			39,226	19,528	19,41	19,413
		65880	852,86																										860,11	852,17
		65940	852,83																										860,11	852,17
		65952		20,128	19,395	19,407	39,531	39,528	39,327	39,389	39,36	39,348	39,317	39,306	39,406	39,375	39,354					19,408	19,413
		66000	851,78															9,71	0					-1,53	-1,59	-0,42	-0,16	-0,65	860,11	852,17	127,52
		66048		20,149	19,396	19,408	39,548	39,554	39,331	39,371	39,373	39,376	39,344	39,339	39,425	39,375	39,367			39,243	19,531	19,408	19,411
		66060	852,1																										860,11	852,17
		66120	852,48																										860,11	852,17
		66144		20,169	19,395	19,407	39,568	39,573	39,339	39,362	39,387	39,393	39,347	39,357	39,445	39,392	39,378					19,41	19,412
		66180	852,82																										860,11	852,17
		66240	851,91	20,189	19,397	19,405	39,594	39,586	39,403	39,429	39,414	39,412	39,371	39,368	39,459	39,408	39,408			39,296	19,516	19,408	19,407						860,11	852,17
		66300	852,25															9,72											860,11	852,17
		66336		20,205	19,393	19,399	39,598	39,603	39,395	39,458	39,427	39,431	39,377	39,403	39,485	39,428	39,425					19,409	19,412
		66360	852,46																										860,11	852,17
		66420	851,92																										860,11	852,17
		66432		20,227	19,394	19,405	39,624	39,629	39,415	39,49	39,433	39,453	39,384	39,449	39,499	39,445	39,446			39,286	19,519	19,409	19,413
		66480	851,91																										860,11	852,17
		66528		20,240	19,394	19,406	39,636	39,644	39,429	39,434	39,443	39,462	39,396	39,44	39,519	39,462	39,448					19,41	19,413
		66540	852,85																										860,11	852,17
		66600	851,66															9,71	0					-1,52	-1,57	-0,4	-0,14	-0,63	860,11	852,17	127,91
		66624		20,259	19,396	19,404	39,657	39,661	39,466	39,46	39,472	39,471	39,44	39,449	39,53	39,473	39,470			39,354	19,513	19,412	19,415
		66660	852,31																										860,11	852,17
		66720	851,56	20,277	19,394	19,404	39,676	39,675	39,488	39,49	39,494	39,502	39,45	39,473	39,547	39,497	39,493					19,411	19,415						860,11	852,17
		66780	851,23																										860,11	852,17
		66816		20,289	19,396	19,406	39,686	39,695	39,484	39,508	39,509	39,518	39,458	39,469	39,566	39,507	39,502			39,361	19,521	19,411	19,415
		66840	853,2																										860,11	852,17
		66900	853,32															9,71											860,11	852,17
		66912		20,309	19,396	19,405	39,708	39,711	39,533	39,535	39,542	39,531	39,505	39,488	39,586	39,53	39,531					19,41	19,415
		66960	852,55																										859,69	852,17
		67008		20,322	19,396	19,406	39,724	39,723	39,507	39,549	39,563	39,551	39,514	39,543	39,602	39,552	39,548			39,458	19,513	19,412	19,414
		67020	851,44																										859,69	852,17
		67080	852,18																										859,69	852,17
		67104		20,342	19,395	19,405	39,738	39,746	39,528	39,564	39,551	39,585	39,514	39,539	39,618	39,569	39,559					19,415	19,416
		67140	853,15																										859,69	852,17
		67200	852,54	20,366	19,397	19,406	39,77	39,765	39,574	39,59	39,585	39,587	39,524	39,54	39,638	39,585	39,578	9,72	0	39,479	19,526	19,413	19,415	-1,62	-1,66	-0,47	-0,24	-0,73	859,69	852,17	128,4
		67260	852,09																										859,69	852,17
		67296		20,374	19,398	19,407	39,779	39,773	39,583	39,625	39,599	39,6	39,554	39,577	39,654	39,608	39,600					19,412	19,414
		67320	851,43																										859,69	852,17
		67380	852,07																										859,69	852,17
		67392		20,393	19,398	19,407	39,793	39,799	39,597	39,616	39,615	39,615	39,58	39,594	39,678	39,621	39,614			39,485	19,516	19,411	19,415
		67440	853,11																										859,69	852,17
		67488		20,406	19,398	19,406	39,808	39,807	39,639	39,611	39,636	39,638	39,612	39,621	39,687	39,608	39,631					19,412	19,415
		67500	852,6															9,71											859,69	852,17
		67560	852,68																										859,69	852,17
		67584		20,421	19,396	19,407	39,816	39,829	39,614	39,622	39,649	39,644	39,621	39,637	39,708	39,647	39,643			39,521	19,522	19,412	19,415
		67620	853,1																										859,69	852,17
		67680	852,74	20,452	19,396	19,405	39,848	39,857	39,649	39,689	39,668	39,683	39,64	39,673	39,723	39,671	39,674					19,409	19,418						859,69	852,17
		67740	853,96																										859,69	852,17
		67776		20,463	19,395	19,41	39,87	39,861	39,658	39,673	39,685	39,687	39,649	39,694	39,738	39,678	39,683			39,587	19,531	19,412	19,412
		67800	852,42															9,72	0					-1,53	-1,59	-0,42	-0,17	-0,65	859,06	852,17	128,68
		67860	851,46																										859,06	852,17
		67872		20,491	19,398	19,407	39,888	39,898	39,668	39,679	39,703	39,695	39,667	39,707	39,759	39,702	39,698					19,411	19,414
		67920	851,81																										859,06	852,17
		67968		20,501	19,397	19,408	39,905	39,903	39,685	39,731	39,728	39,73	39,685	39,692	39,777	39,724	39,719			39,57	19,543	19,409	19,414
		67980	851,47																										859,06	852,17
		68040	850,88																										859,06	852,17
		68064		20,514	19,403	19,404	39,913	39,921	39,701	39,712	39,736	39,749	39,699	39,713	39,793	39,735	39,730					19,41	19,418
		68100	851,45															9,71											859,06	852,17
		68160	851,11	20,526	19,4	19,407	39,932	39,928	39,719	39,749	39,767	39,764	39,724	39,715	39,807	39,762	39,751			39,615	19,52	19,41	19,413						859,58	852,17
		68220	851,86																										859,58	852,17
		68256		20,553	19,398	19,409	39,964	39,948	39,759	39,789	39,775	39,784	39,734	39,739	39,828	39,78	39,774					19,411	19,41
		68280	852,31																										859,58	852,17
		68340	853,61																										859,58	852,17
		68352		20,563	19,4	19,41	39,963	39,972	39,76	39,826	39,789	39,802	39,748	39,773	39,847	39,791	39,792			39,661	19,52	19,409	19,411
		68400	852,29															9,71	0					-1,53	-1,58	-0,41	-0,15	-0,63	859,16	852,17	129,1
		68448		20,580	19,404	19,41	39,992	39,982	39,778	39,818	39,811	39,818	39,77	39,767	39,861	39,812	39,804					19,408	19,411
		68460	851,63																										859,16	852,17
		68520	852,08																										859,16	852,17
		68544		20,600	19,399	19,41	40,004	40,004	39,783	39,823	39,83	39,824	39,785	39,785	39,881	39,819	39,816			39,683	19,528	19,41	19,411
		68580	850,76																										859,16	852,17
		68640	850,84	20,616	19,403	19,408	40,022	40,02	39,81	39,811	39,836	39,849	39,815	39,807	39,899	39,835	39,833					19,407	19,413						859,64	852,17
		68700	851,2															9,71											859,64	852,17
		68736		20,633	19,403	19,41	40,035	40,044	39,825	39,83	39,848	39,856	39,838	39,822	39,912	39,832	39,845			39,754	19,515	19,41	19,413
		68760	851,42																										860,11	852,17
		68820	852,52																										860,11	852,17
		68832		20,648	19,403	19,413	40,054	40,058	39,834	39,846	39,882	39,872	39,835	39,833	39,928	39,872	39,863					19,411	19,415
		68880	852,59																										860,11	852,17
		68928		20,670	19,403	19,413	40,077	40,08	39,845	39,893	39,904	39,898	39,842	39,856	39,94	39,898	39,885			39,772	19,511	19,41	19,414
		68940	853,64																										860,11	852,17
		69000	852,96															9,71	0					-1,58	-1,64	-0,46	-0,22	-0,7	860,11	852,17	128,75
		69024		20,683	19,402	19,413	40,088	40,092	39,883	39,89	39,908	39,914	39,855	39,887	39,964	39,898	39,900					19,41	19,416
		69060	852,23																										860,11	852,17
		69120	851,77	20,700	19,403	19,412	40,107	40,108	39,92	39,992	39,928	39,938	39,876	39,909	39,978	39,928	39,934			39,819	19,513	19,412	19,416						860,11	852,17
		69180	852,2																										860,11	852,17
		69216		20,713	19,401	19,408	40,112	40,123	39,922	39,951	39,941	39,955	39,885	39,937	39,997	39,95	39,942					19,411	19,414
		69240	852,59																										860,11	852,17
		69300	852,86															9,71											860,11	852,17
		69312		20,731	19,401	19,411	40,141	40,133	39,93	39,992	39,966	39,953	39,89	39,928	40,01	39,956	39,953			39,85	19,518	19,411	19,415
		69360	851,86																										860,11	852,17
		69408		20,754	19,401	19,41	40,158	40,162	39,952	39,989	39,971	39,991	39,933	39,941	40,027	39,971	39,972					19,411	19,413
		69420	851,24																										860,11	852,17
		69480	851,3																										860,11	852,17
		69504		20,760	19,398	19,409	40,162	40,164	39,971	39,974	39,987	39,998	39,961	39,971	40,046	39,985	39,987			39,919	19,519	19,409	19,41
		69540	851,6																										860,11	852,17
		69600	852,19	20,779	19,399	19,413	40,184	40,186	39,984	39,991	40,002	40,018	39,972	39,985	40,059	40,001	40,001	9,71	0			19,411	19,412	-1,53	-1,58	-0,41	-0,16	-0,65	860,11	852,17	128,78
		69660	852,55																										860,11	852,17
		69696		20,806	19,397	19,408	40,207	40,21	39,988	39,995	40,031	40,027	39,992	39,999	40,076	40,021	40,016			39,884	19,521	19,411	19,415
		69720	852																										860,11	852,17
		69780	851,85																										860,11	852,17
		69792		20,813	19,399	19,408	40,214	40,219	40,007	40,059	40,054	40,045	40	40,003	40,093	40,046	40,038					19,411	19,413
		69840	850,35																										860,11	852,17
		69888		20,835	19,397	19,409	40,235	40,24	40,03	40,103	40,073	40,075	39,993	40,013	40,112	40,066	40,058			39,975	19,53	19,409	19,413
		69900	850,55															9,71											860,11	852,17
		69960	851,53																										860,84	852,17
		69984		20,851	19,397	19,406	40,253	40,253	40,077	40,075	40,072	40,098	40,014	40,043	40,125	40,077	40,073					19,409	19,413
		70020	852,01																										860,84	852,17
		70080	852,23	20,867	19,398	19,405	40,27	40,267	40,094	40,096	40,083	40,099	40,029	40,087	40,321	40,096	40,113			39,964	19,533	19,409	19,414						860,84	852,17
		70140	852,07																										860,84	852,17
		70176		20,875	19,398	19,406	40,28	40,275	40,097	40,1	40,098	40,101	40,063	40,086	40,319	40,102	40,121					19,41	19,413
		70200	851,88															9,71	0					-1,55	-1,6	-0,43	-0,18	-0,67	860,84	852,17	129,32
		70260	851,26																										860,84	852,17
		70272		20,894	19,398	19,403	40,293	40,295	40,088	40,117	40,112	40,145	40,082	40,116	40,181	40,133	40,122			40,02	19,54	19,409	19,415
		70320	852,25																										860,84	852,17
		70368		20,917	19,398	19,408	40,32	40,32	40,109	40,144	40,146	40,153	40,109	40,111	40,195	40,142	40,139					19,41	19,414
		70380	851,84																										860,84	852,17
		70440	852,94																										860,84	852,17
		70464		20,930	19,396	19,409	40,326	40,338	40,122	40,139	40,171	40,174	40,117	40,122	40,206	40,158	40,151			40,024	19,533	19,413	19,415
		70500	852,49															9,71											860,84	852,17
		70560	852,53	20,948	19,398	19,408	40,351	40,35	40,142	40,158	40,179	40,186	40,133	40,278	40,311	40,269	40,207					19,41	19,414						860,84	852,17
		70620	852,55																										860,84	852,17
		70656		20,967	19,401	19,406	40,367	40,374	40,161	40,214	40,201	40,19	40,148	40,163	40,243	40,198	40,190			40,048	19,518	19,411	19,413
		70680	852,46																										860,84	852,17
		70740	853,18																										860,84	852,17
		70752		20,980	19,399	19,408	40,385	40,383	40,169	40,205	40,228	40,195	40,169	40,169	40,313	40,199	40,206					19,415	19,416
		70800	854,24															9,71	0					-1,56	-1,61	-0,44	-0,19	-0,68	860,84	852,17	129,16
		70848		20,998	19,398	19,406	40,399	40,401	40,186	40,245	40,223	40,229	40,179	40,188	40,276	40,265	40,224			40,075	19,513	19,413	19,415
		70860	854,04																										860,84	852,17
		70920	853,28																										859,95	852,17
		70944		21,013	19,399	19,407	40,415	40,418	40,217	40,267	40,246	40,256	40,212	40,244	40,291	40,273	40,251					19,412	19,415
		70980	853,4																										859,95	852,17
		71040	852,89	21,029	19,4	19,408	40,433	40,434	40,232	40,268	40,262	40,265	40,206	40,225	40,331	40,277	40,258			40,141	19,522	19,414	19,418						859,43	852,17
		71100	851,8															9,70											859,43	852,17
		71136		21,044	19,398	19,405	40,446	40,445	40,275	40,298	40,275	40,281	40,218	40,261	40,341	40,286	40,279					19,413	19,415
		71160	850,98																										859,43	852,17
		71220	850,83																										859,43	852,17
		71232		21,064	19,397	19,405	40,462	40,469	40,284	40,311	40,289	40,293	40,239	40,267	40,352	40,296	40,291			40,161	19,526	19,413	19,417
		71280	851,36																										860	852,17
		71328		21,080	19,4	19,407	40,484	40,483	40,278	40,317	40,307	40,305	40,26	40,275	40,364	40,305	40,301					19,412	19,415
		71340	852,13																										860	852,17
		71400	851,49															9,71	0					-1,56	-1,61	-0,43	-0,19	-0,67	860	852,17	128,38
		71424		21,092	19,4	19,407	40,492	40,499	40,282	40,319	40,314	40,313	40,281	40,316	40,377	40,328	40,316			40,157	19,531	19,413	19,417
		71460	851,54																										860	852,17
		71520	852,09	21,114	19,395	19,408	40,518	40,513	40,305	40,332	40,34	40,34	40,288	40,301	40,388	40,337	40,329					19,412	19,414						860	852,17
		71580	851,32																										860	852,17
		71616		21,120	19,399	19,404	40,519	40,523	40,328	40,353	40,353	40,346	40,306	40,336	40,403	40,331	40,344			40,198	19,538	19,41	19,415
		71640	851,59																										860	852,17
		71700	851,76															9,71											860	852,17
		71712		21,141	19,398	19,408	40,541	40,547	40,334	40,356	40,374	40,363	40,327	40,335	40,419	40,36	40,358					19,409	19,412
		71760	851,75																										860	852,17
		71808		21,151	19,399	19,41	40,555	40,557	40,344	40,382	40,393	40,389	40,331	40,351	40,433	40,391	40,377			40,299	19,515	19,409	19,415
		71820	852,44																										860	852,17
		71880	852,93																										860	852,17
		71904		21,173	19,399	19,41	40,576	40,579	40,372	40,419	40,388	40,418	40,352	40,389	40,447	40,399	40,398					19,412	19,414
		71940	852,91																										860	852,17
		72000	853,05	21,189	19,398	19,408	40,593	40,591	40,42	40,397	40,416	40,42	40,361	40,395	40,462	40,411	40,410	9,71	0	40,303	19,53	19,414	19,419	-1,52	-1,58	-0,41	-0,16	-0,64	859,48	852,17	128,18
		72060	852,54																										859,48	852,17
		72096		21,199	19,397	19,409	40,601	40,603	40,418	40,445	40,42	40,43	40,385	40,397	40,48	40,424	40,425					19,413	19,418
		72120	852,13																										859,48	852,17
		72180	852																										859,48	852,17
		72192		21,214	19,399	19,409	40,614	40,622	40,421	40,441	40,444	40,454	40,413	40,42	40,497	40,441	40,441			40,326	19,534	19,414	19,418
		72240	851,44																										859,48	852,17
		72288		21,232	19,399	19,408	40,637	40,635	40,428	40,496	40,462	40,475	40,418	40,428	40,511	40,46	40,460					19,416	19,418
		72300	852,86															9,70											859,48	852,17
		72360	851,84																										859,48	852,17
		72384		21,254	19,4	19,409	40,657	40,659	40,446	40,471	40,476	40,498	40,429	40,45	40,525	40,479	40,472			40,347	19,539	19,415	19,417
		72420	851,51																										859,48	852,17
		72480	851,72	21,267	19,399	19,41	40,67	40,674	40,485	40,512	40,499	40,513	40,446	40,449	40,543	40,496	40,493					19,415	19,416						859,48	852,17
		72540	853,51																										859,48	852,17
		72576		21,276	19,398	19,408	40,679	40,678	40,493	40,524	40,519	40,51	40,484	40,468	40,558	40,512	40,508			40,376	19,531	19,414	19,415
		72600	852,49															9,70	0					-1,56	-1,61	-0,44	-0,19	-0,68	859,48	852,17	128,35
		72660	851,65																										859,48	852,17
		72672		21,296	19,399	19,409	40,702	40,699	40,499	40,533	40,523	40,524	40,49	40,489	40,57	40,52	40,519					19,413	19,415
		72720	850,83																										859,48	852,17
		72768		21,311	19,398	19,406	40,709	40,716	40,536	40,529	40,546	40,555	40,514	40,52	40,588	40,548	40,542			40,423	19,534	19,415	19,414
		72780	851,42																										859,48	852,17
		72840	851,07																										860,16	852,17
		72864		21,329	19,4	19,409	40,733	40,734	40,56	40,581	40,55	40,563	40,52	40,534	40,602	40,556	40,558					19,414	19,415
		72900	851,32															9,71											860,16	852,17
		72960	851,79	21,338	19,4	19,408	40,742	40,742	40,551	40,581	40,565	40,576	40,515	40,547	40,617	40,577	40,566			40,451	19,529	19,414	19,415						860,63	852,17
		73020	852,58																										860,63	852,17
		73056		21,357	19,398	19,408	40,765	40,756	40,56	40,592	40,576	40,597	40,545	40,55	40,634	40,583	40,580					19,414	19,416
		73080	851,66																										860,63	852,17
		73140	853,96																										860,63	852,17
		73152		21,375	19,397	19,408	40,776	40,779	40,578	40,587	40,607	40,601	40,573	40,598	40,652	40,6	40,600			40,495	19,524	19,413	19,416
		73200	852,66															9,70	0					-1,52	-1,56	-0,4	-0,14	-0,63	860,21	852,17	128,2
		73248		21,393	19,4	19,408	40,801	40,793	40,584	40,612	40,624	40,621	40,579	40,604	40,667	40,609	40,613					19,412	19,415
		73260	850,93																										860,21	852,17
		73320	850,99																										860,21	852,17
		73344		21,405	19,4	19,408	40,807	40,811	40,599	40,61	40,639	40,646	40,591	40,62	40,677	40,637	40,627			40,533	19,524	19,413	19,415
		73380	851,28																										860,21	852,17
		73440	851,34	21,418	19,4	19,408	40,82	40,823	40,615	40,63	40,651	40,654	40,616	40,62	40,694	40,632	40,639					19,413	19,416						860,74	852,17
		73500	852,57															9,71											860,74	852,17
		73536		21,439	19,401	19,41	40,844	40,844	40,63	40,648	40,662	40,67	40,635	40,628	40,706	40,658	40,655			40,558	19,526	19,412	19,416
		73560	853,94																										860,74	852,17
		73620	853,57																										860,74	852,17
		73632		21,450	19,4	19,408	40,848	40,859	40,64	40,69	40,68	40,693	40,658	40,668	40,726	40,668	40,678					19,414	19,415
		73680	852,58																										860,06	852,17
		73728		21,459	19,402	19,409	40,863	40,866	40,659	40,681	40,699	40,701	40,665	40,682	40,741	40,693	40,690			40,574	19,53	19,411	19,416
		73740	852,78																										860,06	852,17
		73800	852,13															9,71	0					-1,5	-1,56	-0,39	-0,14	-0,62	860,06	852,17	128,23
		73824		21,492	19,397	19,408	40,894	40,896	40,692	40,694	40,721	40,734	40,666	40,693	40,752	40,71	40,708					19,412	19,416
		73860	850,64																										860,06	852,17
		73920	851,5	21,497	19,397	19,408	40,895	40,903	40,703	40,717	40,724	40,734	40,682	40,7	40,773	40,73	40,720			40,61	19,529	19,415	19,416						860,53	852,17
		73980	851,46																										860,53	852,17
		74016		21,519	19,399	19,41	40,923	40,924	40,724	40,731	40,736	40,745	40,694	40,717	40,789	40,735	40,734					19,413	19,415
		74040	851,38																										860,53	852,17
		74100	851,55															9,71											860,53	852,17
		74112		21,533	19,398	19,407	40,935	40,936	40,751	40,747	40,763	40,762	40,714	40,728	40,803	40,757	40,753			40,62	19,539	19,413	19,415
		74160	851,52																										860,53	852,17
		74208		21,536	19,403	19,411	40,942	40,943	40,752	40,752	40,765	40,784	40,754	40,742	40,818	40,764	40,766					19,411	19,412
		74220	851,14																										860,53	852,17
		74280	851,83																										860,95	852,17
		74304		21,557	19,4	19,408	40,958	40,964	40,761	40,767	40,799	40,776	40,765	40,765	40,831	40,773	40,780			40,661	19,527	19,412	19,417
		74340	851,65																										860,95	852,17
		74400	851,59	21,565	19,399	19,408	40,967	40,971	40,765	40,78	40,806	40,808	40,776	40,777	40,845	40,808	40,796	9,71	0			19,411	19,416	-1,51	-1,57	-0,41	-0,14	-0,63	860,95	852,17	128,26
		74460	852,79																										860,95	852,17
		74496		21,590	19,397	19,407	40,993	40,991	40,784	40,797	40,817	40,838	40,777	40,777	40,861	40,818	40,809			40,72	19,543	19,412	19,414
		74520	853,4																										860,95	852,17
		74580	854,11																										860,95	852,17
		74592		21,603	19,398	19,411	41,007	41,007	40,807	40,859	40,836	40,844	40,789	40,831	40,877	40,837	40,835					19,411	19,416
		74640	853,01																										860,16	852,17
		74688		21,626	19,4	19,409	41,027	41,034	40,849	40,864	40,854	40,858	40,799	40,828	40,892	40,853	40,850			40,708	19,551	19,413	19,416
		74700	852,21															9,74											860,16	852,17
		74760	851,82																										860,16	852,17
		74784		21,643	19,397	19,407	41,037	41,053	40,865	40,874	40,866	40,868	40,817	40,842	40,912	40,848	40,862					19,414	19,417
		74820	852,67																										860,16	852,17
		74880	852,65	21,649	19,399	19,405	41,052	41,05	40,862	40,903	40,864	40,882	40,854	40,869	40,926	40,879	40,880			40,758	19,542	19,415	19,417						860,16	852,17
		74940	851,73																										860,16	852,17
		74976		21,660	19,399	19,407	41,066	41,061	40,872	40,877	40,892	40,89	40,864	40,874	40,937	40,885	40,886					19,414	19,415
		75000	853,17															9,70	0					-1,55	-1,6	-0,43	-0,19	-0,67	860,16	852,17	128,2
		75060	853,56																										860,16	852,17
		75072		21,675	19,398	19,408	41,076	41,08	40,887	40,897	40,913	40,908	40,887	40,876	40,951	40,896	40,902			40,778	19,521	19,416	19,418
		75120	851,52																										860,16	852,17
		75168		21,699	19,397	19,406	41,098	41,103	40,895	40,912	40,922	40,929	40,907	40,894	40,969	40,899	40,916					19,415	19,418
		75180	851,41																										860,16	852,17
		75240	852,06																										860,16	852,17
		75264		21,708	19,399	19,408	41,114	41,109	40,908	40,959	40,928	40,949	40,918	40,908	40,981	40,918	40,934			40,813	19,517	19,414	19,419
		75300	852,06															9,70											860,16	852,17
		75360	851,02	21,727	19,399	19,407	41,129	41,131	40,929	40,934	40,956	40,959	40,922	40,923	40,996	40,945	40,946					19,413	19,418						860,16	852,17
Fri Dec 07 2018 08:21:35
