# Supplementary material for: Data from calorimetric decay heat measurements of five used PWR 17x17 nuclear fuel assemblies
Source: Data Brief. 2019 Dec 2;28:104917. doi: 10.1016/j.dib.2019.104917 (PMC6926112; doi:10.1016/j.dib.2019.104917)
Supplement: Multimedia component 1 [file mmc1.zip › Data/Calibration data from model measurements/EV_900W_2018-11-14.xlsx]

## Sheet: EV 900 W 2018-11-14
Tinfo1	Tinfo2	Logg_tid	T1	T2	T3	T4	T5	T6	T7	T8	T9	T10	T11	T12	T13	T14	T15	T16	T17	T18	T19	T20	T21	T22	T23	T24	T25	T26	T27	T28	T29	T30
KSN	EV 900 W
Kalib. Temperaturstegringsprincipen	EV 900 W 2018-11-14
KA701	KA702
40	-82
0,00528	0,00520
KA703	KA704
-29	-239
0,00374	0,00517
KA705	KALIB.TEMP
-118	0,0
0,00538	FÖRSTÄRKNING
	007
			_251KA901_A_kW	_251KA509	_251KA501_B1	_251KA501_B2	_251KA502_B1	_251KA502_B2	_251KA511_B1	_251KA511_B2	_251KA511_B3	_251KA511_B4	_251KA511_B5	_251KA511_B6	_251KA511_B7	_251KA511_B8	_251KA511	_251KA751_Vikt	_251KA101	_251KA521_B1	_251KA522_B1	_251KA531_B1	_251KA531_B2	_251KA701	_251KA702	_251KA703	_251KA704	_251KA705	_251EA1	EA1_Börvärde	_251KA901_B_PA
			W	°C	°C	°C	°C	°C	°C	°C	°C	°C	°C	°C	°C	°C	°C	kg	bar	°C	°C	°C	°C	Gy/h	Gy/h	Gy/h	Gy/h	Gy/h	W	W	W
Wed Nov 14 2018 11:16:28		60	904,66																										900,58	904,02
		96		0,470	17,385	16,915	17,572	17,668	17,461	17,449	17,48	17,486	17,442	17,408	17,598	17,413	17,467					19,488	19,496
		120	904,64																										900,58	904,02
		180	904,46																										900,58	904,02
		192		0,404	17,308	17,341	17,724	17,733	17,449	17,451	17,495	17,52	17,428	17,45	17,695	17,399	17,486			17,442	19,494	19,487	19,493
		240	903,86																										900,58	904,02
		288		0,092	17,669	17,7	17,778	17,776	17,447	17,456	17,509	17,533	17,436	17,486	17,775	17,482	17,516					19,489	19,493
		300	904,98															9,68											900,58	904,02
		360	904,49																										900,58	904,02
		384		-0,193	18,01	18,038	17,839	17,823	17,466	17,46	17,507	17,584	17,483	17,54	17,843	17,555	17,555			17,451	19,489	19,488	19,491
		420	904,1																										900,58	904,02
		480	904,2	-0,404	18,292	18,318	17,904	17,897	17,54	17,478	17,585	17,622	17,532	17,569	17,924	17,646	17,612					19,491	19,493						900,58	904,02
		540	904,12																										900,58	904,02
		576		-0,575	18,521	18,543	17,955	17,959	17,597	17,595	17,668	17,673	17,547	17,635	17,989	17,738	17,680			17,478	19,491	19,495	19,495
		600	904,5															9,57	0					-1,16	-1,55	-0,26	-0,1	-0,6	900,58	904,02	127,25
		660	903,82																										900,58	904,02
		672		-0,708	18,7	18,719	17,989	18,015	17,653	17,663	17,725	17,721	17,579	17,678	18,053	17,785	17,732					19,499	19,502
		720	903,74																										900,58	904,02
		768		-0,842	18,85	18,87	18,025	18,01	17,695	17,686	17,718	17,701	17,699	17,676	18,26	17,839	17,784			17,547	19,494	19,496	19,507
		780	903,13																										900,58	904,02
		840	904,36																										900,58	904,02
		864		-0,889	18,963	18,979	18,078	18,087	17,783	17,776	17,758	17,75	17,727	17,764	18,156	17,914	17,828					19,495	19,501
		900	904,08															9,48											900,58	904,02
		960	904,16	-0,892	19,056	19,069	18,153	18,189	17,853	17,846	17,891	17,893	17,802	17,766	18,219	17,986	17,907			17,701	19,494	19,494	19,501						900,58	904,02
		1020	904,25																										900,58	904,02
		1056		-0,925	19,129	19,143	18,204	18,218	17,938	17,917	17,934	17,909	17,871	17,822	18,3	18,004	17,962					19,492	19,496
		1080	904,54																										900,58	904,02
		1140	903,41																										900,58	904,02
		1152		-0,928	19,187	19,201	18,266	18,266	17,964	17,982	17,951	17,939	17,953	17,908	18,345	18,103	18,018			17,766	19,493	19,492	19,498
		1200	904,27															9,40	0					-1,14	-1,53	-0,24	-0,08	-0,58	900,58	904,02	127,26
		1248		-0,905	19,234	19,251	18,333	18,341	18,033	17,995	18,028	18,063	18,053	18,042	18,4	18,125	18,092					19,486	19,501
		1260	904,36																										900,58	904,02
		1320	905,77																										900,58	904,02
		1344		-0,908	19,272	19,285	18,367	18,375	18,119	18,067	18,062	18,061	18,05	18,11	18,465	18,042	18,122			17,927	19,492	19,492	19,492
		1380	905,33																										900,58	904,02
		1440	904,87	-0,890	19,304	19,32	18,42	18,424	18,104	18,087	18,14	18,092	18,172	18,14	18,517	18,175	18,178					19,495	19,494						899,9	904,02
		1500	903,54															9,33											899,9	904,02
		1536		-0,874	19,33	19,337	18,462	18,458	18,113	18,094	18,157	18,176	18,204	18,254	18,554	18,246	18,225			18,002	19,486	19,492	19,494
		1560	903,15																										899,9	904,02
		1620	903,57																										899,9	904,02
		1632		-0,797	19,348	19,358	18,56	18,552	18,178	18,131	18,285	18,273	18,195	18,285	18,608	18,298	18,282					19,49	19,497
		1680	904,27																										899,9	904,02
		1728		-0,786	19,37	19,38	18,581	18,596	18,212	18,189	18,322	18,337	18,222	18,359	18,67	18,339	18,331			18,131	19,49	19,486	19,492
		1740	903,41																										899,9	904,02
		1800	903,74															9,28	0					-1,09	-1,49	-0,22	-0,04	-0,53	899,9	904,02	127,11
		1824		-0,735	19,38	19,385	18,655	18,64	18,244	18,254	18,381	18,365	18,268	18,407	18,729	18,421	18,384					19,486	19,491
		1860	903,03																										899,9	904,02
		1920	903,1	-0,681	19,391	19,399	18,714	18,715	18,408	18,342	18,417	18,489	18,281	18,429	18,795	18,487	18,456			18,27	19,49	19,487	19,494						899,9	904,02
		1980	902,7																										899,9	904,02
		2016		-0,622	19,402	19,409	18,778	18,79	18,507	18,477	18,496	18,538	18,356	18,421	18,86	18,534	18,524					19,485	19,491
		2040	903,05																										900,48	904,02
		2100	903,49															9,23											900,48	904,02
		2112		-0,585	19,408	19,42	18,828	18,831	18,492	18,519	18,521	18,543	18,414	18,464	18,778	18,605	18,542			18,348	19,49	19,486	19,492
		2160	903,95																										900,48	904,02
		2208		-0,538	19,415	19,426	18,886	18,878	18,529	18,651	18,597	18,567	18,531	18,533	18,833	18,669	18,614					19,487	19,493
		2220	903,8																										900,48	904,02
		2280	903,65																										900,48	904,02
		2304		-0,497	19,418	19,431	18,922	18,932	18,617	18,583	18,624	18,647	18,522	18,532	18,881	18,75	18,645			18,482	19,493	19,484	19,491
		2340	904,26																										900,48	904,02
		2400	903,65	-0,435	19,423	19,437	18,989	19	18,671	18,652	18,696	18,69	18,668	18,607	18,935	18,811	18,716	9,19	0			19,487	19,491	-1,18	-1,58	-0,27	-0,11	-0,61	900,48	904,02	127,11
		2460	904,19																										900,48	904,02
		2496		-0,404	19,429	19,44	19,025	19,035	18,708	18,718	18,756	18,73	18,701	18,685	18,995	18,848	18,768			18,532	19,488	19,485	19,498
		2520	903,56																										900,48	904,02
		2580	903,73																										900,48	904,02
		2592		-0,354	19,433	19,444	19,077	19,092	18,765	18,791	18,776	18,788	18,788	18,744	19,042	18,891	18,823					19,489	19,489
		2640	904,21																										900,48	904,02
		2688		-0,323	19,442	19,45	19,12	19,126	18,796	18,802	18,82	18,83	18,837	18,868	19,09	18,96	18,875			18,692	19,487	19,49	19,49
		2700	903,03															9,15											900,48	904,02
		2760	903,39																										900,48	904,02
		2784		-0,249	19,439	19,452	19,198	19,196	18,895	18,806	18,891	18,924	18,918	18,841	19,146	18,92	18,918					19,497	19,494
		2820	903,73																										900,48	904,02
		2880	904,07	-0,199	19,444	19,456	19,248	19,254	18,909	18,888	18,976	18,939	18,935	18,879	19,191	19,026	18,968			18,798	19,491	19,489	19,492						900,48	904,02
		2940	904,15																										900,48	904,02
		2976		-0,148	19,445	19,455	19,3	19,304	18,975	18,943	19,021	19,018	19,011	18,936	19,246	19,005	19,019					19,49	19,488
		3000	905,31															9,13	0					-1,15	-1,55	-0,25	-0,08	-0,59	900,48	904,02	127,08
		3060	904,61																										900,48	904,02
		3072		-0,112	19,454	19,457	19,337	19,349	19,013	19,006	19,066	19,044	19,021	19,006	19,306	19,164	19,078			18,904	19,493	19,492	19,499
		3120	904,44																										900,48	904,02
		3168		-0,046	19,448	19,459	19,398	19,416	19,044	19,04	19,167	19,096	19,109	19,067	19,354	19,207	19,135					19,489	19,489
		3180	903,64																										900,48	904,02
		3240	903,02																										900,48	904,02
		3264		0,001	19,451	19,461	19,45	19,463	19,088	19,098	19,166	19,163	19,138	19,093	19,403	19,273	19,178			19,021	19,495	19,491	19,495
		3300	902,77															9,11											900,48	904,02
		3360	904,27	0,078	19,453	19,463	19,528	19,544	19,195	19,203	19,263	19,227	19,235	19,136	19,46	19,32	19,255					19,497	19,498						900,95	904,02
		3420	904,94																										900,95	904,02
		3456		0,087	19,453	19,47	19,539	19,558	19,228	19,243	19,287	19,286	19,234	19,242	19,46	19,379	19,302			19,088	19,494	19,493	19,496
		3480	905,89																										900,95	904,02
		3540	906,67																										900,95	904,02
		3552		0,174	19,456	19,464	19,64	19,629	19,276	19,265	19,36	19,349	19,247	19,295	19,516	19,408	19,340					19,492	19,495
		3600	904,18															9,10	0					-1,14	-1,53	-0,24	-0,07	-0,57	899,85	904,02	127,11
		3648		0,221	19,452	19,464	19,676	19,683	19,378	19,31	19,392	19,385	19,344	19,289	19,571	19,485	19,394			19,174	19,491	19,494	19,497
		3660	902,86																										899,85	904,02
		3720	902,68																										899,85	904,02
		3744		0,279	19,45	19,465	19,733	19,739	19,476	19,377	19,424	19,448	19,426	19,38	19,63	19,557	19,465					19,485	19,489
		3780	902,77																										899,85	904,02
		3840	902,58	0,330	19,459	19,465	19,792	19,791	19,458	19,521	19,518	19,503	19,462	19,418	19,685	19,599	19,520			19,306	19,493	19,488	19,494						900,58	904,02
		3900	903,8															9,07											900,58	904,02
		3936		0,383	19,458	19,471	19,839	19,856	19,547	19,524	19,53	19,554	19,514	19,482	19,732	19,662	19,568					19,491	19,495
		3960	904,42																										901,06	904,02
		4020	903,92																										901,06	904,02
		4032		0,449	19,457	19,469	19,907	19,916	19,579	19,595	19,609	19,598	19,686	19,505	19,791	19,714	19,635			19,431	19,503	19,486	19,498
		4080	903,85																										901,06	904,02
		4128		0,476	19,461	19,466	19,929	19,951	19,623	19,631	19,61	19,635	19,68	19,78	19,844	19,707	19,689					19,494	19,5
		4140	903,26																										901,06	904,02
		4200	903,27															9,07	0					-1,16	-1,55	-0,26	-0,06	-0,56	901,06	904,02	127,19
		4224		0,520	19,46	19,466	19,986	19,98	19,694	19,651	19,704	19,683	19,704	19,723	19,898	19,662	19,715			19,56	19,497	19,497	19,499
		4260	903,78																										901,06	904,02
		4320	902,72	0,598	19,459	19,47	20,066	20,059	19,684	19,692	19,773	19,756	19,766	19,771	19,943	19,723	19,763					19,496	19,5						901,06	904,02
		4380	904,64																										901,06	904,02
		4416		0,622	19,459	19,47	20,084	20,089	19,712	19,727	19,784	19,785	19,835	19,911	19,984	19,792	19,816			19,765	19,499	19,496	19,496
		4440	904,47																										901,06	904,02
		4500	903,51															9,06											901,06	904,02
		4512		0,677	19,462	19,471	20,14	20,147	19,739	19,753	19,824	19,874	19,885	20,003	20,147	19,873	19,887					19,493	19,498
		4560	902,96																										901,06	904,02
		4608		0,731	19,463	19,467	20,196	20,196	19,825	19,774	19,838	19,96	19,963	20,063	20,151	19,934	19,939			19,896	19,501	19,492	19,494
		4620	902,97																										901,06	904,02
		4680	903,05																										901,06	904,02
		4704		0,772	19,467	19,466	20,229	20,248	19,885	19,837	19,887	20,011	20,012	20,112	20,169	19,953	19,983					19,493	19,493
		4740	902,82																										901,06	904,02
		4800	903,74	0,835	19,461	19,474	20,309	20,297	19,933	19,912	20,002	20,042	20,064	20,158	20,201	20,128	20,055	9,05	0	19,991	19,503	19,492	19,494	-1,15	-1,54	-0,25	-0,08	-0,58	901,58	904,02	127,49
		4860	904,16																										901,58	904,02
		4896		0,888	19,461	19,47	20,351	20,355	19,977	19,979	20,065	20,064	20,126	20,157	20,243	20,039	20,081					19,493	19,497
		4920	903,55																										901,58	904,02
		4980	903,21																										901,58	904,02
		4992		0,928	19,464	19,474	20,401	20,393	20,029	20,047	20,086	20,106	20,13	20,205	20,295	20,121	20,127			20,06	19,499	19,492	19,496
		5040	903,99																										901,58	904,02
		5088		0,988	19,462	19,473	20,455	20,456	20,071	20,113	20,158	20,17	20,176	20,177	20,345	20,232	20,180					19,495	19,497
		5100	905,47															9,05											901,58	904,02
		5160	905,46																										901,58	904,02
		5184		1,057	19,465	19,472	20,523	20,528	20,143	20,156	20,212	20,302	20,195	20,189	20,398	20,305	20,237			20,117	19,508	19,494	19,498
		5220	904,06																										901,58	904,02
		5280	904	1,118	19,465	19,473	20,58	20,594	20,216	20,24	20,283	20,354	20,214	20,224	20,455	20,35	20,292					19,489	19,496						901,11	904,02
		5340	903,94																										901,11	904,02
		5376		1,173	19,467	19,476	20,638	20,65	20,31	20,322	20,362	20,392	20,256	20,269	20,517	20,432	20,358			20,188	19,504	19,495	19,496
		5400	905,21															9,04	0					-1,18	-1,58	-0,28	-0,12	-0,62	901,11	904,02	127,52
		5460	904,37																										901,11	904,02
		5472		1,211	19,467	19,477	20,682	20,684	20,372	20,349	20,404	20,413	20,411	20,301	20,57	20,495	20,414					19,493	19,498
		5520	903,97																										901,11	904,02
		5568		1,256	19,465	19,474	20,73	20,72	20,399	20,371	20,438	20,405	20,49	20,375	20,631	20,533	20,455			20,263	19,504	19,494	19,496
		5580	904,31																										901,11	904,02
		5640	904,09																										901,11	904,02
		5664		1,304	19,466	19,474	20,763	20,786	20,474	20,439	20,437	20,445	20,5	20,568	20,68	20,482	20,503					19,493	19,495
		5700	904,21															9,04											901,11	904,02
		5760	904,35	1,362	19,467	19,477	20,839	20,829	20,508	20,505	20,542	20,519	20,521	20,67	20,726	20,518	20,564			20,362	19,512	19,494	19,496						901,11	904,02
		5820	902,45																										901,11	904,02
		5856		1,374	19,472	19,483	20,858	20,844	20,51	20,528	20,578	20,566	20,55	20,684	20,773	20,542	20,591					19,498	19,49
		5880	902,68																										901,11	904,02
		5940	903,15																										901,11	904,02
		5952		1,464	19,466	19,477	20,944	20,927	20,535	20,556	20,663	20,636	20,672	20,749	20,825	20,621	20,657			20,582	19,509	19,493	19,498
		6000	904,17															9,04	0					-1,14	-1,54	-0,25	-0,08	-0,58	901,69	904,02	127,43
		6048		1,494	19,467	19,473	20,96	20,967	20,598	20,594	20,674	20,706	20,745	20,807	20,875	20,68	20,710					19,492	19,497
		6060	904,5																										901,69	904,02
		6120	903,99																										901,69	904,02
		6144		1,554	19,466	19,478	21,022	21,031	20,67	20,642	20,673	20,793	20,795	20,815	20,914	20,705	20,751			20,725	19,508	19,495	19,492
		6180	903,93																										901,69	904,02
		6240	903,75	1,610	19,468	19,478	21,083	21,082	20,702	20,682	20,765	20,833	20,832	20,887	20,968	20,743	20,801					19,494	19,498						901,69	904,02
		6300	903,93															9,03											901,69	904,02
		6336		1,638	19,468	19,477	21,1	21,12	20,778	20,748	20,779	20,874	20,872	20,927	21,017	20,779	20,847			20,767	19,5	19,494	19,495
		6360	903,95																										901,69	904,02
		6420	903,66																										901,69	904,02
		6432		1,711	19,463	19,478	21,18	21,183	20,839	20,79	20,82	20,943	20,875	20,964	21,069	20,958	20,907					19,489	19,49
		6480	903,47																										901,69	904,02
		6528		1,786	19,47	19,479	21,254	21,268	20,898	20,901	20,928	21,031	20,924	20,93	21,124	21,024	20,970			20,828	19,508	19,488	19,493
		6540	904,15																										901,69	904,02
		6600	903,87															9,04	0					-1,14	-1,53	-0,24	-0,07	-0,56	901,69	904,02	126,87
		6624		1,842	19,471	19,478	21,315	21,319	20,97	20,982	20,996	21,072	20,948	20,973	21,171	21,049	21,020					19,491	19,491
		6660	904,92																										901,69	904,02
		6720	904,64	1,898	19,47	19,477	21,361	21,382	21,032	21,002	21,07	21,061	20,963	21,065	21,237	21,141	21,071			20,892	19,51	19,489	19,489						901,69	904,02
		6780	904,17																										901,69	904,02
		6816		1,930	19,47	19,481	21,405	21,405	21,093	21,106	21,097	21,118	21,123	21,092	21,295	21,207	21,141					19,489	19,491
		6840	904,39																										901,69	904,02
		6900	904,9															9,03											901,69	904,02
		6912		1,957	19,468	19,477	21,426	21,433	21,102	21,114	21,135	21,111	21,147	21,18	21,35	21,265	21,176			20,993	19,509	19,49	19,492
		6960	904,66																										901,69	904,02
		7008		2,037	19,468	19,476	21,511	21,507	21,194	21,195	21,249	21,233	21,166	21,176	21,392	21,323	21,241					19,491	19,495
		7020	904,42																										901,69	904,02
		7080	904,85																										901,69	904,02
		7104		2,090	19,476	19,476	21,565	21,567	21,241	21,32	21,278	21,297	21,211	21,187	21,439	21,359	21,291			21,07	19,51	19,492	19,487
		7140	904,13																										901,69	904,02
		7200	904,55	2,119	19,469	19,48	21,601	21,587	21,248	21,27	21,293	21,303	21,293	21,255	21,502	21,411	21,322	9,03	0			19,49	19,501	-1,12	-1,52	-0,24	-0,06	-0,56	901,69	904,02	126,56
		7260	905,21																										901,69	904,02
		7296		2,186	19,469	19,482	21,664	21,659	21,361	21,316	21,354	21,344	21,381	21,289	21,551	21,463	21,382			21,2	19,509	19,493	19,496
		7320	904,63																										901,69	904,02
		7380	904,2																										901,69	904,02
		7392		2,228	19,468	19,479	21,702	21,701	21,393	21,363	21,452	21,421	21,381	21,331	21,586	21,48	21,426					19,492	19,495
		7440	904,81																										901,69	904,02
		7488		2,304	19,47	19,477	21,784	21,771	21,462	21,438	21,51	21,487	21,403	21,371	21,643	21,564	21,485			21,276	19,511	19,491	19,493
		7500	903,63															9,02											901,69	904,02
		7560	903,8																										901,69	904,02
		7584		2,353	19,469	19,479	21,823	21,831	21,533	21,476	21,525	21,57	21,451	21,425	21,701	21,569	21,531					19,49	19,495
		7620	903,27																										901,69	904,02
		7680	903,63	2,400	19,47	19,479	21,872	21,876	21,563	21,53	21,574	21,604	21,506	21,477	21,752	21,668	21,584			21,384	19,51	19,487	19,491						901,69	904,02
		7740	903,76																										901,69	904,02
		7776		2,456	19,472	19,478	21,925	21,936	21,611	21,58	21,624	21,668	21,577	21,528	21,8	21,712	21,637					19,494	19,495
		7800	903,76															9,02	0					-1,19	-1,59	-0,28	-0,13	-0,63	901,69	904,02	126,17
		7860	903,78																										901,69	904,02
		7872		2,483	19,47	19,48	21,948	21,968	21,666	21,618	21,628	21,639	21,638	21,722	21,861	21,681	21,682			21,482	19,512	19,489	19,492
		7920	904,15																										901,69	904,02
		7968		2,542	19,468	19,471	22,019	22,004	21,697	21,662	21,729	21,683	21,666	21,698	21,906	21,761	21,725					19,492	19,496
		7980	904,44																										901,69	904,02
		8040	904,32																										901,69	904,02
		8064		2,574	19,469	19,48	22,042	22,055	21,701	21,684	21,767	21,772	21,719	21,816	21,957	21,762	21,772			21,599	19,511	19,491	19,496
		8100	904,21															9,01											901,69	904,02
		8160	902,67	2,621	19,477	19,473	22,094	22,097	21,766	21,726	21,83	21,841	21,762	21,885	21,996	21,804	21,826					19,489	19,5						901,69	904,02
		8220	903,04																										901,69	904,02
		8256		2,697	19,469	19,48	22,173	22,17	21,822	21,791	21,915	21,894	21,826	21,926	22,041	21,784	21,875			21,726	19,515	19,489	19,499
		8280	902,05																										902,27	904,02
		8340	903,52																										902,27	904,02
		8352		2,707	19,47	19,481	22,172	22,192	21,86	21,836	21,89	21,931	21,878	21,953	22,096	21,863	21,913					19,494	19,499
		8400	903,76															9,02	0					-1,17	-1,56	-0,26	-0,11	-0,61	902,95	904,02	128,39
		8448		2,785	19,471	19,481	22,253	22,269	21,915	21,891	21,975	22,021	21,903	22,008	22,176	21,979	21,983			21,794	19,518	19,491	19,495
		8460	903,17																										902,95	904,02
		8520	903,25																										902,95	904,02
		8544		2,822	19,472	19,48	22,294	22,303	21,952	21,966	22,021	22,069	21,925	22,032	22,201	22,123	22,036					19,492	19,498
		8580	903,94																										902,95	904,02
		8640	904,24	2,868	19,47	19,482	22,338	22,349	22,001	21,987	22,08	22,102	21,996	22,107	22,242	22,158	22,084			21,933	19,517	19,498	19,495						902,95	904,02
		8700	903,11															9,02											902,95	904,02
		8736		2,940	19,473	19,483	22,424	22,412	22,109	22,069	22,081	22,115	22,05	22,115	22,288	22,202	22,129					19,494	19,498
		8760	904,34																										902,95	904,02
		8820	905,23																										902,95	904,02
		8832		2,999	19,471	19,48	22,479	22,471	22,217	22,292	22,209	22,236	22,082	22,127	22,343	22,277	22,223			22,122	19,518	19,496	19,496
		8880	904,58																										902,95	904,02
		8928		3,031	19,47	19,483	22,506	22,508	22,238	22,223	22,221	22,189	22,198	22,166	22,398	22,315	22,243					19,497	19,498
		8940	904,02																										902,95	904,02
		9000	905,33															9,02	0					-1,15	-1,54	-0,26	-0,09	-0,6	902,95	904,02	128,51
		9024		3,090	19,47	19,481	22,568	22,563	22,266	22,243	22,265	22,249	22,28	22,245	22,451	22,341	22,292			22,115	19,523	19,495	19,499
		9060	905,92																										902,95	904,02
		9120	904,95	3,133	19,47	19,481	22,607	22,609	22,324	22,279	22,291	22,288	22,354	22,359	22,499	22,324	22,340					19,502	19,499						902,32	904,02
		9180	903,64																										902,32	904,02
		9216		3,174	19,468	19,479	22,648	22,647	22,334	22,304	22,345	22,368	22,369	22,476	22,544	22,362	22,388			22,246	19,521	19,497	19,499
		9240	903,1																										902,32	904,02
		9300	903,28															9,02											902,32	904,02
		9312		3,217	19,471	19,481	22,695	22,692	22,349	22,324	22,393	22,439	22,44	22,435	22,59	22,407	22,422					19,498	19,498
		9360	902,53																										902,32	904,02
		9408		3,264	19,466	19,482	22,736	22,74	22,374	22,342	22,422	22,489	22,442	22,592	22,648	22,452	22,470			22,384	19,523	19,495	19,492
		9420	903,68																										902,32	904,02
		9480	904,43																										902,32	904,02
		9504		3,328	19,474	19,481	22,799	22,812	22,395	22,508	22,496	22,563	22,502	22,574	22,677	22,51	22,528					19,494	19,498
		9540	904,01																										902,32	904,02
		9600	903,32	3,360	19,471	19,481	22,833	22,84	22,453	22,464	22,509	22,609	22,559	22,553	22,727	22,52	22,549	9,02	0	22,506	19,53	19,492	19,497	-1,11	-1,5	-0,22	-0,04	-0,54	902,32	904,02	128,64
		9660	902,34																										902,32	904,02
		9696		3,431	19,474	19,483	22,905	22,914	22,509	22,523	22,573	22,696	22,585	22,566	22,782	22,699	22,617					19,49	19,495
		9720	903,78																										902,32	904,02
		9780	902,53																										902,32	904,02
		9792		3,478	19,473	19,482	22,95	22,961	22,639	22,682	22,68	22,678	22,595	22,703	22,83	22,745	22,694			22,545	19,521	19,491	19,495
		9840	904,64																										902,79	904,02
		9888		3,536	19,472	19,481	23,014	23,01	22,732	22,698	22,736	22,717	22,633	22,813	22,886	22,691	22,738					19,493	19,497
		9900	904,21															9,02											902,79	904,02
		9960	903,63																										902,79	904,02
		9984		3,565	19,473	19,482	23,035	23,05	22,727	22,729	22,77	22,77	22,658	22,886	22,937	22,81	22,786			22,629	19,52	19,491	19,496
		10020	903,58																										902,79	904,02
		10080	903,48	3,626	19,471	19,48	23,094	23,109	22,735	22,734	22,819	22,848	22,71	22,918	22,985	22,842	22,824					19,489	19,498						902,79	904,02
		10140	903,99																										902,79	904,02
		10176		3,671	19,473	19,482	23,144	23,152	22,791	22,883	22,846	22,903	22,782	22,921	23,022	22,863	22,876			22,766	19,521	19,493	19,499
		10200	904,5															9,01	0					-1,16	-1,54	-0,25	-0,08	-0,59	902,79	904,02	128,52
		10260	904,39																										902,79	904,02
		10272		3,728	19,467	19,473	23,202	23,193	22,834	22,857	22,875	22,939	22,879	23,026	23,08	22,92	22,926					19,495	19,498
		10320	903,72																										902,79	904,02
		10368		3,749	19,47	19,479	23,214	23,232	22,839	22,862	22,931	22,925	22,895	22,978	23,134	22,948	22,939			22,872	19,52	19,492	19,495
		10380	902,84																										902,79	904,02
		10440	903,43																										902,79	904,02
		10464		3,813	19,471	19,481	23,288	23,29	22,898	22,892	22,992	23,032	23,033	23,122	23,174	22,986	23,016					19,486	19,497
		10500	903,53															9,01											902,79	904,02
		10560	904,96	3,836	19,472	19,488	23,309	23,324	22,921	22,968	23,021	23,077	23,052	23,165	23,216	23,081	23,063			22,948	19,521	19,492	19,501						902,79	904,02
		10620	904,23																										902,79	904,02
		10656		3,899	19,472	19,481	23,384	23,366	22,987	23,029	23,136	23,063	23,052	23,179	23,258	23,072	23,097					19,493	19,493
		10680	903,51																										902,79	904,02
		10740	903,83																										902,79	904,02
		10752		3,951	19,471	19,479	23,423	23,429	23,051	23,075	23,143	23,16	23,197	23,23	23,305	23,115	23,159			23,114	19,523	19,492	19,495
		10800	905,13															9,02	0					-1,15	-1,54	-0,25	-0,09	-0,59	902,79	904,02	128,32
		10848		4,000	19,472	19,481	23,47	23,484	23,108	23,094	23,159	23,219	23,209	23,305	23,37	23,145	23,201					19,496	19,5
		10860	903,62																										902,79	904,02
		10920	903,39																										902,79	904,02
		10944		4,030	19,474	19,483	23,505	23,512	23,186	23,137	23,184	23,257	23,239	23,341	23,4	23,29	23,254			23,188	19,525	19,494	19,497
		10980	904,32																										902,79	904,02
		11040	904,05	4,087	19,472	19,483	23,566	23,563	23,212	23,198	23,219	23,354	23,293	23,321	23,453	23,365	23,302					19,492	19,505						902,79	904,02
		11100	902,92															9,02											902,79	904,02
		11136		4,161	19,471	19,479	23,64	23,632	23,35	23,318	23,354	23,414	23,299	23,335	23,499	23,42	23,374			23,221	19,53	19,487	19,494
		11160	903,52																										902,79	904,02
		11220	903,69																										902,79	904,02
		11232		4,214	19,472	19,482	23,7	23,683	23,421	23,501	23,422	23,444	23,316	23,399	23,554	23,478	23,442					19,49	19,494
		11280	904,22																										902,79	904,02
		11328		4,268	19,473	19,485	23,751	23,743	23,477	23,515	23,477	23,464	23,354	23,36	23,604	23,533	23,473			23,291	19,526	19,491	19,493
		11340	904,5																										902,79	904,02
		11400	903,82															9,02	0					-1,11	-1,51	-0,23	-0,06	-0,54	902,79	904,02	128,41
		11424		4,305	19,474	19,481	23,776	23,79	23,503	23,477	23,502	23,51	23,47	23,434	23,665	23,571	23,517					19,491	19,493
		11460	904,62																										902,79	904,02
		11520	903,85	4,329	19,474	19,483	23,797	23,818	23,496	23,491	23,509	23,506	23,539	23,456	23,71	23,628	23,542			23,365	19,525	19,491	19,494						902,79	904,02
		11580	903,28																										902,79	904,02
		11616		4,396	19,473	19,483	23,872	23,876	23,571	23,518	23,578	23,544	23,622	23,525	23,758	23,641	23,595					19,497	19,495
		11640	904,86																										902,79	904,02
		11700	903,23															9,02											902,79	904,02
		11712		4,438	19,472	19,482	23,912	23,919	23,628	23,551	23,63	23,62	23,624	23,748	23,801	23,674	23,659			23,488	19,524	19,494	19,499
		11760	902,88																										902,79	904,02
		11808		4,478	19,472	19,484	23,955	23,956	23,698	23,663	23,67	23,64	23,631	23,7	23,847	23,617	23,683					19,496	19,504
		11820	902,29																										902,79	904,02
		11880	904,11																										903,42	904,02
		11904		4,513	19,474	19,486	23,994	23,992	23,719	23,712	23,719	23,7	23,748	23,774	23,896	23,696	23,746			23,669	19,525	19,5	19,504
		11940	903,49																										903,42	904,02
		12000	903,58	4,553	19,473	19,485	24,026	24,038	23,702	23,698	23,716	23,792	23,781	23,891	23,939	23,72	23,780	9,02	0			19,503	19,504	-1,13	-1,53	-0,24	-0,07	-0,56	903,42	904,02	128,67
		12060	903,72																										903,42	904,02
		12096		4,617	19,471	19,484	24,1	24,088	23,709	23,716	23,821	23,841	23,852	23,897	23,983	23,785	23,826			23,736	19,524	19,5	19,505
		12120	904,09																										903,42	904,02
		12180	903,93																										903,42	904,02
		12192		4,673	19,474	19,483	24,156	24,148	23,748	23,764	23,88	23,878	23,891	23,984	24,179	23,851	23,897					19,5	19,503
		12240	904,65																										903,42	904,02
		12288		4,712	19,478	19,484	24,197	24,19	23,798	23,833	23,894	23,962	23,94	24,022	24,082	23,901	23,929			23,819	19,519	19,498	19,494
		12300	903,83															9,02											903,42	904,02
		12360	904,01																										903,42	904,02
		12384		4,761	19,474	19,483	24,236	24,243	23,883	23,869	23,909	24,012	23,992	24,116	24,126	23,948	23,982					19,496	19,494
		12420	903,75																										903,42	904,02
		12480	902,93	4,800	19,472	19,484	24,275	24,28	23,959	23,906	23,967	24,033	24,04	24,069	24,192	24,02	24,023			23,959	19,528	19,492	19,497						903,42	904,02
		12540	902,95																										903,42	904,02
		12576		4,851	19,473	19,482	24,333	24,324	24,003	23,973	24,004	24,108	24,069	24,141	24,224	24,139	24,083					19,498	19,492
		12600	903,23															9,02	0					-1,13	-1,52	-0,24	-0,06	-0,56	903,42	904,02	128,76
		12660	903,63																										903,42	904,02
		12672		4,895	19,473	19,483	24,367	24,379	24,06	24,046	24,064	24,15	24,063	24,157	24,259	24,169	24,121			24,019	19,528	19,49	19,498
		12720	903,57																										903,42	904,02
		12768		4,956	19,474	19,482	24,43	24,439	24,093	24,188	24,172	24,222	24,111	24,145	24,308	24,218	24,182					19,492	19,497
		12780	903,74																										903,42	904,02
		12840	904,32																										903,42	904,02
		12864		5,011	19,477	19,484	24,498	24,485	24,195	24,215	24,198	24,244	24,141	24,164	24,36	24,269	24,223			24,125	19,526	19,494	19,498
		12900	903,87															9,01											903,42	904,02
		12960	904,69	5,067	19,474	19,483	24,54	24,551	24,294	24,373	24,261	24,283	24,142	24,19	24,409	24,325	24,285					19,495	19,498						903,42	904,02
		13020	904,57																										903,42	904,02
		13056		5,101	19,472	19,483	24,58	24,578	24,317	24,306	24,282	24,288	24,16	24,248	24,454	24,367	24,303			24,149	19,532	19,494	19,497
		13080	903,73																										903,42	904,02
		13140	904,04																										903,42	904,02
		13152		5,150	19,471	19,481	24,624	24,629	24,308	24,354	24,353	24,327	24,333	24,269	24,512	24,446	24,363					19,496	19,494
		13200	904,71															9,01	0					-1,15	-1,54	-0,25	-0,08	-0,58	903,42	904,02	128,88
		13248		5,185	19,475	19,483	24,658	24,67	24,398	24,39	24,369	24,362	24,335	24,437	24,556	24,455	24,413			24,207	19,533	19,495	19,498
		13260	905,33																										903,42	904,02
		13320	903,41																										903,42	904,02
		13344		5,230	19,477	19,482	24,705	24,715	24,41	24,423	24,427	24,423	24,376	24,5	24,597	24,371	24,441					19,49	19,504
		13380	904,24																										903,42	904,02
		13440	904,39	5,256	19,476	19,485	24,738	24,734	24,418	24,438	24,469	24,468	24,472	24,453	24,638	24,422	24,472			24,431	19,533	19,495	19,497						903,42	904,02
		13500	903,95															9,02											903,42	904,02
		13536		5,302	19,48	19,483	24,784	24,783	24,452	24,453	24,477	24,51	24,505	24,568	24,685	24,47	24,515					19,493	19,492
		13560	902,67																										903,42	904,02
		13620	905,17																										903,42	904,02
		13632		5,351	19,469	19,484	24,824	24,83	24,513	24,484	24,516	24,584	24,534	24,673	24,724	24,616	24,581			24,487	19,536	19,494	19,499
		13680	904,42																										903,42	904,02
		13728		5,410	19,476	19,485	24,892	24,89	24,576	24,572	24,628	24,648	24,554	24,69	24,761	24,619	24,631					19,493	19,499
		13740	903,44																										903,42	904,02
		13800	903,91															9,01	0					-1,18	-1,58	-0,27	-0,11	-0,61	903,42	904,02	128,55
		13824		5,456	19,476	19,478	24,933	24,932	24,588	24,615	24,655	24,692	24,651	24,744	24,818	24,667	24,679			24,591	19,534	19,495	19,501
		13860	904,81																										903,42	904,02
		13920	903,4	5,507	19,476	19,492	24,993	24,988	24,606	24,661	24,722	24,709	24,681	24,762	24,861	24,739	24,718					19,498	19,5						903,42	904,02
		13980	903,73																										903,42	904,02
		14016		5,560	19,468	19,488	25,038	25,037	24,661	24,748	24,757	24,822	24,734	24,755	24,913	24,766	24,770			24,649	19,535	19,497	19,498
		14040	904,01																										903,42	904,02
		14100	903,14															9,01											903,42	904,02
		14112		5,590	19,476	19,485	25,069	25,073	24,694	24,737	24,804	24,838	24,724	24,799	24,957	24,867	24,803					19,498	19,506
		14160	903,61																										903,42	904,02
		14208		5,668	19,475	19,483	25,138	25,156	24,777	24,913	24,841	24,936	24,761	24,829	25,008	24,948	24,877			24,718	19,534	19,494	19,495
		14220	904,4																										903,42	904,02
		14280	903,65																										903,42	904,02
		14304		5,724	19,47	19,48	25,199	25,199	24,909	24,942	24,941	24,907	24,86	24,829	25,047	24,987	24,928					19,494	19,502
		14340	903,79																										903,42	904,02
		14400	903,84	5,746	19,473	19,48	25,223	25,221	24,941	24,917	24,937	24,958	24,949	24,869	25,101	25,036	24,964	9,01	0	24,765	19,535	19,504	19,499	-1,13	-1,52	-0,24	-0,06	-0,57	903,42	904,02	128,53
		14460	904,14																										903,42	904,02
		14496		5,787	19,475	19,488	25,265	25,272	24,943	24,951	24,952	24,978	25,007	24,929	25,155	25,092	25,001					19,498	19,497
		14520	904,68																										903,42	904,02
		14580	904																										903,42	904,02
		14592		5,840	19,475	19,487	25,326	25,316	24,971	25,034	25,04	25,013	25,07	25,029	25,201	25,13	25,061			24,89	19,541	19,499	19,5
		14640	904,89																										903,42	904,02
		14688		5,878	19,468	19,482	25,352	25,353	25,041	25,052	25,046	25,057	25,074	25,217	25,24	25,086	25,102					19,498	19,5
		14700	904,77															9,01											903,42	904,02
		14760	904,02																										903,42	904,02
		14784		5,915	19,473	19,483	25,394	25,393	25,097	25,077	25,088	25,121	25,158	25,221	25,287	25,089	25,142			25,054	19,54	19,494	19,503
		14820	904,23																										903,42	904,02
		14880	904,15	5,956	19,473	19,482	25,43	25,437	25,124	25,119	25,15	25,162	25,167	25,229	25,317	25,155	25,178					19,494	19,501						903,42	904,02
		14940	903,67																										903,42	904,02
		14976		6,018	19,463	19,483	25,493	25,49	25,129	25,136	25,171	25,277	25,226	25,261	25,363	25,259	25,228			25,144	19,543	19,503	19,505
		15000	902,93															9,00	0					-1,13	-1,52	-0,24	-0,07	-0,57	903,42	904,02	128,64
		15060	903,6																										903,42	904,02
		15072		6,054	19,472	19,482	25,53	25,532	25,181	25,158	25,242	25,285	25,279	25,29	25,41	25,227	25,259					19,496	19,502
		15120	904,07																										903,42	904,02
		15168		6,107	19,472	19,486	25,58	25,592	25,231	25,235	25,28	25,333	25,335	25,276	25,457	25,291	25,305			25,253	19,547	19,498	19,501
		15180	903,29																										903,42	904,02
		15240	903,02																										903,42	904,02
		15264		6,145	19,474	19,483	25,618	25,629	25,266	25,259	25,349	25,386	25,357	25,332	25,504	25,396	25,356					19,5	19,498
		15300	903,36															9,01											903,42	904,02
		15360	903,93	6,203	19,474	19,481	25,68	25,681	25,331	25,341	25,443	25,431	25,408	25,361	25,549	25,44	25,413			25,29	19,543	19,496	19,494						903,89	904,02
		15420	904,5																										903,89	904,02
		15456		6,228	19,472	19,484	25,712	25,7	25,383	25,381	25,418	25,431	25,412	25,497	25,604	25,433	25,445					19,496	19,5
		15480	905,22																										903,89	904,02
Wed Nov 14 2018 15:35:12
