# Supplementary material for: Data from calorimetric decay heat measurements of five used PWR 17x17 nuclear fuel assemblies
Source: Data Brief. 2019 Dec 2;28:104917. doi: 10.1016/j.dib.2019.104917 (PMC6926112; doi:10.1016/j.dib.2019.104917)
Supplement: Multimedia component 1 [file mmc1.zip › Data/Calibration data from model measurements/EV_900W_2018-12-12.xlsx]

## Sheet: EV900W 2018-12-12
Tinfo1	Tinfo2	Logg_tid	T1	T2	T3	T4	T5	T6	T7	T8	T9	T10	T11	T12	T13	T14	T15	T16	T17	T18	T19	T20	T21	T22	T23	T24	T25	T26	T27	T28	T29	T30
KSN	EV900W 2018-12-12
Kalib. Temperaturstegringsprincipen	EV900W 2018-12-12
KA701	KA702
40	-82
0,00528	0,00520
KA703	KA704
-29	-239
0,00374	0,00517
KA705	KALIB.TEMP
-118	0,0
0,00538	FÖRSTÄRKNING
	007
			_251KA901_A_kW	_251KA509	_251KA501_B1	_251KA501_B2	_251KA502_B1	_251KA502_B2	_251KA511_B1	_251KA511_B2	_251KA511_B3	_251KA511_B4	_251KA511_B5	_251KA511_B6	_251KA511_B7	_251KA511_B8	_251KA511	_251KA751_Vikt	_251KA101	_251KA521_B1	_251KA522_B1	_251KA531_B1	_251KA531_B2	_251KA701	_251KA702	_251KA703	_251KA704	_251KA705	_251EA1	EA1_Börvärde	_251KA901_B_PA
			W	°C	°C	°C	°C	°C	°C	°C	°C	°C	°C	°C	°C	°C	°C	kg	bar	°C	°C	°C	°C	Gy/h	Gy/h	Gy/h	Gy/h	Gy/h	W	W	W
Wed Dec 12 2018 11:01:58		60	906,84																										900,58	906,22
		96		-0,548	14,719	14,753	14,181	14,195	13,925	13,933	13,982	13,983	13,909	13,952	14,149	13,973	13,976					19,517	19,53
		120	906,88																										900,58	906,22
		180	906,35																										900,58	906,22
		192		-1,425	15,646	15,711	14,261	14,247	13,92	13,925	13,979	14,029	13,928	14,011	14,202	14,036	14,004			13,976	19,525	19,523	19,525
		240	906,98																										900,58	906,22
		288		-2,271	16,558	16,616	14,314	14,319	13,915	13,934	14	14,069	13,968	14,087	14,271	14,123	14,046					19,522	19,529
		300	906,03															9,64											900,58	906,22
		360	906																										900,58	906,22
		384		-2,950	17,315	17,36	14,392	14,382	13,936	13,944	14,06	14,142	13,971	14,119	14,345	14,198	14,089			14,001	19,52	19,515	19,525
		420	905,73																										900,58	906,22
		480	905,3	-3,456	17,881	17,904	14,436	14,437	13,981	14,017	14,147	14,182	14,012	14,16	14,403	14,275	14,147					19,516	19,522						900,58	906,22
		540	905,94																										900,58	906,22
		576		-3,762	18,272	18,302	14,528	14,523	14,121	14,15	14,237	14,253	14,071	14,14	14,47	14,34	14,223			14,084	19,527	19,525	19,532
		600	906,66															9,44	0					-1,62	-1,64	-0,44	-0,18	-0,74	900,58	906,22	126,49
		660	906,68																										900,58	906,22
		672		-3,989	18,559	18,571	14,572	14,581	14,21	14,281	14,288	14,301	14,182	14,171	14,533	14,418	14,298					19,53	19,524
		720	905,24																										900,58	906,22
		768		-4,133	18,763	18,779	14,645	14,63	14,243	14,299	14,296	14,4	14,258	14,235	14,605	14,49	14,353			14,16	19,528	19,529	19,525
		780	905,53																										900,58	906,22
		840	906,67																										900,58	906,22
		864		-4,215	18,905	18,933	14,71	14,698	14,345	14,374	14,447	14,419	14,292	14,297	14,67	14,531	14,422					19,522	19,524
		900	905,8															9,27											900,58	906,22
		960	904,48	-4,267	19,03	19,032	14,768	14,76	14,378	14,413	14,482	14,42	14,307	14,318	14,728	14,618	14,458			14,272	19,525	19,523	19,524						900,58	906,22
		1020	905,87																										900,58	906,22
		1056		-4,308	19,113	19,119	14,799	14,818	14,44	14,432	14,501	14,465	14,41	14,344	14,777	14,686	14,507					19,518	19,527
		1080	906,36																										900,58	906,22
		1140	907,09																										900,58	906,22
		1152		-4,318	19,172	19,187	14,856	14,866	14,55	14,548	14,534	14,514	14,507	14,42	14,843	14,742	14,582			14,431	19,52	19,528	19,528
		1200	906,52															9,13	0					-1,7	-1,73	-0,49	-0,26	-0,83	900,58	906,22	126,48
		1248		-4,286	19,232	19,239	14,946	14,952	14,625	14,617	14,623	14,658	14,539	14,51	14,898	14,794	14,658					19,524	19,534
		1260	906,22																										900,58	906,22
		1320	906,08																										900,58	906,22
		1344		-4,297	19,271	19,284	14,977	14,984	14,649	14,64	14,677	14,664	14,616	14,719	14,961	14,845	14,721			14,51	19,526	19,523	19,527
		1380	905,81																										900,58	906,22
		1440	906,73	-4,282	19,304	19,327	15,026	15,041	14,682	14,675	14,733	14,727	14,617	14,865	15,01	14,867	14,772					19,523	19,528						900,58	906,22
		1500	906,32															9,01											900,58	906,22
		1536		-4,233	19,337	19,348	15,111	15,107	14,74	14,738	14,816	14,834	14,666	14,924	15,077	14,919	14,839			14,704	19,53	19,516	19,528
		1560	908,51																										900,58	906,22
		1620	906,49																										900,58	906,22
		1632		-4,215	19,365	19,374	15,151	15,159	14,783	14,788	14,852	14,833	14,8	14,994	15,124	14,946	14,890					19,526	19,531
		1680	907,16																										900,58	906,22
		1728		-4,181	19,386	19,395	15,208	15,21	14,787	14,806	14,85	14,973	14,832	15,038	15,188	14,977	14,931			14,809	19,528	19,527	19,532
		1740	906,75																										900,58	906,22
		1800	906,01															8,91	0					-1,62	-1,64	-0,44	-0,19	-0,75	900,58	906,22	126,52
		1824		-4,135	19,403	19,41	15,272	15,272	14,798	14,83	14,934	15,031	14,913	15,031	15,246	15,106	14,986					19,53	19,531
		1860	905,28																										900,58	906,22
		1920	905,05	-4,068	19,414	19,426	15,351	15,352	14,907	14,909	15,029	15,121	14,955	15,045	15,3	15,181	15,056			14,869	19,525	19,526	19,528						900,58	906,22
		1980	904,86																										901,06	906,22
		2016		-4,014	19,427	19,438	15,423	15,415	15,095	15,125	15,168	15,113	14,993	15,121	15,372	15,25	15,155					19,526	19,529
		2040	904,98																										901,06	906,22
		2100	905,21															8,81											901,74	906,22
		2112		-3,966	19,438	19,449	15,475	15,481	15,134	15,264	15,162	15,197	15,077	15,149	15,426	15,304	15,214			14,96	19,521	19,525	19,529
		2160	907,28																										901,74	906,22
		2208		-3,917	19,445	19,454	15,54	15,524	15,136	15,221	15,169	15,281	15,09	15,189	15,495	15,371	15,244					19,529	19,53
		2220	907,82																										901,74	906,22
		2280	907,55																										901,74	906,22
		2304		-3,855	19,454	19,462	15,601	15,605	15,188	15,28	15,277	15,359	15,134	15,204	15,554	15,45	15,306			15,098	19,519	19,529	19,53
		2340	907,35																										901,06	906,22
		2400	907,45	-3,799	19,458	19,466	15,658	15,668	15,252	15,28	15,349	15,331	15,18	15,264	15,622	15,511	15,349	8,74	0			19,528	19,531	-1,64	-1,66	-0,46	-0,2	-0,77	901,06	906,22	126,96
		2460	906,97																										900,53	906,22
		2496		-3,772	19,46	19,471	15,695	15,692	15,416	15,329	15,358	15,387	15,254	15,296	15,672	15,565	15,410			15,15	19,516	19,531	19,535
		2520	906,89																										900,53	906,22
		2580	905,28																										900,53	906,22
		2592		-3,700	19,465	19,474	15,762	15,778	15,459	15,395	15,44	15,504	15,416	15,366	15,729	15,625	15,492					19,529	19,533
		2640	904,88																										900,53	906,22
		2688		-3,658	19,468	19,479	15,817	15,814	15,53	15,439	15,454	15,503	15,547	15,406	15,787	15,578	15,530			15,356	19,515	19,528	19,534
		2700	904,71															8,67											901,01	906,22
		2760	904,49																										901,01	906,22
		2784		-3,595	19,469	19,481	15,877	15,882	15,533	15,527	15,555	15,522	15,55	15,584	15,838	15,692	15,600					19,527	19,529
		2820	905,42																										901,74	906,22
		2880	907,61	-3,565	19,474	19,482	15,914	15,912	15,569	15,562	15,598	15,622	15,564	15,692	15,892	15,782	15,660			15,444	19,513	19,527	19,531						901,74	906,22
		2940	907,37																										901,74	906,22
		2976		-3,472	19,477	19,483	15,996	16,019	15,636	15,589	15,71	15,692	15,615	15,682	15,951	15,842	15,715					19,528	19,534
		3000	905,21															8,63	0					-1,62	-1,64	-0,43	-0,18	-0,74	901,74	906,22	127,24
		3060	905,59																										901,74	906,22
		3072		-3,445	19,478	19,485	16,036	16,037	15,652	15,638	15,688	15,763	15,646	15,702	16,133	15,896	15,765			15,604	19,509	19,525	19,533
		3120	905,7																										901,74	906,22
		3168		-3,368	19,478	19,488	16,117	16,113	15,775	15,724	15,837	15,825	15,752	15,767	16,06	15,95	15,836					19,528	19,533
		3180	905,69																										901,74	906,22
		3240	906,35																										901,74	906,22
		3264		-3,291	19,481	19,492	16,196	16,195	15,778	15,924	15,881	15,983	15,785	15,784	16,148	16,022	15,913			15,709	19,511	19,526	19,532
		3300	905,21															8,59											901,74	906,22
		3360	906,78	-3,235	19,482	19,492	16,252	16,253	15,871	15,871	15,97	15,981	15,897	15,827	16,2	16,094	15,964					19,529	19,533						901,74	906,22
		3420	907,06																										901,74	906,22
		3456		-3,210	19,483	19,494	16,28	16,278	15,929	15,935	16,001	15,962	15,915	15,908	16,248	16,125	16,003			15,828	19,512	19,527	19,529
		3480	905,94																										901,74	906,22
		3540	905,75																										901,74	906,22
		3552		-3,159	19,484	19,495	16,326	16,335	15,998	15,934	16,032	16,003	16,007	15,945	16,301	16,172	16,049					19,527	19,525
		3600	905,95															8,56	0					-1,66	-1,68	-0,47	-0,22	-0,73	901,74	906,22	127,29
		3648		-3,117	19,486	19,494	16,36	16,385	16,059	16,013	16,029	16,037	16,063	16,211	16,349	16,197	16,120			15,97	19,517	19,526	19,53
		3660	905,54																										901,74	906,22
		3720	905,83																										901,74	906,22
		3744		-3,040	19,486	19,498	16,447	16,457	16,1	16,107	16,117	16,182	16,071	16,302	16,398	16,176	16,182					19,521	19,527
		3780	906,53																										901,74	906,22
		3840	906,64	-2,990	19,489	19,498	16,5	16,506	16,123	16,12	16,185	16,251	16,148	16,362	16,458	16,235	16,235			16,199	19,521	19,525	19,526						901,74	906,22
		3900	905,93															8,54											901,74	906,22
		3936		-2,936	19,486	19,496	16,558	16,553	16,139	16,139	16,203	16,314	16,323	16,403	16,515	16,284	16,290					19,521	19,528
		3960	905,54																										901,74	906,22
		4020	905,63																										901,74	906,22
		4032		-2,887	19,491	19,499	16,608	16,609	16,15	16,182	16,278	16,363	16,376	16,416	16,571	16,421	16,345			16,31	19,524	19,52	19,527
		4080	906,71																										901,74	906,22
		4128		-2,825	19,488	19,5	16,668	16,67	16,186	16,293	16,35	16,374	16,409	16,448	16,621	16,467	16,393					19,521	19,526
		4140	906,62																										901,74	906,22
		4200	906,27															8,52	0					-1,63	-1,66	-0,45	-0,19	-0,75	901,74	906,22	127,38
		4224		-2,762	19,489	19,499	16,731	16,734	16,286	16,364	16,424	16,444	16,399	16,527	16,674	16,542	16,458			16,39	19,522	19,52	19,525
		4260	905,77																										901,74	906,22
		4320	906,55	-2,706	19,49	19,499	16,789	16,788	16,393	16,421	16,507	16,525	16,439	16,58	16,747	16,582	16,524					19,523	19,528						901,74	906,22
		4380	907,17																										901,74	906,22
		4416		-2,628	19,49	19,5	16,867	16,868	16,48	16,482	16,582	16,586	16,499	16,638	16,807	16,637	16,589			16,458	19,522	19,525	19,525
		4440	906,72																										901,74	906,22
		4500	905,27															8,50											901,74	906,22
		4512		-2,566	19,492	19,501	16,933	16,927	16,577	16,561	16,606	16,632	16,489	16,689	16,863	16,64	16,632					19,525	19,528
		4560	904,87																										901,74	906,22
		4608		-2,530	19,489	19,498	16,964	16,963	16,597	16,65	16,657	16,696	16,603	16,685	16,92	16,731	16,692			16,535	19,525	19,522	19,525
		4620	905,39																										902,27	906,22
		4680	905,43																										902,27	906,22
		4704		-2,487	19,495	19,5	17,009	17,011	16,673	16,675	16,687	16,721	16,644	16,721	16,99	16,817	16,741					19,523	19,527
		4740	905,62																										902,27	906,22
		4800	905,51	-2,413	19,499	19,491	17,074	17,09	16,686	16,77	16,77	16,789	16,684	16,865	17,034	16,852	16,806	8,49	0	16,647	19,523	19,514	19,52	-1,62	-1,64	-0,44	-0,18	-0,74	902,27	906,22	127,09
		4860	906,72																										902,27	906,22
		4896		-2,366	19,492	19,501	17,128	17,132	16,763	16,789	16,839	16,807	16,709	16,908	17,096	16,955	16,858					19,518	19,529
		4920	906,65																										902,27	906,22
		4980	906,36																										902,27	906,22
		4992		-2,289	19,483	19,499	17,202	17,202	16,829	16,872	16,895	16,937	16,756	16,987	17,147	16,992	16,927			16,726	19,528	19,518	19,522
		5040	906,03																										902,27	906,22
		5088		-2,225	19,492	19,5	17,273	17,269	16,917	16,949	16,973	16,991	16,837	17,025	17,208	17,071	16,996					19,53	19,522
		5100	906,58															8,48											902,27	906,22
		5160	906,28																										902,27	906,22
		5184		-2,194	19,491	19,502	17,312	17,294	16,951	16,989	17,009	17,014	16,881	16,984	17,268	17,073	17,021			16,878	19,517	19,529	19,53
		5220	906,91																										902,27	906,22
		5280	906,69	-2,143	19,489	19,51	17,353	17,361	17,021	17,098	17,055	17,096	16,998	17,126	17,331	17,112	17,105					19,522	19,519						902,27	906,22
		5340	907,33																										902,27	906,22
		5376		-2,068	19,491	19,507	17,433	17,429	17,06	17,065	17,147	17,122	17,008	17,187	17,399	17,238	17,153			17,013	19,523	19,53	19,527
		5400	906,96															8,48	0					-1,62	-1,64	-0,45	-0,18	-0,74	902,27	906,22	127,13
		5460	906,57																										901,74	906,22
		5472		-2,004	19,49	19,492	17,489	17,484	17,099	17,125	17,183	17,183	17,042	17,194	17,465	17,209	17,188					19,525	19,528
		5520	905,68																										901,74	906,22
		5568		-1,949	19,491	19,5	17,534	17,559	17,151	17,171	17,271	17,251	17,174	17,23	17,518	17,331	17,262			17,148	19,523	19,524	19,529
		5580	905,6																										901,74	906,22
		5640	905,63																										901,74	906,22
		5664		-1,917	19,486	19,501	17,569	17,584	17,227	17,218	17,23	17,274	17,296	17,33	17,592	17,335	17,313					19,527	19,53
		5700	906,63															8,47											901,74	906,22
		5760	906,07	-1,866	19,491	19,502	17,632	17,629	17,268	17,324	17,307	17,27	17,318	17,348	17,644	17,342	17,353			17,316	19,526	19,527	19,535						901,74	906,22
		5820	905,05																										901,74	906,22
		5856		-1,786	19,491	19,501	17,701	17,719	17,368	17,37	17,44	17,416	17,368	17,403	17,71	17,552	17,453					19,529	19,53
		5880	906,04																										901,74	906,22
		5940	905,85																										901,74	906,22
		5952		-1,754	19,486	19,499	17,733	17,745	17,44	17,451	17,45	17,463	17,459	17,409	17,771	17,559	17,500			17,39	19,521	19,528	19,53
		6000	905,32															8,47	0					-1,61	-1,64	-0,45	-0,18	-0,74	901,74	906,22	127,52
		6048		-1,676	19,486	19,499	17,819	17,814	17,46	17,475	17,516	17,514	17,5	17,444	17,837	17,683	17,554					19,525	19,527
		6060	904,7																										901,74	906,22
		6120	904,51																										901,74	906,22
		6144		-1,638	19,493	19,498	17,859	17,856	17,489	17,497	17,506	17,587	17,531	17,474	17,9	17,706	17,586			17,472	19,52	19,528	19,529
		6180	905,4																										902,53	906,22
		6240	906,48	-1,566	19,498	19,5	17,93	17,935	17,554	17,562	17,665	17,637	17,638	17,531	17,968	17,78	17,667					19,532	19,533						902,53	906,22
		6300	906,47															8,47											902,53	906,22
		6336		-1,522	19,49	19,507	17,975	17,978	17,691	17,624	17,643	17,672	17,665	17,587	18,021	17,769	17,709			17,561	19,518	19,524	19,533
		6360	905,97																										902,53	906,22
		6420	906,44																										902,53	906,22
		6432		-1,466	19,487	19,502	18,038	18,019	17,68	17,7	17,771	17,734	17,682	17,795	18,264	17,716	17,793					19,523	19,525
		6480	905,78																										902,53	906,22
		6528		-1,431	19,492	19,501	18,056	18,076	17,747	17,732	17,783	17,782	17,722	17,89	18,143	17,918	17,840			17,732	19,52	19,522	19,528
		6540	905,71																										902,53	906,22
		6600	906,06															8,47	0					-1,67	-1,7	-0,48	-0,24	-0,81	902,53	906,22	127,45
		6624		-1,373	19,482	19,496	18,12	18,113	17,774	17,751	17,823	17,799	17,753	17,98	18,257	17,924	17,883					19,525	19,533
		6660	905,88																										902,53	906,22
		6720	906,05	-1,302	19,497	19,51	18,2	18,204	17,824	17,81	17,866	17,95	17,83	18,05	18,278	17,912	17,940			17,88	19,527	19,526	19,533						902,53	906,22
		6780	908,13																										902,53	906,22
		6816		-1,242	19,489	19,501	18,249	18,257	17,868	17,879	17,932	17,971	18,027	18,113	18,321	17,974	18,011					19,52	19,531
		6840	906,79																										902,53	906,22
		6900	906,91															8,47											902,53	906,22
		6912		-1,216	19,5	19,498	18,279	18,287	17,891	17,887	17,94	18,049	18,085	18,06	18,374	18,03	18,040			18,073	19,531	19,533	19,521
		6960	906,54																										902,53	906,22
		7008		-1,151	19,483	19,506	18,352	18,335	17,906	17,923	18,032	18,095	18,109	18,131	18,423	18,156	18,097					19,526	19,53
		7020	905,32																										902,53	906,22
		7080	905,18																										902,53	906,22
		7104		-1,080	19,488	19,502	18,419	18,412	17,983	17,974	18,075	18,173	18,091	18,193	18,498	18,21	18,150			18,095	19,53	19,527	19,533
		7140	906,17																										902,53	906,22
		7200	906,74	-1,026	19,488	19,502	18,471	18,468	18,053	18,06	18,127	18,241	18,144	18,23	18,546	18,273	18,209	8,47	0			19,528	19,529	-1,65	-1,67	-0,46	-0,2	-0,77	902,53	906,22	127,37
		7260	906,55																										902,53	906,22
		7296		-0,969	19,494	19,502	18,527	18,53	18,119	18,124	18,193	18,288	18,176	18,24	18,599	18,328	18,258			18,137	19,533	19,531	19,537
		7320	906,51																										902,53	906,22
		7380	906,61																										902,53	906,22
		7392		-0,889	19,487	19,498	18,603	18,603	18,243	18,248	18,307	18,31	18,202	18,296	18,652	18,304	18,320					19,531	19,534
		7440	906,6																										902,53	906,22
		7488		-0,856	19,491	19,505	18,637	18,647	18,292	18,329	18,354	18,348	18,235	18,325	18,723	18,454	18,382			18,229	19,54	19,527	19,531
		7500	905,8															8,46											902,53	906,22
		7560	905,78																										902,53	906,22
		7584		-0,804	19,492	19,495	18,685	18,693	18,345	18,355	18,407	18,365	18,281	18,33	18,778	18,514	18,422					19,53	19,534
		7620	906,56																										902,53	906,22
		7680	906,77	-0,746	19,495	19,5	18,75	18,752	18,431	18,426	18,458	18,462	18,31	18,413	18,837	18,594	18,491			18,336	19,532	19,531	19,535						902,53	906,22
		7740	906,92																										902,53	906,22
		7776		-0,659	19,489	19,496	18,831	18,837	18,497	18,563	18,55	18,52	18,475	18,535	18,752	18,666	18,570					19,531	19,535
		7800	906,55															8,46	0					-1,61	-1,64	-0,43	-0,17	-0,73	902,53	906,22	127,28
		7860	906,52																										902,53	906,22
		7872		-0,650	19,498	19,505	18,857	18,845	18,506	18,528	18,578	18,522	18,491	18,609	18,812	18,71	18,594			18,4	19,538	19,527	19,532
		7920	905,84																										902,53	906,22
		7968		-0,588	19,492	19,505	18,909	18,913	18,582	18,533	18,606	18,607	18,533	18,667	18,858	18,765	18,644					19,536	19,536
		7980	907,1																										902,53	906,22
		8040	905,84																										902,53	906,22
		8064		-0,532	19,486	19,507	18,961	18,969	18,64	18,637	18,651	18,66	18,577	18,618	18,915	18,831	18,691			18,588	19,54	19,531	19,539
		8100	906,51															8,47											902,53	906,22
		8160	906,11	-0,475	19,493	19,505	19,026	19,021	18,71	18,689	18,739	18,701	18,642	18,69	18,963	18,883	18,752					19,529	19,53						902,53	906,22
		8220	906,32																										902,53	906,22
		8256		-0,428	19,492	19,501	19,071	19,065	18,743	18,743	18,808	18,789	18,675	18,713	19,023	18,917	18,801			18,641	19,539	19,525	19,528
		8280	908,58																										902,53	906,22
		8340	907,59																										902,53	906,22
		8352		-0,351	19,492	19,503	19,15	19,142	18,818	18,806	18,899	18,858	18,779	18,745	19,075	18,964	18,868					19,528	19,531
		8400	907,19															8,47	0					-1,64	-1,65	-0,45	-0,19	-0,76	902,53	906,22	127,35
		8448		-0,319	19,492	19,503	19,179	19,179	18,816	18,858	18,906	18,866	18,826	18,78	19,135	19,034	18,903			18,799	19,539	19,525	19,53
		8460	905,12																										901,84	906,22
		8520	905,29																										901,84	906,22
		8544		-0,277	19,493	19,506	19,227	19,218	18,92	18,905	18,889	18,881	18,893	18,862	19,181	19,099	18,954					19,525	19,526
		8580	905,15																										901,84	906,22
		8640	905,81	-0,186	19,492	19,504	19,314	19,31	19,017	18,937	18,933	19,016	19,061	18,92	19,236	19,125	19,031			18,886	19,534	19,526	19,527						901,84	906,22
		8700	903,88															8,46											901,84	906,22
		8736		-0,162	19,494	19,504	19,329	19,345	19,032	19,011	19,051	19,032	19,112	19,137	19,288	19,037	19,088					19,524	19,529
		8760	904,38																										901,84	906,22
		8820	905,24																										902,95	906,22
		8832		-0,123	19,492	19,503	19,377	19,371	19,05	19,032	19,054	19,074	19,076	19,11	19,345	19,15	19,111			19,035	19,535	19,526	19,524
		8880	904,62																										902,95	906,22
		8928		-0,057	19,496	19,504	19,442	19,444	19,099	19,071	19,155	19,136	19,121	19,26	19,394	19,197	19,179					19,526	19,53
		8940	905,08																										903,53	906,22
		9000	905,02															8,46	0					-1,63	-1,66	-0,45	-0,2	-0,76	903,53	906,22	127,76
		9024		-0,008	19,495	19,506	19,493	19,493	19,108	19,099	19,147	19,235	19,168	19,312	19,437	19,318	19,228			19,163	19,538	19,528	19,529
		9060	906,97																										904,16	906,22
		9120	906,34	0,060	19,497	19,506	19,554	19,57	19,15	19,137	19,251	19,296	19,203	19,32	19,493	19,375	19,278					19,525	19,528						904,16	906,22
		9180	907,17																										904,16	906,22
		9216		0,112	19,496	19,507	19,612	19,616	19,252	19,222	19,299	19,369	19,223	19,316	19,549	19,442	19,334			19,292	19,538	19,523	19,527
		9240	907,58																										904,16	906,22
		9300	907,04															8,46											903,63	906,22
		9312		0,183	19,495	19,504	19,676	19,689	19,274	19,388	19,342	19,453	19,228	19,316	19,61	19,523	19,392					19,528	19,528
		9360	906,76																										903,63	906,22
		9408		0,240	19,496	19,506	19,732	19,751	19,537	19,469	19,437	19,452	19,351	19,318	19,67	19,585	19,477			19,269	19,536	19,527	19,529
		9420	906,52																										903,63	906,22
		9480	907,23																										903,63	906,22
		9504		0,294	19,495	19,506	19,792	19,797	19,469	19,521	19,52	19,471	19,433	19,409	19,724	19,642	19,524					19,527	19,528
		9540	906,12																										903,63	906,22
		9600	906,71	0,343	19,498	19,507	19,848	19,844	19,492	19,49	19,569	19,557	19,47	19,453	19,786	19,691	19,564	8,46	0	19,379	19,535	19,53	19,526	-1,56	-1,59	-0,41	-0,13	-0,69	903,63	906,22	127,7
		9660	906,61																										903,63	906,22
		9696		0,368	19,494	19,507	19,871	19,866	19,494	19,516	19,585	19,536	19,574	19,564	19,836	19,701	19,601					19,528	19,532
		9720	906,88																										903,63	906,22
		9780	906,86																										903,63	906,22
		9792		0,419	19,498	19,507	19,923	19,921	19,604	19,592	19,607	19,581	19,596	19,71	19,881	19,762	19,667			19,536	19,536	19,53	19,531
		9840	907,34																										903,63	906,22
		9888		0,490	19,498	19,507	19,987	19,999	19,709	19,655	19,669	19,645	19,691	19,795	19,935	19,741	19,730					19,531	19,535
		9900	905,77															8,48											903,63	906,22
		9960	908,31																										903,63	906,22
		9984		0,538	19,497	19,507	20,032	20,048	19,7	19,683	19,772	19,709	19,711	19,814	19,979	19,752	19,765			19,753	19,536	19,529	19,533
		10020	906,74																										903,63	906,22
		10080	906,96	0,584	19,496	19,508	20,087	20,085	19,693	19,721	19,824	19,81	19,819	19,913	20,145	19,811	19,842					19,531	19,532						903,63	906,22
		10140	906,01																										903,16	906,22
		10176		0,614	19,497	19,508	20,11	20,122	19,74	19,736	19,798	19,856	19,918	19,966	20,145	19,886	19,881			19,836	19,534	19,528	19,53
		10200	905,58															8,47	0					-1,66	-1,7	-0,47	-0,22	-0,79	903,16	906,22	127,49
		10260	906,07																										903,16	906,22
		10272		0,682	19,498	19,508	20,182	20,188	19,83	19,778	19,848	19,941	19,947	20,018	20,159	19,927	19,931					19,528	19,532
		10320	906,81																										903,16	906,22
		10368		0,730	19,497	19,508	20,229	20,237	19,899	19,831	19,923	19,989	20,009	20,027	20,193	19,978	19,981			19,948	19,537	19,527	19,529
		10380	906,55																										903,16	906,22
		10440	906,87																										903,16	906,22
		10464		0,790	19,499	19,512	20,295	20,297	19,918	19,9	20,011	20,051	20,005	20,025	20,235	20,128	20,034					19,527	19,528
		10500	906															8,47											903,16	906,22
		10560	906,54	0,861	19,498	19,508	20,356	20,373	19,978	19,951	20,011	20,123	20,036	20,11	20,29	20,13	20,079			20,034	19,537	19,529	19,531						903,16	906,22
		10620	904,64																										903,16	906,22
		10656		0,917	19,499	19,502	20,412	20,424	20,025	20,032	20,11	20,167	20,08	20,084	20,347	20,254	20,137					19,528	19,532
		10680	904,65																										903,16	906,22
		10740	905,96																										903,68	906,22
		10752		0,946	19,497	19,511	20,453	20,446	20,082	20,113	20,158	20,18	20,143	20,116	20,402	20,315	20,189			20,105	19,535	19,527	19,535
		10800	906,36															8,48	0					-1,64	-1,66	-0,45	-0,2	-0,76	903,68	906,22	127,78
		10848		1,036	19,503	19,508	20,534	20,549	20,186	20,213	20,257	20,273	20,142	20,165	20,463	20,375	20,259					19,53	19,533
		10860	905,64																										903,68	906,22
		10920	906,05																										903,68	906,22
		10944		1,099	19,493	19,507	20,601	20,597	20,29	20,344	20,327	20,341	20,214	20,19	20,522	20,349	20,322			20,131	19,541	19,527	19,531
		10980	905,32																										903,68	906,22
		11040	906,08	1,128	19,501	19,51	20,639	20,628	20,338	20,305	20,34	20,344	20,235	20,41	20,577	20,319	20,359					19,529	19,531						903,68	906,22
		11100	906,44															8,48											903,68	906,22
		11136		1,165	19,502	19,51	20,68	20,663	20,36	20,365	20,369	20,347	20,268	20,363	20,626	20,352	20,381			20,303	19,543	19,534	19,521
		11160	906,63																										903,68	906,22
		11220	905,85																										903,68	906,22
		11232		1,192	19,497	19,513	20,7	20,695	20,373	20,373	20,379	20,381	20,345	20,543	20,665	20,49	20,444					19,526	19,527
		11280	905,88																										903,68	906,22
		11328		1,257	19,5	19,511	20,75	20,774	20,377	20,458	20,461	20,456	20,453	20,569	20,71	20,538	20,503			20,453	19,541	19,527	19,527
		11340	905,96																										903,68	906,22
		11400	905,59															8,48	0					-1,59	-1,62	-0,42	-0,14	-0,7	903,68	906,22	127,85
		11424		1,308	19,5	19,506	20,805	20,817	20,405	20,415	20,483	20,544	20,52	20,618	20,759	20,657	20,550					19,523	19,528
		11460	905,27																										903,68	906,22
		11520	905,65	1,372	19,501	19,507	20,876	20,877	20,475	20,524	20,577	20,632	20,541	20,637	20,811	20,71	20,613			20,477	19,547	19,526	19,528						903,68	906,22
		11580	906,76																										903,68	906,22
		11616		1,425	19,501	19,509	20,927	20,932	20,568	20,549	20,621	20,7	20,544	20,643	20,865	20,746	20,655					19,53	19,528
		11640	906,1																										903,68	906,22
		11700	905,58															8,48											903,68	906,22
		11712		1,492	19,503	19,509	20,994	21,002	20,607	20,631	20,67	20,766	20,612	20,706	20,921	20,827	20,718			20,568	19,542	19,529	19,531
		11760	905,18																										903,68	906,22
		11808		1,525	19,502	19,51	21,026	21,036	20,683	20,685	20,771	20,787	20,643	20,67	20,976	20,884	20,762					19,53	19,53
		11820	905,18																										903,68	906,22
		11880	905,23																										903,68	906,22
		11904		1,601	19,504	19,504	21,096	21,113	20,708	20,786	20,866	20,816	20,742	20,68	21,04	20,966	20,826			20,647	19,543	19,527	19,528
		11940	906,07																										903,68	906,22
		12000	907	1,631	19,502	19,512	21,145	21,13	20,848	20,832	20,827	20,814	20,815	20,763	21,089	21,02	20,876	8,48	0			19,526	19,531	-1,63	-1,64	-0,44	-0,2	-0,77	903,68	906,22	127,78
		12060	907,15																										903,68	906,22
		12096		1,690	19,495	19,513	21,202	21,185	20,875	20,88	20,939	20,875	20,875	20,804	21,143	21,002	20,924			20,765	19,545	19,527	19,533
		12120	906,45																										903,68	906,22
		12180	906,02																										903,68	906,22
		12192		1,736	19,503	19,512	21,248	21,238	20,967	20,955	20,952	20,963	20,913	21,065	21,192	20,943	20,994					19,526	19,528
		12240	905,82																										903,68	906,22
		12288		1,790	19,501	19,511	21,294	21,298	21,005	20,981	21,005	20,998	20,918	21,1	21,242	21,029	21,035			20,972	19,542	19,523	19,527
		12300	905,61															8,49											903,68	906,22
		12360	905,92																										903,68	906,22
		12384		1,828	19,502	19,511	21,336	21,333	21,017	21,009	21,018	21,036	20,973	21,117	21,283	21,023	21,059					19,529	19,53
		12420	905,37																										903,68	906,22
		12480	906,67	1,882	19,505	19,505	21,388	21,387	21,022	21,023	21,059	21,1	21,019	21,228	21,338	21,21	21,125			21,075	19,541	19,526	19,529						903,68	906,22
		12540	906,95																										903,68	906,22
		12576		1,933	19,502	19,51	21,443	21,435	21,082	21,101	21,184	21,145	21,165	21,286	21,386	21,174	21,190					19,526	19,531
		12600	905,91															8,49	0					-1,6	-1,63	-0,43	-0,17	-0,73	903,68	906,22	127,73
		12660	906,22																										903,68	906,22
		12672		1,970	19,502	19,512	21,472	21,482	21,113	21,113	21,13	21,221	21,27	21,29	21,432	21,309	21,235			21,232	19,546	19,524	19,53
		12720	904,54																										903,68	906,22
		12768		2,031	19,502	19,51	21,536	21,539	21,16	21,166	21,168	21,284	21,309	21,371	21,483	21,279	21,277					19,525	19,538
		12780	906,23																										903,68	906,22
		12840	906,28																										903,68	906,22
		12864		2,084	19,497	19,513	21,58	21,598	21,171	21,257	21,228	21,346	21,374	21,421	21,539	21,305	21,330			21,341	19,537	19,526	19,528
		12900	906,13															8,49											903,68	906,22
		12960	905,45	2,138	19,495	19,508	21,641	21,638	21,237	21,311	21,303	21,366	21,422	21,458	21,592	21,41	21,387					19,525	19,533						903,68	906,22
		13020	904,95																										903,68	906,22
		13056		2,181	19,502	19,514	21,692	21,687	21,309	21,325	21,386	21,405	21,448	21,428	21,629	21,532	21,433			21,382	19,542	19,526	19,525
		13080	904,87																										903,68	906,22
		13140	906,77																										904,26	906,22
		13152		2,258	19,504	19,511	21,759	21,772	21,378	21,382	21,446	21,515	21,476	21,423	21,685	21,529	21,479					19,523	19,528
		13200	906,11															8,50	0					-1,64	-1,66	-0,45	-0,19	-0,76	904,26	906,22	127,54
		13248		2,311	19,506	19,513	21,828	21,813	21,483	21,447	21,501	21,581	21,491	21,467	21,742	21,588	21,538			21,458	19,542	19,522	19,525
		13260	906,51																										904,26	906,22
		13320	905,83																										904,26	906,22
		13344		2,366	19,507	19,512	21,867	21,884	21,567	21,53	21,573	21,622	21,544	21,495	21,803	21,655	21,599					19,521	19,528
		13380	906,59																										904,26	906,22
		13440	906,78	2,403	19,506	19,513	21,911	21,915	21,605	21,593	21,626	21,641	21,608	21,561	21,862	21,777	21,659			21,529	19,541	19,524	19,53						904,26	906,22
		13500	906,75															8,50											904,26	906,22
		13536		2,458	19,507	19,516	21,961	21,979	21,644	21,623	21,673	21,667	21,646	21,606	21,903	21,709	21,684					19,524	19,53
		13560	906,07																										904,26	906,22
		13620	906,74																										904,26	906,22
		13632		2,492	19,506	19,513	22,004	21,999	21,656	21,683	21,709	21,71	21,758	21,64	22,195	21,798	21,769			21,638	19,545	19,524	19,53
		13680	906,3																										904,26	906,22
		13728		2,531	19,506	19,516	22,041	22,042	21,773	21,72	21,711	21,737	21,785	21,843	21,999	21,863	21,804					19,527	19,532
		13740	906,22																										904,26	906,22
		13800	907,18															8,50	0					-1,6	-1,61	-0,42	-0,17	-0,72	904,26	906,22	127,28
		13824		2,597	19,506	19,517	22,098	22,119	21,839	21,763	21,796	21,777	21,796	21,964	22,154	21,911	21,875			21,822	19,547	19,529	19,531
		13860	905,37																										904,26	906,22
		13920	905,84	2,649	19,509	19,518	22,159	22,165	21,835	21,817	21,878	21,894	21,807	22,007	22,1	21,907	21,906					19,531	19,531						904,26	906,22
		13980	907,47																										904,26	906,22
		14016		2,703	19,506	19,515	22,205	22,222	21,866	21,868	21,925	21,958	21,962	22,103	22,175	21,958	21,977			21,971	19,55	19,53	19,531
		14040	907,57																										904,26	906,22
		14100	906,53															8,50											903,79	906,22
		14112		2,728	19,507	19,517	22,241	22,24	21,889	21,887	21,915	21,94	22,041	22,036	22,203	21,962	21,984					19,527	19,531
		14160	906,16																										903,79	906,22
		14208		2,786	19,506	19,515	22,295	22,298	21,919	21,935	21,942	22,024	22,054	22,014	22,242	22,094	22,028			21,994	19,555	19,528	19,53
		14220	905,2																										903,79	906,22
		14280	905,49																										903,79	906,22
		14304		2,850	19,507	19,516	22,356	22,368	21,973	21,999	22,026	22,133	22,074	22,107	22,286	22,162	22,095					19,528	19,528
		14340	906,2																										903,79	906,22
		14400	905,45	2,901	19,507	19,517	22,408	22,419	22,086	22,071	22,077	22,169	22,12	22,108	22,345	22,178	22,144	8,50	0	22,091	19,561	19,527	19,529	-1,6	-1,62	-0,42	-0,16	-0,72	903,79	906,22	127,89
		14460	905,5																										903,79	906,22
		14496		2,964	19,512	19,517	22,478	22,479	22,18	22,144	22,178	22,226	22,163	22,12	22,399	22,282	22,212					19,528	19,533
		14520	905,1																										903,79	906,22
		14580	905,4																										903,79	906,22
		14592		3,004	19,505	19,515	22,511	22,518	22,21	22,188	22,244	22,247	22,189	22,183	22,459	22,383	22,263			22,141	19,554	19,528	19,529
		14640	904,79																										903,79	906,22
		14688		3,052	19,505	19,513	22,559	22,563	22,254	22,219	22,244	22,249	22,297	22,204	22,502	22,386	22,294					19,53	19,534
		14700	906,01															8,50											904,26	906,22
		14760	905,86																										904,26	906,22
		14784		3,099	19,505	19,512	22,606	22,609	22,285	22,279	22,33	22,312	22,383	22,294	22,548	22,431	22,358			22,258	19,548	19,535	19,536
		14820	906,21																										904,26	906,22
		14880	906,46	3,147	19,503	19,514	22,651	22,66	22,379	22,345	22,332	22,373	22,409	22,373	22,602	22,416	22,404					19,531	19,536						904,26	906,22
		14940	905,91																										904,26	906,22
		14976		3,195	19,5	19,513	22,699	22,704	22,364	22,365	22,427	22,394	22,402	22,529	22,648	22,483	22,451			22,445	19,555	19,529	19,535
		15000	905,8															8,51	0					-1,62	-1,66	-0,45	-0,19	-0,75	904,26	906,22	128,12
		15060	906,28																										904,26	906,22
		15072		3,250	19,505	19,512	22,757	22,759	22,421	22,403	22,472	22,491	22,51	22,58	22,691	22,504	22,509					19,528	19,532
		15120	906,09																										904,26	906,22
		15168		3,284	19,502	19,513	22,798	22,786	22,439	22,442	22,476	22,51	22,573	22,633	22,737	22,57	22,547			22,54	19,557	19,527	19,532
		15180	905,95																										904,26	906,22
		15240	907,18																										904,26	906,22
		15264		3,333	19,505	19,513	22,84	22,845	22,459	22,484	22,527	22,591	22,598	22,666	22,787	22,641	22,594					19,521	19,527
		15300	906,43															8,50											904,26	906,22
		15360	905,4	3,385	19,502	19,511	22,888	22,895	22,532	22,521	22,567	22,618	22,648	22,67	22,834	22,663	22,632			22,609	19,556	19,522	19,528						904,26	906,22
		15420	905,4																										904,26	906,22
		15456		3,447	19,503	19,513	22,952	22,957	22,597	22,605	22,645	22,719	22,695	22,686	22,89	22,72	22,695					19,525	19,529
		15480	905,47																										904,26	906,22
		15540	906,03																										904,73	906,22
		15552		3,508	19,504	19,512	23,015	23,016	22,672	22,654	22,712	22,766	22,717	22,716	22,935	22,799	22,746			22,663	19,551	19,522	19,529
		15600	906,07															8,51	0					-1,62	-1,65	-0,45	-0,19	-0,74	904,73	906,22	127,94
		15648		3,579	19,505	19,512	23,089	23,086	22,712	22,749	22,804	22,823	22,759	22,741	22,999	22,89	22,810					19,525	19,53
		15660	906,4																										904,73	906,22
		15720	908,14																										904,73	906,22
		15744		3,613	19,502	19,513	23,121	23,12	22,799	22,821	22,837	22,847	22,818	22,77	23,049	22,942	22,860			22,768	19,556	19,524	19,527
		15780	907,34																										904,16	906,22
		15840	906,09	3,642	19,504	19,515	23,149	23,153	22,827	22,813	22,829	22,858	22,823	22,804	23,093	23,025	22,884					19,527	19,528						904,16	906,22
		15900	906,05															8,51											904,16	906,22
		15936		3,686	19,508	19,511	23,191	23,2	22,866	22,845	22,927	22,913	22,904	22,866	23,138	23,054	22,939			22,809	19,563	19,526	19,53
		15960	905,23																										904,16	906,22
		16020	905,08																										904,16	906,22
		16032		3,755	19,503	19,515	23,27	23,257	22,961	22,904	22,988	22,964	22,978	22,893	23,198	23,116	23,000					19,527	19,53
		16080	905,61																										904,16	906,22
		16128		3,796	19,497	19,508	23,298	23,3	23,002	23,006	23,003	22,987	23,042	22,967	23,243	23,088	23,042			22,94	19,559	19,527	19,532
		16140	905,24																										904,16	906,22
		16200	904,31															8,52	0					-1,58	-1,61	-0,41	-0,14	-0,7	904,16	906,22	127,57
		16224		3,838	19,504	19,513	23,34	23,352	23,072	23,017	23,021	23,058	23,058	23,186	23,282	23,139	23,104					19,526	19,529
		16260	905,88																										904,79	906,22
		16320	906,17	3,901	19,503	19,513	23,417	23,401	23,104	23,06	23,137	23,127	23,059	23,227	23,333	23,17	23,152			23,031	19,555	19,526	19,53						904,79	906,22
		16380	905,47																										904,79	906,22
		16416		3,928	19,506	19,513	23,433	23,442	23,122	23,109	23,169	23,172	23,09	23,261	23,386	23,187	23,187					19,523	19,529
		16440	905,66																										904,79	906,22
		16500	906,35															8,51											904,79	906,22
		16512		3,992	19,503	19,512	23,505	23,494	23,166	23,157	23,236	23,201	23,236	23,32	23,431	23,261	23,251			23,166	19,558	19,531	19,529
		16560	906,29																										904,79	906,22
		16608		4,024	19,504	19,512	23,525	23,538	23,173	23,178	23,207	23,277	23,278	23,329	23,478	23,373	23,287					19,528	19,531
		16620	905,98																										904,79	906,22
		16680	906,56																										904,79	906,22
		16704		4,084	19,504	19,508	23,585	23,594	23,204	23,214	23,334	23,312	23,291	23,322	23,524	23,435	23,330			23,248	19,556	19,532	19,535
		16740	906,35																										904,79	906,22
		16800	905,83	4,143	19,505	19,508	23,649	23,649	23,305	23,359	23,354	23,413	23,346	23,342	23,576	23,491	23,398	8,51	0			19,533	19,535	-1,61	-1,65	-0,44	-0,19	-0,75	904,79	906,22	127,48
		16860	906,78																										904,79	906,22
		16896		4,206	19,506	19,511	23,711	23,717	23,413	23,43	23,426	23,462	23,352	23,369	23,633	23,552	23,455			23,299	19,557	19,531	19,535
		16920	906,33																										904,79	906,22
		16980	906,22																										904,79	906,22
		16992		4,234	19,504	19,516	23,735	23,752	23,454	23,454	23,48	23,468	23,377	23,422	23,679	23,608	23,493					19,531	19,534
		17040	905,16																										904,79	906,22
		17088		4,296	19,502	19,515	23,81	23,798	23,477	23,499	23,542	23,519	23,424	23,425	23,728	23,585	23,525			23,346	19,561	19,526	19,531
		17100	906,71															8,53											904,79	906,22
		17160	906,01																										904,79	906,22
		17184		4,340	19,503	19,513	23,855	23,842	23,523	23,527	23,565	23,585	23,54	23,502	23,78	23,701	23,590					19,527	19,532
		17220	905,46																										904,79	906,22
		17280	904,94	4,379	19,504	19,512	23,887	23,887	23,56	23,545	23,604	23,574	23,613	23,524	23,828	23,733	23,623			23,493	19,559	19,526	19,529						904,79	906,22
		17340	905,99																										904,79	906,22
		17376		4,407	19,504	19,512	23,91	23,919	23,6	23,598	23,602	23,613	23,708	23,591	23,868	23,81	23,674					19,526	19,53
		17400	906,99															8,51	0					-1,64	-1,66	-0,46	-0,21	-0,77	904,79	906,22	127,19
		17460	907,64																										904,79	906,22
		17472		4,463	19,504	19,513	23,964	23,978	23,679	23,651	23,654	23,691	23,741	23,669	23,915	23,837	23,730			23,597	19,562	19,525	19,529
		17520	906,16																										904,79	906,22
		17568		4,518	19,503	19,514	24,027	24,025	23,711	23,699	23,747	23,765	23,798	23,72	24,207	23,825	23,809					19,527	19,53
		17580	906,63																										904,79	906,22
		17640	905,88																										904,79	906,22
		17664		4,566	19,503	19,513	24,069	24,079	23,766	23,76	23,804	23,794	23,812	23,736	24,011	23,788	23,809			23,723	19,562	19,527	19,531
		17700	906,55															8,52											904,79	906,22
		17760	905,94	4,620	19,505	19,51	24,13	24,126	23,814	23,811	23,869	23,821	23,843	23,927	24,057	23,848	23,874					19,526	19,532						904,79	906,22
		17820	906,69																										904,79	906,22
		17856		4,671	19,505	19,513	24,177	24,184	23,866	23,857	23,913	23,9	23,877	24,004	24,165	23,908	23,936			23,85	19,566	19,528	19,531
		17880	906,78																										904,79	906,22
		17940	906,36																										904,79	906,22
		17952		4,700	19,504	19,514	24,208	24,21	23,876	23,876	23,939	23,939	23,981	24,062	24,182	24,157	24,001					19,529	19,531
		18000	905,78															8,52	0					-1,62	-1,65	-0,45	-0,19	-0,75	904,79	906,22	127,64
		18048		4,760	19,501	19,51	24,259	24,271	23,887	23,91	23,97	24,028	24,063	24,055	24,208	24,018	24,017			23,98	19,567	19,527	19,528
		18060	905,95																										904,79	906,22
		18120	906,1																										904,79	906,22
		18144		4,794	19,502	19,515	24,293	24,313	23,936	23,96	23,979	24,049	24,054	24,043	24,243	24,128	24,049					19,528	19,532
		18180	906,91																										904,79	906,22
		18240	906,85	4,846	19,505	19,516	24,348	24,366	24,023	23,994	24,081	24,093	24,083	24,123	24,287	24,129	24,102			24,035	19,57	19,525	19,531						904,79	906,22
		18300	908,03															8,52											904,79	906,22
		18336		4,912	19,504	19,512	24,419	24,421	24,115	24,095	24,158	24,173	24,103	24,132	24,339	24,247	24,170					19,525	19,529
		18360	907,94																										904,79	906,22
		18420	907,33																										903,95	906,22
		18432		4,944	19,499	19,521	24,45	24,458	24,146	24,136	24,142	24,192	24,162	24,154	24,387	24,233	24,194			24,109	19,563	19,525	19,53
		18480	906,38																										903,95	906,22
		18528		5,004	19,499	19,51	24,508	24,51	24,293	24,183	24,289	24,26	24,155	24,176	24,425	24,305	24,261					19,527	19,529
		18540	906,27																										903,95	906,22
		18600	905,53															8,52	0					-1,62	-1,64	-0,43	-0,18	-0,73	903,95	906,22	127,85
		18624		5,056	19,496	19,509	24,562	24,555	24,286	24,325	24,266	24,301	24,233	24,235	24,482	24,402	24,316			24,187	19,567	19,525	19,528
		18660	904,79																										903,95	906,22
		18720	905,12	5,087	19,498	19,514	24,586	24,6	24,272	24,289	24,305	24,32	24,252	24,298	24,529	24,434	24,337					19,526	19,531						903,95	906,22
		18780	903,89																										904,68	906,22
		18816		5,129	19,504	19,512	24,628	24,645	24,326	24,358	24,356	24,37	24,269	24,356	24,572	24,49	24,387			24,249	19,57	19,524	19,526
		18840	903,98																										904,68	906,22
		18900	905,52															8,52											905,73	906,22
		18912		5,171	19,505	19,512	24,683	24,676	24,369	24,379	24,422	24,37	24,367	24,364	24,623	24,558	24,431					19,529	19,533
		18960	906,44																										905,73	906,22
		19008		5,225	19,505	19,515	24,738	24,731	24,456	24,414	24,401	24,45	24,44	24,413	24,662	24,585	24,478			24,364	19,573	19,533	19,534
		19020	906,29																										905,73	906,22
		19080	907,92																										905,73	906,22
		19104		5,278	19,504	19,515	24,778	24,796	24,526	24,479	24,495	24,521	24,462	24,479	24,712	24,603	24,535					19,53	19,534
		19140	907,18																										905,73	906,22
		19200	906,81	5,335	19,505	19,512	24,843	24,845	24,563	24,551	24,559	24,586	24,48	24,566	24,76	24,676	24,593	8,52	0	24,433	19,568	19,521	19,535	-1,59	-1,62	-0,42	-0,14	-0,72	905,73	906,22	127,69
		19260	906,63																										905,26	906,22
		19296		5,371	19,503	19,513	24,875	24,884	24,597	24,566	24,585	24,622	24,53	24,558	24,815	24,744	24,627					19,524	19,531
		19320	906,5																										905,26	906,22
		19380	906,72																										905,26	906,22
		19392		5,427	19,504	19,511	24,937	24,932	24,608	24,638	24,645	24,698	24,624	24,578	24,852	24,772	24,677			24,502	19,566	19,526	19,529
		19440	907,08																										905,26	906,22
		19488		5,470	19,504	19,512	24,977	24,978	24,656	24,683	24,725	24,703	24,7	24,624	24,903	24,764	24,720					19,52	19,529
		19500	906,67															8,53											905,26	906,22
		19560	906,53																										905,26	906,22
		19584		5,503	19,501	19,512	25,005	25,014	24,726	24,694	24,71	24,729	24,749	24,67	24,954	24,812	24,755			24,682	19,569	19,522	19,523
		19620	905,93																										905,26	906,22
		19680	906,14	5,550	19,505	19,514	25,064	25,056	24,728	24,735	24,787	24,77	24,775	24,874	24,997	24,856	24,815					19,525	19,527						905,26	906,22
		19740	906,26																										905,26	906,22
		19776		5,592	19,505	19,516	25,095	25,11	24,77	24,763	24,782	24,808	24,813	24,924	25,033	24,895	24,849			24,867	19,569	19,525	19,528
		19800	906,04															8,53	0					-1,61	-1,62	-0,43	-0,16	-0,73	905,26	906,22	127,71
		19860	905,89																										905,26	906,22
		19872		5,636	19,502	19,512	25,144	25,142	24,822	24,826	24,877	24,88	24,894	24,924	25,079	24,878	24,898					19,525	19,53
		19920	907,12																										905,26	906,22
		19968		5,667	19,506	19,517	25,181	25,176	24,841	24,836	24,852	24,948	24,934	24,946	25,118	25,012	24,936			24,878	19,574	19,523	19,527
		19980	907,54																										905,26	906,22
		20040	905,88																										905,26	906,22
		20064		5,726	19,505	19,515	25,236	25,237	24,867	24,881	24,916	25,006	24,947	24,958	25,164	25,057	24,975					19,522	19,53
		20100	905,68															8,53											905,26	906,22
		20160	905,78	5,800	19,503	19,516	25,306	25,313	25,002	24,955	25,005	25,062	24,994	24,978	25,215	25,132	25,043			24,951	19,571	19,528	19,53						905,26	906,22
		20220	904,74																										905,26	906,22
		20256		5,832	19,506	19,514	25,333	25,351	25,024	25	25,064	25,071	25,019	25,017	25,26	25,063	25,065					19,528	19,532
		20280	905,44																										905,26	906,22
		20340	905,04																										905,73	906,22
		20352		5,889	19,498	19,515	25,391	25,399	25,067	25,088	25,13	25,119	25,066	25,214	25,309	25,167	25,145			24,988	19,57	19,523	19,534
		20400	905,68															8,54	0					-1,64	-1,66	-0,45	-0,19	-0,76	905,73	906,22	127,68
		20448		5,918	19,504	19,513	25,421	25,431	25,096	25,122	25,177	25,113	25,12	25,19	25,359	25,192	25,171					19,528	19,532
		20460	906,06																										905,73	906,22
		20520	905,63																										905,73	906,22
		20544		5,952	19,504	19,519	25,469	25,457	25,115	25,114	25,195	25,196	25,165	25,25	25,397	25,213	25,206			25,152	19,57	19,528	19,534
		20580	905,46																										905,73	906,22
		20640	905,26	6,011	19,504	19,515	25,514	25,527	25,172	25,15	25,221	25,271	25,195	25,326	25,446	25,228	25,251					19,527	19,533						905,73	906,22
		20700	905,79															8,54											905,73	906,22
		20736		6,057	19,507	19,513	25,564	25,571	25,204	25,229	25,305	25,33	25,196	25,317	25,495	25,352	25,303			25,268	19,568	19,527	19,529
		20760	905,96																										905,73	906,22
		20820	905,63																										905,73	906,22
		20832		6,105	19,504	19,515	25,619	25,609	25,311	25,27	25,319	25,319	25,271	25,45	25,53	25,367	25,355					19,526	19,532
		20880	905,74																										905,73	906,22
		20928		6,142	19,502	19,514	25,645	25,654	25,301	25,292	25,314	25,421	25,399	25,429	25,575	25,392	25,390			25,367	19,574	19,527	19,532
		20940	906,54																										905,73	906,22
		21000	906,67															8,54	0					-1,63	-1,65	-0,45	-0,18	-0,75	905,73	906,22	127,75
		21024		6,187	19,505	19,513	25,694	25,698	25,373	25,363	25,439	25,435	25,451	25,49	25,628	25,496	25,459					19,525	19,53
		21060	906,2																										905,73	906,22
		21120	906,21	6,227	19,507	19,512	25,729	25,744	25,383	25,397	25,457	25,486	25,472	25,503	25,669	25,589	25,495			25,426	19,577	19,527	19,533						905,73	906,22
		21180	905,69																										905,73	906,22
		21216		6,290	19,505	19,514	25,801	25,797	25,414	25,435	25,51	25,559	25,523	25,545	25,713	25,621	25,540					19,526	19,531
		21240	906,99																										905,73	906,22
		21300	907,05															8,55											905,73	906,22
		21312		6,327	19,505	19,516	25,831	25,844	25,46	25,482	25,534	25,574	25,555	25,577	25,762	25,647	25,574			25,487	19,576	19,527	19,527
		21360	907,18																										905,73	906,22
		21408		6,379	19,507	19,515	25,891	25,89	25,552	25,534	25,62	25,627	25,599	25,607	25,809	25,739	25,636					19,527	19,533
		21420	906,68																										905,21	906,22
		21480	905,99																										905,21	906,22
		21504		6,428	19,505	19,513	25,929	25,945	25,647	25,624	25,642	25,674	25,611	25,672	25,862	25,748	25,685			25,557	19,58	19,527	19,53
		21540	905,64																										905,21	906,22
		21600	904,87	6,464	19,504	19,516	25,958	25,991	25,652	25,664	25,7	25,694	25,623	25,721	25,901	25,782	25,717	8,55	0			19,529	19,531	-1,64	-1,67	-0,46	-0,2	-0,76	905,21	906,22	127,74
		21660	905,93																										905,21	906,22
		21696		6,513	19,504	19,514	26,029	26,014	25,698	25,708	25,766	25,733	25,695	25,759	25,942	25,822	25,765			25,604	19,58	19,525	19,527
		21720	905,87																										905,21	906,22
		21780	906,72																										905,21	906,22
		21792		6,552	19,505	19,514	26,059	26,064	25,729	25,73	25,812	25,776	25,713	25,786	26,213	25,929	25,836					19,524	19,529
		21840	906,15																										905,21	906,22
		21888		6,590	19,507	19,514	26,108	26,093	25,762	25,774	25,834	25,829	25,748	25,819	26,195	25,971	25,867			25,739	19,58	19,524	19,53
		21900	906,21															8,55											905,21	906,22
		21960	905,82																										905,21	906,22
		21984		6,650	19,503	19,518	26,165	26,156	25,816	25,834	25,896	25,906	25,859	25,861	26,074	26,011	25,907					19,527	19,53
		22020	906,02																										905,21	906,22
		22080	906,12	6,672	19,508	19,515	26,182	26,186	25,928	25,899	25,911	25,893	25,885	25,884	26,184	25,98	25,945			25,835	19,579	19,528	19,526						905,21	906,22
		22140	906,9																										905,21	906,22
		22176		6,728	19,506	19,516	26,23	26,249	25,988	25,959	25,935	25,983	25,965	25,932	26,156	26,111	26,004					19,528	19,532
		22200	905,92															8,56	0					-1,62	-1,65	-0,44	-0,18	-0,75	905,21	906,22	127,77
		22260	906,74																										905,21	906,22
		22272		6,771	19,507	19,514	26,275	26,288	26,015	25,991	25,994	26	26,014	25,959	26,227	26,141	26,043			25,9	19,58	19,529	19,532
		22320	906,4																										905,21	906,22
		22368		6,820	19,506	19,512	26,325	26,333	26,036	26,059	26,055	26,054	26,037	26,156	26,261	26,05	26,088					19,53	19,534
		22380	906,36																										905,21	906,22
		22440	906,4																										905,21	906,22
		22464		6,859	19,505	19,515	26,377	26,361	26,106	26,085	26,082	26,076	26,045	26,181	26,294	26,144	26,127			26,116	19,577	19,525	19,531
		22500	905,18															8,56											905,21	906,22
		22560	906,05	6,906	19,505	19,513	26,415	26,415	26,11	26,11	26,14	26,131	26,124	26,204	26,34	26,207	26,171					19,529	19,533						905,21	906,22
		22620	905,83																										905,21	906,22
		22656		6,946	19,513	19,518	26,459	26,464	26,117	26,12	26,154	26,209	26,214	26,25	26,377	26,208	26,206			26,166	19,573	19,527	19,532
		22680	906,2																										905,21	906,22
		22740	907,68																										905,21	906,22
		22752		6,987	19,505	19,515	26,493	26,501	26,127	26,15	26,2	26,246	26,235	26,274	26,427	26,233	26,236					19,528	19,533
		22800	906,67															8,56	0					-1,68	-1,71	-0,49	-0,25	-0,82	905,21	906,22	127,34
		22848		7,030	19,507	19,51	26,534	26,543	26,16	26,187	26,272	26,292	26,266	26,286	26,465	26,271	26,275			26,216	19,581	19,531	19,539
		22860	906,17																										905,21	906,22
		22920	907,12																										905,21	906,22
		22944		7,078	19,507	19,505	26,584	26,584	26,213	26,265	26,33	26,3	26,291	26,366	26,505	26,347	26,327					19,529	19,533
		22980	906,23																										905,21	906,22
		23040	905,25	7,125	19,505	19,514	26,633	26,637	26,255	26,297	26,36	26,387	26,341	26,415	26,55	26,44	26,381			26,314	19,578	19,529	19,533						905,21	906,22
		23100	905,59															8,56											905,21	906,22
		23136		7,163	19,507	19,517	26,667	26,682	26,316	26,325	26,386	26,448	26,341	26,43	26,591	26,522	26,420					19,53	19,531
		23160	905,82																										905,21	906,22
		23220	904,78																										905,21	906,22
		23232		7,220	19,505	19,516	26,733	26,729	26,371	26,497	26,459	26,504	26,393	26,464	26,651	26,59	26,491			26,385	19,569	19,531	19,534
		23280	905,63																										905,21	906,22
		23328		7,272	19,507	19,515	26,782	26,784	26,502	26,572	26,495	26,565	26,426	26,486	26,695	26,616	26,545					19,528	19,525
		23340	905,39																										905,21	906,22
		23400	905,21															8,56	0					-1,65	-1,68	-0,47	-0,21	-0,78	905,21	906,22	127,27
		23424		7,313	19,505	19,514	26,821	26,823	26,571	26,561	26,558	26,567	26,493	26,508	26,744	26,637	26,580			26,425	19,578	19,522	19,533
		23460	906,35																										905,21	906,22
		23520	905,67	7,359	19,505	19,515	26,864	26,873	26,574	26,569	26,613	26,58	26,517	26,558	26,785	26,725	26,615					19,534	19,529						905,21	906,22
		23580	906,73																										905,21	906,22
		23616		7,386	19,512	19,512	26,899	26,897	26,585	26,605	26,619	26,606	26,647	26,651	26,827	26,682	26,653			26,526	19,586	19,521	19,536
		23640	906,42																										905,21	906,22
		23700	907,04															8,56											905,21	906,22
		23712		7,426	19,507	19,515	26,934	26,939	26,678	26,619	26,621	26,64	26,641	26,743	26,863	26,758	26,695					19,52	19,531
		23760	905,45																										905,21	906,22
		23808		7,457	19,505	19,52	26,969	26,969	26,698	26,654	26,653	26,69	26,728	26,748	26,9	26,706	26,722			26,614	19,59	19,52	19,529
		23820	906,11																										905,21	906,22
		23880	906,36																										905,21	906,22
		23904		7,504	19,499	19,525	27,027	27,005	26,722	26,69	26,76	26,73	26,746	26,83	26,948	26,735	26,770					19,521	19,523
		23940	905,78																										905,21	906,22
		24000	904,65	7,563	19,505	19,513	27,071	27,074	26,732	26,752	26,832	26,798	26,802	26,876	26,99	26,882	26,833	8,56	0	26,723	19,587	19,522	19,538	-1,61	-1,63	-0,43	-0,17	-0,73	905,21	906,22	127,57
		24060	904,66																										905,21	906,22
		24096		7,595	19,507	19,516	27,103	27,111	26,751	26,776	26,819	26,866	26,84	26,873	27,032	26,932	26,861					19,53	19,533
		24120	903,96																										905,21	906,22
		24180	905,24																										906,1	906,22
		24192		7,644	19,503	19,523	27,155	27,159	26,8	26,819	26,887	26,905	26,879	26,956	27,073	26,973	26,912			26,84	19,584	19,532	19,533
		24240	905,09																										906,1	906,22
		24288		7,692	19,503	19,513	27,199	27,202	26,917	26,887	26,927	26,953	26,92	26,968	27,116	27,03	26,965					19,532	19,542
		24300	905,38															8,57											906,68	906,22
		24360	906,31																										906,68	906,22
		24384		7,740	19,507	19,515	27,25	27,251	26,977	26,96	26,996	26,988	26,919	26,988	27,162	27,085	27,009			26,904	19,583	19,532	19,533
		24420	906,76																										906,68	906,22
		24480	906,14	7,786	19,507	19,516	27,295	27,3	27,013	27,097	27,026	27,08	26,969	27,029	27,21	27,15	27,072					19,529	19,531						906,68	906,22
		24540	906,4																										906,68	906,22
		24576		7,831	19,506	19,517	27,34	27,346	27,102	27,077	27,107	27,088	26,965	27,067	27,257	27,165	27,103			26,978	19,582	19,527	19,53
		24600	906,86															8,57	0					-1,64	-1,67	-0,46	-0,2	-0,77	906,68	906,22	127,83
		24660	906,32																										906,68	906,22
		24672		7,870	19,504	19,516	27,374	27,387	27,112	27,099	27,119	27,116	27,008	27,084	27,305	27,211	27,132					19,526	19,533
		24720	905,86																										906,68	906,22
		24768		7,899	19,508	19,514	27,408	27,413	27,131	27,122	27,134	27,114	27,081	27,106	27,346	27,255	27,161			27,022	19,586	19,525	19,534
		24780	906,35																										906,68	906,22
		24840	906,77																										906,68	906,22
		24864		7,947	19,506	19,516	27,455	27,462	27,171	27,171	27,181	27,187	27,138	27,189	27,381	27,327	27,218					19,525	19,529
		24900	906,87															8,58											906,68	906,22
		24960	906,31	7,982	19,505	19,517	27,489	27,497	27,191	27,208	27,235	27,231	27,175	27,206	27,422	27,338	27,251			27,136	19,588	19,525	19,527						906,68	906,22
		25020	906,59																										906,68	906,22
		25056		8,033	19,506	19,517	27,54	27,55	27,245	27,266	27,283	27,309	27,258	27,372	27,466	27,329	27,316					19,524	19,528
		25080	906,21																										906,68	906,22
		25140	907,34																										906,68	906,22
		25152		8,057	19,506	19,519	27,573	27,565	27,299	27,285	27,298	27,301	27,27	27,363	27,506	27,38	27,338			27,277	19,588	19,525	19,53
		25200	906,37															8,58	0					-1,65	-1,68	-0,47	-0,22	-0,79	906,68	906,22	128,23
		25248		8,108	19,507	19,516	27,611	27,628	27,356	27,325	27,335	27,338	27,346	27,47	27,542	27,392	27,388					19,526	19,532
		25260	908,01																										906,68	906,22
		25320	906,42																										906,68	906,22
		25344		8,149	19,508	19,515	27,651	27,669	27,348	27,344	27,376	27,409	27,378	27,45	27,577	27,418	27,413			27,353	19,584	19,529	19,532
		25380	906,09																										906,68	906,22
		25440	906,73	8,190	19,517	19,523	27,709	27,712	27,357	27,386	27,456	27,458	27,412	27,507	27,62	27,447	27,455					19,529	19,533						906,68	906,22
		25500	905,84															8,58											906,68	906,22
		25536		8,235	19,509	19,516	27,742	27,753	27,4	27,429	27,494	27,515	27,511	27,589	27,663	27,534	27,517			27,504	19,581	19,528	19,533
		25560	905,92																										906,68	906,22
		25620	905,87																										906,68	906,22
		25632		8,277	19,51	19,517	27,793	27,788	27,449	27,477	27,502	27,572	27,583	27,568	27,716	27,554	27,553					19,538	19,532
		25680	906,06																										906,68	906,22
		25728		8,325	19,507	19,516	27,834	27,839	27,486	27,508	27,535	27,593	27,595	27,652	27,754	27,587	27,589			27,545	19,588	19,526	19,533
		25740	906,55																										906,68	906,22
		25800	906,49															8,58	0					-1,62	-1,64	-0,44	-0,18	-0,74	906,68	906,22	128,17
		25824		8,357	19,514	19,517	27,868	27,878	27,527	27,537	27,607	27,626	27,626	27,655	27,797	27,718	27,637					19,523	19,534
		25860	906,52																										906,68	906,22
		25920	907,32	8,405	19,506	19,518	27,915	27,919	27,565	27,577	27,651	27,681	27,64	27,668	27,836	27,738	27,669			27,627	19,588	19,524	19,529						906,68	906,22
		25980	906,51																										906,68	906,22
		26016		8,459	19,51	19,516	27,97	27,973	27,64	27,661	27,717	27,716	27,691	27,689	27,882	27,784	27,723					19,527	19,531
		26040	906,94																										906,68	906,22
		26100	906,75															8,59											906,68	906,22
		26112		8,499	19,507	19,515	28,006	28,015	27,684	27,729	27,733	27,785	27,699	27,703	27,924	27,837	27,762			27,678	19,589	19,528	19,531
		26160	907,06																										906,68	906,22
		26208		8,546	19,506	19,516	28,051	28,063	27,752	27,751	27,797	27,792	27,747	27,731	27,969	27,876	27,802					19,528	19,535
		26220	907,18																										906,68	906,22
		26280	906,27																										906,68	906,22
		26304		8,590	19,503	19,513	28,104	28,093	27,821	27,812	27,827	27,837	27,767	27,767	28,012	27,837	27,835			27,707	19,586	19,53	19,535
		26340	906,08																										906,68	906,22
		26400	906,61	8,630	19,507	19,515	28,133	28,15	27,849	27,859	27,877	27,873	27,84	27,849	28,05	27,872	27,884	8,60	0			19,528	19,537	-1,6	-1,61	-0,43	-0,16	-0,72	906,68	906,22	128,17
		26460	906,83																										906,68	906,22
		26496		8,649	19,508	19,515	28,156	28,165	27,861	27,876	27,92	27,883	27,842	27,966	28,092	27,918	27,920			27,818	19,588	19,529	19,535
		26520	905,77																										906,68	906,22
		26580	905,74																										906,68	906,22
		26592		8,706	19,506	19,517	28,217	28,218	27,875	27,882	27,985	27,925	27,942	28,048	28,13	27,936	27,965					19,528	19,533
		26640	906,13																										906,68	906,22
		26688		8,735	19,508	19,517	28,24	28,256	27,908	27,93	28,008	27,996	28,02	28,091	28,206	27,997	28,019			27,952	19,586	19,529	19,531
		26700	906,51															8,59											906,68	906,22
		26760	905,94																										906,68	906,22
		26784		8,770	19,506	19,515	28,279	28,282	27,956	27,953	27,99	28,04	28,04	28,107	28,211	28,031	28,041					19,528	19,532
		26820	905,75																										906,68	906,22
		26880	905,62	8,805	19,505	19,518	28,31	28,323	28,011	28,004	28,007	28,094	28,077	28,15	28,251	28,168	28,095			28,011	19,588	19,529	19,534						906,68	906,22
		26940	906,43																										906,68	906,22
		26976		8,847	19,509	19,511	28,352	28,363	28,035	28,048	28,054	28,148	28,096	28,112	28,289	28,208	28,124					19,528	19,533
		27000	905,8															8,59	0					-1,64	-1,66	-0,45	-0,19	-0,76	906,68	906,22	128,56
		27060	906,01																										906,68	906,22
		27072		8,917	19,506	19,516	28,424	28,432	28,078	28,124	28,137	28,218	28,15	28,157	28,329	28,255	28,181			28,095	19,59	19,527	19,531
		27120	905,84																										906,68	906,22
		27168		8,960	19,508	19,514	28,475	28,467	28,149	28,193	28,194	28,236	28,154	28,166	28,372	28,308	28,221					19,527	19,529
		27180	904,93																										906,68	906,22
		27240	905,04																										906,68	906,22
		27264		9,001	19,506	19,515	28,508	28,515	28,221	28,315	28,252	28,279	28,177	28,189	28,418	28,36	28,276			28,144	19,589	19,527	19,531
		27300	906															8,59											907,15	906,22
		27360	906,49	9,033	19,507	19,516	28,541	28,549	28,27	28,281	28,279	28,282	28,22	28,204	28,469	28,398	28,300					19,529	19,533						907,15	906,22
		27420	906,71																										907,15	906,22
		27456		9,082	19,507	19,518	28,595	28,593	28,341	28,304	28,311	28,341	28,303	28,259	28,503	28,365	28,341			28,224	19,591	19,531	19,534
		27480	906,24																										907,15	906,22
		27540	907,96																										907,15	906,22
		27552		9,117	19,506	19,515	28,629	28,625	28,338	28,329	28,343	28,37	28,366	28,301	28,55	28,391	28,374					19,53	19,538
		27600	907,75															8,59	0					-1,65	-1,68	-0,46	-0,21	-0,79	907,15	906,22	128,78
		27648		9,162	19,509	19,519	28,667	28,685	28,383	28,366	28,408	28,39	28,423	28,36	28,587	28,522	28,430			28,341	19,59	19,531	19,541
		27660	907,19																										906,36	906,22
		27720	906,44																										906,36	906,22
		27744		9,191	19,507	19,517	28,7	28,706	28,387	28,384	28,458	28,426	28,448	28,423	28,629	28,556	28,464					19,534	19,538
		27780	905,68																										906,36	906,22
		27840	905,4	9,217	19,508	19,514	28,736	28,721	28,436	28,432	28,43	28,485	28,46	28,437	28,655	28,604	28,492			28,385	19,589	19,536	19,529						906,36	906,22
		27900	905,62															8,60											906,36	906,22
		27936		9,271	19,508	19,515	28,782	28,783	28,526	28,502	28,525	28,559	28,521	28,468	28,697	28,625	28,553					19,526	19,532
		27960	906,53																										906,36	906,22
		28020	906,31																										906,36	906,22
		28032		9,318	19,512	19,518	28,831	28,835	28,556	28,522	28,559	28,592	28,53	28,499	28,741	28,673	28,584			28,474	19,588	19,527	19,531
		28080	905,92																										906,36	906,22
		28128		9,355	19,511	19,515	28,866	28,869	28,604	28,575	28,608	28,606	28,606	28,565	28,784	28,694	28,630					19,524	19,536
		28140	905,41																										906,36	906,22
		28200	905,7															8,59	0					-1,61	-1,63	-0,43	-0,17	-0,73	906,36	906,22	129,06
		28224		9,384	19,512	19,509	28,899	28,889	28,604	28,603	28,63	28,623	28,672	28,597	28,821	28,713	28,658			28,591	19,584	19,524	19,534
		28260	904,67																										906,36	906,22
		28320	905,31	9,428	19,504	19,518	28,933	28,945	28,712	28,652	28,64	28,645	28,711	28,781	28,858	28,728	28,716					19,529	19,53						906,36	906,22
		28380	905,78																										906,94	906,22
		28416		9,472	19,498	19,521	28,983	28,981	28,708	28,69	28,716	28,736	28,74	28,751	28,901	28,74	28,748			28,674	19,587	19,526	19,535
		28440	906,28																										906,94	906,22
		28500	906,03															8,61											906,94	906,22
		28512		9,510	19,506	19,512	29,02	29,018	28,725	28,736	28,764	28,782	28,764	28,738	28,934	28,839	28,785					19,532	19,532
		28560	906,68																										906,94	906,22
		28608		9,560	19,507	19,518	29,07	29,075	28,727	28,738	28,774	28,83	28,79	28,785	28,969	28,832	28,806			28,744	19,587	19,529	19,535
		28620	905,9																										906,94	906,22
		28680	906,08																										906,94	906,22
		28704		9,606	19,506	19,517	29,107	29,127	28,809	28,795	28,88	28,849	28,821	28,787	29,017	28,908	28,858					19,528	19,533
		28740	907,01																										906,94	906,22
		28800	906,67	9,639	19,507	19,518	29,149	29,155	28,89	28,845	28,879	28,891	28,864	28,822	29,061	28,988	28,905	8,60	0	28,824	19,584	19,529	19,534	-1,64	-1,65	-0,45	-0,19	-0,77	906,94	906,22	128,47
		28860	906,25																										906,94	906,22
		28896		9,676	19,508	19,517	29,185	29,191	28,92	28,896	28,922	28,929	28,915	28,873	29,103	28,973	28,941					19,526	19,531
		28920	905,8																										906,94	906,22
		28980	906,7																										906,94	906,22
		28992		9,713	19,506	19,516	29,232	29,216	28,961	28,958	28,976	28,957	28,959	28,927	29,145	29,052	28,992			28,882	19,588	19,534	19,538
		29040	906,91																										906,94	906,22
		29088		9,744	19,513	19,514	29,257	29,259	28,998	28,997	28,993	28,985	28,972	28,995	29,178	29,065	29,023					19,521	19,539
		29100	906,95															8,61											906,94	906,22
		29160	906,67																										906,94	906,22
		29184		9,784	19,511	19,515	29,297	29,297	29,062	29,023	29,046	29,048	28,988	29,098	29,214	29,129	29,076			28,918	19,596	19,527	19,53
		29220	906,52																										906,94	906,22
		29280	906,09	9,838	19,509	19,518	29,354	29,349	29,078	29,048	29,087	29,098	29,034	29,09	29,258	29,189	29,110					19,528	19,532						906,94	906,22
		29340	905,74																										906,94	906,22
		29376		9,870	19,507	19,52	29,379	29,388	29,11	29,115	29,164	29,119	29,076	29,097	29,3	29,231	29,152			29,015	19,593	19,519	19,538
		29400	906,69															8,60	0					-1,68	-1,71	-0,48	-0,23	-0,81	906,94	906,22	128,3
		29460	907,44																										906,94	906,22
		29472		9,920	19,507	19,518	29,434	29,431	29,11	29,175	29,201	29,181	29,136	29,135	29,338	29,23	29,188					19,531	19,533
		29520	906,84																										906,94	906,22
		29568		9,950	19,507	19,518	29,466	29,459	29,163	29,169	29,206	29,199	29,203	29,181	29,378	29,27	29,221			29,136	19,591	19,532	19,533
		29580	905,59																										906,94	906,22
		29640	906,17																										906,94	906,22
		29664		9,976	19,509	19,519	29,484	29,497	29,203	29,205	29,231	29,2	29,24	29,204	29,412	29,338	29,254					19,53	19,536
		29700	907,19															8,61											906,94	906,22
		29760	906,47	10,032	19,509	19,517	29,548	29,542	29,263	29,248	29,3	29,283	29,262	29,314	29,456	29,381	29,313			29,185	19,596	19,532	19,537						906,94	906,22
		29820	905,94																										906,94	906,22
		29856		10,062	19,507	19,519	29,571	29,58	29,292	29,277	29,344	29,341	29,281	29,375	29,495	29,355	29,345					19,531	19,533
		29880	905,85																										906,94	906,22
		29940	905,87																										906,94	906,22
		29952		10,110	19,507	19,518	29,609	29,635	29,337	29,335	29,375	29,386	29,322	29,391	29,529	29,35	29,378			29,277	19,598	19,531	19,533
		30000	905,6															8,60	0					-1,67	-1,7	-0,48	-0,22	-0,8	906,94	906,22	128,45
		30048		10,138	19,507	19,518	29,652	29,65	29,351	29,358	29,391	29,413	29,372	29,44	29,574	29,448	29,418					19,527	19,534
		30060	906,12																										906,94	906,22
		30120	906,48																										906,94	906,22
		30144		10,170	19,508	19,519	29,691	29,676	29,358	29,384	29,418	29,432	29,419	29,503	29,605	29,505	29,453			29,378	19,596	19,53	19,531
		30180	907,06																										906,94	906,22
		30240	907,26	10,221	19,509	19,518	29,727	29,741	29,391	29,403	29,442	29,509	29,457	29,487	29,646	29,554	29,486					19,528	19,534						906,94	906,22
		30300	906,33															8,60											906,41	906,22
		30336		10,265	19,509	19,517	29,771	29,786	29,429	29,436	29,554	29,528	29,476	29,503	29,68	29,635	29,530			29,413	19,6	19,529	19,533
		30360	905,08																										906,41	906,22
		30420	905,21																										906,41	906,22
		30432		10,314	19,508	19,515	29,829	29,821	29,509	29,51	29,571	29,585	29,527	29,552	29,72	29,673	29,581					19,53	19,532
		30480	906,35																										906,41	906,22
		30528		10,351	19,509	19,519	29,863	29,868	29,594	29,582	29,608	29,625	29,567	29,571	29,763	29,722	29,629			29,499	19,598	19,525	19,535
		30540	905,52																										906,41	906,22
		30600	905,76															8,61	0					-1,62	-1,65	-0,45	-0,18	-0,75	906,41	906,22	128,31
		30624		10,390	19,509	19,518	29,898	29,909	29,633	29,637	29,668	29,651	29,583	29,579	29,809	29,734	29,662					19,525	19,531
		30660	905,41																										906,41	906,22
		30720	906,59	10,427	19,509	19,516	29,948	29,931	29,663	29,683	29,696	29,681	29,624	29,618	29,849	29,769	29,698			29,545	19,598	19,529	19,531						906,41	906,22
		30780	905,56																										906,41	906,22
		30816		10,469	19,505	19,519	29,982	29,981	29,744	29,711	29,701	29,713	29,691	29,648	29,886	29,741	29,729					19,532	19,535
		30840	904,71																										906,41	906,22
		30900	904,65															8,61											906,94	906,22
		30912		10,504	19,507	19,517	30,013	30,019	29,733	29,754	29,76	29,781	29,719	29,695	29,924	29,807	29,772			29,6	19,598	19,533	19,534
		30960	906,28																										906,94	906,22
		31008		10,536	19,508	19,518	30,052	30,046	29,77	29,782	29,779	29,792	29,754	29,764	29,959	29,867	29,808					19,538	19,531
		31020	905,13																										906,94	906,22
		31080	906,16																										906,94	906,22
		31104		10,568	19,504	19,524	30,073	30,09	29,773	29,787	29,823	29,825	29,786	29,804	30	29,876	29,834			29,728	19,597	19,53	19,541
		31140	905,89																										906,94	906,22
		31200	906,06	10,592	19,509	19,518	30,103	30,108	29,82	29,797	29,879	29,88	29,84	29,828	30,034	29,973	29,881	8,61	0			19,53	19,534	-1,62	-1,63	-0,43	-0,17	-0,74	906,94	906,22	128,55
		31260	906,56																										906,94	906,22
		31296		10,628	19,507	19,516	30,134	30,145	29,882	29,837	29,89	29,894	29,877	29,864	30,067	30,226	29,942			29,82	19,605	19,53	19,533
		31320	906,76																										906,94	906,22
		31380	906,85																										906,94	906,22
		31392		10,694	19,509	19,518	30,21	30,204	29,909	29,915	29,979	29,976	29,917	29,885	30,112	30,023	29,965					19,527	19,532
		31440	906,78																										906,94	906,22
		31488		10,726	19,508	19,518	30,238	30,24	29,988	29,964	29,987	29,987	29,956	30,028	30,215	29,98	30,013			29,885	19,607	19,528	19,531
		31500	906,83															8,61											906,94	906,22
		31560	906,06																										906,94	906,22
		31584		10,766	19,508	19,517	30,274	30,284	30,046	30,001	29,995	30,026	29,967	30,106	30,225	30,222	30,074					19,529	19,533
		31620	906,34																										906,94	906,22
		31680	906,3	10,784	19,505	19,518	30,294	30,297	30,044	30,043	30,035	30,056	30,072	30,133	30,241	30,185	30,101			30,01	19,601	19,532	19,532						906,94	906,22
		31740	906,38																										906,94	906,22
		31776		10,827	19,508	19,518	30,338	30,342	30,052	30,097	30,039	30,099	30,1	30,17	30,262	30,174	30,124					19,53	19,532
		31800	905,84															8,61	0					-1,61	-1,64	-0,43	-0,17	-0,73	906,94	906,22	128,48
		31860	906,96																										906,94	906,22
		31872		10,864	19,508	19,516	30,378	30,374	30,067	30,098	30,078	30,15	30,108	30,156	30,295	30,201	30,144			30,078	19,603	19,53	19,531
		31920	907,19																										906,94	906,22
		31968		10,907	19,51	19,518	30,419	30,424	30,102	30,11	30,15	30,202	30,168	30,162	30,329	30,256	30,185					19,532	19,536
		31980	905,73																										906,94	906,22
		32040	905,88																										906,94	906,22
		32064		10,955	19,509	19,516	30,461	30,475	30,158	30,202	30,204	30,249	30,175	30,188	30,368	30,3	30,230			30,12	19,604	19,53	19,534
		32100	905,32															8,61											906,94	906,22
		32160	906,63	10,996	19,503	19,522	30,512	30,505	30,24	30,239	30,261	30,253	30,183	30,193	30,409	30,29	30,258					19,53	19,525						906,94	906,22
		32220	904,89																										906,94	906,22
		32256		11,035	19,508	19,52	30,551	30,547	30,267	30,277	30,282	30,318	30,27	30,219	30,449	30,371	30,307			30,207	19,6	19,53	19,532
		32280	905,88																										906,94	906,22
		32340	904,95																										906,94	906,22
		32352		11,071	19,501	19,516	30,581	30,578	30,334	30,288	30,299	30,292	30,283	30,246	30,49	30,32	30,319					19,525	19,54
		32400	905,7															8,62	0					-1,61	-1,64	-0,44	-0,17	-0,74	906,94	906,22	128,45
		32448		11,102	19,507	19,515	30,603	30,623	30,356	30,334	30,331	30,349	30,326	30,384	30,519	30,333	30,366			30,304	19,6	19,531	19,531
		32460	906,74																										907,41	906,22
		32520	906,52																										907,41	906,22
		32544		11,131	19,507	19,516	30,642	30,642	30,38	30,356	30,388	30,363	30,383	30,464	30,553	30,452	30,417					19,528	19,532
		32580	906,62																										907,41	906,22
		32640	906,46	11,156	19,507	19,515	30,664	30,67	30,374	30,363	30,42	30,419	30,388	30,538	30,589	30,44	30,441			30,376	19,594	19,527	19,53						907,41	906,22
		32700	906,11															8,62											907,41	906,22
		32736		11,204	19,509	19,517	30,71	30,724	30,417	30,465	30,435	30,507	30,487	30,533	30,623	30,494	30,495					19,53	19,534
		32760	906,36																										907,41	906,22
		32820	906,2																										907,41	906,22
		32832		11,238	19,508	19,519	30,752	30,752	30,455	30,447	30,478	30,523	30,531	30,597	30,668	30,51	30,526			30,524	19,6	19,529	19,532
		32880	906,51																										907,41	906,22
		32928		11,268	19,507	19,52	30,778	30,785	30,479	30,49	30,521	30,525	30,572	30,611	30,695	30,543	30,554					19,523	19,536
		32940	906,19																										907,41	906,22
		33000	906,09															8,62	0					-1,61	-1,63	-0,43	-0,16	-0,73	907,41	906,22	129,02
		33024		11,310	19,507	19,516	30,825	30,818	30,505	30,522	30,559	30,583	30,614	30,672	30,729	30,573	30,595			30,562	19,604	19,527	19,538
		33060	907,35																										907,41	906,22
		33120	906,77	11,341	19,507	19,515	30,849	30,856	30,552	30,547	30,581	30,62	30,641	30,688	30,769	30,644	30,630					19,532	19,535						907,41	906,22
		33180	906,25																										907,41	906,22
		33216		11,391	19,506	19,513	30,898	30,903	30,611	30,598	30,609	30,682	30,68	30,722	30,805	30,72	30,678			30,638	19,602	19,529	19,534
		33240	907,01																										907,41	906,22
		33300	907,26															8,62											907,41	906,22
		33312		11,422	19,507	19,516	30,926	30,941	30,636	30,649	30,66	30,734	30,68	30,759	30,839	30,757	30,714					19,527	19,538
		33360	906,39																										907,41	906,22
		33408		11,463	19,509	19,516	30,978	30,974	30,667	30,683	30,696	30,751	30,722	30,759	30,882	30,8	30,745			30,673	19,607	19,531	19,534
		33420	905,75																										907,41	906,22
		33480	906,38																										907,41	906,22
		33504		11,504	19,51	19,519	31,011	31,027	30,711	30,747	30,735	30,786	30,741	30,816	30,916	30,852	30,788					19,531	19,537
		33540	905,78																										907,41	906,22
		33600	905,98	11,537	19,515	19,526	31,055	31,061	30,779	30,774	30,802	30,825	30,764	30,836	30,961	30,893	30,829	8,62	0	30,725	19,608	19,528	19,531	-1,67	-1,7	-0,47	-0,23	-0,8	907,41	906,22	128,59
		33660	905,61																										907,41	906,22
		33696		11,593	19,509	19,519	31,1	31,114	30,837	30,826	30,842	30,859	30,774	30,878	30,995	30,917	30,866					19,534	19,536
		33720	905,66																										907,41	906,22
		33780	907,05																										907,41	906,22
		33792		11,600	19,509	19,524	31,108	31,125	30,874	30,848	30,859	30,892	30,821	30,919	31,035	30,961	30,901			30,8	19,618	19,531	19,532
		33840	905,29																										907,41	906,22
		33888		11,643	19,513	19,515	31,163	31,151	30,912	30,883	30,91	30,935	30,858	30,943	31,071	31,016	30,941					19,53	19,525
		33900	905,76															8,63											907,41	906,22
		33960	905,34																										907,41	906,22
		33984		11,666	19,51	19,519	31,182	31,179	30,927	30,909	30,933	30,942	30,888	30,958	31,104	31,055	30,964			30,815	19,614	19,529	19,53
		34020	905,78																										907,41	906,22
		34080	905,65	11,729	19,512	19,523	31,247	31,246	30,969	31,029	31,004	31,031	30,934	30,966	31,148	31,09	31,021					19,53	19,531						907,41	906,22
		34140	906,48																										907,41	906,22
		34176		11,771	19,514	19,523	31,29	31,288	31,038	31,034	31,024	31,05	30,962	30,965	31,185	31,112	31,046			30,897	19,604	19,529	19,534
		34200	906,05															8,62	0					-1,62	-1,64	-0,45	-0,18	-0,75	907,41	906,22	128,91
		34260	906,26																										907,41	906,22
		34272		11,799	19,508	19,517	31,305	31,317	31,046	31,067	31,068	31,073	31,042	31,013	31,222	31,155	31,086					19,53	19,534
		34320	905,69																										907,41	906,22
		34368		11,832	19,504	19,522	31,342	31,348	31,097	31,073	31,076	31,071	31,104	31,029	31,259	31,118	31,103			31	19,603	19,531	19,536
		34380	905,68																										907,41	906,22
		34440	906,13																										907,41	906,22
		34464		11,870	19,511	19,52	31,378	31,392	31,122	31,115	31,136	31,113	31,114	31,102	31,291	31,185	31,147					19,529	19,532
		34500	905,77															8,63											907,41	906,22
		34560	906,48	11,906	19,51	19,521	31,416	31,426	31,145	31,144	31,171	31,166	31,17	31,24	31,327	31,164	31,191			31,059	19,606	19,529	19,532						907,41	906,22
		34620	905,47																										907,41	906,22
		34656		11,938	19,51	19,522	31,447	31,46	31,163	31,16	31,209	31,217	31,182	31,259	31,358	31,203	31,219					19,527	19,53
		34680	905,61																										907,41	906,22
		34740	905,65																										907,88	906,22
		34752		11,973	19,511	19,522	31,49	31,49	31,198	31,221	31,275	31,251	31,228	31,319	31,392	31,291	31,272			31,26	19,604	19,527	19,531
		34800	906,93															8,63	0					-1,67	-1,71	-0,49	-0,24	-0,76	907,88	906,22	128,87
		34848		12,001	19,513	19,522	31,519	31,517	31,227	31,237	31,254	31,281	31,311	31,31	31,424	31,306	31,294					19,531	19,533
		34860	906,13																										907,88	906,22
		34920	906,45																										907,88	906,22
		34944		12,035	19,516	19,52	31,548	31,557	31,247	31,253	31,289	31,325	31,299	31,317	31,46	31,382	31,322			31,256	19,616	19,539	19,535
		34980	906,01																										907,88	906,22
		35040	905,9	12,075	19,51	19,52	31,589	31,59	31,311	31,304	31,311	31,384	31,304	31,336	31,498	31,416	31,358					19,534	19,542						907,88	906,22
		35100	906,07															8,62											907,88	906,22
		35136		12,133	19,511	19,519	31,651	31,646	31,392	31,467	31,401	31,442	31,345	31,354	31,536	31,445	31,423			31,319	19,604	19,535	19,536
		35160	905,95																										907,88	906,22
		35220	905,79																										907,88	906,22
		35232		12,164	19,51	19,522	31,676	31,684	31,444	31,521	31,455	31,455	31,362	31,376	31,578	31,431	31,453					19,526	19,533
		35280	907,03																										907,88	906,22
		35328		12,189	19,512	19,521	31,706	31,704	31,45	31,44	31,455	31,451	31,408	31,535	31,617	31,474	31,479			31,368	19,608	19,528	19,532
		35340	906,26																										907,88	906,22
		35400	905,93															8,62	0					-1,55	-1,58	-0,39	-0,1	-0,67	907,88	906,22	128,93
		35424		12,213	19,509	19,522	31,726	31,731	31,458	31,465	31,481	31,468	31,411	31,591	31,647	31,528	31,506					19,527	19,534
		35460	906,32																										907,88	906,22
		35520	908,13	12,250	19,511	19,518	31,765	31,764	31,469	31,47	31,527	31,52	31,53	31,605	31,68	31,53	31,541			31,507	19,608	19,529	19,533						907,88	906,22
		35580	907,01																										907,88	906,22
		35616		12,280	19,51	19,521	31,793	31,799	31,472	31,494	31,52	31,553	31,566	31,634	31,709	31,602	31,569					19,531	19,532
		35640	906,03																										907,88	906,22
		35700	906,62															8,63											907,88	906,22
		35712		12,314	19,511	19,519	31,83	31,828	31,518	31,528	31,537	31,592	31,598	31,659	31,739	31,658	31,604			31,532	19,598	19,532	19,531
		35760	906,07																										907,88	906,22
		35808		12,360	19,51	19,517	31,868	31,879	31,591	31,605	31,611	31,654	31,622	31,699	31,772	31,695	31,656					19,528	19,533
		35820	905,98																										907,88	906,22
		35880	905,74																										907,88	906,22
		35904		12,400	19,511	19,518	31,909	31,92	31,65	31,656	31,656	31,696	31,64	31,702	31,814	31,756	31,696			31,585	19,603	19,528	19,534
		35940	906,23																										907,88	906,22
		36000	905,08	12,442	19,512	19,522	31,956	31,962	31,669	31,676	31,705	31,754	31,679	31,686	31,853	31,782	31,726	8,63	0			19,531	19,536	-1,59	-1,62	-0,42	-0,15	-0,72	907,88	906,22	129,07
		36060	906,58																										907,88	906,22
		36096		12,485	19,509	19,52	32	31,999	31,722	31,758	31,745	31,776	31,704	31,724	31,891	31,836	31,769			31,644	19,604	19,534	19,533
		36120	905,99																										907,88	906,22
		36180	906,98																										907,88	906,22
		36192		12,519	19,509	19,521	32,029	32,04	31,861	31,831	31,818	31,796	31,7	31,737	31,924	31,873	31,817					19,532	19,536
		36240	906,32																										907,88	906,22
		36288		12,557	19,509	19,52	32,063	32,079	31,827	31,842	31,847	31,814	31,746	31,759	31,962	31,875	31,834			31,736	19,613	19,534	19,533
		36300	905,22															8,62											907,88	906,22
		36360	905,13																										907,88	906,22
		36384		12,583	19,508	19,52	32,099	32,096	31,857	31,85	31,869	31,834	31,812	31,784	32,009	31,953	31,871					19,532	19,536
		36420	907,19																										908,36	906,22
		36480	906,05	12,609	19,511	19,521	32,127	32,124	31,881	31,866	31,86	31,844	31,875	31,838	32,044	31,968	31,897			31,831	19,608	19,535	19,533						908,36	906,22
		36540	906,16																										908,36	906,22
		36576		12,656	19,512	19,521	32,174	32,17	31,911	31,916	31,946	31,924	31,908	31,886	32,067	31,957	31,939					19,535	19,534
		36600	907,05															8,63	0					-1,61	-1,63	-0,44	-0,17	-0,74	908,36	906,22	128,97
		36660	906,71																										908,36	906,22
		36672		12,660	19,517	19,526	32,178	32,185	31,939	31,926	31,95	31,942	31,913	31,911	32,095	32,016	31,962			31,85	19,613	19,529	19,534
		36720	906,22																										908,36	906,22
		36768		12,701	19,514	19,519	32,214	32,22	31,961	31,961	31,965	31,977	31,926	31,973	32,131	32,076	31,996					19,532	19,537
		36780	906,97																										908,36	906,22
		36840	907,16																										908,36	906,22
		36864		12,749	19,513	19,519	32,262	32,269	32,01	32,084	32,016	32,052	31,98	32,029	32,227	32,07	32,058			31,924	19,611	19,531	19,537
		36900	907,51															8,62											907,88	906,22
		36960	906,63	12,781	19,506	19,521	32,293	32,295	32,033	32,022	32,058	32,065	32,038	32,019	32,242	32,112	32,074					19,537	19,544						907,88	906,22
		37020	906,68																										907,88	906,22
		37056		12,799	19,512	19,521	32,312	32,319	32,056	32,057	32,069	32,066	32,096	32,119	32,253	32,127	32,105			31,98	19,624	19,533	19,543
		37080	905,82																										907,88	906,22
		37140	906,74																										907,88	906,22
		37152		12,837	19,513	19,523	32,353	32,358	32,064	32,059	32,149	32,103	32,134	32,132	32,275	32,187	32,138					19,537	19,54
		37200	905,99															8,63	0					-1,66	-1,69	-0,47	-0,22	-0,79	907,88	906,22	128,6
		37248		12,864	19,516	19,521	32,377	32,388	32,086	32,096	32,166	32,141	32,145	32,179	32,302	32,235	32,169			32,074	19,609	19,535	19,536
		37260	906,33																										907,88	906,22
		37320	906,19																										907,88	906,22
		37344		12,911	19,513	19,515	32,426	32,424	32,113	32,141	32,208	32,164	32,15	32,205	32,328	32,283	32,199					19,535	19,535
		37380	905,72																										907,88	906,22
		37440	905,45	12,946	19,51	19,517	32,462	32,458	32,18	32,228	32,254	32,248	32,174	32,221	32,365	32,289	32,245			32,188	19,613	19,531	19,534						907,88	906,22
		37500	906,31															8,63											907,88	906,22
		37536		12,989	19,512	19,522	32,497	32,514	32,246	32,272	32,262	32,294	32,207	32,245	32,398	32,311	32,279					19,532	19,534
		37560	905,91																										907,88	906,22
		37620	906,83																										907,88	906,22
		37632		13,026	19,507	19,525	32,537	32,547	32,293	32,272	32,282	32,32	32,235	32,265	32,442	32,378	32,311			32,215	19,617	19,531	19,539
		37680	907,12																										907,88	906,22
		37728		13,053	19,512	19,521	32,569	32,569	32,298	32,304	32,321	32,326	32,277	32,307	32,471	32,414	32,340					19,532	19,537
		37740	906,35																										907,88	906,22
		37800	905,91															8,64	0					-1,62	-1,65	-0,44	-0,18	-0,75	907,88	906,22	128,77
		37824		13,088	19,511	19,523	32,607	32,603	32,333	32,327	32,35	32,357	32,329	32,348	32,506	32,445	32,374			32,213	19,622	19,527	19,539
		37860	905,47																										907,88	906,22
		37920	905,52	13,116	19,507	19,521	32,623	32,637	32,335	32,346	32,385	32,387	32,351	32,385	32,532	32,416	32,392					19,533	19,533						907,88	906,22
		37980	905,84																										907,88	906,22
		38016		13,147	19,513	19,517	32,663	32,66	32,387	32,384	32,415	32,431	32,419	32,443	32,567	32,47	32,440			32,31	19,619	19,528	19,536
		38040	905,81																										907,88	906,22
		38100	905,81															8,64											907,88	906,22
		38112		13,175	19,512	19,521	32,691	32,692	32,413	32,405	32,466	32,45	32,455	32,53	32,601	32,469	32,474					19,531	19,533
		38160	906,29																										907,88	906,22
		38208		13,210	19,518	19,525	32,734	32,728	32,422	32,442	32,512	32,49	32,459	32,535	32,633	32,493	32,498			32,403	19,605	19,527	19,525
		38220	906,14																										907,88	906,22
		38280	906,18																										907,88	906,22
		38304		13,250	19,511	19,514	32,758	32,767	32,478	32,492	32,535	32,557	32,509	32,596	32,662	32,541	32,546					19,532	19,533
		38340	906,2																										907,88	906,22
		38400	905,65	13,288	19,51	19,518	32,802	32,802	32,538	32,517	32,534	32,57	32,576	32,629	32,699	32,567	32,579	8,64	0	32,488	19,601	19,523	19,533	-1,62	-1,65	-0,44	-0,17	-0,74	907,88	906,22	128,86
		38460	905,08																										907,88	906,22
		38496		13,303	19,51	19,526	32,822	32,821	32,517	32,545	32,571	32,588	32,598	32,645	32,729	32,596	32,599					19,53	19,533
		38520	904,18																										907,88	906,22
		38580	904,38																										908,72	906,22
		38592		13,329	19,518	19,522	32,85	32,849	32,54	32,566	32,608	32,629	32,631	32,672	32,764	32,617	32,628			32,564	19,609	19,527	19,531
		38640	906,34																										908,72	906,22
		38688		13,384	19,511	19,522	32,895	32,906	32,58	32,636	32,638	32,698	32,66	32,67	32,796	32,735	32,677					19,532	19,537
		38700	906,13															8,64											908,72	906,22
		38760	906,15																										908,72	906,22
		38784		13,422	19,506	19,516	32,924	32,943	32,65	32,653	32,687	32,737	32,7	32,668	32,833	32,766	32,712			32,597	19,607	19,533	19,54
		38820	907,28																										908,72	906,22
		38880	906,62	13,465	19,511	19,52	32,983	32,979	32,732	32,739	32,783	32,768	32,706	32,692	32,868	32,804	32,762					19,535	19,538						908,72	906,22
		38940	907,05																										908,72	906,22
		38976		13,498	19,509	19,522	33,012	33,015	32,774	32,764	32,788	32,784	32,723	32,709	32,903	32,851	32,787			32,643	19,607	19,533	19,534
		39000	905,8															8,64	0					-1,63	-1,67	-0,45	-0,19	-0,77	908,72	906,22	128,79
		39060	906,63																										908,72	906,22
		39072		13,524	19,505	19,521	33,025	33,048	32,788	32,762	32,796	32,82	32,775	32,757	32,946	32,879	32,815					19,531	19,534
		39120	907,02																										908,72	906,22
		39168		13,558	19,517	19,522	33,081	33,074	32,821	32,825	32,857	32,845	32,798	32,836	32,974	32,829	32,848			32,7	19,613	19,524	19,529
		39180	907,67																										908,72	906,22
		39240	907,01																										908,72	906,22
		39264		13,593	19,518	19,526	33,115	33,115	32,859	32,848	32,856	32,868	32,877	32,82	33,009	32,891	32,878					19,523	19,529
		39300	907,92															8,64											908,15	906,22
		39360	907,06	13,605	19,512	19,522	33,114	33,129	32,865	32,865	32,878	32,886	32,897	32,874	33,037	32,959	32,908			32,776	19,608	19,529	19,534						908,15	906,22
		39420	905,7																										907,52	906,22
		39456		13,661	19,51	19,52	33,167	33,186	32,879	32,933	32,96	32,938	32,912	32,879	33,067	32,996	32,946					19,53	19,535
		39480	905,24																										907,52	906,22
		39540	905,64																										907,52	906,22
		39552		13,683	19,506	19,523	33,199	33,197	32,906	32,942	32,942	32,998	32,938	32,909	33,105	33,004	32,968			32,844	19,61	19,534	19,536
		39600	905,37															8,64	0					-1,67	-1,71	-0,48	-0,23	-0,8	907,52	906,22	128,4
		39648		13,718	19,506	19,522	33,225	33,24	32,964	32,968	32,97	32,979	32,972	33,081	33,137	33,003	33,009					19,541	19,535
		39660	905,9																										907,52	906,22
		39720	905,95																										907,52	906,22
		39744		13,751	19,509	19,522	33,266	33,268	33,005	33	33,05	33,017	33,051	33,092	33,163	32,994	33,047			32,956	19,615	19,532	19,532
		39780	906,09																										907,52	906,22
		39840	906,3	13,771	19,511	19,52	33,285	33,288	33,009	33,016	33,039	33,053	33,044	33,076	33,192	33,124	33,069					19,532	19,532						907,52	906,22
		39900	905,68															8,64											907,52	906,22
		39936		13,807	19,512	19,52	33,319	33,327	33,038	33,025	33,059	33,116	33,066	33,089	33,223	33,16	33,097			33,027	19,611	19,531	19,531
		39960	905,24																										907,52	906,22
		40020	905,56																										907,52	906,22
		40032		13,855	19,509	19,52	33,368	33,371	33,106	33,175	33,15	33,177	33,103	33,103	33,257	33,208	33,160					19,53	19,536
		40080	905,68																										907,52	906,22
		40128		13,892	19,509	19,521	33,405	33,41	33,166	33,137	33,154	33,176	33,121	33,117	33,293	33,246	33,176			33,059	19,611	19,532	19,536
		40140	905,73																										907,52	906,22
		40200	905,62															8,64	0					-1,58	-1,61	-0,42	-0,14	-0,72	907,52	906,22	128,81
		40224		13,917	19,511	19,522	33,437	33,431	33,186	33,176	33,193	33,2	33,138	33,165	33,33	33,23	33,202					19,534	19,537
		40260	905,44																										907,52	906,22
		40320	906,33	13,942	19,512	19,52	33,461	33,454	33,216	33,221	33,237	33,228	33,162	33,182	33,36	33,263	33,234			33,09	19,61	19,527	19,542						907,52	906,22
		40380	906,04																										907,52	906,22
		40416		13,985	19,511	19,52	33,498	33,502	33,238	33,246	33,278	33,236	33,218	33,233	33,392	33,347	33,273					19,529	19,537
		40440	905,67																										907,52	906,22
		40500	905															8,63											907,52	906,22
		40512		14,018	19,512	19,52	33,532	33,535	33,242	33,263	33,287	33,299	33,234	33,254	33,427	33,371	33,297			33,118	19,615	19,53	19,534
		40560	905,25																										907,52	906,22
		40608		14,049	19,51	19,522	33,559	33,571	33,293	33,378	33,342	33,366	33,259	33,282	33,457	33,395	33,347					19,53	19,532
		40620	905,67																										907,99	906,22
		40680	905,49																										907,99	906,22
		40704		14,082	19,509	19,522	33,59	33,605	33,342	33,36	33,358	33,363	33,316	33,293	33,494	33,45	33,372			33,204	19,614	19,529	19,533
		40740	905,75																										907,99	906,22
		40800	906,46	14,104	19,513	19,521	33,623	33,619	33,395	33,376	33,366	33,365	33,353	33,326	33,522	33,394	33,387	8,64	0			19,53	19,532	-1,63	-1,65	-0,45	-0,18	-0,76	907,99	906,22	128,74
		40860	906,6																										907,99	906,22
		40896		14,145	19,519	19,531	33,668	33,672	33,418	33,428	33,44	33,457	33,406	33,363	33,554	33,486	33,444			33,283	19,614	19,529	19,529
		40920	906,22																										907,99	906,22
		40980	907,47																										907,99	906,22
		40992		14,165	19,512	19,525	33,682	33,684	33,47	33,444	33,437	33,434	33,424	33,409	33,591	33,447	33,457					19,53	19,537
		41040	906,59																										907,99	906,22
		41088		14,206	19,507	19,524	33,723	33,721	33,455	33,458	33,464	33,486	33,458	33,463	33,615	33,543	33,493			33,359	19,61	19,532	19,537
		41100	906,07															8,63											907,52	906,22
		41160	905,34																										907,52	906,22
		41184		14,228	19,52	19,525	33,747	33,755	33,495	33,487	33,495	33,501	33,481	33,484	33,643	33,544	33,516					19,531	19,532
		41220	905,07																										907,52	906,22
		41280	905,18	14,274	19,514	19,525	33,798	33,789	33,545	33,538	33,579	33,546	33,562	33,517	33,683	33,604	33,572			33,418	19,621	19,535	19,534						907,52	906,22
		41340	904,97																										908,09	906,22
		41376		14,288	19,515	19,527	33,8	33,817	33,559	33,551	33,562	33,594	33,569	33,544	33,717	33,631	33,591					19,53	19,54
		41400	905															8,64	0					-1,61	-1,64	-0,44	-0,17	-0,7	908,09	906,22	128,87
		41460	905,88																										908,67	906,22
		41472		14,327	19,517	19,524	33,849	33,847	33,587	33,584	33,596	33,622	33,593	33,569	33,75	33,682	33,623			33,51	19,627	19,532	19,534
		41520	907,07																										908,67	906,22
		41568		14,356	19,523	19,522	33,877	33,88	33,633	33,72	33,651	33,653	33,608	33,6	33,781	33,678	33,665					19,531	19,532
		41580	907,79																										908,67	906,22
		41640	907,04																										908,67	906,22
		41664		14,382	19,509	19,524	33,904	33,893	33,677	33,653	33,647	33,662	33,633	33,723	33,811	33,674	33,685			33,531	19,628	19,532	19,533
		41700	906,28															8,64											908,2	906,22
		41760	905,53	14,435	19,508	19,524	33,948	33,953	33,706	33,678	33,682	33,713	33,663	33,768	33,835	33,707	33,719					19,532	19,541						908,2	906,22
		41820	906,49																										908,2	906,22
		41856		14,444	19,514	19,527	33,964	33,965	33,707	33,694	33,725	33,753	33,725	33,773	33,862	33,728	33,746			33,657	19,627	19,537	19,533
		41880	907,04																										908,2	906,22
		41940	906,53																										908,2	906,22
		41952		14,483	19,515	19,527	33,999	34,01	33,724	33,752	33,75	33,776	33,75	33,822	33,884	33,767	33,778					19,534	19,535
		42000	905,66															8,64	0					-1,61	-1,64	-0,43	-0,17	-0,74	908,2	906,22	129,07
		42048		14,511	19,515	19,526	34,025	34,038	33,741	33,751	33,766	33,802	33,772	33,817	33,923	33,84	33,802			33,716	19,634	19,529	19,537
		42060	906,81																										908,2	906,22
		42120	908,04																										908,2	906,22
		42144		14,532	19,516	19,525	34,049	34,057	33,775	33,785	33,826	33,817	33,804	33,84	33,956	33,846	33,831					19,535	19,539
		42180	907,2																										908,2	906,22
		42240	906,65	14,575	19,516	19,533	34,098	34,1	33,825	33,834	33,857	33,862	33,871	33,888	33,984	33,909	33,879			33,754	19,623	19,534	19,531						908,2	906,22
		42300	906,15															8,65											908,2	906,22
		42336		14,604	19,517	19,526	34,126	34,124	33,835	33,844	33,898	33,892	33,897	33,908	34,023	33,945	33,905					19,533	19,536
		42360	906,51																										908,2	906,22
		42420	906,72																										908,2	906,22
		42432		14,636	19,514	19,521	34,153	34,155	33,847	33,898	33,926	33,928	33,936	33,938	34,051	33,938	33,933			33,8	19,625	19,533	19,538
		42480	906,39																										908,2	906,22
		42528		14,665	19,514	19,526	34,19	34,181	33,886	33,923	33,957	33,966	33,939	33,952	34,259	34,011	33,987					19,533	19,538
		42540	906,13																										908,2	906,22
		42600	905,24															8,63	0					-1,65	-1,67	-0,46	-0,2	-0,77	908,2	906,22	128,79
		42624		14,689	19,516	19,524	34,209	34,21	33,92	33,939	33,995	33,97	33,98	33,987	34,109	34,062	33,995			33,886	19,636	19,532	19,536
		42660	906,61																										908,2	906,22
		42720	906,5	14,737	19,514	19,524	34,254	34,257	33,991	34,088	34,047	34,063	33,983	34,008	34,143	34,1	34,053					19,532	19,535						908,2	906,22
		42780	907,24																										908,2	906,22
		42816		14,763	19,513	19,529	34,283	34,286	34,102	34,081	34,066	34,082	33,993	34,244	34,168	34,118	34,107			33,943	19,622	19,533	19,534
		42840	906,73																										908,2	906,22
		42900	906,35															8,64											908,2	906,22
		42912		14,794	19,515	19,531	34,311	34,324	34,142	34,175	34,089	34,112	34,034	34,043	34,256	34,204	34,132					19,531	19,53
		42960	905,92																										908,2	906,22
		43008		14,832	19,517	19,526	34,355	34,351	34,136	34,156	34,125	34,114	34,051	34,102	34,271	34,216	34,146			33,97	19,626	19,529	19,532
		43020	905,86																										908,2	906,22
		43080	904,72																										908,2	906,22
		43104		14,864	19,516	19,526	34,384	34,386	34,132	34,169	34,156	34,139	34,089	34,107	34,292	34,23	34,164					19,532	19,537
		43140	905,59																										908,72	906,22
		43200	906,62	14,879	19,518	19,527	34,398	34,405	34,121	34,147	34,154	34,18	34,138	34,146	34,312	34,229	34,178	8,64	0	34,057	19,626	19,533	19,538	-1,61	-1,65	-0,44	-0,17	-0,74	908,72	906,22	128,97
		43260	907,83																										908,72	906,22
		43296		14,897	19,516	19,526	34,416	34,42	34,198	34,16	34,16	34,161	34,204	34,174	34,335	34,287	34,210					19,531	19,539
		43320	907,15																										908,72	906,22
		43380	907,33																										908,09	906,22
		43392		14,936	19,519	19,526	34,458	34,459	34,227	34,214	34,225	34,251	34,204	34,209	34,356	34,288	34,247			34,181	19,626	19,533	19,536
		43440	906,07																										908,09	906,22
		43488		14,978	19,516	19,527	34,496	34,504	34,259	34,259	34,279	34,285	34,22	34,253	34,384	34,325	34,283					19,535	19,536
		43500	906,25															8,64											908,09	906,22
		43560	906,84																										908,09	906,22
		43584		15,008	19,514	19,524	34,53	34,524	34,282	34,298	34,317	34,305	34,24	34,265	34,419	34,367	34,312			34,176	19,62	19,533	19,534
		43620	906,77																										908,09	906,22
		43680	907,13	15,042	19,516	19,528	34,559	34,569	34,283	34,311	34,353	34,355	34,268	34,285	34,454	34,405	34,339					19,532	19,535						908,09	906,22
		43740	907,53																										907,57	906,22
		43776		15,084	19,516	19,528	34,604	34,607	34,362	34,36	34,377	34,374	34,308	34,322	34,485	34,426	34,377			34,236	19,624	19,529	19,535
		43800	906,66															8,64	0					-1,62	-1,65	-0,44	-0,18	-0,75	907,57	906,22	129,13
		43860	905,94																										907,57	906,22
		43872		15,103	19,516	19,527	34,622	34,627	34,359	34,374	34,401	34,381	34,333	34,349	34,513	34,457	34,396					19,529	19,533
		43920	906,07																										907,57	906,22
		43968		15,118	19,516	19,527	34,635	34,644	34,379	34,411	34,4	34,421	34,441	34,425	34,541	34,436	34,432			34,301	19,628	19,531	19,533
		43980	906,64																										907,57	906,22
		44040	906,1																										907,57	906,22
		44064		15,148	19,515	19,527	34,671	34,667	34,404	34,394	34,402	34,459	34,421	34,494	34,57	34,453	34,450					19,526	19,532
		44100	907,95															8,64											907,57	906,22
		44160	906,45	15,181	19,517	19,528	34,705	34,702	34,462	34,425	34,472	34,463	34,45	34,49	34,599	34,494	34,482			34,388	19,624	19,531	19,533						907,57	906,22
		44220	907,78																										907,09	906,22
		44256		15,205	19,517	19,526	34,727	34,726	34,458	34,451	34,517	34,498	34,48	34,522	34,629	34,565	34,515					19,531	19,538
		44280	906,99																										907,09	906,22
		44340	905,68																										906,62	906,22
		44352		15,245	19,518	19,526	34,77	34,763	34,519	34,526	34,544	34,57	34,527	34,573	34,654	34,537	34,556			34,435	19,627	19,53	19,533
		44400	904,74															8,63	0					-1,62	-1,64	-0,43	-0,17	-0,74	906,62	906,22	128,6
		44448		15,265	19,516	19,526	34,787	34,786	34,509	34,526	34,552	34,588	34,548	34,571	34,683	34,599	34,572					19,531	19,536
		44460	904,71																										907,2	906,22
		44520	904,87																										907,2	906,22
		44544		15,303	19,521	19,525	34,821	34,832	34,533	34,555	34,604	34,595	34,577	34,608	34,714	34,639	34,603			34,487	19,624	19,532	19,543
		44580	904,92																										907,88	906,22
		44640	905,24	15,335	19,517	19,527	34,859	34,855	34,56	34,587	34,639	34,628	34,599	34,631	34,74	34,667	34,631					19,538	19,546						907,88	906,22
		44700	906,51															8,63											908,36	906,22
		44736		15,361	19,516	19,53	34,888	34,879	34,599	34,617	34,676	34,662	34,618	34,672	34,778	34,712	34,667			34,535	19,623	19,541	19,546
		44760	906,3																										908,36	906,22
		44820	906,05																										908,36	906,22
		44832		15,400	19,518	19,526	34,924	34,919	34,654	34,798	34,72	34,705	34,653	34,691	34,806	34,749	34,722					19,542	19,542
		44880	905,53																										908,36	906,22
		44928		15,417	19,517	19,527	34,928	34,95	34,669	34,726	34,721	34,736	34,663	34,727	34,839	34,795	34,735			34,579	19,622	19,538	19,541
		44940	905,33																										908,36	906,22
		45000	905,35															8,63	0					-1,66	-1,7	-0,47	-0,21	-0,8	908,36	906,22	128,74
		45024		15,462	19,519	19,524	34,987	34,98	34,737	34,782	34,781	34,784	34,7	34,708	34,866	34,81	34,771					19,536	19,535
		45060	905,37																										908,36	906,22
		45120	905	15,487	19,511	19,529	35,004	35,01	34,773	34,823	34,8	34,776	34,699	34,74	34,905	34,794	34,789			34,653	19,619	19,532	19,528						908,36	906,22
		45180	905,36																										908,93	906,22
		45216		15,522	19,519	19,525	35,047	35,041	34,797	34,792	34,81	34,802	34,788	34,842	34,931	34,8	34,820					19,53	19,535
		45240	906,16																										908,93	906,22
		45300	906,13															8,63											908,93	906,22
		45312		15,537	19,515	19,526	35,058	35,058	34,804	34,818	34,845	34,804	34,804	34,826	34,958	34,854	34,839			34,691	19,63	19,529	19,534
		45360	905,97																										908,93	906,22
		45408		15,567	19,517	19,528	35,093	35,085	34,829	34,819	34,861	34,853	34,824	34,842	34,984	34,932	34,868					19,533	19,533
		45420	906,56																										908,93	906,22
		45480	906,98																										908,93	906,22
		45504		15,595	19,515	19,523	35,111	35,117	34,84	34,859	34,903	34,894	34,853	34,876	35,009	34,968	34,900			34,767	19,623	19,535	19,539
		45540	906,94																										908,93	906,22
		45600	906,42	15,639	19,513	19,524	35,156	35,16	34,887	34,984	34,934	34,957	34,911	34,907	35,041	34,993	34,952	8,63	0			19,534	19,545	-1,62	-1,66	-0,45	-0,18	-0,76	908,93	906,22	129,04
		45660	907,1																										908,93	906,22
		45696		15,663	19,515	19,524	35,175	35,19	34,931	35,009	35,002	34,982	34,903	34,956	35,074	35,029	34,986			34,834	19,617	19,536	19,538
		45720	908,16																										908,93	906,22
		45780	907,46																										908,25	906,22
		45792		15,699	19,509	19,527	35,211	35,223	34,96	35,015	34,986	35,005	34,925	34,983	35,101	35,067	35,005					19,532	19,534
		45840	906,13																										908,25	906,22
		45888		15,738	19,515	19,524	35,256	35,259	35,042	35,065	35,031	35,025	34,953	34,965	35,141	35,085	35,038			34,864	19,626	19,535	19,54
		45900	905,4															8,63											908,25	906,22
		45960	905,5																										908,25	906,22
		45984		15,759	19,519	19,528	35,279	35,286	35,054	35,093	35,059	35,055	34,971	34,981	35,169	35,085	35,058					19,536	19,539
		46020	905,88																										908,25	906,22
		46080	906,77	15,773	19,516	19,53	35,295	35,297	35,064	35,052	35,057	35,048	35,018	35,138	35,195	35,093	35,083			34,922	19,624	19,537	19,539						908,25	906,22
		46140	905,37																										908,25	906,22
		46176		15,815	19,515	19,524	35,331	35,338	35,081	35,108	35,101	35,08	35,067	35,129	35,213	35,085	35,108					19,54	19,542
		46200	906,08															8,63	0					-1,6	-1,63	-0,43	-0,14	-0,72	908,25	906,22	129,22
		46260	906,06																										908,25	906,22
		46272		15,834	19,513	19,525	35,349	35,357	35,092	35,103	35,108	35,122	35,132	35,124	35,247	35,122	35,131			35,04	19,623	19,537	19,538
		46320	906,11																										908,25	906,22
		46368		15,856	19,513	19,523	35,366	35,383	35,102	35,139	35,125	35,169	35,173	35,18	35,278	35,179	35,168					19,535	19,54
		46380	907,16																										908,25	906,22
		46440	905,73																										908,25	906,22
		46464		15,895	19,51	19,522	35,406	35,416	35,122	35,15	35,15	35,202	35,177	35,209	35,302	35,168	35,185			35,08	19,631	19,533	19,538
		46500	906,27															8,64											908,25	906,22
		46560	905,53	15,924	19,515	19,526	35,432	35,456	35,195	35,191	35,252	35,226	35,194	35,228	35,327	35,208	35,228					19,53	19,536						908,25	906,22
		46620	904,99																										908,25	906,22
		46656		15,946	19,517	19,523	35,466	35,466	35,198	35,208	35,278	35,242	35,222	35,295	35,356	35,229	35,254			35,13	19,626	19,53	19,532
		46680	906,35																										908,25	906,22
		46740	906,51																										908,25	906,22
		46752		15,980	19,518	19,526	35,498	35,506	35,232	35,291	35,265	35,306	35,237	35,338	35,39	35,293	35,294					19,53	19,535
		46800	906,08															8,63	0					-1,61	-1,63	-0,43	-0,16	-0,73	908,25	906,22	129,21
		46848		16,003	19,514	19,527	35,527	35,521	35,259	35,273	35,301	35,324	35,283	35,356	35,417	35,327	35,317			35,237	19,628	19,532	19,537
		46860	905,84																										908,25	906,22
		46920	905,22																										908,25	906,22
		46944		16,032	19,519	19,527	35,555	35,555	35,285	35,333	35,298	35,358	35,351	35,364	35,444	35,339	35,347					19,532	19,536
		46980	905,46																										908,25	906,22
		47040	905,68	16,053	19,516	19,53	35,576	35,575	35,3	35,321	35,326	35,364	35,357	35,343	35,478	35,393	35,360			35,279	19,625	19,531	19,533						908,25	906,22
		47100	906,24															8,63											908,25	906,22
		47136		16,087	19,518	19,529	35,614	35,606	35,335	35,359	35,37	35,418	35,376	35,394	35,499	35,361	35,389					19,535	19,54
		47160	905,17																										908,25	906,22
		47220	904,88																										908,25	906,22
		47232		16,115	19,521	19,525	35,637	35,639	35,418	35,421	35,438	35,426	35,39	35,407	35,525	35,466	35,436			35,324	19,633	19,526	19,531
		47280	905																										908,25	906,22
		47328		16,147	19,514	19,528	35,67	35,666	35,434	35,412	35,411	35,467	35,428	35,417	35,546	35,475	35,449					19,532	19,543
		47340	905,4																										908,78	906,22
		47400	906,69															8,63	0					-1,6	-1,63	-0,43	-0,15	-0,72	908,78	906,22	128,38
		47424		16,169	19,527	19,532	35,7	35,698	35,436	35,484	35,454	35,496	35,427	35,461	35,596	35,481	35,479			35,362	19,622	19,537	19,529
		47460	906,28																										908,78	906,22
		47520	906,87	16,200	19,513	19,536	35,724	35,726	35,482	35,468	35,497	35,487	35,502	35,52	35,606	35,528	35,511					19,531	19,54						908,78	906,22
		47580	906,42																										908,78	906,22
		47616		16,227	19,519	19,529	35,747	35,754	35,495	35,482	35,522	35,513	35,514	35,526	35,633	35,596	35,535			35,415	19,621	19,542	19,539
		47640	906,24																										908,78	906,22
		47700	905,92															8,64											908,78	906,22
		47712		16,263	19,52	19,531	35,784	35,793	35,55	35,554	35,587	35,563	35,544	35,556	35,67	35,599	35,578					19,536	19,542
		47760	906,58																										908,78	906,22
		47808		16,285	19,518	19,527	35,8	35,814	35,552	35,605	35,608	35,603	35,561	35,562	35,688	35,648	35,603			35,462	19,629	19,533	19,542
		47820	907,69																										908,78	906,22
		47880	907,33																										908,78	906,22
		47904		16,301	19,525	19,537	35,826	35,838	35,586	35,635	35,63	35,632	35,567	35,587	35,727	35,676	35,630					19,534	19,542
		47940	906,47																										908,09	906,22
		48000	906,69	16,343	19,52	19,53	35,865	35,87	35,618	35,675	35,688	35,681	35,595	35,595	35,754	35,713	35,665	8,63	0	35,542	19,637	19,535	19,535	-1,67	-1,69	-0,47	-0,22	-0,79	908,09	906,22	128,48
		48060	905,78																										908,09	906,22
		48096		16,370	19,521	19,529	35,899	35,891	35,639	35,661	35,661	35,689	35,62	35,63	35,788	35,74	35,678					19,533	19,534
		48120	905,51																										908,09	906,22
		48180	905,56																										908,09	906,22
		48192		16,397	19,518	19,527	35,919	35,921	35,678	35,682	35,715	35,716	35,653	35,684	35,812	35,777	35,715			35,563	19,637	19,532	19,537
		48240	905,34																										908,09	906,22
		48288		16,419	19,517	19,532	35,936	35,951	35,711	35,724	35,727	35,743	35,684	35,688	35,839	35,758	35,734					19,531	19,538
		48300	906,73															8,63											908,57	906,22
		48360	906,26																										908,57	906,22
		48384		16,444	19,52	19,528	35,969	35,967	35,769	35,737	35,728	35,735	35,705	35,727	35,867	35,839	35,763			35,607	19,634	19,537	19,537
		48420	906,85																										908,57	906,22
		48480	906,08	16,485	19,519	19,523	36,001	36,011	35,779	35,776	35,791	35,772	35,739	35,757	35,889	35,859	35,795					19,541	19,539						908,57	906,22
		48540	906,44																										908,57	906,22
		48576		16,518	19,519	19,527	36,039	36,043	35,806	35,813	35,837	35,84	35,769	35,781	35,923	35,885	35,832			35,698	19,638	19,536	19,543
		48600	906,02															8,64	0					-1,63	-1,66	-0,45	-0,23	-0,8	908,57	906,22	128,62
		48660	906,27																										908,57	906,22
		48672		16,555	19,518	19,526	36,074	36,08	35,83	35,912	35,864	35,864	35,804	35,784	35,959	35,889	35,863					19,538	19,545
		48720	906,2																										908,57	906,22
		48768		16,557	19,52	19,53	36,082	36,083	35,833	35,855	35,876	35,86	35,816	35,817	35,981	35,93	35,871			35,767	19,636	19,54	19,548
		48780	905,13																										908,57	906,22
		48840	905,54																										908,57	906,22
		48864		16,598	19,519	19,525	36,117	36,122	35,9	35,91	35,894	35,903	35,856	35,847	36	35,969	35,910					19,542	19,542
		48900	906,16															8,63											908,57	906,22
		48960	904,9	16,625	19,519	19,527	36,144	36,153	35,918	35,925	35,95	35,921	35,882	35,893	36,039	35,982	35,939			35,78	19,639	19,539	19,541						908,57	906,22
		49020	905,38																										908,57	906,22
		49056		16,657	19,518	19,528	36,184	36,176	35,93	35,942	35,955	35,973	35,898	36,001	36,056	35,984	35,967					19,536	19,535
		49080	904,79																										908,57	906,22
		49140	905,24																										909,14	906,22
		49152		16,670	19,518	19,528	36,195	36,191	35,966	35,961	35,99	35,978	35,923	36,032	36,284	35,993	36,016			35,795	19,628	19,533	19,534
		49200	905,59															8,63	0					-1,63	-1,66	-0,45	-0,18	-0,75	909,14	906,22	128,84
		49248		16,688	19,519	19,529	36,206	36,218	35,982	35,982	36,003	36,011	35,995	36,068	36,117	36,023	36,023					19,531	19,536
		49260	906,11																										909,14	906,22
		49320	906,23																										909,14	906,22
		49344		16,715	19,519	19,532	36,24	36,242	35,99	35,991	36,002	36,056	35,995	36,051	36,267	36,064	36,052			35,95	19,627	19,532	19,535
		49380	905,92																										909,14	906,22
		49440	905,56	16,745	19,513	19,532	36,27	36,265	36,017	36,022	36,032	36,042	36,018	36,056	36,263	36,113	36,070					19,531	19,537						909,14	906,22
		49500	905,96															8,64											909,14	906,22
		49536		16,783	19,517	19,52	36,296	36,307	36,068	36,095	36,095	36,11	36,042	36,095	36,186	36,143	36,104			35,994	19,638	19,535	19,538
		49560	906,03																										909,14	906,22
		49620	905,49																										909,14	906,22
		49632		16,818	19,519	19,529	36,34	36,344	36,114	36,156	36,127	36,144	36,063	36,085	36,218	36,164	36,134					19,535	19,541
		49680	906,07																										909,14	906,22
		49728		16,846	19,518	19,535	36,366	36,379	36,184	36,178	36,173	36,163	36,148	36,118	36,281	36,226	36,184			35,992	19,645	19,538	19,539
		49740	905,43																										909,14	906,22
		49800	905,27															8,65	0					-1,64	-1,67	-0,46	-0,2	-0,76	909,14	906,22	128,99
		49824		16,865	19,52	19,528	36,382	36,395	36,177	36,196	36,185	36,174	36,105	36,13	36,296	36,24	36,188					19,537	19,547
		49860	905,02																										909,14	906,22
		49920	906,27	16,894	19,52	19,531	36,418	36,422	36,19	36,228	36,203	36,201	36,141	36,157	36,317	36,257	36,212			36,026	19,638	19,534	19,539						909,14	906,22
		49980	906,1																										909,14	906,22
		50016		16,914	19,519	19,529	36,432	36,444	36,209	36,215	36,237	36,212	36,175	36,213	36,336	36,257	36,232					19,538	19,539
		50040	907,26																										909,14	906,22
		50100	906,45															8,64											909,14	906,22
		50112		16,952	19,517	19,529	36,481	36,469	36,234	36,225	36,242	36,241	36,196	36,224	36,358	36,274	36,249			36,124	19,626	19,531	19,541
		50160	905,9																										909,14	906,22
		50208		16,972	19,517	19,528	36,492	36,497	36,257	36,268	36,298	36,275	36,22	36,25	36,383	36,301	36,282					19,537	19,542
		50220	905,88																										909,14	906,22
		50280	905,73																										909,14	906,22
		50304		16,999	19,519	19,529	36,517	36,529	36,273	36,274	36,303	36,316	36,261	36,26	36,405	36,301	36,299			36,203	19,632	19,535	19,538
		50340	906,7																										909,14	906,22
		50400	906,56	17,006	19,52	19,527	36,533	36,526	36,283	36,283	36,303	36,321	36,305	36,386	36,429	36,316	36,328	8,64	0			19,536	19,542	-1,62	-1,65	-0,44	-0,18	-0,74	909,14	906,22	129,4
		50460	906,15																										909,14	906,22
		50496		17,044	19,519	19,526	36,564	36,569	36,305	36,33	36,369	36,341	36,329	36,379	36,458	36,323	36,354			36,259	19,642	19,542	19,536
		50520	905,99																										909,14	906,22
		50580	905,83																										909,14	906,22
		50592		17,072	19,515	19,525	36,592	36,592	36,328	36,347	36,38	36,383	36,356	36,44	36,48	36,339	36,382					19,542	19,544
		50640	905,14																										909,14	906,22
		50688		17,099	19,519	19,528	36,626	36,618	36,353	36,37	36,39	36,421	36,379	36,474	36,507	36,411	36,413			36,3	19,638	19,538	19,542
		50700	906,67															8,64											909,14	906,22
		50760	906,2																										909,14	906,22
		50784		17,129	19,514	19,529	36,651	36,649	36,395	36,42	36,43	36,44	36,449	36,489	36,528	36,427	36,447					19,534	19,542
		50820	906,73																										909,14	906,22
		50880	906,67	17,154	19,517	19,529	36,669	36,686	36,402	36,438	36,449	36,469	36,476	36,484	36,563	36,434	36,464			36,396	19,638	19,532	19,537						909,14	906,22
		50940	905,47																										909,14	906,22
		50976		17,178	19,515	19,528	36,7	36,698	36,42	36,462	36,464	36,514	36,474	36,479	36,581	36,469	36,483					19,532	19,537
		51000	905,59															8,64	0					-1,59	-1,63	-0,43	-0,16	-0,73	909,14	906,22	129,52
		51060	905,97																										909,62	906,22
		51072		17,209	19,517	19,526	36,723	36,738	36,5	36,511	36,509	36,566	36,483	36,483	36,617	36,503	36,521			36,43	19,624	19,533	19,537
		51120	906,04																										909,62	906,22
		51168		17,236	19,518	19,528	36,762	36,756	36,525	36,523	36,54	36,562	36,516	36,495	36,643	36,503	36,538					19,531	19,537
		51180	908,61																										909,62	906,22
		51240	908,06																										909,62	906,22
		51264		17,256	19,519	19,527	36,773	36,785	36,556	36,538	36,556	36,566	36,527	36,544	36,667	36,586	36,567			36,461	19,625	19,532	19,537
		51300	908,33															8,64											908,62	906,22
		51360	906,73	17,296	19,519	19,531	36,823	36,818	36,596	36,569	36,585	36,595	36,568	36,528	36,693	36,629	36,595					19,533	19,541						908,62	906,22
		51420	905,4																										908,62	906,22
		51456		17,316	19,519	19,53	36,834	36,847	36,619	36,626	36,624	36,642	36,585	36,574	36,723	36,615	36,626			36,503	19,633	19,531	19,538
		51480	905,72																										908,62	906,22
		51540	905,35																										908,62	906,22
		51552		17,342	19,517	19,528	36,863	36,865	36,636	36,641	36,629	36,633	36,601	36,59	36,748	36,678	36,644					19,533	19,537
		51600	906,04															8,64	0					-1,64	-1,68	-0,45	-0,2	-0,77	908,62	906,22	129,02
		51648		17,374	19,52	19,527	36,895	36,899	36,674	36,718	36,677	36,689	36,629	36,653	36,776	36,673	36,686			36,508	19,628	19,532	19,537
		51660	905,29																										908,62	906,22
		51720	904,76																										908,62	906,22
		51744		17,382	19,519	19,528	36,904	36,907	36,687	36,685	36,682	36,677	36,65	36,693	36,802	36,725	36,700					19,535	19,537
		51780	904,31																										909,25	906,22
		51840	904,38	17,414	19,519	19,53	36,941	36,936	36,699	36,739	36,725	36,719	36,661	36,73	36,823	36,718	36,727			36,612	19,631	19,534	19,539						909,25	906,22
		51900	904,6															8,65											910,25	906,22
		51936		17,435	19,52	19,529	36,955	36,964	36,736	36,729	36,735	36,764	36,735	36,784	36,849	36,691	36,753					19,537	19,541
		51960	905,38																										910,25	906,22
		52020	906,13																										910,88	906,22
		52032		17,459	19,519	19,527	36,984	36,98	36,742	36,75	36,765	36,759	36,774	36,791	36,871	36,722	36,772			36,674	19,637	19,539	19,544
		52080	907,05																										910,88	906,22
		52128		17,490	19,52	19,523	37,01	37,012	36,746	36,759	36,796	36,795	36,784	36,815	36,889	36,752	36,792					19,538	19,542
		52140	907,17																										910,88	906,22
		52200	906,92															8,65	0					-1,61	-1,64	-0,44	-0,17	-0,74	910,88	906,22	129,35
		52224		17,524	19,518	19,521	37,036	37,051	36,774	36,802	36,824	36,851	36,805	36,839	36,921	36,792	36,826			36,749	19,628	19,539	19,541
		52260	907,18																										910,35	906,22
		52320	906,95	17,544	19,519	19,527	37,071	37,063	36,801	36,819	36,844	36,871	36,814	36,873	36,949	36,814	36,848					19,538	19,541						910,35	906,22
		52380	907,15																										910,35	906,22
		52416		17,567	19,517	19,528	37,094	37,086	36,851	36,911	36,869	36,892	36,86	36,869	36,969	36,888	36,889			36,767	19,639	19,538	19,534
		52440	905,98																										910,35	906,22
		52500	907,67															8,65											910,35	906,22
		52512		17,595	19,516	19,524	37,117	37,113	36,888	36,924	36,899	36,938	36,841	36,867	37,002	36,936	36,912					19,535	19,54
		52560	907,22																										910,35	906,22
		52608		17,622	19,523	19,525	37,146	37,146	36,918	36,984	36,967	36,956	36,88	36,921	37,033	36,957	36,952			36,825	19,642	19,537	19,535
		52620	906,24																										909,83	906,22
		52680	906,15																										909,83	906,22
		52704		17,667	19,515	19,521	37,191	37,179	36,96	36,978	36,956	36,969	36,909	36,93	37,055	36,986	36,968					19,536	19,533
		52740	905,85																										909,83	906,22
		52800	906,11	17,680	19,508	19,527	37,194	37,202	36,983	37,011	36,986	37,005	36,922	36,945	37,084	37,016	36,994	8,64	0	36,888	19,63	19,538	19,547	-1,64	-1,67	-0,45	-0,19	-0,77	909,83	906,22	129,47
		52860	906,71																										909,83	906,22
		52896		17,714	19,516	19,529	37,239	37,234	37,021	37,013	37,019	37,016	36,946	36,988	37,109	37,045	37,020					19,537	19,542
		52920	907,49																										909,83	906,22
		52980	907,04																										909,83	906,22
		52992		17,739	19,521	19,521	37,265	37,255	37,047	37,087	37,047	37,057	36,969	36,992	37,138	37,04	37,047			36,896	19,641	19,534	19,541
		53040	906,4																										909,83	906,22
		53088		17,759	19,513	19,525	37,273	37,282	37,051	37,058	37,059	37,056	37,012	37,059	37,16	37,107	37,070					19,538	19,546
		53100	905,63															8,65											909,83	906,22
		53160	905,91																										909,83	906,22
		53184		17,774	19,516	19,528	37,293	37,299	37,056	37,058	37,057	37,079	37,055	37,057	37,187	37,142	37,086			36,973	19,643	19,538	19,542
		53220	905,89																										909,83	906,22
		53280	905,25	17,802	19,51	19,533	37,317	37,329	37,064	37,067	37,121	37,102	37,064	37,106	37,21	37,148	37,110					19,537	19,538						909,83	906,22
		53340	905,59																										909,83	906,22
		53376		17,826	19,52	19,526	37,347	37,35	37,093	37,131	37,161	37,14	37,089	37,097	37,235	37,202	37,143			36,996	19,644	19,542	19,537
		53400	905,57															8,65	0					-1,63	-1,66	-0,45	-0,2	-0,76	909,83	906,22	129,39
		53460	906,24																										909,83	906,22
		53472		17,861	19,517	19,521	37,381	37,379	37,151	37,192	37,195	37,171	37,105	37,125	37,255	37,217	37,176					19,538	19,54
		53520	905,85																										909,83	906,22
		53568		17,882	19,518	19,528	37,41	37,399	37,189	37,198	37,2	37,209	37,137	37,152	37,28	37,213	37,197			37,046	19,644	19,535	19,541
		53580	907,06																										909,83	906,22
		53640	907,17																										909,83	906,22
		53664		17,900	19,517	19,525	37,421	37,422	37,206	37,258	37,242	37,224	37,164	37,166	37,31	37,21	37,223					19,538	19,538
		53700	906,54															8,66											909,83	906,22
		53760	905,86	17,930	19,515	19,526	37,448	37,452	37,207	37,22	37,258	37,234	37,176	37,213	37,336	37,28	37,240			37,093	19,638	19,538	19,538						909,83	906,22
		53820	906,06																										909,83	906,22
		53856		17,955	19,515	19,526	37,476	37,475	37,215	37,278	37,279	37,258	37,199	37,227	37,358	37,28	37,262					19,535	19,541
		53880	906,43																										909,83	906,22
		53940	906,91																										909,83	906,22
		53952		17,987	19,515	19,524	37,495	37,518	37,249	37,301	37,306	37,317	37,238	37,291	37,383	37,31	37,299			37,145	19,635	19,535	19,542
		54000	907,41															8,65	0					-1,64	-1,67	-0,46	-0,2	-0,77	909,83	906,22	129,4
		54048		18,012	19,52	19,522	37,527	37,54	37,301	37,338	37,345	37,339	37,243	37,309	37,409	37,351	37,329					19,533	19,532
		54060	906,26																										909,83	906,22
		54120	907,29																										909,83	906,22
		54144		18,028	19,52	19,525	37,55	37,55	37,337	37,38	37,348	37,348	37,284	37,309	37,442	37,374	37,353			37,233	19,627	19,535	19,541
		54180	906,69																										909,83	906,22
		54240	906,49	18,065	19,517	19,524	37,585	37,586	37,365	37,431	37,361	37,383	37,28	37,33	37,457	37,401	37,376					19,535	19,543						909,83	906,22
		54300	907,53															8,65											909,83	906,22
		54336		18,084	19,514	19,525	37,603	37,605	37,381	37,481	37,397	37,408	37,317	37,366	37,481	37,421	37,406			37,253	19,63	19,534	19,541
		54360	906,84																										909,83	906,22
		54420	906,53																										909,83	906,22
		54432		18,096	19,517	19,527	37,625	37,611	37,404	37,422	37,412	37,425	37,344	37,36	37,505	37,429	37,413					19,535	19,54
		54480	905,08																										909,83	906,22
		54528		18,131	19,517	19,526	37,653	37,651	37,416	37,431	37,453	37,422	37,395	37,387	37,53	37,454	37,436			37,299	19,629	19,537	19,542
		54540	905,04																										909,83	906,22
		54600	905,7															8,65	0					-1,62	-1,65	-0,44	-0,17	-0,75	909,83	906,22	129,32
		54624		18,153	19,519	19,522	37,676	37,67	37,435	37,446	37,463	37,469	37,45	37,402	37,555	37,494	37,464					19,539	19,535
		54660	906,08																										909,83	906,22
		54720	906,27	18,173	19,518	19,534	37,705	37,693	37,443	37,469	37,503	37,481	37,461	37,428	37,586	37,51	37,485			37,321	19,633	19,538	19,542						909,83	906,22
		54780	905,31																										909,83	906,22
		54816		18,190	19,519	19,529	37,717	37,711	37,47	37,483	37,516	37,506	37,475	37,465	37,602	37,542	37,507					19,541	19,543
		54840	905,52																										909,83	906,22
		54900	905,87															8,65											909,83	906,22
		54912		18,233	19,518	19,526	37,75	37,759	37,513	37,603	37,534	37,556	37,509	37,479	37,628	37,539	37,545			37,409	19,633	19,534	19,54
		54960	905,51																										909,83	906,22
		55008		18,236	19,522	19,53	37,757	37,768	37,548	37,559	37,539	37,563	37,511	37,561	37,653	37,55	37,560					19,535	19,541
		55020	906,51																										909,83	906,22
		55080	906,01																										909,83	906,22
		55104		18,270	19,523	19,534	37,787	37,81	37,575	37,566	37,575	37,583	37,56	37,602	37,672	37,546	37,585			37,448	19,634	19,536	19,548
		55140	905,34																										909,83	906,22
		55200	907,15	18,274	19,524	19,535	37,805	37,802	37,579	37,587	37,609	37,592	37,599	37,642	37,697	37,545	37,606	8,65	0			19,538	19,539	-1,62	-1,61	-0,41	-0,13	-0,7	909,83	906,22	129,19
		55260	905,86																										909,83	906,22
		55296		18,317	19,522	19,528	37,838	37,845	37,581	37,6	37,632	37,644	37,619	37,636	37,718	37,597	37,628			37,533	19,643	19,532	19,541
		55320	906,02																										909,83	906,22
		55380	906,15																										909,83	906,22
		55392		18,332	19,526	19,532	37,868	37,854	37,6	37,609	37,64	37,678	37,646	37,664	37,741	37,597	37,647					19,54	19,542
		55440	906,98																										909,83	906,22
		55488		18,365	19,521	19,531	37,888	37,894	37,635	37,663	37,653	37,704	37,642	37,716	37,775	37,679	37,683			37,565	19,627	19,535	19,544
		55500	907,39															8,65											909,83	906,22
		55560	908,49																										909,83	906,22
		55584		18,388	19,522	19,536	37,926	37,908	37,669	37,679	37,684	37,73	37,678	37,742	37,803	37,701	37,711					19,534	19,544
		55620	907,41																										909,14	906,22
		55680	905,54	18,407	19,521	19,53	37,932	37,933	37,685	37,75	37,717	37,733	37,721	37,755	37,816	37,696	37,734			37,609	19,642	19,535	19,551						909,14	906,22
		55740	905,03																										909,14	906,22
		55776		18,427	19,523	19,526	37,949	37,955	37,689	37,726	37,731	37,758	37,753	37,754	37,845	37,712	37,746					19,539	19,544
		55800	905,97															8,65	0					-1,64	-1,67	-0,46	-0,2	-0,77	909,14	906,22	129,21
		55860	905,89																										909,14	906,22
		55872		18,458	19,52	19,528	37,984	37,979	37,708	37,743	37,768	37,794	37,736	37,792	37,857	37,752	37,769			37,67	19,626	19,538	19,541
		55920	905																										909,14	906,22
		55968		18,484	19,525	19,532	38,009	38,016	37,748	37,8	37,787	37,823	37,764	37,813	37,892	37,794	37,803					19,54	19,54
		55980	905,5																										909,14	906,22
		56040	903,08																										909,14	906,22
		56064		18,514	19,52	19,528	38,042	38,033	37,794	37,816	37,81	37,841	37,807	37,801	37,909	37,838	37,827			37,705	19,624	19,531	19,542
		56100	904,92															8,65											910,19	906,22
		56160	905,49	18,535	19,524	19,527	38,052	38,07	37,832	37,925	37,867	37,889	37,812	37,827	37,938	37,849	37,867					19,539	19,541						910,19	906,22
		56220	905,53																										910,19	906,22
		56256		18,561	19,519	19,53	38,082	38,089	37,871	37,925	37,882	37,895	37,827	37,845	37,963	37,887	37,887			37,765	19,636	19,537	19,538
		56280	907,16																										910,19	906,22
		56340	906,46																										910,19	906,22
		56352		18,574	19,522	19,528	38,097	38,102	37,894	37,886	37,897	37,9	37,849	37,866	37,982	37,913	37,898					19,534	19,537
		56400	906,39															8,66	0					-1,63	-1,66	-0,45	-0,19	-0,76	910,19	906,22	129,09
		56448		18,614	19,517	19,529	38,128	38,145	37,932	37,95	37,916	37,942	37,877	37,882	38,014	37,947	37,933			37,804	19,647	19,536	19,538
		56460	905,61																										910,19	906,22
		56520	907,1																										910,19	906,22
		56544		18,629	19,521	19,525	38,15	38,154	37,941	37,997	37,956	37,946	37,894	37,893	38,034	37,97	37,954					19,532	19,536
		56580	906,88																										910,19	906,22
		56640	906,55	18,658	19,52	19,53	38,182	38,184	37,964	37,996	37,987	37,973	37,909	37,95	38,061	37,964	37,976			37,845	19,652	19,535	19,541						910,19	906,22
		56700	906,56															8,65											910,19	906,22
		56736		18,675	19,514	19,535	38,201	38,198	37,976	37,979	37,991	38,001	37,954	37,988	38,083	37,959	37,991					19,537	19,539
		56760	906,76																										910,19	906,22
		56820	907,02																										910,19	906,22
		56832		18,695	19,52	19,535	38,231	38,214	37,963	37,979	38,015	38,01	37,977	38,01	38,305	38,006	38,033			37,898	19,647	19,537	19,544
		56880	907,45																										910,19	906,22
		56928		18,712	19,522	19,531	38,236	38,241	37,985	37,992	38,048	38,036	38,013	38,034	38,295	38,047	38,056					19,538	19,54
		56940	906,42																										909,72	906,22
		57000	907,07															8,65	0					-1,6	-1,62	-0,42	-0,14	-0,72	909,72	906,22	129,21
		57024		18,744	19,517	19,528	38,265	38,269	38,018	38,043	38,087	38,083	38,025	38,045	38,289	38,083	38,084			38,004	19,636	19,537	19,536
		57060	906,72																										909,72	906,22
		57120	906,39	18,766	19,524	19,534	38,292	38,298	38,054	38,075	38,116	38,097	38,054	38,068	38,283	38,118	38,108					19,54	19,536						909,72	906,22
		57180	905,7																										909,72	906,22
		57216		18,790	19,519	19,529	38,311	38,317	38,096	38,096	38,105	38,121	38,055	38,088	38,197	38,116	38,109			37,976	19,632	19,533	19,54
		57240	905,96																										909,72	906,22
		57300	906,05															8,65											909,72	906,22
		57312		18,813	19,512	19,531	38,332	38,336	38,086	38,115	38,133	38,122	38,094	38,106	38,285	38,156	38,137					19,534	19,547
		57360	905,71																										909,72	906,22
		57408		18,841	19,516	19,528	38,368	38,358	38,141	38,167	38,18	38,158	38,115	38,137	38,288	38,17	38,169			38,015	19,657	19,537	19,539
		57420	906,04																										909,72	906,22
		57480	906,46																										909,72	906,22
		57504		18,860	19,523	19,526	38,382	38,386	38,144	38,186	38,19	38,183	38,123	38,168	38,266	38,208	38,183					19,538	19,534
		57540	906,52																										909,72	906,22
		57600	906,27	18,882	19,518	19,528	38,411	38,399	38,184	38,216	38,233	38,223	38,152	38,236	38,31	38,248	38,225	8,65	0	38,122	19,656	19,537	19,539	-1,57	-1,61	-0,41	-0,13	-0,7	909,72	906,22	129,3
		57660	904,71																										909,72	906,22
		57696		18,906	19,517	19,527	38,426	38,429	38,204	38,227	38,214	38,243	38,176	38,267	38,326	38,261	38,240					19,539	19,542
		57720	904,62																										909,72	906,22
		57780	904,54																										910,35	906,22
		57792		18,926	19,52	19,523	38,45	38,446	38,229	38,22	38,25	38,246	38,193	38,273	38,342	38,25	38,250			38,124	19,663	19,536	19,55
		57840	905,41																										910,35	906,22
		57888		18,951	19,514	19,527	38,471	38,473	38,253	38,237	38,268	38,269	38,247	38,29	38,356	38,258	38,272					19,535	19,544
		57900	906,27															8,65											910,88	906,22
		57960	906,5																										910,88	906,22
		57984		18,962	19,515	19,529	38,481	38,487	38,255	38,269	38,26	38,305	38,292	38,315	38,376	38,301	38,297			38,173	19,644	19,537	19,543
		58020	907,41																										910,88	906,22
		58080	906,65	19,000	19,517	19,527	38,526	38,517	38,284	38,283	38,297	38,333	38,31	38,332	38,397	38,316	38,319					19,539	19,543						910,88	906,22
		58140	905,96																										910,88	906,22
		58176		19,008	19,517	19,528	38,516	38,544	38,286	38,303	38,325	38,339	38,324	38,341	38,422	38,333	38,334			38,244	19,65	19,537	19,545
		58200	906,34															8,65	0					-1,64	-1,67	-0,46	-0,19	-0,77	910,88	906,22	129,39
		58260	905,3																										910,88	906,22
		58272		19,046	19,517	19,526	38,569	38,565	38,339	38,34	38,364	38,378	38,34	38,349	38,442	38,354	38,363					19,536	19,541
		58320	906,31																										910,88	906,22
		58368		19,068	19,517	19,526	38,588	38,59	38,383	38,37	38,4	38,393	38,369	38,351	38,467	38,381	38,389			38,276	19,642	19,537	19,543
		58380	906,53																										910,88	906,22
		58440	907,06																										910,88	906,22
		58464		19,085	19,521	19,527	38,614	38,605	38,388	38,444	38,409	38,418	38,376	38,39	38,487	38,42	38,417					19,539	19,543
		58500	906,41															8,65											910,88	906,22
		58560	905,55	19,116	19,516	19,526	38,634	38,64	38,431	38,519	38,439	38,437	38,392	38,404	38,508	38,451	38,448			38,339	19,644	19,539	19,543						910,88	906,22
		58620	905,48																										910,88	906,22
		58656		19,144	19,515	19,527	38,661	38,67	38,465	38,504	38,472	38,475	38,406	38,445	38,536	38,485	38,474					19,54	19,542
		58680	906,76																										910,88	906,22
		58740	905,72																										910,88	906,22
		58752		19,157	19,519	19,527	38,678	38,683	38,492	38,522	38,492	38,495	38,418	38,466	38,561	38,492	38,492			38,342	19,65	19,54	19,543
		58800	907,03															8,65	0					-1,64	-1,66	-0,45	-0,18	-0,76	910,88	906,22	129,29
		58848		19,180	19,518	19,529	38,706	38,701	38,523	38,536	38,505	38,509	38,429	38,492	38,583	38,51	38,511					19,536	19,541
		58860	906,13																										910,88	906,22
		58920	906,75																										910,88	906,22
		58944		19,205	19,518	19,526	38,731	38,722	38,504	38,574	38,531	38,525	38,453	38,488	38,607	38,541	38,528			38,414	19,642	19,538	19,539
		58980	906,25																										910,88	906,22
		59040	906,96	19,235	19,518	19,53	38,763	38,754	38,52	38,553	38,552	38,573	38,476	38,567	38,629	38,557	38,553					19,534	19,541						910,88	906,22
		59100	906,02															8,65											910,88	906,22
		59136		19,250	19,519	19,529	38,773	38,775	38,556	38,591	38,565	38,577	38,498	38,597	38,65	38,54	38,572			38,47	19,643	19,534	19,537
		59160	906,65																										910,88	906,22
		59220	906,4																										910,88	906,22
		59232		19,268	19,52	19,53	38,787	38,8	38,578	38,572	38,596	38,604	38,529	38,613	38,669	38,565	38,591					19,539	19,538
		59280	906,52																										910,88	906,22
		59328		19,285	19,523	19,53	38,81	38,812	38,587	38,593	38,596	38,623	38,557	38,64	38,686	38,575	38,607			38,48	19,652	19,535	19,536
		59340	906,13																										910,88	906,22
		59400	906,41															8,65	0					-1,66	-1,69	-0,46	-0,21	-0,79	910,88	906,22	129,13
		59424		19,295	19,525	19,533	38,822	38,827	38,602	38,665	38,615	38,64	38,603	38,632	38,709	38,648	38,639					19,535	19,54
		59460	907,52																										910,88	906,22
		59520	906,55	19,327	19,522	19,531	38,857	38,85	38,662	38,654	38,659	38,663	38,601	38,665	38,733	38,675	38,664			38,544	19,645	19,538	19,541						910,88	906,22
		59580	906,7																										910,88	906,22
		59616		19,362	19,522	19,531	38,884	38,893	38,682	38,676	38,678	38,679	38,635	38,673	38,754	38,686	38,683					19,538	19,544
		59640	907,16																										910,88	906,22
		59700	906,43															8,66											910,88	906,22
		59712		19,375	19,52	19,531	38,896	38,904	38,698	38,704	38,701	38,709	38,665	38,677	38,775	38,702	38,704			38,571	19,653	19,544	19,545
		59760	906,83																										910,88	906,22
		59808		19,399	19,523	19,533	38,926	38,927	38,714	38,773	38,717	38,745	38,679	38,713	38,8	38,734	38,734					19,544	19,546
		59820	906,32																										910,88	906,22
		59880	907,27																										910,88	906,22
		59904		19,409	19,522	19,533	38,936	38,937	38,721	38,746	38,734	38,749	38,681	38,747	38,82	38,748	38,743			38,608	19,648	19,543	19,542
		59940	906,99																										910,88	906,22
		60000	906,23	19,444	19,524	19,534	38,972	38,973	38,766	38,791	38,787	38,774	38,724	38,751	38,846	38,783	38,778	8,65	0			19,536	19,537	-1,63	-1,66	-0,44	-0,18	-0,75	910,88	906,22	129,16
		60060	905,93																										910,88	906,22
		60096		19,465	19,521	19,533	38,995	38,989	38,821	38,836	38,807	38,801	38,727	38,765	38,871	38,803	38,804			38,676	19,652	19,536	19,539
		60120	906,84																										910,88	906,22
		60180	908,06																										910,88	906,22
		60192		19,494	19,522	19,529	39,024	39,015	38,812	38,817	38,812	38,813	38,766	38,786	38,897	38,827	38,816					19,536	19,539
		60240	907,35																										910,88	906,22
		60288		19,511	19,525	19,534	39,045	39,035	38,833	38,82	38,838	38,83	38,79	38,795	38,915	38,817	38,830			38,735	19,642	19,54	19,54
		60300	907,04															8,66											910,25	906,22
		60360	907,24																										910,25	906,22
		60384		19,532	19,523	19,531	39,064	39,054	38,846	38,845	38,837	38,835	38,808	38,844	38,935	38,88	38,854					19,538	19,545
		60420	907,26																										910,25	906,22
		60480	906,37	19,555	19,521	19,532	39,081	39,082	38,862	38,865	38,869	38,874	38,815	38,873	38,955	38,889	38,875			38,76	19,653	19,54	19,547						910,25	906,22
		60540	905,9																										910,25	906,22
		60576		19,569	19,522	19,533	39,096	39,098	38,891	38,904	38,887	38,903	38,878	38,886	38,975	38,92	38,906					19,543	19,548
		60600	905,98															8,65	0					-1,6	-1,63	-0,43	-0,16	-0,73	910,25	906,22	129,28
		60660	905,94																										910,25	906,22
		60672		19,589	19,523	19,532	39,111	39,122	38,887	38,896	38,916	38,923	38,885	38,911	38,996	38,904	38,915			38,801	19,65	19,543	19,548
		60720	905,63																										910,25	906,22
		60768		19,616	19,524	19,532	39,146	39,142	38,896	38,923	38,933	38,955	38,922	38,961	39,025	38,908	38,940					19,542	19,545
		60780	905,27																										910,25	906,22
		60840	905,44																										910,25	906,22
		60864		19,629	19,525	19,533	39,161	39,156	38,916	38,937	38,955	38,952	38,94	38,975	39,038	38,914	38,953			38,827	19,646	19,543	19,544
		60900	906,2															8,65											910,77	906,22
		60960	906,09	19,649	19,522	19,532	39,174	39,179	38,933	38,951	38,981	38,994	38,947	38,99	39,061	38,925	38,973					19,541	19,539						910,77	906,22
		61020	905,84																										910,77	906,22
		61056		19,676	19,53	19,527	39,2	39,21	38,967	38,996	39,017	39,011	38,992	39,012	39,084	39,013	39,012			38,898	19,647	19,541	19,547
		61080	906,1																										910,77	906,22
		61140	906,06																										910,77	906,22
		61152		19,706	19,523	19,532	39,228	39,239	38,999	39,093	39,053	39,055	38,988	39,044	39,104	39,048	39,048					19,535	19,538
		61200	905,01															8,66	0					-1,57	-1,6	-0,4	-0,13	-0,69	910,77	906,22	129,55
		61248		19,721	19,524	19,532	39,25	39,249	39,068	39,11	39,057	39,072	39,009	39,049	39,121	39,056	39,068			38,937	19,653	19,537	19,543
		61260	906,82																										911,24	906,22
		61320	907,84																										911,24	906,22
		61344		19,756	19,523	19,528	39,281	39,282	39,09	39,064	39,086	39,077	39,015	39,06	39,148	39,081	39,078					19,537	19,537
		61380	908,41																										910,67	906,22
		61440	907,54	19,769	19,522	19,532	39,294	39,299	39,083	39,127	39,091	39,092	39,046	39,078	39,175	39,111	39,100			38,989	19,654	19,537	19,542						910,67	906,22
		61500	908,23															8,65											909,83	906,22
		61536		19,786	19,52	19,532	39,314	39,31	39,098	39,188	39,162	39,136	39,075	39,101	39,197	39,138	39,137					19,541	19,536
		61560	906,44																										909,83	906,22
		61620	906,58																										909,2	906,22
		61632		19,824	19,521	19,53	39,353	39,347	39,148	39,2	39,137	39,155	39,084	39,141	39,216	39,158	39,155			39,047	19,646	19,539	19,54
		61680	906,88																										909,2	906,22
		61728		19,825	19,522	19,538	39,35	39,36	39,147	39,186	39,155	39,166	39,098	39,103	39,237	39,181	39,159					19,537	19,543
		61740	905,98																										909,2	906,22
		61800	905,68															8,66	0					-1,64	-1,67	-0,45	-0,19	-0,76	909,2	906,22	129,23
		61824		19,855	19,521	19,532	39,378	39,385	39,172	39,171	39,174	39,182	39,121	39,148	39,261	39,195	39,178			39,061	19,647	19,538	19,542
		61860	906,36																										909,2	906,22
		61920	905,86	19,876	19,521	19,533	39,402	39,405	39,191	39,243	39,204	39,209	39,153	39,176	39,278	39,215	39,209					19,54	19,542						909,2	906,22
		61980	905,18																										909,2	906,22
		62016		19,889	19,527	19,531	39,417	39,418	39,189	39,258	39,224	39,234	39,173	39,182	39,298	39,235	39,224			39,068	19,655	19,541	19,54
		62040	904,9																										909,2	906,22
		62100	905,45															8,66											909,67	906,22
		62112		19,925	19,523	19,534	39,456	39,452	39,21	39,26	39,271	39,253	39,184	39,2	39,321	39,256	39,244					19,541	19,544
		62160	905,78																										909,67	906,22
		62208		19,938	19,523	19,532	39,464	39,466	39,26	39,308	39,277	39,273	39,212	39,275	39,351	39,227	39,273			39,135	19,652	19,545	19,548
		62220	906,26																										909,67	906,22
		62280	905,95																										909,67	906,22
		62304		19,952	19,526	19,537	39,49	39,477	39,254	39,271	39,295	39,278	39,243	39,293	39,364	39,253	39,281					19,54	19,548
		62340	905,47																										909,67	906,22
		62400	905,54	19,974	19,522	19,531	39,493	39,507	39,272	39,276	39,303	39,303	39,279	39,309	39,382	39,26	39,298	8,65	0	39,176	19,654	19,543	19,547	-1,68	-1,7	-0,47	-0,22	-0,76	909,67	906,22	129,53
		62460	905,25																										909,67	906,22
		62496		20,003	19,518	19,53	39,526	39,527	39,289	39,302	39,33	39,336	39,283	39,311	39,398	39,339	39,323					19,535	19,541
		62520	906,9																										909,67	906,22
		62580	906,02																										909,67	906,22
		62592		20,022	19,524	19,537	39,551	39,553	39,304	39,391	39,37	39,355	39,312	39,344	39,421	39,368	39,358			39,199	19,653	19,539	19,541
		62640	905,78																										909,67	906,22
		62688		20,048	19,523	19,531	39,579	39,57	39,365	39,364	39,382	39,39	39,326	39,348	39,447	39,381	39,375					19,538	19,541
		62700	905,29															8,65											909,67	906,22
		62760	906,54																										909,67	906,22
		62784		20,063	19,518	19,529	39,587	39,585	39,407	39,382	39,388	39,407	39,322	39,362	39,467	39,402	39,392			39,287	19,649	19,544	19,544
		62820	906,48																										909,67	906,22
		62880	905,91	20,076	19,523	19,53	39,6	39,605	39,4	39,419	39,414	39,423	39,35	39,392	39,485	39,429	39,414					19,538	19,537						909,67	906,22
		62940	905,49																										909,67	906,22
		62976		20,102	19,529	19,532	39,629	39,636	39,433	39,431	39,428	39,447	39,426	39,394	39,504	39,428	39,436			39,31	19,646	19,54	19,543
		63000	905,86															8,65	0					-1,6	-1,63	-0,43	-0,15	-0,72	909,67	906,22	129,55
		63060	906,72																										909,67	906,22
		63072		20,118	19,522	19,533	39,644	39,647	39,436	39,449	39,447	39,472	39,412	39,414	39,52	39,471	39,453					19,539	19,543
		63120	905,74																										909,67	906,22
		63168		20,140	19,522	19,532	39,663	39,672	39,449	39,489	39,483	39,492	39,45	39,445	39,547	39,493	39,481			39,386	19,657	19,539	19,538
		63180	906,18																										909,67	906,22
		63240	906,19																										909,67	906,22
		63264		20,173	19,523	19,533	39,692	39,709	39,484	39,552	39,507	39,519	39,45	39,451	39,567	39,508	39,505					19,541	19,544
		63300	905,03															8,64											909,67	906,22
		63360	905,2	20,179	19,525	19,534	39,707	39,71	39,505	39,537	39,541	39,529	39,474	39,491	39,59	39,533	39,525			39,394	19,668	19,541	19,535						909,67	906,22
		63420	906,04																										910,19	906,22
		63456		20,208	19,523	19,535	39,731	39,743	39,512	39,524	39,545	39,558	39,498	39,533	39,61	39,555	39,542					19,537	19,54
		63480	906,38																										910,19	906,22
		63540	906,85																										910,19	906,22
		63552		20,222	19,523	19,531	39,749	39,749	39,534	39,589	39,542	39,572	39,508	39,563	39,63	39,578	39,565			39,425	19,649	19,539	19,542
		63600	907,48															8,66	0					-1,58	-1,62	-0,42	-0,14	-0,72	910,19	906,22	129,51
		63648		20,239	19,519	19,529	39,766	39,759	39,56	39,559	39,566	39,571	39,559	39,548	39,655	39,566	39,573					19,539	19,545
		63660	907,36																										909,62	906,22
		63720	906,45																										909,62	906,22
		63744		20,264	19,521	19,531	39,793	39,788	39,574	39,551	39,584	39,592	39,579	39,587	39,666	39,566	39,587			39,49	19,644	19,543	19,547
		63780	906,27																										909,62	906,22
		63840	905,94	20,292	19,522	19,527	39,818	39,816	39,583	39,565	39,614	39,628	39,579	39,61	39,688	39,628	39,612					19,543	19,543						909,62	906,22
		63900	905,61															8,65											909,62	906,22
		63936		20,309	19,521	19,531	39,836	39,834	39,631	39,648	39,645	39,658	39,605	39,633	39,705	39,654	39,647			39,54	19,653	19,54	19,543
		63960	906,87																										909,62	906,22
		64020	907,02																										909,62	906,22
		64032		20,335	19,521	19,529	39,863	39,857	39,704	39,692	39,667	39,668	39,615	39,664	39,732	39,675	39,677					19,54	19,545
		64080	906,7																										909,62	906,22
		64128		20,355	19,523	19,533	39,877	39,889	39,708	39,732	39,691	39,702	39,65	39,674	39,747	39,699	39,700			39,546	19,655	19,539	19,543
		64140	907,73																										909,09	906,22
		64200	906,4															8,66	0					-1,6	-1,63	-0,43	-0,15	-0,72	909,09	906,22	129,72
		64224		20,383	19,519	19,53	39,907	39,907	39,72	39,751	39,723	39,705	39,656	39,69	39,775	39,72	39,718					19,538	19,542
		64260	905,93																										909,09	906,22
		64320	904,34	20,388	19,52	19,534	39,904	39,925	39,708	39,738	39,75	39,733	39,668	39,697	39,8	39,744	39,730			39,581	19,654	19,539	19,542						909,09	906,22
		64380	904,68																										909,67	906,22
		64416		20,419	19,52	19,534	39,946	39,946	39,762	39,785	39,736	39,752	39,677	39,714	39,811	39,754	39,749					19,541	19,545
		64440	904,2																										909,67	906,22
		64500	905,47															8,65											910,56	906,22
		64512		20,432	19,521	19,53	39,956	39,96	39,769	39,814	39,807	39,791	39,706	39,746	39,83	39,78	39,780			39,628	19,649	19,536	19,545
		64560	905,79																										910,56	906,22
		64608		20,464	19,519	19,531	39,989	39,989	39,77	39,806	39,788	39,801	39,736	39,743	39,857	39,798	39,787					19,541	19,543
		64620	906,13																										910,56	906,22
		64680	906,18																										910,56	906,22
		64704		20,477	19,524	19,532	40,005	40,006	39,781	39,822	39,789	39,819	39,747	39,763	39,875	39,827	39,803			39,649	19,658	19,539	19,541
		64740	905,97																										910,56	906,22
		64800	907,36	20,494	19,521	19,532	40,017	40,024	39,846	39,812	39,828	39,829	39,768	39,789	39,895	39,837	39,826	8,65	0			19,538	19,543	-1,62	-1,65	-0,44	-0,16	-0,75	910,56	906,22	129,35
		64860	906,59																										910,56	906,22
		64896		20,519	19,521	19,532	40,046	40,046	39,842	39,846	39,836	39,841	39,786	39,834	39,915	39,816	39,839			39,704	19,666	19,536	19,54
		64920	906,23																										910,56	906,22
		64980	907,23																										910,56	906,22
		64992		20,529	19,522	19,532	40,051	40,061	39,837	39,841	39,843	39,861	39,863	39,858	39,936	39,793	39,854					19,537	19,547
		65040	907,09																										910,56	906,22
		65088		20,543	19,523	19,529	40,07	40,068	39,836	39,848	39,867	39,875	39,863	39,874	39,95	39,858	39,871			39,744	19,647	19,535	19,543
		65100	905,9															8,65											910,56	906,22
		65160	907,02																										910,56	906,22
		65184		20,574	19,515	19,535	40,102	40,097	39,845	39,875	39,918	39,893	39,866	39,888	39,969	39,904	39,895					19,54	19,548
		65220	907,33																										910,56	906,22
		65280	907,74	20,593	19,52	19,531	40,127	40,111	39,933	39,956	39,932	39,939	39,886	39,906	39,987	39,93	39,934			39,839	19,648	19,542	19,551						910,56	906,22
		65340	906,38																										910,09	906,22
		65376		20,612	19,522	19,53	40,142	40,134	39,934	40,001	39,951	39,959	39,895	39,959	40,014	39,949	39,958					19,542	19,546
		65400	906,07															8,65	0					-1,61	-1,64	-0,43	-0,16	-0,73	910,09	906,22	128,38
		65460	906,02																										910,09	906,22
		65472		20,631	19,521	19,526	40,155	40,154	39,95	40,029	39,966	39,978	39,9	39,951	40,022	39,965	39,970			39,84	19,664	19,543	19,541
		65520	906,66																										910,09	906,22
		65568		20,650	19,521	19,53	40,172	40,179	39,974	39,98	39,968	39,987	39,936	39,954	40,048	39,984	39,979					19,543	19,541
		65580	907,67																										910,09	906,22
		65640	906,1																										910,09	906,22
		65664		20,661	19,523	19,532	40,191	40,186	39,979	40,02	40,008	40,003	39,95	39,968	40,075	40,01	40,002			39,905	19,659	19,541	19,54
		65700	906,48															8,65											910,09	906,22
		65760	905,94	20,687	19,525	19,533	40,221	40,212	39,99	40,011	40,024	40,042	39,974	39,992	40,089	40,029	40,019					19,537	19,536						910,09	906,22
		65820	906,08																										910,09	906,22
		65856		20,699	19,527	19,537	40,23	40,233	40,032	40,032	40,047	40,041	40,01	40,023	40,108	40,053	40,043			39,912	19,648	19,538	19,544
		65880	904,89																										910,09	906,22
		65940	906,04																										910,56	906,22
		65952		20,725	19,52	19,53	40,246	40,254	40,03	40,053	40,07	40,072	39,996	40,046	40,329	40,075	40,084					19,541	19,548
		66000	906,15															8,65	0					-1,64	-1,67	-0,45	-0,18	-0,76	910,56	906,22	128,7
		66048		20,749	19,52	19,532	40,268	40,282	40,052	40,103	40,113	40,117	40,004	40,069	40,148	40,093	40,087			39,966	19,652	19,54	19,547
		66060	905,6																										910,56	906,22
		66120	906,17																										910,56	906,22
		66144		20,764	19,52	19,529	40,288	40,288	40,07	40,073	40,099	40,121	40,052	40,07	40,171	40,107	40,095					19,542	19,546
		66180	906,76																										910,56	906,22
		66240	905,97	20,781	19,522	19,534	40,306	40,312	40,099	40,14	40,105	40,131	40,057	40,08	40,187	40,125	40,115			39,994	19,655	19,54	19,546						910,56	906,22
		66300	906,94															8,65											910,56	906,22
		66336		20,789	19,524	19,534	40,317	40,319	40,147	40,127	40,133	40,142	40,22	40,12	40,307	40,153	40,169					19,542	19,548
		66360	907,11																										910,56	906,22
		66420	906,33																										910,56	906,22
		66432		20,824	19,522	19,534	40,349	40,356	40,145	40,203	40,161	40,175	40,102	40,122	40,308	40,27	40,186			40,031	19,654	19,542	19,546
		66480	905,98																										910,56	906,22
		66528		20,844	19,524	19,531	40,372	40,372	40,164	40,213	40,194	40,175	40,142	40,151	40,309	40,186	40,192					19,542	19,55
		66540	906,84																										910,56	906,22
		66600	907,33															8,64	0					-1,62	-1,65	-0,44	-0,16	-0,74	910,56	906,22	128,59
		66624		20,864	19,523	19,533	40,395	40,388	40,172	40,265	40,198	40,192	40,152	40,19	40,315	40,209	40,212			40,053	19,654	19,543	19,551
		66660	904,97																										910,56	906,22
		66720	904,39	20,883	19,524	19,533	40,413	40,41	40,188	40,21	40,211	40,232	40,178	40,193	40,286	40,213	40,214					19,545	19,549						910,56	906,22
		66780	905,5																										911,3	906,22
		66816		20,893	19,525	19,536	40,426	40,42	40,266	40,243	40,232	40,23	40,196	40,246	40,33	40,271	40,252			40,122	19,657	19,543	19,545
		66840	907,89																										911,3	906,22
		66900	907,1															8,64											911,3	906,22
		66912		20,926	19,515	19,534	40,451	40,45	40,252	40,266	40,267	40,243	40,221	40,262	40,341	40,282	40,267					19,543	19,544
		66960	906,33																										911,3	906,22
		67008		20,944	19,521	19,532	40,473	40,467	40,253	40,307	40,273	40,29	40,218	40,273	40,355	40,297	40,283			40,15	19,652	19,539	19,545
		67020	906,91																										911,3	906,22
		67080	907,78																										911,3	906,22
		67104		20,959	19,526	19,536	40,49	40,489	40,316	40,276	40,299	40,292	40,236	40,265	40,368	40,306	40,295					19,54	19,549
		67140	907,04																										910,77	906,22
		67200	905,85	20,982	19,525	19,534	40,51	40,513	40,323	40,365	40,335	40,316	40,255	40,27	40,383	40,324	40,321	8,64	0	40,176	19,651	19,539	19,543	-1,59	-1,63	-0,42	-0,14	-0,72	910,77	906,22	128,55
		67260	906,16																										910,77	906,22
		67296		20,986	19,525	19,536	40,516	40,518	40,314	40,344	40,341	40,356	40,256	40,286	40,4	40,349	40,331					19,542	19,545
		67320	906,57																										910,77	906,22
		67380	907,01																										910,77	906,22
		67392		21,020	19,523	19,535	40,549	40,55	40,338	40,37	40,379	40,354	40,301	40,303	40,415	40,326	40,348			40,253	19,656	19,541	19,543
		67440	906,47																										910,77	906,22
		67488		21,029	19,526	19,533	40,556	40,562	40,378	40,375	40,369	40,348	40,338	40,326	40,436	40,366	40,367					19,536	19,543
		67500	906,83															8,64											910,77	906,22
		67560	907,14																										910,77	906,22
		67584		21,055	19,525	19,528	40,578	40,585	40,406	40,383	40,395	40,386	40,335	40,339	40,457	40,388	40,386			40,248	19,65	19,539	19,545
		67620	906,43																										910,77	906,22
		67680	906,77	21,078	19,521	19,531	40,613	40,594	40,416	40,412	40,407	40,413	40,356	40,353	40,472	40,412	40,405					19,538	19,545						910,77	906,22
		67740	906,66																										910,77	906,22
		67776		21,082	19,525	19,534	40,608	40,614	40,42	40,436	40,425	40,424	40,37	40,406	40,494	40,411	40,423			40,298	19,654	19,539	19,543
		67800	906,24															8,63	0					-1,64	-1,67	-0,46	-0,19	-0,77	910,77	906,22	128,54
		67860	906,41																										910,77	906,22
		67872		21,100	19,527	19,538	40,636	40,629	40,422	40,427	40,431	40,439	40,422	40,444	40,509	40,422	40,440					19,54	19,543
		67920	906,18																										910,77	906,22
		67968		21,114	19,529	19,528	40,637	40,647	40,429	40,444	40,432	40,471	40,446	40,427	40,525	40,423	40,450			40,337	19,656	19,54	19,538
		67980	906,22																										910,77	906,22
		68040	906,82																										910,77	906,22
		68064		21,130	19,524	19,533	40,653	40,665	40,437	40,447	40,47	40,476	40,463	40,49	40,542	40,469	40,474					19,541	19,542
		68100	906,53															8,65											910,77	906,22
		68160	906,26	21,164	19,524	19,532	40,691	40,692	40,476	40,466	40,514	40,499	40,474	40,492	40,556	40,478	40,494			40,389	19,66	19,54	19,546						910,77	906,22
		68220	906,65																										910,77	906,22
		68256		21,186	19,526	19,532	40,716	40,713	40,491	40,496	40,512	40,529	40,49	40,51	40,578	40,489	40,512					19,541	19,546
		68280	906,42																										910,77	906,22
		68340	906,66																										910,77	906,22
		68352		21,194	19,524	19,534	40,72	40,726	40,492	40,512	40,536	40,537	40,498	40,526	40,596	40,522	40,527			40,427	19,664	19,54	19,546
		68400	907,41															8,64	0					-1,56	-1,6	-0,39	-0,11	-0,68	910,77	906,22	128,48
		68448		21,215	19,522	19,532	40,745	40,738	40,515	40,582	40,56	40,575	40,514	40,544	40,616	40,558	40,558					19,541	19,545
		68460	907,64																										910,77	906,22
		68520	907,28																										910,77	906,22
		68544		21,240	19,523	19,532	40,771	40,764	40,565	40,592	40,573	40,595	40,532	40,577	40,635	40,575	40,581			40,459	19,653	19,541	19,547
		68580	906,21																										910,77	906,22
		68640	906,97	21,253	19,524	19,533	40,78	40,784	40,575	40,588	40,598	40,599	40,556	40,577	40,656	40,602	40,594					19,545	19,546						910,77	906,22
		68700	907,01															8,64											910,77	906,22
		68736		21,280	19,522	19,53	40,808	40,805	40,602	40,641	40,612	40,615	40,561	40,608	40,664	40,622	40,616			40,504	19,656	19,544	19,547
		68760	906,66																										910,77	906,22
		68820	907,35																										910,77	906,22
		68832		21,291	19,526	19,533	40,824	40,817	40,616	40,662	40,64	40,645	40,575	40,602	40,697	40,64	40,635					19,545	19,548
		68880	906,16																										910,77	906,22
		68928		21,315	19,52	19,53	40,834	40,846	40,639	40,678	40,653	40,668	40,594	40,612	40,713	40,651	40,651			40,549	19,658	19,543	19,541
		68940	906,11																										910,77	906,22
		69000	907,5															8,64	0					-1,67	-1,7	-0,47	-0,22	-0,8	910,77	906,22	127,87
		69024		21,333	19,524	19,531	40,856	40,866	40,657	40,683	40,654	40,686	40,614	40,623	40,726	40,678	40,665					19,539	19,543
		69060	907,1																										910,77	906,22
		69120	907,8	21,345	19,524	19,534	40,872	40,876	40,669	40,698	40,695	40,681	40,618	40,654	40,746	40,697	40,682			40,566	19,666	19,541	19,54						910,77	906,22
		69180	907,34																										910,14	906,22
		69216		21,371	19,526	19,533	40,903	40,899	40,709	40,763	40,708	40,71	40,643	40,692	40,763	40,719	40,713					19,541	19,544
		69240	906,01																										910,14	906,22
		69300	905,12															8,64											910,14	906,22
		69312		21,384	19,521	19,532	40,91	40,912	40,708	40,749	40,733	40,715	40,674	40,704	40,788	40,73	40,725			40,6	19,677	19,544	19,546
		69360	904,63																										910,14	906,22
		69408		21,402	19,519	19,525	40,924	40,925	40,721	40,757	40,777	40,758	40,685	40,72	40,803	40,748	40,746					19,541	19,553
		69420	904,99																										910,82	906,22
		69480	905,97																										910,82	906,22
		69504		21,425	19,522	19,532	40,951	40,953	40,746	40,804	40,778	40,777	40,696	40,753	40,822	40,75	40,766			40,652	19,663	19,547	19,548
		69540	906,4																										910,82	906,22
		69600	906,43	21,445	19,522	19,531	40,971	40,972	40,757	40,806	40,781	40,79	40,704	40,766	40,835	40,78	40,777	8,64	0			19,544	19,547	-1,64	-1,67	-0,45	-0,19	-0,76	910,82	906,22	128,41
		69660	907,22																										910,82	906,22
		69696		21,458	19,521	19,53	40,982	40,986	40,783	40,806	40,8	40,802	40,727	40,786	40,853	40,805	40,795			40,68	19,663	19,541	19,547
		69720	906,23																										910,82	906,22
		69780	905,25																										910,82	906,22
		69792		21,478	19,521	19,529	41,002	41,004	40,827	40,803	40,829	40,807	40,761	40,779	40,869	40,821	40,812					19,538	19,544
		69840	905,59																										910,82	906,22
		69888		21,497	19,526	19,531	41,025	41,026	40,821	40,85	40,839	40,842	40,791	40,811	40,89	40,835	40,835			40,72	19,66	19,541	19,545
		69900	906,5															8,64											910,82	906,22
		69960	905,72																										910,82	906,22
		69984		21,503	19,523	19,531	41,033	41,028	40,82	40,847	40,837	40,856	40,82	40,837	40,91	40,864	40,849					19,539	19,543
		70020	906,64																										910,82	906,22
		70080	906,43	21,538	19,521	19,534	41,065	41,066	40,843	40,873	40,893	40,883	40,829	40,858	40,928	40,869	40,872			40,767	19,661	19,542	19,545						910,82	906,22
		70140	905,97																										910,82	906,22
		70176		21,542	19,523	19,531	41,062	41,075	40,892	40,895	40,893	40,898	40,849	40,883	40,946	40,888	40,893					19,542	19,549
		70200	906,1															8,64	0					-1,63	-1,67	-0,45	-0,18	-0,76	910,82	906,22	128,03
		70260	906,05																										910,82	906,22
		70272		21,568	19,521	19,531	41,096	41,093	40,888	40,893	40,905	40,894	40,85	40,898	40,969	40,906	40,900			40,785	19,662	19,544	19,549
		70320	906,02																										910,82	906,22
		70368		21,581	19,52	19,533	41,108	41,108	40,913	40,96	40,92	40,934	40,853	40,901	40,982	40,934	40,925					19,544	19,548
		70380	906,02																										910,82	906,22
		70440	905,84																										910,82	906,22
		70464		21,596	19,519	19,532	41,12	41,124	40,964	40,936	40,946	40,939	40,89	40,905	41	40,941	40,940			40,785	19,67	19,545	19,548
		70500	904,72															8,64											910,82	906,22
		70560	905,54	21,623	19,522	19,53	41,149	41,149	40,946	40,969	40,96	40,975	40,908	40,946	41,014	40,964	40,960					19,543	19,547						910,82	906,22
		70620	906,47																										910,82	906,22
		70656		21,632	19,521	19,533	41,162	41,156	40,963	40,971	40,976	40,991	40,912	40,952	41,036	40,987	40,973			40,828	19,657	19,542	19,545
		70680	906,55																										910,82	906,22
		70740	906,58																										910,82	906,22
		70752		21,647	19,523	19,533	41,179	41,171	40,985	41,016	40,999	40,996	40,931	40,966	41,046	40,996	40,992					19,543	19,547
		70800	906,54															8,64	0					-1,59	-1,63	-0,42	-0,15	-0,71	910,82	906,22	128
		70848		21,674	19,523	19,533	41,197	41,208	41	41,029	41,009	41,027	40,963	40,976	41,056	41,016	41,010			40,884	19,662	19,546	19,548
		70860	906,51																										910,82	906,22
		70920	906,81																										910,82	906,22
		70944		21,687	19,526	19,541	41,224	41,218	41,008	41,073	41,026	41,045	40,965	41,023	41,081	41,037	41,032					19,543	19,553
		70980	905,31																										910,82	906,22
		71040	906,33	21,716	19,526	19,534	41,247	41,245	41,04	41,092	41,06	41,048	40,992	41,029	41,107	41,051	41,052			40,942	19,665	19,558	19,543						910,82	906,22
		71100	906,01															8,64											910,82	906,22
		71136		21,721	19,524	19,535	41,244	41,258	41,058	41,089	41,082	41,081	41,01	41,028	41,125	41,072	41,068					19,536	19,543
		71160	905,27																										910,82	906,22
		71220	905,86																										910,82	906,22
		71232		21,739	19,531	19,539	41,275	41,273	41,077	41,118	41,079	41,086	41,015	41,064	41,141	41,088	41,083			40,96	19,666	19,545	19,541
		71280	906,19																										910,82	906,22
		71328		21,753	19,525	19,535	41,279	41,287	41,121	41,151	41,104	41,114	41,041	41,095	41,161	41,101	41,111					19,542	19,55
		71340	906,45																										910,82	906,22
		71400	906,16															8,64	0					-1,64	-1,68	-0,46	-0,2	-0,77	910,82	906,22	128,06
		71424		21,779	19,525	19,534	41,308	41,309	41,113	41,13	41,12	41,12	41,058	41,129	41,176	41,116	41,120			40,982	19,67	19,538	19,543
		71460	906,04																										910,82	906,22
		71520	905,35	21,788	19,525	19,534	41,313	41,322	41,127	41,134	41,146	41,132	41,07	41,142	41,195	41,146	41,137					19,542	19,544						910,82	906,22
		71580	905,27																										910,82	906,22
		71616		21,816	19,527	19,538	41,352	41,346	41,142	41,163	41,154	41,156	41,09	41,131	41,206	41,152	41,149			41,006	19,666	19,544	19,544
		71640	905,77																										910,82	906,22
		71700	906,15															8,64											910,82	906,22
		71712		21,827	19,525	19,534	41,356	41,358	41,144	41,142	41,165	41,171	41,147	41,16	41,22	41,159	41,164					19,544	19,547
		71760	905,46																										910,82	906,22
		71808		21,835	19,527	19,529	41,367	41,359	41,153	41,15	41,176	41,183	41,151	41,167	41,237	41,158	41,172			41,089	19,67	19,544	19,552
		71820	904,51																										910,82	906,22
		71880	905,7																										910,82	906,22
		71904		21,852	19,53	19,532	41,374	41,393	41,181	41,171	41,188	41,209	41,172	41,176	41,25	41,194	41,193					19,543	19,547
		71940	905,43																										911,4	906,22
		72000	905,76	21,867	19,527	19,537	41,404	41,394	41,192	41,197	41,211	41,24	41,175	41,204	41,269	41,227	41,214	8,64	0	41,094	19,673	19,544	19,547	-1,66	-1,71	-0,47	-0,21	-0,79	911,4	906,22	128,53
		72060	906,64																										911,4	906,22
		72096		21,888	19,527	19,537	41,423	41,417	41,221	41,281	41,242	41,257	41,193	41,227	41,288	41,24	41,244					19,542	19,546
		72120	906,23																										911,4	906,22
		72180	906,69																										911,4	906,22
		72192		21,911	19,528	19,534	41,437	41,447	41,237	41,268	41,245	41,278	41,232	41,228	41,305	41,255	41,256			41,151	19,673	19,54	19,55
		72240	906,47																										911,4	906,22
		72288		21,933	19,527	19,537	41,464	41,465	41,281	41,278	41,277	41,278	41,221	41,228	41,305	41,272	41,267					19,546	19,548
		72300	905,78															8,64											911,4	906,22
		72360	906,7																										911,4	906,22
		72384		21,950	19,528	19,538	41,487	41,479	41,299	41,338	41,29	41,306	41,236	41,296	41,326	41,293	41,298			41,167	19,669	19,541	19,548
		72420	906,67																										911,4	906,22
		72480	906,06	21,958	19,53	19,538	41,486	41,498	41,297	41,346	41,297	41,313	41,25	41,303	41,345	41,315	41,308					19,545	19,548						911,4	906,22
		72540	905,59																										911,4	906,22
		72576		21,974	19,528	19,538	41,511	41,503	41,307	41,341	41,312	41,326	41,283	41,315	41,364	41,33	41,322			41,228	19,672	19,544	19,547
		72600	905,39															8,64	0					-1,57	-1,61	-0,41	-0,13	-0,7	911,4	906,22	128,02
		72660	906,41																										911,4	906,22
		72672		21,993	19,525	19,538	41,534	41,514	41,324	41,345	41,329	41,35	41,291	41,345	41,377	41,338	41,337					19,542	19,545
		72720	906,09																										911,4	906,22
		72768		22,008	19,528	19,536	41,544	41,535	41,352	41,414	41,364	41,371	41,329	41,335	41,397	41,362	41,366			41,226	19,675	19,543	19,541
		72780	905,52																										911,4	906,22
		72840	905,66																										911,4	906,22
		72864		22,028	19,526	19,535	41,55	41,566	41,359	41,38	41,392	41,369	41,337	41,345	41,414	41,38	41,372					19,542	19,543
		72900	907,01															8,63											911,4	906,22
		72960	907,58	22,044	19,525	19,538	41,578	41,574	41,372	41,417	41,39	41,413	41,333	41,356	41,428	41,389	41,387			41,264	19,679	19,542	19,548						911,4	906,22
		73020	907,4																										910,93	906,22
		73056		22,056	19,527	19,537	41,591	41,584	41,421	41,442	41,394	41,416	41,357	41,398	41,445	41,414	41,411					19,543	19,549
		73080	906,66																										910,93	906,22
		73140	904,85																										910,93	906,22
		73152		22,083	19,526	19,537	41,614	41,615	41,414	41,402	41,401	41,426	41,383	41,408	41,46	41,424	41,415			41,313	19,663	19,544	19,548
		73200	905,6															8,63	0					-1,62	-1,66	-0,45	-0,18	-0,75	910,93	906,22	128,07
		73248		22,088	19,522	19,546	41,62	41,623	41,425	41,429	41,43	41,447	41,408	41,44	41,481	41,432	41,436					19,544	19,549
		73260	906,43																										910,93	906,22
		73320	906,2																										910,93	906,22
		73344		22,108	19,527	19,535	41,637	41,642	41,433	41,435	41,457	41,466	41,446	41,441	41,495	41,41	41,448			41,354	19,664	19,544	19,544
		73380	905,84																										910,93	906,22
		73440	905,01	22,118	19,526	19,54	41,654	41,648	41,441	41,448	41,464	41,469	41,454	41,458	41,512	41,425	41,459					19,541	19,546						910,93	906,22
		73500	905,62															8,64											910,93	906,22
		73536		22,142	19,526	19,538	41,669	41,679	41,449	41,504	41,487	41,51	41,475	41,487	41,521	41,465	41,487			41,389	19,66	19,542	19,546
		73560	906,42																										910,93	906,22
		73620	906,07																										910,93	906,22
		73632		22,154	19,528	19,539	41,685	41,69	41,463	41,5	41,494	41,526	41,464	41,481	41,538	41,505	41,496					19,544	19,55
		73680	905,62																										910,93	906,22
		73728		22,177	19,528	19,536	41,704	41,714	41,504	41,535	41,533	41,54	41,479	41,531	41,558	41,518	41,525			41,414	19,662	19,547	19,553
		73740	905,81																										910,93	906,22
		73800	906,78															8,63	0					-1,59	-1,63	-0,42	-0,14	-0,72	910,93	906,22	127,98
		73824		22,190	19,529	19,536	41,724	41,721	41,561	41,547	41,544	41,556	41,498	41,536	41,57	41,54	41,544					19,55	19,553
		73860	906,64																										910,93	906,22
		73920	906,08	22,220	19,525	19,537	41,753	41,748	41,55	41,572	41,563	41,578	41,535	41,535	41,598	41,553	41,561			41,446	19,658	19,547	19,552						910,93	906,22
		73980	906,85																										910,93	906,22
		74016		22,224	19,529	19,538	41,755	41,76	41,564	41,587	41,575	41,585	41,539	41,557	41,611	41,575	41,574					19,547	19,55
		74040	906,47																										910,93	906,22
		74100	906,18															8,63											910,93	906,22
		74112		22,253	19,527	19,535	41,789	41,778	41,574	41,609	41,609	41,604	41,546	41,573	41,632	41,594	41,593			41,485	19,663	19,543	19,549
		74160	906,1																										910,93	906,22
		74208		22,265	19,524	19,537	41,798	41,792	41,608	41,629	41,642	41,625	41,558	41,583	41,646	41,618	41,614					19,548	19,544
		74220	905,54																										910,93	906,22
		74280	903,77																										910,93	906,22
		74304		22,283	19,525	19,536	41,806	41,821	41,622	41,653	41,634	41,636	41,578	41,616	41,666	41,634	41,630			41,509	19,672	19,542	19,543
		74340	905,39																										911,61	906,22
		74400	905,88	22,303	19,527	19,538	41,836	41,836	41,638	41,67	41,626	41,641	41,583	41,604	41,679	41,638	41,635	8,63	0			19,536	19,542	-1,62	-1,66	-0,44	-0,18	-0,75	911,61	906,22	127,87
		74460	907,49																										911,61	906,22
		74496		22,323	19,525	19,532	41,852	41,851	41,644	41,694	41,668	41,654	41,638	41,623	41,696	41,658	41,659			41,527	19,681	19,545	19,545
		74520	908,51																										911,61	906,22
		74580	907,5																										910,67	906,22
		74592		22,329	19,523	19,543	41,864	41,86	41,654	41,664	41,664	41,689	41,649	41,64	41,71	41,668	41,667					19,551	19,548
		74640	907,14																										910,67	906,22
		74688		22,338	19,528	19,529	41,856	41,876	41,68	41,685	41,696	41,69	41,668	41,657	41,727	41,691	41,687			41,56	19,68	19,54	19,551
		74700	907,1															8,63											910,67	906,22
		74760	905,86																										910,67	906,22
		74784		22,357	19,53	19,536	41,891	41,89	41,687	41,735	41,718	41,72	41,679	41,669	41,743	41,705	41,707					19,543	19,549
		74820	905,89																										910,67	906,22
		74880	906,14	22,380	19,527	19,534	41,906	41,914	41,712	41,759	41,724	41,738	41,686	41,706	41,756	41,726	41,726			41,624	19,674	19,546	19,549						910,67	906,22
		74940	905,2																										910,67	906,22
		74976		22,390	19,525	19,535	41,917	41,922	41,727	41,744	41,736	41,763	41,693	41,712	41,773	41,743	41,736					19,544	19,548
		75000	906,81															8,63	0					-1,62	-1,66	-0,45	-0,17	-0,75	910,67	906,22	127,78
		75060	906,21																										910,67	906,22
		75072		22,419	19,527	19,538	41,947	41,956	41,738	41,774	41,748	41,767	41,703	41,761	41,788	41,769	41,756			41,657	19,662	19,545	19,549
		75120	905,32																										910,67	906,22
		75168		22,424	19,526	19,536	41,952	41,958	41,773	41,789	41,77	41,772	41,717	41,749	41,81	41,769	41,769					19,544	19,548
		75180	906,13																										910,67	906,22
		75240	905,42																										910,67	906,22
		75264		22,438	19,527	19,537	41,97	41,969	41,776	41,792	41,798	41,797	41,732	41,757	41,823	41,798	41,784			41,672	19,661	19,544	19,546
		75300	906,55															8,63											910,67	906,22
		75360	906,5	22,462	19,525	19,534	41,989	41,994	41,791	41,794	41,797	41,815	41,766	41,79	41,84	41,802	41,799					19,546	19,547						910,67	906,22
		75420	905,86																										910,67	906,22
		75456		22,472	19,525	19,537	42,008	41,998	41,793	41,817	41,817	41,83	41,79	41,802	41,858	41,813	41,815			41,701	19,658	19,544	19,543
		75480	905,63																										910,67	906,22
		75540	905,89																										910,67	906,22
		75552		22,485	19,525	19,536	42,017	42,013	41,812	41,829	41,82	41,843	41,804	41,813	41,868	41,837	41,828					19,541	19,549
		75600	905,79															8,62	0					-1,57	-1,61	-0,41	-0,13	-0,7	910,67	906,22	127,77
		75648		22,502	19,531	19,534	42,035	42,034	41,838	41,905	41,856	41,864	41,807	41,834	41,884	41,852	41,855			41,72	19,662	19,544	19,547
		75660	906,03																										910,67	906,22
		75720	906,58																										910,67	906,22
		75744		22,517	19,526	19,535	42,049	42,047	41,851	41,916	41,868	41,882	41,838	41,854	41,901	41,875	41,873					19,543	19,55
		75780	905,94																										910,67	906,22
		75840	907,08	22,540	19,524	19,536	42,059	42,081	41,882	41,888	41,884	41,903	41,829	41,858	41,916	41,89	41,881			41,751	19,661	19,549	19,558						910,67	906,22
		75900	906,1															8,62											910,67	906,22
		75936		22,548	19,521	19,538	42,071	42,084	41,883	41,954	41,902	41,911	41,868	41,875	41,932	41,898	41,903					19,547	19,546
		75960	906,17																										910,67	906,22
		76020	905,88																										910,67	906,22
		76032		22,563	19,532	19,529	42,098	42,088	41,923	41,929	41,906	41,946	41,876	41,886	41,947	41,926	41,917			41,815	19,655	19,548	19,552
		76080	905,02																										910,67	906,22
		76128		22,593	19,525	19,537	42,119	42,13	41,913	41,94	41,912	41,939	41,897	41,897	41,964	41,933	41,924					19,548	19,552
		76140	905,1																										910,67	906,22
		76200	905,07															8,62	0					-1,63	-1,66	-0,45	-0,18	-0,76	910,67	906,22	127,63
		76224		22,600	19,527	19,536	42,132	42,131	41,933	41,991	41,951	41,938	41,907	41,924	41,984	41,947	41,947			41,818	19,658	19,547	19,552
		76260	904,74																										911,19	906,22
		76320	905,66	22,611	19,527	19,535	42,144	42,139	41,952	41,952	41,959	41,969	41,938	41,95	41,998	41,948	41,958					19,546	19,547						911,19	906,22
		76380	904,77																										911,77	906,22
		76416		22,627	19,526	19,536	42,161	42,156	41,95	41,958	41,972	41,991	41,955	41,971	42,016	41,981	41,974			41,876	19,649	19,546	19,55
		76440	906,38																										911,77	906,22
		76500	905,67															8,62											911,77	906,22
		76512		22,644	19,526	19,537	42,175	42,177	41,972	41,999	42	42,008	41,958	41,983	42,028	42	41,993					19,546	19,547
		76560	905,7																										911,77	906,22
		76608		22,669	19,524	19,537	42,201	42,199	42,003	42,001	42,012	42,017	41,972	41,985	42,04	42,013	42,005			41,915	19,664	19,543	19,546
		76620	906,42																										911,77	906,22
		76680	906,66																										911,77	906,22
		76704		22,678	19,526	19,537	42,211	42,208	42,008	42,032	42,019	42,036	42,002	42,004	42,062	42,03	42,024					19,542	19,544
		76740	906,35																										911,77	906,22
		76800	907,54	22,697	19,528	19,537	42,232	42,227	42,026	42,06	42,034	42,048	42,01	42,022	42,076	42,036	42,039	8,62	0	41,913	19,667	19,542	19,545	-1,69	-1,73	-0,49	-0,24	-0,82	911,77	906,22	127,97
		76860	906,68																										911,77	906,22
		76896		22,709	19,527	19,536	42,239	42,241	42,061	42,039	42,051	42,066	42,031	42,038	42,092	42,054	42,054					19,541	19,546
		76920	906,41																										911,77	906,22
		76980	906,53																										911,77	906,22
		76992		22,726	19,526	19,536	42,255	42,26	42,042	42,08	42,057	42,086	42,043	42,052	42,103	42,077	42,067			41,972	19,676	19,543	19,547
		77040	905,54																										911,77	906,22
		77088		22,740	19,525	19,541	42,274	42,272	42,069	42,093	42,093	42,107	42,034	42,097	42,124	42,089	42,088					19,545	19,546
		77100	905,79															8,61											911,77	906,22
		77160	905,69																										911,77	906,22
		77184		22,747	19,528	19,538	42,281	42,28	42,106	42,149	42,12	42,106	42,055	42,105	42,131	42,095	42,108			42	19,66	19,546	19,55
		77220	905,29																										911,77	906,22
		77280	906,1	22,768	19,526	19,539	42,298	42,303	42,114	42,155	42,124	42,132	42,071	42,089	42,15	42,136	42,121					19,549	19,551						911,77	906,22
		77340	905,83																										911,77	906,22
		77376		22,782	19,529	19,539	42,319	42,312	42,121	42,18	42,142	42,15	42,09	42,138	42,17	42,134	42,141			42,03	19,658	19,547	19,55
		77400	906,73															8,61	0					-1,67	-1,7	-0,47	-0,22	-0,79	911,77	906,22	128,14
		77460	906,27																										911,77	906,22
		77472		22,800	19,528	19,539	42,33	42,337	42,154	42,181	42,158	42,166	42,107	42,112	42,184	42,16	42,153					19,548	19,549
		77520	906,05																										911,77	906,22
		77568		22,812	19,531	19,541	42,348	42,347	42,171	42,175	42,166	42,18	42,124	42,145	42,199	42,166	42,166			42,06	19,669	19,545	19,552
		77580	905,27																										911,77	906,22
		77640	905,4																										911,77	906,22
		77664		22,822	19,531	19,54	42,359	42,356	42,183	42,225	42,177	42,188	42,15	42,291	42,325	42,174	42,214					19,546	19,551
		77700	904,93															8,62											911,77	906,22
		77760	905,76	22,843	19,531	19,539	42,38	42,376	42,177	42,193	42,173	42,201	42,16	42,203	42,324	42,194	42,203			42,104	19,671	19,547	19,551						911,77	906,22
		77820	906,3																										911,77	906,22
		77856		22,851	19,53	19,543	42,392	42,382	42,204	42,237	42,214	42,223	42,168	42,274	42,325	42,217	42,233					19,548	19,553
		77880	905,8																										911,77	906,22
		77940	906,58																										911,77	906,22
		77952		22,864	19,53	19,54	42,403	42,394	42,224	42,273	42,217	42,239	42,19	42,27	42,257	42,232	42,238			42,113	19,678	19,546	19,549
		78000	907,76															8,61	0					-1,64	-1,67	-0,46	-0,19	-0,76	911,77	906,22	128,29
		78048		22,890	19,529	19,539	42,418	42,429	42,242	42,263	42,245	42,252	42,202	42,268	42,273	42,247	42,249					19,548	19,548
		78060	906,69																										911,3	906,22
		78120	906,25																										911,3	906,22
		78144		22,901	19,53	19,542	42,438	42,436	42,252	42,27	42,262	42,265	42,229	42,279	42,333	42,287	42,272			42,141	19,675	19,547	19,551
		78180	906,49																										911,3	906,22
Thu Dec 13 2018 08:45:58
