# Supplementary material for: Data from calorimetric decay heat measurements of five used PWR 17x17 nuclear fuel assemblies
Source: Data Brief. 2019 Dec 2;28:104917. doi: 10.1016/j.dib.2019.104917 (PMC6926112; doi:10.1016/j.dib.2019.104917)
Supplement: Multimedia component 1 [file mmc1.zip › Data/Calibration data from model measurements/EV_999W-2018-12-05.xlsx]

## Sheet: EV999W 2018-12-05
Tinfo1	Tinfo2	Logg_tid	T1	T2	T3	T4	T5	T6	T7	T8	T9	T10	T11	T12	T13	T14	T15	T16	T17	T18	T19	T20	T21	T22	T23	T24	T25	T26	T27	T28	T29	T30
KSN	EV999W 2018-12-05
Kalib. Temperaturstegringsprincipen	EV999W 2018-12-05
KA701	KA702
40	-82
0,00528	0,00520
KA703	KA704
-29	-239
0,00374	0,00517
KA705	KALIB.TEMP
-118	0,0
0,00538	FÖRSTÄRKNING
	007
			_251KA901_A_kW	_251KA509	_251KA501_B1	_251KA501_B2	_251KA502_B1	_251KA502_B2	_251KA511_B1	_251KA511_B2	_251KA511_B3	_251KA511_B4	_251KA511_B5	_251KA511_B6	_251KA511_B7	_251KA511_B8	_251KA511	_251KA751_Vikt	_251KA101	_251KA521_B1	_251KA522_B1	_251KA531_B1	_251KA531_B2	_251KA701	_251KA702	_251KA703	_251KA704	_251KA705	_251EA1	EA1_Börvärde	_251KA901_B_PA
			W	°C	°C	°C	°C	°C	°C	°C	°C	°C	°C	°C	°C	°C	°C	kg	bar	°C	°C	°C	°C	Gy/h	Gy/h	Gy/h	Gy/h	Gy/h	W	W	W
Wed Dec 05 2018 11:26:59		60	1001,94																										988,21	1001,5
		96		0,577	14,919	14,934	15,503	15,504	15,381	15,411	15,403	15,412	15,321	15,336	15,343	15,312	15,365					19,369	19,37
		120	1001,25																										988,21	1001,5
		180	1001,31																										988,21	1001,5
		192		0,496	15,06	15,05	15,541	15,562	15,344	15,366	15,388	15,394	15,313	15,353	15,437	15,33	15,366			15,362	19,355	19,367	19,37
		240	1000,71																										988,21	1001,5
		288		0,085	15,486	15,546	15,597	15,606	15,327	15,35	15,393	15,39	15,321	15,359	15,519	15,351	15,376					19,367	19,371
		300	1001,11															9,66											988,21	1001,5
		360	1000,76																										988,21	1001,5
		384		-0,674	16,34	16,372	15,69	15,675	15,326	15,339	15,386	15,431	15,346	15,434	15,608	15,45	15,415			15,376	19,349	19,373	19,363
		420	1000,35																										988,21	1001,5
		480	1000,46	-1,299	17,017	17,075	15,746	15,748	15,351	15,342	15,41	15,48	15,384	15,482	15,684	15,54	15,459					19,369	19,371						988,21	1001,5
		540	1001,51																										988,21	1001,5
		576		-1,833	17,614	17,643	15,796	15,794	15,367	15,359	15,436	15,539	15,409	15,51	15,767	15,598	15,498			15,444	19,352	19,366	19,368
		600	1001,57															9,30	0					-1,54	-1,6	-0,46	-0,2	-0,67	988,21	1001,5	127,14
		660	1002,19																										988,21	1001,5
		672		-2,158	18,041	18,074	15,901	15,898	15,464	15,432	15,556	15,59	15,423	15,55	15,829	15,681	15,566					19,369	19,373
		720	1002,22																										988,21	1001,5
		768		-2,386	18,334	18,364	15,961	15,964	15,545	15,57	15,639	15,653	15,472	15,581	15,898	15,756	15,639			15,476	19,352	19,367	19,372
		780	1002,12																										988,21	1001,5
		840	1001,97																										988,21	1001,5
		864		-2,554	18,553	18,577	16,011	16,011	15,619	15,627	15,658	15,704	15,489	15,611	15,972	15,851	15,691					19,365	19,369
		900	1001,2															8,95											988,21	1001,5
		960	1000,44	-2,635	18,711	18,733	16,088	16,085	15,684	15,661	15,742	15,782	15,609	15,682	16,039	15,921	15,765			15,583	19,346	19,364	19,37						988,21	1001,5
		1020	1000,71																										988,21	1001,5
		1056		-2,715	18,844	18,862	16,142	16,134	15,735	15,769	15,861	15,772	15,732	15,686	16,135	15,972	15,833					19,366	19,37
		1080	1000,98																										988,21	1001,5
		1140	1001,4																										988,21	1001,5
		1152		-2,758	18,942	18,955	16,183	16,198	15,825	15,798	15,816	15,82	15,787	15,773	16,167	16,096	15,885			15,712	19,356	19,367	19,375
		1200	1000,49															8,67	0					-1,46	-1,52	-0,41	-0,12	-0,59	988,21	1001,5	126,84
		1248		-2,765	19,016	19,032	16,252	16,266	15,882	15,837	15,908	15,941	15,833	15,793	16,212	16,11	15,940					19,369	19,373
		1260	1000,69																										988,21	1001,5
		1320	1000,56																										988,21	1001,5
		1344		-2,731	19,078	19,092	16,344	16,363	16,025	15,916	15,995	16,042	15,907	16,054	16,275	16,147	16,045			15,819	19,353	19,373	19,373
		1380	1001,03																										988,21	1001,5
		1440	1001,27	-2,764	19,171	19,139	16,389	16,393	16,05	15,985	16,043	16,086	15,945	16,105	16,345	16,107	16,083					19,374	19,366						988,21	1001,5
		1500	1000,92															8,39											988,21	1001,5
		1536		-2,730	19,171	19,181	16,443	16,45	16,069	16,039	16,07	16,139	16,05	16,138	16,397	16,239	16,143			15,915	19,352	19,37	19,372
		1560	1001,65																										988,21	1001,5
		1620	1001,68																										988,21	1001,5
		1632		-2,735	19,201	19,213	16,466	16,479	16,055	16,043	16,115	16,143	16,117	16,135	16,457	16,345	16,176					19,368	19,371
		1680	1000,68																										988,21	1001,5
		1728		-2,681	19,228	19,238	16,552	16,552	16,153	16,145	16,245	16,247	16,19	16,16	16,511	16,43	16,260			16,166	19,351	19,366	19,369
		1740	1001,46																										988,21	1001,5
		1800	1001,08															8,16	0					-1,48	-1,53	-0,41	-0,14	-0,61	988,21	1001,5	127,09
		1824		-2,616	19,25	19,253	16,637	16,634	16,283	16,229	16,282	16,366	16,192	16,274	16,576	16,485	16,336					19,364	19,363
		1860	1000,58																										988,21	1001,5
		1920	999,84	-2,563	19,278	19,275	16,711	16,717	16,278	16,401	16,405	16,377	16,257	16,28	16,649	16,515	16,395			16,237	19,354	19,362	19,366						988,21	1001,5
		1980	1000,53																										988,21	1001,5
		2016		-2,537	19,288	19,288	16,755	16,748	16,359	16,377	16,418	16,385	16,421	16,312	16,714	16,578	16,445					19,363	19,364
		2040	1001,41																										988,84	1001,5
		2100	1001,29															7,95											988,84	1001,5
		2112		-2,496	19,296	19,299	16,802	16,802	16,453	16,425	16,4	16,431	16,41	16,465	16,764	16,619	16,496			16,373	19,354	19,362	19,365
		2160	1001,26																										988,84	1001,5
		2208		-2,402	19,308	19,304	16,907	16,9	16,494	16,485	16,521	16,597	16,437	16,567	16,831	16,728	16,583					19,367	19,364
		2220	1002,25																										988,84	1001,5
		2280	1001,59																										988,84	1001,5
		2304		-2,372	19,311	19,314	16,942	16,94	16,519	16,544	16,592	16,651	16,573	16,559	16,896	16,792	16,641			16,511	19,355	19,361	19,364
		2340	1001,9																										988,84	1001,5
		2400	1001,54	-2,300	19,316	19,325	17,019	17,022	16,614	16,557	16,62	16,749	16,651	16,628	16,957	16,846	16,703	7,78	0			19,365	19,367	-1,51	-1,56	-0,43	-0,17	-0,63	988,84	1001,5	127,17
		2460	1000,79																										988,84	1001,5
		2496		-2,242	19,318	19,323	17,086	17,071	16,676	16,642	16,788	16,73	16,67	16,666	17,015	16,924	16,764			16,61	19,353	19,366	19,369
		2520	999,68																										988,84	1001,5
		2580	1000,54																										989,42	1001,5
		2592		-2,167	19,325	19,333	17,166	17,158	16,771	16,743	16,845	16,8	16,714	16,722	17,087	16,973	16,832					19,372	19,372
		2640	1001,41																										989,42	1001,5
		2688		-2,152	19,325	19,335	17,173	17,183	16,809	16,809	16,841	16,811	16,804	16,774	17,142	16,999	16,874			16,75	19,349	19,369	19,369
		2700	1001,5															7,62											989,42	1001,5
		2760	1000,44																										989,42	1001,5
		2784		-2,077	19,328	19,334	17,247	17,261	16,923	16,889	16,846	16,935	16,879	16,802	17,209	17,083	16,946					19,373	19,368
		2820	1001,7																										989,42	1001,5
		2880	1002,01	-1,999	19,334	19,34	17,336	17,339	17,006	16,941	16,999	16,986	16,95	16,9	17,275	17,039	17,012			16,868	19,353	19,369	19,376						989,42	1001,5
		2940	1001,6																										989,42	1001,5
		2976		-1,965	19,331	19,341	17,362	17,381	17	17,005	17,014	17,025	17,086	16,936	17,34	17,235	17,080					19,371	19,374
		3000	1001,5															7,49	0					-1,55	-1,6	-0,46	-0,2	-0,67	989,42	1001,5	127,3
		3060	1001,85																										989,42	1001,5
		3072		-1,929	19,335	19,343	17,419	17,4	17,094	17,044	17,043	17,054	17,121	17,028	17,406	17,296	17,136			17,005	19,354	19,367	19,371
		3120	1000,99																										989,42	1001,5
		3168		-1,824	19,332	19,343	17,519	17,509	17,188	17,085	17,133	17,167	17,194	17,103	17,48	17,287	17,205					19,367	19,372
		3180	1000,87																										989,42	1001,5
		3240	1001,1																										989,42	1001,5
		3264		-1,774	19,336	19,346	17,567	17,568	17,224	17,127	17,205	17,242	17,197	17,33	17,555	17,275	17,269			17,1	19,346	19,365	19,367
		3300	1001,34															7,38											989,42	1001,5
		3360	1001,75	-1,719	19,335	19,348	17,621	17,624	17,305	17,234	17,292	17,268	17,225	17,458	17,615	17,357	17,344					19,366	19,367						989,42	1001,5
		3420	1000,77																										989,42	1001,5
		3456		-1,682	19,333	19,346	17,663	17,653	17,303	17,305	17,348	17,324	17,326	17,503	17,677	17,345	17,391			17,378	19,356	19,362	19,37
		3480	1001,24																										989,42	1001,5
		3540	1000,98																										989,42	1001,5
		3552		-1,628	19,336	19,345	17,704	17,721	17,35	17,302	17,347	17,403	17,468	17,525	17,747	17,517	17,457					19,357	19,363
		3600	1002,09															7,28	0					-1,5	-1,56	-0,43	-0,17	-0,63	989,42	1001,5	127,3
		3648		-1,555	19,337	19,35	17,784	17,793	17,347	17,345	17,384	17,466	17,485	17,558	17,807	17,596	17,499			17,416	19,354	19,362	19,364
		3660	1001,26																										989,42	1001,5
		3720	1000,19																										989,42	1001,5
		3744		-1,486	19,337	19,345	17,841	17,868	17,454	17,422	17,41	17,576	17,542	17,516	17,873	17,657	17,556					19,368	19,367
		3780	1000,18																										989,42	1001,5
		3840	1000,04	-1,420	19,336	19,347	17,921	17,922	17,49	17,476	17,54	17,697	17,585	17,55	17,944	17,718	17,625			17,502	19,359	19,364	19,371						989,94	1001,5
		3900	1001,68															7,19											989,94	1001,5
		3936		-1,338	19,335	19,346	18,004	18,001	17,559	17,586	17,64	17,705	17,587	17,608	18,02	17,791	17,687					19,363	19,377
		3960	1001,78																										989,94	1001,5
		4020	1002,61																										989,94	1001,5
		4032		-1,282	19,338	19,347	18,065	18,057	17,655	17,671	17,722	17,756	17,598	17,639	18,095	17,879	17,752			17,542	19,356	19,369	19,371
		4080	1002,55																										989,94	1001,5
		4128		-1,214	19,339	19,349	18,126	18,135	17,747	17,867	17,822	17,813	17,679	17,637	18,246	17,955	17,846					19,366	19,372
		4140	1001,41																										989,94	1001,5
		4200	1001,71															7,12	0					-1,52	-1,57	-0,43	-0,17	-0,64	989,94	1001,5	127,16
		4224		-1,152	19,338	19,348	18,183	18,199	17,836	17,82	17,856	17,861	17,792	17,663	18,269	18,04	17,892			17,646	19,354	19,367	19,365
		4260	1001,78																										989,94	1001,5
		4320	1000,99	-1,122	19,336	19,35	18,218	18,225	17,901	17,844	17,849	17,893	17,878	17,752	18,307	18,107	17,941					19,374	19,376						989,94	1001,5
		4380	1001,57																										989,94	1001,5
		4416		-1,049	19,343	19,349	18,292	18,302	17,96	17,927	17,97	17,957	17,954	17,866	18,364	17,966	17,996			17,841	19,357	19,365	19,368
		4440	1001,92																										989,94	1001,5
		4500	1002,88															7,06											989,94	1001,5
		4512		-0,987	19,336	19,345	18,347	18,36	17,954	18,005	18,014	17,978	18,009	18,094	18,418	18,102	18,072					19,367	19,368
		4560	1002,95																										989,94	1001,5
		4608		-0,964	19,343	19,351	18,368	18,397	18,036	18,045	18,027	18,062	18,038	18,119	18,478	18,024	18,104			18,003	19,36	19,368	19,369
		4620	1003,12																										989,94	1001,5
		4680	1001,88																										989,15	1001,5
		4704		-0,908	19,336	19,349	18,446	18,423	18,052	18,06	18,122	18,11	18,07	18,26	18,537	18,232	18,180					19,367	19,369
		4740	1001,55																										989,15	1001,5
		4800	1000,38	-0,822	19,339	19,349	18,524	18,519	18,098	18,081	18,214	18,213	18,154	18,33	18,583	18,227	18,238	7,02	0	18,145	19,358	19,366	19,368	-1,6	-1,66	-0,5	-0,26	-0,73	989,15	1001,5	127,27
		4860	1000,7																										989,15	1001,5
		4896		-0,764	19,338	19,35	18,572	18,588	18,195	18,129	18,214	18,287	18,283	18,262	18,64	18,248	18,282					19,367	19,371
		4920	999,96																										989,15	1001,5
		4980	1001,51																										989,15	1001,5
		4992		-0,719	19,343	19,349	18,625	18,628	18,255	18,166	18,246	18,346	18,328	18,293	18,705	18,342	18,335			18,264	19,358	19,367	19,367
		5040	1001,67																										989,73	1001,5
		5088		-0,646	19,341	19,343	18,695	18,697	18,319	18,228	18,315	18,392	18,357	18,34	18,767	18,483	18,400					19,368	19,37
		5100	1002,54															6,97											989,73	1001,5
		5160	1002,13																										989,73	1001,5
		5184		-0,588	19,341	19,351	18,752	18,763	18,361	18,296	18,398	18,468	18,346	18,5	18,835	18,57	18,472			18,367	19,36	19,373	19,375
		5220	1001,41																										989,73	1001,5
		5280	1001,19	-0,522	19,34	19,352	18,815	18,833	18,419	18,468	18,495	18,566	18,38	18,465	18,759	18,651	18,525					19,368	19,371						989,73	1001,5
		5340	1001,1																										989,73	1001,5
		5376		-0,444	19,342	19,349	18,894	18,908	18,505	18,535	18,565	18,612	18,469	18,467	18,822	18,7	18,584			18,429	19,362	19,368	19,369
		5400	1000,92															6,93	0					-1,42	-1,51	-0,4	-0,11	-0,58	989,73	1001,5	127,27
		5460	1000,4																										989,73	1001,5
		5472		-0,390	19,34	19,352	18,956	18,956	18,604	18,586	18,638	18,61	18,524	18,544	18,893	18,811	18,651					19,367	19,372
		5520	1001,94																										989,73	1001,5
		5568		-0,355	19,338	19,35	18,997	18,981	18,651	18,616	18,633	18,616	18,674	18,61	18,949	18,823	18,697			18,544	19,363	19,367	19,368
		5580	1002,37																										989,73	1001,5
		5640	1001,89																										989,73	1001,5
		5664		-0,278	19,343	19,351	19,062	19,076	18,722	18,666	18,692	18,737	18,7	18,672	19,004	18,864	18,757					19,366	19,37
		5700	1002,46															6,91											989,73	1001,5
		5760	1000,94	-0,210	19,341	19,35	19,138	19,132	18,801	18,763	18,795	18,83	18,774	18,716	19,07	18,856	18,826			18,656	19,365	19,368	19,37						989,73	1001,5
		5820	1000,68																										989,73	1001,5
		5856		-0,151	19,342	19,349	19,198	19,191	18,828	18,834	18,873	18,855	18,868	18,999	19,123	18,852	18,904					19,367	19,37
		5880	1001,11																										989,73	1001,5
		5940	1001,55																										989,73	1001,5
		5952		-0,113	19,341	19,352	19,242	19,225	18,877	18,87	18,899	18,858	18,912	18,889	19,184	18,873	18,920			18,829	19,365	19,368	19,371
		6000	1001,07															6,89	0					-1,53	-1,58	-0,45	-0,19	-0,66	989,73	1001,5	127,04
		6048		-0,053	19,342	19,352	19,294	19,295	18,894	18,909	18,992	18,961	18,954	19,024	19,237	19,118	19,011					19,366	19,368
		6060	1002,06																										989,73	1001,5
		6120	1001,81																										989,73	1001,5
		6144		-0,003	19,343	19,352	19,339	19,351	18,936	18,922	18,975	19,077	18,999	19,096	19,296	19,155	19,057			18,961	19,367	19,368	19,372
		6180	1001,18																										989,73	1001,5
		6240	1002,44	0,078	19,342	19,354	19,427	19,425	18,987	18,982	19,081	19,108	19,036	19,11	19,35	19,186	19,105					19,369	19,371						989,73	1001,5
		6300	1002,28															6,87											989,73	1001,5
		6336		0,117	19,343	19,352	19,454	19,474	19,089	19,044	19,101	19,155	19,071	19,192	19,405	19,216	19,159			19,063	19,365	19,368	19,371
		6360	1002,75																										989,73	1001,5
		6420	1001,87																										989,73	1001,5
		6432		0,211	19,344	19,352	19,546	19,572	19,297	19,279	19,256	19,304	19,121	19,15	19,474	19,272	19,269					19,367	19,37
		6480	1001,58																										989,21	1001,5
		6528		0,250	19,344	19,354	19,596	19,601	19,301	19,306	19,249	19,278	19,193	19,256	19,544	19,424	19,319			19,169	19,369	19,367	19,369
		6540	1001,48																										989,21	1001,5
		6600	1001,02															6,87	0					-1,5	-1,56	-0,43	-0,16	-0,63	989,21	1001,5	127,1
		6624		0,303	19,345	19,352	19,655	19,647	19,267	19,274	19,313	19,287	19,292	19,298	19,594	19,498	19,353					19,366	19,368
		6660	1000,67																										989,21	1001,5
		6720	1000,94	0,337	19,344	19,353	19,683	19,688	19,269	19,305	19,307	19,322	19,345	19,336	19,646	19,511	19,380			19,322	19,369	19,367	19,367						989,21	1001,5
		6780	1000,11																										989,21	1001,5
		6816		0,426	19,344	19,354	19,772	19,779	19,398	19,36	19,44	19,499	19,415	19,414	19,699	19,538	19,470					19,367	19,369
		6840	1000,56																										989,21	1001,5
		6900	1000,87															6,86											989,21	1001,5
		6912		0,471	19,344	19,353	19,817	19,822	19,476	19,434	19,502	19,515	19,51	19,654	19,761	19,559	19,551			19,371	19,369	19,368	19,37
		6960	1001,02																										989,78	1001,5
		7008		0,531	19,343	19,354	19,872	19,886	19,485	19,479	19,576	19,515	19,531	19,652	19,816	19,557	19,576					19,365	19,371
		7020	1001,74																										989,78	1001,5
		7080	1001,17																										989,78	1001,5
		7104		0,575	19,343	19,353	19,927	19,919	19,504	19,507	19,608	19,59	19,601	19,75	19,874	19,618	19,631			19,609	19,372	19,368	19,372
		7140	1001,49																										989,78	1001,5
		7200	1000,61	0,639	19,346	19,357	19,984	19,997	19,557	19,562	19,657	19,701	19,73	19,789	19,929	19,707	19,704	6,85	0			19,368	19,373	-1,49	-1,55	-0,42	-0,15	-0,62	989,78	1001,5	126,96
		7260	1000,73																										989,78	1001,5
		7296		0,692	19,345	19,354	20,042	20,04	19,638	19,6	19,678	19,728	19,729	19,829	19,983	19,871	19,757			19,714	19,372	19,369	19,372
		7320	999,9																										989,78	1001,5
		7380	1000,33																										989,78	1001,5
		7392		0,745	19,347	19,357	20,091	20,103	19,713	19,69	19,696	19,823	19,795	19,841	20,032	19,921	19,814					19,369	19,373
		7440	1001,31																										990,36	1001,5
		7488		0,819	19,344	19,355	20,164	20,173	19,756	19,757	19,817	19,901	19,848	19,9	20,146	19,997	19,890			19,768	19,376	19,369	19,374
		7500	1001,96															6,84											990,36	1001,5
		7560	1002,49																										990,36	1001,5
		7584		0,865	19,346	19,354	20,216	20,213	19,803	19,796	19,83	19,899	19,865	19,91	20,176	19,987	19,908					19,369	19,374
		7620	1002,81																										990,36	1001,5
		7680	1002,49	0,936	19,346	19,355	20,275	20,298	19,918	19,884	19,962	19,983	19,905	20,002	20,22	20,109	19,998			19,838	19,377	19,368	19,372						990,36	1001,5
		7740	1001,3																										990,36	1001,5
		7776		1,005	19,346	19,355	20,356	20,355	20,02	19,979	20,017	20,072	19,956	20,029	20,278	20,162	20,064					19,368	19,37
		7800	1000,46															6,84	0					-1,48	-1,54	-0,42	-0,14	-0,61	990,36	1001,5	127,19
		7860	1002,64																										990,36	1001,5
		7872		1,067	19,348	19,352	20,416	20,417	20,048	20,058	20,116	20,109	20	19,997	20,333	20,212	20,109			19,949	19,376	19,369	19,37
		7920	1001,22																										990,36	1001,5
		7968		1,128	19,342	19,357	20,471	20,483	20,126	20,097	20,139	20,177	20,047	20,004	20,412	20,333	20,167					19,363	19,365
		7980	1002,2																										990,36	1001,5
		8040	1001,96																										990,36	1001,5
		8064		1,174	19,347	19,356	20,522	20,528	20,188	20,143	20,191	20,238	20,24	20,106	20,459	20,341	20,238			20,1	19,376	19,369	19,367
		8100	1001,31															6,85											990,36	1001,5
		8160	1001,31	1,225	19,348	19,363	20,589	20,573	20,222	20,238	20,258	20,247	20,263	20,196	20,51	20,404	20,292					19,369	19,37						990,36	1001,5
		8220	1001,17																										990,36	1001,5
		8256		1,271	19,354	19,364	20,628	20,632	20,275	20,258	20,245	20,299	20,324	20,264	20,571	20,474	20,339			20,212	19,374	19,365	19,368
		8280	1000,86																										990,36	1001,5
		8340	1001,41																										990,36	1001,5
		8352		1,332	19,348	19,358	20,682	20,687	20,332	20,297	20,27	20,339	20,411	20,317	20,624	20,459	20,381					19,365	19,365
		8400	1001,43															6,84	0					-1,5	-1,56	-0,43	-0,17	-0,63	990,36	1001,5	127,23
		8448		1,386	19,348	19,36	20,739	20,742	20,365	20,346	20,377	20,433	20,423	20,481	20,663	20,439	20,441			20,349	19,378	19,365	19,374
		8460	1001,97																										990,36	1001,5
		8520	1001,5																										990,36	1001,5
		8544		1,451	19,344	19,357	20,802	20,802	20,417	20,394	20,463	20,47	20,429	20,589	20,733	20,498	20,499					19,367	19,37
		8580	1001,71																										990,36	1001,5
		8640	1002,37	1,488	19,349	19,355	20,837	20,843	20,444	20,44	20,519	20,505	20,507	20,573	20,788	20,563	20,542			20,512	19,376	19,365	19,365						990,36	1001,5
		8700	1001,8															6,85											990,36	1001,5
		8736		1,555	19,346	19,36	20,899	20,917	20,508	20,527	20,618	20,587	20,613	20,683	20,844	20,703	20,635					19,362	19,366
		8760	1002,34																										990,36	1001,5
		8820	1001,42																										990,36	1001,5
		8832		1,600	19,35	19,355	20,953	20,952	20,563	20,571	20,631	20,673	20,666	20,765	20,9	20,714	20,685			20,689	19,378	19,365	19,371
		8880	1001,52																										990,36	1001,5
		8928		1,664	19,343	19,358	21,006	21,022	20,624	20,598	20,655	20,706	20,725	20,795	20,953	20,713	20,721					19,366	19,369
		8940	1001,29																										990,36	1001,5
		9000	1002,15															6,84	0					-1,5	-1,57	-0,43	-0,17	-0,64	990,36	1001,5	127,19
		9024		1,715	19,346	19,363	21,061	21,079	20,649	20,658	20,684	20,829	20,794	20,893	21,008	20,813	20,791			20,794	19,379	19,365	19,367
		9060	1002,24																										990,36	1001,5
		9120	1002,83	1,775	19,351	19,363	21,133	21,13	20,722	20,711	20,722	20,882	20,876	20,941	21,063	20,924	20,855					19,366	19,366						990,36	1001,5
		9180	1000,98																										990,36	1001,5
		9216		1,825	19,349	19,359	21,183	21,175	20,791	20,754	20,825	20,91	20,885	20,994	21,124	20,946	20,904			20,904	19,381	19,364	19,365
		9240	1001,05																										990,36	1001,5
		9300	1001,91															6,85											990,36	1001,5
		9312		1,876	19,352	19,362	21,224	21,241	20,892	20,821	20,862	20,955	20,929	20,986	21,18	21,051	20,959					19,364	19,366
		9360	1002,12																										990,36	1001,5
		9408		1,937	19,351	19,359	21,295	21,288	20,897	20,868	20,925	21,032	21,025	21,043	21,239	21,118	21,018			20,924	19,38	19,364	19,368
		9420	1003,47																										990,36	1001,5
		9480	1002,76																										990,36	1001,5
		9504		2,014	19,35	19,358	21,358	21,379	20,954	20,909	20,964	21,092	21,027	21,125	21,288	21,204	21,070					19,364	19,367
		9540	1002,3																										990,36	1001,5
		9600	1002,32	2,073	19,35	19,359	21,427	21,427	21,002	21,136	21,123	21,144	21,056	21,078	21,354	21,255	21,143	6,84	0	21,06	19,381	19,365	19,368	-1,48	-1,54	-0,41	-0,13	-0,6	989,52	1001,5	127,55
		9660	1001,42																										989,52	1001,5
		9696		2,133	19,35	19,358	21,488	21,486	21,064	21,134	21,117	21,243	21,087	21,158	21,411	21,326	21,192					19,366	19,368
		9720	1001,43																										989,52	1001,5
		9780	1001,7																										989,52	1001,5
		9792		2,193	19,351	19,361	21,542	21,556	21,158	21,149	21,227	21,271	21,11	21,145	21,472	21,368	21,238			21,132	19,382	19,367	19,37
		9840	1000,94																										989,52	1001,5
		9888		2,273	19,35	19,36	21,624	21,632	21,261	21,378	21,284	21,327	21,18	21,17	21,531	21,45	21,323					19,369	19,372
		9900	1000,61															6,84											989,52	1001,5
		9960	1001,49																										989,52	1001,5
		9984		2,310	19,351	19,359	21,665	21,664	21,327	21,317	21,336	21,362	21,26	21,212	21,593	21,439	21,356			21,145	19,382	19,369	19,372
		10020	1001,33																										989,52	1001,5
		10080	1000,93	2,351	19,349	19,36	21,705	21,707	21,374	21,376	21,391	21,358	21,326	21,437	21,653	21,417	21,416					19,37	19,376						989,52	1001,5
		10140	1000,22																										989,52	1001,5
		10176		2,414	19,349	19,359	21,767	21,769	21,435	21,429	21,448	21,438	21,373	21,562	21,707	21,455	21,481			21,341	19,391	19,373	19,376
		10200	999,44															6,84	0					-1,52	-1,57	-0,44	-0,17	-0,65	989,52	1001,5	127,73
		10260	1000,29																										989,52	1001,5
		10272		2,431	19,35	19,36	21,765	21,807	21,427	21,434	21,447	21,479	21,492	21,551	21,75	21,621	21,525					19,373	19,376
		10320	999,84																										990,36	1001,5
		10368		2,479	19,35	19,36	21,838	21,831	21,437	21,439	21,46	21,519	21,61	21,589	21,794	21,739	21,573			21,479	19,386	19,374	19,377
		10380	1002,49																										990,36	1001,5
		10440	1002,03																										990,94	1001,5
		10464		2,567	19,35	19,359	21,928	21,914	21,475	21,504	21,63	21,61	21,656	21,555	21,848	21,744	21,628					19,374	19,378
		10500	1001,63															6,85											990,94	1001,5
		10560	1002,73	2,638	19,35	19,359	21,992	21,992	21,564	21,655	21,706	21,708	21,684	21,682	21,91	21,815	21,716			21,536	19,386	19,376	19,378						990,94	1001,5
		10620	1002,48																										990,94	1001,5
		10656		2,689	19,351	19,36	22,041	22,048	21,639	21,752	21,73	21,757	21,673	21,669	22,184	21,891	21,787					19,373	19,375
		10680	1002,49																										990,94	1001,5
		10740	1002,58																										990,94	1001,5
		10752		2,753	19,348	19,358	22,106	22,105	21,749	21,746	21,789	21,804	21,707	21,72	22,033	21,927	21,809			21,675	19,386	19,37	19,376
		10800	1001,24															6,84	0					-1,49	-1,54	-0,42	-0,15	-0,62	990,41	1001,5	127,6
		10848		2,806	19,351	19,36	22,153	22,169	21,822	21,864	21,861	21,829	21,8	21,771	22,151	22,005	21,888					19,372	19,375
		10860	1000,38																										990,41	1001,5
		10920	1001,21																										990,41	1001,5
		10944		2,848	19,35	19,357	22,195	22,209	21,891	21,851	21,88	21,829	21,903	21,828	22,171	21,999	21,919			21,77	19,387	19,368	19,373
		10980	1001,3																										990,41	1001,5
		11040	1000,89	2,911	19,349	19,359	22,266	22,263	21,903	21,905	21,966	21,906	21,942	21,882	22,203	22,085	21,974					19,368	19,373						990,41	1001,5
		11100	1002,24															6,85											990,41	1001,5
		11136		2,967	19,35	19,359	22,312	22,33	22,021	21,968	21,998	21,973	22,02	21,995	22,253	22,039	22,033			21,88	19,388	19,367	19,37
		11160	1000,79																										990,41	1001,5
		11220	1001,5																										990,41	1001,5
		11232		2,999	19,35	19,361	22,355	22,353	22,041	21,996	22,007	22,04	22,019	22,142	22,298	22,126	22,084					19,367	19,37
		11280	1001,23																										990,41	1001,5
		11328		3,075	19,349	19,36	22,431	22,429	22,053	22,034	22,108	22,075	22,068	22,152	22,351	22,22	22,133			22,002	19,393	19,367	19,372
		11340	1001,39																										990,41	1001,5
		11400	1000,96															6,84	0					-1,52	-1,59	-0,45	-0,18	-0,66	990,41	1001,5	127,64
		11424		3,085	19,35	19,361	22,438	22,443	22,071	22,065	22,096	22,122	22,124	22,177	22,395	22,283	22,167					19,367	19,372
		11460	1002,48																										990,41	1001,5
		11520	1002,05	3,176	19,35	19,36	22,528	22,534	22,158	22,131	22,213	22,235	22,165	22,193	22,446	22,366	22,238			22,112	19,392	19,368	19,371						990,41	1001,5
		11580	1001,18																										990,41	1001,5
		11616		3,248	19,351	19,366	22,608	22,605	22,268	22,333	22,294	22,289	22,231	22,268	22,505	22,432	22,327					19,368	19,373
		11640	1001,85																										990,41	1001,5
		11700	1001,25															6,84											990,41	1001,5
		11712		3,310	19,349	19,358	22,664	22,663	22,352	22,416	22,354	22,389	22,284	22,282	22,572	22,467	22,390			22,192	19,393	19,367	19,373
		11760	1000,57																										990,41	1001,5
		11808		3,357	19,35	19,361	22,709	22,717	22,377	22,377	22,432	22,367	22,299	22,322	22,631	22,538	22,418					19,369	19,372
		11820	1001,09																										990,41	1001,5
		11880	1000,67																										990,41	1001,5
		11904		3,393	19,352	19,362	22,75	22,75	22,414	22,399	22,407	22,372	22,391	22,362	22,689	22,603	22,455			22,301	19,394	19,368	19,37
		11940	1000,04																										990,41	1001,5
		12000	1000,53	3,443	19,35	19,365	22,793	22,807	22,441	22,441	22,509	22,419	22,431	22,417	22,731	22,614	22,500	6,85	0			19,373	19,368	-1,52	-1,58	-0,45	-0,18	-0,65	991,04	1001,5	127,92
		12060	1000,23																										991,04	1001,5
		12096		3,520	19,351	19,361	22,869	22,882	22,572	22,522	22,562	22,535	22,498	22,478	22,787	22,667	22,578			22,436	19,392	19,368	19,372
		12120	1000,54																										991,04	1001,5
		12180	1001,21																										991,04	1001,5
		12192		3,566	19,352	19,358	22,912	22,93	22,602	22,567	22,584	22,568	22,572	22,574	22,844	22,671	22,623					19,368	19,373
		12240	1001,49																										991,57	1001,5
		12288		3,607	19,351	19,362	22,966	22,96	22,637	22,583	22,625	22,623	22,652	22,648	22,895	22,7	22,670			22,58	19,395	19,368	19,372
		12300	1000,77															6,85											991,57	1001,5
		12360	1001,89																										991,57	1001,5
		12384		3,651	19,352	19,361	23,011	23,004	22,65	22,6	22,706	22,661	22,692	22,666	22,943	22,84	22,720					19,368	19,373
		12420	1002,33																										991,57	1001,5
		12480	1002,52	3,717	19,351	19,362	23,073	23,073	22,685	22,649	22,724	22,788	22,728	22,8	22,996	22,859	22,779			22,702	19,396	19,367	19,371						991,57	1001,5
		12540	1002,68																										991,57	1001,5
		12576		3,779	19,352	19,362	23,137	23,136	22,735	22,73	22,805	22,807	22,831	22,971	23,047	22,854	22,848					19,367	19,373
		12600	1002,73															6,85	0					-1,47	-1,53	-0,41	-0,13	-0,61	991,57	1001,5	127,43
		12660	1003,12																										991,57	1001,5
		12672		3,828	19,352	19,36	23,182	23,187	22,764	22,773	22,889	22,871	22,892	22,984	23,102	22,95	22,903			22,888	19,397	19,369	19,371
		12720	1001,57																										990,99	1001,5
		12768		3,878	19,353	19,361	23,24	23,231	22,8	22,819	22,935	22,903	22,968	22,986	23,16	23,02	22,949					19,369	19,371
		12780	1001,25																										990,99	1001,5
		12840	1001,31																										990,99	1001,5
		12864		3,931	19,35	19,36	23,286	23,286	22,879	22,869	22,933	22,979	22,978	22,996	23,21	23,054	22,987			22,928	19,398	19,37	19,369
		12900	1000,82															6,85											990,99	1001,5
		12960	1001,43	3,993	19,352	19,366	23,348	23,357	22,936	22,944	22,967	23,087	23,038	23,013	23,264	23,148	23,050					19,369	19,37						990,99	1001,5
		13020	1002,29																										990,99	1001,5
		13056		4,058	19,354	19,362	23,417	23,414	22,981	22,973	23,045	23,133	23,056	23,037	23,321	23,233	23,097			23,024	19,398	19,366	19,366
		13080	1001,54																										990,99	1001,5
		13140	1001,25																										990,99	1001,5
		13152		4,100	19,355	19,361	23,442	23,475	23,062	23,067	23,118	23,167	23,079	23,108	23,369	23,273	23,155					19,369	19,372
		13200	1001,55															6,86	0					-1,45	-1,5	-0,39	-0,1	-0,58	990,99	1001,5	127,64
		13248		4,165	19,358	19,36	23,516	23,532	23,182	23,242	23,23	23,212	23,131	23,121	23,435	23,338	23,236			23,106	19,401	19,369	19,372
		13260	1001,78																										990,99	1001,5
		13320	1001,22																										990,99	1001,5
		13344		4,216	19,351	19,358	23,564	23,577	23,258	23,261	23,256	23,228	23,206	23,173	23,49	23,361	23,279					19,367	19,37
		13380	1002,11																										990,99	1001,5
		13440	1001,49	4,260	19,353	19,363	23,615	23,622	23,296	23,251	23,244	23,283	23,238	23,273	23,537	23,377	23,312			23,186	19,4	19,37	19,371						990,99	1001,5
		13500	1000,68															6,87											990,99	1001,5
		13536		4,318	19,352	19,36	23,672	23,677	23,35	23,321	23,356	23,351	23,322	23,466	23,591	23,327	23,386					19,366	19,373
		13560	1001,62																										990,99	1001,5
		13620	1001,17																										990,99	1001,5
		13632		4,357	19,354	19,363	23,718	23,714	23,376	23,373	23,382	23,425	23,414	23,438	23,639	23,413	23,433			23,357	19,402	19,375	19,374
		13680	1001,44																										990,99	1001,5
		13728		4,420	19,352	19,362	23,777	23,777	23,382	23,377	23,409	23,461	23,442	23,563	23,698	23,552	23,486					19,371	19,371
		13740	1000,89																										990,99	1001,5
		13800	1001,76															6,86	0					-1,52	-1,59	-0,45	-0,19	-0,66	990,99	1001,5	127,45
		13824		4,448	19,352	19,363	23,796	23,815	23,396	23,405	23,443	23,501	23,52	23,631	23,74	23,586	23,528			23,426	19,398	19,368	19,372
		13860	1001,03																										990,99	1001,5
		13920	1000,61	4,499	19,353	19,364	23,853	23,861	23,483	23,472	23,54	23,543	23,568	23,62	23,789	23,564	23,572					19,368	19,374						990,99	1001,5
		13980	1001,83																										990,99	1001,5
		14016		4,558	19,351	19,362	23,909	23,919	23,502	23,522	23,584	23,619	23,635	23,671	23,852	23,691	23,635			23,571	19,398	19,366	19,369
		14040	1001,36																										990,99	1001,5
		14100	1001,82															6,87											990,99	1001,5
		14112		4,611	19,352	19,36	23,965	23,97	23,547	23,573	23,662	23,61	23,709	23,717	23,891	23,775	23,685					19,369	19,374
		14160	1001,09																										990,99	1001,5
		14208		4,677	19,351	19,362	24,025	24,042	23,605	23,635	23,743	23,729	23,71	23,725	23,937	23,868	23,744			23,667	19,398	19,369	19,371
		14220	1000,39																										990,99	1001,5
		14280	1000,09																										990,99	1001,5
		14304		4,728	19,35	19,363	24,083	24,087	23,656	23,702	23,814	23,768	23,799	23,77	24,001	23,921	23,804					19,369	19,372
		14340	999,26																										990,99	1001,5
		14400	1000,7	4,781	19,352	19,362	24,134	24,142	23,745	23,767	23,799	23,881	23,861	23,784	24,159	23,97	23,871	6,87	0	23,745	19,4	19,369	19,371	-1,47	-1,52	-0,4	-0,12	-0,59	991,78	1001,5	127,09
		14460	1000,99																										991,78	1001,5
		14496		4,837	19,347	19,362	24,187	24,196	23,878	23,852	23,888	23,919	23,882	23,839	24,163	24,009	23,929					19,369	19,372
		14520	1001,59																										991,78	1001,5
		14580	1001,69																										991,78	1001,5
		14592		4,889	19,352	19,365	24,242	24,252	23,886	23,887	23,977	23,893	23,931	23,892	24,191	24,056	23,964			23,88	19,407	19,369	19,37
		14640	1001,12																										991,78	1001,5
		14688		4,935	19,353	19,362	24,289	24,295	23,909	23,929	23,966	23,991	23,992	23,937	24,228	24,147	24,012					19,368	19,37
		14700	1001,46															6,85											991,78	1001,5
		14760	1002,59																										991,78	1001,5
		14784		4,988	19,354	19,362	24,344	24,347	24,012	23,952	23,962	24,019	24,063	23,985	24,263	24,189	24,056			23,971	19,403	19,369	19,367
		14820	1001,75																										991,78	1001,5
		14880	1003	5,057	19,352	19,362	24,417	24,411	24,07	24,067	24,082	24,085	24,128	24,123	24,32	24,154	24,129					19,369	19,369						991,78	1001,5
		14940	1002,53																										991,78	1001,5
		14976		5,110	19,352	19,362	24,464	24,47	24,177	24,133	24,135	24,143	24,116	24,083	24,376	24,263	24,178			24,036	19,404	19,368	19,369
		15000	1001,4															6,87	0					-1,54	-1,6	-0,46	-0,19	-0,67	991,25	1001,5	126,67
		15060	1001,2																										991,25	1001,5
		15072		5,157	19,353	19,364	24,516	24,515	24,176	24,157	24,146	24,215	24,128	24,298	24,425	24,246	24,224					19,369	19,372
		15120	1000,55																										991,25	1001,5
		15168		5,197	19,353	19,361	24,548	24,56	24,203	24,194	24,235	24,242	24,174	24,248	24,48	24,374	24,269			24,165	19,404	19,371	19,374
		15180	1000,75																										991,25	1001,5
		15240	1001,29																										991,25	1001,5
		15264		5,239	19,355	19,363	24,594	24,603	24,228	24,211	24,23	24,273	24,248	24,271	24,526	24,421	24,301					19,369	19,376
		15300	1001															6,88											991,25	1001,5
		15360	1001,78	5,323	19,354	19,363	24,68	24,682	24,39	24,387	24,315	24,378	24,297	24,299	24,58	24,457	24,388			24,304	19,404	19,368	19,375						991,25	1001,5
		15420	1002,04																										991,25	1001,5
		15456		5,369	19,353	19,362	24,725	24,729	24,441	24,397	24,392	24,445	24,351	24,352	24,636	24,489	24,438					19,37	19,374
		15480	1002,53																										991,25	1001,5
		15540	1001,83																										991,25	1001,5
		15552		5,420	19,353	19,361	24,782	24,771	24,471	24,448	24,442	24,471	24,361	24,427	24,685	24,606	24,489			24,316	19,402	19,37	19,373
		15600	1002,4															6,88	0					-1,51	-1,57	-0,43	-0,17	-0,63	991,25	1001,5	126,59
		15648		5,457	19,35	19,361	24,812	24,814	24,48	24,462	24,519	24,486	24,38	24,484	24,749	24,664	24,528					19,374	19,377
		15660	1001,51																										991,25	1001,5
		15720	1002,06																										991,25	1001,5
		15744		5,518	19,352	19,363	24,872	24,88	24,511	24,496	24,536	24,553	24,564	24,495	24,796	24,725	24,585			24,463	19,401	19,368	19,37
		15780	1001,39																										991,25	1001,5
		15840	1001,57	5,549	19,356	19,365	24,903	24,915	24,586	24,565	24,54	24,561	24,703	24,613	24,85	24,755	24,647					19,375	19,365						991,25	1001,5
		15900	1002,14															6,88											991,25	1001,5
		15936		5,601	19,351	19,362	24,949	24,965	24,658	24,628	24,614	24,606	24,679	24,64	24,898	24,691	24,677			24,608	19,403	19,367	19,366
		15960	1001,9																										991,25	1001,5
		16020	1001,54																										991,25	1001,5
		16032		5,650	19,349	19,359	24,994	25,015	24,663	24,66	24,679	24,705	24,71	24,725	24,941	24,68	24,720					19,367	19,365
		16080	1002,49																										991,25	1001,5
		16128		5,726	19,355	19,356	25,083	25,081	24,756	24,722	24,724	24,737	24,763	24,741	24,979	24,739	24,770			24,708	19,404	19,369	19,372
		16140	1002,27																										991,25	1001,5
		16200	1001,94															6,88	0					-1,5	-1,56	-0,43	-0,17	-0,63	991,25	1001,5	126,42
		16224		5,751	19,353	19,362	25,108	25,109	24,763	24,745	24,804	24,817	24,811	24,906	25,031	24,818	24,837					19,374	19,363
		16260	1001,8																										991,25	1001,5
		16320	1001,7	5,814	19,353	19,363	25,182	25,162	24,777	24,793	24,835	24,878	24,856	24,943	25,07	24,963	24,889			24,811	19,403	19,369	19,369						991,25	1001,5
		16380	1001,1																										991,25	1001,5
		16416		5,859	19,352	19,361	25,21	25,221	24,802	24,826	24,882	24,916	24,901	24,924	25,13	25,001	24,923					19,37	19,371
		16440	1000,47																										991,25	1001,5
		16500	1001,24															6,87											991,25	1001,5
		16512		5,920	19,352	19,363	25,275	25,281	24,903	24,907	24,943	25,006	24,954	24,932	25,185	25,089	24,990			24,929	19,407	19,368	19,372
		16560	1001,08																										991,25	1001,5
		16608		5,969	19,357	19,362	25,316	25,342	24,933	24,955	25,019	25,035	24,983	25,004	25,239	25,111	25,035					19,37	19,371
		16620	1001,35																										991,25	1001,5
		16680	1000,58																										991,25	1001,5
		16704		6,029	19,354	19,363	25,39	25,386	25,027	25,031	25,082	25,06	25,048	25,045	25,295	25,11	25,087			24,994	19,406	19,369	19,372
		16740	999,87																										991,25	1001,5
		16800	1000,4	6,077	19,356	19,363	25,436	25,437	25,112	25,063	25,097	25,135	25,076	25,156	25,345	25,174	25,145	6,88	0			19,365	19,377	-1,5	-1,56	-0,44	-0,17	-0,63	991,25	1001,5	127,34
		16860	1000,79																										991,25	1001,5
		16896		6,125	19,352	19,363	25,488	25,477	25,145	25,114	25,188	25,187	25,113	25,173	25,399	25,286	25,201			25,088	19,409	19,368	19,373
		16920	1000,58																										991,83	1001,5
		16980	1001,07																										991,83	1001,5
		16992		6,158	19,353	19,362	25,518	25,514	25,171	25,155	25,174	25,24	25,211	25,187	25,446	25,316	25,238					19,368	19,373
		17040	1001,11																										991,83	1001,5
		17088		6,224	19,353	19,364	25,586	25,578	25,293	25,243	25,264	25,265	25,261	25,266	25,495	25,409	25,312			25,175	19,408	19,371	19,37
		17100	1002,46															6,89											991,83	1001,5
		17160	1001,7																										991,83	1001,5
		17184		6,259	19,352	19,363	25,606	25,628	25,275	25,27	25,296	25,285	25,304	25,261	25,542	25,486	25,340					19,371	19,373
		17220	1000,17																										991,83	1001,5
		17280	1001,21	6,330	19,353	19,365	25,68	25,698	25,374	25,342	25,343	25,372	25,371	25,303	25,594	25,504	25,400			25,251	19,411	19,369	19,373						991,83	1001,5
		17340	1001,46																										991,83	1001,5
		17376		6,362	19,353	19,363	25,718	25,722	25,403	25,394	25,428	25,407	25,422	25,361	25,649	25,564	25,453					19,367	19,377
		17400	1001,86															6,88	0					-1,53	-1,58	-0,44	-0,18	-0,66	991,83	1001,5	127,35
		17460	1001,4																										991,83	1001,5
		17472		6,422	19,353	19,364	25,778	25,782	25,492	25,479	25,475	25,462	25,433	25,454	25,695	25,599	25,511			25,371	19,407	19,366	19,372
		17520	1000,51																										991,83	1001,5
		17568		6,487	19,357	19,362	25,835	25,858	25,535	25,494	25,508	25,518	25,457	25,597	25,75	25,541	25,550					19,369	19,369
		17580	1001,38																										991,83	1001,5
		17640	1001,06																										991,83	1001,5
		17664		6,539	19,356	19,358	25,897	25,896	25,56	25,539	25,571	25,59	25,491	25,607	25,796	25,662	25,602			25,491	19,41	19,371	19,378
		17700	1000,72															6,89											991,83	1001,5
		17760	1000,27	6,572	19,353	19,365	25,938	25,923	25,578	25,57	25,579	25,619	25,636	25,627	25,844	25,768	25,653					19,372	19,377						991,83	1001,5
		17820	1001,4																										991,83	1001,5
		17856		6,626	19,35	19,363	25,982	25,982	25,576	25,658	25,65	25,704	25,638	25,646	25,898	25,804	25,697			25,656	19,416	19,371	19,375
		17880	1002,52																										992,36	1001,5
		17940	1001,78																										992,36	1001,5
		17952		6,668	19,354	19,363	26,017	26,035	25,65	25,72	25,678	25,778	25,719	25,686	25,942	25,826	25,750					19,369	19,375
		18000	1002,38															6,89	0					-1,48	-1,53	-0,42	-0,16	-0,62	992,36	1001,5	127,67
		18048		6,723	19,357	19,363	26,077	26,09	25,8	25,776	25,754	25,798	25,752	25,717	25,999	25,921	25,815			25,654	19,421	19,367	19,372
		18060	1001,45																										992,36	1001,5
		18120	1001,66																										992,36	1001,5
		18144		6,779	19,353	19,362	26,129	26,143	25,812	25,806	25,818	25,849	25,82	25,772	26,043	25,861	25,848					19,371	19,372
		18180	1001,03																										992,36	1001,5
		18240	1000,48	6,806	19,353	19,364	26,169	26,161	25,846	25,835	25,853	25,844	25,843	25,905	26,096	25,836	25,882			25,795	19,419	19,37	19,375						992,36	1001,5
		18300	1000,86															6,90											992,36	1001,5
		18336		6,868	19,354	19,367	26,222	26,234	25,904	25,87	25,924	25,862	25,874	26,15	26,18	25,894	25,957					19,371	19,373
		18360	1001,22																										992,36	1001,5
		18420	1001,52																										992,36	1001,5
		18432		6,902	19,355	19,363	26,26	26,262	25,899	25,903	25,938	25,929	25,964	25,95	26,206	25,95	25,967			25,93	19,422	19,369	19,375
		18480	1000,29																										992,36	1001,5
		18528		6,953	19,358	19,367	26,317	26,313	25,919	25,942	26,013	26,023	26,003	26,022	26,239	26,16	26,040					19,374	19,375
		18540	1001,17																										992,36	1001,5
		18600	1001,39															6,91	0					-1,58	-1,63	-0,48	-0,24	-0,71	992,36	1001,5	128,02
		18624		6,983	19,356	19,366	26,336	26,352	25,985	25,98	26,046	26,084	26,053	26,066	26,275	26,154	26,080			26,01	19,421	19,37	19,374
		18660	1001,27																										992,36	1001,5
		18720	1000,33	7,064	19,356	19,363	26,422	26,425	26,041	26,1	26,124	26,175	26,077	26,131	26,326	26,25	26,153					19,369	19,371						992,36	1001,5
		18780	1000,26																										992,36	1001,5
		18816		7,111	19,356	19,364	26,471	26,471	26,121	26,107	26,154	26,196	26,097	26,162	26,382	26,309	26,191			26,046	19,417	19,371	19,372
		18840	1001,31																										992,36	1001,5
		18900	1001,1															6,90											992,36	1001,5
		18912		7,169	19,359	19,366	26,531	26,533	26,205	26,163	26,195	26,252	26,14	26,188	26,426	26,356	26,241					19,37	19,366
		18960	1001,06																										992,36	1001,5
		19008		7,210	19,361	19,36	26,568	26,574	26,243	26,219	26,259	26,255	26,242	26,249	26,483	26,339	26,286			26,162	19,416	19,366	19,372
		19020	1001,69																										992,36	1001,5
		19080	1001,62																										992,36	1001,5
		19104		7,257	19,357	19,367	26,621	26,617	26,261	26,295	26,338	26,295	26,268	26,258	26,53	26,423	26,333					19,368	19,369
		19140	1000,43																										992,36	1001,5
		19200	1001,65	7,285	19,36	19,368	26,646	26,653	26,305	26,306	26,349	26,335	26,353	26,419	26,579	26,453	26,387	6,90	0	26,293	19,411	19,368	19,37	-1,51	-1,57	-0,43	-0,17	-0,64	992,36	1001,5	128,01
		19260	1001,15																										992,36	1001,5
		19296		7,346	19,358	19,367	26,713	26,705	26,401	26,357	26,368	26,384	26,368	26,507	26,623	26,492	26,438					19,365	19,371
		19320	1000,58																										992,36	1001,5
		19380	1000,86																										992,36	1001,5
		19392		7,374	19,358	19,366	26,738	26,734	26,453	26,402	26,434	26,466	26,38	26,467	26,666	26,578	26,481			26,404	19,416	19,368	19,369
		19440	1001,63																										992,36	1001,5
		19488		7,443	19,357	19,365	26,798	26,811	26,462	26,457	26,508	26,486	26,465	26,492	26,719	26,645	26,529					19,374	19,373
		19500	1000,86															6,90											992,36	1001,5
		19560	1000,28																										992,36	1001,5
		19584		7,510	19,36	19,363	26,869	26,874	26,569	26,631	26,589	26,555	26,504	26,516	26,765	26,698	26,603			26,5	19,417	19,376	19,38
		19620	1000,52																										992,36	1001,5
		19680	1000,67	7,567	19,354	19,364	26,917	26,935	26,595	26,707	26,621	26,669	26,544	26,567	26,817	26,658	26,647					19,375	19,382						992,36	1001,5
		19740	1000,24																										992,36	1001,5
		19776		7,609	19,353	19,371	26,968	26,974	26,687	26,68	26,68	26,69	26,651	26,568	26,874	26,615	26,681			26,551	19,417	19,375	19,373
		19800	1000,88															6,91	0					-1,49	-1,54	-0,42	-0,14	-0,61	992,36	1001,5	127,9
		19860	1000,27																										992,36	1001,5
		19872		7,645	19,354	19,364	26,999	27,009	26,681	26,681	26,706	26,693	26,689	26,631	26,922	26,75	26,719					19,379	19,377
		19920	1000,52																										992,93	1001,5
		19968		7,692	19,356	19,363	27,055	27,048	26,739	26,74	26,719	26,71	26,773	26,705	26,97	26,763	26,765			26,71	19,42	19,374	19,378
		19980	1001,51																										992,93	1001,5
		20040	1002,04																										992,93	1001,5
		20064		7,745	19,353	19,363	27,1	27,106	26,751	26,753	26,806	26,769	26,771	26,798	27,011	26,889	26,819					19,371	19,376
		20100	1001,75															6,92											992,93	1001,5
		20160	1002,95	7,786	19,355	19,366	27,146	27,147	26,814	26,786	26,82	26,878	26,803	26,846	27,061	26,927	26,867			26,778	19,422	19,371	19,376						992,93	1001,5
		20220	1002,61																										992,93	1001,5
		20256		7,843	19,353	19,362	27,195	27,206	26,857	26,847	26,863	26,903	26,822	26,908	27,109	27,02	26,916					19,371	19,375
		20280	1001,87																										992,25	1001,5
		20340	1001,3																										992,25	1001,5
		20352		7,876	19,355	19,365	27,227	27,246	26,911	26,879	26,902	26,924	26,859	26,961	27,155	27,052	26,955			26,893	19,425	19,369	19,372
		20400	1001,69															6,91	0					-1,54	-1,6	-0,46	-0,2	-0,67	992,25	1001,5	128,03
		20448		7,929	19,353	19,362	27,284	27,29	26,94	26,953	27,011	26,996	26,902	27,05	27,202	27,116	27,021					19,373	19,377
		20460	1001,03																										992,25	1001,5
		20520	1001,06																										992,25	1001,5
		20544		7,992	19,354	19,361	27,347	27,352	27,051	27,047	27,057	27,042	26,943	27,121	27,249	27,149	27,082			26,889	19,426	19,369	19,374
		20580	1000,61																										992,25	1001,5
		20640	1000,61	8,024	19,353	19,365	27,375	27,39	27,089	27,078	27,091	27,092	26,988	27,164	27,297	27,147	27,118					19,371	19,372						992,25	1001,5
		20700	1000,37															6,90											992,25	1001,5
		20736		8,074	19,354	19,363	27,432	27,433	27,117	27,107	27,098	27,114	27,056	27,255	27,339	27,179	27,158			27,126	19,422	19,369	19,372
		20760	1000,61																										992,78	1001,5
		20820	999,45																										992,78	1001,5
		20832		8,104	19,353	19,364	27,466	27,459	27,132	27,144	27,148	27,151	27,181	27,292	27,384	27,243	27,209					19,369	19,372
		20880	1000,44																										993,35	1001,5
		20928		8,167	19,352	19,363	27,521	27,528	27,186	27,167	27,195	27,212	27,25	27,206	27,428	27,331	27,247			27,221	19,423	19,369	19,374
		20940	1000,33																										993,35	1001,5
		21000	1001,87															6,92	0					-1,5	-1,55	-0,43	-0,16	-0,63	993,88	1001,5	127,78
		21024		8,196	19,35	19,369	27,557	27,553	27,202	27,204	27,261	27,255	27,295	27,237	27,471	27,396	27,290					19,371	19,374
		21060	1001,34																										993,88	1001,5
		21120	1001,94	8,252	19,349	19,362	27,608	27,608	27,287	27,25	27,302	27,31	27,332	27,287	27,526	27,438	27,342			27,265	19,415	19,37	19,372						993,88	1001,5
		21180	1002,64																										993,88	1001,5
		21216		8,322	19,354	19,364	27,674	27,688	27,343	27,318	27,386	27,401	27,363	27,339	27,571	27,448	27,396					19,369	19,369
		21240	1002,91																										993,88	1001,5
		21300	1002,01															6,92											993,88	1001,5
		21312		8,367	19,355	19,363	27,722	27,73	27,408	27,386	27,441	27,4	27,431	27,377	27,626	27,508	27,447			27,324	19,421	19,366	19,377
		21360	1001,41																										993,35	1001,5
		21408		8,394	19,358	19,364	27,756	27,755	27,456	27,443	27,433	27,416	27,476	27,586	27,673	27,482	27,496					19,368	19,373
		21420	1001,2																										993,35	1001,5
		21480	1000,5																										993,35	1001,5
		21504		8,446	19,355	19,358	27,806	27,8	27,491	27,491	27,454	27,476	27,501	27,548	27,711	27,525	27,525			27,437	19,421	19,37	19,374
		21540	1001,67																										993,35	1001,5
		21600	1001,4	8,493	19,349	19,361	27,848	27,849	27,527	27,517	27,519	27,538	27,547	27,579	27,761	27,688	27,585	6,93	0			19,371	19,374	-1,53	-1,59	-0,45	-0,19	-0,67	993,35	1001,5	128
		21660	1000,81																										993,35	1001,5
		21696		8,549	19,353	19,366	27,902	27,914	27,518	27,539	27,581	27,609	27,588	27,582	27,801	27,624	27,605			27,542	19,424	19,37	19,374
		21720	1002,02																										993,35	1001,5
		21780	1001,7																										993,35	1001,5
		21792		8,586	19,352	19,363	27,932	27,955	27,571	27,575	27,634	27,671	27,653	27,694	27,845	27,693	27,667					19,371	19,374
		21840	1000,66																										993,35	1001,5
		21888		8,643	19,352	19,36	27,99	28,008	27,662	27,715	27,728	27,701	27,696	27,668	27,904	27,808	27,735			27,65	19,426	19,371	19,373
		21900	1001,22															6,92											993,35	1001,5
		21960	1000,85																										993,35	1001,5
		21984		8,666	19,353	19,361	28,022	28,023	27,671	27,664	27,703	27,78	27,759	27,688	27,949	27,806	27,752					19,37	19,371
		22020	1001,68																										993,35	1001,5
		22080	1000,43	8,740	19,356	19,362	28,103	28,096	27,715	27,76	27,813	27,803	27,785	27,749	27,995	27,851	27,809			27,728	19,424	19,373	19,37						993,35	1001,5
		22140	1001,69																										993,35	1001,5
		22176		8,793	19,353	19,363	28,157	28,145	27,775	27,811	27,795	27,879	27,809	27,807	28,2	27,925	27,875					19,371	19,372
		22200	1002,2															6,93	0					-1,44	-1,49	-0,39	-0,1	-0,57	993,35	1001,5	127,8
		22260	1001,74																										993,35	1001,5
		22272		8,835	19,353	19,363	28,193	28,194	27,851	27,853	27,913	27,9	27,862	27,836	28,096	28,005	27,914			27,828	19,424	19,375	19,372
		22320	1000,7																										993,35	1001,5
		22368		8,873	19,352	19,357	28,222	28,234	27,904	27,881	27,933	27,955	27,894	27,879	28,142	28,04	27,953					19,369	19,37
		22380	1001,49																										993,35	1001,5
		22440	1001,32																										993,35	1001,5
		22464		8,917	19,351	19,362	28,278	28,269	27,966	27,927	27,968	27,96	27,957	27,931	28,214	28,102	28,003			27,878	19,427	19,371	19,37
		22500	1001,44															6,94											993,35	1001,5
		22560	1001,58	8,957	19,354	19,363	28,312	28,319	27,98	27,991	28,014	28,01	28,05	27,972	28,241	28,157	28,052					19,37	19,369						993,35	1001,5
		22620	1001,8																										993,35	1001,5
		22656		9,006	19,354	19,361	28,362	28,365	28,055	28,023	28,025	28,081	28,063	28,05	28,272	28,078	28,081			27,967	19,427	19,372	19,377
		22680	1001,4																										993,35	1001,5
		22740	1001,18																										993,35	1001,5
		22752		9,048	19,353	19,362	28,404	28,406	28,113	28,048	28,048	28,12	28,127	28,226	28,313	28,087	28,135					19,37	19,373
		22800	1000,54															6,94	0					-1,47	-1,62	-0,47	-0,22	-0,69	993,35	1001,5	127,65
		22848		9,070	19,354	19,363	28,428	28,429	28,093	28,078	28,135	28,132	28,152	28,179	28,356	28,196	28,165			28,158	19,427	19,37	19,372
		22860	1000,19																										993,35	1001,5
		22920	1000,79																										993,35	1001,5
		22944		9,142	19,352	19,36	28,498	28,499	28,104	28,116	28,213	28,211	28,222	28,26	28,396	28,269	28,224					19,37	19,373
		22980	1001,04																										993,35	1001,5
		23040	1001,23	9,164	19,353	19,363	28,518	28,526	28,139	28,167	28,208	28,281	28,214	28,278	28,443	28,325	28,257			28,197	19,43	19,372	19,375						993,35	1001,5
		23100	1001,19															6,93											993,35	1001,5
		23136		9,225	19,354	19,362	28,582	28,583	28,276	28,236	28,273	28,327	28,261	28,337	28,488	28,37	28,321					19,372	19,375
		23160	1000,73																										993,35	1001,5
		23220	1001,1																										993,35	1001,5
		23232		9,292	19,352	19,362	28,644	28,655	28,309	28,321	28,345	28,36	28,283	28,378	28,537	28,432	28,371			28,295	19,426	19,373	19,378
		23280	1001,61																										993,35	1001,5
		23328		9,329	19,354	19,362	28,691	28,683	28,393	28,363	28,386	28,403	28,34	28,394	28,582	28,514	28,422					19,37	19,377
		23340	1001,31																										993,35	1001,5
		23400	1002,26															6,95	0					-1,47	-1,53	-0,41	-0,13	-0,6	993,35	1001,5	127,69
		23424		9,369	19,353	19,363	28,724	28,731	28,408	28,412	28,411	28,432	28,386	28,445	28,627	28,571	28,461			28,316	19,426	19,372	19,376
		23460	1003,59																										993,35	1001,5
		23520	1002,8	9,419	19,354	19,364	28,775	28,781	28,505	28,528	28,504	28,478	28,4	28,437	28,67	28,572	28,512					19,372	19,373						993,35	1001,5
		23580	1001,1																										993,35	1001,5
		23616		9,472	19,354	19,366	28,832	28,831	28,59	28,657	28,59	28,54	28,491	28,471	28,724	28,647	28,589			28,42	19,43	19,372	19,371
		23640	1000,63																										993,35	1001,5
		23700	1001,26															6,95											993,35	1001,5
		23712		9,503	19,36	19,363	28,863	28,866	28,563	28,58	28,572	28,542	28,532	28,536	28,767	28,625	28,590					19,372	19,377
		23760	1000,93																										993,35	1001,5
		23808		9,543	19,36	19,366	28,904	28,909	28,605	28,601	28,588	28,588	28,572	28,7	28,801	28,597	28,632			28,511	19,431	19,373	19,376
		23820	1000,8																										993,35	1001,5
		23880	1000,62																										993,35	1001,5
		23904		9,592	19,354	19,363	28,945	28,956	28,64	28,642	28,653	28,628	28,64	28,675	28,858	28,66	28,674					19,368	19,376
		23940	1001,34																										993,35	1001,5
		24000	1000,84	9,627	19,36	19,36	28,987	28,988	28,649	28,655	28,704	28,7	28,719	28,73	28,895	28,678	28,716	6,94	0	28,656	19,435	19,377	19,379	-1,47	-1,53	-0,41	-0,13	-0,6	993,35	1001,5	127,38
		24060	1000,91																										993,35	1001,5
		24096		9,669	19,354	19,365	29,025	29,032	28,672	28,686	28,709	28,742	28,733	28,806	28,936	28,729	28,752					19,37	19,374
		24120	1000,88																										993,35	1001,5
		24180	1001,73																										993,35	1001,5
		24192		9,722	19,354	19,369	29,086	29,081	28,72	28,72	28,788	28,805	28,77	28,793	28,98	28,889	28,808			28,709	19,432	19,37	19,377
		24240	1001,52																										993,35	1001,5
		24288		9,779	19,348	19,358	29,126	29,137	28,764	28,784	28,831	28,859	28,81	28,819	29,029	28,956	28,857					19,372	19,378
		24300	1001,04															6,95											993,35	1001,5
		24360	1001,54																										993,35	1001,5
		24384		9,826	19,357	19,365	29,186	29,189	28,849	28,896	28,905	28,907	28,843	28,863	29,073	28,98	28,914			28,81	19,43	19,369	19,372
		24420	1000,93																										993,35	1001,5
		24480	1000,94	9,853	19,347	19,37	29,213	29,209	28,862	28,902	28,897	28,929	28,908	28,87	29,12	29,064	28,944					19,369	19,372						993,35	1001,5
		24540	1001,55																										993,35	1001,5
		24576		9,903	19,354	19,362	29,248	29,274	28,922	28,932	28,947	28,941	28,941	28,908	29,162	29,11	28,983			28,857	19,429	19,37	19,372
		24600	1001,91															6,95	0					-1,49	-1,55	-0,43	-0,16	-0,62	993,35	1001,5	127,59
		24660	1002,14																										993,35	1001,5
		24672		9,942	19,353	19,363	29,293	29,308	29,034	28,997	29,001	29,035	28,999	28,956	29,202	29,134	29,045					19,372	19,375
		24720	1001,58																										993,35	1001,5
		24768		10,010	19,355	19,364	29,368	29,371	29,09	29,138	29,055	29,107	29,041	29,026	29,261	29,096	29,102			28,952	19,43	19,37	19,378
		24780	1000,6																										993,35	1001,5
		24840	1000,36																										993,35	1001,5
		24864		10,046	19,356	19,361	29,4	29,409	29,125	29,103	29,1	29,115	29,068	29,087	29,303	29,065	29,121					19,371	19,375
		24900	1001,38															6,96											993,35	1001,5
		24960	1001,03	10,071	19,354	19,366	29,429	29,432	29,131	29,102	29,122	29,123	29,115	29,146	29,335	29,255	29,166			29,052	19,426	19,37	19,376						993,35	1001,5
		25020	1000,36																										993,35	1001,5
		25056		10,123	19,356	19,365	29,482	29,484	29,125	29,122	29,209	29,157	29,128	29,164	29,379	29,308	29,199					19,371	19,373
		25080	1000																										993,35	1001,5
		25140	1000,82																										993,35	1001,5
		25152		10,166	19,354	19,364	29,53	29,52	29,15	29,169	29,248	29,247	29,219	29,198	29,424	29,365	29,253			29,165	19,434	19,37	19,376
		25200	1000,6															6,95	0					-1,51	-1,57	-0,44	-0,17	-0,64	993,93	1001,5	127,92
		25248		10,192	19,355	19,363	29,545	29,558	29,226	29,19	29,229	29,256	29,271	29,256	29,466	29,405	29,287					19,372	19,373
		25260	1000,32																										993,93	1001,5
		25320	1000,12																										993,93	1001,5
		25344		10,253	19,355	19,367	29,611	29,617	29,325	29,298	29,313	29,302	29,299	29,272	29,509	29,433	29,344			29,237	19,433	19,369	19,374
		25380	1001,35																										993,93	1001,5
		25440	1000,95	10,293	19,355	19,367	29,655	29,654	29,338	29,328	29,365	29,386	29,366	29,316	29,555	29,44	29,387					19,371	19,374						993,93	1001,5
		25500	1001,2															6,98											993,93	1001,5
		25536		10,348	19,356	19,367	29,703	29,716	29,4	29,376	29,4	29,393	29,421	29,365	29,602	29,481	29,430			29,329	19,436	19,37	19,375
		25560	1001,43																										993,93	1001,5
		25620	1000,56																										993,93	1001,5
		25632		10,373	19,357	19,367	29,736	29,734	29,432	29,429	29,448	29,426	29,452	29,417	29,644	29,501	29,469					19,37	19,375
		25680	1001,31																										993,93	1001,5
		25728		10,427	19,356	19,368	29,793	29,785	29,502	29,486	29,483	29,496	29,464	29,483	29,68	29,598	29,524			29,4	19,434	19,374	19,375
		25740	1001,77																										993,93	1001,5
		25800	1000,78															6,97	0					-1,54	-1,59	-0,46	-0,2	-0,67	993,93	1001,5	128,34
		25824		10,481	19,358	19,367	29,837	29,85	29,519	29,526	29,558	29,557	29,476	29,519	29,734	29,656	29,568					19,371	19,373
		25860	1002,26																										993,93	1001,5
		25920	1001,6	10,508	19,356	19,369	29,872	29,869	29,526	29,541	29,574	29,591	29,547	29,556	29,783	29,657	29,597			29,487	19,438	19,373	19,376						993,93	1001,5
		25980	1002,09																										993,93	1001,5
		26016		10,560	19,356	19,366	29,912	29,929	29,574	29,572	29,607	29,644	29,611	29,567	29,818	29,728	29,640					19,373	19,376
		26040	1001,41																										993,93	1001,5
		26100	1000,71															6,97											993,93	1001,5
		26112		10,600	19,356	19,367	29,964	29,959	29,705	29,62	29,627	29,643	29,653	29,723	29,861	29,732	29,695			29,553	19,432	19,373	19,376
		26160	1001,33																										993,93	1001,5
		26208		10,640	19,359	19,366	30,009	29,995	29,694	29,675	29,692	29,706	29,69	29,742	29,901	29,718	29,727					19,372	19,377
		26220	1000,54																										993,93	1001,5
		26280	1001,04																										993,93	1001,5
		26304		10,688	19,358	19,368	30,038	30,063	29,709	29,701	29,719	29,768	29,766	29,787	29,947	29,839	29,780			29,714	19,436	19,377	19,373
		26340	1000,63																										993,93	1001,5
		26400	1000,89	10,718	19,352	19,368	30,077	30,08	29,737	29,725	29,752	29,797	29,794	29,833	29,98	29,859	29,810	6,98	0			19,371	19,376	-1,48	-1,54	-0,42	-0,14	-0,61	993,93	1001,5	128,04
		26460	1000,53																										993,93	1001,5
		26496		10,767	19,358	19,367	30,132	30,127	29,768	29,773	29,806	29,882	29,827	29,87	30,231	29,938	29,887			29,761	19,44	19,372	19,374
		26520	1000,59																										993,93	1001,5
		26580	1001,97																										993,93	1001,5
		26592		10,803	19,359	19,363	30,164	30,164	29,813	29,858	29,876	29,876	29,855	29,855	30,065	29,888	29,886					19,372	19,373
		26640	1001,12																										993,93	1001,5
		26688		10,875	19,357	19,37	30,237	30,239	29,916	29,966	29,935	29,961	29,886	29,912	30,203	30,014	29,974			29,839	19,435	19,37	19,374
		26700	1000,61															6,97											993,93	1001,5
		26760	1001,5																										993,93	1001,5
		26784		10,897	19,356	19,369	30,264	30,254	29,977	29,968	29,972	29,966	29,925	29,951	30,157	29,967	29,985					19,371	19,375
		26820	1001,12																										993,93	1001,5
		26880	1000,38	10,949	19,357	19,365	30,308	30,312	30,019	29,996	29,985	30,018	29,976	30,003	30,229	30,093	30,040			29,982	19,436	19,372	19,375						993,93	1001,5
		26940	1001,77																										993,93	1001,5
		26976		10,988	19,358	19,367	30,349	30,352	30,061	30,029	30,041	30,081	30,032	30,071	30,258	30,083	30,082					19,372	19,377
		27000	999,98															6,98	0					-1,47	-1,52	-0,4	-0,12	-0,6	993,93	1001,5	127,97
		27060	1000,17																										993,93	1001,5
		27072		11,019	19,357	19,369	30,378	30,387	30,065	30,055	30,057	30,099	30,1	30,164	30,297	30,141	30,122			30,037	19,433	19,372	19,378
		27120	1001,3																										993,93	1001,5
		27168		11,071	19,357	19,365	30,429	30,435	30,128	30,105	30,115	30,141	30,124	30,161	30,328	30,236	30,167					19,373	19,374
		27180	1000,75																										993,93	1001,5
		27240	1001,16																										993,93	1001,5
		27264		11,106	19,356	19,365	30,474	30,459	30,17	30,144	30,176	30,178	30,129	30,204	30,367	30,271	30,205			30,111	19,436	19,373	19,378
		27300	1000,71															6,99											993,93	1001,5
		27360	1001,88	11,145	19,358	19,368	30,506	30,51	30,206	30,201	30,223	30,253	30,15	30,235	30,411	30,353	30,254					19,371	19,375						993,93	1001,5
		27420	1001,21																										993,93	1001,5
		27456		11,210	19,356	19,367	30,573	30,57	30,262	30,282	30,283	30,286	30,205	30,252	30,452	30,367	30,299			30,204	19,436	19,371	19,37
		27480	1001,66																										993,93	1001,5
		27540	1001,55																										993,93	1001,5
		27552		11,254	19,351	19,363	30,608	30,614	30,379	30,374	30,337	30,302	30,243	30,275	30,498	30,402	30,351					19,372	19,371
		27600	1001,28															6,99	0					-1,5	-1,56	-0,43	-0,16	-0,64	993,93	1001,5	127,36
		27648		11,290	19,358	19,367	30,654	30,651	30,346	30,347	30,374	30,334	30,285	30,299	30,545	30,441	30,371			30,227	19,438	19,37	19,374
		27660	1001,94																										993,93	1001,5
		27720	1000,54																										993,93	1001,5
		27744		11,321	19,358	19,367	30,686	30,682	30,356	30,378	30,404	30,4	30,362	30,338	30,582	30,501	30,415					19,373	19,375
		27780	1001																										993,93	1001,5
		27840	1000,51	11,371	19,356	19,365	30,732	30,73	30,375	30,395	30,425	30,471	30,411	30,378	30,616	30,546	30,452			30,299	19,439	19,373	19,374						993,93	1001,5
		27900	999,81															7,00											993,93	1001,5
		27936		11,401	19,356	19,365	30,761	30,763	30,417	30,424	30,473	30,501	30,454	30,415	30,67	30,502	30,482					19,372	19,377
		27960	1001,23																										994,51	1001,5
		28020	1000,65																										994,51	1001,5
		28032		11,444	19,358	19,369	30,804	30,81	30,494	30,492	30,529	30,535	30,491	30,482	30,708	30,594	30,541			30,408	19,439	19,373	19,377
		28080	1000,26																										994,51	1001,5
		28128		11,481	19,356	19,367	30,84	30,845	30,52	30,536	30,56	30,552	30,52	30,557	30,746	30,673	30,583					19,375	19,38
		28140	1001,24																										994,51	1001,5
		28200	1001,07															6,99	0					-1,55	-1,6	-0,46	-0,21	-0,68	994,51	1001,5	127,82
		28224		11,522	19,357	19,367	30,888	30,881	30,556	30,593	30,629	30,634	30,52	30,612	30,784	30,68	30,626			30,532	19,443	19,377	19,38
		28260	1001,08																										994,51	1001,5
		28320	1000,78	11,570	19,358	19,367	30,939	30,926	30,603	30,607	30,62	30,649	30,583	30,679	30,828	30,683	30,656					19,373	19,38						994,51	1001,5
		28380	1001,21																										994,51	1001,5
		28416		11,602	19,356	19,365	30,966	30,959	30,615	30,637	30,638	30,691	30,635	30,718	30,867	30,747	30,694			30,612	19,444	19,374	19,38
		28440	1000,42																										994,51	1001,5
		28500	1000,48															7,00											994,51	1001,5
		28512		11,645	19,355	19,364	31,012	30,997	30,696	30,682	30,713	30,722	30,713	30,748	30,9	30,843	30,752					19,373	19,376
		28560	1001,07																										994,51	1001,5
		28608		11,685	19,359	19,362	31,044	31,046	30,719	30,711	30,778	30,771	30,731	30,759	30,939	30,872	30,785			30,752	19,452	19,373	19,375
		28620	999,6																										994,51	1001,5
		28680	999,68																										994,51	1001,5
		28704		11,744	19,356	19,367	31,111	31,1	30,762	30,818	30,817	30,843	30,833	30,801	30,984	30,845	30,838					19,37	19,375
		28740	1000,5																										994,51	1001,5
		28800	1000,26	11,756	19,358	19,366	31,108	31,129	30,775	30,789	30,82	30,828	30,87	30,893	31,029	30,886	30,861	7,00	0	30,809	19,452	19,371	19,372	-1,48	-1,54	-0,42	-0,14	-0,61	995,24	1001,5	127,7
		28860	1000,15																										995,24	1001,5
		28896		11,813	19,361	19,367	31,173	31,181	30,858	30,857	30,916	30,869	30,878	30,993	31,063	30,93	30,920					19,368	19,38
		28920	1000,25																										995,87	1001,5
		28980	1000,97																										995,87	1001,5
		28992		11,845	19,353	19,368	31,203	31,207	30,889	30,879	30,966	30,933	30,96	31,027	31,108	30,979	30,968			30,962	19,438	19,37	19,366
		29040	1002,35																										995,87	1001,5
		29088		11,891	19,361	19,364	31,247	31,261	30,908	30,91	30,987	30,977	31,027	31,069	31,148	31,001	31,003					19,371	19,376
		29100	1002,2															6,99											995,87	1001,5
		29160	1001,57																										995,87	1001,5
		29184		11,932	19,36	19,368	31,299	31,293	30,973	30,968	31,009	31,034	31,07	31,043	31,184	30,995	31,035			31,024	19,44	19,37	19,373
		29220	1001,71																										995,87	1001,5
		29280	1002,02	11,975	19,358	19,369	31,336	31,341	31,021	31,004	31,025	31,072	31,047	31,095	31,222	31,058	31,068					19,374	19,377						995,87	1001,5
		29340	1002,46																										995,87	1001,5
		29376		12,000	19,358	19,372	31,365	31,364	31,071	31,055	31,056	31,105	31,116	31,133	31,273	31,086	31,112			31,062	19,439	19,371	19,373
		29400	1001,94															7,00	0					-1,5	-1,57	-0,43	-0,17	-0,65	995,87	1001,5	127,9
		29460	1001,72																										995,87	1001,5
		29472		12,051	19,356	19,368	31,412	31,415	31,083	31,068	31,125	31,139	31,144	31,158	31,304	31,122	31,143					19,373	19,376
		29520	1001,22																										995,87	1001,5
		29568		12,098	19,36	19,367	31,462	31,462	31,113	31,116	31,147	31,209	31,166	31,186	31,348	31,274	31,195			31,135	19,438	19,372	19,375
		29580	1001,75																										995,87	1001,5
		29640	1001,47																										995,87	1001,5
		29664		12,141	19,36	19,37	31,501	31,51	31,216	31,232	31,221	31,25	31,181	31,222	31,382	31,324	31,253					19,373	19,378
		29700	1001,78															7,00											995,87	1001,5
		29760	1001,75	12,197	19,36	19,37	31,564	31,561	31,242	31,324	31,277	31,305	31,217	31,254	31,436	31,366	31,303			31,148	19,435	19,374	19,377						995,87	1001,5
		29820	1001,7																										995,87	1001,5
		29856		12,220	19,361	19,369	31,583	31,588	31,292	31,301	31,31	31,317	31,255	31,249	31,483	31,41	31,327					19,375	19,38
		29880	1002,45																										995,87	1001,5
		29940	1003,21																										995,87	1001,5
		29952		12,280	19,363	19,37	31,638	31,654	31,348	31,348	31,377	31,36	31,293	31,281	31,521	31,378	31,363			31,212	19,434	19,373	19,379
		30000	1001,35															7,00	0					-1,44	-1,5	-0,39	-0,1	-0,58	995,14	1001,5	127,89
		30048		12,331	19,36	19,371	31,696	31,698	31,407	31,438	31,406	31,405	31,345	31,402	31,565	31,381	31,419					19,374	19,379
		30060	1000,42																										995,14	1001,5
		30120	1000,64																										995,14	1001,5
		30144		12,353	19,358	19,369	31,72	31,713	31,447	31,411	31,415	31,403	31,37	31,52	31,606	31,424	31,449			31,401	19,443	19,376	19,379
		30180	1001,15																										995,14	1001,5
		30240	1000,51	12,371	19,361	19,369	31,73	31,743	31,429	31,413	31,429	31,439	31,477	31,538	31,635	31,538	31,487					19,377	19,379						995,14	1001,5
		30300	1000,81															7,01											995,14	1001,5
		30336		12,408	19,361	19,371	31,772	31,776	31,46	31,442	31,457	31,508	31,511	31,515	31,678	31,601	31,522			31,486	19,451	19,376	19,38
		30360	1000,84																										995,14	1001,5
		30420	1001,52																										995,14	1001,5
		30432		12,456	19,362	19,371	31,824	31,82	31,479	31,562	31,522	31,598	31,501	31,555	31,719	31,608	31,568					19,379	19,383
		30480	999,92																										995,14	1001,5
		30528		12,510	19,363	19,368	31,877	31,874	31,562	31,632	31,605	31,635	31,559	31,574	31,749	31,653	31,621			31,517	19,446	19,375	19,38
		30540	999,99																										995,14	1001,5
		30600	1000,34															7,01	0					-1,5	-1,55	-0,43	-0,15	-0,62	995,87	1001,5	128,21
		30624		12,548	19,361	19,369	31,911	31,915	31,581	31,611	31,616	31,627	31,578	31,643	31,802	31,668	31,641					19,377	19,379
		30660	1001,27																										995,87	1001,5
		30720	1001,61	12,565	19,366	19,373	31,927	31,943	31,645	31,644	31,646	31,639	31,625	31,662	31,839	31,73	31,679			31,578	19,443	19,373	19,377						995,87	1001,5
		30780	1001,14																										995,87	1001,5
		30816		12,610	19,36	19,372	31,981	31,972	31,67	31,737	31,665	31,7	31,673	31,731	31,869	31,828	31,734					19,371	19,376
		30840	1003,3																										995,87	1001,5
		30900	1002,31															7,01											995,87	1001,5
		30912		12,666	19,359	19,37	32,031	32,03	31,769	31,815	31,778	31,777	31,688	31,755	31,906	31,861	31,794			31,649	19,445	19,372	19,376
		30960	1001,52																										995,35	1001,5
		31008		12,705	19,361	19,37	32,068	32,073	31,768	31,764	31,807	31,794	31,717	31,769	31,953	31,848	31,803					19,371	19,375
		31020	1001,75																										995,35	1001,5
		31080	1002,42																										995,35	1001,5
		31104		12,741	19,361	19,366	32,099	32,11	31,822	31,816	31,826	31,816	31,792	31,783	31,997	31,908	31,845			31,762	19,449	19,371	19,375
		31140	1001,52																										995,35	1001,5
		31200	1001,88	12,774	19,361	19,37	32,137	32,142	31,83	31,836	31,841	31,855	31,812	31,834	32,037	31,863	31,863	7,01	0			19,371	19,373	-1,5	-1,55	-0,43	-0,16	-0,63	995,35	1001,5	128,14
		31260	1001,76																										995,35	1001,5
		31296		12,833	19,36	19,37	32,198	32,198	31,928	32,001	31,906	31,944	31,901	31,867	32,076	32,009	31,954			31,832	19,455	19,373	19,374
		31320	1001,58																										995,35	1001,5
		31380	1000,76																										995,35	1001,5
		31392		12,847	19,361	19,371	32,209	32,217	31,961	31,951	31,924	31,962	31,955	31,897	32,222	31,992	31,983					19,372	19,375
		31440	999,89																										995,35	1001,5
		31488		12,899	19,361	19,37	32,261	32,268	31,96	31,961	31,995	32,026	31,969	31,932	32,146	32,036	32,003			31,885	19,453	19,37	19,379
		31500	1001,24															7,01											995,35	1001,5
		31560	1001,7																										995,35	1001,5
		31584		12,922	19,367	19,369	32,285	32,294	31,992	31,99	31,99	32,023	32,004	32,096	32,194	32,05	32,042					19,369	19,378
		31620	1001,41																										995,35	1001,5
		31680	1001,1	12,967	19,361	19,369	32,327	32,337	32,005	32,019	32,043	32,067	32,043	32,104	32,249	32,129	32,082			32,007	19,456	19,372	19,38						995,35	1001,5
		31740	1000,62																										995,35	1001,5
		31776		12,995	19,365	19,366	32,355	32,366	32,053	32,057	32,098	32,076	32,07	32,169	32,274	32,124	32,115					19,371	19,376
		31800	1002,35															7,01	0					-1,49	-1,54	-0,42	-0,14	-0,63	995,35	1001,5	128,08
		31860	1001,62																										995,35	1001,5
		31872		13,046	19,36	19,368	32,409	32,41	32,06	32,08	32,16	32,132	32,144	32,163	32,301	32,184	32,153			32,104	19,448	19,372	19,376
		31920	1001																										995,35	1001,5
		31968		13,084	19,358	19,369	32,441	32,454	32,166	32,143	32,151	32,159	32,181	32,176	32,337	32,234	32,193					19,37	19,377
		31980	1001,35																										995,35	1001,5
		32040	1001,27																										995,35	1001,5
		32064		13,115	19,36	19,37	32,474	32,486	32,217	32,193	32,194	32,205	32,197	32,201	32,371	32,289	32,233			32,166	19,452	19,368	19,376
		32100	1001,32															7,01											995,35	1001,5
		32160	1000,64	13,162	19,36	19,374	32,535	32,523	32,243	32,22	32,229	32,277	32,217	32,23	32,41	32,272	32,262					19,372	19,371						995,35	1001,5
		32220	1000,16																										995,35	1001,5
		32256		13,211	19,36	19,372	32,574	32,58	32,3	32,335	32,308	32,321	32,256	32,249	32,454	32,277	32,312			32,191	19,454	19,371	19,374
		32280	1000,46																										995,35	1001,5
		32340	1000,5																										995,35	1001,5
		32352		13,251	19,357	19,368	32,608	32,62	32,343	32,31	32,325	32,347	32,29	32,27	32,502	32,432	32,352					19,372	19,375
		32400	1000,73															7,01	0					-1,52	-1,58	-0,45	-0,18	-0,65	995,93	1001,5	128,34
		32448		13,283	19,358	19,369	32,647	32,647	32,366	32,351	32,361	32,376	32,335	32,332	32,533	32,418	32,384			32,262	19,46	19,371	19,375
		32460	1002,15																										995,93	1001,5
		32520	1001,43																										995,93	1001,5
		32544		13,329	19,359	19,368	32,689	32,695	32,386	32,395	32,413	32,386	32,398	32,394	32,577	32,458	32,426					19,374	19,377
		32580	1001,64																										995,93	1001,5
		32640	1002,27	13,349	19,359	19,369	32,713	32,712	32,444	32,409	32,432	32,42	32,401	32,465	32,614	32,534	32,465			32,376	19,452	19,375	19,377						995,93	1001,5
		32700	1002,38															7,02											995,93	1001,5
		32736		13,388	19,359	19,369	32,758	32,746	32,47	32,432	32,464	32,443	32,424	32,563	32,647	32,525	32,496					19,382	19,379
		32760	1002,27																										995,93	1001,5
		32820	1001,08																										995,93	1001,5
		32832		13,433	19,359	19,367	32,797	32,794	32,515	32,521	32,524	32,534	32,539	32,541	32,681	32,575	32,554			32,454	19,456	19,372	19,375
		32880	1000,63																										995,93	1001,5
		32928		13,444	19,357	19,371	32,806	32,81	32,512	32,512	32,537	32,531	32,558	32,563	32,72	32,607	32,567					19,373	19,382
		32940	1001,43																										995,93	1001,5
		33000	1002,27															7,02	0					-1,53	-1,58	-0,45	-0,19	-0,66	995,93	1001,5	128,36
		33024		13,498	19,36	19,37	32,857	32,869	32,559	32,647	32,591	32,623	32,581	32,608	32,744	32,592	32,618			32,544	19,46	19,378	19,379
		33060	1001,13																										995,93	1001,5
		33120	1001,83	13,542	19,364	19,368	32,908	32,907	32,645	32,61	32,635	32,677	32,58	32,626	32,794	32,728	32,662					19,374	19,385						995,93	1001,5
		33180	1001,5																										995,93	1001,5
		33216		13,581	19,361	19,369	32,946	32,945	32,708	32,745	32,67	32,704	32,622	32,654	32,838	32,763	32,713			32,595	19,454	19,374	19,379
		33240	1002,07																										995,93	1001,5
		33300	1001,8															7,01											995,93	1001,5
		33312		13,617	19,361	19,37	32,987	32,978	32,755	32,751	32,753	32,748	32,643	32,68	32,869	32,778	32,747					19,373	19,378
		33360	1001,44																										995,93	1001,5
		33408		13,675	19,36	19,369	33,043	33,037	32,768	32,823	32,8	32,796	32,7	32,672	32,912	32,751	32,778			32,641	19,456	19,373	19,38
		33420	1001,61																										995,93	1001,5
		33480	1000,83																										995,93	1001,5
		33504		13,711	19,361	19,37	33,074	33,08	32,785	32,776	32,772	32,77	32,733	32,859	32,956	32,799	32,806					19,374	19,379
		33540	1001,24																										995,93	1001,5
		33600	1000,7	13,729	19,359	19,366	33,089	33,093	32,797	32,806	32,82	32,805	32,8	32,9	32,988	32,837	32,844	7,02	0	32,802	19,449	19,374	19,378	-1,52	-1,57	-0,43	-0,17	-0,64	995,93	1001,5	128,35
		33660	1001,68																										995,93	1001,5
		33696		13,752	19,364	19,372	33,122	33,118	32,809	32,807	32,814	32,848	32,858	32,89	33,02	32,938	32,873					19,373	19,382
		33720	1001,15																										995,93	1001,5
		33780	1001,17																										995,93	1001,5
		33792		13,795	19,36	19,371	33,159	33,162	32,815	32,858	32,859	32,917	32,868	32,895	33,051	32,986	32,906			32,829	19,455	19,376	19,378
		33840	1002,18																										995,93	1001,5
		33888		13,833	19,364	19,374	33,197	33,207	32,872	32,891	32,919	32,998	32,895	32,936	33,088	33,026	32,953					19,373	19,378
		33900	1001,82															7,02											995,93	1001,5
		33960	1001,78																										995,93	1001,5
		33984		13,886	19,365	19,375	33,255	33,258	32,964	33,013	32,988	33,007	32,927	32,961	33,13	33,08	33,009			32,885	19,448	19,375	19,377
		34020	1001,91																										995,93	1001,5
		34080	1001,42	13,920	19,363	19,375	33,289	33,289	32,997	33,073	33,01	33,029	32,949	32,965	33,169	33,109	33,038					19,376	19,377						995,93	1001,5
		34140	1003,1																										995,93	1001,5
		34176		13,954	19,366	19,374	33,315	33,334	33,036	33,054	33,065	33,053	32,982	33,025	33,213	33,145	33,072			32,932	19,45	19,374	19,378
		34200	1001,3															7,02	0					-1,52	-1,58	-0,44	-0,14	-0,61	995,93	1001,5	128,47
		34260	1000,33																										995,93	1001,5
		34272		14,000	19,365	19,373	33,363	33,375	33,061	33,11	33,115	33,1	33,068	33,029	33,253	33,157	33,112					19,373	19,377
		34320	1001,85																										995,93	1001,5
		34368		14,024	19,369	19,379	33,397	33,399	33,132	33,108	33,111	33,098	33,13	33,067	33,292	33,226	33,146			33,012	19,447	19,375	19,377
		34380	1001,73																										995,93	1001,5
		34440	1002,95																										995,93	1001,5
		34464		14,058	19,365	19,374	33,431	33,423	33,142	33,152	33,148	33,125	33,16	33,114	33,321	33,21	33,172					19,374	19,378
		34500	1002,52															7,02											995,93	1001,5
		34560	1000,97	14,084	19,37	19,371	33,455	33,455	33,165	33,184	33,179	33,186	33,203	33,183	33,351	33,193	33,205			33,147	19,458	19,37	19,378						995,93	1001,5
		34620	1000,79																										995,93	1001,5
		34656		14,131	19,365	19,374	33,491	33,509	33,21	33,221	33,198	33,242	33,203	33,262	33,387	33,254	33,247					19,375	19,377
		34680	1001,54																										995,93	1001,5
		34740	1001,16																										995,93	1001,5
		34752		14,173	19,364	19,374	33,539	33,545	33,233	33,246	33,247	33,286	33,257	33,275	33,423	33,36	33,291			33,167	19,453	19,375	19,38
		34800	1000,85															7,02	0					-1,51	-1,57	-0,44	-0,17	-0,64	995,93	1001,5	128,48
		34848		14,194	19,366	19,374	33,559	33,57	33,259	33,254	33,263	33,328	33,266	33,282	33,457	33,413	33,315					19,375	19,378
		34860	1000,34																										995,93	1001,5
		34920	1001,86																										996,45	1001,5
		34944		14,246	19,364	19,374	33,612	33,617	33,296	33,325	33,317	33,351	33,303	33,31	33,497	33,441	33,355			33,236	19,457	19,376	19,38
		34980	1000,72																										996,45	1001,5
		35040	1001,79	14,289	19,365	19,38	33,663	33,659	33,39	33,369	33,372	33,394	33,337	33,345	33,538	33,467	33,402					19,374	19,377						996,45	1001,5
		35100	1002,29															7,01											996,45	1001,5
		35136		14,328	19,367	19,37	33,693	33,7	33,422	33,426	33,435	33,44	33,379	33,391	33,577	33,505	33,447			33,32	19,46	19,374	19,377
		35160	1001,38																										996,45	1001,5
		35220	1003,47																										996,45	1001,5
		35232		14,368	19,363	19,373	33,733	33,739	33,449	33,438	33,434	33,472	33,42	33,427	33,606	33,489	33,467					19,378	19,38
		35280	1001,8																										995,93	1001,5
		35328		14,408	19,363	19,367	33,779	33,766	33,489	33,469	33,476	33,477	33,446	33,449	33,65	33,469	33,491			33,396	19,451	19,376	19,38
		35340	1002,05																										995,93	1001,5
		35400	1000,83															7,01	0					-1,53	-1,59	-0,45	-0,19	-0,67	995,93	1001,5	127,97
		35424		14,433	19,36	19,373	33,802	33,797	33,52	33,501	33,534	33,518	33,501	33,508	33,67	33,565	33,540					19,37	19,38
		35460	1001,44																										995,93	1001,5
		35520	1000,61	14,451	19,364	19,368	33,805	33,829	33,529	33,518	33,535	33,544	33,536	33,523	33,714	33,661	33,570			33,447	19,455	19,374	19,379						995,93	1001,5
		35580	1001,43																										995,93	1001,5
		35616		14,497	19,363	19,376	33,868	33,865	33,544	33,565	33,621	33,627	33,582	33,577	33,75	33,706	33,621					19,375	19,379
		35640	1002,65																										995,93	1001,5
		35700	1001,84															7,02											995,93	1001,5
		35712		14,545	19,363	19,372	33,91	33,914	33,603	33,656	33,682	33,662	33,592	33,619	33,788	33,725	33,666			33,525	19,464	19,375	19,378
		35760	1001,57																										995,93	1001,5
		35808		14,585	19,365	19,37	33,948	33,957	33,631	33,673	33,682	33,687	33,674	33,704	33,832	33,718	33,700					19,375	19,378
		35820	1001,27																										995,93	1001,5
		35880	1000,26																										995,93	1001,5
		35904		14,603	19,364	19,373	33,967	33,975	33,689	33,702	33,685	33,687	33,663	33,805	33,863	33,736	33,729			33,688	19,468	19,375	19,378
		35940	1000,6																										995,93	1001,5
		36000	1000,8	14,640	19,363	19,372	34,004	34,012	33,748	33,713	33,707	33,711	33,768	33,774	33,899	33,799	33,765	7,01	0			19,37	19,378	-1,46	-1,52	-0,4	-0,12	-0,59	995,93	1001,5	128,21
		36060	1000,89																										995,93	1001,5
		36096		14,656	19,359	19,372	34,022	34,02	33,74	33,733	33,75	33,784	33,76	33,779	33,93	33,872	33,793			33,706	19,47	19,375	19,379
		36120	1000,87																										995,93	1001,5
		36180	1000,27																										995,93	1001,5
		36192		14,731	19,364	19,372	34,093	34,106	33,779	33,844	33,801	33,86	33,786	33,807	33,962	33,91	33,844					19,374	19,379
		36240	1001,81																										995,93	1001,5
		36288		14,757	19,365	19,374	34,129	34,123	33,857	33,841	33,882	33,86	33,82	33,878	34,004	33,907	33,881			33,776	19,459	19,375	19,379
		36300	1001,37															7,01											995,93	1001,5
		36360	1001,65																										995,93	1001,5
		36384		14,796	19,364	19,372	34,16	34,168	33,904	33,886	33,893	33,888	33,831	33,858	34,043	33,981	33,910					19,374	19,378
		36420	1002,07																										995,93	1001,5
		36480	1001,74	14,831	19,362	19,376	34,203	34,197	33,933	33,906	33,927	33,928	33,913	33,879	34,076	33,943	33,938			33,809	19,452	19,373	19,385						995,93	1001,5
		36540	1001,44																										995,93	1001,5
		36576		14,872	19,365	19,372	34,239	34,242	33,932	33,966	33,998	33,956	33,963	33,931	34,239	34,054	34,005					19,375	19,379
		36600	1000,74															7,02	0					-1,47	-1,53	-0,41	-0,12	-0,6	995,93	1001,5	128,29
		36660	1001,05																										995,93	1001,5
		36672		14,887	19,364	19,373	34,251	34,26	33,967	33,975	33,98	33,976	34,011	33,951	34,153	34,059	34,009			33,916	19,459	19,381	19,374
		36720	1001,97																										995,93	1001,5
		36768		14,938	19,365	19,373	34,309	34,305	34,057	34,078	34,027	34,061	34,031	34,017	34,186	34,018	34,059					19,375	19,376
		36780	1001,29																										995,93	1001,5
		36840	1000,63																										995,93	1001,5
		36864		14,968	19,365	19,37	34,333	34,338	34,051	34,057	34,051	34,083	34,048	34,08	34,257	34,1	34,091			33,996	19,46	19,375	19,379
		36900	1000,5															7,01											995,93	1001,5
		36960	999,21	14,997	19,363	19,373	34,361	34,369	34,08	34,077	34,082	34,078	34,093	34,109	34,276	34,152	34,118					19,373	19,378						995,93	1001,5
		37020	999,96																										995,93	1001,5
		37056		15,021	19,365	19,373	34,388	34,392	34,088	34,082	34,107	34,133	34,128	34,117	34,298	34,205	34,145			34,186	19,458	19,377	19,38
		37080	1000,46																										996,92	1001,5
		37140	1000,12																										996,92	1001,5
		37152		15,056	19,365	19,371	34,418	34,431	34,13	34,142	34,138	34,156	34,162	34,16	34,322	34,225	34,179					19,375	19,381
		37200	1002,02															7,01	0					-1,52	-1,58	-0,44	-0,18	-0,65	997,71	1001,5	128,49
		37248		15,098	19,364	19,374	34,466	34,468	34,175	34,177	34,218	34,207	34,201	34,197	34,35	34,295	34,228			34,125	19,471	19,378	19,38
		37260	1001,88																										997,71	1001,5
		37320	1002,77																										997,71	1001,5
		37344		15,142	19,363	19,372	34,505	34,514	34,207	34,241	34,281	34,254	34,203	34,22	34,391	34,33	34,266					19,375	19,379
		37380	1002,85																										997,71	1001,5
		37440	1003,87	15,176	19,359	19,381	34,547	34,545	34,321	34,302	34,315	34,316	34,244	34,278	34,427	34,333	34,317			34,193	19,48	19,376	19,38						997,13	1001,5
		37500	1002,92															7,01											997,13	1001,5
		37536		15,208	19,363	19,375	34,572	34,583	34,288	34,303	34,319	34,306	34,318	34,297	34,458	34,333	34,328					19,376	19,377
		37560	1003,33																										996,19	1001,5
		37620	1001,44																										996,19	1001,5
		37632		15,238	19,363	19,373	34,604	34,607	34,316	34,313	34,326	34,344	34,317	34,448	34,491	34,374	34,366			34,288	19,478	19,376	19,378
		37680	1000,69																										995,61	1001,5
		37728		15,279	19,357	19,372	34,641	34,646	34,357	34,339	34,346	34,357	34,373	34,431	34,523	34,401	34,391					19,375	19,378
		37740	1000,56																										995,61	1001,5
		37800	1000,39															7,02	0					-1,49	-1,55	-0,42	-0,14	-0,62	995,61	1001,5	128,59
		37824		15,308	19,365	19,373	34,68	34,673	34,386	34,385	34,388	34,412	34,439	34,44	34,558	34,472	34,435			34,352	19,48	19,37	19,382
		37860	1000,81																										995,61	1001,5
		37920	1000,27	15,348	19,365	19,374	34,713	34,722	34,396	34,426	34,423	34,481	34,45	34,455	34,594	34,486	34,464					19,375	19,378						995,61	1001,5
		37980	999,96																										995,61	1001,5
		38016		15,391	19,363	19,374	34,755	34,765	34,484	34,5	34,466	34,544	34,459	34,475	34,63	34,559	34,515			34,437	19,467	19,372	19,377
		38040	1001,02																										996,34	1001,5
		38100	1001,08															7,01											996,34	1001,5
		38112		15,425	19,364	19,372	34,796	34,79	34,513	34,492	34,522	34,529	34,483	34,5	34,665	34,623	34,541					19,374	19,378
		38160	1002,13																										996,34	1001,5
		38208		15,460	19,364	19,374	34,834	34,825	34,533	34,535	34,582	34,56	34,496	34,518	34,707	34,654	34,573			34,441	19,469	19,374	19,378
		38220	1001,2																										996,34	1001,5
		38280	1001,03																										996,34	1001,5
		38304		15,489	19,365	19,374	34,856	34,86	34,582	34,626	34,614	34,643	34,541	34,559	34,741	34,672	34,622					19,374	19,379
		38340	1001,79																										996,34	1001,5
		38400	1001,21	15,536	19,364	19,374	34,912	34,898	34,631	34,686	34,62	34,671	34,602	34,582	34,778	34,679	34,656	7,01	0	34,504	19,469	19,378	19,379	-1,54	-1,6	-0,46	-0,19	-0,67	996,34	1001,5	128,4
		38460	1002,69																										996,34	1001,5
		38496		15,572	19,365	19,375	34,945	34,939	34,665	34,661	34,668	34,684	34,619	34,75	34,813	34,684	34,693					19,377	19,379
		38520	1002,58																										996,34	1001,5
		38580	1001,4																										996,34	1001,5
		38592		15,590	19,365	19,374	34,958	34,961	34,687	34,683	34,676	34,685	34,673	34,754	34,844	34,729	34,716			34,649	19,469	19,376	19,381
		38640	1001,37																										996,34	1001,5
		38688		15,615	19,363	19,375	34,985	34,983	34,702	34,698	34,682	34,726	34,724	34,741	34,868	34,799	34,742					19,369	19,38
		38700	1001,11															7,00											996,34	1001,5
		38760	1000,71																										996,34	1001,5
		38784		15,643	19,364	19,373	35,006	35,018	34,704	34,746	34,707	34,786	34,743	34,791	34,897	34,801	34,772			34,727	19,475	19,374	19,379
		38820	1001,95																										996,34	1001,5
		38880	1001,2	15,696	19,365	19,373	35,064	35,066	34,805	34,815	34,808	34,823	34,766	34,831	34,929	34,832	34,826					19,369	19,376						996,34	1001,5
		38940	1001,78																										996,34	1001,5
		38976		15,713	19,367	19,378	35,078	35,092	34,817	34,827	34,811	34,839	34,839	34,805	34,97	34,933	34,855			34,761	19,474	19,378	19,379
		39000	1000,89															7,00	0					-1,48	-1,54	-0,42	-0,14	-0,61	996,34	1001,5	127,89
		39060	1001,56																										996,34	1001,5
		39072		15,757	19,367	19,373	35,122	35,132	34,831	34,847	34,867	34,873	34,843	34,832	35,001	34,959	34,882					19,376	19,379
		39120	1002,32																										996,34	1001,5
		39168		15,811	19,364	19,374	35,184	35,177	34,932	34,989	34,929	34,928	34,857	34,878	35,04	34,984	34,942			34,806	19,473	19,374	19,381
		39180	999,83																										996,34	1001,5
		39240	1000,36																										996,34	1001,5
		39264		15,833	19,365	19,378	35,203	35,206	34,942	34,965	34,951	34,96	34,909	34,88	35,083	35,01	34,962					19,377	19,378
		39300	1002,42															7,00											996,34	1001,5
		39360	1002,98	15,865	19,364	19,374	35,233	35,236	34,992	34,951	34,953	34,943	34,945	34,903	35,114	35,023	34,978			34,877	19,479	19,377	19,38						996,34	1001,5
		39420	1002,62																										996,34	1001,5
		39456		15,910	19,366	19,376	35,284	35,278	34,993	35	35,024	35,017	34,98	34,963	35,149	34,99	35,014					19,377	19,379
		39480	1002,02																										995,82	1001,5
		39540	1001,76																										995,82	1001,5
		39552		15,928	19,365	19,372	35,296	35,297	35,014	35,032	35,036	35,028	34,998	35,088	35,178	35,062	35,055			34,956	19,464	19,381	19,38
		39600	1000,17															7,01	0					-1,46	-1,51	-0,4	-0,12	-0,58	995,82	1001,5	128,47
		39648		15,958	19,364	19,374	35,319	35,335	35,034	35,074	35,063	35,074	35,048	35,146	35,207	35,051	35,087					19,375	19,378
		39660	1001,31																										995,82	1001,5
		39720	1001,85																										996,34	1001,5
		39744		15,981	19,362	19,373	35,346	35,352	35,052	35,108	35,084	35,111	35,08	35,131	35,238	35,171	35,122			35,061	19,468	19,376	19,379
		39780	1000,47																										996,34	1001,5
		39840	1000,32	16,016	19,366	19,373	35,386	35,386	35,063	35,103	35,114	35,12	35,101	35,14	35,278	35,191	35,139					19,372	19,38						996,34	1001,5
		39900	1001,38															7,01											996,34	1001,5
		39936		16,065	19,364	19,373	35,426	35,441	35,13	35,163	35,179	35,197	35,157	35,179	35,3	35,251	35,195			35,102	19,459	19,378	19,38
		39960	1000,77																										996,34	1001,5
		40020	1000,7																										996,34	1001,5
		40032		16,101	19,364	19,373	35,47	35,468	35,171	35,171	35,198	35,232	35,171	35,199	35,341	35,283	35,221					19,374	19,377
		40080	1000,61																										996,34	1001,5
		40128		16,137	19,367	19,374	35,506	35,51	35,24	35,311	35,254	35,242	35,193	35,208	35,368	35,28	35,262			35,165	19,462	19,375	19,378
		40140	1001,43																										996,34	1001,5
		40200	1001,41															7,01	0					-1,5	-1,55	-0,42	-0,16	-0,63	996,34	1001,5	128,72
		40224		16,170	19,363	19,375	35,536	35,542	35,266	35,261	35,254	35,29	35,237	35,248	35,412	35,34	35,288					19,371	19,377
		40260	1002,47																										996,34	1001,5
		40320	1001,84	16,193	19,364	19,373	35,565	35,557	35,29	35,27	35,295	35,287	35,279	35,338	35,439	35,327	35,316			35,212	19,46	19,371	19,378						996,34	1001,5
		40380	1001,39																										996,34	1001,5
		40416		16,227	19,363	19,373	35,592	35,598	35,289	35,3	35,338	35,328	35,316	35,384	35,475	35,371	35,350					19,383	19,38
		40440	1001,46																										996,34	1001,5
		40500	1002,87															7,01											996,34	1001,5
		40512		16,253	19,362	19,373	35,622	35,618	35,33	35,335	35,35	35,372	35,363	35,41	35,505	35,356	35,378			35,346	19,462	19,383	19,376
		40560	1001,81																										996,34	1001,5
		40608		16,284	19,358	19,375	35,649	35,653	35,353	35,362	35,38	35,394	35,419	35,457	35,53	35,389	35,410					19,375	19,376
		40620	1001,06																										996,34	1001,5
		40680	1001,54																										996,34	1001,5
		40704		16,320	19,362	19,376	35,689	35,689	35,358	35,385	35,41	35,443	35,445	35,461	35,557	35,477	35,442			35,363	19,46	19,38	19,382
		40740	1000,55																										996,34	1001,5
		40800	1001,01	16,361	19,366	19,374	35,739	35,722	35,427	35,425	35,468	35,493	35,48	35,443	35,595	35,518	35,481	7,00	0			19,381	19,383	-1,51	-1,57	-0,43	-0,17	-0,65	996,34	1001,5	128,78
		40860	1001,46																										996,34	1001,5
		40896		16,404	19,362	19,373	35,771	35,772	35,459	35,452	35,501	35,556	35,492	35,468	35,637	35,552	35,515			35,425	19,46	19,377	19,382
		40920	1001,55																										996,34	1001,5
		40980	1001,28																										996,34	1001,5
		40992		16,442	19,364	19,372	35,812	35,808	35,523	35,566	35,566	35,571	35,512	35,504	35,668	35,559	35,559					19,379	19,382
		41040	1000,39																										996,34	1001,5
		41088		16,461	19,367	19,375	35,836	35,828	35,552	35,538	35,582	35,592	35,594	35,529	35,702	35,606	35,587			35,471	19,464	19,376	19,376
		41100	1000,74															7,00											996,34	1001,5
		41160	1000,59																										996,34	1001,5
		41184		16,480	19,361	19,372	35,843	35,85	35,582	35,565	35,572	35,613	35,568	35,639	35,733	35,616	35,611					19,377	19,381
		41220	1001,43																										996,34	1001,5
		41280	1001,38	16,523	19,365	19,374	35,891	35,894	35,597	35,591	35,63	35,618	35,587	35,667	35,762	35,631	35,635			35,576	19,465	19,378	19,379						996,34	1001,5
		41340	1001,07																										996,34	1001,5
		41376		16,547	19,364	19,373	35,921	35,91	35,618	35,629	35,671	35,656	35,637	35,697	35,793	35,715	35,677					19,376	19,375
		41400	1002,76															7,01	0					-1,52	-1,57	-0,44	-0,17	-0,65	996,34	1001,5	129,06
		41460	1002,15																										996,34	1001,5
		41472		16,581	19,367	19,373	35,948	35,954	35,627	35,688	35,686	35,708	35,649	35,711	35,822	35,767	35,707			35,652	19,469	19,376	19,38
		41520	1001,56																										996,34	1001,5
		41568		16,619	19,364	19,375	35,981	35,996	35,704	35,786	35,738	35,773	35,69	35,721	35,858	35,816	35,761					19,379	19,389
		41580	1001,56																										996,34	1001,5
		41640	1001,64																										996,34	1001,5
		41664		16,658	19,367	19,375	36,029	36,029	35,791	35,816	35,775	35,798	35,714	35,731	35,897	35,85	35,797			35,64	19,472	19,378	19,378
		41700	1001,74															7,00											996,34	1001,5
		41760	1001,36	16,684	19,368	19,376	36,048	36,064	35,837	35,911	35,831	35,815	35,737	35,75	35,928	35,872	35,835					19,377	19,378						996,34	1001,5
		41820	1001,59																										996,34	1001,5
		41856		16,707	19,372	19,377	36,079	36,084	35,829	35,863	35,832	35,846	35,782	35,769	35,963	35,923	35,851			35,698	19,475	19,378	19,378
		41880	1002,52																										996,34	1001,5
		41940	1002,86																										996,34	1001,5
		41952		16,755	19,364	19,383	36,134	36,123	35,868	35,88	35,886	35,863	35,825	35,814	35,998	35,939	35,884					19,376	19,38
		42000	1001,84															7,01	0					-1,48	-1,54	-0,42	-0,14	-0,6	996,34	1001,5	129,37
		42048		16,777	19,368	19,379	36,153	36,148	35,868	35,877	35,894	35,908	35,9	35,842	36,033	35,921	35,905			35,785	19,479	19,374	19,377
		42060	1001,81																										996,34	1001,5
		42120	1001,77																										996,34	1001,5
		42144		16,811	19,366	19,377	36,18	36,185	35,898	35,898	35,898	35,928	35,917	35,952	36,053	35,914	35,932					19,376	19,378
		42180	1000,34																										996,34	1001,5
		42240	999,69	16,833	19,368	19,378	36,207	36,204	35,969	35,919	35,921	35,929	35,926	35,998	36,083	35,975	35,965			35,938	19,49	19,379	19,379						996,34	1001,5
		42300	1001,09															7,00											996,34	1001,5
		42336		16,869	19,37	19,378	36,241	36,244	35,972	35,964	35,991	35,972	35,96	36,014	36,121	35,998	35,999					19,377	19,379
		42360	1001,91																										996,97	1001,5
		42420	1002,48																										996,97	1001,5
		42432		16,890	19,365	19,384	36,259	36,269	35,972	35,975	35,992	36,022	36,005	36,014	36,262	36,243	36,061			35,925	19,491	19,374	19,379
		42480	1002,62																										996,97	1001,5
		42528		16,929	19,363	19,373	36,29	36,305	36,016	36,113	36,03	36,06	36,017	36,023	36,178	36,112	36,069					19,377	19,379
		42540	1002,54																										996,97	1001,5
		42600	1002,02															7,00	0					-1,5	-1,55	-0,43	-0,16	-0,63	996,97	1001,5	128,97
		42624		16,970	19,366	19,379	36,345	36,34	36,125	36,169	36,119	36,11	36,017	36,063	36,209	36,219	36,129			35,978	19,48	19,376	19,379
		42660	1002,06																										996,97	1001,5
		42720	1001,52	17,005	19,369	19,376	36,381	36,373	36,167	36,161	36,149	36,111	36,05	36,073	36,276	36,193	36,147					19,376	19,378						996,97	1001,5
		42780	1002,3																										996,97	1001,5
		42816		17,032	19,366	19,375	36,398	36,407	36,143	36,156	36,166	36,127	36,105	36,225	36,296	36,245	36,183			36,034	19,482	19,377	19,379
		42840	1002,21																										996,97	1001,5
		42900	1002,04															7,00											996,97	1001,5
		42912		17,063	19,367	19,374	36,428	36,439	36,137	36,169	36,188	36,192	36,147	36,146	36,317	36,242	36,192					19,375	19,379
		42960	1001,73																										996,97	1001,5
		43008		17,085	19,367	19,379	36,461	36,456	36,183	36,181	36,216	36,209	36,195	36,222	36,344	36,227	36,222			36,191	19,479	19,376	19,378
		43020	1002,34																										996,97	1001,5
		43080	1001,78																										996,97	1001,5
		43104		17,118	19,367	19,375	36,487	36,491	36,234	36,236	36,224	36,219	36,226	36,3	36,369	36,246	36,257					19,373	19,379
		43140	1001,63																										996,97	1001,5
		43200	1001,6	17,136	19,369	19,378	36,501	36,518	36,253	36,232	36,241	36,243	36,254	36,303	36,392	36,263	36,273	7,00	0	36,223	19,468	19,374	19,382	-1,54	-1,59	-0,45	-0,19	-0,66	996,97	1001,5	129,02
		43260	1001,69																										996,97	1001,5
		43296		17,180	19,364	19,378	36,55	36,552	36,256	36,256	36,274	36,306	36,28	36,36	36,424	36,282	36,305					19,379	19,385
		43320	1003,89																										996,97	1001,5
		43380	1002,82																										996,97	1001,5
		43392		17,214	19,363	19,376	36,584	36,584	36,286	36,279	36,319	36,364	36,32	36,36	36,446	36,326	36,338			36,292	19,48	19,38	19,383
		43440	1003,19																										996,34	1001,5
		43488		17,245	19,368	19,376	36,617	36,616	36,312	36,327	36,347	36,367	36,347	36,37	36,482	36,34	36,362					19,383	19,383
		43500	1001,79															7,00											996,34	1001,5
		43560	1000,88																										996,34	1001,5
		43584		17,270	19,369	19,375	36,641	36,642	36,361	36,365	36,405	36,392	36,342	36,4	36,507	36,412	36,398			36,337	19,477	19,382	19,383
		43620	1000,43																										996,34	1001,5
		43680	1000,25	17,308	19,367	19,376	36,674	36,686	36,394	36,451	36,42	36,444	36,401	36,417	36,547	36,488	36,445					19,381	19,382						996,34	1001,5
		43740	1000,98																										996,34	1001,5
		43776		17,333	19,368	19,378	36,697	36,715	36,411	36,43	36,449	36,462	36,405	36,455	36,573	36,525	36,464			36,351	19,478	19,38	19,381
		43800	1001,57															7,00	0					-1,51	-1,57	-0,44	-0,17	-0,65	996,34	1001,5	129,1
		43860	1000,99																										996,34	1001,5
		43872		17,372	19,373	19,382	36,75	36,749	36,546	36,562	36,498	36,514	36,457	36,486	36,606	36,559	36,528					19,381	19,381
		43920	1000,51																										996,34	1001,5
		43968		17,385	19,364	19,376	36,758	36,753	36,526	36,605	36,528	36,539	36,468	36,488	36,644	36,584	36,548			36,414	19,471	19,379	19,381
		43980	1002,41																										996,34	1001,5
		44040	1002,24																										996,34	1001,5
		44064		17,433	19,367	19,381	36,806	36,809	36,559	36,571	36,563	36,552	36,505	36,52	36,681	36,567	36,565					19,373	19,38
		44100	1001,11															7,00											996,34	1001,5
		44160	1001,08	17,456	19,368	19,376	36,825	36,83	36,582	36,564	36,576	36,57	36,514	36,597	36,709	36,594	36,588			36,468	19,481	19,373	19,387						996,34	1001,5
		44220	1000,67																										996,34	1001,5
		44256		17,485	19,371	19,371	36,85	36,863	36,611	36,585	36,596	36,593	36,604	36,621	36,736	36,669	36,627					19,377	19,381
		44280	1001,21																										996,34	1001,5
		44340	1002,27																										996,34	1001,5
		44352		17,511	19,372	19,378	36,883	36,889	36,607	36,595	36,617	36,637	36,617	36,63	36,765	36,721	36,649			36,603	19,468	19,376	19,379
		44400	1001,67															7,01	0					-1,53	-1,59	-0,45	-0,19	-0,66	996,34	1001,5	129,43
		44448		17,549	19,367	19,374	36,924	36,916	36,635	36,702	36,711	36,705	36,646	36,655	36,791	36,745	36,699					19,378	19,382
		44460	1003,95																										996,34	1001,5
		44520	1003,68																										996,34	1001,5
		44544		17,578	19,364	19,378	36,949	36,948	36,684	36,76	36,73	36,72	36,661	36,683	36,823	36,773	36,729			36,659	19,484	19,377	19,381
		44580	1001,81																										996,34	1001,5
		44640	1001,12	17,612	19,372	19,377	36,978	36,996	36,715	36,755	36,759	36,753	36,681	36,73	36,857	36,803	36,757					19,378	19,381						995,77	1001,5
		44700	1000,86															7,00											995,77	1001,5
		44736		17,645	19,368	19,378	37,019	37,017	36,754	36,812	36,78	36,777	36,705	36,751	36,886	36,827	36,786			36,651	19,482	19,377	19,383
		44760	1001,4																										995,77	1001,5
		44820	1001,66																										995,77	1001,5
		44832		17,670	19,371	19,379	37,044	37,045	36,798	36,804	36,791	36,794	36,727	36,757	36,918	36,81	36,800					19,379	19,383
		44880	1000,68																										995,77	1001,5
		44928		17,693	19,37	19,384	37,066	37,073	36,808	36,794	36,818	36,813	36,792	36,787	36,948	36,822	36,823			36,737	19,475	19,381	19,381
		44940	1000,62																										995,77	1001,5
		45000	1000,91															7,01	0					-1,5	-1,56	-0,43	-0,16	-0,63	995,77	1001,5	127,99
		45024		17,728	19,368	19,378	37,095	37,106	36,819	36,814	36,84	36,856	36,847	36,84	36,967	36,885	36,859					19,38	19,382
		45060	1000,02																										995,77	1001,5
		45120	999,94	17,750	19,369	19,38	37,129	37,119	36,824	36,833	36,876	36,869	36,878	36,873	37,003	36,953	36,889			36,836	19,483	19,38	19,382						995,77	1001,5
		45180	1000,8																										995,77	1001,5
		45216		17,784	19,369	19,378	37,159	37,156	36,867	36,892	36,931	36,929	36,892	36,896	37,029	36,988	36,928					19,379	19,379
		45240	1001,67																										996,34	1001,5
		45300	1002,35															7,00											996,34	1001,5
		45312		17,826	19,37	19,38	37,199	37,203	36,954	36,992	36,988	36,987	36,914	36,914	37,064	37,015	36,979			36,846	19,465	19,377	19,381
		45360	1001,35																										996,34	1001,5
		45408		17,854	19,369	19,381	37,223	37,236	36,976	36,982	37,013	36,991	36,914	36,956	37,095	37,046	36,997					19,377	19,38
		45420	999,96																										996,34	1001,5
		45480	1000,59																										996,34	1001,5
		45504		17,896	19,368	19,378	37,267	37,27	37,005	37,057	37,031	37,027	36,975	36,956	37,128	37,066	37,031			36,921	19,471	19,379	19,385
		45540	1001,22																										996,34	1001,5
		45600	1000,93	17,904	19,37	19,374	37,271	37,282	37,017	37,01	37,009	37,021	37,003	37,013	37,15	37,114	37,042	7,00	0			19,379	19,384	-1,52	-1,58	-0,44	-0,17	-0,64	996,34	1001,5	128,28
		45660	1000,41																										996,34	1001,5
		45696		17,942	19,369	19,378	37,314	37,316	37,064	37,046	37,073	37,054	37,03	37,041	37,183	37,131	37,078			36,954	19,473	19,377	19,38
		45720	1000,72																										996,34	1001,5
		45780	1001,02																										996,34	1001,5
		45792		17,974	19,369	19,382	37,348	37,35	37,091	37,099	37,096	37,084	37,081	37,045	37,215	37,076	37,098					19,376	19,387
		45840	1002,19																										996,34	1001,5
		45888		17,993	19,367	19,382	37,361	37,375	37,139	37,113	37,11	37,106	37,087	37,11	37,237	37,095	37,125			36,996	19,471	19,379	19,382
		45900	1002,15															7,00											996,34	1001,5
		45960	1001,62																										996,34	1001,5
		45984		18,027	19,37	19,378	37,403	37,399	37,146	37,14	37,142	37,147	37,115	37,202	37,277	37,157	37,166					19,375	19,387
		46020	1001,48																										996,34	1001,5
		46080	1002,42	18,054	19,367	19,377	37,428	37,423	37,142	37,155	37,178	37,199	37,17	37,218	37,296	37,213	37,196			37,127	19,477	19,378	19,377						996,34	1001,5
		46140	1002,23																										996,34	1001,5
		46176		18,083	19,37	19,381	37,463	37,455	37,177	37,186	37,199	37,239	37,17	37,195	37,326	37,237	37,216					19,38	19,383
		46200	1001,87															7,01	0					-1,59	-1,65	-0,49	-0,25	-0,72	996,34	1001,5	127,42
		46260	1002,07																										996,34	1001,5
		46272		18,112	19,369	19,378	37,476	37,496	37,208	37,237	37,257	37,265	37,217	37,205	37,358	37,24	37,248			37,158	19,476	19,374	19,382
		46320	1001,43																										996,34	1001,5
		46368		18,144	19,37	19,379	37,51	37,527	37,248	37,288	37,252	37,3	37,232	37,288	37,385	37,307	37,288					19,378	19,38
		46380	1000,84																										996,34	1001,5
		46440	1001,62																										996,34	1001,5
		46464		18,170	19,369	19,378	37,542	37,545	37,298	37,345	37,28	37,313	37,264	37,283	37,413	37,337	37,317			37,2	19,493	19,381	19,382
		46500	1000,69															7,00											996,34	1001,5
		46560	1001,34	18,197	19,367	19,381	37,564	37,577	37,315	37,32	37,344	37,325	37,275	37,319	37,451	37,365	37,339					19,381	19,381						996,34	1001,5
		46620	1002,42																										996,34	1001,5
		46656		18,248	19,369	19,372	37,614	37,622	37,376	37,456	37,384	37,369	37,312	37,315	37,478	37,399	37,386			37,258	19,496	19,379	19,382
		46680	1002,16																										996,34	1001,5
		46740	1002,03																										996,34	1001,5
		46752		18,278	19,37	19,375	37,651	37,649	37,415	37,39	37,396	37,378	37,373	37,349	37,513	37,425	37,405					19,382	19,379
		46800	1002,63															7,01	0					-1,52	-1,58	-0,45	-0,18	-0,66	996,34	1001,5	127,61
		46848		18,288	19,369	19,377	37,666	37,656	37,417	37,404	37,395	37,421	37,376	37,425	37,539	37,46	37,430			37,315	19,504	19,382	19,379
		46860	1002,94																										996,34	1001,5
		46920	1001,89																										995,71	1001,5
		46944		18,321	19,367	19,372	37,686	37,696	37,437	37,42	37,428	37,435	37,388	37,412	37,562	37,513	37,449					19,374	19,379
		46980	1001,42																										995,71	1001,5
		47040	1000,46	18,357	19,366	19,373	37,733	37,72	37,472	37,493	37,491	37,48	37,41	37,457	37,594	37,536	37,492			37,35	19,5	19,382	19,387						995,71	1001,5
		47100	1000,4															7,01											995,71	1001,5
		47136		18,381	19,371	19,382	37,75	37,765	37,518	37,553	37,514	37,511	37,456	37,484	37,622	37,537	37,524					19,379	19,387
		47160	1000,75																										995,71	1001,5
		47220	1000,25																										995,71	1001,5
		47232		18,416	19,362	19,37	37,779	37,784	37,532	37,532	37,539	37,537	37,483	37,549	37,651	37,537	37,545			37,419	19,5	19,379	19,381
		47280	1000,22																										995,71	1001,5
		47328		18,436	19,369	19,377	37,811	37,807	37,544	37,558	37,541	37,569	37,566	37,595	37,676	37,541	37,574					19,379	19,382
		47340	1001,55																										995,71	1001,5
		47400	1000,33															7,01	0					-1,55	-1,61	-0,46	-0,2	-0,68	995,71	1001,5	127,53
		47424		18,455	19,366	19,376	37,825	37,827	37,542	37,551	37,564	37,596	37,576	37,612	37,703	37,582	37,591			37,517	19,499	19,379	19,383
		47460	1000,45																										995,71	1001,5
		47520	1000,56	18,484	19,373	19,379	37,859	37,861	37,566	37,564	37,596	37,621	37,609	37,637	37,728	37,632	37,619					19,379	19,385						996,34	1001,5
		47580	1000,97																										996,34	1001,5
		47616		18,518	19,364	19,376	37,886	37,891	37,593	37,641	37,664	37,647	37,609	37,666	37,755	37,705	37,660			37,577	19,496	19,38	19,383
		47640	1001,07																										996,34	1001,5
		47700	1001,19															7,01											996,34	1001,5
		47712		18,543	19,367	19,377	37,917	37,913	37,631	37,672	37,704	37,711	37,626	37,659	37,786	37,734	37,690					19,38	19,379
		47760	1000,61																										996,34	1001,5
		47808		18,581	19,369	19,378	37,953	37,956	37,754	37,805	37,737	37,715	37,639	37,662	37,811	37,755	37,735			37,603	19,502	19,378	19,383
		47820	1001,24																										996,34	1001,5
		47880	1000,72																										996,34	1001,5
		47904		18,613	19,371	19,378	37,981	37,994	37,744	37,766	37,737	37,743	37,683	37,732	37,847	37,785	37,755					19,378	19,382
		47940	1000,14																										996,34	1001,5
		48000	999,89	18,642	19,367	19,378	38,012	38,016	37,75	37,807	37,771	37,788	37,706	37,766	37,872	37,816	37,785	7,01	0	37,643	19,503	19,376	19,379	-1,54	-1,6	-0,46	-0,2	-0,67	996,34	1001,5	127,16
		48060	1001,43																										996,34	1001,5
		48096		18,670	19,365	19,376	38,042	38,039	37,791	37,867	37,795	37,826	37,734	37,751	37,908	37,856	37,816					19,378	19,38
		48120	1002,78																										996,34	1001,5
		48180	1001,57																										996,34	1001,5
		48192		18,704	19,365	19,375	38,08	38,069	37,808	37,812	37,822	37,85	37,786	37,766	37,941	37,815	37,825			37,694	19,503	19,376	19,379
		48240	1000,4																										996,34	1001,5
		48288		18,724	19,364	19,376	38,096	38,093	37,843	37,896	37,893	37,877	37,805	37,783	37,968	37,919	37,873					19,373	19,383
		48300	1000,49															7,01											996,34	1001,5
		48360	1001,01																										996,34	1001,5
		48384		18,751	19,367	19,376	38,127	38,117	37,86	37,856	37,857	37,863	37,829	37,84	37,994	37,946	37,881			37,746	19,489	19,377	19,386
		48420	1000,99																										996,34	1001,5
		48480	1001,4	18,785	19,368	19,374	38,151	38,161	37,893	37,904	37,895	37,917	37,879	37,887	38,022	37,956	37,919					19,379	19,381						996,34	1001,5
		48540	1000																										996,34	1001,5
		48576		18,811	19,367	19,375	38,181	38,182	37,947	37,925	37,946	37,947	37,895	37,889	38,052	37,907	37,939			37,832	19,483	19,38	19,385
		48600	1000,25															7,01	0					-1,53	-1,58	-0,44	-0,18	-0,65	996,34	1001,5	127,52
		48660	999,85																										996,34	1001,5
		48672		18,824	19,367	19,377	38,201	38,19	37,974	37,946	37,958	37,939	37,9	37,985	38,072	37,936	37,964					19,378	19,384
		48720	1000,23																										997,08	1001,5
		48768		18,854	19,367	19,376	38,225	38,227	37,984	37,969	37,98	37,982	37,957	38,008	38,099	37,987	37,996			37,94	19,478	19,381	19,386
		48780	1000,76																										997,08	1001,5
		48840	1001,91																										997,71	1001,5
		48864		18,882	19,367	19,376	38,251	38,256	38,001	37,998	38,031	38,027	38,029	38,064	38,288	38,027	38,058					19,387	19,383
		48900	1001,45															7,01											997,71	1001,5
		48960	1002,42	18,900	19,369	19,375	38,268	38,277	37,994	38,038	38,004	38,059	38,032	38,056	38,277	38,021	38,060			37,952	19,478	19,382	19,378						997,71	1001,5
		49020	1002,48																										997,71	1001,5
		49056		18,931	19,367	19,378	38,296	38,311	38,018	38,059	38,05	38,105	38,068	38,08	38,275	38,068	38,090					19,381	19,382
		49080	1002,17																										997,71	1001,5
		49140	1002,07																										997,71	1001,5
		49152		18,958	19,366	19,374	38,327	38,329	38,059	38,082	38,09	38,098	38,098	38,081	38,275	38,133	38,115			38,019	19,475	19,38	19,382
		49200	1002,25															7,02	0					-1,52	-1,56	-0,43	-0,17	-0,63	997,71	1001,5	127,2
		49248		18,987	19,366	19,376	38,356	38,36	38,077	38,153	38,132	38,145	38,098	38,109	38,282	38,175	38,146					19,379	19,382
		49260	1003,4																										997,71	1001,5
		49320	1002,9																										997,19	1001,5
		49344		19,025	19,367	19,376	38,394	38,399	38,161	38,178	38,175	38,194	38,114	38,155	38,29	38,205	38,184			38,107	19,473	19,379	19,382
		49380	1002																										997,19	1001,5
		49440	1002,22	19,053	19,367	19,375	38,42	38,428	38,219	38,255	38,249	38,214	38,142	38,225	38,311	38,25	38,233					19,378	19,382						997,19	1001,5
		49500	1002,05															7,02											997,19	1001,5
		49536		19,092	19,365	19,377	38,453	38,474	38,225	38,281	38,245	38,227	38,145	38,179	38,331	38,253	38,236			38,097	19,476	19,379	19,381
		49560	1001,91																										997,19	1001,5
		49620	1001,9																										997,19	1001,5
		49632		19,116	19,368	19,374	38,481	38,492	38,253	38,291	38,266	38,263	38,187	38,232	38,357	38,287	38,267					19,38	19,383
		49680	1001,91																										997,19	1001,5
		49728		19,136	19,366	19,374	38,5	38,513	38,257	38,279	38,251	38,266	38,22	38,277	38,379	38,318	38,281			38,162	19,483	19,38	19,383
		49740	1002,1																										997,19	1001,5
		49800	1002,46															7,01	0					-1,45	-1,5	-0,39	-0,1	-0,56	997,19	1001,5	127,07
		49824		19,168	19,366	19,369	38,532	38,539	38,294	38,274	38,276	38,283	38,238	38,269	38,4	38,349	38,298					19,38	19,384
		49860	1001,83																										997,19	1001,5
		49920	1001,83	19,200	19,365	19,374	38,571	38,569	38,321	38,386	38,323	38,323	38,263	38,297	38,424	38,394	38,341			38,186	19,476	19,381	19,383						997,19	1001,5
		49980	1003,12																										997,19	1001,5
		50016		19,218	19,364	19,375	38,591	38,584	38,341	38,401	38,375	38,365	38,286	38,329	38,451	38,4	38,369					19,374	19,384
		50040	1002,9																										997,19	1001,5
		50100	1001,49															7,01											997,19	1001,5
		50112		19,254	19,366	19,375	38,629	38,621	38,354	38,407	38,417	38,389	38,339	38,324	38,488	38,422	38,393			38,262	19,491	19,38	19,388
		50160	1001,38																										997,19	1001,5
		50208		19,275	19,366	19,375	38,646	38,645	38,404	38,405	38,389	38,384	38,358	38,345	38,519	38,427	38,404					19,388	19,38
		50220	1001,91																										997,19	1001,5
		50280	1002,62																										997,19	1001,5
		50304		19,293	19,367	19,378	38,673	38,658	38,42	38,392	38,4	38,417	38,392	38,392	38,537	38,445	38,424			38,312	19,504	19,38	19,391
		50340	1003,14																										997,19	1001,5
		50400	1001,61	19,320	19,364	19,374	38,686	38,693	38,441	38,431	38,46	38,443	38,443	38,441	38,556	38,517	38,467	7,02	0			19,381	19,384	-1,5	-1,55	-0,43	-0,15	-0,63	996,66	1001,5	126,96
		50460	1001,72																										996,66	1001,5
		50496		19,348	19,369	19,374	38,719	38,721	38,448	38,498	38,485	38,473	38,45	38,452	38,587	38,548	38,493			38,374	19,482	19,381	19,377
		50520	1002,06																										996,66	1001,5
		50580	1001,03																										996,66	1001,5
		50592		19,376	19,368	19,376	38,744	38,751	38,462	38,514	38,534	38,526	38,471	38,472	38,611	38,577	38,521					19,379	19,377
		50640	1000,55																										996,66	1001,5
		50688		19,408	19,365	19,376	38,775	38,781	38,508	38,53	38,566	38,556	38,492	38,491	38,639	38,559	38,543			38,465	19,48	19,38	19,381
		50700	1001,31															7,02											996,66	1001,5
		50760	1001,62																										996,66	1001,5
		50784		19,433	19,366	19,375	38,8	38,808	38,55	38,566	38,584	38,582	38,528	38,529	38,664	38,605	38,576					19,383	19,385
		50820	1001,68																										996,66	1001,5
		50880	1000,78	19,452	19,366	19,375	38,821	38,824	38,59	38,563	38,577	38,574	38,541	38,571	38,692	38,581	38,586			38,525	19,483	19,381	19,387						996,66	1001,5
		50940	1001,04																										996,66	1001,5
		50976		19,490	19,365	19,374	38,859	38,86	38,624	38,592	38,599	38,603	38,548	38,598	38,722	38,581	38,608					19,381	19,387
		51000	1001,4															7,03	0					-1,5	-1,58	-0,44	-0,17	-0,65	996,66	1001,5	127,13
		51060	1002,1																										996,66	1001,5
		51072		19,507	19,366	19,377	38,875	38,883	38,633	38,633	38,634	38,646	38,577	38,664	38,747	38,683	38,652			38,578	19,491	19,382	19,382
		51120	1001,31																										996,66	1001,5
		51168		19,540	19,367	19,376	38,912	38,911	38,638	38,677	38,672	38,693	38,619	38,68	38,769	38,729	38,685					19,378	19,384
		51180	1000,69																										996,66	1001,5
		51240	1000,24																										996,66	1001,5
		51264		19,569	19,366	19,377	38,942	38,939	38,662	38,725	38,729	38,711	38,652	38,701	38,797	38,753	38,716			38,582	19,487	19,378	19,381
		51300	1000,25															7,02											996,66	1001,5
		51360	1000,89	19,589	19,368	19,377	38,962	38,96	38,687	38,695	38,736	38,726	38,693	38,712	38,821	38,78	38,731					19,379	19,383						997,34	1001,5
		51420	1001,26																										997,34	1001,5
		51456		19,617	19,369	19,379	38,989	38,993	38,728	38,769	38,769	38,763	38,694	38,717	38,849	38,805	38,762			38,686	19,495	19,379	19,381
		51480	1001,39																										997,34	1001,5
		51540	1002,48																										997,34	1001,5
		51552		19,644	19,369	19,379	39,019	39,018	38,74	38,83	38,817	38,793	38,733	38,752	38,881	38,833	38,797					19,378	19,382
		51600	1002,2															7,02	0					-1,49	-1,54	-0,42	-0,14	-0,62	997,34	1001,5	127,35
		51648		19,655	19,37	19,379	39,031	39,028	38,797	38,792	38,79	38,784	38,751	38,772	38,906	38,867	38,807			38,697	19,482	19,377	19,382
		51660	1001,89																										997,34	1001,5
		51720	1001,49																										997,34	1001,5
		51744		19,694	19,37	19,379	39,069	39,067	38,842	38,86	38,834	38,839	38,771	38,791	38,931	38,882	38,844					19,383	19,381
		51780	1002,26																										997,34	1001,5
		51840	1001,52	19,724	19,371	19,379	39,102	39,096	38,897	38,888	38,887	38,869	38,794	38,844	38,956	38,888	38,878			38,743	19,475	19,38	19,384						997,34	1001,5
		51900	1001,26															7,02											997,34	1001,5
		51936		19,756	19,369	19,378	39,128	39,131	38,878	38,91	38,911	38,886	38,826	38,851	38,987	38,868	38,890					19,38	19,381
		51960	1001,02																										997,34	1001,5
		52020	1001,54																										997,34	1001,5
		52032		19,764	19,369	19,377	39,138	39,137	38,897	38,937	38,891	38,909	38,844	38,881	39,013	38,969	38,918			38,821	19,482	19,377	19,382
		52080	1001,53																										997,34	1001,5
		52128		19,798	19,37	19,383	39,163	39,185	38,923	38,935	38,936	38,938	38,867	38,901	39,035	38,997	38,942					19,38	19,388
		52140	1000,65																										997,34	1001,5
		52200	1000,68															7,02	0					-1,43	-1,48	-0,38	-0,08	-0,55	997,34	1001,5	127,38
		52224		19,837	19,368	19,379	39,206	39,215	38,967	39,031	38,991	38,982	38,891	38,941	39,067	39,016	38,986			38,832	19,497	19,38	19,384
		52260	1001,23																										997,34	1001,5
		52320	1001,96	19,852	19,368	19,378	39,224	39,227	38,98	38,989	38,998	38,987	38,942	38,947	39,091	39,04	38,997					19,381	19,384						997,34	1001,5
		52380	1000,17																										997,34	1001,5
		52416		19,877	19,37	19,379	39,246	39,257	39,027	38,997	39,017	38,999	38,995	38,966	39,115	39,05	39,021			38,906	19,485	19,378	19,385
		52440	1000,96																										997,34	1001,5
		52500	1001,58															7,02											997,34	1001,5
		52512		19,901	19,372	19,378	39,267	39,284	39,046	39,037	39,069	39,034	38,991	39,002	39,138	39,054	39,046					19,381	19,383
		52560	1001,08																										997,34	1001,5
		52608		19,910	19,37	19,38	39,281	39,29	39,061	39,048	39,05	39,049	39,014	39,087	39,159	39,079	39,068			38,987	19,496	19,382	19,385
		52620	1001,05																										997,34	1001,5
		52680	1000,64																										997,34	1001,5
		52704		19,956	19,368	19,38	39,327	39,332	39,084	39,116	39,09	39,094	39,036	39,138	39,187	39,092	39,105					19,382	19,384
		52740	1001,89																										997,34	1001,5
		52800	1002,15	19,970	19,368	19,379	39,341	39,345	39,111	39,101	39,112	39,114	39,091	39,144	39,21	39,113	39,125	7,03	0	39,055	19,482	19,382	19,384	-1,58	-1,63	-0,48	-0,22	-0,7	997,34	1001,5	127,28
		52860	1002,24																										997,34	1001,5
		52896		19,996	19,37	19,38	39,371	39,37	39,147	39,137	39,107	39,125	39,127	39,14	39,235	39,175	39,149					19,381	19,382
		52920	1001,53																										997,34	1001,5
		52980	1001,46																										997,34	1001,5
		52992		20,025	19,368	19,378	39,401	39,394	39,14	39,176	39,16	39,167	39,136	39,15	39,265	39,21	39,176			39,048	19,484	19,38	19,386
		53040	1001,82																										997,34	1001,5
		53088		20,064	19,369	19,379	39,438	39,437	39,196	39,241	39,194	39,22	39,153	39,151	39,287	39,201	39,205					19,381	19,384
		53100	1001,24															7,02											997,34	1001,5
		53160	1001,59																										997,34	1001,5
		53184		20,101	19,369	19,38	39,469	39,482	39,258	39,298	39,233	39,251	39,162	39,175	39,316	39,23	39,240			39,135	19,483	19,381	19,386
		53220	1001,45																										997,34	1001,5
		53280	1001,27	20,105	19,37	19,379	39,479	39,479	39,246	39,264	39,259	39,264	39,247	39,204	39,348	39,261	39,262					19,382	19,386						997,34	1001,5
		53340	1001,93																										997,34	1001,5
		53376		20,122	19,372	19,376	39,49	39,502	39,272	39,288	39,248	39,287	39,243	39,231	39,368	39,274	39,276			39,18	19,489	19,381	19,383
		53400	1001,96															7,02	0					-1,53	-1,58	-0,45	-0,18	-0,66	997,34	1001,5	127,33
		53460	1001,36																										997,34	1001,5
		53472		20,166	19,37	19,379	39,539	39,541	39,296	39,301	39,296	39,315	39,265	39,258	39,392	39,335	39,307					19,382	19,383
		53520	1002,15																										997,34	1001,5
		53568		20,176	19,37	19,379	39,55	39,552	39,311	39,302	39,315	39,325	39,283	39,274	39,42	39,366	39,324			39,255	19,488	19,383	19,383
		53580	1001,27																										997,34	1001,5
		53640	1002,07																										997,34	1001,5
		53664		20,210	19,37	19,38	39,581	39,588	39,351	39,381	39,362	39,377	39,302	39,294	39,442	39,372	39,360					19,383	19,386
		53700	1001,76															7,02											997,34	1001,5
		53760	1003,17	20,233	19,373	19,385	39,61	39,613	39,371	39,375	39,36	39,372	39,331	39,327	39,47	39,434	39,380			39,259	19,483	19,382	19,385						997,34	1001,5
		53820	1002,43																										997,34	1001,5
		53856		20,267	19,37	19,381	39,642	39,643	39,394	39,414	39,398	39,391	39,361	39,372	39,496	39,431	39,407					19,381	19,385
		53880	1001,46																										996,71	1001,5
		53940	1000,74																										996,71	1001,5
		53952		20,283	19,369	19,381	39,658	39,659	39,406	39,413	39,438	39,428	39,389	39,406	39,518	39,415	39,427			39,331	19,477	19,38	19,385
		54000	1001,07															7,02	0					-1,47	-1,52	-0,4	-0,12	-0,6	996,71	1001,5	127,46
		54048		20,300	19,37	19,378	39,675	39,673	39,446	39,429	39,436	39,428	39,421	39,394	39,541	39,467	39,445					19,381	19,385
		54060	1000,34																										996,71	1001,5
		54120	1000,64																										996,71	1001,5
		54144		20,323	19,372	19,382	39,698	39,701	39,457	39,461	39,46	39,456	39,451	39,457	39,566	39,516	39,478			39,397	19,49	19,379	19,383
		54180	999,57																										996,71	1001,5
		54240	1000,46	20,355	19,373	19,382	39,728	39,737	39,46	39,496	39,509	39,513	39,452	39,467	39,59	39,553	39,505					19,381	19,385						997,4	1001,5
		54300	1000,33															7,03											997,4	1001,5
		54336		20,386	19,371	19,38	39,759	39,764	39,509	39,549	39,542	39,536	39,465	39,498	39,617	39,568	39,535			39,457	19,487	19,379	19,384
		54360	1000,71																										997,97	1001,5
		54420	1001,68																										997,97	1001,5
		54432		20,402	19,377	19,383	39,779	39,785	39,513	39,553	39,566	39,567	39,492	39,518	39,637	39,601	39,556					19,381	19,389
		54480	1001,54																										997,97	1001,5
		54528		20,428	19,373	19,38	39,805	39,804	39,528	39,577	39,573	39,587	39,527	39,548	39,658	39,627	39,578			39,464	19,486	19,383	19,382
		54540	1001,9																										997,97	1001,5
		54600	1001,96															7,03	0					-1,54	-1,6	-0,45	-0,2	-0,67	997,97	1001,5	127,52
		54624		20,459	19,37	19,383	39,833	39,838	39,584	39,578	39,581	39,597	39,551	39,588	39,691	39,645	39,602					19,381	19,384
		54660	1001,75																										997,97	1001,5
		54720	1001,97	20,484	19,371	19,381	39,854	39,866	39,614	39,628	39,633	39,636	39,561	39,608	39,709	39,662	39,631			39,512	19,476	19,382	19,385						997,97	1001,5
		54780	1001,73																										997,97	1001,5
		54816		20,508	19,373	19,381	39,888	39,882	39,653	39,703	39,64	39,659	39,597	39,64	39,74	39,695	39,666					19,383	19,379
		54840	1002,19																										997,97	1001,5
		54900	1002,24															7,04											997,97	1001,5
		54912		20,537	19,371	19,382	39,911	39,916	39,674	39,733	39,705	39,671	39,611	39,654	39,765	39,719	39,691			39,54	19,489	19,384	19,385
		54960	1002,21																										997,97	1001,5
		55008		20,556	19,371	19,381	39,932	39,933	39,684	39,691	39,699	39,701	39,644	39,696	39,789	39,715	39,702					19,383	19,387
		55020	1002,6																										997,97	1001,5
		55080	1001,79																										997,97	1001,5
		55104		20,569	19,371	19,381	39,942	39,948	39,688	39,698	39,72	39,732	39,676	39,777	39,813	39,724	39,729			39,66	19,499	19,383	19,388
		55140	1002,01																										997,97	1001,5
		55200	1002,4	20,599	19,371	19,379	39,967	39,981	39,725	39,724	39,735	39,742	39,734	39,783	39,833	39,734	39,751	7,04	0			19,386	19,386	-1,5	-1,54	-0,42	-0,15	-0,62	997,97	1001,5	127,37
		55260	1002,45																										997,97	1001,5
		55296		20,612	19,372	19,381	39,99	39,988	39,735	39,736	39,732	39,786	39,769	39,779	39,859	39,774	39,771			39,676	19,485	19,384	19,386
		55320	1002,35																										997,97	1001,5
		55380	1001,57																										997,97	1001,5
		55392		20,638	19,371	19,38	40,008	40,02	39,751	39,791	39,767	39,803	39,771	39,825	39,88	39,816	39,801					19,382	19,387
		55440	1003,27																										997,97	1001,5
		55488		20,679	19,371	19,382	40,052	40,06	39,804	39,886	39,832	39,854	39,806	39,8	39,91	39,853	39,843			39,721	19,485	19,382	19,384
		55500	1002,31															7,02											997,97	1001,5
		55560	1001,57																										997,45	1001,5
		55584		20,690	19,371	19,382	40,066	40,068	39,847	39,928	39,849	39,86	39,823	39,83	39,933	39,884	39,869					19,382	19,383
		55620	1000,5																										997,45	1001,5
		55680	1000,97	20,729	19,371	19,381	40,109	40,102	39,867	39,901	39,871	39,89	39,822	39,833	39,959	39,918	39,883			39,771	19,484	19,381	19,38						997,45	1001,5
		55740	1001,02																										997,45	1001,5
		55776		20,752	19,372	19,38	40,117	40,139	39,895	39,887	39,882	39,892	39,831	39,869	39,985	39,938	39,897					19,38	19,382
		55800	1001,58															7,03	0					-1,51	-1,56	-0,43	-0,17	-0,63	997,45	1001,5	127,39
		55860	1002,61																										997,45	1001,5
		55872		20,780	19,37	19,381	40,153	40,157	39,924	39,986	39,917	39,928	39,853	39,913	40,011	39,949	39,935			39,788	19,485	19,38	19,382
		55920	1002,71																										997,45	1001,5
		55968		20,802	19,37	19,38	40,171	40,184	39,931	39,934	39,938	39,968	39,887	39,936	40,036	39,943	39,947					19,38	19,383
		55980	1001,87																										997,45	1001,5
		56040	1001,29																										997,45	1001,5
		56064		20,806	19,369	19,38	40,175	40,187	39,932	39,937	39,94	39,939	39,919	39,986	40,057	39,974	39,960			39,857	19,48	19,381	19,383
		56100	1002,5															7,03											997,45	1001,5
		56160	1001,62	20,846	19,371	19,378	40,216	40,225	39,975	39,958	39,978	39,97	39,952	40,017	40,072	40,008	39,991					19,382	19,383						997,45	1001,5
		56220	1001,7																										997,45	1001,5
		56256		20,864	19,368	19,38	40,234	40,242	39,977	39,982	40,012	39,988	40,008	40,018	40,096	39,984	40,008			39,927	19,486	19,381	19,385
		56280	1001,05																										997,45	1001,5
		56340	1000,68																										997,45	1001,5
		56352		20,887	19,369	19,38	40,264	40,259	40,029	40,04	40,052	40,047	40,006	40,044	40,116	40,019	40,044					19,38	19,383
		56400	1000,41															7,03	0					-1,51	-1,56	-0,43	-0,16	-0,63	997,45	1001,5	127,26
		56448		20,907	19,369	19,378	40,277	40,284	40,024	40,036	40,056	40,089	40,032	40,041	40,144	40,023	40,056			39,996	19,494	19,383	19,384
		56460	1001,14																										997,45	1001,5
		56520	1002,52																										997,45	1001,5
		56544		20,933	19,369	19,379	40,307	40,306	40,054	40,087	40,098	40,091	40,062	40,091	40,17	40,091	40,093					19,382	19,385
		56580	1002,45																										997,45	1001,5
		56640	1002,17	20,963	19,37	19,378	40,335	40,338	40,067	40,107	40,084	40,119	40,076	40,115	40,295	40,131	40,124			40,042	19,491	19,386	19,385						997,45	1001,5
		56700	1001,79															7,03											997,45	1001,5
		56736		20,986	19,371	19,379	40,365	40,358	40,124	40,127	40,14	40,141	40,104	40,128	40,294	40,179	40,155					19,384	19,387
		56760	1001,8																										997,45	1001,5
		56820	1001,73																										997,45	1001,5
		56832		21,013	19,367	19,378	40,388	40,383	40,148	40,193	40,157	40,174	40,121	40,132	40,298	40,208	40,179			40,061	19,5	19,385	19,387
		56880	1001,96																										997,45	1001,5
		56928		21,040	19,37	19,378	40,415	40,413	40,207	40,253	40,205	40,21	40,15	40,164	40,306	40,221	40,215					19,384	19,388
		56940	1000,54																										997,45	1001,5
		57000	1001,29															7,03	0					-1,47	-1,63	-0,47	-0,21	-0,69	997,45	1001,5	127,21
		57024		21,056	19,371	19,378	40,433	40,428	40,205	40,214	40,195	40,217	40,157	40,182	40,289	40,22	40,210			40,091	19,493	19,385	19,388
		57060	1002,66																										997,45	1001,5
		57120	1001,33	21,080	19,368	19,378	40,452	40,454	40,222	40,276	40,238	40,232	40,166	40,243	40,331	40,279	40,248					19,386	19,389						997,45	1001,5
		57180	999,66																										997,45	1001,5
		57216		21,093	19,375	19,382	40,473	40,47	40,241	40,258	40,23	40,252	40,196	40,255	40,346	40,29	40,258			40,239	19,491	19,385	19,39
		57240	1000,4																										997,97	1001,5
		57300	1001,6															7,03											997,97	1001,5
		57312		21,121	19,367	19,384	40,503	40,49	40,26	40,256	40,254	40,27	40,221	40,265	40,364	40,309	40,275					19,383	19,388
		57360	1000,89																										997,97	1001,5
		57408		21,148	19,37	19,378	40,519	40,525	40,293	40,308	40,289	40,284	40,248	40,263	40,38	40,328	40,299			40,209	19,498	19,381	19,39
		57420	1001,58																										997,97	1001,5
		57480	1002,1																										997,97	1001,5
		57504		21,179	19,371	19,38	40,556	40,554	40,327	40,332	40,345	40,332	40,282	40,276	40,406	40,342	40,330					19,382	19,386
		57540	1001,66																										997,97	1001,5
		57600	1002,74	21,189	19,37	19,379	40,569	40,557	40,329	40,321	40,327	40,332	40,297	40,31	40,425	40,375	40,340	7,03	0	40,258	19,501	19,38	19,386	-1,52	-1,57	-0,44	-0,16	-0,65	997,97	1001,5	127,31
		57660	1002,82																										997,97	1001,5
		57696		21,224	19,372	19,382	40,603	40,6	40,375	40,396	40,362	40,37	40,31	40,332	40,451	40,41	40,376					19,382	19,387
		57720	1001,89																										997,97	1001,5
		57780	1002,51																										997,97	1001,5
		57792		21,242	19,369	19,382	40,616	40,619	40,377	40,412	40,403	40,396	40,34	40,366	40,475	40,439	40,401			40,251	19,496	19,381	19,387
		57840	1001,79																										997,97	1001,5
		57888		21,262	19,371	19,382	40,631	40,646	40,414	40,434	40,429	40,405	40,356	40,373	40,497	40,458	40,421					19,377	19,385
		57900	1000,9															7,03											997,97	1001,5
		57960	1002,08																										997,97	1001,5
		57984		21,292	19,373	19,382	40,663	40,676	40,437	40,443	40,444	40,43	40,373	40,4	40,52	40,473	40,440			40,33	19,495	19,378	19,387
		58020	1001,4																										997,97	1001,5
		58080	1001,32	21,310	19,372	19,381	40,691	40,682	40,451	40,453	40,463	40,455	40,401	40,445	40,54	40,498	40,463					19,38	19,384						997,97	1001,5
		58140	1001,05																										997,97	1001,5
		58176		21,330	19,373	19,383	40,709	40,708	40,473	40,502	40,485	40,516	40,447	40,482	40,563	40,5	40,496			40,391	19,5	19,382	19,385
		58200	1002,19															7,02	0					-1,47	-1,51	-0,4	-0,1	-0,58	997,97	1001,5	127,23
		58260	1001,86																										997,97	1001,5
		58272		21,343	19,377	19,383	40,727	40,719	40,484	40,485	40,487	40,51	40,45	40,531	40,587	40,48	40,502					19,381	19,386
		58320	1003,16																										997,97	1001,5
		58368		21,364	19,373	19,384	40,744	40,741	40,509	40,503	40,514	40,52	40,488	40,557	40,607	40,502	40,525			40,448	19,494	19,382	19,385
		58380	1002,67																										997,97	1001,5
		58440	1001,88																										997,4	1001,5
		58464		21,392	19,375	19,382	40,769	40,772	40,532	40,533	40,534	40,536	40,516	40,596	40,628	40,547	40,553					19,386	19,384
		58500	1001,09															7,03											997,4	1001,5
		58560	1001,12	21,416	19,372	19,384	40,792	40,795	40,551	40,639	40,58	40,607	40,548	40,563	40,649	40,562	40,587			40,513	19,504	19,384	19,389						997,4	1001,5
		58620	1000,62																										997,4	1001,5
		58656		21,444	19,375	19,384	40,821	40,826	40,59	40,579	40,582	40,6	40,575	40,578	40,674	40,603	40,598					19,384	19,388
		58680	1001,2																										997,4	1001,5
		58740	1001,56																										997,4	1001,5
		58752		21,466	19,368	19,381	40,847	40,834	40,599	40,647	40,611	40,635	40,59	40,605	40,702	40,654	40,630			40,538	19,493	19,383	19,387
		58800	1001,51															7,04	0					-1,5	-1,55	-0,43	-0,14	-0,62	997,4	1001,5	127,16
		58848		21,489	19,377	19,382	40,867	40,869	40,647	40,706	40,649	40,668	40,599	40,619	40,708	40,68	40,659					19,391	19,385
		58860	1000,35																										997,4	1001,5
		58920	1000,85																										997,4	1001,5
		58944		21,514	19,379	19,38	40,89	40,897	40,673	40,737	40,667	40,693	40,61	40,636	40,742	40,701	40,682			40,556	19,491	19,382	19,381
		58980	1001,12																										997,4	1001,5
		59040	1001,4	21,539	19,373	19,381	40,911	40,922	40,693	40,722	40,699	40,693	40,645	40,681	40,765	40,717	40,702					19,383	19,378						997,4	1001,5
		59100	1001,73															7,03											997,4	1001,5
		59136		21,552	19,375	19,385	40,931	40,933	40,716	40,788	40,728	40,732	40,661	40,727	40,793	40,748	40,737			40,617	19,506	19,38	19,385
		59160	1001,37																										997,4	1001,5
		59220	1001,1																										997,4	1001,5
		59232		21,573	19,376	19,385	40,946	40,962	40,713	40,732	40,726	40,734	40,669	40,713	40,811	40,759	40,732					19,383	19,386
		59280	1001,57																										997,4	1001,5
		59328		21,600	19,375	19,385	40,974	40,986	40,744	40,743	40,734	40,748	40,706	40,739	40,836	40,797	40,756			40,643	19,521	19,381	19,385
		59340	1001,75																										997,4	1001,5
		59400	1001,58															7,03	0					-1,54	-1,59	-0,45	-0,19	-0,66	997,4	1001,5	127,27
		59424		21,622	19,375	19,384	41,004	40,999	40,769	40,778	40,763	40,793	40,742	40,751	40,858	40,81	40,783					19,384	19,386
		59460	1001,28																										997,4	1001,5
		59520	1001,31	21,647	19,376	19,382	41,023	41,029	40,794	40,799	40,782	40,803	40,751	40,758	40,88	40,846	40,802			40,697	19,512	19,382	19,384						997,4	1001,5
		59580	1001,49																										997,4	1001,5
		59616		21,660	19,375	19,386	41,035	41,046	40,816	40,802	40,812	40,804	40,765	40,805	40,898	40,86	40,820					19,382	19,384
		59640	1000,95																										997,4	1001,5
		59700	1000,97															7,04											997,4	1001,5
		59712		21,684	19,375	19,386	41,059	41,071	40,842	40,875	40,911	40,856	40,79	40,803	40,924	40,888	40,861			40,72	19,501	19,382	19,384
		59760	1001,34																										997,4	1001,5
		59808		21,707	19,377	19,388	41,086	41,094	40,862	40,874	40,87	40,876	40,812	40,845	40,944	40,863	40,868					19,385	19,384
		59820	1001,51																										997,4	1001,5
		59880	1001,54																										997,4	1001,5
		59904		21,736	19,372	19,383	41,108	41,119	40,882	40,957	40,906	40,892	40,837	40,874	40,966	40,879	40,899			40,764	19,496	19,383	19,383
		59940	1001,2																										997,4	1001,5
		60000	1002,21	21,756	19,374	19,382	41,132	41,135	40,898	40,906	40,899	40,906	40,879	40,902	40,989	40,911	40,911	7,03	0			19,384	19,386	-1,5	-1,56	-0,43	-0,16	-0,63	997,4	1001,5	127,51
		60060	1000,96																										997,4	1001,5
		60096		21,770	19,375	19,383	41,141	41,157	40,902	40,929	40,926	40,934	40,91	40,923	41,008	40,934	40,933			40,842	19,506	19,382	19,385
		60120	1001																										997,4	1001,5
		60180	1001,63																										997,4	1001,5
		60192		21,800	19,373	19,381	41,177	41,176	40,911	40,949	40,94	40,969	40,918	40,955	41,029	40,978	40,956					19,385	19,388
		60240	1000,74																										997,4	1001,5
		60288		21,823	19,372	19,383	41,197	41,204	40,944	41,012	40,995	40,991	40,935	40,969	41,051	41,017	40,989			40,903	19,504	19,384	19,387
		60300	999,67															7,02											997,4	1001,5
		60360	1000,51																										997,4	1001,5
		60384		21,842	19,373	19,381	41,223	41,215	40,978	41,044	41,005	41,024	40,964	40,975	41,077	41,022	41,011					19,385	19,388
		60420	1000,75																										997,4	1001,5
		60480	1000,04	21,874	19,374	19,38	41,245	41,256	41,002	41,041	41,03	41,032	40,973	40,997	41,1	41,055	41,029			40,908	19,51	19,383	19,387						997,4	1001,5
		60540	1001,34																										997,4	1001,5
		60576		21,896	19,37	19,38	41,273	41,268	41,05	41,105	41,051	41,052	40,98	41,043	41,116	41,049	41,056					19,386	19,388
		60600	1001,51															7,03	0					-1,57	-1,62	-0,47	-0,22	-0,69	997,4	1001,5	127,56
		60660	1000,19																										997,4	1001,5
		60672		21,912	19,372	19,379	41,284	41,291	41,065	41,073	41,047	41,07	41,02	41,068	41,14	41,054	41,067			40,969	19,496	19,385	19,385
		60720	998,6																										997,4	1001,5
		60768		21,939	19,369	19,382	41,319	41,31	41,07	41,085	41,082	41,08	41,055	41,103	41,163	41,051	41,086					19,381	19,386
		60780	1000,3																										997,4	1001,5
		60840	1001,36																										998,34	1001,5
		60864		21,944	19,373	19,38	41,328	41,313	41,092	41,096	41,132	41,125	41,078	41,103	41,177	41,098	41,113			41,027	19,5	19,383	19,384
		60900	1001,65															7,03											998,34	1001,5
		60960	1002,24	21,971	19,371	19,38	41,345	41,347	41,105	41,099	41,111	41,136	41,107	41,105	41,208	41,148	41,127					19,382	19,387						998,34	1001,5
		61020	1002,06																										998,34	1001,5
		61056		21,998	19,371	19,379	41,367	41,379	41,106	41,134	41,127	41,161	41,138	41,147	41,224	41,185	41,153			41,056	19,501	19,385	19,391
		61080	1001,54																										998,34	1001,5
		61140	1003,24																										998,34	1001,5
		61152		22,010	19,371	19,38	41,383	41,388	41,156	41,188	41,167	41,194	41,137	41,174	41,246	41,213	41,184					19,388	19,386
		61200	1002,41															7,03	0					-1,52	-1,57	-0,44	-0,17	-0,64	998,34	1001,5	127,74
		61248		22,041	19,371	19,38	41,416	41,418	41,178	41,208	41,204	41,212	41,157	41,208	41,267	41,229	41,208			41,11	19,494	19,385	19,387
		61260	1002,37																										998,34	1001,5
		61320	1002,37																										998,34	1001,5
		61344		22,065	19,372	19,382	41,449	41,436	41,217	41,286	41,257	41,244	41,177	41,212	41,298	41,25	41,243					19,386	19,386
		61380	1002,41																										998,34	1001,5
		61440	1000,97	22,094	19,37	19,38	41,466	41,472	41,235	41,245	41,283	41,262	41,189	41,228	41,319	41,272	41,254			41,138	19,504	19,383	19,384						998,34	1001,5
		61500	1002,24															7,03											998,34	1001,5
		61536		22,112	19,369	19,382	41,482	41,492	41,262	41,276	41,272	41,264	41,199	41,234	41,338	41,289	41,267					19,385	19,391
		61560	1001,67																										998,34	1001,5
		61620	1001,5																										998,34	1001,5
		61632		22,122	19,371	19,381	41,497	41,499	41,279	41,274	41,291	41,265	41,231	41,275	41,361	41,259	41,279			41,185	19,491	19,381	19,389
		61680	1000,7																										998,34	1001,5
		61728		22,151	19,372	19,38	41,522	41,532	41,294	41,289	41,323	41,305	41,266	41,278	41,383	41,302	41,305					19,385	19,382
		61740	1001,87																										998,34	1001,5
		61800	1002,29															7,03	0					-1,52	-1,57	-0,44	-0,17	-0,65	998,34	1001,5	127,6
		61824		22,170	19,371	19,381	41,546	41,547	41,297	41,303	41,309	41,329	41,286	41,332	41,402	41,355	41,327			41,227	19,494	19,383	19,387
		61860	1001,44																										998,34	1001,5
		61920	1002,57	22,186	19,375	19,382	41,562	41,568	41,312	41,376	41,354	41,363	41,303	41,326	41,419	41,39	41,355					19,386	19,389						998,34	1001,5
		61980	1002,19																										998,34	1001,5
		62016		22,212	19,373	19,382	41,58	41,599	41,367	41,443	41,372	41,396	41,314	41,336	41,442	41,398	41,384			41,26	19,489	19,386	19,388
		62040	1002,03																										998,34	1001,5
		62100	1002,98															7,03											998,34	1001,5
		62112		22,230	19,374	19,383	41,609	41,609	41,37	41,402	41,43	41,417	41,352	41,356	41,467	41,434	41,403					19,387	19,387
		62160	1001,19																										998,34	1001,5
		62208		22,257	19,374	19,382	41,636	41,635	41,421	41,497	41,432	41,422	41,352	41,361	41,49	41,444	41,427			41,303	19,498	19,387	19,387
		62220	1000,87																										998,34	1001,5
		62280	1001,07																										998,34	1001,5
		62304		22,276	19,374	19,383	41,654	41,655	41,426	41,462	41,456	41,445	41,371	41,392	41,507	41,466	41,441					19,385	19,386
		62340	1001,63																										998,34	1001,5
		62400	1001,52	22,296	19,373	19,385	41,672	41,678	41,469	41,581	41,489	41,472	41,399	41,444	41,532	41,496	41,485	7,04	0	41,317	19,493	19,385	19,387	-1,55	-1,6	-0,46	-0,2	-0,68	998,34	1001,5	127,75
		62460	1001,26																										998,34	1001,5
		62496		22,332	19,373	19,38	41,707	41,709	41,486	41,564	41,487	41,484	41,422	41,431	41,552	41,507	41,492					19,384	19,386
		62520	1003,9																										998,34	1001,5
		62580	1003,25																										998,34	1001,5
		62592		22,338	19,369	19,384	41,71	41,718	41,499	41,553	41,508	41,492	41,442	41,453	41,578	41,521	41,506			41,382	19,489	19,384	19,384
		62640	1002,54																										997,5	1001,5
		62688		22,361	19,371	19,383	41,734	41,743	41,509	41,521	41,516	41,507	41,47	41,496	41,596	41,536	41,519					19,385	19,389
		62700	1002,3															7,03											997,5	1001,5
		62760	1001,83																										997,5	1001,5
		62784		22,386	19,371	19,386	41,759	41,77	41,514	41,549	41,535	41,533	41,505	41,491	41,616	41,537	41,535			41,398	19,487	19,384	19,387
		62820	1000,81																										997,5	1001,5
		62880	999,85	22,404	19,374	19,382	41,782	41,782	41,536	41,558	41,562	41,566	41,521	41,538	41,638	41,608	41,566					19,387	19,387						997,5	1001,5
		62940	1000,89																										997,5	1001,5
		62976		22,413	19,375	19,384	41,792	41,793	41,543	41,553	41,587	41,581	41,541	41,553	41,655	41,612	41,578			41,505	19,496	19,383	19,384
		63000	1000,36															7,02	0					-1,49	-1,54	-0,42	-0,14	-0,61	998,24	1001,5	127,93
		63060	1000,1																										998,24	1001,5
		63072		22,450	19,374	19,385	41,832	41,828	41,558	41,599	41,64	41,6	41,542	41,556	41,678	41,635	41,601					19,387	19,388
		63120	1000,04																										998,81	1001,5
		63168		22,464	19,372	19,384	41,842	41,841	41,586	41,631	41,657	41,638	41,598	41,59	41,703	41,654	41,632			41,518	19,505	19,386	19,389
		63180	1002,02																										998,81	1001,5
		63240	1002,51																										998,81	1001,5
		63264		22,485	19,373	19,382	41,859	41,866	41,638	41,632	41,641	41,624	41,609	41,662	41,713	41,63	41,644					19,384	19,389
		63300	1002,62															7,03											998,81	1001,5
		63360	1001,8	22,502	19,372	19,384	41,876	41,884	41,673	41,712	41,664	41,666	41,608	41,685	41,732	41,635	41,672			41,569	19,499	19,386	19,391						998,81	1001,5
		63420	1002,88																										998,81	1001,5
		63456		22,516	19,372	19,383	41,894	41,893	41,679	41,678	41,67	41,692	41,66	41,678	41,756	41,67	41,685					19,384	19,388
		63480	1002,49																										998,81	1001,5
		63540	1002,36																										998,81	1001,5
		63552		22,545	19,374	19,383	41,921	41,926	41,699	41,714	41,693	41,715	41,679	41,699	41,77	41,711	41,710			41,6	19,502	19,384	19,391
		63600	1001,79															7,03	0					-1,52	-1,58	-0,44	-0,17	-0,65	998,81	1001,5	127,31
		63648		22,568	19,374	19,381	41,947	41,944	41,69	41,73	41,735	41,745	41,701	41,734	41,79	41,751	41,735					19,384	19,389
		63660	1002,66																										998,81	1001,5
		63720	1002,14																										998,81	1001,5
		63744		22,585	19,374	19,382	41,956	41,971	41,72	41,745	41,743	41,759	41,721	41,73	41,815	41,771	41,750			41,69	19,5	19,386	19,389
		63780	1001,88																										998,81	1001,5
		63840	1001,98	22,605	19,374	19,382	41,987	41,98	41,791	41,798	41,782	41,772	41,717	41,732	41,839	41,794	41,778					19,387	19,389						998,81	1001,5
		63900	1001,94															7,03											998,81	1001,5
		63936		22,632	19,371	19,382	42,007	42,011	41,795	41,815	41,786	41,807	41,739	41,771	41,858	41,814	41,798			41,686	19,505	19,388	19,387
		63960	1002,57																										998,81	1001,5
		64020	1001,94																										998,81	1001,5
		64032		22,644	19,37	19,381	42,019	42,021	41,805	41,818	41,802	41,813	41,747	41,799	41,882	41,824	41,811					19,384	19,382
		64080	1001,88																										998,81	1001,5
		64128		22,671	19,369	19,38	42,046	42,046	41,83	41,855	41,826	41,834	41,768	41,833	41,899	41,828	41,834			41,696	19,505	19,387	19,388
		64140	1000,76																										998,81	1001,5
		64200	1001,16															7,03	0					-1,52	-1,57	-0,43	-0,17	-0,65	998,81	1001,5	127,35
		64224		22,688	19,37	19,377	42,053	42,071	41,854	41,902	41,84	41,858	41,799	41,878	41,922	41,824	41,860					19,387	19,388
		64260	1001,14																										998,81	1001,5
		64320	1002,89	22,707	19,37	19,379	42,086	42,077	41,854	41,864	41,847	41,867	41,84	41,882	41,932	41,884	41,871			41,804	19,504	19,385	19,388						998,81	1001,5
		64380	1001,85																										998,81	1001,5
		64416		22,738	19,371	19,382	42,119	42,11	41,855	41,883	41,884	41,904	41,869	41,893	41,956	41,916	41,895					19,384	19,387
		64440	1002,36																										998,81	1001,5
		64500	1001,92															7,03											998,81	1001,5
		64512		22,744	19,372	19,38	42,118	42,123	41,898	41,929	41,916	41,929	41,873	41,912	41,975	41,939	41,921			41,826	19,508	19,388	19,39
		64560	1002,59																										998,81	1001,5
		64608		22,778	19,372	19,379	42,158	42,15	41,941	42	41,981	41,958	41,896	41,911	41,999	41,96	41,956					19,386	19,388
		64620	1002,22																										998,81	1001,5
		64680	1000,7																										998,81	1001,5
		64704		22,794	19,372	19,379	42,169	42,169	41,942	41,995	41,976	41,972	41,906	41,926	42,021	41,98	41,965			41,849	19,503	19,385	19,39
		64740	1001,6																										998,81	1001,5
		64800	1002,3	22,818	19,372	19,382	42,185	42,205	42,004	42,029	41,992	41,976	41,909	41,934	42,038	42,009	41,986	7,03	0			19,382	19,387	-1,53	-1,58	-0,43	-0,17	-0,65	998,81	1001,5	127,31
		64860	1002,41																										998,81	1001,5
		64896		22,830	19,378	19,386	42,214	42,209	41,993	42,02	42,005	42,005	41,937	41,974	42,057	42,023	42,002			41,89	19,502	19,386	19,395
		64920	1002,22																										998,81	1001,5
		64980	1002,15																										998,81	1001,5
		64992		22,873	19,37	19,382	42,243	42,256	42,016	42,07	42,037	42,025	41,971	41,975	42,087	42,046	42,028					19,385	19,387
		65040	1001,49																										998,81	1001,5
		65088		22,863	19,377	19,386	42,247	42,243	42,025	42,053	42,03	42,046	41,987	41,992	42,107	42,059	42,037			41,928	19,512	19,385	19,388
		65100	1001,28															7,03											998,81	1001,5
		65160	1001,15																										998,81	1001,5
		65184		22,897	19,372	19,382	42,275	42,273	42,045	42,055	42,048	42,061	41,996	42,015	42,129	42,083	42,054					19,385	19,389
		65220	1001,96																										998,81	1001,5
		65280	1001,74	22,918	19,371	19,382	42,297	42,293	42,08	42,14	42,092	42,088	42,025	42,028	42,148	42,107	42,089			41,95	19,509	19,388	19,391						998,81	1001,5
		65340	1000,92																										998,81	1001,5
		65376		22,940	19,371	19,382	42,311	42,322	42,142	42,149	42,121	42,095	42,044	42,042	42,165	42,108	42,108					19,39	19,392
		65400	1001,83															7,03	0					-1,55	-1,61	-0,46	-0,2	-0,67	998,81	1001,5	127,45
		65460	1001,71																										998,81	1001,5
		65472		22,939	19,37	19,381	42,315	42,314	42,117	42,109	42,116	42,106	42,062	42,05	42,186	42,106	42,106			41,994	19,515	19,389	19,391
		65520	1002,18																										998,81	1001,5
		65568		22,973	19,372	19,382	42,35	42,35	42,117	42,129	42,146	42,116	42,107	42,118	42,319	42,162	42,152					19,389	19,392
		65580	1003,19																										998,81	1001,5
		65640	1002,54																										998,81	1001,5
		65664		22,980	19,373	19,382	42,354	42,36	42,126	42,152	42,142	42,151	42,114	42,141	42,316	42,202	42,168			42,046	19,506	19,386	19,386
		65700	1002,7															7,03											998,81	1001,5
		65760	1001,89	23,013	19,371	19,38	42,386	42,392	42,142	42,177	42,189	42,186	42,129	42,139	42,315	42,204	42,185					19,384	19,39						998,18	1001,5
		65820	1000,67																										998,18	1001,5
		65856		23,027	19,373	19,382	42,402	42,408	42,17	42,208	42,22	42,217	42,142	42,172	42,317	42,209	42,207			42,074	19,505	19,388	19,388
		65880	1000,42																										998,18	1001,5
		65940	1001,28																										998,18	1001,5
		65952		23,054	19,372	19,384	42,428	42,435	42,198	42,241	42,229	42,225	42,166	42,207	42,324	42,279	42,234					19,385	19,388
		66000	1001,43															7,04	0					-1,54	-1,6	-0,45	-0,2	-0,67	998,18	1001,5	127,72
		66048		23,068	19,373	19,384	42,442	42,45	42,223	42,276	42,226	42,24	42,178	42,231	42,333	42,244	42,244			42,122	19,495	19,384	19,388
		66060	1000,35																										998,18	1001,5
		66120	1000,65																										998,18	1001,5
		66144		23,085	19,372	19,381	42,456	42,468	42,231	42,294	42,237	42,257	42,206	42,255	42,342	42,293	42,264					19,386	19,389
		66180	1000,35																										998,18	1001,5
		66240	1001,4	23,100	19,372	19,38	42,472	42,479	42,255	42,313	42,257	42,275	42,224	42,258	42,354	42,303	42,280			42,157	19,508	19,387	19,39						998,76	1001,5
		66300	1001,88															7,04											998,76	1001,5
		66336		23,123	19,374	19,388	42,502	42,507	42,302	42,344	42,307	42,309	42,252	42,281	42,365	42,316	42,309					19,385	19,391
		66360	1001,88																										998,76	1001,5
		66420	1002,2																										998,76	1001,5
		66432		23,140	19,372	19,382	42,513	42,52	42,305	42,308	42,321	42,325	42,263	42,329	42,381	42,309	42,318			42,193	19,502	19,386	19,388
		66480	1001,53																										998,76	1001,5
		66528		23,157	19,372	19,381	42,543	42,525	42,318	42,352	42,331	42,321	42,29	42,329	42,397	42,324	42,333					19,377	19,39
		66540	1002,1																										998,76	1001,5
		66600	1001,97															7,04	0					-1,49	-1,54	-0,42	-0,14	-0,62	998,76	1001,5	126,96
		66624		23,183	19,365	19,391	42,561	42,561	42,33	42,336	42,33	42,34	42,307	42,346	42,408	42,361	42,345			42,254	19,515	19,384	19,386
		66660	1003,22																										998,76	1001,5
		66720	1003,1	23,193	19,364	19,392	42,568	42,573	42,34	42,347	42,362	42,382	42,322	42,363	42,43	42,389	42,367					19,382	19,388						998,18	1001,5
		66780	1003,57																										998,18	1001,5
		66816		23,220	19,381	19,373	42,598	42,596	42,359	42,391	42,379	42,394	42,346	42,383	42,444	42,411	42,388			42,314	19,513	19,384	19,382
		66840	1001,28																										997,24	1001,5
		66900	1001,19															7,04											997,24	1001,5
		66912		23,247	19,371	19,378	42,619	42,624	42,399	42,412	42,398	42,43	42,352	42,388	42,466	42,425	42,409					19,385	19,387
		66960	1000,86																										997,24	1001,5
		67008		23,266	19,372	19,38	42,644	42,639	42,432	42,457	42,419	42,439	42,362	42,419	42,486	42,449	42,433			42,302	19,512	19,387	19,388
		67020	1000,45																										997,24	1001,5
		67080	998,93																										997,24	1001,5
		67104		23,288	19,375	19,38	42,657	42,674	42,441	42,488	42,432	42,45	42,403	42,444	42,505	42,474	42,455					19,387	19,39
		67140	998,71																										997,24	1001,5
		67200	999,54	23,313	19,372	19,381	42,687	42,691	42,464	42,483	42,467	42,474	42,423	42,452	42,525	42,489	42,472	7,03	0	42,338	19,514	19,384	19,388	-1,51	-1,55	-0,43	-0,16	-0,63	998,66	1001,5	128,41
		67260	999,68																										998,66	1001,5
		67296		23,315	19,372	19,382	42,692	42,691	42,489	42,532	42,483	42,499	42,448	42,453	42,551	42,507	42,495					19,386	19,388
		67320	1000,76																										999,65	1001,5
		67380	1002,13																										999,65	1001,5
		67392		23,343	19,371	19,38	42,719	42,717	42,506	42,555	42,493	42,51	42,444	42,481	42,559	42,531	42,510			42,425	19,515	19,386	19,39
		67440	1002,29																										999,65	1001,5
		67488		23,360	19,373	19,382	42,733	42,743	42,528	42,549	42,521	42,532	42,479	42,484	42,583	42,538	42,527					19,387	19,389
		67500	1002,91															7,03											999,65	1001,5
		67560	1001,6																										999,08	1001,5
		67584		23,379	19,372	19,38	42,755	42,755	42,535	42,539	42,527	42,547	42,496	42,507	42,605	42,561	42,540			42,441	19,516	19,382	19,39
		67620	1001,84																										999,08	1001,5
		67680	1002,52	23,394	19,372	19,381	42,771	42,771	42,548	42,584	42,544	42,563	42,503	42,537	42,62	42,563	42,558					19,388	19,389						999,08	1001,5
		67740	1002,76																										999,08	1001,5
		67776		23,421	19,367	19,377	42,796	42,789	42,582	42,635	42,58	42,595	42,52	42,57	42,636	42,596	42,589			42,471	19,515	19,389	19,396
		67800	1003,71															7,03	0					-1,47	-1,51	-0,4	-0,11	-0,59	999,08	1001,5	128,62
		67860	1002,33																										999,08	1001,5
		67872		23,428	19,373	19,383	42,806	42,806	42,588	42,659	42,62	42,598	42,555	42,583	42,657	42,615	42,609					19,384	19,389
		67920	1001,29																										999,08	1001,5
		67968		23,451	19,373	19,381	42,83	42,826	42,604	42,663	42,643	42,624	42,573	42,571	42,677	42,646	42,625			42,502	19,51	19,385	19,394
		67980	1001,63																										999,08	1001,5
		68040	1001,52																										999,08	1001,5
		68064		23,475	19,374	19,38	42,849	42,855	42,648	42,73	42,666	42,634	42,576	42,597	42,696	42,662	42,651					19,389	19,398
		68100	1002,62															7,04											999,08	1001,5
		68160	1001,14	23,489	19,373	19,383	42,864	42,869	42,664	42,733	42,677	42,654	42,604	42,62	42,716	42,675	42,668			42,528	19,499	19,389	19,393						999,08	1001,5
		68220	1001,87																										999,08	1001,5
		68256		23,503	19,371	19,382	42,875	42,884	42,66	42,729	42,677	42,673	42,618	42,631	42,736	42,706	42,679					19,389	19,393
		68280	1002,4																										999,08	1001,5
		68340	1002,13																										999,08	1001,5
		68352		23,525	19,374	19,382	42,903	42,904	42,688	42,756	42,71	42,684	42,628	42,686	42,749	42,723	42,703			42,587	19,518	19,391	19,39
		68400	1001,72															7,06	0					-1,57	-1,63	-0,47	-0,23	-0,69	999,08	1001,5	128,57
		68448		23,543	19,376	19,382	42,92	42,923	42,699	42,728	42,747	42,735	42,656	42,699	42,772	42,724	42,720					19,387	19,392
		68460	1001,63																										999,08	1001,5
		68520	1000,57																										999,08	1001,5
		68544		23,565	19,374	19,384	42,943	42,945	42,73	42,789	42,737	42,739	42,653	42,704	42,787	42,751	42,736			42,604	19,511	19,388	19,391
		68580	1001,64																										999,08	1001,5
		68640	1001,45	23,578	19,375	19,386	42,957	42,96	42,744	42,785	42,732	42,742	42,685	42,736	42,807	42,764	42,749					19,386	19,391						999,08	1001,5
		68700	1000,88															7,04											999,08	1001,5
		68736		23,602	19,376	19,385	42,982	42,982	42,76	42,764	42,762	42,761	42,729	42,735	42,824	42,79	42,766			42,663	19,519	19,388	19,39
		68760	1002,27																										999,08	1001,5
		68820	1002,88																										999,08	1001,5
		68832		23,621	19,375	19,385	42,999	43,004	42,775	42,804	42,793	42,786	42,759	42,779	42,848	42,818	42,795					19,387	19,39
		68880	1001,4																										999,08	1001,5
		68928		23,628	19,376	19,387	43,01	43,009	42,825	42,83	42,813	42,822	42,757	42,773	42,865	42,801	42,811			42,723	19,506	19,388	19,391
		68940	1001,71																										999,08	1001,5
		69000	1003,32															7,03	0					-1,54	-1,59	-0,45	-0,18	-0,67	999,08	1001,5	128,39
		69024		23,648	19,379	19,382	43,035	43,022	42,809	42,853	42,81	42,836	42,778	42,822	42,881	42,807	42,824					19,385	19,389
		69060	1002,6																										999,08	1001,5
		69120	1002,7	23,673	19,377	19,387	43,052	43,059	42,838	42,853	42,839	42,848	42,784	42,847	42,901	42,808	42,840			42,762	19,502	19,388	19,389						998,45	1001,5
		69180	1002,18																										998,45	1001,5
		69216		23,682	19,381	19,388	43,07	43,062	42,843	42,852	42,846	42,856	42,838	42,868	42,918	42,831	42,856					19,385	19,391
		69240	1000,66																										998,45	1001,5
		69300	1002,14															7,04											998,45	1001,5
		69312		23,706	19,377	19,387	43,089	43,086	42,844	42,864	42,867	42,874	42,855	42,869	42,935	42,859	42,871			42,773	19,501	19,387	19,388
		69360	1001,86																										998,45	1001,5
		69408		23,722	19,378	19,387	43,099	43,11	42,856	42,914	42,902	42,907	42,87	42,897	42,95	42,915	42,901					19,386	19,388
		69420	1000,5																										998,45	1001,5
		69480	1001,25																										998,45	1001,5
		69504		23,747	19,378	19,385	43,126	43,131	42,905	42,999	42,912	42,936	42,87	42,889	42,968	42,931	42,926			42,813	19,508	19,387	19,39
		69540	1000,77																										998,45	1001,5
		69600	999,52	23,769	19,378	19,386	43,153	43,15	42,935	42,976	42,938	42,956	42,892	42,895	42,987	42,951	42,941	7,03	0			19,384	19,395	-1,5	-1,54	-0,41	-0,14	-0,62	998,45	1001,5	128,36
		69660	999,71																										998,45	1001,5
		69696		23,776	19,376	19,388	43,155	43,162	42,941	43,022	42,995	42,96	42,905	42,936	43,011	42,956	42,966			42,853	19,506	19,388	19,388
		69720	999,96																										999,29	1001,5
		69780	1001,55																										999,29	1001,5
		69792		23,803	19,371	19,385	43,185	43,178	42,958	43,001	42,967	42,974	42,929	42,949	43,029	42,975	42,973					19,388	19,392
		69840	1001,52																										999,29	1001,5
		69888		23,816	19,374	19,386	43,197	43,195	42,977	43,007	42,991	42,997	42,939	42,987	43,048	42,97	42,990			42,904	19,496	19,388	19,395
		69900	1001,7															7,04											999,29	1001,5
		69960	1001,64																										999,29	1001,5
		69984		23,845	19,377	19,385	43,22	43,232	42,982	43,04	42,992	43,012	42,992	42,996	43,063	43,003	43,010					19,387	19,392
		70020	1001,6																										999,29	1001,5
		70080	1001,27	23,853	19,375	19,385	43,235	43,231	42,991	43,062	43,02	43,022	43,006	43,022	43,078	43,046	43,031			42,932	19,512	19,386	19,389						999,29	1001,5
		70140	1001,03																										999,29	1001,5
		70176		23,872	19,374	19,384	43,253	43,248	43,006	43,039	43,033	43,055	43,015	43,038	43,097	43,063	43,043					19,387	19,391
		70200	1000,88															7,03	0					-1,54	-1,6	-0,45	-0,19	-0,67	999,29	1001,5	127,91
		70260	1001,77																										999,29	1001,5
		70272		23,888	19,375	19,384	43,265	43,27	43,056	43,073	43,065	43,079	43,03	43,056	43,115	43,078	43,069			42,982	19,508	19,388	19,391
		70320	1001,97																										999,29	1001,5
		70368		23,914	19,375	19,385	43,295	43,292	43,09	43,145	43,088	43,079	43,035	43,057	43,137	43,086	43,090					19,389	19,386
		70380	1002,01																										999,29	1001,5
		70440	1001,42																										999,29	1001,5
		70464		23,935	19,374	19,383	43,315	43,313	43,093	43,093	43,101	43,091	43,054	43,075	43,157	43,08	43,093			42,996	19,526	19,386	19,389
		70500	1001,97															7,03											999,29	1001,5
		70560	1000,64	23,947	19,374	19,384	43,323	43,33	43,099	43,107	43,108	43,11	43,094	43,093	43,174	43,11	43,112					19,383	19,382						999,29	1001,5
		70620	1000,91																										999,29	1001,5
		70656		23,963	19,375	19,384	43,337	43,349	43,097	43,117	43,119	43,135	43,107	43,114	43,186	43,151	43,128			43,067	19,508	19,386	19,389
		70680	1001,56																										999,29	1001,5
		70740	1001,2																										999,29	1001,5
		70752		23,989	19,374	19,384	43,366	43,369	43,117	43,176	43,152	43,169	43,121	43,127	43,207	43,173	43,155					19,384	19,385
		70800	1000,63															7,04	0					-1,54	-1,59	-0,45	-0,18	-0,66	999,29	1001,5	128,45
		70848		24,002	19,374	19,382	43,38	43,38	43,161	43,224	43,184	43,187	43,126	43,143	43,224	43,173	43,178			43,064	19,508	19,388	19,394
		70860	1000,15																										999,29	1001,5
		70920	1000,82																										999,29	1001,5
		70944		24,026	19,371	19,379	43,391	43,41	43,179	43,229	43,213	43,216	43,139	43,197	43,241	43,208	43,203					19,388	19,392
		70980	1000,59																										999,29	1001,5
		71040	1000,12	24,043	19,374	19,379	43,415	43,423	43,204	43,224	43,207	43,218	43,162	43,158	43,262	43,23	43,208			43,114	19,505	19,388	19,394						999,81	1001,5
		71100	1000,96															7,04											999,81	1001,5
		71136		24,058	19,373	19,385	43,429	43,445	43,23	43,287	43,225	43,231	43,179	43,197	43,277	43,236	43,233					19,387	19,391
		71160	1001,77																										999,81	1001,5
		71220	1001,63																										999,81	1001,5
		71232		24,068	19,374	19,384	43,451	43,442	43,242	43,266	43,25	43,244	43,185	43,225	43,3	43,24	43,244			43,116	19,507	19,387	19,393
		71280	1002,13																										999,81	1001,5
		71328		24,091	19,374	19,383	43,473	43,466	43,245	43,261	43,253	43,264	43,201	43,239	43,316	43,279	43,257					19,395	19,389
		71340	1001,73																										999,81	1001,5
		71400	1001,37															7,03	0					-1,5	-1,55	-0,43	-0,15	-0,62	999,81	1001,5	128,1
		71424		24,104	19,373	19,383	43,481	43,483	43,28	43,294	43,286	43,29	43,21	43,265	43,334	43,301	43,282			43,189	19,51	19,387	19,391
		71460	1001,68																										999,81	1001,5
		71520	1002,11	24,128	19,373	19,384	43,497	43,515	43,288	43,351	43,291	43,302	43,255	43,275	43,35	43,292	43,301					19,387	19,386						999,81	1001,5
		71580	1002,2																										999,81	1001,5
		71616		24,153	19,375	19,384	43,539	43,526	43,293	43,369	43,31	43,318	43,264	43,321	43,37	43,295	43,318			43,204	19,519	19,387	19,392
		71640	1002,37																										999,81	1001,5
		71700	1002,42															7,03											999,81	1001,5
		71712		24,159	19,376	19,387	43,545	43,535	43,327	43,34	43,34	43,343	43,309	43,352	43,383	43,287	43,335					19,393	19,39
		71760	1002,53																										999,81	1001,5
		71808		24,171	19,375	19,385	43,552	43,551	43,326	43,325	43,348	43,343	43,31	43,347	43,41	43,312	43,340			43,255	19,517	19,387	19,393
		71820	1001,99																										999,81	1001,5
		71880	1002,7																										999,81	1001,5
		71904		24,193	19,372	19,387	43,571	43,574	43,33	43,353	43,367	43,365	43,335	43,384	43,422	43,336	43,361					19,389	19,392
		71940	1001,64																										999,81	1001,5
		72000	1001,32	24,207	19,377	19,385	43,584	43,593	43,351	43,365	43,371	43,399	43,355	43,406	43,438	43,345	43,379	7,03	0	43,295	19,505	19,388	19,392	-1,52	-1,57	-0,43	-0,16	-0,64	999,81	1001,5	128,28
		72060	1002,61																										999,81	1001,5
		72096		24,213	19,376	19,386	43,609	43,579	43,356	43,385	43,399	43,408	43,374	43,417	43,447	43,386	43,396					19,389	19,394
		72120	1001,22																										999,81	1001,5
		72180	1002,06																										999,81	1001,5
		72192		24,243	19,378	19,385	43,618	43,632	43,415	43,412	43,413	43,42	43,394	43,423	43,469	43,39	43,417			43,325	19,511	19,388	19,397
		72240	1002,38																										999,81	1001,5
		72288		24,261	19,377	19,387	43,646	43,641	43,402	43,449	43,427	43,449	43,414	43,417	43,489	43,426	43,434					19,39	19,391
		72300	1002,12															7,03											999,81	1001,5
		72360	1001,22																										999,81	1001,5
		72384		24,272	19,375	19,385	43,65	43,654	43,422	43,47	43,44	43,465	43,425	43,439	43,502	43,457	43,453			43,345	19,501	19,39	19,397
		72420	1001,88																										999,81	1001,5
		72480	1001,71	24,294	19,377	19,387	43,672	43,681	43,46	43,521	43,477	43,494	43,44	43,437	43,522	43,474	43,478					19,389	19,394						999,81	1001,5
		72540	1002,15																										999,81	1001,5
		72576		24,318	19,378	19,389	43,702	43,701	43,488	43,505	43,492	43,505	43,441	43,458	43,543	43,488	43,490			43,387	19,514	19,391	19,394
		72600	1002,01															7,03	0					-1,52	-1,57	-0,43	-0,17	-0,63	999,81	1001,5	128,25
		72660	1001,8																										999,81	1001,5
		72672		24,337	19,378	19,381	43,72	43,713	43,493	43,551	43,502	43,527	43,456	43,502	43,559	43,518	43,513					19,391	19,396
		72720	1001,77																										999,81	1001,5
		72768		24,350	19,373	19,386	43,73	43,729	43,521	43,532	43,52	43,535	43,472	43,518	43,572	43,533	43,525			43,417	19,526	19,391	19,392
		72780	1002,4																										999,81	1001,5
		72840	1002,2																										999,81	1001,5
		72864		24,365	19,377	19,383	43,742	43,747	43,536	43,572	43,523	43,547	43,485	43,539	43,592	43,556	43,544					19,39	19,391
		72900	1001,18															7,03											999,81	1001,5
		72960	1000,75	24,387	19,38	19,387	43,763	43,778	43,553	43,566	43,537	43,559	43,52	43,571	43,608	43,581	43,562			43,461	19,525	19,384	19,388						999,81	1001,5
		73020	1001,19																										999,81	1001,5
		73056		24,396	19,381	19,388	43,775	43,787	43,564	43,617	43,577	43,59	43,536	43,558	43,626	43,596	43,583					19,388	19,389
		73080	1001,76																										999,81	1001,5
		73140	1001,65																										999,81	1001,5
		73152		24,424	19,377	19,385	43,805	43,805	43,623	43,6	43,595	43,615	43,555	43,581	43,645	43,62	43,604			43,491	19,522	19,387	19,389
		73200	1001,64															7,04	0					-1,55	-1,6	-0,46	-0,2	-0,67	999,81	1001,5	128,08
		73248		24,435	19,377	19,388	43,817	43,817	43,615	43,666	43,611	43,623	43,559	43,567	43,667	43,634	43,618					19,388	19,385
		73260	1001,19																										999,81	1001,5
		73320	1001,86																										999,81	1001,5
		73344		24,458	19,375	19,382	43,834	43,84	43,621	43,708	43,637	43,643	43,565	43,606	43,684	43,644	43,638			43,545	19,522	19,387	19,393
		73380	1002,52																										999,81	1001,5
		73440	1001,24	24,469	19,377	19,388	43,853	43,85	43,68	43,732	43,648	43,659	43,595	43,619	43,698	43,655	43,661					19,387	19,388						999,81	1001,5
		73500	1001,36															7,04											999,81	1001,5
		73536		24,479	19,377	19,386	43,867	43,854	43,67	43,66	43,667	43,674	43,606	43,642	43,722	43,683	43,666			43,549	19,523	19,388	19,393
		73560	1001,2																										999,81	1001,5
		73620	1001,86																										999,81	1001,5
		73632		24,506	19,379	19,39	43,883	43,898	43,673	43,714	43,672	43,688	43,631	43,656	43,733	43,702	43,684					19,388	19,39
		73680	1003,28																										999,81	1001,5
		73728		24,529	19,376	19,386	43,912	43,909	43,725	43,772	43,71	43,705	43,646	43,661	43,749	43,72	43,711			43,602	19,536	19,391	19,391
		73740	1002,69																										999,81	1001,5
		73800	1002,17															7,03	0					-1,52	-1,57	-0,44	-0,17	-0,65	999,08	1001,5	127,86
		73824		24,542	19,377	19,386	43,919	43,928	43,711	43,72	43,727	43,73	43,662	43,667	43,77	43,729	43,715					19,389	19,393
		73860	1001,76																										999,08	1001,5
		73920	1001,78	24,557	19,378	19,386	43,938	43,94	43,736	43,808	43,741	43,742	43,683	43,7	43,775	43,745	43,741			43,595	19,542	19,39	19,391						999,08	1001,5
		73980	1000,2																										999,08	1001,5
		74016		24,576	19,376	19,389	43,955	43,963	43,746	43,756	43,74	43,758	43,691	43,73	43,802	43,747	43,746					19,39	19,392
		74040	1001,33																										999,08	1001,5
		74100	1001,49															7,04											999,08	1001,5
		74112		24,591	19,377	19,387	43,973	43,972	43,747	43,796	43,763	43,759	43,704	43,75	43,817	43,78	43,765			43,673	19,536	19,389	19,394
		74160	1001,16																										999,08	1001,5
		74208		24,603	19,377	19,388	43,979	43,991	43,767	43,78	43,77	43,793	43,738	43,746	43,833	43,788	43,777					19,391	19,396
		74220	1000,55																										999,08	1001,5
		74280	1001,01																										999,08	1001,5
		74304		24,612	19,378	19,388	43,999	43,991	43,787	43,84	43,783	43,8	43,752	43,814	43,847	43,809	43,804			43,688	19,522	19,395	19,399
		74340	1000,04																										999,08	1001,5
		74400	1000,62	24,639	19,376	19,388	44,018	44,024	43,806	43,899	43,84	43,829	43,766	43,814	43,862	43,847	43,833	7,04	0			19,39	19,393	-1,53	-1,58	-0,44	-0,18	-0,65	999,08	1001,5	127,91
		74460	1000,53																										999,08	1001,5
		74496		24,664	19,38	19,388	44,045	44,05	43,839	43,828	43,823	43,845	43,79	43,808	43,876	43,848	43,832			43,739	19,528	19,386	19,392
		74520	1000,38																										999,6	1001,5
		74580	1001,79																										999,6	1001,5
		74592		24,673	19,378	19,388	44,067	44,044	43,857	43,873	43,856	43,848	43,806	43,809	43,896	43,867	43,852					19,389	19,393
		74640	1001,81																										999,6	1001,5
		74688		24,683	19,376	19,388	44,059	44,071	43,846	43,869	43,877	43,888	43,824	43,835	43,911	43,872	43,865			43,773	19,526	19,39	19,397
		74700	1002,38															7,03											999,6	1001,5
Thu Dec 06 2018 08:12:55
