# Supplementary material for: Data from calorimetric decay heat measurements of five used PWR 17x17 nuclear fuel assemblies
Source: Data Brief. 2019 Dec 2;28:104917. doi: 10.1016/j.dib.2019.104917 (PMC6926112; doi:10.1016/j.dib.2019.104917)
Supplement: Multimedia component 1 [file mmc1.zip › Data/Calibration data from model measurements/EV_600W_2017-11-20.XLS]

## Sheet: 2017-11-20
Tinfo1	Tinfo2	Logg_tid	T1	T2	T3	T4	T5	T6	T7	T8	T9	T10	T11	T12	T13	T14	T15	T16	T17	T18	T19	T20	T21	T22	T23	T24	T25	T26	T27	T28	T29	T30
KSN	EV600W
Kalib. Temperaturstegringsprincipen	2017-11-20
KA701	KA702
0	0
0,00000	0,00000
KA703	KA704
0	0
0,00000	0,00000
KA705	KALIB.TEMP
0	0,0
0,00000	FÖRSTÄRKNING
	007
			_251KA901_A_kW	_251KA509	_251KA501_B1	_251KA501_B2	_251KA502_B1	_251KA502_B2	_251KA511_B1	_251KA511_B2	_251KA511_B3	_251KA511_B4	_251KA511_B5	_251KA511_B6	_251KA511_B7	_251KA511_B8	_251KA511	_251KA751_Vikt	_251KA101	_251KA521_B1	_251KA522_B1	_251KA531_B1	_251KA531_B2	_251KA701	_251KA702	_251KA703	_251KA704	_251KA705	_251EA1	EA1_Börvärde	_251KA901_B_PA
			W	°C	°C	°C	°C	°C	°C	°C	°C	°C	°C	°C	°C	°C	°C	kg	bar	°C	°C	°C	°C	Gy/h	Gy/h	Gy/h	Gy/h	Gy/h	W	W	W
Mon Nov 20 2017 11:26:37		60	609,81																										618,03	608,28
		96		0,649	16,07	16,107	16,733	16,741	16,675	16,691	16,67	16,67	16,635	16,548	16,638	16,518	16,631					18,822	18,827
		120	608,59																										617,72	608,28
		180	608,02																										617,72	608,28
		192		0,093	16,682	16,722	16,797	16,794	16,65	16,67	16,647	16,663	16,589	16,56	16,716	16,58	16,634			16,608	18,82	18,824	18,828
		240	607,86																										617,72	608,28
		288		-0,379	17,19	17,219	16,823	16,828	16,627	16,641	16,637	16,667	16,563	16,615	16,783	16,646	16,647					18,825	18,828
		300	608,39															12,32											617,72	608,28
		360	609,1																										617,72	608,28
		384		-0,744	17,576	17,627	16,854	16,86	16,606	16,617	16,613	16,691	16,579	16,655	16,825	16,719	16,663			16,613	18,812	18,827	18,828
		420	608,75																										617,72	608,28
		480	608,23	-0,998	17,879	17,917	16,899	16,9	16,604	16,614	16,672	16,724	16,614	16,721	16,859	16,779	16,698					18,824	18,822						617,72	608,28
		540	607,93																										617,72	608,28
		576		-1,179	18,102	18,13	16,932	16,942	16,631	16,65	16,728	16,737	16,663	16,723	16,903	16,818	16,732			16,62	18,818	18,821	18,827
		600	609,56															11,97	0					0	0	0	0	0	617,72	608,28	130,51
		660	610,77																										617,72	608,28
		672		-1,276	18,252	18,26	16,971	16,989	16,683	16,73	16,805	16,767	16,752	16,696	16,95	16,86	16,780					18,827	18,828
		720	609,42																										617,08	608,28
		768		-1,335	18,354	18,374	17,022	17,035	16,707	16,795	16,825	16,831	16,749	16,729	16,982	16,893	16,814			16,683	18,814	18,824	18,826
		780	608,57																										617,08	608,28
		840	607,27																										616,67	608,28
		864		-1,379	18,435	18,45	17,065	17,063	16,779	16,807	16,876	16,858	16,772	16,792	17,032	16,952	16,859					18,824	18,828
		900	607,45															11,66											616,67	608,28
		960	607,06	-1,410	18,5	18,517	17,091	17,106	16,782	16,842	16,882	16,923	16,819	16,838	17,066	16,991	16,893			16,746	18,817	18,825	18,827						617,14	608,28
		1020	606,95																										617,14	608,28
		1056		-1,440	18,561	18,577	17,125	17,134	16,834	16,899	16,957	16,932	16,844	16,83	17,104	17,054	16,932					18,822	18,825
		1080	606,62																										617,92	608,28
		1140	606,68																										617,92	608,28
		1152		-1,413	18,606	18,613	17,188	17,206	16,893	16,951	16,992	17,016	16,914	16,863	17,152	17,099	16,985			16,859	18,814	18,825	18,827
		1200	608,81															11,39	0					0	0	0	0	0	618,61	608,28	130,73
		1248		-1,455	18,638	18,654	17,193	17,19	16,907	16,932	17,004	16,977	16,969	16,943	17,195	17,119	17,006					18,823	18,826
		1260	609,21																										618,61	608,28
		1320	609,02																										618,29	608,28
		1344		-1,446	18,673	18,682	17,228	17,235	16,995	16,98	17,005	17,017	16,995	17	17,222	17,159	17,047			16,941	18,816	18,824	18,824
		1380	608,41																										618,29	608,28
		1440	608,51	-1,414	18,696	18,707	17,291	17,284	17,048	17,053	17,07	17,146	17,011	17,028	17,269	17,202	17,103					18,822	18,826						618,29	608,28
		1500	609,07															11,14											618,29	608,28
		1536		-1,388	18,714	18,722	17,324	17,336	17,082	17,076	17,135	17,123	17,054	17,089	17,318	17,23	17,138			17,018	18,817	18,826	18,826
		1560	608,15																										618,29	608,28
		1620	607,65																										618,29	608,28
		1632		-1,380	18,727	18,737	17,354	17,35	17,118	17,097	17,131	17,136	17,127	17,188	17,359	17,273	17,179					18,824	18,826
		1680	607,36																										618,29	608,28
		1728		-1,341	18,742	18,754	17,405	17,409	17,161	17,14	17,194	17,238	17,155	17,21	17,402	17,312	17,227			17,064	18,815	18,825	18,826
		1740	609,03																										618,29	608,28
		1800	608,14															10,91	0					0	0	0	0	0	618,29	608,28	130,24
		1824		-1,294	18,747	18,761	17,456	17,465	17,194	17,189	17,284	17,289	17,185	17,228	17,452	17,34	17,270					18,82	18,824
		1860	608,14																										618,29	608,28
		1920	608,27	-1,262	18,763	18,771	17,504	17,506	17,243	17,226	17,316	17,298	17,237	17,216	17,494	17,408	17,305			17,139	18,814	18,824	18,828						618,29	608,28
		1980	608,64																										618,29	608,28
		2016		-1,251	18,769	18,784	17,526	17,526	17,268	17,252	17,316	17,331	17,242	17,242	17,542	17,427	17,327					18,823	18,825
		2040	607,94																										618,29	608,28
		2100	607,57															10,71											618,29	608,28
		2112		-1,222	18,78	18,79	17,562	17,563	17,302	17,291	17,362	17,353	17,33	17,279	17,584	17,482	17,373			17,25	18,817	18,822	18,828
		2160	606,89																										618,29	608,28
		2208		-1,181	18,784	18,795	17,605	17,612	17,406	17,366	17,378	17,395	17,364	17,338	17,628	17,515	17,424					18,817	18,826
		2220	607,08																										618,29	608,28
		2280	607,89																										618,71	608,28
		2304		-1,160	18,79	18,8	17,63	17,639	17,432	17,408	17,44	17,427	17,423	17,367	17,675	17,556	17,466			17,341	18,816	18,824	18,823
		2340	608,53																										618,71	608,28
		2400	608,9	-1,125	18,794	18,803	17,665	17,682	17,462	17,44	17,472	17,435	17,445	17,399	17,705	17,6	17,495	10,52	0			18,824	18,825	0	0	0	0	0	618,71	608,28	130,19
		2460	608,95																										618,71	608,28
		2496		-1,083	18,795	18,805	17,712	17,721	17,48	17,485	17,534	17,517	17,483	17,446	17,757	17,623	17,541			17,421	18,813	18,823	18,824
		2520	608,14																										618,4	608,28
		2580	607,97																										618,4	608,28
		2592		-1,036	18,799	18,809	17,77	17,766	17,578	17,542	17,574	17,545	17,515	17,473	17,798	17,662	17,586					18,822	18,828
		2640	607,76																										618,4	608,28
		2688		-1,010	18,801	18,812	17,801	17,792	17,593	17,569	17,585	17,59	17,534	17,575	17,837	17,698	17,623			17,496	18,816	18,822	18,822
		2700	608,74															10,38											618,4	608,28
		2760	610,91																										618,4	608,28
		2784		-0,965	18,8	18,811	17,843	17,838	17,602	17,608	17,636	17,672	17,556	17,593	17,891	17,745	17,663					18,823	18,823
		2820	610,34																										618,4	608,28
		2880	608,45	-0,936	18,803	18,816	17,872	17,874	17,637	17,629	17,658	17,69	17,636	17,618	17,932	17,776	17,697			17,54	18,817	18,825	18,829						617,45	608,28
		2940	608,4																										617,45	608,28
		2976		-0,883	18,803	18,81	17,92	17,927	17,659	17,688	17,755	17,691	17,664	17,709	17,983	17,817	17,746					18,823	18,825
		3000	607,8															10,22	0					0	0	0	0	0	617,45	608,28	130,15
		3060	607,67																										617,45	608,28
		3072		-0,853	18,805	18,815	17,95	17,963	17,738	17,699	17,736	17,762	17,668	17,706	18,024	17,85	17,773			17,615	18,818	18,822	18,825
		3120	607,45																										617,45	608,28
		3168		-0,808	18,805	18,815	17,999	18,004	17,749	17,748	17,778	17,839	17,749	17,782	18,258	17,882	17,848					18,824	18,826
		3180	608,14																										617,45	608,28
		3240	607,54																										617,45	608,28
		3264		-0,785	18,808	18,816	18,022	18,033	17,797	17,777	17,825	17,827	17,767	17,76	18,243	17,945	17,868			17,681	18,818	18,826	18,827
		3300	608,33															10,11											617,45	608,28
		3360	608,41	-0,725	18,806	18,816	18,08	18,092	17,858	17,821	17,865	17,928	17,787	17,827	18,144	17,96	17,899					18,82	18,827						617,77	608,28
		3420	608,06																										617,77	608,28
		3456		-0,692	18,805	18,815	18,119	18,117	17,858	17,858	17,928	17,923	17,869	17,821	18,19	18,007	17,932			17,788	18,816	18,821	18,824
		3480	609,39																										617,77	608,28
		3540	609,83																										617,77	608,28
		3552		-0,678	18,806	18,814	18,132	18,131	17,902	17,902	17,921	17,896	17,92	17,859	18,256	18,049	17,963					18,821	18,822
		3600	608,4															9,98	0					0	0	0	0	0	617,19	608,28	130,43
		3648		-0,637	18,805	18,819	18,178	18,171	17,953	17,95	17,991	17,956	17,961	17,929	18,28	18,087	18,013			17,875	18,818	18,823	18,824
		3660	607,74																										617,19	608,28
		3720	606,55																										617,19	608,28
		3744		-0,597	18,808	18,82	18,208	18,225	18,049	17,997	18,022	18,011	18,009	17,97	18,309	18,139	18,063					18,82	18,825
		3780	607,05																										617,19	608,28
		3840	607,39	-0,546	18,811	18,817	18,261	18,274	18,053	18,03	18,094	18,072	18,02	17,993	18,352	18,108	18,090			17,947	18,816	18,823	18,826						618,03	608,28
		3900	607,37															9,90											618,03	608,28
		3936		-0,513	18,812	18,82	18,298	18,308	18,086	18,052	18,104	18,123	18,073	18,153	18,392	18,211	18,149					18,822	18,824
		3960	608,3																										618,4	608,28
		4020	607,33																										618,4	608,28
		4032		-0,489	18,81	18,82	18,321	18,33	18,086	18,098	18,125	18,142	18,079	18,166	18,435	18,246	18,172			18,004	18,814	18,821	18,826
		4080	608,02																										618,4	608,28
		4128		-0,435	18,81	18,821	18,38	18,382	18,114	18,128	18,19	18,166	18,092	18,223	18,477	18,277	18,208					18,823	18,826
		4140	608,09																										618,4	608,28
		4200	608,39															9,80	0					0	0	0	0	0	618,4	608,28	130,26
		4224		-0,391	18,81	18,821	18,422	18,428	18,154	18,17	18,208	18,281	18,167	18,205	18,516	18,304	18,251			18,123	18,816	18,823	18,82
		4260	609,03																										618,4	608,28
		4320	608,03	-0,360	18,811	18,819	18,457	18,453	18,2	18,192	18,268	18,3	18,181	18,206	18,544	18,357	18,281					18,822	18,824						618,4	608,28
		4380	608,78																										618,4	608,28
		4416		-0,327	18,811	18,818	18,492	18,483	18,199	18,256	18,278	18,32	18,237	18,215	18,59	18,377	18,309			18,155	18,817	18,828	18,824
		4440	607,86																										618,4	608,28
		4500	607,37															9,73											618,4	608,28
		4512		-0,287	18,811	18,822	18,526	18,532	18,242	18,267	18,339	18,294	18,278	18,242	18,625	18,431	18,340					18,822	18,824
		4560	609,03																										618,4	608,28
		4608		-0,262	18,808	18,822	18,554	18,553	18,347	18,306	18,334	18,363	18,341	18,292	18,665	18,458	18,388			18,264	18,821	18,822	18,825
		4620	607,9																										618,4	608,28
		4680	607,94																										618,4	608,28
		4704		-0,214	18,806	18,821	18,601	18,599	18,364	18,368	18,425	18,381	18,403	18,351	18,702	18,513	18,438					18,825	18,823
		4740	607,8																										618,4	608,28
		4800	607,49	-0,181	18,806	18,824	18,634	18,634	18,432	18,398	18,396	18,421	18,398	18,449	18,742	18,53	18,471	9,66	0	18,362	18,82	18,822	18,829	0	0	0	0	0	618,4	608,28	129,98
		4860	607,62																										618,4	608,28
		4896		-0,143	18,81	18,822	18,663	18,682	18,44	18,442	18,491	18,489	18,428	18,433	18,783	18,576	18,510					18,824	18,824
		4920	607,16																										618,4	608,28
		4980	607,14																										618,4	608,28
		4992		-0,099	18,815	18,82	18,713	18,723	18,508	18,479	18,531	18,527	18,469	18,456	18,817	18,611	18,550			18,398	18,822	18,823	18,825
		5040	607,59																										618,98	608,28
		5088		-0,046	18,811	18,822	18,772	18,769	18,537	18,549	18,575	18,586	18,515	18,495	18,728	18,663	18,581					18,823	18,822
		5100	607,17															9,60											618,98	608,28
		5160	607,49																										619,45	608,28
		5184		-0,006	18,812	18,822	18,812	18,811	18,541	18,593	18,601	18,639	18,56	18,544	18,765	18,692	18,617			18,447	18,822	18,824	18,826
		5220	607,77																										619,45	608,28
		5280	608,28	-0,006	18,81	18,822	18,808	18,812	18,537	18,614	18,628	18,603	18,583	18,547	18,803	18,728	18,630					18,824	18,824						619,45	608,28
		5340	608,37																										619,45	608,28
		5376		0,054	18,812	18,821	18,865	18,877	18,61	18,61	18,642	18,667	18,655	18,59	18,836	18,773	18,673			18,586	18,822	18,823	18,825
		5400	607,69															9,55	0					0	0	0	0	0	619,45	608,28	129,19
		5460	608,16																										619,45	608,28
		5472		0,072	18,812	18,822	18,886	18,893	18,664	18,671	18,693	18,691	18,684	18,651	18,875	18,808	18,717					18,823	18,826
		5520	607,68																										619,45	608,28
		5568		0,122	18,812	18,821	18,934	18,943	18,717	18,714	18,733	18,712	18,729	18,681	18,906	18,84	18,754			18,659	18,821	18,823	18,825
		5580	607,97																										619,45	608,28
		5640	608,16																										619,76	608,28
		5664		0,154	18,812	18,821	18,965	18,977	18,776	18,743	18,763	18,759	18,772	18,782	18,942	18,891	18,803					18,822	18,825
		5700	608,86															9,51											619,76	608,28
		5760	609,92	0,185	18,812	18,822	19,003	19,001	18,774	18,781	18,828	18,824	18,769	18,874	18,982	18,921	18,844			18,708	18,823	18,823	18,827						619,76	608,28
		5820	609,06																										619,76	608,28
		5856		0,249	18,812	18,824	19,068	19,067	18,833	18,833	18,856	18,873	18,779	18,922	19,016	18,958	18,884					18,824	18,827
		5880	608,46																										619,24	608,28
		5940	608,23																										619,24	608,28
		5952		0,282	18,813	18,823	19,098	19,102	18,845	18,859	18,882	18,955	18,826	18,958	19,059	18,977	18,920			18,773	18,821	18,826	18,824
		6000	607,62															9,46	0					0	0	0	0	0	619,24	608,28	128,98
		6048		0,315	18,812	18,823	19,135	19,13	18,842	18,86	18,923	18,966	18,891	18,952	19,093	19,018	18,943					18,827	18,829
		6060	607,54																										619,24	608,28
		6120	608,34																										619,24	608,28
		6144		0,363	18,812	18,822	19,179	19,18	18,848	18,904	18,996	19,007	18,88	19,015	19,136	19,067	18,982			18,818	18,825	18,825	18,827
		6180	608,96																										619,24	608,28
		6240	609,28	0,386	18,812	18,823	19,208	19,198	18,897	18,949	18,985	19,037	18,92	18,987	19,17	19,092	19,005					18,823	18,826						618,92	608,28
		6300	608,8															9,43											618,92	608,28
		6336		0,439	18,813	18,823	19,261	19,253	18,951	19,008	19,027	19,081	18,953	18,969	19,217	19,137	19,043			18,899	18,825	18,824	18,824
		6360	607,82																										618,92	608,28
		6420	607,72																										618,92	608,28
		6432		0,481	18,812	18,823	19,3	19,296	19,096	19,142	19,113	19,118	19,018	19,014	19,251	19,171	19,115					18,824	18,827
		6480	606,88																										618,92	608,28
		6528		0,508	18,808	18,823	19,324	19,323	19,092	19,133	19,142	19,082	19,108	19,05	19,3	19,248	19,144			19,005	18,824	18,826	18,824
		6540	607,83																										618,92	608,28
		6600	608,06															9,39	0					0	0	0	0	0	618,92	608,28	128,71
		6624		0,530	18,807	18,819	19,337	19,349	19,112	19,08	19,08	19,116	19,118	19,078	19,325	19,265	19,147					18,823	18,825
		6660	607,85																										618,92	608,28
		6720	607,22	0,582	18,812	18,827	19,4	19,404	19,135	19,155	19,199	19,188	19,143	19,134	19,354	19,303	19,201			19,095	18,825	18,824	18,824						618,92	608,28
		6780	606,54																										618,92	608,28
		6816		0,617	18,814	18,823	19,436	19,435	19,212	19,17	19,216	19,299	19,187	19,182	19,391	19,238	19,237					18,822	18,828
		6840	606,66																										619,61	608,28
		6900	607,83															9,37											619,61	608,28
		6912		0,653	18,81	18,825	19,47	19,472	19,208	19,242	19,314	19,261	19,236	19,24	19,432	19,358	19,286			19,147	18,824	18,822	18,831
		6960	608,29																										620,08	608,28
		7008		0,672	18,813	18,817	19,488	19,486	19,222	19,239	19,31	19,307	19,243	19,29	19,468	19,399	19,310					18,818	18,825
		7020	608,78																										620,08	608,28
		7080	609,81																										620,08	608,28
		7104		0,706	18,816	18,823	19,522	19,528	19,317	19,252	19,316	19,32	19,275	19,281	19,498	19,427	19,336			19,23	18,823	18,823	18,821
		7140	609,19																										620,08	608,28
		7200	608,84	0,769	18,81	18,825	19,577	19,596	19,38	19,345	19,436	19,367	19,313	19,3	19,533	19,474	19,394	9,37	0			18,824	18,829	0	0	0	0	0	619,34	608,28	128,71
		7260	608,25																										619,34	608,28
		7296		0,781	18,817	18,826	19,599	19,606	19,394	19,354	19,39	19,421	19,398	19,356	19,573	19,517	19,425			19,302	18,828	18,824	18,829
		7320	607,63																										619,34	608,28
		7380	607,78																										619,34	608,28
		7392		0,825	18,812	18,821	19,643	19,641	19,405	19,39	19,475	19,443	19,402	19,401	19,605	19,554	19,459					18,823	18,826
		7440	607,78																										619,34	608,28
		7488		0,865	18,816	18,823	19,67	19,7	19,47	19,44	19,511	19,486	19,421	19,419	19,644	19,585	19,497			19,38	18,826	18,826	18,829
		7500	607,16															9,35											619,34	608,28
		7560	607,28																										619,34	608,28
		7584		0,914	18,809	18,825	19,727	19,734	19,499	19,5	19,511	19,568	19,443	19,472	19,692	19,615	19,537					18,824	18,828
		7620	608,41																										619,34	608,28
		7680	607,11	0,925	18,811	18,822	19,741	19,743	19,512	19,54	19,543	19,574	19,484	19,511	19,722	19,653	19,567			19,443	18,829	18,823	18,825						619,34	608,28
		7740	607,76																										619,34	608,28
		7776		0,987	18,813	18,827	19,802	19,812	19,595	19,542	19,607	19,591	19,558	19,521	19,761	19,714	19,611					18,822	18,825
		7800	608,36															9,33	0					0	0	0	0	0	619,66	608,28	128,89
		7860	607,91																										619,66	608,28
		7872		1,018	18,811	18,818	19,834	19,83	19,64	19,572	19,608	19,623	19,643	19,559	19,802	19,733	19,647			19,53	18,829	18,824	18,826
		7920	608,39																										619,66	608,28
		7968		1,047	18,811	18,823	19,858	19,869	19,641	19,622	19,677	19,637	19,681	19,611	19,832	19,75	19,681					18,824	18,825
		7980	608,32																										619,66	608,28
		8040	608,15																										619,66	608,28
		8064		1,075	18,812	18,822	19,887	19,896	19,656	19,674	19,684	19,671	19,683	19,646	19,86	19,812	19,711			19,612	18,828	18,822	18,824
		8100	608,36															9,30											619,66	608,28
		8160	608,64	1,135	18,81	18,82	19,946	19,953	19,743	19,725	19,758	19,777	19,703	19,656	19,899	19,847	19,764					18,824	18,825						619,66	608,28
		8220	608,21																										619,66	608,28
		8256		1,154	18,811	18,823	19,967	19,975	19,734	19,744	19,782	19,782	19,707	19,708	19,94	19,871	19,784			19,668	18,828	18,822	18,826
		8280	607,48																										619,66	608,28
		8340	607,2																										619,66	608,28
		8352		1,197	18,811	18,824	20,017	20,012	19,84	19,787	19,81	19,81	19,726	19,724	20,15	19,924	19,846					18,825	18,828
		8400	607,13															9,31	0					0	0	0	0	0	619,97	608,28	129,12
		8448		1,240	18,813	18,822	20,055	20,061	19,838	19,827	19,856	19,884	19,758	19,756	20,005	19,94	19,858			19,731	18,829	18,824	18,826
		8460	608,84																										619,97	608,28
		8520	609,34																										619,97	608,28
		8544		1,255	18,813	18,822	20,075	20,07	19,829	19,849	19,884	19,891	19,822	19,806	20,054	20,003	19,892					18,822	18,826
		8580	609,22																										619,97	608,28
		8640	609,28	1,287	18,814	18,823	20,097	20,113	19,933	19,893	19,88	19,902	19,942	19,859	20,133	20,037	19,947			19,834	18,827	18,823	18,825						619,55	608,28
		8700	609,18															9,29											619,55	608,28
		8736		1,324	18,814	18,822	20,141	20,143	19,939	19,92	19,954	19,939	19,967	19,924	20,141	20,108	19,986					18,82	18,824
		8760	608,2																										619,13	608,28
		8820	608,41																										619,13	608,28
		8832		1,365	18,812	18,822	20,18	20,183	19,999	19,96	19,952	19,954	19,974	19,936	20,145	20,067	19,998			19,906	18,83	18,821	18,823
		8880	607,25																										619,13	608,28
		8928		1,399	18,814	18,821	20,216	20,217	20,021	20,004	20,016	20,008	20,007	20,095	20,186	20,133	20,059					18,822	18,824
		8940	608,65																										619,13	608,28
		9000	609,16															9,30	0					0	0	0	0	0	619,13	608,28	129,85
		9024		1,439	18,811	18,822	20,253	20,257	20,053	20,044	20,066	20,054	20,029	20,098	20,216	20,157	20,090			19,971	18,83	18,823	18,827
		9060	608,33																										619,13	608,28
		9120	607,56	1,482	18,815	18,819	20,292	20,305	20,054	20,064	20,086	20,157	20,042	20,132	20,255	20,189	20,122					18,823	18,825						619,13	608,28
		9180	607,6																										619,13	608,28
		9216		1,521	18,813	18,822	20,337	20,341	20,07	20,094	20,136	20,184	20,075	20,107	20,29	20,225	20,148			20,039	18,83	18,823	18,827
		9240	606,53																										619,13	608,28
		9300	607,47															9,31											619,13	608,28
		9312		1,562	18,813	18,823	20,38	20,38	20,124	20,211	20,175	20,211	20,145	20,121	20,334	20,26	20,198					18,823	18,825
		9360	607,96																										619,76	608,28
		9408		1,564	18,812	18,823	20,38	20,382	20,134	20,14	20,17	20,154	20,179	20,154	20,367	20,305	20,200			20,103	18,827	18,821	18,826
		9420	608,4																										619,76	608,28
		9480	607,86																										619,76	608,28
		9504		1,618	18,815	18,821	20,424	20,448	20,209	20,174	20,195	20,235	20,219	20,189	20,394	20,338	20,244					18,819	18,826
		9540	607,8																										619,76	608,28
		9600	608,11	1,661	18,812	18,821	20,476	20,48	20,256	20,213	20,285	20,3	20,26	20,217	20,439	20,379	20,294	9,29	0	20,177	18,83	18,823	18,821	0	0	0	0	0	619,76	608,28	129,76
		9660	608,34																										619,76	608,28
		9696		1,678	18,812	18,823	20,488	20,502	20,272	20,241	20,291	20,326	20,276	20,246	20,472	20,405	20,316					18,825	18,826
		9720	608,32																										619,76	608,28
		9780	608,8																										619,76	608,28
		9792		1,735	18,812	18,822	20,554	20,549	20,298	20,294	20,351	20,379	20,292	20,284	20,505	20,447	20,356			20,242	18,828	18,823	18,826
		9840	609,64																										619,76	608,28
		9888		1,775	18,814	18,822	20,589	20,596	20,394	20,358	20,434	20,411	20,317	20,319	20,542	20,471	20,406					18,822	18,825
		9900	608,85															9,30											619,76	608,28
		9960	608,75																										619,29	608,28
		9984		1,808	18,812	18,818	20,623	20,623	20,417	20,381	20,428	20,426	20,403	20,351	20,585	20,531	20,440			20,332	18,829	18,823	18,825
		10020	610,58																										619,29	608,28
		10080	608,21	1,819	18,813	18,823	20,636	20,638	20,425	20,394	20,432	20,42	20,453	20,381	20,611	20,55	20,458					18,824	18,825						618,77	608,28
		10140	609,2																										618,77	608,28
		10176		1,862	18,811	18,822	20,673	20,684	20,495	20,446	20,499	20,457	20,493	20,42	20,642	20,597	20,506			20,408	18,831	18,822	18,825
		10200	608,68															9,31	0					0	0	0	0	0	618,45	608,28	130,23
		10260	606,8																										618,45	608,28
		10272		1,901	18,813	18,822	20,724	20,714	20,524	20,501	20,517	20,523	20,514	20,476	20,679	20,621	20,544					18,824	18,826
		10320	606,97																										618,45	608,28
		10368		1,953	18,814	18,822	20,763	20,778	20,563	20,544	20,579	20,593	20,52	20,497	20,716	20,663	20,584			20,48	18,83	18,822	18,824
		10380	607,45																										618,45	608,28
		10440	606,3																										618,98	608,28
		10464		1,981	18,814	18,822	20,8	20,798	20,597	20,554	20,585	20,617	20,544	20,516	20,757	20,693	20,608					18,822	18,827
		10500	605,61															9,30											618,98	608,28
		10560	606,52	2,001	18,811	18,823	20,814	20,821	20,61	20,618	20,634	20,632	20,6	20,643	20,789	20,731	20,657			20,532	18,833	18,822	18,824						620,13	608,28
		10620	607,28																										620,13	608,28
		10656		2,043	18,811	18,822	20,86	20,859	20,642	20,642	20,656	20,656	20,616	20,636	20,824	20,776	20,681					18,823	18,826
		10680	606,96																										620,92	608,28
		10740	608,59																										620,92	608,28
		10752		2,094	18,814	18,822	20,907	20,918	20,708	20,68	20,727	20,715	20,613	20,64	20,86	20,805	20,719			20,584	18,832	18,824	18,826
		10800	608,31															9,29	0					0	0	0	0	0	620,92	608,28	129,24
		10848		2,129	18,813	18,822	20,946	20,948	20,707	20,772	20,747	20,783	20,657	20,659	20,897	20,825	20,756					18,822	18,826
		10860	608,34																										620,92	608,28
		10920	607,49																										620,92	608,28
		10944		2,150	18,814	18,821	20,963	20,973	20,765	20,74	20,766	20,76	20,715	20,681	20,935	20,885	20,781			20,625	18,834	18,823	18,825
		10980	608,23																										620,92	608,28
		11040	608,5	2,192	18,815	18,824	21,008	21,014	20,803	20,781	20,794	20,829	20,79	20,72	20,975	20,916	20,826					18,823	18,825						620,92	608,28
		11100	608,34															9,30											620,92	608,28
		11136		2,210	18,815	18,823	21,026	21,032	20,805	20,814	20,822	20,807	20,838	20,799	21	20,905	20,849			20,732	18,834	18,823	18,825
		11160	608,58																										620,92	608,28
		11220	609,12																										620,92	608,28
		11232		2,249	18,814	18,821	21,065	21,068	20,885	20,853	20,847	20,83	20,88	20,871	21,029	20,943	20,892					18,823	18,825
		11280	610,02																										620,92	608,28
		11328		2,293	18,816	18,823	21,102	21,122	20,913	20,904	20,93	20,905	20,871	21,008	21,068	20,973	20,947			20,877	18,834	18,825	18,827
		11340	608,35																										620,92	608,28
		11400	606,85															9,31	0					0	0	0	0	0	620,5	608,28	128,92
		11424		2,315	18,82	18,826	21,135	21,14	20,917	20,904	20,956	20,937	20,953	21,013	21,102	20,939	20,965					18,823	18,827
		11460	606,96																										620,5	608,28
		11520	608,27	2,344	18,816	18,824	21,161	21,167	20,917	20,919	20,949	21	20,974	21,028	21,131	20,991	20,989			20,938	18,831	18,827	18,826						620,97	608,28
		11580	608,98																										620,97	608,28
		11616		2,385	18,817	18,825	21,21	21,202	20,964	20,953	21,006	21,041	21,034	21,078	21,164	21,013	21,032					18,824	18,829
		11640	608,78																										620,97	608,28
		11700	609,83															9,30											620,97	608,28
		11712		2,416	18,817	18,826	21,233	21,241	21,019	20,967	20,999	21,08	21,078	21,089	21,198	21,054	21,060			21,028	18,834	18,819	18,827
		11760	609,58																										620,44	608,28
		11808		2,444	18,813	18,823	21,256	21,268	21,042	20,992	21,047	21,112	21,088	21,156	21,235	21,052	21,091					18,824	18,822
		11820	608,1																										620,44	608,28
		11880	608,95																										620,13	608,28
		11904		2,477	18,818	18,828	21,296	21,304	21,072	21,045	21,081	21,147	21,115	21,193	21,276	21,178	21,138			21,057	18,838	18,825	18,826
		11940	608,41																										620,13	608,28
		12000	608,58	2,523	18,817	18,828	21,344	21,347	21,107	21,093	21,104	21,188	21,147	21,23	21,3	21,205	21,172	9,30	0			18,822	18,825	0	0	0	0	0	620,13	608,28	129,35
		12060	608,55																										620,13	608,28
		12096		2,557	18,817	18,823	21,378	21,376	21,137	21,122	21,196	21,222	21,173	21,257	21,335	21,254	21,212			21,159	18,84	18,824	18,826
		12120	608,8																										620,13	608,28
		12180	608,55																										620,13	608,28
		12192		2,598	18,816	18,824	21,422	21,415	21,161	21,147	21,198	21,276	21,208	21,301	21,375	21,298	21,245					18,824	18,826
		12240	608,07																										620,13	608,28
		12288		2,635	18,814	18,827	21,452	21,459	21,178	21,189	21,236	21,317	21,216	21,327	21,412	21,308	21,273			21,239	18,838	18,824	18,826
		12300	607,93															9,31											620,13	608,28
		12360	608,45																										620,13	608,28
		12384		2,662	18,815	18,826	21,484	21,481	21,196	21,223	21,271	21,341	21,256	21,343	21,445	21,316	21,299					18,823	18,825
		12420	608,33																										620,13	608,28
		12480	608,72	2,706	18,814	18,825	21,52	21,53	21,234	21,254	21,321	21,365	21,261	21,379	21,476	21,355	21,331			21,275	18,836	18,823	18,826						620,13	608,28
		12540	608,31																										620,13	608,28
		12576		2,740	18,816	18,824	21,559	21,561	21,338	21,339	21,363	21,4	21,281	21,421	21,507	21,408	21,382					18,822	18,826
		12600	608,1															25,29	0					0	0	0	0	0	620,13	608,28	129,41
		12660	608,05																										620,13	608,28
		12672		2,776	18,817	18,825	21,597	21,598	21,381	21,404	21,411	21,425	21,292	21,458	21,546	21,432	21,419			21,305	18,834	18,821	18,829
		12720	608,18																										620,13	608,28
		12768		2,811	18,817	18,825	21,63	21,634	21,406	21,439	21,429	21,466	21,366	21,447	21,584	21,484	21,453					18,823	18,827
		12780	608,18																										620,13	608,28
		12840	607,89																										620,13	608,28
		12864		2,839	18,816	18,825	21,659	21,661	21,472	21,476	21,484	21,464	21,408	21,48	21,615	21,52	21,490			21,423	18,836	18,822	18,825
		12900	608,72															25,09											620,13	608,28
		12960	609,71	2,868	18,816	18,825	21,687	21,691	21,457	21,461	21,514	21,481	21,443	21,531	21,649	21,56	21,512					18,823	18,825						620,13	608,28
		13020	609,59																										620,13	608,28
		13056		2,903	18,816	18,826	21,722	21,726	21,48	21,515	21,528	21,546	21,509	21,572	21,683	21,592	21,553			21,471	18,838	18,823	18,824
		13080	609,02																										619,5	608,28
		13140	607,93																										619,5	608,28
		13152		2,943	18,816	18,826	21,766	21,761	21,529	21,526	21,571	21,566	21,485	21,595	21,715	21,628	21,577					18,823	18,825
		13200	607,87															25,05	0					0	0	0	0	0	619,5	608,28	130,14
		13248		2,981	18,816	18,828	21,801	21,806	21,57	21,565	21,614	21,63	21,508	21,615	21,747	21,676	21,616			21,534	18,841	18,82	18,824
		13260	608,72																										619,5	608,28
		13320	608,85																										619,5	608,28
		13344		3,011	18,816	18,825	21,83	21,832	21,617	21,625	21,642	21,614	21,543	21,596	21,782	21,707	21,641					18,823	18,822
		13380	608,34																										619,5	608,28
		13440	609,04	3,033	18,817	18,826	21,851	21,859	21,636	21,657	21,668	21,689	21,553	21,62	21,815	21,737	21,672			21,532	18,838	18,823	18,827						619,5	608,28
		13500	608,5															24,99											619,5	608,28
		13536		3,075	18,818	18,825	21,894	21,898	21,665	21,66	21,737	21,711	21,602	21,648	21,855	21,805	21,710					18,823	18,825
		13560	608,94																										619,5	608,28
		13620	607,72																										619,5	608,28
		13632		3,110	18,818	18,826	21,934	21,93	21,696	21,697	21,728	21,773	21,647	21,684	21,881	21,82	21,741			21,679	18,84	18,823	18,826
		13680	608,7																										619,5	608,28
		13728		3,139	18,815	18,824	21,958	21,958	21,734	21,731	21,764	21,772	21,709	21,717	21,919	21,867	21,777					18,824	18,826
		13740	609,04																										619,5	608,28
		13800	608,37															24,91	0					0	0	0	0	0	619,5	608,28	129,8
		13824		3,163	18,819	18,823	21,98	21,988	21,739	21,759	21,78	21,811	21,758	21,792	21,948	21,907	21,812			21,708	18,84	18,823	18,827
		13860	607,62																										619,5	608,28
		13920	608,32	3,199	18,82	18,826	22,018	22,025	21,771	21,801	21,872	21,826	21,803	21,878	22,165	21,926	21,880					18,828	18,824						619,5	608,28
		13980	608,34																										619,5	608,28
		14016		3,253	18,819	18,827	22,073	22,079	21,846	21,907	21,874	21,918	21,783	21,871	22,149	21,97	21,915			21,733	18,841	18,817	18,824
		14040	607,61																										619,5	608,28
		14100	607,42															24,85											619,5	608,28
		14112		3,278	18,817	18,824	22,099	22,098	21,855	21,907	21,899	21,938	21,799	21,934	22,062	21,986	21,923					18,822	18,828
		14160	608,06																										619,92	608,28
		14208		3,311	18,82	18,826	22,134	22,134	21,874	21,966	21,928	21,978	21,834	21,98	22,143	22,017	21,965			21,806	18,844	18,825	18,826
		14220	607,98																										619,92	608,28
		14280	607,76																										619,92	608,28
		14304		3,338	18,818	18,826	22,16	22,16	21,936	21,921	21,926	21,986	21,883	21,997	22,149	22,115	21,989					18,823	18,825
		14340	607,53																										619,92	608,28
		14400	608,46	3,369	18,817	18,827	22,184	22,198	21,97	21,966	22,023	22,02	21,94	22,024	22,168	22,093	22,025	24,80	0	21,869	18,842	18,823	18,829	0	0	0	0	0	619,92	608,28	129,61
		14460	608,12																										619,92	608,28
		14496		3,407	18,818	18,83	22,23	22,231	22,019	22,049	22,024	22,059	21,944	22,104	22,189	22,134	22,065					18,823	18,827
		14520	607,98																										619,92	608,28
		14580	607,67																										619,92	608,28
		14592		3,441	18,817	18,829	22,264	22,264	22,041	22,048	22,084	22,088	21,992	22,046	22,22	22,155	22,084			21,929	18,843	18,823	18,828
		14640	608,12																										619,92	608,28
		14688		3,481	18,817	18,819	22,295	22,304	22,058	22,096	22,122	22,113	22,01	22,063	22,246	22,184	22,112					18,825	18,826
		14700	607,04															24,73											619,92	608,28
		14760	608,35																										619,92	608,28
		14784		3,501	18,821	18,826	22,323	22,327	22,068	22,127	22,12	22,171	22,077	22,064	22,283	22,217	22,141			21,999	18,841	18,824	18,824
		14820	607,65																										619,92	608,28
		14880	608,03	3,532	18,821	18,826	22,347	22,363	22,136	22,101	22,156	22,152	22,119	22,109	22,317	22,263	22,169					18,823	18,822						619,92	608,28
		14940	608,51																										619,92	608,28
		14976		3,564	18,813	18,828	22,39	22,38	22,141	22,161	22,184	22,222	22,158	22,14	22,342	22,307	22,207			22,084	18,84	18,824	18,823
		15000	607,87															24,67	0					0	0	0	0	0	619,92	608,28	129,27
		15060	608,49																										619,92	608,28
		15072		3,599	18,816	18,825	22,416	22,423	22,22	22,176	22,214	22,221	22,204	22,191	22,378	22,327	22,241					18,827	18,826
		15120	608,27																										619,92	608,28
		15168		3,623	18,821	18,826	22,443	22,451	22,237	22,237	22,247	22,247	22,228	22,319	22,412	22,352	22,285			22,159	18,843	18,825	18,825
		15180	607,14																										619,92	608,28
		15240	608,66																										620,34	608,28
		15264		3,670	18,821	18,827	22,492	22,496	22,276	22,257	22,286	22,314	22,236	22,338	22,432	22,391	22,316					18,827	18,826
		15300	608,13															24,61											620,34	608,28
		15360	608,24	3,699	18,818	18,826	22,519	22,522	22,288	22,282	22,332	22,363	22,261	22,351	22,477	22,408	22,345			22,201	18,842	18,825	18,826						620,34	608,28
		15420	608,76																										620,34	608,28
		15456		3,742	18,816	18,825	22,557	22,567	22,294	22,311	22,368	22,413	22,281	22,417	22,509	22,445	22,380					18,826	18,827
		15480	607,78																										620,34	608,28
		15540	608,79																										620,34	608,28
		15552		3,771	18,816	18,826	22,59	22,594	22,316	22,365	22,401	22,439	22,295	22,402	22,545	22,486	22,406			22,299	18,844	18,822	18,821
		15600	606,76															24,56	0					0	0	0	0	0	620,34	608,28	129,4
		15648		3,789	18,82	18,829	22,612	22,614	22,359	22,396	22,401	22,46	22,343	22,431	22,583	22,509	22,435					18,824	18,828
		15660	607,45																										620,34	608,28
		15720	608,38																										620,71	608,28
		15744		3,842	18,816	18,828	22,664	22,665	22,455	22,437	22,492	22,447	22,371	22,388	22,607	22,539	22,467			22,338	18,844	18,821	18,824
		15780	609,66																										620,71	608,28
		15840	609,52	3,849	18,817	18,826	22,676	22,664	22,429	22,485	22,481	22,482	22,458	22,395	22,638	22,582	22,494					18,825	18,823						620,29	608,28
		15900	608,79															24,52											620,29	608,28
		15936		3,902	18,817	18,828	22,726	22,723	22,502	22,485	22,495	22,562	22,502	22,445	22,674	22,628	22,537			22,409	18,84	18,821	18,822
		15960	608,26																										619,81	608,28
		16020	609,32																										619,81	608,28
		16032		3,913	18,817	18,827	22,734	22,737	22,503	22,52	22,561	22,547	22,518	22,497	22,707	22,645	22,562					18,821	18,824
		16080	608,15																										619,45	608,28
		16128		3,977	18,817	18,826	22,797	22,799	22,581	22,545	22,623	22,587	22,569	22,543	22,741	22,642	22,604			22,498	18,839	18,823	18,826
		16140	607,23																										619,45	608,28
		16200	607,36															24,48	0					0	0	0	0	0	619,45	608,28	130,07
		16224		3,985	18,817	18,825	22,808	22,803	22,585	22,589	22,644	22,636	22,605	22,638	22,776	22,591	22,633					18,823	18,826
		16260	607,7																										619,45	608,28
		16320	607,94	4,021	18,819	18,831	22,845	22,847	22,61	22,607	22,645	22,678	22,621	22,744	22,802	22,668	22,672			22,604	18,84	18,823	18,821						619,81	608,28
		16380	607,67																										619,81	608,28
		16416		4,043	18,818	18,829	22,869	22,864	22,643	22,63	22,679	22,697	22,683	22,775	22,833	22,734	22,709					18,824	18,826
		16440	608,28																										619,81	608,28
		16500	608,36															24,44											619,81	608,28
		16512		4,062	18,818	18,83	22,887	22,885	22,642	22,646	22,672	22,726	22,707	22,802	22,855	22,759	22,726			22,714	18,842	18,82	18,822
		16560	608,01																										619,81	608,28
		16608		4,115	18,818	18,83	22,938	22,94	22,644	22,689	22,724	22,768	22,76	22,834	22,88	22,763	22,758					18,821	18,821
		16620	607,64																										619,81	608,28
		16680	608,36																										619,81	608,28
		16704		4,147	18,819	18,829	22,974	22,967	22,689	22,734	22,77	22,804	22,818	22,856	22,917	22,771	22,795			22,736	18,839	18,822	18,825
		16740	607,82																										619,81	608,28
		16800	607,86	4,176	18,812	18,828	22,994	22,997	22,719	22,816	22,812	22,842	22,848	22,873	22,951	22,866	22,841	24,41	0			18,822	18,825	0	0	0	0	0	619,81	608,28	130,19
		16860	608,01																										619,81	608,28
		16896		4,208	18,817	18,822	23,029	23,027	22,786	22,817	22,813	22,877	22,843	22,919	22,982	22,886	22,865			22,81	18,839	18,824	18,821
		16920	607,82																										619,81	608,28
		16980	608,85																										619,81	608,28
		16992		4,237	18,817	18,829	23,061	23,059	22,832	22,824	22,869	22,893	22,898	22,941	23,015	22,909	22,898					18,823	18,829
		17040	609,85																										619,81	608,28
		17088		4,280	18,817	18,828	23,1	23,105	22,854	22,853	22,901	22,937	22,932	22,992	23,05	22,94	22,932			22,947	18,844	18,823	18,827
		17100	609,07															24,38											619,81	608,28
		17160	609,61																										619,13	608,28
		17184		4,305	18,816	18,828	23,131	23,123	22,882	22,877	22,919	22,977	22,978	23,008	23,083	22,95	22,959					18,823	18,829
		17220	608,66																										619,13	608,28
		17280	608,62	4,335	18,818	18,824	23,156	23,155	22,924	22,894	22,938	23,005	22,997	23,059	23,113	22,976	22,988			22,963	18,844	18,822	18,824						618,77	608,28
		17340	606,47																										618,77	608,28
		17376		4,371	18,816	18,828	23,194	23,193	22,964	22,946	22,951	23,042	23,043	23,089	23,136	23,023	23,024					18,825	18,828
		17400	606,46															24,35	0					0	0	0	0	0	619,18	608,28	130,16
		17460	606,98																										619,18	608,28
		17472		4,392	18,816	18,825	23,214	23,211	22,984	22,984	22,986	23,065	23,085	23,096	23,179	23,062	23,055			23,041	18,84	18,822	18,824
		17520	607,03																										619,97	608,28
		17568		4,434	18,815	18,826	23,256	23,252	23,032	23,023	22,996	23,106	23,105	23,095	23,207	23,066	23,079					18,823	18,824
		17580	606,9																										619,97	608,28
		17640	607,54																										620,55	608,28
		17664		4,464	18,82	18,823	23,281	23,289	23,067	23,05	23,048	23,146	23,124	23,138	23,233	23,161	23,121			23,086	18,843	18,823	18,821
		17700	607,28															24,31											620,55	608,28
		17760	607,76	4,491	18,814	18,83	23,315	23,311	23,088	23,069	23,099	23,172	23,154	23,219	23,268	23,153	23,153					18,828	18,827						621,18	608,28
		17820	608,12																										621,18	608,28
		17856		4,530	18,815	18,829	23,357	23,346	23,116	23,103	23,155	23,188	23,202	23,253	23,307	23,181	23,188			23,165	18,847	18,825	18,825
		17880	608,16																										621,18	608,28
		17940	607,54																										621,18	608,28
		17952		4,559	18,816	18,824	23,379	23,379	23,139	23,143	23,172	23,222	23,244	23,275	23,339	23,176	23,214					18,819	18,826
		18000	607,35															24,30	0					0	0	0	0	0	621,18	608,28	129,74
		18048		4,592	18,816	18,827	23,415	23,412	23,187	23,182	23,2	23,248	23,261	23,315	23,369	23,268	23,254			23,238	18,842	18,825	18,826
		18060	607,41																										621,18	608,28
		18120	608,57																										621,6	608,28
		18144		4,623	18,818	18,826	23,441	23,448	23,219	23,217	23,223	23,301	23,308	23,351	23,394	23,321	23,292					18,823	18,825
		18180	609,3																										621,6	608,28
		18240	608,99	4,650	18,818	18,828	23,463	23,482	23,261	23,251	23,263	23,319	23,318	23,361	23,431	23,316	23,315			23,291	18,842	18,823	18,826						621,6	608,28
		18300	608,77															24,29											621,6	608,28
		18336		4,678	18,82	18,829	23,502	23,502	23,294	23,274	23,286	23,328	23,357	23,403	23,459	23,368	23,346					18,825	18,828
		18360	608,63																										621,6	608,28
		18420	608,08																										621,6	608,28
		18432		4,710	18,82	18,831	23,539	23,532	23,309	23,304	23,336	23,371	23,38	23,435	23,483	23,389	23,376			23,363	18,846	18,824	18,822
		18480	608,14																										621,6	608,28
		18528		4,741	18,821	18,831	23,568	23,567	23,342	23,345	23,384	23,401	23,421	23,462	23,528	23,421	23,413					18,823	18,826
		18540	608,86																										621,6	608,28
		18600	608,49															24,26	0					0	0	0	0	0	621,6	608,28	128,96
		18624		4,772	18,821	18,831	23,601	23,595	23,364	23,38	23,418	23,437	23,445	23,427	23,555	23,477	23,438			23,412	18,849	18,822	18,827
		18660	607,83																										621,6	608,28
		18720	608,61	4,804	18,819	18,833	23,63	23,63	23,389	23,406	23,447	23,451	23,456	23,524	23,587	23,444	23,463					18,825	18,827						621,6	608,28
		18780	608,77																										621,6	608,28
		18816		4,844	18,821	18,834	23,67	23,673	23,406	23,435	23,499	23,498	23,506	23,549	23,617	23,49	23,500			23,441	18,853	18,825	18,828
		18840	608,15																										621,6	608,28
		18900	608,45															24,24											621,6	608,28
		18912		4,859	18,825	18,831	23,681	23,693	23,451	23,451	23,518	23,505	23,534	23,564	23,644	23,529	23,524					18,826	18,822
		18960	608,29																										621,6	608,28
		19008		4,894	18,824	18,832	23,722	23,723	23,485	23,488	23,513	23,575	23,547	23,611	23,677	23,541	23,555			23,535	18,852	18,832	18,827
		19020	608,68																										621,6	608,28
		19080	608,97																										621,6	608,28
		19104		4,927	18,822	18,831	23,755	23,752	23,518	23,52	23,545	23,594	23,592	23,642	23,709	23,623	23,593					18,823	18,835
		19140	609,09																										621,6	608,28
		19200	608,8	4,963	18,822	18,83	23,788	23,789	23,548	23,559	23,584	23,639	23,626	23,667	23,737	23,669	23,629	24,22	0	23,587	18,852	18,824	18,826	0	0	0	0	0	621,07	608,28	129,55
		19260	609,34																										621,07	608,28
		19296		4,985	18,823	18,83	23,816	23,807	23,569	23,574	23,608	23,677	23,658	23,694	23,776	23,696	23,657					18,823	18,825
		19320	609,43																										620,6	608,28
		19380	608,78																										620,6	608,28
		19392		5,029	18,822	18,829	23,856	23,854	23,61	23,627	23,662	23,696	23,676	23,732	23,806	23,728	23,692			23,606	18,849	18,824	18,825
		19440	607,57																										620,29	608,28
		19488		5,056	18,823	18,832	23,877	23,89	23,652	23,652	23,688	23,74	23,698	23,749	23,833	23,759	23,721					18,826	18,828
		19500	608,32															24,22											620,29	608,28
		19560	607,12																										620,29	608,28
		19584		5,082	18,821	18,832	23,909	23,909	23,676	23,67	23,717	23,745	23,716	23,79	23,862	23,788	23,745			23,663	18,854	18,83	18,827
		19620	608,05																										620,29	608,28
		19680	608,27	5,123	18,823	18,83	23,946	23,953	23,699	23,698	23,746	23,794	23,728	23,82	23,896	23,812	23,774					18,824	18,824						620,6	608,28
		19740	609,38																										620,6	608,28
		19776		5,161	18,821	18,831	23,987	23,987	23,708	23,723	23,777	23,836	23,737	23,85	23,928	23,854	23,802			23,703	18,854	18,824	18,828
		19800	608,62															24,22	0					0	0	0	0	0	620,29	608,28	130,38
		19860	609																										620,29	608,28
		19872		5,196	18,822	18,83	24,018	24,027	23,746	23,765	23,83	23,853	23,78	23,884	23,957	23,897	23,839					18,825	18,828
		19920	608,94																										619,97	608,28
		19968		5,215	18,826	18,828	24,04	24,045	23,781	23,817	23,852	23,881	23,776	23,916	24,175	23,925	23,890			23,763	18,855	18,824	18,829
		19980	609,62																										619,97	608,28
		20040	610,38																										619,34	608,28
		20064		5,250	18,823	18,83	24,079	24,074	23,833	23,876	23,878	23,921	23,803	23,95	24,16	23,962	23,923					18,824	18,828
		20100	608,58															24,20											619,34	608,28
		20160	607,13	5,278	18,821	18,831	24,104	24,104	23,859	23,932	23,921	23,929	23,848	23,982	24,046	24,176	23,962			23,82	18,856	18,827	18,828						618,82	608,28
		20220	607,13																										618,82	608,28
		20256		5,310	18,822	18,831	24,133	24,139	23,91	24,007	23,935	23,973	23,881	24,011	24,153	24,01	23,985					18,824	18,829
		20280	607,52																										619,24	608,28
		20340	607,8																										619,24	608,28
		20352		5,341	18,818	18,832	24,165	24,167	23,97	23,997	23,966	23,983	23,907	24,041	24,158	24,13	24,019			23,876	18,854	18,824	18,829
		20400	607,51															24,19	0					0	0	0	0	0	619,55	608,28	130,56
		20448		5,375	18,823	18,832	24,205	24,199	23,999	24,018	24,012	24,02	23,921	24,066	24,169	24,127	24,042					18,821	18,827
		20460	607,48																										619,55	608,28
		20520	607,49																										620,08	608,28
		20544		5,400	18,823	18,832	24,23	24,225	23,995	24,027	24,052	24,064	23,946	24,113	24,188	24,135	24,065			23,931	18,854	18,826	18,83
		20580	607,97																										620,08	608,28
		20640	608,6	5,432	18,825	18,831	24,26	24,26	24,046	24,119	24,079	24,096	23,979	24,123	24,213	24,143	24,100					18,825	18,825						620,39	608,28
		20700	608,44															24,18											620,39	608,28
		20736		5,462	18,825	18,834	24,292	24,291	24,08	24,157	24,1	24,117	24,015	24,115	24,243	24,175	24,125			23,958	18,855	18,822	18,827
		20760	609,19																										620,39	608,28
		20820	608,38																										620,39	608,28
		20832		5,508	18,821	18,83	24,332	24,335	24,094	24,163	24,133	24,183	24,043	24,06	24,272	24,209	24,145					18,825	18,827
		20880	608,37																										620,39	608,28
		20928		5,519	18,826	18,829	24,346	24,347	24,166	24,133	24,206	24,14	24,109	24,097	24,301	24,245	24,175			24,03	18,857	18,83	18,824
		20940	608,71																										620,39	608,28
		21000	608,68															24,19	0					0	0	0	0	0	620,39	608,28	130,86
		21024		5,558	18,82	18,831	24,382	24,384	24,174	24,192	24,166	24,185	24,168	24,132	24,329	24,287	24,204					18,826	18,826
		21060	609,09																										620,39	608,28
		21120	609,21	5,554	18,82	18,836	24,383	24,381	24,166	24,164	24,212	24,175	24,219	24,179	24,359	24,308	24,223			24,13	18,861	18,824	18,827						620,39	608,28
		21180	608,56																										620,39	608,28
		21216		5,608	18,822	18,828	24,427	24,438	24,236	24,221	24,22	24,211	24,211	24,196	24,381	24,334	24,251					18,825	18,831
		21240	609,23																										620,39	608,28
		21300	609,46															24,19											620,39	608,28
		21312		5,636	18,821	18,83	24,463	24,461	24,274	24,284	24,269	24,27	24,276	24,248	24,413	24,338	24,297			24,216	18,86	18,824	18,828
		21360	609																										619,87	608,28
		21408		5,659	18,821	18,835	24,487	24,487	24,333	24,296	24,298	24,289	24,32	24,346	24,439	24,354	24,334					18,824	18,824
		21420	608,38																										619,87	608,28
		21480	608,72																										619,87	608,28
		21504		5,700	18,82	18,829	24,522	24,527	24,332	24,33	24,357	24,343	24,304	24,391	24,466	24,368	24,361			24,265	18,858	18,826	18,828
		21540	608,52																										619,87	608,28
		21600	608,41	5,722	18,818	18,831	24,546	24,546	24,337	24,341	24,388	24,383	24,316	24,422	24,496	24,439	24,390	24,19	0			18,825	18,827	0	0	0	0	0	619,87	608,28	130,91
		21660	608,47																										619,87	608,28
		21696		5,747	18,819	18,831	24,566	24,579	24,34	24,339	24,396	24,43	24,328	24,463	24,53	24,466	24,412			24,302	18,863	18,825	18,824
		21720	609,1																										619,87	608,28
		21780	608,92																										619,87	608,28
		21792		5,796	18,819	18,829	24,621	24,619	24,367	24,376	24,435	24,464	24,386	24,481	24,558	24,498	24,446					18,825	18,828
		21840	608,58																										619,5	608,28
		21888		5,816	18,82	18,829	24,639	24,642	24,384	24,424	24,456	24,503	24,43	24,487	24,592	24,529	24,476			24,386	18,86	18,823	18,826
		21900	607,36															24,19											619,5	608,28
		21960	608,15																										619,5	608,28
		21984		5,858	18,817	18,826	24,683	24,675	24,424	24,436	24,477	24,519	24,435	24,528	24,626	24,558	24,500					18,823	18,826
		22020	608,63																										619,5	608,28
		22080	608,23	5,875	18,819	18,827	24,694	24,702	24,44	24,477	24,503	24,551	24,436	24,539	24,653	24,585	24,523			24,403	18,851	18,825	18,827						619,5	608,28
		22140	609,27																										619,5	608,28
		22176		5,910	18,82	18,829	24,733	24,735	24,463	24,525	24,553	24,59	24,504	24,555	24,679	24,626	24,562					18,826	18,828
		22200	609,14															24,18	0					0	0	0	0	0	619,5	608,28	130,97
		22260	609,01																										619,5	608,28
		22272		5,947	18,82	18,824	24,773	24,765	24,513	24,558	24,601	24,589	24,525	24,62	24,716	24,656	24,597			24,429	18,854	18,821	18,823
		22320	607,42																										619,13	608,28
		22368		5,961	18,818	18,827	24,789	24,778	24,53	24,588	24,609	24,62	24,54	24,624	24,753	24,682	24,618					18,825	18,828
		22380	608,09																										619,13	608,28
		22440	607,79																										619,13	608,28
		22464		6,001	18,818	18,832	24,831	24,821	24,635	24,619	24,671	24,655	24,567	24,572	24,772	24,712	24,650			24,512	18,862	18,826	18,825
		22500	607,98															24,19											619,13	608,28
		22560	607,94	6,032	18,816	18,83	24,853	24,857	24,638	24,645	24,69	24,681	24,61	24,657	24,8	24,739	24,683					18,825	18,829						619,13	608,28
		22620	607,51																										619,13	608,28
		22656		6,064	18,818	18,827	24,878	24,894	24,655	24,737	24,721	24,713	24,635	24,634	24,827	24,785	24,713			24,586	18,869	18,825	18,827
		22680	607,36																										619,13	608,28
		22740	606,67																										619,13	608,28
		22752		6,084	18,819	18,828	24,896	24,919	24,728	24,706	24,744	24,725	24,686	24,681	24,862	24,807	24,742					18,825	18,831
		22800	607,44															24,19	0					0	0	0	0	0	619,71	608,28	130,27
		22848		6,106	18,82	18,826	24,924	24,933	24,724	24,738	24,759	24,727	24,759	24,718	24,89	24,823	24,767			24,678	18,871	18,824	18,827
		22860	608,19																										619,71	608,28
		22920	607,73																										619,71	608,28
		22944		6,139	18,822	18,826	24,958	24,967	24,786	24,759	24,762	24,742	24,811	24,744	24,913	24,872	24,799					18,826	18,831
		22980	607,06																										619,71	608,28
		23040	607,71	6,175	18,817	18,825	24,987	25,005	24,817	24,816	24,81	24,81	24,821	24,794	24,938	24,904	24,839			24,739	18,874	18,825	18,828						620,08	608,28
		23100	607,03															24,20											620,08	608,28
		23136		6,190	18,817	18,829	25,019	25,007	24,83	24,821	24,845	24,845	24,859	24,801	24,968	24,924	24,862					18,825	18,826
		23160	606,91																										620,6	608,28
		23220	607,41																										620,6	608,28
		23232		6,241	18,818	18,828	25,066	25,061	24,846	24,863	24,882	24,893	24,871	24,836	24,998	24,949	24,892			24,802	18,871	18,832	18,826
		23280	606,67																										621,23	608,28
		23328		6,265	18,817	18,827	25,088	25,087	24,858	24,871	24,929	24,921	24,873	24,919	25,026	24,909	24,913					18,823	18,827
		23340	607,39																										621,23	608,28
		23400	608,06															24,19	0					0	0	0	0	0	621,81	608,28	129,75
		23424		6,309	18,816	18,824	25,128	25,131	24,9	24,883	24,964	24,949	24,886	25,003	25,058	24,944	24,948			24,894	18,866	18,821	18,83
		23460	608,66																										621,81	608,28
		23520	608,76	6,311	18,817	18,827	25,132	25,133	24,912	24,917	24,962	24,975	24,904	25,032	25,09	25,001	24,974					18,825	18,827						621,81	608,28
		23580	608,59																										621,81	608,28
		23616		6,355	18,817	18,827	25,176	25,178	24,934	24,938	24,962	25,017	24,935	25,053	25,119	25,061	25,002			24,937	18,866	18,826	18,826
		23640	608,64																										621,81	608,28
		23700	608,86															24,18											621,81	608,28
		23712		6,371	18,817	18,827	25,189	25,198	24,953	25,02	25,02	25,027	24,948	25,093	25,141	25,051	25,032					18,826	18,829
		23760	609,07																										621,81	608,28
		23808		6,410	18,814	18,83	25,228	25,237	24,988	25,049	25,017	25,081	25	25,121	25,172	25,107	25,067			25,023	18,866	18,823	18,83
		23820	610,26																										621,81	608,28
		23880	610,17																										621,13	608,28
		23904		6,429	18,817	18,827	25,251	25,252	25,001	25,037	25,074	25,077	25,064	25,151	25,202	25,112	25,090					18,825	18,827
		23940	609,24																										621,13	608,28
		24000	609,18	6,457	18,817	18,826	25,276	25,28	25,008	25,042	25,105	25,079	25,135	25,165	25,227	25,157	25,115	24,18	0	25,068	18,87	18,825	18,828	0	0	0	0	0	620,44	608,28	129,93
		24060	608,22																										620,44	608,28
		24096		6,481	18,819	18,829	25,301	25,308	25,041	25,077	25,138	25,123	25,158	25,205	25,249	25,171	25,145					18,827	18,826
		24120	607,17																										620,44	608,28
		24180	607,14																										620,44	608,28
		24192		6,515	18,817	18,827	25,341	25,334	25,06	25,117	25,18	25,159	25,192	25,209	25,279	25,206	25,175			25,157	18,86	18,826	18,826
		24240	607,87																										620,97	608,28
		24288		6,546	18,818	18,827	25,368	25,369	25,098	25,146	25,195	25,184	25,204	25,261	25,308	25,194	25,199					18,825	18,827
		24300	608,01															24,19											620,97	608,28
		24360	608,26																										620,97	608,28
		24384		6,575	18,817	18,825	25,392	25,399	25,138	25,187	25,226	25,213	25,24	25,267	25,341	25,271	25,235			25,204	18,857	18,825	18,827
		24420	608,69																										620,97	608,28
		24480	608,78	6,596	18,817	18,827	25,415	25,422	25,178	25,199	25,254	25,257	25,278	25,294	25,369	25,299	25,266					18,824	18,828						620,97	608,28
		24540	609,63																										620,97	608,28
		24576		6,633	18,818	18,82	25,457	25,447	25,221	25,23	25,255	25,297	25,279	25,35	25,396	25,288	25,290			25,277	18,851	18,824	18,828
		24600	608,28															24,19	0					0	0	0	0	0	620,6	608,28	130,14
		24660	608,24																										620,6	608,28
		24672		6,657	18,817	18,827	25,472	25,486	25,252	25,259	25,297	25,327	25,325	25,35	25,426	25,319	25,319					18,824	18,827
		24720	608,81																										620,6	608,28
		24768		6,688	18,817	18,825	25,507	25,51	25,275	25,284	25,33	25,362	25,357	25,381	25,454	25,328	25,346			25,304	18,851	18,824	18,825
		24780	608,5																										620,6	608,28
		24840	608,03																										620,6	608,28
		24864		6,711	18,817	18,826	25,532	25,533	25,301	25,319	25,334	25,379	25,384	25,414	25,482	25,388	25,375					18,821	18,828
		24900	608,01															24,19											620,6	608,28
		24960	607,92	6,737	18,818	18,828	25,558	25,561	25,339	25,344	25,365	25,411	25,402	25,455	25,515	25,434	25,408			25,346	18,85	18,823	18,827						620,6	608,28
		25020	608,32																										620,6	608,28
		25056		6,769	18,817	18,826	25,582	25,599	25,368	25,362	25,404	25,428	25,433	25,488	25,541	25,464	25,436					18,82	18,825
		25080	607,52																										620,6	608,28
		25140	607,63																										620,6	608,28
		25152		6,800	18,816	18,826	25,625	25,617	25,416	25,386	25,452	25,466	25,478	25,528	25,567	25,427	25,465			25,436	18,854	18,824	18,822
		25200	607,17															24,19	0					0	0	0	0	0	620,92	608,28	130,43
		25248		6,833	18,818	18,828	25,655	25,658	25,426	25,444	25,47	25,498	25,506	25,517	25,596	25,522	25,497					18,826	18,827
		25260	607,2																										620,92	608,28
		25320	609,12																										621,29	608,28
		25344		6,854	18,817	18,827	25,674	25,679	25,448	25,447	25,493	25,518	25,51	25,566	25,627	25,501	25,514			25,48	18,861	18,82	18,824
		25380	608,82																										621,29	608,28
		25440	609,28	6,873	18,816	18,827	25,693	25,697	25,485	25,469	25,51	25,553	25,526	25,592	25,65	25,565	25,544					18,826	18,826						620,97	608,28
		25500	609,45															24,18											620,97	608,28
		25536		6,914	18,814	18,824	25,733	25,734	25,516	25,517	25,568	25,569	25,58	25,621	25,678	25,579	25,578			25,486	18,862	18,827	18,822
		25560	608,65																										620,5	608,28
		25620	607,98																										620,5	608,28
		25632		6,938	18,817	18,827	25,758	25,762	25,536	25,542	25,567	25,616	25,583	25,642	25,714	25,623	25,603					18,824	18,826
		25680	607,88																										620,5	608,28
		25728		6,967	18,817	18,827	25,791	25,787	25,569	25,568	25,618	25,616	25,606	25,681	25,745	25,667	25,634			25,576	18,865	18,822	18,827
		25740	608,24																										620,5	608,28
		25800	607,76															24,19	0					0	0	0	0	0	620,5	608,28	130,27
		25824		6,999	18,82	18,832	25,816	25,834	25,59	25,591	25,651	25,669	25,657	25,698	25,764	25,691	25,664					18,825	18,826
		25860	608,05																										620,5	608,28
		25920	607,76	7,025	18,817	18,825	25,839	25,853	25,608	25,615	25,659	25,695	25,684	25,717	25,793	25,694	25,683			25,651	18,86	18,826	18,827						620,5	608,28
		25980	607,28																										620,5	608,28
		26016		7,050	18,816	18,831	25,875	25,872	25,644	25,646	25,683	25,733	25,718	25,756	25,822	25,744	25,718					18,826	18,827
		26040	606,59																										620,81	608,28
		26100	607,51															24,20											620,81	608,28
		26112		7,079	18,817	18,828	25,902	25,902	25,68	25,676	25,724	25,741	25,741	25,778	25,849	25,781	25,746			25,667	18,864	18,824	18,824
		26160	608,3																										621,18	608,28
		26208		7,111	18,817	18,828	25,932	25,936	25,706	25,722	25,751	25,758	25,77	25,803	25,877	25,823	25,776					18,824	18,827
		26220	608,14																										621,18	608,28
		26280	608,99																										621,18	608,28
		26304		7,133	18,818	18,828	25,947	25,965	25,739	25,738	25,798	25,803	25,767	25,832	25,905	25,857	25,805			25,709	18,865	18,824	18,827
		26340	609,52																										621,18	608,28
		26400	609,67	7,166	18,819	18,826	25,984	25,992	25,755	25,767	25,823	25,841	25,776	25,855	25,932	25,87	25,827	24,20	0			18,822	18,826	0	0	0	0	0	620,66	608,28	130,08
		26460	608,01																										620,66	608,28
		26496		7,192	18,821	18,827	26,014	26,018	25,79	25,788	25,856	25,852	25,809	25,89	25,959	25,888	25,854			25,759	18,862	18,825	18,825
		26520	607,86																										620,66	608,28
		26580	607,93																										620,66	608,28
		26592		7,218	18,821	18,827	26,04	26,045	25,808	25,815	25,876	25,888	25,825	25,916	25,987	25,937	25,881					18,823	18,826
		26640	607,7																										620,66	608,28
		26688		7,253	18,82	18,828	26,078	26,075	25,831	25,863	25,89	25,942	25,862	25,93	26,178	25,969	25,933			25,819	18,871	18,824	18,827
		26700	607,4															24,19											620,66	608,28
		26760	607,36																										620,66	608,28
		26784		7,281	18,821	18,828	26,101	26,109	25,858	25,932	25,935	25,95	25,88	25,955	26,171	25,986	25,958					18,821	18,824
		26820	606,96																										620,66	608,28
		26880	607,64	7,300	18,821	18,831	26,127	26,125	25,882	25,92	25,948	25,983	25,905	26,001	26,07	26,166	25,984			25,917	18,871	18,823	18,824						621,29	608,28
		26940	608,94																										621,29	608,28
		26976		7,333	18,823	18,831	26,157	26,163	25,931	25,973	25,965	26,006	25,921	26,007	26,168	26,148	26,015					18,825	18,826
		27000	608,84															24,21	0					0	0	0	0	0	621,29	608,28	129,48
		27060	608,15																										621,29	608,28
		27072		7,371	18,822	18,826	26,189	26,2	26,009	26,02	26,023	26,022	25,941	26,13	26,171	26,077	26,049			25,917	18,865	18,826	18,827
		27120	609,1																										621,29	608,28
		27168		7,388	18,824	18,832	26,215	26,218	26,018	26,045	26,022	26,026	25,948	26,126	26,181	26,1	26,058					18,825	18,827
		27180	608,76																										621,29	608,28
		27240	608,05																										621,29	608,28
		27264		7,409	18,823	18,834	26,234	26,241	26,003	26,038	26,07	26,078	25,996	26,133	26,196	26,145	26,082			25,976	18,861	18,828	18,824
		27300	607,4															24,21											621,29	608,28
		27360	607,19	7,436	18,821	18,833	26,262	26,264	26,028	26,056	26,077	26,103	26,027	26,154	26,216	26,161	26,103					18,822	18,827						621,65	608,28
		27420	607,57																										621,65	608,28
		27456		7,466	18,823	18,832	26,291	26,296	26,067	26,129	26,115	26,144	26,044	26,182	26,237	26,184	26,138			26,063	18,868	18,824	18,825
		27480	608,64																										622,02	608,28
		27540	609,3																										622,02	608,28
		27552		7,496	18,822	18,833	26,319	26,328	26,172	26,131	26,159	26,136	26,076	26,204	26,267	26,195	26,168					18,824	18,828
		27600	608,35															24,21	0					0	0	0	0	0	622,02	608,28	130,12
		27648		7,515	18,822	18,831	26,332	26,352	26,121	26,186	26,178	26,211	26,111	26,222	26,289	26,225	26,193			26,076	18,873	18,824	18,828
		27660	609,41																										622,02	608,28
		27720	610,07																										622,02	608,28
		27744		7,548	18,821	18,83	26,37	26,377	26,161	26,228	26,193	26,234	26,128	26,254	26,319	26,246	26,220					18,824	18,828
		27780	609,1																										622,02	608,28
		27840	610,28	7,582	18,818	18,828	26,405	26,404	26,247	26,279	26,238	26,238	26,168	26,276	26,346	26,28	26,259			26,14	18,876	18,824	18,827						621,29	608,28
		27900	609,12															24,22											621,29	608,28
		27936		7,607	18,821	18,828	26,43	26,434	26,253	26,296	26,256	26,263	26,2	26,286	26,371	26,318	26,280					18,828	18,828
		27960	609,77																										620,55	608,28
		28020	609,02																										620,55	608,28
		28032		7,632	18,817	18,833	26,456	26,459	26,28	26,277	26,264	26,29	26,226	26,32	26,4	26,331	26,299			26,172	18,881	18,823	18,824
		28080	608,2																										620,08	608,28
		28128		7,649	18,82	18,829	26,47	26,476	26,289	26,281	26,294	26,304	26,264	26,354	26,425	26,32	26,316					18,822	18,823
		28140	607,44																										620,08	608,28
		28200	608,17															24,23	0					0	0	0	0	0	620,08	608,28	130,95
		28224		7,686	18,818	18,827	26,506	26,512	26,31	26,32	26,327	26,36	26,279	26,362	26,449	26,39	26,350			26,226	18,872	18,823	18,825
		28260	608,89																										620,08	608,28
		28320	608,26	7,703	18,822	18,83	26,525	26,533	26,321	26,333	26,363	26,356	26,291	26,39	26,481	26,412	26,368					18,827	18,825						620,08	608,28
		28380	608,87																										620,08	608,28
		28416		7,736	18,818	18,829	26,556	26,562	26,37	26,361	26,394	26,407	26,316	26,438	26,502	26,433	26,403			26,285	18,876	18,821	18,825
		28440	608,94																										620,08	608,28
		28500	608,35															24,24											620,08	608,28
		28512		7,760	18,819	18,829	26,584	26,584	26,398	26,402	26,411	26,425	26,372	26,462	26,53	26,478	26,435					18,822	18,824
		28560	608,06																										620,08	608,28
		28608		7,796	18,819	18,827	26,615	26,624	26,424	26,415	26,462	26,434	26,388	26,503	26,559	26,493	26,460			26,341	18,871	18,823	18,824
		28620	607,86																										620,08	608,28
		28680	608,28																										620,08	608,28
		28704		7,823	18,819	18,828	26,648	26,645	26,405	26,444	26,451	26,495	26,379	26,517	26,587	26,521	26,475					18,824	18,825
		28740	609,26																										620,08	608,28
		28800	608,25	7,849	18,817	18,827	26,672	26,671	26,453	26,504	26,496	26,513	26,452	26,555	26,613	26,549	26,517	24,24	0	26,377	18,868	18,823	18,824	0	0	0	0	0	620,08	608,28	131,39
		28860	608,5																										620,08	608,28
		28896		7,877	18,817	18,828	26,7	26,699	26,489	26,548	26,533	26,549	26,46	26,573	26,636	26,583	26,546					18,823	18,826
		28920	611,06																										620,08	608,28
		28980	609,57																										620,08	608,28
		28992		7,904	18,817	18,827	26,724	26,729	26,535	26,579	26,549	26,557	26,495	26,594	26,668	26,606	26,573			26,453	18,866	18,822	18,825
		29040	608,4																										619,4	608,28
		29088		7,933	18,817	18,829	26,756	26,756	26,534	26,596	26,577	26,587	26,502	26,623	26,691	26,637	26,593					18,822	18,829
		29100	607,94															24,25											619,4	608,28
		29160	608,26																										619,4	608,28
		29184		7,959	18,816	18,828	26,779	26,783	26,558	26,649	26,591	26,619	26,521	26,583	26,714	26,658	26,612			26,512	18,872	18,824	18,829
		29220	608,13																										619,4	608,28
		29280	607,91	7,985	18,821	18,824	26,81	26,805	26,651	26,629	26,632	26,641	26,541	26,658	26,747	26,694	26,649					18,823	18,826						619,4	608,28
		29340	608,1																										619,4	608,28
		29376		8,004	18,818	18,828	26,826	26,828	26,624	26,668	26,662	26,676	26,598	26,672	26,776	26,723	26,675			26,542	18,859	18,825	18,828
		29400	606,38															24,25	0					0	0	0	0	0	619,4	608,28	130,92
		29460	606,7																										619,4	608,28
		29472		8,036	18,819	18,826	26,859	26,858	26,618	26,684	26,683	26,716	26,62	26,692	26,798	26,75	26,695					18,826	18,828
		29520	606,04																										620,24	608,28
		29568		8,065	18,82	18,827	26,884	26,893	26,694	26,731	26,74	26,725	26,637	26,684	26,823	26,765	26,725			26,6	18,87	18,826	18,824
		29580	606,81																										620,24	608,28
		29640	607,22																										621,18	608,28
		29664		8,091	18,82	18,829	26,917	26,913	26,74	26,809	26,77	26,747	26,65	26,669	26,853	26,794	26,754					18,823	18,827
		29700	608,39															24,26											621,18	608,28
		29760	608,39	8,117	18,822	18,831	26,942	26,944	26,747	26,798	26,764	26,766	26,687	26,707	26,879	26,831	26,772			26,67	18,868	18,825	18,827						621,18	608,28
		29820	609,61																										621,18	608,28
		29856		8,142	18,821	18,83	26,971	26,964	26,765	26,826	26,808	26,792	26,717	26,75	26,906	26,867	26,804					18,831	18,827
		29880	609,58																										620,71	608,28
		29940	608,56																										620,71	608,28
		29952		8,160	18,822	18,829	26,981	26,989	26,789	26,786	26,796	26,807	26,784	26,752	26,936	26,898	26,818			26,687	18,863	18,825	18,828
		30000	607,32															24,27	0					0	0	0	0	0	620,71	608,28	130,81
		30048		8,175	18,823	18,831	26,997	27,008	26,798	26,816	26,84	26,804	26,814	26,798	26,952	26,9	26,840					18,824	18,825
		30060	607,44																										620,71	608,28
		30120	607,5																										621,07	608,28
		30144		8,208	18,824	18,831	27,035	27,037	26,88	26,85	26,85	26,853	26,87	26,848	26,978	26,897	26,878			26,774	18,862	18,823	18,83
		30180	608,78																										621,07	608,28
		30240	608,98	8,227	18,824	18,827	27,049	27,057	26,875	26,869	26,883	26,885	26,889	26,855	27	26,969	26,903					18,825	18,824						621,07	608,28
		30300	608,43															24,27											621,07	608,28
		30336		8,263	18,824	18,831	27,086	27,096	26,893	26,91	26,927	26,92	26,893	26,951	27,022	26,953	26,934			26,815	18,864	18,824	18,828
		30360	608,55																										621,07	608,28
		30420	608,11																										621,07	608,28
		30432		8,286	18,822	18,835	27,114	27,115	26,908	26,919	26,941	26,958	26,903	26,987	27,054	26,973	26,955					18,826	18,827
		30480	608,24																										621,07	608,28
		30528		8,309	18,824	18,833	27,139	27,136	26,934	26,95	26,995	26,965	26,909	27,022	27,085	26,999	26,982			26,887	18,858	18,826	18,824
		30540	607,38																										621,07	608,28
		30600	607,36															24,28	0					0	0	0	0	0	621,07	608,28	130,28
		30624		8,334	18,824	18,832	27,163	27,162	26,941	26,967	26,996	27,028	26,98	27,03	27,104	27,057	27,013					18,825	18,828
		30660	607,17																										621,07	608,28
		30720	608,07	8,357	18,82	18,832	27,177	27,189	26,95	26,966	26,985	27,036	27,014	27,067	27,129	27,053	27,025			26,932	18,869	18,827	18,822						621,5	608,28
		30780	607,48																										621,5	608,28
		30816		8,393	18,821	18,832	27,213	27,227	26,969	27,003	27,041	27,057	27,025	27,094	27,153	27,086	27,053					18,823	18,829
		30840	608,01																										621,5	608,28
		30900	608,68															24,28											621,5	608,28
		30912		8,406	18,824	18,832	27,231	27,237	27,002	27,032	27,101	27,073	27,03	27,124	27,171	27,114	27,081			26,996	18,878	18,825	18,829
		30960	608,37																										621,5	608,28
		31008		8,443	18,822	18,83	27,272	27,266	27,018	27,08	27,087	27,133	27,08	27,136	27,202	27,131	27,108					18,825	18,827
		31020	608,6																										621,5	608,28
		31080	607,86																										621,5	608,28
		31104		8,464	18,822	18,831	27,29	27,291	27,043	27,113	27,1	27,152	27,095	27,157	27,231	27,167	27,132			27,038	18,872	18,824	18,829
		31140	609,13																										621,5	608,28
		31200	608,47	8,492	18,823	18,831	27,315	27,324	27,072	27,106	27,151	27,17	27,081	27,185	27,256	27,202	27,153	24,30	0			18,824	18,825	0	0	0	0	0	621,5	608,28	130,25
		31260	608,78																										621,5	608,28
		31296		8,525	18,822	18,83	27,351	27,351	27,107	27,163	27,169	27,197	27,118	27,228	27,278	27,224	27,185			27,104	18,87	18,826	18,827
		31320	608,15																										621,5	608,28
		31380	608,56																										621,5	608,28
		31392		8,535	18,821	18,834	27,361	27,364	27,13	27,215	27,195	27,216	27,133	27,25	27,306	27,265	27,214					18,824	18,828
		31440	608,34																										621,5	608,28
		31488		8,581	18,822	18,83	27,409	27,404	27,148	27,25	27,229	27,258	27,174	27,265	27,338	27,274	27,242			27,138	18,877	18,825	18,827
		31500	610,26															24,31											621,5	608,28
		31560	609,02																										621,13	608,28
		31584		8,601	18,822	18,83	27,421	27,434	27,196	27,25	27,251	27,276	27,187	27,286	27,363	27,304	27,264					18,824	18,827
		31620	609,39																										621,13	608,28
		31680	608,07	8,624	18,821	18,829	27,447	27,452	27,223	27,295	27,258	27,298	27,214	27,327	27,389	27,326	27,291			27,2	18,887	18,826	18,827						620,66	608,28
		31740	607,19																										620,66	608,28
		31776		8,644	18,821	18,831	27,471	27,469	27,234	27,292	27,306	27,322	27,234	27,353	27,412	27,362	27,314					18,827	18,828
		31800	608,17															24,32	0					0	0	0	0	0	620,97	608,28	130,84
		31860	608,32																										620,97	608,28
		31872		8,669	18,822	18,829	27,494	27,494	27,261	27,336	27,329	27,339	27,269	27,382	27,441	27,386	27,343			27,217	18,889	18,827	18,828
		31920	607,48																										620,97	608,28
		31968		8,697	18,819	18,83	27,516	27,526	27,283	27,328	27,374	27,367	27,296	27,404	27,464	27,409	27,366					18,825	18,83
		31980	607,33																										620,97	608,28
		32040	608																										621,44	608,28
		32064		8,726	18,819	18,826	27,552	27,546	27,309	27,417	27,395	27,38	27,33	27,426	27,486	27,434	27,397			27,273	18,885	18,826	18,825
		32100	607,98															24,31											621,44	608,28
		32160	609,05	8,756	18,816	18,828	27,58	27,576	27,346	27,411	27,4	27,442	27,321	27,426	27,519	27,458	27,415					18,827	18,828						621,44	608,28
		32220	608,8																										621,44	608,28
		32256		8,780	18,819	18,826	27,601	27,603	27,365	27,442	27,45	27,438	27,359	27,468	27,544	27,489	27,444			27,305	18,892	18,83	18,829
		32280	609,03																										621,44	608,28
		32340	608,57																										621,44	608,28
		32352		8,804	18,82	18,829	27,627	27,629	27,382	27,515	27,465	27,477	27,365	27,495	27,569	27,506	27,472					18,829	18,832
		32400	608,72															24,33	0					0	0	0	0	0	621,44	608,28	131,27
		32448		8,824	18,82	18,83	27,647	27,65	27,4	27,507	27,487	27,499	27,425	27,524	27,593	27,533	27,496			27,387	18,877	18,822	18,83
		32460	609,06																										621,44	608,28
		32520	609,33																										621,07	608,28
		32544		8,850	18,818	18,83	27,677	27,671	27,459	27,467	27,493	27,514	27,451	27,547	27,617	27,56	27,514					18,826	18,829
		32580	609,18																										621,07	608,28
		32640	608,96	8,884	18,821	18,83	27,704	27,714	27,508	27,519	27,553	27,548	27,462	27,572	27,641	27,583	27,548			27,405	18,876	18,826	18,827						621,07	608,28
		32700	607,7															24,33											621,07	608,28
		32736		8,897	18,819	18,83	27,72	27,723	27,514	27,536	27,562	27,565	27,477	27,542	27,665	27,613	27,559					18,825	18,827
		32760	608,61																										621,07	608,28
		32820	608,57																										621,07	608,28
		32832		8,920	18,822	18,826	27,746	27,742	27,539	27,588	27,576	27,602	27,511	27,582	27,687	27,64	27,591			27,46	18,881	18,827	18,831
		32880	608,42																										621,07	608,28
		32928		8,959	18,817	18,824	27,78	27,78	27,552	27,665	27,606	27,643	27,529	27,587	27,709	27,66	27,619					18,821	18,83
		32940	609,04																										621,07	608,28
		33000	608,89															24,34	0					0	0	0	0	0	621,07	608,28	130,92
		33024		8,988	18,819	18,828	27,813	27,809	27,584	27,616	27,629	27,665	27,581	27,599	27,746	27,696	27,639			27,513	18,868	18,822	18,83
		33060	608,35																										621,07	608,28
		33120	608,29	9,004	18,813	18,825	27,817	27,828	27,608	27,618	27,669	27,667	27,597	27,611	27,765	27,716	27,656					18,827	18,824						621,07	608,28
		33180	608,67																										621,07	608,28
		33216		9,034	18,821	18,828	27,857	27,861	27,647	27,704	27,667	27,723	27,617	27,695	27,792	27,754	27,700			27,547	18,87	18,828	18,827
		33240	608,1																										621,07	608,28
		33300	608,06															24,34											621,07	608,28
		33312		9,055	18,817	18,828	27,879	27,876	27,671	27,696	27,714	27,717	27,633	27,698	27,818	27,764	27,714					18,819	18,832
		33360	608,01																										621,07	608,28
		33408		9,069	18,822	18,829	27,89	27,899	27,698	27,699	27,732	27,736	27,643	27,705	27,838	27,797	27,731			27,628	18,871	18,828	18,828
		33420	607,37																										621,07	608,28
		33480	607,58																										621,07	608,28
		33504		9,104	18,821	18,827	27,927	27,93	27,706	27,759	27,742	27,8	27,682	27,761	27,866	27,822	27,767					18,825	18,824
		33540	608,43																										621,07	608,28
		33600	608,15	9,125	18,823	18,826	27,949	27,95	27,765	27,755	27,823	27,78	27,755	27,734	27,889	27,84	27,793	24,34	0	27,665	18,876	18,825	18,826	0	0	0	0	0	621,07	608,28	130,97
		33660	608,01																										621,07	608,28
		33696		9,152	18,822	18,827	27,976	27,976	27,763	27,788	27,826	27,793	27,751	27,755	27,909	27,877	27,808					18,824	18,833
		33720	607,7																										621,07	608,28
		33780	607,37																										621,07	608,28
		33792		9,177	18,818	18,831	28,002	28,001	27,79	27,794	27,85	27,839	27,781	27,811	27,935	27,883	27,835			27,719	18,874	18,826	18,83
		33840	607,61																										621,07	608,28
		33888		9,195	18,82	18,827	28,012	28,025	27,829	27,813	27,849	27,864	27,815	27,845	27,955	27,918	27,861					18,827	18,826
		33900	607,79															24,36											621,07	608,28
		33960	607,66																										621,39	608,28
		33984		9,213	18,819	18,828	28,031	28,042	27,858	27,85	27,863	27,887	27,837	27,836	27,982	27,93	27,880			27,765	18,881	18,824	18,828
		34020	606,6																										621,39	608,28
		34080	606,9	9,250	18,819	18,829	28,069	28,078	27,879	27,895	27,9	27,913	27,873	27,864	28,008	27,959	27,911					18,827	18,825						621,97	608,28
		34140	607,34																										621,97	608,28
		34176		9,265	18,823	18,827	28,089	28,091	27,908	27,907	27,943	27,925	27,874	27,886	28,196	27,968	27,951			27,837	18,882	18,824	18,828
		34200	608,14															24,35	0					0	0	0	0	0	622,49	608,28	130,11
		34260	608,16																										622,49	608,28
		34272		9,299	18,818	18,823	28,117	28,122	27,942	27,934	27,981	27,971	27,902	27,903	28,186	27,996	27,977					18,823	18,823
		34320	607,79																										622,49	608,28
		34368		9,325	18,819	18,827	28,148	28,149	27,949	27,97	27,992	27,999	27,912	27,99	28,081	28,027	27,990			27,863	18,874	18,824	18,825
		34380	608,7																										622,49	608,28
		34440	608,61																										622,49	608,28
		34464		9,346	18,818	18,83	28,166	28,173	27,964	28,019	28,014	28,017	27,926	27,995	28,18	28,165	28,035					18,823	18,828
		34500	609															24,37											622,49	608,28
		34560	608,6	9,365	18,819	18,829	28,188	28,189	27,984	28,02	28,025	28,033	27,947	28,029	28,18	28,093	28,039			27,929	18,875	18,825	18,825						622,18	608,28
		34620	607,64																										622,18	608,28
		34656		9,392	18,819	18,827	28,213	28,217	28,005	28,028	28,07	28,037	27,974	28,007	28,152	28,1	28,047					18,823	18,825
		34680	609,14																										622,18	608,28
		34740	608,79																										622,18	608,28
		34752		9,411	18,821	18,83	28,231	28,242	28,021	28,066	28,055	28,109	28	28,017	28,196	28,154	28,077			27,968	18,877	18,827	18,831
		34800	608,23															24,37	0					0	0	0	0	0	621,86	608,28	129,35
		34848		9,433	18,82	18,83	28,256	28,26	28,05	28,143	28,1	28,139	28,034	28,035	28,212	28,165	28,110					18,824	18,827
		34860	608,17																										621,86	608,28
		34920	607,67																										621,86	608,28
		34944		9,461	18,82	18,83	28,282	28,29	28,106	28,097	28,135	28,137	28,058	28,146	28,229	28,192	28,138			28,006	18,875	18,828	18,823
		34980	608																										621,86	608,28
		35040	608,6	9,489	18,817	18,833	28,311	28,318	28,127	28,134	28,151	28,16	28,103	28,086	28,25	28,214	28,153					18,823	18,831						621,86	608,28
		35100	608,38															24,39											621,86	608,28
		35136		9,506	18,816	18,833	28,332	28,329	28,139	28,147	28,19	28,148	28,127	28,097	28,276	28,229	28,169			28,074	18,874	18,825	18,827
		35160	608,63																										621,86	608,28
		35220	608,32																										621,86	608,28
		35232		9,517	18,822	18,83	28,344	28,343	28,188	28,151	28,171	28,153	28,141	28,181	28,291	28,25	28,191					18,826	18,828
		35280	609,51																										621,86	608,28
		35328		9,546	18,816	18,835	28,369	28,374	28,204	28,199	28,211	28,213	28,177	28,187	28,315	28,275	28,223			28,141	18,869	18,821	18,824
		35340	608,49																										621,86	608,28
		35400	608,75															24,39	0					0	0	0	0	0	621,5	608,28	129,66
		35424		9,570	18,823	18,828	28,398	28,393	28,216	28,209	28,249	28,238	28,209	28,194	28,336	28,303	28,244					18,829	18,825
		35460	608,58																										621,5	608,28
		35520	608,81	9,588	18,824	18,835	28,418	28,418	28,228	28,222	28,258	28,262	28,219	28,226	28,357	28,329	28,263			28,155	18,871	18,826	18,827						621,5	608,28
		35580	607,95																										621,5	608,28
		35616		9,631	18,823	18,828	28,455	28,458	28,258	28,277	28,29	28,306	28,238	28,288	28,383	28,337	28,297					18,827	18,828
		35640	606,74																										621,5	608,28
		35700	607,05															24,39											621,5	608,28
		35712		9,646	18,822	18,831	28,471	28,474	28,269	28,285	28,319	28,323	28,232	28,323	28,405	28,368	28,316			28,213	18,869	18,827	18,827
		35760	607,56																										622,13	608,28
		35808		9,677	18,825	18,824	28,499	28,504	28,289	28,325	28,332	28,359	28,255	28,342	28,434	28,389	28,341					18,829	18,826
		35820	607,69																										622,13	608,28
		35880	608,73																										622,13	608,28
		35904		9,700	18,823	18,833	28,529	28,526	28,335	28,351	28,335	28,393	28,289	28,357	28,456	28,408	28,366			28,241	18,875	18,822	18,825
		35940	607,81																										622,13	608,28
		36000	608,53	9,722	18,823	18,828	28,547	28,548	28,35	28,401	28,407	28,385	28,308	28,365	28,481	28,447	28,393	24,41	0			18,824	18,829	0	0	0	0	0	622,13	608,28	129,98
		36060	609,08																										622,13	608,28
		36096		9,751	18,821	18,83	28,572	28,581	28,353	28,425	28,395	28,421	28,329	28,339	28,504	28,462	28,404			28,273	18,862	18,826	18,825
		36120	607,79																										622,13	608,28
		36180	608,23																										622,13	608,28
		36192		9,773	18,821	18,83	28,596	28,602	28,413	28,478	28,433	28,447	28,362	28,363	28,531	28,492	28,440					18,825	18,829
		36240	608,16																										622,13	608,28
		36288		9,790	18,825	18,831	28,616	28,621	28,452	28,482	28,452	28,474	28,417	28,38	28,554	28,497	28,463			28,329	18,867	18,825	18,828
		36300	608,54															24,41											622,13	608,28
		36360	609,28																										622,13	608,28
		36384		9,816	18,822	18,827	28,641	28,639	28,468	28,476	28,485	28,45	28,45	28,412	28,58	28,541	28,483					18,826	18,828
		36420	608,35																										622,13	608,28
		36480	609,04	9,827	18,822	18,83	28,657	28,648	28,465	28,488	28,46	28,441	28,461	28,435	28,595	28,565	28,489			28,408	18,872	18,827	18,826						622,13	608,28
		36540	608,76																										622,13	608,28
Mon Nov 20 2017 21:36:06
