# Supplementary material for: Data from calorimetric decay heat measurements of five used PWR 17x17 nuclear fuel assemblies
Source: Data Brief. 2019 Dec 2;28:104917. doi: 10.1016/j.dib.2019.104917 (PMC6926112; doi:10.1016/j.dib.2019.104917)
Supplement: Multimedia component 1 [file mmc1.zip › Data/Calibration data from model measurements/EV_800W_2017-11-21.xlsx]

## Sheet: 2017-11-21 EV800
Tinfo1	Tinfo2	Logg_tid	T1	T2	T3	T4	T5	T6	T7	T8	T9	T10	T11	T12	T13	T14	T15	T16	T17	T18	T19	T20	T21	T22	T23	T24	T25	T26	T27	T28	T29	T30
KSN	EV800W
Kalib. Temperaturstegringsprincipen	2017-11-21 EV800
KA701	KA702
0	0
0,00000	0,00000
KA703	KA704
0	0
0,00000	0,00000
KA705	KALIB.TEMP
0	0,0
0,00000	FÖRSTÄRKNING
	007
			_251KA901_A_kW	_251KA509	_251KA501_B1	_251KA501_B2	_251KA502_B1	_251KA502_B2	_251KA511_B1	_251KA511_B2	_251KA511_B3	_251KA511_B4	_251KA511_B5	_251KA511_B6	_251KA511_B7	_251KA511_B8	_251KA511	_251KA751_Vikt	_251KA101	_251KA521_B1	_251KA522_B1	_251KA531_B1	_251KA531_B2	_251KA701	_251KA702	_251KA703	_251KA704	_251KA705	_251EA1	EA1_Börvärde	_251KA901_B_PA
			W	°C	°C	°C	°C	°C	°C	°C	°C	°C	°C	°C	°C	°C	°C	kg	bar	°C	°C	°C	°C	Gy/h	Gy/h	Gy/h	Gy/h	Gy/h	W	W	W
Tue Nov 21 2017 11:16:24		60	813,21																										814,8	814,54
		96		1,067	14,888	14,889	15,949	15,962	15,866	15,858	15,896	15,903	15,857	15,846	15,697	15,804	15,841					18,788	18,792
		120	813,56																										814,8	814,54
		180	814,34																										815,54	814,54
		192		0,944	14,957	15,035	15,94	15,94	15,85	15,857	15,883	15,89	15,847	15,808	15,792	15,761	15,836			15,85	18,78	18,801	18,788
		240	815,5																										815,54	814,54
		288		0,765	15,203	15,246	15,984	15,995	15,852	15,852	15,866	15,861	15,826	15,773	15,901	15,743	15,834					18,801	18,797
		300	814,73															12,76											815,54	814,54
		360	813,78																										815,54	814,54
		384		0,351	15,709	15,743	16,069	16,084	15,84	15,853	15,846	15,892	15,798	15,815	15,972	15,821	15,855			15,828	18,791	18,799	18,797
		420	813,46																										815,54	814,54
		480	813,44	-0,168	16,256	16,291	16,107	16,104	15,83	15,836	15,856	15,896	15,783	15,864	16,042	15,902	15,876					18,798	18,794						815,54	814,54
		540	813,61																										816,06	814,54
		576		-0,571	16,705	16,741	16,151	16,153	15,819	15,826	15,853	15,945	15,794	15,917	16,133	15,955	15,905			15,832	18,783	18,794	18,795
		600	813,75															12,73	0					0	0	0	0	0	816,06	814,54	129,36
		660	814,25																										816,06	814,54
		672		-0,875	17,076	17,097	16,21	16,213	15,836	15,854	15,932	15,98	15,813	15,977	16,163	16,097	15,957					18,794	18,8
		720	813,63																										816,06	814,54
		768		-1,128	17,382	17,41	16,262	16,275	15,914	15,931	15,967	15,976	15,847	16,086	16,211	16,097	16,004			15,892	18,783	18,797	18,794
		780	812,93																										816,06	814,54
		840	814,16																										816,06	814,54
		864		-1,318	17,617	17,642	16,306	16,317	15,981	16,025	16,028	16,067	15,913	16,115	16,27	16,147	16,068					18,8	18,792
		900	815,26															12,72											816,74	814,54
		960	816,55	-1,489	17,824	17,845	16,347	16,345	16,014	16,035	16,073	16,112	16,012	16,158	16,309	16,205	16,115			15,965	18,793	18,802	18,793						816,74	814,54
		1020	816,36																										816,27	814,54
		1056		-1,590	17,991	18,013	16,409	16,416	16,049	16,074	16,19	16,141	16,042	16,22	16,363	16,263	16,168					18,792	18,793
		1080	816,41																										816,27	814,54
		1140	815,15																										815,43	814,54
		1152		-1,653	18,126	18,139	16,481	16,478	16,134	16,278	16,223	16,22	16,07	16,208	16,419	16,3	16,231			16,087	18,781	18,798	18,794
		1200	813,99															12,72	0					0	0	0	0	0	815,43	814,54	129,65
		1248		-1,709	18,226	18,245	16,524	16,529	16,153	16,283	16,209	16,33	16,135	16,287	16,467	16,33	16,274					18,802	18,797
		1260	815,05																										815,43	814,54
		1320	814,56																										815,43	814,54
		1344		-1,741	18,31	18,326	16,575	16,579	16,282	16,246	16,32	16,317	16,143	16,264	16,529	16,413	16,314			16,196	18,783	18,808	18,797
		1380	814,24																										815,43	814,54
		1440	814,46	-1,759	18,382	18,393	16,632	16,625	16,399	16,419	16,346	16,371	16,19	16,282	16,577	16,475	16,382					18,802	18,796						815,43	814,54
		1500	814,46															12,71											815,43	814,54
		1536		-1,767	18,435	18,452	16,672	16,682	16,403	16,392	16,412	16,431	16,257	16,291	16,632	16,545	16,420			16,189	18,779	18,804	18,799
		1560	813,8																										815,43	814,54
		1620	813,5																										815,43	814,54
		1632		-1,758	18,489	18,502	16,734	16,742	16,437	16,478	16,49	16,453	16,351	16,317	16,684	16,589	16,475					18,801	18,806
		1680	813,27																										815,43	814,54
		1728		-1,738	18,525	18,537	16,789	16,798	16,472	16,472	16,451	16,571	16,38	16,393	16,739	16,663	16,518			16,307	18,78	18,801	18,803
		1740	814,25																										816,01	814,54
		1800	814,75															12,71	0					0	0	0	0	0	816,01	814,54	130,11
		1824		-1,719	18,559	18,572	16,843	16,851	16,554	16,552	16,645	16,571	16,436	16,457	16,786	16,661	16,583					18,801	18,809
		1860	813,96																										816,01	814,54
		1920	814,44	-1,719	18,587	18,599	16,864	16,883	16,539	16,606	16,659	16,581	16,573	16,535	16,842	16,654	16,624			16,52	18,782	18,803	18,804						816,01	814,54
		1980	814,51																										816,01	814,54
		2016		-1,724	18,61	18,623	16,887	16,899	16,629	16,614	16,616	16,587	16,665	16,611	16,884	16,813	16,677					18,805	18,804
		2040	814,9																										816,01	814,54
		2100	814,66															12,72											816,01	814,54
		2112		-1,692	18,632	18,642	16,941	16,949	16,67	16,636	16,672	16,645	16,732	16,706	16,918	16,755	16,717			16,641	18,783	18,799	18,801
		2160	814,27																										816,01	814,54
		2208		-1,640	18,648	18,657	17,001	17,025	16,682	16,642	16,725	16,737	16,771	16,821	16,97	16,8	16,769					18,802	18,801
		2220	815,64																										816,01	814,54
		2280	816,38																										816,01	814,54
		2304		-1,606	18,663	18,672	17,057	17,067	16,723	16,707	16,855	16,769	16,764	16,933	17,025	16,821	16,825			16,787	18,787	18,796	18,805
		2340	815,77																										815,38	814,54
		2400	814,96	-1,553	18,675	18,681	17,126	17,125	16,784	16,738	16,867	16,878	16,863	17,001	17,074	16,881	16,886	12,71	0			18,795	18,8	0	0	0	0	0	815,38	814,54	129,28
		2460	814,85																										814,8	814,54
		2496		-1,535	18,685	18,694	17,144	17,166	16,819	16,79	16,884	16,893	16,958	17,017	17,12	16,933	16,927			16,947	18,784	18,798	18,799
		2520	813,76																										814,8	814,54
		2580	814,31																										814,8	814,54
		2592		-1,482	18,693	18,704	17,218	17,214	16,875	16,845	16,91	16,999	17,002	17,059	17,168	16,977	16,979					18,793	18,795
		2640	814,54																										814,8	814,54
		2688		-1,436	18,702	18,711	17,272	17,269	16,93	16,891	16,958	17,047	17,038	17,043	17,226	17,036	17,021			17,012	18,779	18,794	18,8
		2700	814,81															12,70											814,8	814,54
		2760	814,71																										814,8	814,54
		2784		-1,392	18,707	18,72	17,314	17,33	17,001	16,934	17,033	17,114	17,073	17,166	17,288	17,107	17,090					18,796	18,794
		2820	814,11																										814,8	814,54
		2880	814,01	-1,362	18,715	18,724	17,355	17,359	17,033	16,986	17,037	17,131	17,126	17,221	17,344	17,214	17,136			17,154	18,787	18,796	18,798						814,8	814,54
		2940	815,2																										814,8	814,54
		2976		-1,308	18,719	18,73	17,412	17,422	17,109	17,032	17,049	17,212	17,172	17,263	17,393	17,255	17,186					18,801	18,801
		3000	814,05															12,71	0					0	0	0	0	0	814,8	814,54	129,12
		3060	812,76																										814,8	814,54
		3072		-1,249	18,725	18,736	17,477	17,486	17,144	17,094	17,138	17,271	17,2	17,306	17,445	17,329	17,241			17,15	18,786	18,802	18,801
		3120	814,58																										814,8	814,54
		3168		-1,206	18,728	18,739	17,525	17,53	17,179	17,13	17,215	17,317	17,252	17,363	17,515	17,374	17,293					18,802	18,806
		3180	814,55																										815,22	814,54
		3240	814,53																										815,22	814,54
		3264		-1,166	18,733	18,744	17,568	17,578	17,209	17,186	17,253	17,344	17,253	17,41	17,565	17,417	17,330			17,258	18,782	18,802	18,807
		3300	814,43															12,71											815,22	814,54
		3360	814,54	-1,117	18,741	18,75	17,632	17,624	17,288	17,229	17,274	17,417	17,348	17,452	17,621	17,479	17,389					18,8	18,804						815,22	814,54
		3420	813,02																										815,22	814,54
		3456		-1,065	18,745	18,751	17,675	17,691	17,313	17,313	17,389	17,437	17,382	17,493	17,689	17,491	17,438			17,352	18,783	18,803	18,806
		3480	814,44																										815,22	814,54
		3540	813,75																										815,22	814,54
		3552		-1,030	18,747	18,752	17,713	17,726	17,335	17,36	17,466	17,489	17,418	17,546	17,738	17,532	17,486					18,793	18,803
		3600	813,18															12,71	0					0	0	0	0	0	815,22	814,54	129,24
		3648		-0,972	18,748	18,757	17,783	17,777	17,431	17,432	17,51	17,535	17,442	17,595	17,797	17,578	17,540			17,425	18,784	18,793	18,806
		3660	814,05																										815,69	814,54
		3720	813,81																										815,69	814,54
		3744		-0,929	18,751	18,76	17,825	17,828	17,48	17,546	17,555	17,593	17,486	17,582	17,855	17,649	17,593					18,795	18,808
		3780	815,63																										815,69	814,54
		3840	814,31	-0,865	18,753	18,763	17,886	17,899	17,544	17,599	17,654	17,614	17,495	17,673	17,906	17,655	17,642			17,49	18,782	18,793	18,803						815,69	814,54
		3900	813,42															12,71											815,69	814,54
		3936		-0,832	18,756	18,765	17,934	17,923	17,606	17,628	17,68	17,647	17,545	17,758	17,978	17,756	17,700					18,8	18,801
		3960	813,24																										815,69	814,54
		4020	813,44																										816,11	814,54
		4032		-0,784	18,756	18,765	17,975	17,978	17,637	17,709	17,699	17,709	17,571	17,801	18,023	17,799	17,743			17,569	18,784	18,802	18,806
		4080	814,17																										816,11	814,54
		4128		-0,746	18,758	18,769	18,018	18,017	17,697	17,702	17,734	17,767	17,613	17,808	18,081	17,876	17,785					18,799	18,804
		4140	814,24																										816,74	814,54
		4200	815,15															12,71	0					0	0	0	0	0	816,74	814,54	128,99
		4224		-0,683	18,76	18,769	18,076	18,087	17,789	17,789	17,848	17,841	17,679	17,82	18,244	17,914	17,865			17,643	18,787	18,802	18,805
		4260	817,46																										816,74	814,54
		4320	817,05	-0,628	18,759	18,77	18,134	18,138	17,861	17,957	17,884	17,891	17,746	17,805	18,248	17,976	17,921					18,803	18,804						816,74	814,54
		4380	815,69																										815,64	814,54
		4416		-0,585	18,761	18,77	18,174	18,186	17,879	17,886	17,914	17,947	17,828	17,799	18,274	18,102	17,954			17,715	18,786	18,804	18,805
		4440	815,57																										815,64	814,54
		4500	815,08															12,72											815,06	814,54
		4512		-0,561	18,762	18,774	18,205	18,209	17,91	17,903	17,96	17,912	17,948	17,875	18,31	18,119	17,992					18,798	18,805
		4560	814,58																										815,06	814,54
		4608		-0,494	18,761	18,769	18,269	18,272	18,002	17,945	17,987	17,951	17,98	18,016	18,342	18,134	18,045			17,849	18,791	18,8	18,801
		4620	815,18																										815,06	814,54
		4680	814,41																										815,06	814,54
		4704		-0,443	18,768	18,775	18,325	18,332	18,033	17,998	18,091	18,07	18,003	18,163	18,4	18,149	18,113					18,8	18,8
		4740	813,54																										815,06	814,54
		4800	814,1	-0,401	18,767	18,775	18,366	18,374	18,072	18,064	18,142	18,101	18,055	18,186	18,45	18,202	18,159	12,72	0	17,995	18,793	18,799	18,803	0	0	0	0	0	815,06	814,54	129,02
		4860	814																										815,06	814,54
		4896		-0,357	18,763	18,773	18,414	18,408	18,09	18,08	18,13	18,15	18,154	18,266	18,496	18,233	18,200					18,797	18,799
		4920	814,78																										815,06	814,54
		4980	812,78																										815,06	814,54
		4992		-0,309	18,767	18,778	18,463	18,464	18,134	18,102	18,12	18,238	18,214	18,285	18,532	18,268	18,237			18,153	18,793	18,801	18,804
		5040	813,11																										815,06	814,54
		5088		-0,253	18,769	18,777	18,519	18,522	18,192	18,128	18,213	18,314	18,27	18,32	18,58	18,294	18,289					18,798	18,801
		5100	813,2															12,72											815,69	814,54
		5160	813,66																										815,69	814,54
		5184		-0,207	18,768	18,776	18,56	18,57	18,212	18,161	18,244	18,344	18,304	18,429	18,639	18,297	18,329			18,328	18,793	18,799	18,799
		5220	814,71																										816,27	814,54
		5280	815,43	-0,153	18,768	18,777	18,62	18,62	18,312	18,232	18,305	18,401	18,398	18,484	18,69	18,345	18,396					18,798	18,801						816,27	814,54
		5340	815,6																										816,27	814,54
		5376		-0,135	18,767	18,778	18,627	18,647	18,308	18,287	18,338	18,407	18,443	18,51	18,743	18,451	18,436			18,358	18,798	18,797	18,8
		5400	814,96															12,72	0					0	0	0	0	0	816,27	814,54	129,44
		5460	815,04																										816,27	814,54
		5472		-0,083	18,769	18,78	18,683	18,699	18,34	18,369	18,404	18,424	18,431	18,554	18,79	18,513	18,478					18,797	18,801
		5520	814,63																										816,27	814,54
		5568		-0,015	18,772	18,778	18,755	18,764	18,419	18,429	18,507	18,518	18,505	18,581	18,836	18,574	18,546			18,464	18,796	18,799	18,8
		5580	816,11																										816,27	814,54
		5640	815,61																										816,27	814,54
		5664		0,028	18,769	18,78	18,809	18,796	18,475	18,475	18,542	18,578	18,54	18,612	18,747	18,623	18,574					18,797	18,799
		5700	815,78															12,73											815,75	814,54
		5760	814,08	0,085	18,77	18,783	18,863	18,859	18,527	18,494	18,528	18,62	18,571	18,657	18,8	18,625	18,603			18,549	18,795	18,797	18,8						815,75	814,54
		5820	814,95																										815,75	814,54
		5856		0,136	18,768	18,782	18,907	18,915	18,577	18,546	18,659	18,709	18,574	18,625	18,85	18,7	18,655					18,8	18,801
		5880	814,32																										815,75	814,54
		5940	813,42																										815,75	814,54
		5952		0,194	18,77	18,781	18,975	18,964	18,634	18,625	18,72	18,708	18,626	18,711	18,908	18,77	18,713			18,597	18,796	18,797	18,8
		6000	814,08															12,74	0					0	0	0	0	0	815,75	814,54	129,06
		6048		0,240	18,77	18,782	19,01	19,021	18,696	18,703	18,754	18,781	18,636	18,703	18,958	18,842	18,759					18,797	18,801
		6060	814,21																										815,75	814,54
		6120	814,42																										815,75	814,54
		6144		0,276	18,773	18,779	19,054	19,051	18,762	18,725	18,793	18,794	18,674	18,8	19,002	18,877	18,803			18,642	18,796	18,8	18,801
		6180	813,22																										815,75	814,54
		6240	813,7	0,336	18,772	18,784	19,106	19,121	18,808	18,785	18,815	18,868	18,706	18,837	19,053	18,973	18,856					18,799	18,8						815,75	814,54
		6300	813,27															12,73											816,17	814,54
		6336		0,384	18,771	18,781	19,156	19,164	18,864	18,921	18,876	18,917	18,731	18,901	19,101	19,033	18,918			18,802	18,796	18,8	18,799
		6360	814,3																										816,17	814,54
		6420	814,1																										816,17	814,54
		6432		0,431	18,773	18,779	19,207	19,206	18,906	18,889	18,949	18,935	18,81	18,977	19,153	19,067	18,961					18,799	18,803
		6480	814,09																										816,17	814,54
		6528		0,474	18,772	18,783	19,252	19,251	18,927	18,942	18,984	18,997	18,869	18,986	19,191	19,122	19,002			18,809	18,795	18,798	18,8
		6540	813,1																										816,17	814,54
		6600	813,64															12,75	0					0	0	0	0	0	816,17	814,54	128,74
		6624		0,520	18,771	18,782	19,289	19,304	18,945	18,952	19,024	19,066	18,926	18,978	19,239	19,168	19,037					18,798	18,802
		6660	814,44																										816,64	814,54
		6720	814,34	0,589	18,772	18,781	19,364	19,368	19,037	19,071	19,089	19,124	18,963	18,962	19,292	19,216	19,094			18,901	18,796	18,799	18,802						816,64	814,54
		6780	814,28																										816,64	814,54
		6816		0,621	18,773	18,782	19,402	19,394	19,088	19,126	19,145	19,12	19,065	19,026	19,352	19,289	19,151					18,8	18,8
		6840	815,26																										816,64	814,54
		6900	815,52															12,76											816,64	814,54
		6912		0,657	18,773	18,784	19,437	19,433	19,183	19,122	19,147	19,133	19,134	19,068	19,396	19,249	19,179			19,012	18,799	18,793	18,801
		6960	815,49																										816,64	814,54
		7008		0,703	18,776	18,787	19,479	19,489	19,199	19,212	19,223	19,217	19,172	19,138	19,431	19,368	19,245					18,801	18,806
		7020	814,9																										816,06	814,54
		7080	813,45																										816,06	814,54
		7104		0,764	18,773	18,787	19,536	19,552	19,27	19,262	19,271	19,302	19,278	19,177	19,471	19,414	19,306			19,134	18,798	18,798	18,801
		7140	814,62																										816,06	814,54
		7200	813,47	0,792	18,776	18,785	19,588	19,557	19,29	19,28	19,317	19,311	19,313	19,226	19,523	19,466	19,341	12,77	0			18,798	18,802	0	0	0	0	0	816,06	814,54	128,55
		7260	814,9																										816,06	814,54
		7296		0,860	18,776	18,785	19,628	19,653	19,33	19,316	19,365	19,38	19,395	19,302	19,573	19,5	19,395			19,264	18,797	18,798	18,802
		7320	813,88																										816,06	814,54
		7380	814,02																										816,06	814,54
		7392		0,885	18,778	18,789	19,67	19,667	19,375	19,399	19,428	19,407	19,498	19,352	19,624	19,535	19,452					18,799	18,8
		7440	813,51																										816,06	814,54
		7488		0,917	18,779	18,789	19,712	19,689	19,425	19,424	19,42	19,43	19,49	19,5	19,665	19,468	19,478			19,371	18,8	18,796	18,8
		7500	813,85															12,77											816,06	814,54
		7560	814,26																										816,06	814,54
		7584		0,997	18,78	18,789	19,781	19,782	19,514	19,48	19,474	19,499	19,482	19,605	19,711	19,524	19,536					18,799	18,8
		7620	814,26																										816,06	814,54
		7680	814,23	1,022	18,781	18,788	19,803	19,811	19,514	19,51	19,571	19,54	19,591	19,582	19,766	19,511	19,573			19,493	18,799	18,799	18,801						816,06	814,54
		7740	815,19																										816,06	814,54
		7776		1,076	18,78	18,79	19,856	19,867	19,554	19,519	19,606	19,621	19,617	19,644	19,807	19,662	19,629					18,797	18,798
		7800	814,87															12,80	0					0	0	0	0	0	816,06	814,54	128,32
		7860	813,81																										816,06	814,54
		7872		1,111	18,78	18,791	19,889	19,904	19,573	19,557	19,593	19,681	19,64	19,772	19,853	19,715	19,673			19,594	18,802	18,798	18,802
		7920	814,74																										816,06	814,54
		7968		1,156	18,783	18,792	19,945	19,941	19,597	19,585	19,655	19,716	19,742	19,806	19,899	19,751	19,719					18,798	18,8
		7980	815,05																										816,06	814,54
		8040	816,06																										816,06	814,54
		8064		1,213	18,783	18,794	20	20,004	19,678	19,629	19,713	19,772	19,784	19,776	19,942	19,722	19,752			19,729	18,803	18,799	18,801
		8100	814,91															12,79											816,06	814,54
		8160	814,79	1,250	18,781	18,794	20,029	20,046	19,708	19,708	19,768	19,827	19,834	19,837	19,989	19,752	19,803					18,796	18,8						816,06	814,54
		8220	814,42																										816,06	814,54
		8256		1,304	18,783	18,791	20,089	20,093	19,729	19,742	19,801	19,873	19,868	19,891	20,143	19,835	19,860			19,827	18,802	18,796	18,798
		8280	814,93																										816,06	814,54
		8340	814,06																										816,06	814,54
		8352		1,350	18,789	18,794	20,142	20,141	19,791	19,812	19,848	19,91	19,911	19,995	20,141	19,944	19,919					18,796	18,797
		8400	814,72															12,80	0					0	0	0	0	0	816,06	814,54	128,79
		8448		1,394	18,785	18,796	20,181	20,189	19,838	19,859	19,911	19,944	19,976	19,941	20,155	19,933	19,945			19,932	18,805	18,797	18,798
		8460	813,99																										816,06	814,54
		8520	814,65																										816,06	814,54
		8544		1,456	18,783	18,791	20,247	20,24	19,927	19,882	19,942	20,008	20,031	19,98	20,183	19,979	19,992					18,797	18,801
		8580	815,04																										816,06	814,54
		8640	814,82	1,496	18,785	18,795	20,286	20,286	19,976	19,932	19,981	20,069	20,038	20,109	20,23	20,121	20,057			19,977	18,803	18,797	18,799						816,06	814,54
		8700	814,33															12,81											816,06	814,54
		8736		1,531	18,785	18,796	20,319	20,325	20,013	19,998	20,021	20,101	20,081	20,173	20,27	20,157	20,102					18,8	18,795
		8760	815,14																										816,06	814,54
		8820	814,99																										816,06	814,54
		8832		1,579	18,787	18,793	20,368	20,37	20,067	20,04	20,077	20,158	20,134	20,233	20,315	20,167	20,149			20,101	18,803	18,797	18,798
		8880	814,23																										816,06	814,54
		8928		1,629	18,785	18,795	20,414	20,424	20,122	20,063	20,17	20,191	20,215	20,282	20,355	20,204	20,200					18,796	18,799
		8940	813,68																										816,06	814,54
		9000	813,58															12,82	0					0	0	0	0	0	816,06	814,54	129,54
		9024		1,681	18,786	18,793	20,47	20,47	20,161	20,101	20,178	20,239	20,249	20,267	20,414	20,27	20,235			20,182	18,803	18,796	18,799
		9060	814,38																										816,06	814,54
		9120	814,08	1,719	18,787	18,797	20,508	20,514	20,213	20,143	20,218	20,277	20,276	20,402	20,456	20,284	20,284					18,796	18,797						816,06	814,54
		9180	813,53																										816,06	814,54
		9216		1,771	18,784	18,797	20,56	20,563	20,246	20,179	20,267	20,345	20,363	20,373	20,501	20,308	20,323			20,284	18,805	18,798	18,8
		9240	813,83																										816,06	814,54
		9300	813,87															12,83											816,48	814,54
		9312		1,807	18,787	18,792	20,604	20,589	20,28	20,23	20,298	20,376	20,386	20,351	20,547	20,378	20,356					18,798	18,798
		9360	813,93																										816,48	814,54
		9408		1,854	18,783	18,794	20,64	20,645	20,325	20,323	20,336	20,417	20,404	20,403	20,59	20,456	20,407			20,338	18,806	18,796	18,801
		9420	814,49																										816,48	814,54
		9480	814,48																										816,48	814,54
		9504		1,927	18,786	18,797	20,72	20,717	20,408	20,413	20,431	20,499	20,401	20,436	20,641	20,542	20,471					18,796	18,802
		9540	814,34																										816,48	814,54
		9600	814,06	1,961	18,787	18,796	20,753	20,753	20,46	20,456	20,51	20,509	20,394	20,535	20,69	20,575	20,516	12,85	0	20,407	18,807	18,798	18,799	0	0	0	0	0	816,48	814,54	129,2
		9660	812,98																										816,48	814,54
		9696		2,014	18,786	18,798	20,8	20,811	20,503	20,545	20,536	20,569	20,468	20,591	20,738	20,613	20,570					18,797	18,799
		9720	813,88																										816,48	814,54
		9780	813,97																										817,06	814,54
		9792		2,056	18,788	18,795	20,839	20,856	20,551	20,615	20,578	20,601	20,544	20,651	20,787	20,693	20,627			20,441	18,807	18,797	18,797
		9840	813,96																										817,06	814,54
		9888		2,104	18,785	18,795	20,889	20,899	20,591	20,609	20,653	20,638	20,587	20,643	20,835	20,738	20,662					18,797	18,799
		9900	814,74															12,84											817,06	814,54
		9960	814,98																										817,06	814,54
		9984		2,157	18,787	18,796	20,94	20,958	20,687	20,662	20,697	20,697	20,628	20,664	20,88	20,777	20,711			20,544	18,812	18,797	18,799
		10020	814,7																										817,06	814,54
		10080	814,53	2,205	18,786	18,797	20,99	21,003	20,757	20,848	20,736	20,771	20,639	20,639	20,927	20,844	20,770					18,797	18,8						817,06	814,54
		10140	814,24																										817,06	814,54
		10176		2,266	18,787	18,794	21,055	21,057	20,782	20,886	20,788	20,783	20,716	20,666	20,98	20,887	20,811			20,61	18,81	18,798	18,799
		10200	814,31															12,86	0					0	0	0	0	0	817,06	814,54	129,13
		10260	815,11																										817,06	814,54
		10272		2,294	18,787	18,797	21,086	21,086	20,787	20,907	20,84	20,802	20,705	20,739	21,029	20,946	20,844					18,795	18,799
		10320	816,14																										817,06	814,54
		10368		2,328	18,787	18,798	21,113	21,128	20,848	20,807	20,827	20,852	20,759	20,855	21,067	21,004	20,877			20,755	18,807	18,797	18,8
		10380	813,8																										816,53	814,54
		10440	812,69																										816,53	814,54
		10464		2,383	18,785	18,797	21,171	21,177	20,859	20,911	20,9	20,915	20,847	20,848	21,111	20,986	20,922					18,797	18,801
		10500	812,88															12,87											816,95	814,54
		10560	812,56	2,433	18,788	18,797	21,223	21,229	20,927	20,951	20,991	20,941	20,914	20,95	21,158	21,046	20,985			20,86	18,81	18,798	18,798						816,95	814,54
		10620	812,81																										817,84	814,54
		10656		2,451	18,787	18,798	21,236	21,25	20,942	20,932	20,957	20,981	20,931	20,982	21,198	21,09	21,002					18,797	18,799
		10680	814,1																										817,84	814,54
		10740	814,44																										818,53	814,54
		10752		2,502	18,788	18,798	21,29	21,301	21,017	20,956	21,004	21,048	20,984	21,131	21,242	21,088	21,059			20,996	18,81	18,796	18,8
		10800	815,34															12,87	0					0	0	0	0	0	818,53	814,54	128,9
		10848		2,541	18,787	18,798	21,327	21,339	21,019	21,032	21,051	21,092	21,088	21,151	21,282	21,177	21,112					18,796	18,799
		10860	816,86																										818,53	814,54
		10920	816,43																										818,53	814,54
		10944		2,585	18,786	18,798	21,379	21,374	21,05	21,061	21,085	21,131	21,119	21,187	21,328	21,224	21,148			21,069	18,811	18,797	18,8
		10980	816,52																										817,43	814,54
		11040	815,8	2,653	18,787	18,797	21,442	21,448	21,107	21,111	21,17	21,199	21,119	21,225	21,367	21,252	21,194					18,797	18,799						817,43	814,54
		11100	816,57															12,88											816,53	814,54
		11136		2,693	18,787	18,798	21,483	21,488	21,201	21,18	21,225	21,25	21,186	21,204	21,418	21,3	21,245			21,147	18,81	18,796	18,798
		11160	815,6																										816,53	814,54
		11220	814,28																										815,85	814,54
		11232		2,738	18,787	18,799	21,526	21,536	21,221	21,243	21,285	21,281	21,221	21,248	21,469	21,294	21,283					18,797	18,798
		11280	813,46																										815,85	814,54
		11328		2,801	18,787	18,798	21,589	21,598	21,305	21,304	21,328	21,34	21,243	21,286	21,519	21,396	21,340			21,181	18,811	18,796	18,799
		11340	812,58																										815,85	814,54
		11400	812,15															12,89	0					0	0	0	0	0	815,85	814,54	129,23
		11424		2,813	18,787	18,797	21,606	21,604	21,347	21,344	21,35	21,364	21,289	21,321	21,562	21,479	21,382					18,796	18,8
		11460	813,36																										816,74	814,54
		11520	812,47	2,871	18,788	18,798	21,663	21,665	21,385	21,348	21,402	21,442	21,301	21,402	21,598	21,538	21,427			21,269	18,81	18,797	18,801						816,74	814,54
		11580	812,7																										817,48	814,54
		11616		2,928	18,787	18,797	21,714	21,726	21,478	21,491	21,485	21,474	21,376	21,507	21,652	21,574	21,505					18,797	18,8
		11640	814,31																										817,48	814,54
		11700	814,87															12,90											818,06	814,54
		11712		2,963	18,788	18,797	21,756	21,755	21,46	21,491	21,476	21,505	21,431	21,516	21,714	21,634	21,528			21,391	18,809	18,797	18,798
		11760	815,43																										818,06	814,54
		11808		2,985	18,789	18,799	21,777	21,781	21,448	21,467	21,552	21,502	21,494	21,547	21,736	21,672	21,552					18,797	18,791
		11820	814,86																										818,06	814,54
		11880	815,97																										818,06	814,54
		11904		3,041	18,787	18,798	21,836	21,831	21,491	21,531	21,584	21,6	21,51	21,572	21,772	21,724	21,598			21,514	18,81	18,796	18,799
		11940	815,66																										818,06	814,54
		12000	815,26	3,089	18,788	18,8	21,878	21,888	21,613	21,575	21,612	21,602	21,568	21,603	21,819	21,755	21,643	12,91	0			18,797	18,799	0	0	0	0	0	818,06	814,54	129,22
		12060	815,44																										817,53	814,54
		12096		3,144	18,788	18,794	21,933	21,937	21,657	21,624	21,736	21,666	21,647	21,688	21,863	21,793	21,709			21,553	18,811	18,797	18,797
		12120	814,42																										817,53	814,54
		12180	814,48																										817,53	814,54
		12192		3,178	18,789	18,798	21,968	21,974	21,697	21,68	21,728	21,699	21,647	21,772	21,904	21,812	21,742					18,794	18,801
		12240	813,58																										817,53	814,54
		12288		3,229	18,786	18,797	22,015	22,027	21,714	21,734	21,767	21,776	21,657	21,846	21,953	21,834	21,785			21,654	18,813	18,797	18,797
		12300	813,93															12,93											817,53	814,54
		12360	813,49																										817,53	814,54
		12384		3,260	18,786	18,796	22,051	22,052	21,729	21,752	21,797	21,796	21,747	21,887	22,001	21,889	21,825					18,797	18,801
		12420	814,84																										817,53	814,54
		12480	814,49	3,311	18,787	18,796	22,108	22,097	21,794	21,784	21,821	21,873	21,828	21,923	22,045	21,968	21,879			21,775	18,816	18,797	18,799						817,53	814,54
		12540	815,55																										817,53	814,54
		12576		3,363	18,788	18,797	22,149	22,162	21,832	21,831	21,869	21,956	21,846	21,937	22,15	22,016	21,930					18,799	18,797
		12600	815,74															12,93	0					0	0	0	0	0	817,53	814,54	129,14
		12660	813,4																										817,53	814,54
		12672		3,404	18,791	18,797	22,195	22,202	21,849	21,833	21,903	21,989	21,851	21,997	22,129	22,043	21,949			21,834	18,815	18,795	18,798
		12720	814,32																										817,53	814,54
		12768		3,456	18,788	18,797	22,244	22,252	21,957	21,963	21,987	22,016	21,92	22,114	22,189	22,125	22,034					18,797	18,8
		12780	814,48																										817,53	814,54
		12840	814,73																										817,53	814,54
		12864		3,479	18,791	18,799	22,272	22,277	21,952	21,978	22,045	22,025	21,954	21,996	22,222	22,164	22,042			21,872	18,815	18,797	18,798
		12900	815,07															12,94											817,53	814,54
		12960	814,35	3,555	18,792	18,801	22,346	22,356	22,027	22,065	22,083	22,108	21,999	22,028	22,27	22,211	22,099					18,797	18,8						817,53	814,54
		13020	814,24																										817,53	814,54
		13056		3,569	18,794	18,801	22,362	22,372	22,04	22,066	22,153	22,134	22,054	22,048	22,311	22,214	22,127			21,981	18,816	18,797	18,8
		13080	813,69																										817,53	814,54
		13140	813,86																										817,53	814,54
		13152		3,636	18,791	18,799	22,422	22,44	22,137	22,164	22,185	22,187	22,072	22,121	22,36	22,287	22,189					18,796	18,797
		13200	814,71															12,93	0					0	0	0	0	0	817,53	814,54	127,7
		13248		3,669	18,792	18,799	22,465	22,464	22,149	22,216	22,193	22,226	22,173	22,142	22,404	22,255	22,220			22,087	18,816	18,796	18,8
		13260	814,91																										817,53	814,54
		13320	814,78																										817,53	814,54
		13344		3,700	18,791	18,799	22,493	22,498	22,218	22,205	22,247	22,232	22,231	22,183	22,444	22,369	22,266					18,799	18,797
		13380	814,75																										817,53	814,54
		13440	815,19	3,727	18,795	18,8	22,524	22,525	22,219	22,224	22,277	22,273	22,272	22,242	22,485	22,428	22,303			22,205	18,815	18,797	18,797						817,53	814,54
		13500	814,31															12,96											817,53	814,54
		13536		3,783	18,793	18,801	22,579	22,581	22,229	22,259	22,327	22,319	22,336	22,306	22,528	22,398	22,338					18,797	18,8
		13560	814,61																										817,53	814,54
		13620	814,43																										817,53	814,54
		13632		3,835	18,793	18,802	22,625	22,639	22,37	22,326	22,34	22,347	22,371	22,358	22,559	22,483	22,394			22,28	18,815	18,8	18,797
		13680	814,98																										817,53	814,54
		13728		3,865	18,79	18,795	22,651	22,664	22,399	22,369	22,429	22,394	22,404	22,374	22,601	22,54	22,439					18,792	18,806
		13740	814,56																										817,53	814,54
		13800	815,37															12,96	0					0	0	0	0	0	817,53	814,54	129,56
		13824		3,912	18,785	18,803	22,71	22,702	22,414	22,399	22,448	22,493	22,422	22,433	22,643	22,593	22,481			22,373	18,825	18,803	18,802
		13860	815,27																										817,53	814,54
		13920	815,02	3,954	18,792	18,803	22,749	22,754	22,498	22,458	22,49	22,495	22,466	22,517	22,686	22,605	22,527					18,797	18,797						817,53	814,54
		13980	813,78																										817,53	814,54
		14016		4,012	18,796	18,805	22,812	22,813	22,54	22,538	22,582	22,593	22,525	22,567	22,737	22,643	22,591			22,463	18,821	18,797	18,799
		14040	813,92																										817,53	814,54
		14100	814,27															12,98											817,53	814,54
		14112		4,043	18,794	18,8	22,837	22,843	22,541	22,572	22,602	22,615	22,572	22,566	22,788	22,71	22,621					18,799	18,802
		14160	813,77																										817,53	814,54
		14208		4,089	18,798	18,801	22,882	22,895	22,557	22,572	22,637	22,65	22,569	22,586	22,833	22,739	22,643			22,543	18,822	18,796	18,794
		14220	814,45																										817,53	814,54
		14280	814,2																										817,53	814,54
		14304		4,136	18,795	18,802	22,934	22,936	22,633	22,625	22,706	22,707	22,596	22,616	22,869	22,799	22,694					18,796	18,799
		14340	815,48																										817,53	814,54
		14400	814,63	4,196	18,795	18,806	22,987	23,005	22,739	22,676	22,727	22,788	22,677	22,655	22,917	22,836	22,752	12,99	0	22,607	18,822	18,794	18,797	0	0	0	0	0	817,53	814,54	129,5
		14460	814,05																										817,53	814,54
		14496		4,236	18,794	18,802	23,032	23,036	22,803	22,749	22,823	22,775	22,723	22,699	22,96	22,811	22,793					18,794	18,799
		14520	814,34																										817,53	814,54
		14580	814,07																										817,53	814,54
		14592		4,264	18,794	18,803	23,062	23,063	22,832	22,777	22,794	22,799	22,779	22,867	23,003	22,864	22,839			22,667	18,82	18,798	18,798
		14640	814,35																										817,53	814,54
		14688		4,308	18,787	18,804	23,105	23,101	22,823	22,821	22,855	22,835	22,895	22,901	23,038	22,882	22,881					18,797	18,8
		14700	815,78															12,99											817,53	814,54
		14760	815																										817,53	814,54
		14784		4,338	18,791	18,801	23,131	23,137	22,83	22,824	22,868	22,893	22,884	22,962	23,085	22,929	22,909			22,848	18,821	18,799	18,798
		14820	814,16																										817,01	814,54
		14880	813,56	4,388	18,791	18,8	23,186	23,181	22,885	22,841	22,91	22,98	22,936	22,961	23,125	22,975	22,952					18,796	18,8						817,01	814,54
		14940	814,06																										817,01	814,54
		14976		4,435	18,794	18,8	23,225	23,24	22,932	22,899	22,999	23,023	23,034	23,071	23,165	23,019	23,018			22,935	18,818	18,797	18,797
		15000	814,18															13,00	0					0	0	0	0	0	817,01	814,54	129,23
		15060	814,9																										817,01	814,54
		15072		4,457	18,791	18,799	23,245	23,259	22,966	22,95	22,995	23,057	23,02	23,089	23,217	23,05	23,043					18,801	18,799
		15120	814,88																										817,01	814,54
		15168		4,514	18,791	18,799	23,302	23,316	23,007	22,978	23,051	23,073	23,079	23,179	23,248	23,097	23,089			23,036	18,817	18,795	18,796
		15180	813,72																										817,01	814,54
		15240	813,72																										817,01	814,54
		15264		4,551	18,79	18,805	23,344	23,352	23,028	23,008	23,095	23,145	23,154	23,195	23,295	23,135	23,132					18,796	18,796
		15300	813,39															13,02											817,01	814,54
		15360	813,47	4,621	18,787	18,806	23,404	23,431	23,067	23,1	23,133	23,179	23,21	23,253	23,333	23,144	23,177			23,117	18,824	18,8	18,797						817,01	814,54
		15420	814,49																										817,01	814,54
		15456		4,649	18,787	18,798	23,442	23,441	23,104	23,123	23,154	23,223	23,209	23,222	23,372	23,248	23,207					18,797	18,8
		15480	813,88																										817,01	814,54
		15540	813,55																										817,01	814,54
		15552		4,689	18,79	18,799	23,477	23,489	23,162	23,139	23,218	23,275	23,234	23,24	23,425	23,306	23,250			23,187	18,827	18,795	18,797
		15600	813,51															13,02	0					0	0	0	0	0	817,01	814,54	129,1
		15648		4,749	18,784	18,799	23,538	23,542	23,203	23,2	23,259	23,352	23,248	23,264	23,461	23,381	23,296					18,796	18,802
		15660	813,46																										817,43	814,54
		15720	813,03																										817,43	814,54
		15744		4,797	18,784	18,796	23,592	23,582	23,304	23,327	23,348	23,359	23,306	23,272	23,514	23,412	23,355			23,245	18,822	18,795	18,795
		15780	814,71																										818,06	814,54
		15840	815,05	4,835	18,791	18,796	23,638	23,619	23,329	23,371	23,404	23,389	23,332	23,301	23,561	23,473	23,395					18,795	18,799						818,06	814,54
		15900	815,57															13,04											818,06	814,54
		15936		4,878	18,781	18,801	23,667	23,671	23,364	23,393	23,449	23,399	23,361	23,331	23,607	23,521	23,428			23,295	18,823	18,797	18,797
		15960	815,42																										818,06	814,54
		16020	814,09																										817,43	814,54
		16032		4,913	18,783	18,798	23,693	23,713	23,42	23,41	23,44	23,46	23,407	23,372	23,64	23,554	23,463					18,795	18,8
		16080	813,61																										817,43	814,54
		16128		4,950	18,788	18,797	23,741	23,744	23,44	23,444	23,492	23,51	23,435	23,533	23,689	23,578	23,515			23,412	18,828	18,793	18,797
		16140	814,51																										817,43	814,54
		16200	814,15															13,06	0					0	0	0	0	0	817,43	814,54	129,21
		16224		5,003	18,784	18,801	23,787	23,803	23,496	23,48	23,55	23,561	23,45	23,593	23,726	23,58	23,555					18,795	18,797
		16260	814,15																										817,43	814,54
		16320	814,56	5,039	18,787	18,796	23,828	23,832	23,531	23,548	23,608	23,559	23,496	23,682	23,773	23,681	23,610			23,554	18,827	18,795	18,798						817,43	814,54
		16380	814,46																										817,43	814,54
		16416		5,072	18,786	18,796	23,861	23,865	23,542	23,604	23,618	23,637	23,581	23,746	23,804	23,671	23,650					18,795	18,798
		16440	813,91																										817,43	814,54
		16500	814,12															13,05											817,43	814,54
		16512		5,111	18,786	18,795	23,895	23,908	23,581	23,594	23,62	23,679	23,612	23,782	23,841	23,672	23,673			23,673	18,826	18,795	18,796
		16560	813,71																										817,43	814,54
		16608		5,162	18,791	18,799	23,951	23,964	23,691	23,685	23,687	23,728	23,732	23,821	23,889	23,712	23,743					18,795	18,795
		16620	813,55																										817,43	814,54
		16680	813,35																										817,43	814,54
		16704		5,185	18,792	18,796	23,987	23,971	23,68	23,67	23,718	23,727	23,796	23,764	24,244	23,745	23,793			23,739	18,829	18,796	18,794
		16740	814,77																										818	814,54
		16800	814,78	5,232	18,784	18,797	24,02	24,025	23,702	23,683	23,744	23,766	23,825	23,896	23,967	23,82	23,800	13,07	0			18,795	18,8	0	0	0	0	0	818	814,54	129,81
		16860	813,58																										818	814,54
		16896		5,271	18,784	18,796	24,057	24,064	23,735	23,747	23,781	23,821	23,874	23,88	23,992	23,891	23,840			23,802	18,833	18,791	18,801
		16920	814,95																										818	814,54
		16980	814,56																										818	814,54
		16992		5,321	18,786	18,788	24,105	24,112	23,784	23,797	23,837	23,9	23,901	23,945	24,165	23,945	23,909					18,796	18,796
		17040	814,36																										818	814,54
		17088		5,369	18,78	18,795	24,157	24,155	23,856	23,883	23,897	23,96	23,92	23,976	24,161	23,992	23,956			23,844	18,831	18,796	18,796
		17100	814,42															13,07											818	814,54
		17160	814,55																										818	814,54
		17184		5,415	18,785	18,794	24,205	24,204	23,883	23,888	23,952	23,999	23,951	24,019	24,168	24,136	24,000					18,795	18,796
		17220	814,42																										818	814,54
		17280	813,16	5,446	18,784	18,799	24,241	24,233	23,913	23,933	23,968	24,036	23,985	24,066	24,187	24,066	24,019			23,933	18,828	18,794	18,796						818	814,54
		17340	813,29																										818	814,54
		17376		5,495	18,786	18,795	24,285	24,286	23,952	23,976	24,04	24,075	24,01	24,099	24,22	24,146	24,065					18,796	18,797
		17400	813,93															13,08	0					0	0	0	0	0	818	814,54	129,11
		17460	814,44																										818,42	814,54
		17472		5,535	18,785	18,799	24,32	24,335	23,984	24,007	24,072	24,108	24,045	24,151	24,251	24,178	24,099			23,987	18,832	18,798	18,798
		17520	814,53																										818,42	814,54
		17568		5,589	18,786	18,793	24,376	24,381	24,111	24,179	24,12	24,163	24,039	24,142	24,299	24,228	24,160					18,799	18,796
		17580	814,62																										818,42	814,54
		17640	813,18																										818,42	814,54
		17664		5,630	18,782	18,794	24,414	24,423	24,169	24,202	24,181	24,182	24,091	24,159	24,342	24,275	24,200			24,067	18,831	18,796	18,799
		17700	813,27															13,09											818,42	814,54
		17760	813,83	5,664	18,782	18,793	24,444	24,458	24,219	24,258	24,227	24,22	24,161	24,177	24,38	24,321	24,245					18,795	18,799						818,42	814,54
		17820	814,26																										818,95	814,54
		17856		5,693	18,784	18,793	24,483	24,479	24,225	24,212	24,262	24,215	24,204	24,194	24,423	24,357	24,261			24,125	18,831	18,794	18,797
		17880	814,3																										818,95	814,54
		17940	814,21																										818,95	814,54
		17952		5,748	18,785	18,795	24,534	24,543	24,254	24,3	24,306	24,245	24,23	24,311	24,465	24,352	24,308					18,795	18,796
		18000	814,55															13,10	0					0	0	0	0	0	818,95	814,54	129,16
		18048		5,787	18,785	18,794	24,577	24,577	24,3	24,292	24,386	24,31	24,28	24,396	24,508	24,395	24,358			24,237	18,825	18,796	18,8
		18060	815,34																										818,95	814,54
		18120	815,35																										818,95	814,54
		18144		5,812	18,786	18,794	24,603	24,601	24,291	24,451	24,375	24,378	24,309	24,463	24,55	24,385	24,400					18,794	18,803
		18180	815,2																										818,95	814,54
		18240	815,58	5,865	18,786	18,797	24,651	24,663	24,329	24,419	24,422	24,429	24,385	24,485	24,577	24,438	24,436			24,396	18,816	18,799	18,803						818,95	814,54
		18300	814,38															13,11											818,53	814,54
		18336		5,893	18,788	18,793	24,68	24,686	24,398	24,382	24,424	24,453	24,442	24,512	24,62	24,456	24,461					18,797	18,801
		18360	814,76																										818,53	814,54
		18420	814,76																										818,53	814,54
		18432		5,944	18,785	18,796	24,734	24,736	24,432	24,456	24,507	24,51	24,533	24,583	24,661	24,486	24,521			24,512	18,819	18,794	18,796
		18480	814,69																										818,53	814,54
		18528		5,981	18,788	18,796	24,771	24,776	24,466	24,488	24,514	24,541	24,578	24,556	24,7	24,525	24,546					18,794	18,796
		18540	815,14																										818,53	814,54
		18600	815,01															13,12	0					0	0	0	0	0	818,53	814,54	129,46
		18624		6,010	18,786	18,795	24,806	24,795	24,503	24,485	24,495	24,573	24,602	24,628	24,739	24,591	24,577			24,564	18,816	18,794	18,796
		18660	815,37																										818,53	814,54
		18720	814,6	6,064	18,787	18,797	24,857	24,854	24,571	24,564	24,582	24,63	24,603	24,61	24,777	24,697	24,629					18,798	18,801						818,53	814,54
		18780	813,77																										818,53	814,54
		18816		6,097	18,787	18,798	24,877	24,901	24,586	24,63	24,633	24,712	24,635	24,627	24,82	24,725	24,671			24,592	18,821	18,796	18,797
		18840	814,13																										818,53	814,54
		18900	814,71															13,13											818,53	814,54
		18912		6,157	18,789	18,802	24,947	24,957	24,662	24,663	24,702	24,75	24,643	24,641	24,863	24,802	24,716					18,795	18,797
		18960	814,62																										818,53	814,54
		19008		6,204	18,791	18,798	24,999	24,998	24,722	24,78	24,731	24,771	24,661	24,675	24,912	24,849	24,763			24,625	18,818	18,794	18,797
		19020	813,76																										818,53	814,54
		19080	814,11																										818,53	814,54
		19104		6,236	18,79	18,798	25,024	25,035	24,757	24,753	24,784	24,782	24,724	24,707	24,963	24,852	24,790					18,794	18,791
		19140	813,52																										818,53	814,54
		19200	813,82	6,247	18,789	18,797	25,043	25,038	24,757	24,761	24,804	24,799	24,818	24,85	24,988	24,907	24,836	13,14	0	24,736	18,819	18,794	18,801	0	0	0	0	0	818,53	814,54	129,65
		19260	813,62																										818,53	814,54
		19296		6,310	18,789	18,797	25,094	25,111	24,807	24,802	24,864	24,874	24,826	24,823	25,026	24,91	24,867					18,796	18,798
		19320	813,69																										818,53	814,54
		19380	814,28																										818,95	814,54
		19392		6,345	18,792	18,799	25,139	25,142	24,846	24,856	24,9	24,88	24,844	24,902	25,065	24,932	24,903			24,783	18,825	18,799	18,797
		19440	815,97																										818,95	814,54
		19488		6,376	18,796	18,795	25,161	25,183	24,865	24,875	24,904	24,95	24,866	24,973	25,103	24,965	24,938					18,795	18,797
		19500	815,41															13,15											818,95	814,54
		19560	814,34																										818,95	814,54
		19584		6,413	18,788	18,795	25,204	25,205	24,924	24,895	24,965	24,986	24,903	24,999	25,136	25,042	24,981			24,883	18,824	18,796	18,799
		19620	814,7																										818,95	814,54
		19680	814,96	6,457	18,789	18,797	25,248	25,252	24,977	24,93	25,03	25,024	24,953	25,09	25,183	25,086	25,034					18,794	18,803						818,95	814,54
		19740	814,44																										818,95	814,54
		19776		6,498	18,793	18,796	25,288	25,297	24,997	24,976	25,042	25,069	25,008	25,137	25,221	25,096	25,068			24,943	18,827	18,796	18,796
		19800	814,8															13,16	0					0	0	0	0	0	818,95	814,54	129,35
		19860	814,79																										818,95	814,54
		19872		6,533	18,79	18,797	25,329	25,325	25,045	25,026	25,079	25,105	25,045	25,124	25,26	25,175	25,107					18,794	18,797
		19920	814,47																										818,95	814,54
		19968		6,568	18,793	18,797	25,355	25,37	25,091	25,073	25,12	25,133	25,126	25,208	25,298	25,217	25,158			25,043	18,832	18,795	18,796
		19980	814,31																										818,95	814,54
		20040	814,95																										818,95	814,54
		20064		6,624	18,794	18,797	25,411	25,427	25,134	25,119	25,155	25,212	25,125	25,243	25,341	25,219	25,193					18,794	18,797
		20100	814,52															13,17											818,95	814,54
		20160	814,91	6,644	18,792	18,8	25,436	25,444	25,151	25,131	25,217	25,221	25,224	25,306	25,379	25,213	25,230			25,219	18,829	18,795	18,798						818,95	814,54
		20220	815,14																										818,95	814,54
		20256		6,688	18,794	18,799	25,472	25,498	25,183	25,165	25,213	25,289	25,286	25,284	25,418	25,28	25,265					18,796	18,798
		20280	814,61																										818,95	814,54
		20340	814,67																										818,95	814,54
		20352		6,727	18,793	18,799	25,518	25,529	25,197	25,21	25,264	25,294	25,318	25,394	25,453	25,296	25,303			25,28	18,824	18,795	18,798
		20400	813,83															13,17	0					0	0	0	0	0	818,95	814,54	128,5
		20448		6,765	18,794	18,8	25,568	25,557	25,22	25,259	25,304	25,31	25,389	25,431	25,49	25,339	25,343					18,794	18,796
		20460	814,18																										818,95	814,54
		20520	813,57																										818,95	814,54
		20544		6,800	18,793	18,798	25,596	25,594	25,26	25,295	25,356	25,372	25,378	25,408	25,526	25,406	25,375			25,341	18,83	18,795	18,796
		20580	814,2																										818,95	814,54
		20640	814,77	6,841	18,793	18,8	25,641	25,634	25,346	25,346	25,379	25,405	25,414	25,4	25,574	25,493	25,420					18,796	18,797						818,95	814,54
		20700	815,55															13,18											818,95	814,54
		20736		6,900	18,792	18,8	25,698	25,693	25,383	25,433	25,457	25,487	25,425	25,409	25,599	25,522	25,464			25,379	18,838	18,795	18,797
		20760	815,15																										818,95	814,54
		20820	814,74																										818,95	814,54
		20832		6,928	18,789	18,802	25,727	25,72	25,431	25,448	25,495	25,523	25,449	25,438	25,651	25,583	25,502					18,794	18,794
		20880	814,76																										818,95	814,54
		20928		6,970	18,794	18,801	25,762	25,773	25,485	25,477	25,53	25,538	25,465	25,481	25,698	25,641	25,539			25,402	18,838	18,794	18,797
		20940	813,76																										818,95	814,54
		21000	815,2															13,20	0					0	0	0	0	0	818,95	814,54	129,42
		21024		7,022	18,79	18,799	25,81	25,822	25,578	25,58	25,565	25,611	25,487	25,546	25,738	25,672	25,597					18,786	18,803
		21060	815,63																										818,95	814,54
		21120	815,04	7,064	18,791	18,798	25,853	25,864	25,579	25,582	25,613	25,605	25,579	25,551	25,781	25,713	25,625			25,468	18,841	18,797	18,796						818,95	814,54
		21180	815,28																										818,95	814,54
		21216		7,097	18,792	18,804	25,885	25,904	25,593	25,614	25,667	25,633	25,626	25,582	25,807	25,761	25,660					18,795	18,799
		21240	815,41																										818,95	814,54
		21300	815,24															13,20											818,95	814,54
		21312		7,108	18,793	18,797	25,905	25,902	25,652	25,625	25,666	25,633	25,694	25,614	25,847	25,762	25,687			25,55	18,845	18,796	18,796
		21360	815,35																										818,95	814,54
		21408		7,176	18,788	18,803	25,964	25,979	25,726	25,741	25,692	25,74	25,691	25,68	25,888	25,753	25,739					18,794	18,798
		21420	814,48																										818,95	814,54
		21480	814,37																										818,95	814,54
		21504		7,212	18,791	18,796	25,999	26,012	25,747	25,751	25,749	25,774	25,743	25,861	25,935	25,751	25,789			25,68	18,832	18,793	18,796
		21540	814,5																										818,95	814,54
		21600	814,86	7,240	18,79	18,797	26,027	26,039	25,777	25,775	25,781	25,793	25,756	25,913	25,967	25,792	25,819	13,22	0			18,797	18,799	0	0	0	0	0	818,95	814,54	129,67
		21660	814,91																										818,95	814,54
		21696		7,270	18,789	18,798	26,062	26,064	25,787	25,79	25,799	25,842	25,871	25,902	26,202	25,85	25,880			25,822	18,832	18,792	18,791
		21720	814,04																										818,95	814,54
		21780	814,55																										818,95	814,54
		21792		7,297	18,792	18,796	26,101	26,081	25,798	25,808	25,829	25,864	25,901	25,941	26,035	25,942	25,890					18,79	18,794
		21840	814,28																										818,95	814,54
		21888		7,354	18,789	18,799	26,144	26,152	25,845	25,846	25,892	25,912	25,912	25,931	26,179	25,971	25,936			25,859	18,83	18,792	18,791
		21900	813															13,23											818,95	814,54
		21960	814,16																										818,95	814,54
		21984		7,389	18,788	18,799	26,177	26,189	25,871	25,905	25,943	25,987	25,929	25,935	26,109	26,011	25,961					18,795	18,796
		22020	814,88																										819,42	814,54
		22080	815,33	7,452	18,787	18,795	26,239	26,247	25,978	26,009	25,998	26,033	25,962	25,965	26,189	26,068	26,025			25,889	18,83	18,796	18,797						819,42	814,54
		22140	815,93																										819,42	814,54
		22176		7,475	18,787	18,794	26,263	26,268	26	26,023	26,033	26,028	25,964	25,996	26,208	26,151	26,050					18,796	18,796
		22200	815,44															13,24	0					0	0	0	0	0	819,42	814,54	129,91
		22260	814,97																										818,84	814,54
		22272		7,522	18,787	18,797	26,31	26,317	26,084	26,05	26,057	26,071	25,992	26,031	26,242	26,18	26,088			25,952	18,821	18,795	18,796
		22320	815,07																										818,84	814,54
		22368		7,553	18,787	18,795	26,334	26,353	26,099	26,09	26,096	26,129	26,031	26,134	26,274	26,183	26,129					18,798	18,796
		22380	814,43																										818,84	814,54
		22440	814,39																										818,84	814,54
		22464		7,595	18,79	18,797	26,393	26,384	26,122	26,13	26,14	26,163	26,067	26,147	26,313	26,257	26,167			26,006	18,83	18,801	18,794
		22500	812,97															13,25											818,84	814,54
		22560	813,5	7,624	18,786	18,797	26,413	26,418	26,165	26,148	26,182	26,161	26,16	26,186	26,349	26,28	26,204					18,795	18,796						818,84	814,54
		22620	814,12																										819,42	814,54
		22656		7,671	18,787	18,797	26,467	26,459	26,172	26,241	26,235	26,224	26,173	26,227	26,38	26,332	26,248			26,113	18,828	18,794	18,799
		22680	815,21																										819,42	814,54
		22740	814,87																										819,42	814,54
		22752		7,716	18,786	18,798	26,501	26,515	26,189	26,214	26,28	26,261	26,195	26,245	26,421	26,369	26,272					18,797	18,797
		22800	814,96															13,26	0					0	0	0	0	0	819,42	814,54	129,42
		22848		7,748	18,785	18,794	26,538	26,537	26,235	26,249	26,303	26,306	26,226	26,252	26,455	26,403	26,304			26,185	18,829	18,795	18,798
		22860	815,84																										819,42	814,54
		22920	816,98																										819,42	814,54
		22944		7,779	18,787	18,796	26,566	26,575	26,297	26,308	26,347	26,361	26,287	26,266	26,495	26,433	26,349					18,796	18,796
		22980	815,1																										818,53	814,54
		23040	814,58	7,834	18,786	18,797	26,625	26,626	26,359	26,403	26,378	26,405	26,321	26,289	26,536	26,448	26,392			26,283	18,831	18,794	18,795						818,53	814,54
		23100	813,79															13,27											818,53	814,54
		23136		7,869	18,785	18,796	26,655	26,664	26,403	26,403	26,428	26,425	26,434	26,343	26,576	26,518	26,441					18,794	18,799
		23160	815,21																										818,53	814,54
		23220	813,64																										818,53	814,54
		23232		7,898	18,786	18,796	26,684	26,694	26,41	26,425	26,468	26,432	26,428	26,392	26,617	26,473	26,456			26,367	18,835	18,795	18,798
		23280	815,52																										818,53	814,54
		23328		7,931	18,789	18,791	26,733	26,709	26,444	26,489	26,473	26,476	26,5	26,542	26,646	26,479	26,506					18,795	18,798
		23340	814,57																										818,53	814,54
		23400	813,6															13,26	0					0	0	0	0	0	818,53	814,54	129,81
		23424		7,952	18,787	18,796	26,742	26,745	26,474	26,488	26,491	26,504	26,5	26,578	26,678	26,493	26,526			26,486	18,835	18,795	18,797
		23460	813,5																										818,53	814,54
		23520	813,78	8,014	18,783	18,793	26,797	26,807	26,511	26,524	26,57	26,554	26,594	26,654	26,713	26,551	26,584					18,796	18,798						818,53	814,54
		23580	813,25																										819,05	814,54
		23616		8,022	18,785	18,798	26,812	26,816	26,519	26,545	26,581	26,593	26,606	26,627	26,751	26,578	26,600			26,585	18,843	18,797	18,797
		23640	813,02																										819,05	814,54
		23700	813,7															13,28											819,74	814,54
		23712		8,071	18,786	18,799	26,859	26,868	26,559	26,57	26,616	26,639	26,643	26,695	26,786	26,651	26,645					18,796	18,793
		23760	814,42																										819,74	814,54
		23808		8,119	18,787	18,796	26,904	26,917	26,59	26,616	26,664	26,709	26,655	26,73	26,824	26,696	26,685			26,622	18,838	18,796	18,801
		23820	814,76																										820,21	814,54
		23880	814,42																										820,21	814,54
		23904		8,151	18,784	18,796	26,942	26,94	26,619	26,648	26,705	26,735	26,684	26,784	26,856	26,735	26,721					18,796	18,793
		23940	814,59																										820,21	814,54
		24000	815,49	8,192	18,789	18,794	26,984	26,982	26,652	26,679	26,73	26,773	26,782	26,848	26,898	26,786	26,769	13,30	0	26,726	18,842	18,794	18,795	0	0	0	0	0	820,21	814,54	130,33
		24060	816,03																										820,21	814,54
		24096		8,209	18,786	18,795	26,995	27,003	26,692	26,714	26,746	26,816	26,824	26,873	26,941	26,788	26,799					18,798	18,796
		24120	815,91																										820,21	814,54
		24180	815,49																										819,63	814,54
		24192		8,243	18,787	18,8	27,034	27,04	26,72	26,786	26,779	26,829	26,868	26,903	26,973	26,797	26,832			26,795	18,839	18,799	18,796
		24240	816,33																										819,63	814,54
		24288		8,291	18,789	18,797	27,085	27,083	26,774	26,788	26,843	26,851	26,888	26,915	27,01	26,846	26,864					18,795	18,798
		24300	815,29															13,31											819,11	814,54
		24360	815,29																										819,11	814,54
		24384		8,327	18,789	18,798	27,111	27,13	26,834	26,838	26,859	26,906	26,895	26,966	27,04	26,941	26,910			26,831	18,843	18,795	18,798
		24420	815,7																										819,11	814,54
		24480	814,52	8,374	18,789	18,798	27,159	27,175	26,863	26,875	26,903	26,954	26,931	26,966	27,082	27,003	26,947					18,794	18,799						819,11	814,54
		24540	814,55																										819,11	814,54
		24576		8,414	18,79	18,795	27,198	27,215	26,913	26,966	26,95	27,018	26,946	26,951	27,121	26,986	26,981			26,898	18,836	18,795	18,799
		24600	814,2															13,32	0					0	0	0	0	0	819,11	814,54	130,06
		24660	814,23																										819,11	814,54
		24672		8,452	18,79	18,798	27,238	27,254	26,98	26,98	27,011	27,022	26,967	26,95	27,159	27,068	27,017					18,795	18,797
		24720	814,25																										819,11	814,54
		24768		8,492	18,789	18,8	27,289	27,283	27,028	27,026	27,036	27,068	26,999	26,982	27,204	27,13	27,059			26,929	18,838	18,795	18,797
		24780	814,54																										819,11	814,54
		24840	814,95																										819,11	814,54
		24864		8,522	18,791	18,799	27,31	27,323	27,054	27,053	27,069	27,082	27,03	27,032	27,242	27,132	27,087					18,795	18,799
		24900	814,77															13,34											819,11	814,54
		24960	814,32	8,571	18,788	18,8	27,36	27,37	27,109	27,115	27,127	27,114	27,103	27,052	27,28	27,209	27,139			27,007	18,845	18,792	18,803						819,11	814,54
		25020	814,99																										819,11	814,54
		25056		8,579	18,79	18,8	27,371	27,378	27,112	27,13	27,139	27,146	27,118	27,166	27,311	27,181	27,163					18,795	18,798
		25080	815,3																										819,11	814,54
		25140	813,99																										819,11	814,54
		25152		8,623	18,793	18,803	27,421	27,421	27,128	27,142	27,203	27,19	27,133	27,221	27,342	27,21	27,196			27,11	18,847	18,795	18,796
		25200	813,52															13,34	0					0	0	0	0	0	819,11	814,54	130,37
		25248		8,658	18,793	18,803	27,451	27,461	27,183	27,194	27,233	27,205	27,162	27,25	27,381	27,268	27,234					18,796	18,797
		25260	814,52																										819,11	814,54
		25320	814,63																										819,11	814,54
		25344		8,689	18,795	18,802	27,484	27,491	27,201	27,217	27,293	27,264	27,277	27,336	27,417	27,285	27,286			27,198	18,835	18,796	18,799
		25380	814,75																										819,11	814,54
		25440	814,05	8,722	18,792	18,801	27,526	27,511	27,227	27,249	27,268	27,294	27,305	27,398	27,447	27,302	27,311					18,794	18,797						819,11	814,54
		25500	813,89															13,35											819,11	814,54
		25536		8,769	18,791	18,801	27,568	27,563	27,294	27,288	27,343	27,349	27,363	27,386	27,487	27,32	27,354			27,3	18,846	18,798	18,798
		25560	815,22																										819,11	814,54
		25620	814,24																										819,11	814,54
		25632		8,817	18,792	18,805	27,615	27,616	27,328	27,351	27,362	27,403	27,372	27,388	27,514	27,449	27,396					18,795	18,798
		25680	815,42																										819,11	814,54
		25728		8,839	18,793	18,802	27,632	27,641	27,344	27,326	27,368	27,441	27,38	27,414	27,556	27,479	27,414			27,326	18,846	18,793	18,8
		25740	815,13																										819,11	814,54
		25800	815,16															13,35	0					0	0	0	0	0	819,11	814,54	130,35
		25824		8,885	18,794	18,803	27,687	27,681	27,391	27,449	27,465	27,468	27,4	27,419	27,592	27,514	27,462					18,796	18,797
		25860	815,2																										819,11	814,54
		25920	814,92	8,910	18,795	18,803	27,71	27,708	27,415	27,459	27,474	27,499	27,452	27,431	27,629	27,557	27,489			27,405	18,85	18,796	18,8						819,11	814,54
		25980	815,99																										818,69	814,54
		26016		8,947	18,793	18,803	27,741	27,749	27,498	27,455	27,522	27,532	27,451	27,488	27,668	27,61	27,528					18,795	18,797
		26040	815																										818,69	814,54
		26100	813,89															13,36											818,27	814,54
		26112		8,985	18,795	18,803	27,782	27,785	27,535	27,523	27,539	27,565	27,499	27,532	27,706	27,648	27,568			27,46	18,852	18,796	18,798
		26160	813,06																										818,27	814,54
		26208		9,021	18,793	18,803	27,822	27,815	27,555	27,561	27,589	27,606	27,564	27,575	27,745	27,674	27,609					18,797	18,798
		26220	814,07																										818,69	814,54
		26280	813,59																										818,69	814,54
		26304		9,063	18,794	18,804	27,851	27,873	27,604	27,61	27,666	27,617	27,593	27,613	27,774	27,718	27,649			27,543	18,848	18,795	18,8
		26340	814,1																										819,11	814,54
		26400	814,16	9,096	18,794	18,804	27,892	27,897	27,608	27,76	27,688	27,667	27,581	27,623	27,808	27,743	27,685	13,38	0			18,794	18,797	0	0	0	0	0	819,11	814,54	130,2
		26460	814,58																										819,11	814,54
		26496		9,139	18,794	18,803	27,936	27,94	27,648	27,734	27,767	27,73	27,62	27,643	27,844	27,797	27,723			27,575	18,84	18,801	18,797
		26520	813,35																										819,11	814,54
		26580	814,19																										819,11	814,54
		26592		9,172	18,797	18,802	27,968	27,976	27,69	27,722	27,746	27,747	27,683	27,679	27,886	27,827	27,747					18,796	18,804
		26640	813,83																										819,11	814,54
		26688		9,203	18,794	18,805	28,005	28	27,733	27,764	27,776	27,756	27,785	27,728	27,924	27,835	27,788			27,665	18,842	18,796	18,798
		26700	814,55															13,38											819,11	814,54
		26760	814,2																										819,11	814,54
		26784		9,241	18,794	18,803	28,043	28,036	27,747	27,805	27,82	27,787	27,77	27,81	27,953	27,881	27,822					18,795	18,801
		26820	814,19																										819,11	814,54
		26880	815,13	9,275	18,799	18,807	28,079	28,077	27,81	27,814	27,842	27,847	27,791	27,843	27,987	27,917	27,856			27,755	18,847	18,796	18,799						819,11	814,54
		26940	812,64																										819,11	814,54
		26976		9,297	18,795	18,803	28,091	28,101	27,838	27,884	27,887	27,894	27,795	27,825	28,019	27,95	27,887					18,797	18,795
		27000	813,49															13,39	0					0	0	0	0	0	819,11	814,54	129,71
		27060	813,98																										819,89	814,54
		27072		9,350	18,794	18,804	28,149	28,15	27,887	27,943	27,932	27,938	27,856	27,855	28,058	28,003	27,934			27,8	18,849	18,796	18,798
		27120	814,12																										819,89	814,54
		27168		9,379	18,795	18,804	28,179	28,177	27,89	27,961	27,931	27,96	27,928	27,866	28,097	28,039	27,959					18,795	18,8
		27180	813,95																										819,89	814,54
		27240	813,8																										819,89	814,54
		27264		9,390	18,795	18,798	28,183	28,19	27,923	27,919	27,959	27,949	27,982	27,959	28,191	28,169	28,006			27,855	18,847	18,797	18,798
		27300	813,43															13,41											819,89	814,54
		27360	813,68	9,432	18,793	18,802	28,229	28,23	27,98	27,975	28,01	28,013	27,986	27,974	28,202	28,111	28,031					18,796	18,798						819,89	814,54
		27420	814,5																										820,31	814,54
		27456		9,479	18,793	18,803	28,276	28,277	28,033	28,042	28,056	28,054	28,021	28,033	28,219	28,132	28,074			27,92	18,843	18,793	18,796
		27480	813,51																										820,31	814,54
		27540	813,14																										820,31	814,54
		27552		9,510	18,794	18,804	28,311	28,307	28,06	28,055	28,092	28,106	28,043	28,022	28,238	28,189	28,101					18,795	18,803
		27600	814,29															13,41	0					0	0	0	0	0	820,31	814,54	129,25
		27648		9,556	18,791	18,801	28,353	28,352	28,105	28,117	28,114	28,129	28,103	28,148	28,268	28,198	28,148			28,024	18,838	18,803	18,797
		27660	814,78																										820,31	814,54
		27720	816,03																										820,31	814,54
		27744		9,584	18,793	18,798	28,385	28,374	28,126	28,119	28,14	28,134	28,152	28,182	28,301	28,182	28,167					18,796	18,797
		27780	815,58																										820,31	814,54
		27840	815,04	9,611	18,795	18,802	28,412	28,408	28,161	28,157	28,189	28,178	28,157	28,239	28,335	28,21	28,203			28,154	18,838	18,797	18,799						820,31	814,54
		27900	814,39															13,41											820,31	814,54
		27936		9,640	18,794	18,801	28,439	28,435	28,177	28,173	28,231	28,208	28,199	28,296	28,362	28,237	28,235					18,796	18,797
		27960	814,23																										820,31	814,54
		28020	815,67																										820,31	814,54
		28032		9,673	18,793	18,806	28,461	28,484	28,192	28,182	28,25	28,241	28,265	28,312	28,398	28,25	28,261			28,212	18,834	18,796	18,8
		28080	815,72																										820,31	814,54
		28128		9,723	18,792	18,801	28,514	28,524	28,213	28,253	28,264	28,327	28,288	28,371	28,431	28,298	28,306					18,799	18,799
		28140	816,45																										819,74	814,54
		28200	815,63															13,44	0					0	0	0	0	0	819,74	814,54	129,17
		28224		9,753	18,793	18,802	28,55	28,552	28,239	28,266	28,297	28,345	28,353	28,388	28,467	28,336	28,336			28,32	18,832	18,799	18,799
		28260	814,28																										819	814,54
		28320	814,88	9,789	18,792	18,803	28,586	28,587	28,267	28,339	28,357	28,393	28,386	28,411	28,497	28,359	28,376					18,796	18,801						819	814,54
		28380	813,02																										819	814,54
		28416		9,806	18,795	18,806	28,603	28,609	28,305	28,338	28,352	28,416	28,389	28,476	28,534	28,383	28,399			28,392	18,839	18,795	18,801
		28440	812,87																										819	814,54
		28500	813,57															13,44											819,58	814,54
		28512		9,850	18,793	18,801	28,64	28,653	28,35	28,385	28,406	28,442	28,453	28,483	28,566	28,434	28,440					18,795	18,799
		28560	814,32																										819,58	814,54
		28608		9,880	18,793	18,803	28,679	28,677	28,38	28,404	28,443	28,448	28,486	28,507	28,6	28,472	28,467			28,451	18,838	18,797	18,799
		28620	815,08																										819,58	814,54
		28680	814,82																										819,58	814,54
		28704		9,920	18,793	18,803	28,714	28,722	28,419	28,455	28,477	28,523	28,523	28,527	28,63	28,475	28,504					18,796	18,797
		28740	813,51																										819,58	814,54
		28800	813,75	9,957	18,794	18,802	28,753	28,758	28,445	28,489	28,486	28,562	28,553	28,6	28,668	28,514	28,540	13,45	0	28,52	18,839	18,797	18,801	0	0	0	0	0	819,58	814,54	129,6
		28860	813,15																										820,1	814,54
		28896		9,985	18,793	18,803	28,779	28,787	28,477	28,527	28,56	28,575	28,599	28,637	28,698	28,537	28,576					18,797	18,8
		28920	814,44																										820,1	814,54
		28980	815,74																										820,1	814,54
		28992		10,019	18,795	18,805	28,819	28,819	28,51	28,544	28,569	28,609	28,632	28,678	28,732	28,602	28,610			28,577	18,834	18,796	18,8
		29040	814,96																										820,1	814,54
		29088		10,054	18,797	18,803	28,857	28,85	28,577	28,598	28,608	28,643	28,675	28,695	28,767	28,682	28,656					18,801	18,798
		29100	815,27															13,45											820,1	814,54
		29160	815,69																										820,1	814,54
		29184		10,080	18,794	18,805	28,879	28,879	28,619	28,624	28,618	28,669	28,663	28,697	28,803	28,724	28,677			28,625	18,845	18,797	18,799
		29220	815,87																										819,68	814,54
		29280	815,65	10,128	18,796	18,804	28,924	28,932	28,667	28,668	28,654	28,706	28,679	28,734	28,832	28,786	28,716					18,796	18,797						819,68	814,54
		29340	814,74																										819,11	814,54
		29376		10,156	18,799	18,803	28,954	28,96	28,716	28,737	28,747	28,77	28,685	28,787	28,871	28,816	28,766			28,67	18,85	18,796	18,798
		29400	813,57															13,46	0					0	0	0	0	0	819,11	814,54	130
		29460	814,7																										819,11	814,54
		29472		10,196	18,794	18,803	28,991	28,997	28,762	28,771	28,753	28,788	28,716	28,772	28,908	28,85	28,790					18,796	18,797
		29520	814,94																										819,11	814,54
		29568		10,222	18,794	18,804	29,013	29,028	28,773	28,769	28,798	28,821	28,738	28,843	28,945	28,885	28,822			28,74	18,846	18,794	18,798
		29580	814,55																										819,11	814,54
		29640	813,5																										819,11	814,54
		29664		10,269	18,793	18,805	29,069	29,066	28,816	28,843	28,834	28,85	28,763	28,867	28,973	28,914	28,858					18,796	18,801
		29700	814,12															13,47											819,11	814,54
		29760	813,65	10,309	18,795	18,804	29,111	29,106	28,92	28,924	28,874	28,876	28,827	28,897	29,007	28,955	28,910			28,799	18,844	18,796	18,797						819,11	814,54
		29820	814																										819,11	814,54
		29856		10,336	18,795	18,804	29,133	29,138	28,891	28,928	28,895	28,916	28,828	28,934	29,044	28,986	28,928					18,799	18,797
		29880	814,01																										819,11	814,54
		29940	814,11																										819,53	814,54
		29952		10,349	18,794	18,803	29,156	29,14	28,894	28,929	28,938	28,936	28,896	28,969	29,074	29,017	28,957			28,845	18,846	18,796	18,799
		30000	814,48															13,49	0					0	0	0	0	0	819,53	814,54	130,28
		30048		10,387	18,797	18,806	29,188	29,188	28,932	28,982	28,963	28,978	28,946	29,013	29,109	29,022	28,993					18,797	18,801
		30060	814,91																										819,53	814,54
		30120	815,31																										819,53	814,54
		30144		10,430	18,801	18,808	29,226	29,243	28,939	28,982	28,985	29,001	28,98	29,006	29,143	29,088	29,016			28,929	18,856	18,799	18,799
		30180	814,74																										819,53	814,54
		30240	814,35	10,453	18,798	18,803	29,255	29,252	28,976	28,988	29,046	29,034	28,969	29,018	29,17	29,123	29,041					18,797	18,798						819,53	814,54
		30300	814,68															13,51											819,53	814,54
		30336		10,508	18,796	18,806	29,309	29,309	29,021	29,125	29,102	29,097	29,002	29,057	29,21	29,147	29,095			28,955	18,865	18,798	18,799
		30360	814,13																										819,53	814,54
		30420	813,34																										819,53	814,54
		30432		10,535	18,797	18,806	29,34	29,334	29,053	29,109	29,126	29,139	29,042	29,154	29,241	29,124	29,124					18,797	18,799
		30480	813,9																										819,53	814,54
		30528		10,565	18,798	18,808	29,366	29,369	29,081	29,153	29,15	29,153	29,063	29,2	29,283	29,188	29,159			29,057	18,865	18,797	18,8
		30540	814,05																										819,95	814,54
		30600	814,43															13,51	0					0	0	0	0	0	819,95	814,54	130,23
		30624		10,588	18,798	18,808	29,389	29,392	29,106	29,17	29,179	29,166	29,14	29,192	29,308	29,205	29,183					18,797	18,801
		30660	814,36																										819,95	814,54
		30720	814,03	10,615	18,799	18,809	29,42	29,417	29,139	29,183	29,198	29,19	29,202	29,208	29,343	29,219	29,210			29,112	18,863	18,798	18,8						819,95	814,54
		30780	813,93																										819,95	814,54
		30816		10,651	18,801	18,811	29,454	29,461	29,182	29,18	29,221	29,235	29,198	29,201	29,371	29,312	29,238					18,798	18,8
		30840	813,11																										819,95	814,54
		30900	814,68															13,53											820,37	814,54
		30912		10,691	18,801	18,811	29,495	29,498	29,228	29,247	29,304	29,284	29,203	29,279	29,402	29,351	29,287			29,156	18,866	18,797	18,8
		30960	815																										820,37	814,54
		31008		10,715	18,802	18,811	29,519	29,523	29,268	29,291	29,308	29,335	29,251	29,254	29,438	29,378	29,315					18,797	18,799
		31020	815,63																										820,37	814,54
		31080	814,95																										820,37	814,54
		31104		10,771	18,802	18,813	29,568	29,589	29,316	29,342	29,347	29,381	29,268	29,283	29,475	29,404	29,352			29,213	18,875	18,798	18,802
		31140	814,65																										820,37	814,54
		31200	814,58	10,793	18,799	18,811	29,59	29,606	29,364	29,433	29,383	29,397	29,306	29,31	29,513	29,449	29,394	13,53	0			18,8	18,804	0	0	0	0	0	820,37	814,54	130,31
		31260	814,32																										820,37	814,54
		31296		10,824	18,802	18,812	29,623	29,638	29,461	29,478	29,442	29,416	29,308	29,321	29,548	29,502	29,434			29,292	18,866	18,8	18,8
		31320	813,67																										820,37	814,54
		31380	813,68																										820,37	814,54
		31392		10,875	18,799	18,809	29,678	29,679	29,429	29,485	29,458	29,483	29,385	29,363	29,576	29,537	29,465					18,797	18,801
		31440	813,58																										820,37	814,54
		31488		10,896	18,802	18,809	29,705	29,698	29,465	29,482	29,485	29,457	29,421	29,419	29,612	29,535	29,485			29,377	18,864	18,799	18,802
		31500	813,99															13,53											820,37	814,54
		31560	814,51																										820,37	814,54
		31584		10,923	18,798	18,808	29,725	29,727	29,466	29,491	29,49	29,523	29,484	29,471	29,644	29,495	29,508					18,801	18,801
		31620	815,1																										820,37	814,54
		31680	814,22	10,949	18,801	18,809	29,747	29,761	29,54	29,515	29,511	29,532	29,502	29,515	29,675	29,48	29,534			29,442	18,852	18,799	18,799						820,37	814,54
		31740	814,42																										820,37	814,54
		31776		10,989	18,798	18,808	29,788	29,795	29,538	29,528	29,556	29,55	29,564	29,652	29,706	29,574	29,583					18,8	18,801
		31800	814,35															13,54	0					0	0	0	0	0	820,37	814,54	130,4
		31860	814,22																										820,37	814,54
		31872		11,003	18,799	18,809	29,803	29,811	29,55	29,568	29,58	29,6	29,584	29,685	29,734	29,653	29,619			29,581	18,856	18,799	18,8
		31920	814,64																										820,37	814,54
		31968		11,046	18,8	18,808	29,848	29,851	29,59	29,602	29,636	29,638	29,624	29,714	29,762	29,657	29,653					18,799	18,8
		31980	814,94																										820,37	814,54
		32040	815,74																										820,37	814,54
		32064		11,070	18,798	18,808	29,867	29,879	29,605	29,618	29,635	29,689	29,703	29,728	29,794	29,677	29,681			29,681	18,865	18,799	18,801
		32100	815,5															13,55											820,37	814,54
		32160	814,8	11,112	18,798	18,806	29,912	29,916	29,615	29,703	29,667	29,708	29,726	29,755	29,821	29,747	29,718					18,799	18,802						820,37	814,54
		32220	814,49																										820,37	814,54
		32256		11,144	18,796	18,807	29,95	29,942	29,658	29,728	29,727	29,75	29,729	29,737	29,851	29,783	29,745			29,68	18,879	18,797	18,8
		32280	814,97																										820,37	814,54
		32340	814,69																										820,37	814,54
		32352		11,180	18,798	18,807	29,989	29,976	29,699	29,755	29,764	29,793	29,755	29,737	29,893	29,769	29,771					18,798	18,803
		32400	814,01															13,61	0					0	0	0	0	0	820,37	814,54	130,39
		32448		11,213	18,796	18,807	30,011	30,018	29,736	29,78	29,783	29,822	29,775	29,747	29,918	29,858	29,802			29,71	18,888	18,799	18,803
		32460	813,49																										820,37	814,54
		32520	814,28																										820,37	814,54
		32544		11,246	18,798	18,811	30,047	30,054	29,778	29,776	29,804	29,839	29,78	29,768	29,959	29,891	29,824					18,801	18,801
		32580	814,05																										820,37	814,54
		32640	813,96	11,280	18,797	18,809	30,084	30,082	29,915	29,911	29,868	29,877	29,792	29,803	29,996	29,938	29,887			29,705	18,874	18,8	18,802						820,37	814,54
		32700	814,43															13,58											820,37	814,54
		32736		11,302	18,798	18,81	30,1	30,112	29,886	29,94	29,894	29,894	29,817	29,878	30,023	29,965	29,912					18,798	18,801
		32760	815,69																										820,37	814,54
		32820	815,58																										820,37	814,54
		32832		11,339	18,799	18,808	30,136	30,149	29,889	29,984	29,935	29,92	29,865	29,931	30,221	29,966	29,964			29,778	18,867	18,8	18,801
		32880	814,73																										820,37	814,54
		32928		11,357	18,798	18,811	30,162	30,162	29,884	29,932	29,956	29,931	29,915	29,958	30,21	30,011	29,975					18,792	18,802
		32940	814,27																										820,37	814,54
		33000	814,52															13,58	0					0	0	0	0	0	820,37	814,54	129,24
		33024		11,387	18,801	18,812	30,191	30,196	29,896	29,976	29,991	29,992	29,934	29,971	30,207	30,062	30,004			29,857	18,854	18,797	18,802
		33060	813,56																										820,37	814,54
		33120	812,93	11,418	18,801	18,811	30,216	30,232	29,95	29,962	30,033	30,027	29,949	30,043	30,209	30,092	30,033					18,804	18,802						820,37	814,54
		33180	812,95																										821	814,54
		33216		11,450	18,804	18,812	30,25	30,266	29,994	30,07	30,062	30,083	29,969	30,018	30,215	30,177	30,073			29,899	18,852	18,798	18,801
		33240	814,17																										821	814,54
		33300	814,37															13,59											821,57	814,54
		33312		11,496	18,805	18,816	30,304	30,309	30,06	30,091	30,098	30,107	30,006	30,033	30,231	30,185	30,101					18,799	18,802
		33360	815,13																										821,57	814,54
		33408		11,529	18,804	18,814	30,333	30,342	30,097	30,196	30,152	30,1	30,031	30,071	30,255	30,198	30,137			29,977	18,863	18,799	18,805
		33420	815,17																										821,57	814,54
		33480	815,2																										821,57	814,54
		33504		11,566	18,806	18,812	30,372	30,378	30,123	30,203	30,156	30,145	30,069	30,166	30,282	30,226	30,171					18,798	18,8
		33540	815,66																										821,57	814,54
		33600	815,66	11,585	18,804	18,812	30,385	30,401	30,152	30,218	30,173	30,169	30,116	30,163	30,311	30,254	30,194	13,60	0	30,019	18,869	18,798	18,8	0	0	0	0	0	821,57	814,54	130,84
		33660	814,75																										820,94	814,54
		33696		11,618	18,806	18,813	30,433	30,423	30,197	30,205	30,198	30,175	30,157	30,164	30,334	30,22	30,206					18,798	18,8
		33720	814,52																										820,94	814,54
		33780	814,98																										820,94	814,54
		33792		11,639	18,803	18,809	30,444	30,446	30,233	30,222	30,219	30,213	30,231	30,282	30,36	30,236	30,249			30,101	18,874	18,798	18,801
		33840	814,56																										820,94	814,54
		33888		11,672	18,803	18,812	30,482	30,476	30,254	30,248	30,253	30,24	30,238	30,345	30,39	30,285	30,282					18,8	18,801
		33900	813,81															13,60											820,94	814,54
		33960	814,02																										820,94	814,54
		33984		11,692	18,802	18,813	30,5	30,499	30,255	30,251	30,265	30,28	30,283	30,338	30,423	30,334	30,304			30,181	18,87	18,797	18,799
		34020	813,93																										820,94	814,54
		34080	814,66	11,729	18,802	18,811	30,528	30,542	30,262	30,271	30,275	30,333	30,32	30,321	30,445	30,388	30,327					18,799	18,801						820,94	814,54
		34140	814,57																										820,94	814,54
		34176		11,760	18,806	18,817	30,578	30,565	30,289	30,298	30,348	30,398	30,349	30,329	30,478	30,42	30,364			30,268	18,871	18,798	18,801
		34200	816,34															13,62	0					0	0	0	0	0	820,94	814,54	130,47
		34260	814,53																										820,42	814,54
		34272		11,807	18,803	18,813	30,607	30,623	30,359	30,366	30,363	30,436	30,369	30,363	30,517	30,458	30,404					18,798	18,799
		34320	814,85																										820,42	814,54
		34368		11,836	18,805	18,812	30,643	30,645	30,408	30,407	30,417	30,434	30,39	30,387	30,543	30,504	30,436			30,278	18,872	18,797	18,802
		34380	814,31																										820,42	814,54
		34440	814,16																										820,42	814,54
		34464		11,854	18,803	18,818	30,66	30,668	30,431	30,454	30,457	30,481	30,411	30,465	30,574	30,541	30,477					18,796	18,797
		34500	813,91															13,63											820,42	814,54
		34560	813,95	11,893	18,8	18,814	30,701	30,699	30,477	30,545	30,505	30,495	30,406	30,5	30,606	30,56	30,512			30,348	18,873	18,794	18,796						820,42	814,54
		34620	813,74																										820,42	814,54
		34656		11,932	18,804	18,814	30,737	30,744	30,484	30,546	30,531	30,537	30,44	30,474	30,638	30,595	30,531					18,798	18,799
		34680	814,19																										820,42	814,54
		34740	814,52																										820,42	814,54
		34752		11,956	18,803	18,813	30,767	30,761	30,498	30,533	30,555	30,539	30,482	30,5	30,676	30,619	30,550			30,377	18,861	18,798	18,799
		34800	813,56															13,63	0					0	0	0	0	0	820,42	814,54	130,13
		34848		11,982	18,801	18,811	30,784	30,792	30,525	30,551	30,569	30,574	30,537	30,519	30,704	30,656	30,579					18,799	18,799
		34860	813,43																										820,42	814,54
		34920	813,09																										820,42	814,54
		34944		12,003	18,799	18,809	30,809	30,806	30,569	30,591	30,584	30,577	30,562	30,574	30,728	30,683	30,608			30,467	18,868	18,798	18,801
		34980	813,46																										821,1	814,54
		35040	813,52	12,044	18,799	18,811	30,844	30,855	30,62	30,629	30,644	30,632	30,616	30,589	30,758	30,713	30,650					18,798	18,798						821,1	814,54
		35100	814,44															13,65											821,63	814,54
		35136		12,079	18,799	18,808	30,879	30,886	30,655	30,68	30,679	30,665	30,633	30,703	30,79	30,693	30,687			30,588	18,861	18,801	18,799
		35160	814,45																										821,63	814,54
		35220	815,17																										821,63	814,54
		35232		12,118	18,794	18,806	30,915	30,92	30,687	30,681	30,69	30,717	30,65	30,748	30,816	30,711	30,713					18,797	18,8
		35280	815,77																										821,63	814,54
		35328		12,143	18,795	18,805	30,944	30,942	30,697	30,695	30,711	30,75	30,666	30,804	30,851	30,746	30,740			30,609	18,854	18,799	18,8
		35340	815,28																										821,63	814,54
		35400	814,63															13,65	0					0	0	0	0	0	821,63	814,54	130,36
		35424		12,173	18,8	18,807	30,98	30,973	30,735	30,728	30,762	30,779	30,716	30,825	30,879	30,747	30,771					18,799	18,799
		35460	814,95																										821,63	814,54
		35520	815,76	12,201	18,79	18,803	30,993	31,002	30,78	30,754	30,755	30,783	30,745	30,843	30,909	30,814	30,798			30,747	18,863	18,798	18,801						821,63	814,54
		35580	815,78																										821,63	814,54
		35616		12,223	18,796	18,805	31,02	31,027	30,775	30,775	30,806	30,798	30,835	30,869	30,939	30,865	30,833					18,799	18,8
		35640	816,25																										821,63	814,54
		35700	815,29															13,67											820,94	814,54
		35712		12,246	18,798	18,804	31,036	31,058	30,81	30,798	30,834	30,836	30,833	30,872	30,962	30,88	30,853			30,791	18,864	18,799	18,802
		35760	814,85																										820,94	814,54
		35808		12,302	18,794	18,802	31,101	31,098	30,849	30,826	30,867	30,905	30,838	30,917	30,995	30,93	30,891					18,799	18,801
		35820	814,67																										820,94	814,54
		35880	814,77																										820,94	814,54
		35904		12,320	18,795	18,807	31,122	31,12	30,871	30,872	30,882	30,932	30,877	30,893	31,024	30,967	30,915			30,798	18,877	18,797	18,8
		35940	815,85																										820,94	814,54
		36000	815,42	12,347	18,798	18,805	31,152	31,146	30,91	30,9	30,931	30,944	30,89	30,966	31,059	30,992	30,949	13,67	0			18,799	18,801	0	0	0	0	0	820,94	814,54	130,44
		36060	814,23																										820,42	814,54
		36096		12,378	18,792	18,807	31,179	31,176	30,95	30,951	30,98	30,976	30,903	30,962	31,088	31,033	30,980			30,828	18,862	18,798	18,804
		36120	814,08																										820,42	814,54
		36180	813,87																										820,42	814,54
		36192		12,417	18,794	18,803	31,217	31,214	30,988	31,033	31,004	31,019	30,975	30,998	31,123	31,067	31,026					18,8	18,804
		36240	814,42																										820,42	814,54
		36288		12,438	18,801	18,802	31,236	31,244	30,983	31,051	31,044	31,06	31	31	31,151	31,105	31,049			30,875	18,857	18,8	18,798
		36300	813,33															13,68											820,42	814,54
		36360	814,48																										820,42	814,54
		36384		12,479	18,798	18,805	31,281	31,281	31,023	31,086	31,054	31,075	31,063	31,017	31,181	31,128	31,078					18,798	18,804
		36420	814,01																										820,42	814,54
		36480	815,47	12,504	18,794	18,804	31,305	31,301	31,072	31,087	31,101	31,072	31,055	31,052	31,217	31,132	31,099			30,941	18,854	18,795	18,799						820,42	814,54
		36540	815,09																										820,42	814,54
		36576		12,534	18,795	18,804	31,328	31,339	31,061	31,083	31,128	31,132	31,07	31,157	31,23	31,147	31,126					18,794	18,8
		36600	814,85															13,69	0					0	0	0	0	0	820,42	814,54	131,13
		36660	814,23																										820,42	814,54
		36672		12,557	18,792	18,802	31,35	31,357	31,079	31,105	31,158	31,151	31,081	31,14	31,271	31,216	31,150			31,032	18,857	18,799	18,802
		36720	813,52																										820,42	814,54
		36768		12,588	18,801	18,798	31,388	31,387	31,107	31,136	31,17	31,177	31,159	31,172	31,299	31,251	31,184					18,804	18,8
		36780	812,85																										820,42	814,54
		36840	814,24																										820,42	814,54
		36864		12,614	18,795	18,802	31,417	31,408	31,137	31,215	31,197	31,232	31,154	31,178	31,326	31,28	31,215			31,091	18,857	18,799	18,803
		36900	814,85															13,70											820,84	814,54
		36960	814,78	12,656	18,791	18,805	31,451	31,457	31,187	31,274	31,261	31,281	31,17	31,203	31,356	31,308	31,255					18,795	18,802						820,84	814,54
		37020	815,18																										820,84	814,54
		37056		12,675	18,794	18,802	31,476	31,471	31,218	31,32	31,306	31,294	31,198	31,234	31,385	31,32	31,284			31,144	18,853	18,8	18,802
		37080	813,82																										820,84	814,54
		37140	814,44																										820,84	814,54
		37152		12,725	18,792	18,8	31,524	31,517	31,285	31,317	31,336	31,306	31,268	31,23	31,421	31,377	31,317					18,802	18,801
		37200	813,79															13,70	0					0	0	0	0	0	820,84	814,54	130,23
		37248		12,748	18,791	18,8	31,54	31,547	31,318	31,416	31,332	31,334	31,281	31,257	31,45	31,405	31,349			31,157	18,868	18,801	18,802
		37260	814,39																										820,84	814,54
		37320	813,16																										820,84	814,54
		37344		12,781	18,791	18,801	31,572	31,583	31,336	31,355	31,374	31,363	31,312	31,29	31,478	31,42	31,366					18,804	18,808
		37380	814,32																										820,84	814,54
		37440	812,76	12,794	18,79	18,8	31,584	31,594	31,359	31,365	31,355	31,358	31,36	31,328	31,502	31,464	31,386			31,205	18,88	18,8	18,803						820,84	814,54
Tue Nov 21 2017 21:40:47
