# Supplementary material for: Data from calorimetric decay heat measurements of five used PWR 17x17 nuclear fuel assemblies
Source: Data Brief. 2019 Dec 2;28:104917. doi: 10.1016/j.dib.2019.104917 (PMC6926112; doi:10.1016/j.dib.2019.104917)
Supplement: Multimedia component 1 [file mmc1.zip › Data/Calibration data from model measurements/EV_1000W_2017-11-22.xlsx]

## Sheet: 2017-11-22 EV1000W
Tinfo1	Tinfo2	Logg_tid	T1	T2	T3	T4	T5	T6	T7	T8	T9	T10	T11	T12	T13	T14	T15	T16	T17	T18	T19	T20	T21	T22	T23	T24	T25	T26	T27	T28	T29	T30
KSN	EV1000
Kalib. Temperaturstegringsprincipen	2017-11-22 EV1000W
KA701	KA702
0	0
0,00000	0,00000
KA703	KA704
0	0
0,00000	0,00000
KA705	KALIB.TEMP
0	0,0
0,00000	FÖRSTÄRKNING
	007
			_251KA901_A_kW	_251KA509	_251KA501_B1	_251KA501_B2	_251KA502_B1	_251KA502_B2	_251KA511_B1	_251KA511_B2	_251KA511_B3	_251KA511_B4	_251KA511_B5	_251KA511_B6	_251KA511_B7	_251KA511_B8	_251KA511	_251KA751_Vikt	_251KA101	_251KA521_B1	_251KA522_B1	_251KA531_B1	_251KA531_B2	_251KA701	_251KA702	_251KA703	_251KA704	_251KA705	_251EA1	EA1_Börvärde	_251KA901_B_PA
			W	°C	°C	°C	°C	°C	°C	°C	°C	°C	°C	°C	°C	°C	°C	kg	bar	°C	°C	°C	°C	Gy/h	Gy/h	Gy/h	Gy/h	Gy/h	W	W	W
Wed Nov 22 2017 11:10:22		60	1002,72																										989	1003,11
		96		0,410	15,04	15,054	15,454	15,46	15,287	15,307	15,326	15,338	15,244	15,288	15,326	15,274	15,299					18,81	18,811
		120	1003,43																										989	1003,11
		180	1003,51																										989	1003,11
		192		0,307	15,14	15,226	15,487	15,493	15,256	15,277	15,32	15,332	15,263	15,305	15,398	15,315	15,308			15,305	18,796	18,811	18,809
		240	1003,24																										989	1003,11
		288		-0,145	15,685	15,743	15,562	15,576	15,255	15,261	15,326	15,351	15,278	15,346	15,485	15,347	15,331					18,807	18,812
		300	1003,45															12,43											989	1003,11
		360	1002,88																										989	1003,11
		384		-0,850	16,467	16,525	15,641	15,651	15,264	15,266	15,342	15,406	15,298	15,416	15,561	15,413	15,371			15,348	18,8	18,808	18,81
		420	1003,19																										989	1003,11
		480	1002,13	-1,362	17,066	17,094	15,711	15,726	15,294	15,313	15,368	15,444	15,336	15,478	15,631	15,466	15,416					18,81	18,811						989	1003,11
		540	1002,52																										989	1003,11
		576		-1,716	17,491	17,496	15,784	15,772	15,309	15,345	15,42	15,505	15,377	15,527	15,703	15,549	15,467			15,421	18,796	18,811	18,811
		600	1003															11,93	0					0	0	0	0	0	989	1003,11	128,76
		660	1002,82																										989	1003,11
		672		-1,949	17,788	17,797	15,845	15,843	15,424	15,43	15,495	15,543	15,427	15,552	15,777	15,581	15,529					18,808	18,811
		720	1001,26																										989	1003,11
		768		-2,089	18,008	18,019	15,924	15,925	15,543	15,499	15,596	15,613	15,478	15,649	15,847	15,68	15,613			15,458	18,803	18,804	18,812
		780	1001,96																										989	1003,11
		840	1002,33																										989,68	1003,11
		864		-2,186	18,162	18,178	15,973	15,994	15,599	15,712	15,616	15,685	15,557	15,675	15,906	15,716	15,683					18,81	18,813
		900	1002,87															11,50											989,68	1003,11
		960	1003,8	-2,276	18,292	18,315	16,033	16,021	15,623	15,681	15,704	15,648	15,614	15,665	16,131	15,819	15,736			15,579	18,797	18,808	18,806						989,68	1003,11
		1020	1003,21																										989,68	1003,11
		1056		-2,301	18,394	18,407	16,095	16,104	15,707	15,722	15,796	15,771	15,644	15,739	16,046	15,873	15,787					18,811	18,81
		1080	1002,11																										989,68	1003,11
		1140	1004,58																										989,68	1003,11
		1152		-2,321	18,468	18,48	16,148	16,158	15,802	15,787	15,827	15,868	15,727	15,903	16,136	15,971	15,878			15,619	18,799	18,805	18,815
		1200	1004,34															11,14	0					0	0	0	0	0	989,68	1003,11	128,84
		1248		-2,312	18,526	18,541	16,224	16,219	15,837	15,844	15,914	15,913	15,773	15,962	16,173	16,031	15,931					18,809	18,808
		1260	1005,23																										989,68	1003,11
		1320	1003,76																										988,94	1003,11
		1344		-2,319	18,578	18,587	16,263	16,264	15,919	15,951	15,944	15,953	15,844	15,996	16,226	15,947	15,973			15,741	18,794	18,813	18,81
		1380	1003,18																										988,94	1003,11
		1440	1001,46	-2,272	18,611	18,62	16,344	16,342	15,983	15,946	16,043	16,053	15,884	16,015	16,292	16,132	16,043					18,807	18,809						988,94	1003,11
		1500	1002,26															10,83											988,94	1003,11
		1536		-2,241	18,643	18,648	16,401	16,408	16,056	15,976	16,072	16,062	15,942	16,131	16,351	16,215	16,101			15,841	18,795	18,809	18,811
		1560	1001,3																										989,63	1003,11
		1620	1001,81																										989,63	1003,11
		1632		-2,200	18,661	18,669	16,462	16,468	16,118	16,117	16,107	16,136	15,996	16,224	16,401	16,261	16,170					18,808	18,809
		1680	1001,91																										990,41	1003,11
		1728		-2,155	18,683	18,696	16,533	16,537	16,163	16,206	16,216	16,209	16,048	16,323	16,467	16,286	16,240			15,969	18,795	18,807	18,807
		1740	1002,35																										990,41	1003,11
		1800	1002,99															10,57	0					0	0	0	0	0	990,41	1003,11	129,04
		1824		-2,113	18,702	18,712	16,588	16,599	16,222	16,219	16,206	16,313	16,128	16,399	16,524	16,365	16,297					18,81	18,812
		1860	1002,48																										990,41	1003,11
		1920	1004,59	-2,067	18,715	18,726	16,648	16,659	16,254	16,292	16,287	16,344	16,189	16,454	16,594	16,42	16,354			16,211	18,794	18,808	18,811						990,41	1003,11
		1980	1003,99																										990,41	1003,11
		2016		-2,029	18,73	18,738	16,706	16,705	16,323	16,338	16,378	16,367	16,278	16,501	16,65	16,461	16,412					18,809	18,809
		2040	1003,54																										990,41	1003,11
		2100	1003,45															10,34											990,41	1003,11
		2112		-1,959	18,739	18,749	16,784	16,786	16,393	16,436	16,466	16,498	16,367	16,48	16,707	16,55	16,487			16,32	18,795	18,807	18,81
		2160	1003,33																										990,41	1003,11
		2208		-1,919	18,75	18,758	16,834	16,837	16,466	16,484	16,523	16,48	16,451	16,429	16,774	16,668	16,534					18,805	18,806
		2220	1003,47																										990,41	1003,11
		2280	1002,51																										990,41	1003,11
		2304		-1,853	18,754	18,763	16,905	16,906	16,528	16,554	16,579	16,56	16,479	16,516	16,837	16,665	16,590			16,411	18,791	18,806	18,809
		2340	1002,5																										990,41	1003,11
		2400	1003,3	-1,772	18,76	18,769	16,988	16,997	16,583	16,623	16,657	16,681	16,58	16,491	16,907	16,814	16,667	10,13	0			18,806	18,808	0	0	0	0	0	990,41	1003,11	129,35
		2460	1002,97																										990,41	1003,11
		2496		-1,755	18,765	18,777	17,025	17,007	16,713	16,634	16,648	16,708	16,647	16,51	16,966	16,9	16,716			16,504	18,788	18,809	18,802
		2520	1002,61																										990,41	1003,11
		2580	1002,76																										990,41	1003,11
		2592		-1,705	18,771	18,78	17,067	17,075	16,711	16,669	16,748	16,771	16,683	16,564	17,022	16,886	16,757					18,805	18,809
		2640	1003,52																										990,41	1003,11
		2688		-1,614	18,774	18,784	17,158	17,172	16,75	16,77	16,844	16,856	16,85	16,676	17,092	16,946	16,848			16,647	18,785	18,805	18,806
		2700	1003,08															9,96											990,41	1003,11
		2760	1002,58																										990,41	1003,11
		2784		-1,592	18,777	18,789	17,184	17,199	16,854	16,852	16,836	16,835	16,846	16,811	17,145	16,892	16,884					18,806	18,805
		2820	1003,05																										990,41	1003,11
		2880	1002,93	-1,513	18,776	18,791	17,266	17,275	16,957	16,913	16,887	16,922	16,947	17,082	17,214	16,964	16,986			16,792	18,788	18,807	18,807						990,41	1003,11
		2940	1003,71																										990,41	1003,11
		2976		-1,489	18,782	18,794	17,297	17,301	16,973	16,932	16,979	16,953	16,982	17,08	17,268	17,063	17,029					18,801	18,808
		3000	1003,67															9,83	0					0	0	0	0	0	990,41	1003,11	129,87
		3060	1003,81																										990,41	1003,11
		3072		-1,411	18,776	18,792	17,373	17,373	17,001	16,966	17,039	17,033	17,118	17,144	17,333	17,099	17,092			17,043	18,79	18,804	18,805
		3120	1002,99																										990,41	1003,11
		3168		-1,370	18,787	18,797	17,422	17,422	17,006	16,997	17,096	17,065	17,163	17,19	17,396	17,201	17,139					18,805	18,807
		3180	1003,82																										990,41	1003,11
		3240	1003,57																										990,41	1003,11
		3264		-1,282	18,79	18,797	17,514	17,508	17,11	17,05	17,116	17,232	17,16	17,249	17,452	17,343	17,214			17,126	18,79	18,807	18,807
		3300	1004,26															9,72											990,41	1003,11
		3360	1004,12	-1,228	18,784	18,798	17,554	17,572	17,14	17,132	17,2	17,313	17,183	17,261	17,532	17,374	17,267					18,803	18,808						990,41	1003,11
		3420	1003,53																										990,41	1003,11
		3456		-1,157	18,792	18,803	17,639	17,642	17,207	17,277	17,281	17,379	17,234	17,239	17,606	17,458	17,335			17,212	18,79	18,809	18,813
		3480	1003,9																										990,41	1003,11
		3540	1002,74																										990,41	1003,11
		3552		-1,097	18,794	18,8	17,704	17,697	17,351	17,329	17,412	17,354	17,292	17,258	17,688	17,505	17,399					18,808	18,808
		3600	1003,14															9,62	0					0	0	0	0	0	990,41	1003,11	128,83
		3648		-1,037	18,79	18,802	17,751	17,767	17,43	17,401	17,376	17,441	17,364	17,409	17,755	17,439	17,452			17,272	18,795	18,81	18,813
		3660	1003,56																										990,41	1003,11
		3720	1004,38																										990,41	1003,11
		3744		-0,999	18,791	18,807	17,803	17,798	17,436	17,413	17,477	17,46	17,391	17,616	17,824	17,558	17,522					18,803	18,812
		3780	1003,89																										990,41	1003,11
		3840	1003,76	-0,945	18,793	18,802	17,849	17,856	17,437	17,437	17,532	17,499	17,546	17,602	17,879	17,608	17,568			17,5	18,791	18,806	18,809						989,89	1003,11
		3900	1003,65															9,55											989,89	1003,11
		3936		-0,881	18,788	18,802	17,904	17,924	17,548	17,501	17,542	17,616	17,606	17,675	17,932	17,593	17,627					18,805	18,81
		3960	1003,09																										989,89	1003,11
		4020	1003,75																										989,89	1003,11
		4032		-0,819	18,794	18,805	17,976	17,985	17,617	17,544	17,579	17,697	17,713	17,783	18,006	17,696	17,704			17,65	18,793	18,806	18,806
		4080	1003,7																										989,89	1003,11
		4128		-0,768	18,796	18,804	18,025	18,04	17,661	17,593	17,695	17,755	17,752	17,836	18,073	17,74	17,763					18,807	18,811
		4140	1005,69																										989,89	1003,11
		4200	1003,94															9,49	0					0	0	0	0	0	989,15	1003,11	129,34
		4224		-0,716	18,795	18,807	18,084	18,086	17,714	17,658	17,69	17,802	17,829	17,88	18,131	17,787	17,811			17,842	18,794	18,808	18,811
		4260	1001,33																										989,15	1003,11
		4320	1000,76	-0,645	18,794	18,806	18,157	18,152	17,756	17,717	17,744	17,895	17,866	17,969	18,253	17,826	17,878					18,804	18,809						989,15	1003,11
		4380	1001,57																										989,15	1003,11
		4416		-0,580	18,795	18,804	18,214	18,224	17,812	17,763	17,784	17,93	17,968	18,002	18,276	17,888	17,928			17,921	18,796	18,805	18,813
		4440	1002,23																										990,2	1003,11
		4500	1002,64															9,45											990,2	1003,11
		4512		-0,538	18,794	18,802	18,264	18,257	17,894	17,854	17,84	17,964	17,972	18,111	18,328	18,101	18,008					18,805	18,81
		4560	1003,04																										990,2	1003,11
		4608		-0,492	18,795	18,801	18,301	18,311	17,956	17,923	17,941	18,009	18,068	18,136	18,385	18,155	18,072			18,017	18,797	18,806	18,808
		4620	1002,13																										990,2	1003,11
		4680	1002,36																										990,2	1003,11
		4704		-0,405	18,795	18,803	18,391	18,397	17,992	17,98	18,052	18,107	18,077	18,172	18,446	18,182	18,126					18,806	18,809
		4740	1002,19																										990,2	1003,11
		4800	1002,82	-0,343	18,793	18,805	18,456	18,455	18,053	18,027	18,138	18,18	18,106	18,148	18,51	18,267	18,179	9,40	0	18,056	18,801	18,805	18,807	0	0	0	0	0	990,2	1003,11	129,09
		4860	1002,26																										990,2	1003,11
		4896		-0,278	18,795	18,804	18,518	18,525	18,113	18,111	18,158	18,263	18,116	18,235	18,569	18,32	18,236					18,806	18,808
		4920	1002,02																										990,2	1003,11
		4980	1001,76																										990,2	1003,11
		4992		-0,218	18,794	18,803	18,578	18,583	18,217	18,197	18,265	18,295	18,163	18,237	18,636	18,393	18,300			18,114	18,795	18,805	18,808
		5040	1001,93																										990,83	1003,11
		5088		-0,140	18,791	18,806	18,663	18,653	18,298	18,323	18,297	18,39	18,199	18,253	18,703	18,473	18,367					18,808	18,808
		5100	1002,68															9,37											990,83	1003,11
		5160	1001,92																										990,83	1003,11
		5184		-0,084	18,795	18,802	18,724	18,705	18,393	18,398	18,395	18,435	18,224	18,349	18,774	18,547	18,439			18,242	18,797	18,807	18,813
		5220	1002,5																										990,83	1003,11
		5280	1002,29	-0,016	18,793	18,801	18,779	18,783	18,431	18,444	18,476	18,43	18,291	18,328	18,846	18,605	18,481					18,805	18,811						990,83	1003,11
		5340	1003,17																										990,83	1003,11
		5376		0,022	18,796	18,801	18,823	18,818	18,493	18,497	18,5	18,465	18,434	18,377	18,753	18,588	18,513			18,304	18,796	18,807	18,813
		5400	1003,6															9,35	0					0	0	0	0	0	990,83	1003,11	129,05
		5460	1003,65																										990,83	1003,11
		5472		0,075	18,793	18,803	18,882	18,863	18,514	18,539	18,548	18,516	18,54	18,568	18,807	18,668	18,587					18,808	18,812
		5520	1003,51																										990,83	1003,11
		5568		0,129	18,793	18,802	18,934	18,92	18,529	18,535	18,644	18,561	18,652	18,728	18,866	18,579	18,637			18,459	18,801	18,808	18,809
		5580	1003,3																										990,83	1003,11
		5640	1004,23																										990,83	1003,11
		5664		0,169	18,795	18,803	18,963	18,972	18,58	18,585	18,659	18,639	18,65	18,686	18,92	18,713	18,679					18,807	18,81
		5700	1003,64															9,34											990,83	1003,11
		5760	1002,93	0,225	18,792	18,801	19,021	19,022	18,671	18,622	18,644	18,712	18,703	18,839	18,969	18,751	18,739			18,668	18,799	18,809	18,812						990,83	1003,11
		5820	1003,74																										990,83	1003,11
		5856		0,284	18,792	18,8	19,075	19,085	18,674	18,651	18,697	18,778	18,757	18,91	19,028	18,84	18,792					18,81	18,81
		5880	1003,69																										990,83	1003,11
		5940	1002,45																										990,83	1003,11
		5952		0,366	18,793	18,802	19,16	19,167	18,738	18,714	18,867	18,894	18,901	18,984	19,081	18,91	18,886			18,883	18,801	18,809	18,814
		6000	1003,36															9,33	0					0	0	0	0	0	990,83	1003,11	128,75
		6048		0,409	18,791	18,801	19,206	19,204	18,775	18,791	18,838	18,921	18,967	19,068	19,135	18,935	18,929					18,812	18,813
		6060	1003,72																										990,83	1003,11
		6120	1003,78																										990,83	1003,11
		6144		0,471	18,794	18,8	19,272	19,263	18,843	18,866	18,908	18,992	19,047	19,066	19,197	18,959	18,985			18,992	18,8	18,807	18,815
		6180	1003,21																										990,83	1003,11
		6240	1002,47	0,536	18,792	18,8	19,336	19,327	18,888	18,906	19,02	18,998	19,043	19,052	19,254	19,115	19,034					18,807	18,812						990,83	1003,11
		6300	1003															9,32											990,83	1003,11
		6336		0,590	18,793	18,801	19,379	19,394	18,975	18,997	19,051	19,11	19,08	19,078	19,313	19,165	19,096			19,025	18,802	18,81	18,813
		6360	1003,66																										990,83	1003,11
		6420	1002,79																										990,83	1003,11
		6432		0,674	18,788	18,799	19,469	19,466	19,04	19,067	19,092	19,233	19,093	19,113	19,377	19,236	19,156					18,81	18,81
		6480	1002,35																										990,83	1003,11
		6528		0,733	18,79	18,798	19,527	19,526	19,176	19,127	19,183	19,256	19,122	19,124	19,447	19,348	19,223			19,117	18,803	18,808	18,811
		6540	1003,28																										990,83	1003,11
		6600	1002,81															9,32	0					0	0	0	0	0	990,83	1003,11	128,2
		6624		0,777	18,79	18,798	19,558	19,584	19,215	19,204	19,243	19,261	19,138	19,243	19,51	19,415	19,279					18,811	18,811
		6660	1002,8																										990,83	1003,11
		6720	1002,33	0,850	18,788	18,798	19,644	19,641	19,311	19,283	19,316	19,304	19,23	19,426	19,567	19,455	19,361			19,163	18,804	18,81	18,81						990,83	1003,11
		6780	1002,17																										990,83	1003,11
		6816		0,888	18,789	18,799	19,674	19,69	19,317	19,314	19,382	19,354	19,288	19,388	19,617	19,453	19,389					18,81	18,812
		6840	1003,52																										990,83	1003,11
		6900	1004,08															9,32											990,83	1003,11
		6912		0,924	18,789	18,798	19,716	19,718	19,349	19,318	19,383	19,413	19,327	19,515	19,676	19,585	19,446			19,278	18,805	18,81	18,813
		6960	1003,87																										990,83	1003,11
		7008		1,013	18,788	18,799	19,802	19,81	19,427	19,418	19,473	19,499	19,387	19,542	19,728	19,644	19,515					18,811	18,811
		7020	1002,73																										990,83	1003,11
		7080	1002,21																										990,83	1003,11
		7104		1,074	18,791	18,799	19,857	19,881	19,525	19,493	19,532	19,582	19,398	19,528	19,793	19,709	19,570			19,36	18,805	18,806	18,813
		7140	1002,38																										990,83	1003,11
		7200	1003,74	1,139	18,789	18,801	19,929	19,939	19,561	19,58	19,627	19,658	19,516	19,489	19,854	19,769	19,632	9,31	0			18,807	18,81	0	0	0	0	0	990,83	1003,11	127,49
		7260	1003,79																										990,83	1003,11
		7296		1,215	18,788	18,798	20,009	20,008	19,685	19,638	19,64	19,702	19,596	19,522	19,91	19,774	19,683			19,472	18,803	18,806	18,814
		7320	1003,1																										990,83	1003,11
		7380	1003,02																										990,83	1003,11
		7392		1,262	18,79	18,8	20,052	20,061	19,698	19,726	19,73	19,712	19,68	19,594	19,972	19,72	19,729					18,809	18,808
		7440	1002,67																										990,83	1003,11
		7488		1,307	18,792	18,801	20,096	20,11	19,756	19,749	19,784	19,776	19,723	19,732	20,134	19,854	19,813			19,6	18,806	18,807	18,809
		7500	1003,39															9,31											990,83	1003,11
		7560	1003,15																										990,83	1003,11
		7584		1,347	18,79	18,803	20,136	20,15	19,785	19,767	19,799	19,816	19,731	19,917	20,137	19,903	19,857					18,808	18,808
		7620	1003,49																										990,83	1003,11
		7680	1003,1	1,410	18,793	18,801	20,202	20,212	19,791	19,804	19,872	19,895	19,775	19,935	20,16	20,008	19,905			19,757	18,81	18,808	18,811						990,83	1003,11
		7740	1003,58																										990,83	1003,11
		7776		1,458	18,79	18,8	20,249	20,257	19,823	19,834	19,914	19,963	19,834	20,023	20,198	20,031	19,952					18,809	18,81
		7800	1002,93															9,31	0					0	0	0	0	0	990,83	1003,11	127,62
		7860	1002,39																										990,83	1003,11
		7872		1,521	18,792	18,801	20,318	20,318	19,89	19,933	20,011	20,01	19,864	19,988	20,238	20,152	20,011			19,902	18,811	18,805	18,816
		7920	1001,62																										990,83	1003,11
		7968		1,571	18,793	18,799	20,373	20,362	19,968	19,983	20,044	20,098	19,914	20,027	20,3	20,229	20,070					18,81	18,812
		7980	1002,49																										990,83	1003,11
		8040	1002,97																										991,36	1003,11
		8064		1,652	18,793	18,801	20,442	20,455	20,064	20,168	20,165	20,186	19,99	20,022	20,355	20,274	20,153			19,963	18,815	18,811	18,812
		8100	1003,35															9,32											991,36	1003,11
		8160	1003,83	1,730	18,794	18,801	20,527	20,527	20,153	20,181	20,185	20,201	20,092	20,044	20,422	20,348	20,203					18,812	18,813						991,36	1003,11
		8220	1002,53																										991,36	1003,11
		8256		1,773	18,793	18,801	20,563	20,577	20,226	20,237	20,256	20,223	20,244	20,127	20,484	20,416	20,277			20,087	18,817	18,811	18,813
		8280	1003,45																										991,36	1003,11
		8340	1003,03																										991,36	1003,11
		8352		1,799	18,795	18,803	20,602	20,593	20,272	20,244	20,26	20,246	20,285	20,208	20,545	20,384	20,306					18,81	18,814
		8400	1002,5															9,32	0					0	0	0	0	0	991,36	1003,11	127,8
		8448		1,867	18,795	18,803	20,665	20,666	20,272	20,297	20,276	20,358	20,32	20,313	20,588	20,48	20,363			20,249	18,815	18,812	18,816
		8460	1002,36																										991,36	1003,11
		8520	1003,83																										991,36	1003,11
		8544		1,919	18,794	18,803	20,713	20,721	20,368	20,351	20,342	20,392	20,42	20,539	20,642	20,395	20,431					18,811	18,814
		8580	1003,25																										991,36	1003,11
		8640	1003,53	1,967	18,794	18,803	20,761	20,769	20,384	20,382	20,45	20,441	20,514	20,501	20,696	20,446	20,477			20,408	18,816	18,81	18,815						991,36	1003,11
		8700	1002,94															9,32											991,36	1003,11
		8736		1,997	18,793	18,803	20,789	20,8	20,399	20,422	20,449	20,497	20,559	20,477	20,75	20,634	20,523					18,811	18,813
		8760	1003,39																										991,36	1003,11
		8820	1002,99																										991,36	1003,11
		8832		2,080	18,794	18,802	20,878	20,879	20,438	20,463	20,501	20,619	20,58	20,507	20,796	20,705	20,576			20,47	18,817	18,807	18,811
		8880	1004,34																										991,36	1003,11
		8928		2,154	18,794	18,8	20,944	20,957	20,541	20,557	20,592	20,687	20,583	20,572	20,851	20,787	20,646					18,809	18,811
		8940	1003,89																										991,36	1003,11
		9000	1002,63															9,32	0					0	0	0	0	0	991,36	1003,11	127,68
		9024		2,208	18,796	18,799	21,007	21,004	20,649	20,639	20,692	20,699	20,594	20,638	20,927	20,78	20,702			20,534	18,821	18,807	18,809
		9060	1003,14																										991,36	1003,11
		9120	1004,27	2,292	18,794	18,807	21,09	21,095	20,721	20,705	20,783	20,747	20,639	20,63	20,984	20,898	20,763					18,811	18,813						991,36	1003,11
		9180	1003,38																										991,36	1003,11
		9216		2,328	18,791	18,802	21,132	21,118	20,795	20,737	20,784	20,777	20,837	20,749	21,041	20,912	20,829			20,693	18,822	18,808	18,814
		9240	1003,31																										991,36	1003,11
		9300	1003,21															9,33											991,36	1003,11
		9312		2,349	18,798	18,805	21,16	21,141	20,8	20,785	20,827	20,797	20,909	20,772	21,091	20,936	20,865					18,809	18,805
		9360	1004,31																										991,36	1003,11
		9408		2,417	18,794	18,798	21,214	21,211	20,856	20,833	20,863	20,851	20,925	21,027	21,137	20,909	20,925			20,795	18,822	18,806	18,806
		9420	1002,97																										991,36	1003,11
		9480	1003,4																										991,36	1003,11
		9504		2,478	18,792	18,805	21,27	21,283	20,924	20,877	20,933	20,963	20,969	21,027	21,199	21,036	20,991					18,811	18,812
		9540	1003,25																										991,36	1003,11
		9600	1002,03	2,505	18,79	18,802	21,299	21,302	20,92	20,921	20,983	21,004	21,049	21,114	21,252	21,032	21,034	9,34	0	20,964	18,822	18,811	18,815	0	0	0	0	0	991,36	1003,11	128,34
		9660	1002,86																										991,36	1003,11
		9696		2,579	18,791	18,802	21,375	21,376	20,943	20,948	21,009	21,052	21,065	21,189	21,302	21,097	21,076					18,808	18,816
		9720	1001,85																										991,36	1003,11
		9780	1001,84																										991,36	1003,11
		9792		2,645	18,792	18,802	21,441	21,443	21,048	21,003	21,113	21,13	21,174	21,289	21,348	21,164	21,159			21,18	18,822	18,812	18,815
		9840	1002,49																										991,94	1003,11
		9888		2,684	18,792	18,804	21,474	21,489	21,088	21,073	21,14	21,223	21,24	21,318	21,408	21,205	21,212					18,813	18,816
		9900	1003,44															9,33											991,94	1003,11
		9960	1004,15																										991,94	1003,11
		9984		2,735	18,794	18,805	21,529	21,541	21,129	21,108	21,207	21,247	21,291	21,362	21,466	21,268	21,260			21,289	18,822	18,815	18,818
		10020	1003,22																										991,94	1003,11
		10080	1003,54	2,812	18,797	18,804	21,607	21,618	21,232	21,167	21,269	21,325	21,34	21,402	21,526	21,379	21,330					18,811	18,812						991,94	1003,11
		10140	1003,59																										991,94	1003,11
		10176		2,857	18,795	18,804	21,657	21,656	21,269	21,257	21,286	21,353	21,384	21,445	21,576	21,411	21,373			21,333	18,82	18,809	18,814
		10200	1002,94															9,34	0					0	0	0	0	0	991,94	1003,11	128,13
		10260	1002,18																										991,94	1003,11
		10272		2,909	18,795	18,806	21,718	21,701	21,338	21,3	21,359	21,402	21,412	21,5	21,624	21,516	21,431					18,81	18,812
		10320	1003,13																										991,94	1003,11
		10368		2,958	18,794	18,808	21,765	21,754	21,396	21,343	21,392	21,464	21,456	21,55	21,687	21,595	21,485			21,403	18,827	18,811	18,813
		10380	1002,94																										991,94	1003,11
		10440	1003,3																										991,94	1003,11
		10464		3,038	18,799	18,808	21,836	21,847	21,428	21,432	21,512	21,547	21,491	21,59	21,755	21,648	21,550					18,816	18,812
		10500	1003,22															9,36											991,94	1003,11
		10560	1002,99	3,082	18,798	18,803	21,876	21,889	21,452	21,504	21,583	21,571	21,525	21,625	21,802	21,7	21,595			21,45	18,83	18,811	18,816						991,94	1003,11
		10620	1002,74																										991,94	1003,11
		10656		3,135	18,797	18,806	21,943	21,931	21,525	21,54	21,609	21,631	21,567	21,642	21,862	21,757	21,642					18,807	18,812
		10680	1002																										991,94	1003,11
		10740	1001,5																										991,94	1003,11
		10752		3,219	18,797	18,804	22,022	22,018	21,644	21,7	21,668	21,747	21,609	21,636	21,923	21,835	21,720			21,574	18,83	18,811	18,811
		10800	1002,55															9,37	0					0	0	0	0	0	992,57	1003,11	128,92
		10848		3,268	18,796	18,806	22,076	22,063	21,757	21,729	21,771	21,752	21,609	21,664	21,981	21,888	21,769					18,81	18,812
		10860	1003,39																										992,57	1003,11
		10920	1003,55																										992,57	1003,11
		10944		3,319	18,798	18,808	22,115	22,129	21,801	21,775	21,807	21,796	21,673	21,701	22,149	21,944	21,831			21,61	18,83	18,812	18,814
		10980	1003,49																										992,57	1003,11
		11040	1003,18	3,386	18,798	18,806	22,185	22,19	21,848	21,827	21,904	21,856	21,796	21,728	22,153	21,975	21,886					18,811	18,813						992,57	1003,11
		11100	1002,77															9,38											992,57	1003,11
		11136		3,408	18,8	18,808	22,213	22,211	21,88	21,903	21,907	21,86	21,862	21,815	22,173	21,992	21,924			21,765	18,829	18,811	18,813
		11160	1004																										992,57	1003,11
		11220	1003,74																										992,57	1003,11
		11232		3,483	18,798	18,807	22,285	22,287	21,955	21,947	21,974	21,934	21,942	21,888	22,209	21,94	21,974					18,811	18,812
		11280	1004,43																										992,57	1003,11
		11328		3,509	18,8	18,808	22,312	22,314	21,96	21,973	21,984	21,984	22,012	22,031	22,251	22,008	22,025			21,911	18,83	18,811	18,812
		11340	1003,25																										992,57	1003,11
		11400	1003,15															9,39	0					0	0	0	0	0	992,57	1003,11	129,19
		11424		3,568	18,799	18,806	22,376	22,365	22,01	22,004	22,073	22,058	22,091	22,056	22,299	22,122	22,089					18,809	18,811
		11460	1003,55																										992,57	1003,11
		11520	1003,87	3,614	18,798	18,806	22,412	22,419	22,032	22,031	22,119	22,09	22,115	22,248	22,352	22,171	22,145			22,003	18,834	18,812	18,813						992,57	1003,11
		11580	1004,04																										992,57	1003,11
		11616		3,683	18,8	18,809	22,475	22,501	22,133	22,052	22,146	22,177	22,119	22,297	22,397	22,197	22,190					18,81	18,814
		11640	1003,22																										992,57	1003,11
		11700	1003,04															9,40											992,57	1003,11
		11712		3,730	18,798	18,807	22,53	22,535	22,169	22,112	22,185	22,237	22,238	22,293	22,454	22,298	22,248			22,195	18,839	18,81	18,814
		11760	1003,64																										992,57	1003,11
		11808		3,777	18,799	18,808	22,576	22,585	22,261	22,181	22,204	22,274	22,285	22,386	22,506	22,363	22,308					18,81	18,812
		11820	1003,49																										992,57	1003,11
		11880	1004,44																										992,57	1003,11
		11904		3,832	18,801	18,809	22,628	22,645	22,238	22,238	22,328	22,283	22,374	22,483	22,552	22,398	22,362			22,373	18,835	18,806	18,812
		11940	1003,37																										992,57	1003,11
		12000	1002,48	3,882	18,798	18,808	22,689	22,681	22,241	22,303	22,358	22,377	22,466	22,531	22,608	22,435	22,415	9,42	0			18,809	18,811	0	0	0	0	0	992,57	1003,11	128,99
		12060	1000,96																										992,57	1003,11
		12096		3,939	18,799	18,809	22,735	22,751	22,289	22,343	22,377	22,454	22,515	22,506	22,656	22,469	22,451			22,434	18,838	18,811	18,811
		12120	1001,25																										993,46	1003,11
		12180	1002,76																										993,46	1003,11
		12192		3,999	18,798	18,808	22,79	22,813	22,411	22,422	22,434	22,495	22,538	22,493	22,705	22,619	22,515					18,81	18,813
		12240	1004,35																										993,46	1003,11
		12288		4,057	18,798	18,81	22,863	22,859	22,466	22,489	22,488	22,617	22,547	22,54	22,759	22,68	22,573			22,489	18,838	18,81	18,813
		12300	1004,48															9,42											993,46	1003,11
		12360	1003,58																										992,93	1003,11
		12384		4,112	18,798	18,805	22,908	22,919	22,532	22,528	22,609	22,616	22,621	22,565	22,829	22,645	22,618					18,809	18,81
		12420	1003,74																										992,93	1003,11
		12480	1004,22	4,166	18,796	18,809	22,969	22,968	22,605	22,58	22,625	22,663	22,661	22,623	22,882	22,807	22,681			22,577	18,84	18,811	18,813						992,93	1003,11
		12540	1002,68																										992,93	1003,11
		12576		4,218	18,8	18,805	23,015	23,026	22,625	22,659	22,693	22,722	22,684	22,669	22,936	22,859	22,731					18,81	18,812
		12600	1001,59															9,44	0					0	0	0	0	0	992,93	1003,11	128,98
		12660	1003,38																										992,93	1003,11
		12672		4,285	18,8	18,807	23,082	23,094	22,729	22,719	22,759	22,79	22,693	22,717	22,992	22,913	22,789			22,668	18,839	18,809	18,812
		12720	1002,5																										992,93	1003,11
		12768		4,325	18,797	18,804	23,123	23,128	22,776	22,778	22,811	22,812	22,801	22,765	23,054	22,919	22,839					18,812	18,814
		12780	1003,73																										992,93	1003,11
		12840	1002,98																										992,93	1003,11
		12864		4,379	18,798	18,807	23,174	23,189	22,887	22,818	22,809	22,824	22,856	23	23,109	22,92	22,903			22,775	18,838	18,809	18,813
		12900	1004,21															9,45											992,93	1003,11
		12960	1004,2	4,430	18,799	18,807	23,227	23,24	22,897	22,85	22,902	22,934	22,869	23,021	23,155	22,975	22,950					18,813	18,814						992,93	1003,11
		13020	1004,77																										992,93	1003,11
		13056		4,488	18,797	18,809	23,287	23,294	22,916	22,904	22,981	22,989	22,9	23,088	23,201	23,034	23,002			22,938	18,838	18,807	18,813
		13080	1004,11																										992,2	1003,11
		13140	1002,61																										992,2	1003,11
		13152		4,537	18,797	18,807	23,345	23,334	22,935	22,927	22,974	23,054	23,036	23,182	23,252	23,099	23,057					18,811	18,815
		13200	1002,74															9,46	0					0	0	0	0	0	992,2	1003,11	128,86
		13248		4,588	18,797	18,809	23,394	23,387	23,018	23,02	23,086	23,034	23,118	23,222	23,305	23,141	23,118			23,148	18,841	18,81	18,813
		13260	1003,37																										992,2	1003,11
		13320	1003,47																										992,2	1003,11
		13344		4,608	18,797	18,806	23,415	23,405	23,034	23,013	23,109	23,059	23,2	23,203	23,353	23,141	23,139					18,811	18,813
		13380	1004,52																										992,2	1003,11
		13440	1003,84	4,683	18,797	18,808	23,472	23,5	23,106	23,086	23,139	23,181	23,215	23,291	23,405	23,277	23,213			23,181	18,841	18,81	18,814						992,2	1003,11
		13500	1003,55															9,47											992,2	1003,11
		13536		4,728	18,796	18,806	23,533	23,524	23,144	23,155	23,222	23,264	23,229	23,295	23,46	23,348	23,265					18,81	18,81
		13560	1003,47																										992,2	1003,11
		13620	1003,35																										992,2	1003,11
		13632		4,809	18,797	18,806	23,607	23,614	23,177	23,195	23,261	23,345	23,255	23,312	23,505	23,382	23,304			23,236	18,842	18,81	18,814
		13680	1002,68																										992,2	1003,11
		13728		4,854	18,796	18,806	23,651	23,659	23,231	23,26	23,332	23,396	23,286	23,317	23,561	23,486	23,359					18,81	18,814
		13740	1001,42																										992,2	1003,11
		13800	1003,07															9,47	0					0	0	0	0	0	992,72	1003,11	128,35
		13824		4,925	18,795	18,811	23,734	23,721	23,391	23,305	23,396	23,461	23,352	23,382	23,627	23,549	23,433			23,347	18,839	18,811	18,815
		13860	1004,32																										992,72	1003,11
		13920	1003,61	4,953	18,796	18,807	23,765	23,745	23,482	23,426	23,462	23,457	23,38	23,379	23,68	23,583	23,481					18,811	18,813						992,72	1003,11
		13980	1004,05																										992,72	1003,11
		14016		5,020	18,796	18,806	23,823	23,82	23,515	23,448	23,489	23,483	23,441	23,43	23,734	23,666	23,526			23,413	18,838	18,815	18,814
		14040	1004,31																										992,2	1003,11
		14100	1003,87															9,49											992,2	1003,11
		14112		5,061	18,799	18,811	23,86	23,871	23,564	23,533	23,544	23,553	23,559	23,479	23,788	23,671	23,586					18,807	18,82
		14160	1002,6																										992,2	1003,11
		14208		5,116	18,794	18,807	23,911	23,922	23,604	23,575	23,592	23,574	23,612	23,544	23,839	23,72	23,632			23,513	18,84	18,811	18,816
		14220	1003,17																										992,2	1003,11
		14280	1003,28																										992,2	1003,11
		14304		5,167	18,798	18,805	23,968	23,969	23,654	23,614	23,637	23,658	23,723	23,605	23,891	23,806	23,698					18,812	18,815
		14340	1003,77																										992,2	1003,11
		14400	1004,22	5,208	18,798	18,808	23,989	24,034	23,658	23,657	23,722	23,7	23,772	23,655	23,935	23,852	23,744	9,50	0	23,666	18,849	18,811	18,815	0	0	0	0	0	992,2	1003,11	128,72
		14460	1003,51																										992,2	1003,11
		14496		5,269	18,799	18,806	24,066	24,077	23,725	23,698	23,76	23,755	23,82	23,767	23,985	23,867	23,797					18,808	18,818
		14520	1004,12																										992,2	1003,11
		14580	1003,38																										992,2	1003,11
		14592		5,313	18,799	18,807	24,118	24,115	23,772	23,744	23,82	23,803	23,836	23,784	24,035	23,938	23,842			23,767	18,845	18,814	18,813
		14640	1002																										992,2	1003,11
		14688		5,367	18,801	18,804	24,169	24,17	23,893	23,818	23,816	23,856	23,883	23,844	24,159	23,903	23,896					18,812	18,81
		14700	1002,05															9,51											992,2	1003,11
		14760	1002,91																										992,2	1003,11
		14784		5,445	18,792	18,803	24,244	24,241	23,964	23,868	23,858	23,981	23,892	23,861	24,177	24,005	23,951			23,824	18,838	18,812	18,811
		14820	1003,13																										992,2	1003,11
		14880	1002,71	5,474	18,796	18,807	24,273	24,278	23,971	23,921	23,936	23,979	23,938	23,914	24,212	24,136	24,001					18,813	18,816						992,2	1003,11
		14940	1002,52																										992,2	1003,11
		14976		5,528	18,797	18,805	24,322	24,335	23,976	23,951	24,043	23,977	23,984	24,123	24,252	24,166	24,059			23,945	18,842	18,811	18,812
		15000	1002,15															9,53	0					0	0	0	0	0	992,2	1003,11	129,27
		15060	1002,81																										992,2	1003,11
		15072		5,580	18,793	18,802	24,377	24,378	24,041	23,982	24,052	24,065	24,067	24,045	24,295	24,191	24,092					18,811	18,811
Wed Nov 22 2017 15:21:57
