# Supplementary material for: Data from calorimetric decay heat measurements of five used PWR 17x17 nuclear fuel assemblies
Source: Data Brief. 2019 Dec 2;28:104917. doi: 10.1016/j.dib.2019.104917 (PMC6926112; doi:10.1016/j.dib.2019.104917)
Supplement: Multimedia component 1 [file mmc1.zip › Data/Calibration data from model measurements/EV_1000W_2017-11-23.xlsx]

## Sheet: 2017-11-23 EV1000W
Tinfo1	Tinfo2	Logg_tid	T1	T2	T3	T4	T5	T6	T7	T8	T9	T10	T11	T12	T13	T14	T15	T16	T17	T18	T19	T20	T21	T22	T23	T24	T25	T26	T27	T28	T29	T30
KSN	2017-11-23 EV1000W
Kalib. Temperaturstegringsprincipen	2017-11-23 EV1000W
KA701	KA702
0	0
0,00000	0,00000
KA703	KA704
0	0
0,00000	0,00000
KA705	KALIB.TEMP
0	0,0
0,00000	FÖRSTÄRKNING
	007
			_251KA901_A_kW	_251KA509	_251KA501_B1	_251KA501_B2	_251KA502_B1	_251KA502_B2	_251KA511_B1	_251KA511_B2	_251KA511_B3	_251KA511_B4	_251KA511_B5	_251KA511_B6	_251KA511_B7	_251KA511_B8	_251KA511	_251KA751_Vikt	_251KA101	_251KA521_B1	_251KA522_B1	_251KA531_B1	_251KA531_B2	_251KA701	_251KA702	_251KA703	_251KA704	_251KA705	_251EA1	EA1_Börvärde	_251KA901_B_PA
			W	°C	°C	°C	°C	°C	°C	°C	°C	°C	°C	°C	°C	°C	°C	kg	bar	°C	°C	°C	°C	Gy/h	Gy/h	Gy/h	Gy/h	Gy/h	W	W	W
Thu Nov 23 2017 10:31:42		60	1014,18																										998,39	1014,69
		96		0,565	14,457	14,473	15,029	15,032	14,848	14,823	14,892	14,928	14,87	14,891	14,883	14,872	14,876					18,818	18,812
		120	1014,97																										998,39	1014,69
		180	1015,16																										998,39	1014,69
		192		0,458	14,577	14,657	15,073	15,078	14,852	14,834	14,915	14,936	14,882	14,901	14,955	14,878	14,894			14,879	18,803	18,817	18,819
		240	1014,67																										998,39	1014,69
		288		0,190	14,932	14,972	15,135	15,149	14,861	14,847	14,918	14,95	14,887	14,91	15,046	14,897	14,915					18,818	18,822
		300	1013,78															12,76											998,39	1014,69
		360	1013,25																										998,39	1014,69
		384		-0,282	15,485	15,532	15,226	15,228	14,871	14,862	14,918	14,993	14,896	14,992	15,123	14,976	14,954			14,908	18,803	18,818	18,82
		420	1014,09																										998,39	1014,69
		480	1014,08	-0,844	16,112	16,152	15,286	15,289	14,88	14,879	14,933	15,032	14,926	15,052	15,204	15,046	14,994					18,813	18,821						998,39	1014,69
		540	1014,03																										998,39	1014,69
		576		-1,279	16,618	16,652	15,348	15,363	14,901	14,898	14,949	15,094	14,947	15,113	15,276	15,099	15,035			14,941	18,799	18,821	18,824
		600	1013,54															12,75	0					0	0	0	0	0	998,39	1014,69	127,51
		660	1012,69																										998,39	1014,69
		672		-1,610	17,015	17,043	15,42	15,418	14,935	14,948	15,08	15,117	14,986	15,177	15,339	15,188	15,096					18,821	18,823
		720	1013,89																										999,18	1014,69
		768		-1,847	17,33	17,355	15,488	15,504	15,051	15,102	15,133	15,196	15	15,187	15,414	15,267	15,169			15,045	18,797	18,82	18,822
		780	1014,13																										999,18	1014,69
		840	1014,37																										999,18	1014,69
		864		-2,036	17,576	17,599	15,562	15,541	15,112	15,193	15,221	15,252	15,065	15,135	15,488	15,303	15,221					18,822	18,823
		900	1014,73															12,76											999,18	1014,69
		960	1015,06	-2,154	17,776	17,803	15,637	15,634	15,216	15,283	15,305	15,287	15,147	15,187	15,558	15,332	15,289			15,113	18,792	18,822	18,819						999,18	1014,69
		1020	1015,17																										999,18	1014,69
		1056		-2,273	17,944	17,962	15,677	15,683	15,292	15,358	15,361	15,36	15,184	15,274	15,616	15,486	15,366					18,82	18,823
		1080	1014,52																										999,18	1014,69
		1140	1013,91																										999,18	1014,69
		1152		-2,372	18,076	18,092	15,721	15,702	15,359	15,325	15,351	15,368	15,215	15,431	15,678	15,572	15,412			15,286	18,789	18,822	18,826
		1200	1015,59															12,74	0					0	0	0	0	0	999,18	1014,69	127,27
		1248		-2,379	18,185	18,194	15,814	15,808	15,419	15,381	15,469	15,495	15,302	15,424	15,732	15,647	15,484					18,821	18,821
		1260	1015,74																										999,18	1014,69
		1320	1014,51																										999,18	1014,69
		1344		-2,412	18,268	18,285	15,861	15,868	15,508	15,492	15,562	15,532	15,483	15,457	15,788	15,706	15,566			15,416	18,788	18,822	18,82
		1380	1014,18																										999,18	1014,69
		1440	1014,14	-2,433	18,337	18,353	15,896	15,928	15,505	15,539	15,588	15,524	15,509	15,498	15,859	15,757	15,597					18,82	18,823						999,18	1014,69
		1500	1014,58															12,74											999,18	1014,69
		1536		-2,411	18,4	18,416	16,005	15,989	15,643	15,565	15,617	15,626	15,567	15,519	15,922	15,846	15,663			15,458	18,793	18,821	18,823
		1560	1014,39																										999,18	1014,69
		1620	1014,51																										999,18	1014,69
		1632		-2,389	18,452	18,464	16,074	16,065	15,719	15,716	15,776	15,747	15,611	15,628	15,981	15,86	15,755					18,82	18,823
		1680	1014,08																										999,18	1014,69
		1728		-2,405	18,494	18,508	16,084	16,108	15,719	15,724	15,771	15,794	15,753	15,725	16,119	15,82	15,803			15,667	18,791	18,816	18,822
		1740	1013,75																										999,18	1014,69
		1800	1014,47															12,73	0					0	0	0	0	0	999,18	1014,69	127,35
		1824		-2,399	18,531	18,545	16,128	16,15	15,813	15,77	15,784	15,803	15,78	15,825	16,143	15,983	15,863					18,82	18,821
		1860	1014,54																										999,18	1014,69
		1920	1014,12	-2,372	18,566	18,578	16,199	16,201	15,812	15,824	15,868	15,847	15,793	15,933	16,176	16,095	15,918			15,804	18,795	18,826	18,825						999,18	1014,69
		1980	1013,44																										999,18	1014,69
		2016		-2,306	18,596	18,604	16,299	16,288	15,919	15,88	15,919	15,947	15,847	16,004	16,221	16,135	15,984					18,816	18,82
		2040	1014,51																										999,18	1014,69
		2100	1014,3															12,74											999,18	1014,69
		2112		-2,253	18,618	18,631	16,371	16,371	16,019	15,958	16,009	16,084	15,9	16,086	16,283	16,185	16,066			15,853	18,793	18,818	18,822
		2160	1012,87																										999,18	1014,69
		2208		-2,209	18,641	18,651	16,433	16,441	16,02	16,085	16,148	16,062	15,938	16,045	16,359	16,258	16,114					18,821	18,822
		2220	1013,61																										999,18	1014,69
		2280	1014,24																										999,92	1014,69
		2304		-2,178	18,658	18,67	16,483	16,488	16,125	16,087	16,113	16,137	16,018	16,095	16,422	16,286	16,160			15,97	18,794	18,819	18,823
		2340	1015,52																										999,92	1014,69
		2400	1014,03	-2,155	18,674	18,686	16,52	16,531	16,167	16,144	16,218	16,15	16,241	16,145	16,481	16,318	16,233	12,74	0			18,821	18,822	0	0	0	0	0	999,92	1014,69	127,47
		2460	1013,71																										999,92	1014,69
		2496		-2,106	18,687	18,698	16,582	16,591	16,241	16,237	16,215	16,188	16,267	16,261	16,534	16,335	16,285			16,114	18,796	18,821	18,825
		2520	1014,04																										999,92	1014,69
		2580	1014,01																										999,92	1014,69
		2592		-2,035	18,698	18,712	16,667	16,672	16,355	16,324	16,287	16,286	16,276	16,456	16,599	16,45	16,379					18,821	18,823
		2640	1014,14																										999,92	1014,69
		2688		-2,001	18,708	18,72	16,699	16,726	16,352	16,34	16,363	16,36	16,336	16,551	16,652	16,437	16,424			16,29	18,796	18,823	18,824
		2700	1013,91															12,73											999,92	1014,69
		2760	1014,76																										999,92	1014,69
		2784		-1,940	18,719	18,729	16,777	16,79	16,392	16,411	16,468	16,471	16,405	16,501	16,72	16,522	16,486					18,822	18,825
		2820	1014,16																										999,92	1014,69
		2880	1014,48	-1,886	18,726	18,737	16,843	16,848	16,429	16,421	16,521	16,529	16,515	16,647	16,772	16,638	16,559			16,468	18,797	18,824	18,824						999,92	1014,69
		2940	1014,96																										999,92	1014,69
		2976		-1,843	18,734	18,743	16,895	16,896	16,482	16,448	16,509	16,577	16,552	16,683	16,829	16,683	16,595					18,822	18,823
		3000	1014,06															12,74	0					0	0	0	0	0	999,92	1014,69	127,67
		3060	1013,36																										999,92	1014,69
		3072		-1,770	18,741	18,754	16,98	16,974	16,536	16,529	16,659	16,671	16,651	16,712	16,905	16,689	16,669			16,592	18,796	18,821	18,826
		3120	1013,36																										1000,49	1014,69
		3168		-1,714	18,745	18,757	17,036	17,038	16,628	16,59	16,664	16,759	16,716	16,862	16,961	16,756	16,742					18,821	18,823
		3180	1014,79																										1000,49	1014,69
		3240	1014,6																										1000,49	1014,69
		3264		-1,675	18,751	18,76	17,086	17,076	16,63	16,618	16,677	16,782	16,826	16,876	17,024	16,746	16,772			16,736	18,798	18,821	18,823
		3300	1014,43															12,74											1000,49	1014,69
		3360	1015,08	-1,614	18,756	18,768	17,145	17,15	16,7	16,651	16,728	16,86	16,868	16,963	17,077	16,915	16,845					18,82	18,825						1000,49	1014,69
		3420	1015,6																										1000,49	1014,69
		3456		-1,565	18,759	18,77	17,198	17,201	16,771	16,757	16,815	16,914	16,897	16,977	17,142	16,998	16,909			16,863	18,798	18,821	18,824
		3480	1015,17																										1000,49	1014,69
		3540	1014,79																										1000,49	1014,69
		3552		-1,502	18,764	18,774	17,257	17,277	16,81	16,859	16,913	16,953	16,962	17,041	17,206	16,972	16,965					18,822	18,824
		3600	1014,51															12,74	0					0	0	0	0	0	1000,49	1014,69	127,63
		3648		-1,445	18,767	18,776	17,324	17,328	16,905	16,91	17,001	17,009	17,064	17,156	17,268	17,053	17,046			16,986	18,798	18,823	18,824
		3660	1014,09																										1000,49	1014,69
		3720	1014,09																										1000,49	1014,69
		3744		-1,380	18,769	18,778	17,39	17,398	16,985	16,941	17,049	17,088	17,094	17,109	17,348	17,087	17,088					18,821	18,824
		3780	1012,86																										1000,49	1014,69
		3840	1014,48	-1,331	18,773	18,783	17,441	17,453	17,043	16,999	17,077	17,167	17,167	17,27	17,412	17,216	17,169			17,15	18,797	18,821	18,824						1001,18	1014,69
		3900	1014,08															12,74											1001,18	1014,69
		3936		-1,272	18,774	18,785	17,502	17,514	17,1	17,051	17,136	17,213	17,216	17,306	17,483	17,256	17,220					18,82	18,824
		3960	1014,45																										1001,18	1014,69
		4020	1016,34																										1001,18	1014,69
		4032		-1,215	18,777	18,786	17,571	17,562	17,167	17,104	17,2	17,285	17,308	17,425	17,548	17,311	17,293			17,285	18,809	18,822	18,824
		4080	1015,26																										1001,18	1014,69
		4128		-1,157	18,778	18,788	17,628	17,625	17,192	17,178	17,264	17,349	17,387	17,424	17,614	17,357	17,346					18,82	18,824
		4140	1015,57																										1001,18	1014,69
		4200	1015,55															12,76	0					0	0	0	0	0	1001,18	1014,69	127,74
		4224		-1,094	18,779	18,789	17,687	17,693	17,244	17,271	17,329	17,376	17,43	17,456	17,682	17,367	17,394			17,4	18,808	18,821	18,824
		4260	1014,68																										1001,18	1014,69
		4320	1015,85	-1,018	18,778	18,79	17,765	17,768	17,347	17,32	17,372	17,474	17,476	17,531	17,748	17,49	17,470					18,822	18,822						1001,18	1014,69
		4380	1015,63																										1001,18	1014,69
		4416		-0,975	18,78	18,79	17,809	17,812	17,385	17,368	17,458	17,485	17,547	17,635	17,826	17,542	17,531			17,51	18,805	18,822	18,824
		4440	1015,62																										1000,6	1014,69
		4500	1014,36															12,76											1000,6	1014,69
		4512		-0,917	18,78	18,791	17,861	17,877	17,478	17,403	17,501	17,547	17,626	17,647	17,884	17,638	17,590					18,822	18,823
		4560	1013,85																										1000,6	1014,69
		4608		-0,839	18,783	18,793	17,956	17,943	17,56	17,474	17,579	17,642	17,663	17,783	17,96	17,632	17,662			17,699	18,805	18,821	18,824
		4620	1014,75																										1000,6	1014,69
		4680	1015,53																										1000,6	1014,69
		4704		-0,775	18,783	18,792	18,014	18,012	17,613	17,537	17,644	17,719	17,769	17,835	18,029	17,707	17,732					18,821	18,824
		4740	1014,58																										1000,6	1014,69
		4800	1014,75	-0,724	18,784	18,795	18,059	18,071	17,677	17,624	17,693	17,793	17,835	17,827	18,248	17,718	17,802	12,76	0	17,794	18,807	18,82	18,823	0	0	0	0	0	1000,6	1014,69	127,7
		4860	1014,44																										1000,6	1014,69
		4896		-0,675	18,786	18,794	18,109	18,122	17,76	17,725	17,729	17,824	17,859	17,946	18,158	17,872	17,859					18,82	18,823
		4920	1014,72																										1000,6	1014,69
		4980	1015,11																										1000,6	1014,69
		4992		-0,619	18,786	18,795	18,168	18,175	17,821	17,802	17,76	17,843	17,931	17,966	18,228	17,907	17,907			17,919	18,808	18,819	18,823
		5040	1016,04																										1000,6	1014,69
		5088		-0,560	18,785	18,796	18,228	18,233	17,868	17,857	17,796	17,882	18,001	18,105	18,295	17,911	17,964					18,823	18,823
		5100	1014,5															12,76											1000,6	1014,69
		5160	1015,08																										1000,6	1014,69
		5184		-0,511	18,786	18,799	18,284	18,28	17,942	17,919	17,841	17,93	18,072	18,104	18,355	18,028	18,024			18,008	18,81	18,822	18,823
		5220	1015,78																										1000,6	1014,69
		5280	1014,84	-0,436	18,787	18,8	18,36	18,355	17,994	17,993	17,93	18,063	18,081	18,169	18,413	18,129	18,097					18,821	18,822						1000,6	1014,69
		5340	1014,68																										1000,6	1014,69
		5376		-0,379	18,788	18,798	18,408	18,419	18,053	18,044	17,998	18,16	18,124	18,204	18,486	18,204	18,159			18,043	18,811	18,823	18,825
		5400	1013,92															12,77	0					0	0	0	0	0	1000,6	1014,69	127,85
		5460	1013,81																										1000,6	1014,69
		5472		-0,292	18,789	18,799	18,51	18,494	18,078	18,062	18,095	18,248	18,12	18,2	18,543	18,279	18,203					18,822	18,825
		5520	1014,11																										1000,6	1014,69
		5568		-0,239	18,789	18,799	18,563	18,546	18,113	18,106	18,179	18,306	18,183	18,202	18,605	18,378	18,259			18,142	18,814	18,824	18,825
		5580	1015,27																										1000,6	1014,69
		5640	1015,22																										1000,6	1014,69
		5664		-0,168	18,79	18,799	18,631	18,623	18,292	18,293	18,3	18,332	18,205	18,235	18,675	18,44	18,347					18,822	18,823
		5700	1014,15															12,78											1000,6	1014,69
		5760	1014,27	-0,104	18,791	18,802	18,692	18,693	18,377	18,365	18,394	18,332	18,264	18,27	18,743	18,517	18,408			18,2	18,814	18,821	18,824						1000,6	1014,69
		5820	1014,53																										1000,6	1014,69
		5856		-0,035	18,79	18,8	18,764	18,756	18,416	18,4	18,388	18,362	18,388	18,323	18,806	18,442	18,441					18,822	18,825
		5880	1014,42																										1000,6	1014,69
		5940	1013,92																										1000,6	1014,69
		5952		-0,010	18,791	18,799	18,788	18,783	18,458	18,4	18,397	18,431	18,43	18,482	18,728	18,545	18,484			18,284	18,817	18,822	18,824
		6000	1013,74															12,79	0					0	0	0	0	0	1000,6	1014,69	127,76
		6048		0,040	18,792	18,801	18,84	18,833	18,481	18,482	18,518	18,469	18,482	18,57	18,793	18,525	18,540					18,821	18,824
		6060	1013,93																										1000,6	1014,69
		6120	1014,25																										1000,6	1014,69
		6144		0,083	18,792	18,802	18,872	18,888	18,471	18,484	18,538	18,562	18,624	18,686	18,843	18,639	18,606			18,531	18,819	18,821	18,824
		6180	1013,81																										1000,6	1014,69
		6240	1013,56	0,142	18,793	18,802	18,945	18,933	18,55	18,517	18,59	18,602	18,679	18,672	18,884	18,695	18,649					18,822	18,824						1000,6	1014,69
		6300	1014,83															12,80											1000,6	1014,69
		6336		0,204	18,792	18,802	19,002	19,001	18,588	18,627	18,657	18,66	18,722	18,836	18,945	18,804	18,730			18,615	18,82	18,821	18,824
		6360	1014,93																										1000,6	1014,69
		6420	1014,23																										1000,6	1014,69
		6432		0,254	18,793	18,8	19,057	19,044	18,673	18,691	18,722	18,741	18,713	18,877	18,991	18,821	18,779					18,824	18,823
		6480	1013,52																										1000,6	1014,69
		6528		0,329	18,793	18,802	19,127	19,125	18,722	18,757	18,822	18,835	18,867	18,948	19,053	18,943	18,868			18,779	18,82	18,818	18,823
		6540	1013,97																										1000,6	1014,69
		6600	1014,15															12,82	0					0	0	0	0	0	1000,6	1014,69	128,05
		6624		0,415	18,793	18,802	19,206	19,22	18,783	18,791	18,857	18,92	18,893	18,922	19,112	18,932	18,901					18,82	18,824
		6660	1013,59																										1000,6	1014,69
		6720	1013,44	0,468	18,794	18,803	19,256	19,277	18,821	18,841	18,901	18,976	18,963	18,985	19,174	19,02	18,960			18,886	18,819	18,822	18,825						1001,18	1014,69
		6780	1013,81																										1001,18	1014,69
		6816		0,512	18,792	18,804	19,302	19,318	18,858	18,891	18,982	19,005	18,962	19,145	19,24	18,986	19,009					18,822	18,824
		6840	1016,15																										1001,18	1014,69
		6900	1015,78															12,83											1001,18	1014,69
		6912		0,575	18,793	18,802	19,371	19,374	18,894	18,927	19,063	19,036	19,13	19,144	19,292	19,036	19,065			19,096	18,821	18,821	18,825
		6960	1015,08																										1000,6	1014,69
		7008		0,628	18,792	18,803	19,43	19,421	18,976	19,01	19,075	19,115	19,154	19,255	19,357	19,126	19,133					18,823	18,827
		7020	1014,06																										1000,6	1014,69
		7080	1014,16																										1000,6	1014,69
		7104		0,691	18,79	18,799	19,485	19,485	19,09	19,072	19,098	19,185	19,195	19,23	19,41	19,286	19,196			19,127	18,82	18,821	18,828
		7140	1013,81																										1000,6	1014,69
		7200	1013,56	0,740	18,792	18,804	19,542	19,534	19,12	19,153	19,155	19,233	19,24	19,387	19,47	19,264	19,253	12,85	0			18,823	18,824	0	0	0	0	0	1000,6	1014,69	128,18
		7260	1013,78																										1000,6	1014,69
		7296		0,795	18,79	18,799	19,593	19,587	19,143	19,196	19,243	19,283	19,329	19,388	19,529	19,329	19,305			19,319	18,823	18,827	18,824
		7320	1013,22																										1001,18	1014,69
		7380	1013,48																										1001,18	1014,69
		7392		0,862	18,791	18,803	19,642	19,676	19,24	19,229	19,269	19,366	19,405	19,398	19,587	19,337	19,354					18,825	18,824
		7440	1013,79																										1001,75	1014,69
		7488		0,906	18,793	18,804	19,699	19,709	19,325	19,315	19,308	19,392	19,467	19,47	19,643	19,392	19,414			19,404	18,823	18,823	18,824
		7500	1014,46															12,85											1001,75	1014,69
		7560	1014,89																										1001,75	1014,69
		7584		0,981	18,795	18,799	19,764	19,793	19,392	19,387	19,398	19,481	19,514	19,596	19,7	19,494	19,495					18,822	18,825
		7620	1015,24																										1001,75	1014,69
		7680	1015,19	1,038	18,796	18,806	19,826	19,853	19,445	19,417	19,452	19,544	19,57	19,602	19,764	19,57	19,545			19,519	18,825	18,825	18,826						1001,75	1014,69
		7740	1015,28																										1001,75	1014,69
		7776		1,082	18,794	18,803	19,875	19,886	19,518	19,467	19,481	19,601	19,602	19,673	19,825	19,652	19,602					18,825	18,824
		7800	1014,67															12,87	0					0	0	0	0	0	1001,75	1014,69	128,42
		7860	1016,01																										1001,75	1014,69
		7872		1,168	18,794	18,801	19,961	19,97	19,56	19,544	19,511	19,686	19,66	19,745	19,878	19,669	19,657			19,626	18,826	18,824	18,821
		7920	1015,43																										1001,75	1014,69
		7968		1,224	18,795	18,801	20,025	20,019	19,611	19,587	19,624	19,729	19,745	19,716	19,939	19,715	19,708					18,823	18,825
		7980	1014,94																										1001,75	1014,69
		8040	1014,29																										1001,75	1014,69
		8064		1,272	18,796	18,805	20,077	20,068	19,649	19,631	19,73	19,78	19,791	19,877	19,987	19,782	19,778			19,745	18,829	18,823	18,824
		8100	1015,34															12,87											1001,75	1014,69
		8160	1014,65	1,318	18,794	18,804	20,117	20,116	19,682	19,673	19,749	19,848	19,824	19,799	20,067	19,87	19,814					18,822	18,823						1001,75	1014,69
		8220	1014,28																										1001,75	1014,69
		8256		1,397	18,789	18,803	20,189	20,196	19,775	19,74	19,834	19,903	19,865	19,952	20,15	19,99	19,901			19,833	18,833	18,822	18,829
		8280	1013,78																										1001,75	1014,69
		8340	1013,8																										1001,75	1014,69
		8352		1,455	18,797	18,801	20,249	20,259	19,833	19,807	19,892	19,966	19,869	20,098	20,182	20,108	19,969					18,823	18,824
		8400	1013,82															12,88	0					0	0	0	0	0	1001,75	1014,69	128,7
		8448		1,504	18,794	18,802	20,301	20,303	19,863	19,916	19,992	20,014	20,078	20,065	20,227	20,132	20,036			19,92	18,83	18,819	18,825
		8460	1013,82																										1001,75	1014,69
		8520	1014,73																										1001,75	1014,69
		8544		1,582	18,795	18,803	20,376	20,386	19,9	19,927	20,037	20,071	20,012	20,01	20,287	20,181	20,053					18,822	18,824
		8580	1014,24																										1001,75	1014,69
		8640	1013,96	1,628	18,793	18,804	20,419	20,434	20,021	19,975	20,034	20,134	20,095	20,1	20,344	20,257	20,120			19,997	18,83	18,825	18,825						1001,75	1014,69
		8700	1013,65															12,89											1001,75	1014,69
		8736		1,697	18,794	18,8	20,496	20,493	20,101	20,089	20,159	20,17	20,119	20,129	20,405	20,305	20,185					18,822	18,824
		8760	1014,52																										1001,75	1014,69
		8820	1013,87																										1001,75	1014,69
		8832		1,729	18,793	18,803	20,522	20,532	20,135	20,151	20,231	20,171	20,242	20,159	20,465	20,365	20,240			20,137	18,832	18,822	18,824
		8880	1014,65																										1001,75	1014,69
		8928		1,790	18,794	18,802	20,59	20,587	20,244	20,229	20,248	20,233	20,271	20,201	20,515	20,416	20,295					18,822	18,823
		8940	1014,14																										1001,75	1014,69
		9000	1014,48															12,90	0					0	0	0	0	0	1001,75	1014,69	128,24
		9024		1,845	18,798	18,806	20,638	20,655	20,323	20,294	20,289	20,3	20,354	20,374	20,576	20,334	20,355			20,207	18,832	18,823	18,825
		9060	1013,91																										1001,75	1014,69
		9120	1014,11	1,907	18,794	18,803	20,7	20,71	20,354	20,352	20,342	20,363	20,354	20,427	20,629	20,472	20,412					18,822	18,825						1001,75	1014,69
		9180	1014,53																										1001,75	1014,69
		9216		1,961	18,794	18,8	20,756	20,76	20,413	20,395	20,404	20,402	20,453	20,438	20,683	20,471	20,457			20,328	18,835	18,823	18,824
		9240	1014,39																										1001,75	1014,69
		9300	1015,3															12,92											1001,75	1014,69
		9312		2,008	18,795	18,804	20,809	20,805	20,413	20,417	20,468	20,504	20,464	20,53	20,741	20,603	20,517					18,823	18,825
		9360	1014,47																										1001,75	1014,69
		9408		2,067	18,795	18,805	20,863	20,87	20,477	20,459	20,599	20,537	20,529	20,553	20,791	20,723	20,583			20,475	18,834	18,823	18,824
		9420	1014,61																										1001,75	1014,69
		9480	1014,92																										1001,75	1014,69
		9504		2,142	18,795	18,808	20,941	20,946	20,546	20,535	20,649	20,662	20,556	20,594	20,851	20,758	20,644					18,823	18,832
		9540	1013,85																										1001,75	1014,69
		9600	1014,36	2,200	18,796	18,804	21,008	20,992	20,607	20,623	20,676	20,724	20,643	20,627	20,921	20,803	20,703	12,92	0	20,601	18,837	18,828	18,825	0	0	0	0	0	1001,75	1014,69	128,42
		9660	1014,5																										1001,75	1014,69
		9696		2,246	18,796	18,806	21,045	21,049	20,752	20,659	20,681	20,715	20,725	20,747	20,977	20,811	20,758					18,823	18,827
		9720	1015,22																										1001,75	1014,69
		9780	1014,19																										1001,75	1014,69
		9792		2,320	18,795	18,804	21,117	21,121	20,748	20,74	20,799	20,772	20,767	20,884	21,027	20,826	20,820			20,796	18,835	18,822	18,826
		9840	1014,44																										1001,75	1014,69
		9888		2,365	18,796	18,804	21,158	21,172	20,779	20,764	20,843	20,875	20,836	20,923	21,088	20,877	20,873					18,824	18,826
		9900	1014,07															12,95											1001,75	1014,69
		9960	1014,27																										1001,75	1014,69
		9984		2,394	18,797	18,802	21,195	21,193	20,78	20,783	20,832	20,885	20,887	20,944	21,139	20,873	20,890			20,877	18,836	18,823	18,829
		10020	1015,05																										1001,75	1014,69
		10080	1014,74	2,464	18,794	18,805	21,263	21,263	20,818	20,82	20,859	21,018	20,966	21,09	21,193	21,054	20,977					18,824	18,826						1001,75	1014,69
		10140	1014,74																										1001,75	1014,69
		10176		2,526	18,8	18,804	21,324	21,331	20,9	20,884	20,956	21,056	21,056	21,135	21,243	21,095	21,041			21,011	18,838	18,824	18,825
		10200	1014,05															12,95	0					0	0	0	0	0	1001,75	1014,69	128,53
		10260	1015,32																										1001,75	1014,69
		10272		2,577	18,796	18,807	21,371	21,386	20,933	20,972	21,026	21,035	21,137	21,199	21,302	21,12	21,091					18,824	18,826
		10320	1014,93																										1001,75	1014,69
		10368		2,631	18,794	18,806	21,423	21,438	21,008	21,024	21,09	21,113	21,161	21,258	21,357	21,179	21,149			21,114	18,837	18,825	18,827
		10380	1012,9																										1001,75	1014,69
		10440	1014,03																										1001,75	1014,69
		10464		2,702	18,798	18,804	21,499	21,507	21,094	21,084	21,157	21,201	21,211	21,249	21,411	21,226	21,204					18,824	18,825
		10500	1014,85															12,97											1001,75	1014,69
		10560	1015,7	2,748	18,798	18,806	21,546	21,553	21,135	21,154	21,242	21,236	21,261	21,359	21,469	21,293	21,269			21,266	18,842	18,824	18,826						1001,75	1014,69
		10620	1015,08																										1001,75	1014,69
		10656		2,816	18,799	18,806	21,612	21,626	21,171	21,19	21,314	21,251	21,353	21,376	21,525	21,323	21,313					18,823	18,825
		10680	1014,26																										1001,75	1014,69
		10740	1015,48																										1001,75	1014,69
		10752		2,865	18,796	18,805	21,66	21,672	21,221	21,26	21,337	21,35	21,381	21,414	21,582	21,42	21,371			21,335	18,84	18,822	18,824
		10800	1014,98															12,98	0					0	0	0	0	0	1001,75	1014,69	128,32
		10848		2,914	18,797	18,806	21,713	21,718	21,268	21,33	21,381	21,425	21,461	21,541	21,633	21,448	21,436					18,823	18,825
		10860	1014,24																										1001,75	1014,69
		10920	1014,01																										1001,75	1014,69
		10944		2,962	18,792	18,808	21,758	21,766	21,337	21,384	21,456	21,484	21,52	21,536	21,695	21,485	21,487			21,464	18,838	18,827	18,824
		10980	1014,45																										1001,75	1014,69
		11040	1013,66	3,051	18,797	18,806	21,86	21,844	21,39	21,431	21,506	21,53	21,556	21,63	21,757	21,519	21,540					18,823	18,823						1001,75	1014,69
		11100	1013,36															12,99											1001,75	1014,69
		11136		3,075	18,797	18,805	21,881	21,872	21,452	21,471	21,518	21,621	21,612	21,629	21,806	21,54	21,581			21,566	18,842	18,826	18,825
		11160	1013,44																										1002,54	1014,69
		11220	1014,05																										1002,54	1014,69
		11232		3,134	18,797	18,806	21,93	21,941	21,532	21,507	21,551	21,648	21,628	21,646	21,868	21,667	21,631					18,826	18,826
		11280	1014,36																										1002,54	1014,69
		11328		3,201	18,798	18,808	22,001	22,007	21,59	21,569	21,64	21,741	21,673	21,652	21,918	21,812	21,699			21,622	18,842	18,823	18,819
		11340	1014,07																										1002,54	1014,69
		11400	1014,76															13,00	0					0	0	0	0	0	1002,54	1014,69	128,51
		11424		3,275	18,796	18,806	22,07	22,082	21,694	21,77	21,762	21,811	21,681	21,67	21,975	21,849	21,776					18,822	18,825
		11460	1015																										1002,54	1014,69
		11520	1015,03	3,329	18,8	18,803	22,128	22,134	21,842	21,814	21,811	21,803	21,739	21,701	22,037	21,951	21,837			21,701	18,842	18,821	18,824						1002,54	1014,69
		11580	1014,77																										1002,54	1014,69
		11616		3,367	18,798	18,806	22,181	22,157	21,842	21,793	21,834	21,831	21,814	21,825	22,099	22,003	21,880					18,821	18,825
		11640	1014,86																										1002,54	1014,69
		11700	1014,18															13,02											1002,54	1014,69
		11712		3,419	18,798	18,808	22,22	22,225	21,877	21,849	21,924	21,905	21,906	21,83	22,175	22,047	21,939			21,772	18,842	18,821	18,822
		11760	1013,17																										1002,54	1014,69
		11808		3,457	18,798	18,808	22,259	22,261	21,957	21,888	21,912	21,918	21,974	21,865	22,208	22,041	21,970					18,818	18,824
		11820	1013,92																										1002,54	1014,69
		11880	1015,83																										1002,54	1014,69
		11904		3,538	18,799	18,809	22,343	22,341	22,042	21,95	21,955	22,034	21,99	22,14	22,253	22,123	22,061			21,878	18,843	18,82	18,827
		11940	1014,56																										1002,54	1014,69
		12000	1013,26	3,586	18,799	18,807	22,385	22,394	22,034	22,009	22,093	22,041	22,028	22,129	22,311	22,164	22,101	13,03	0			18,821	18,822	0	0	0	0	0	1002,54	1014,69	128,49
		12060	1013,62																										1002,54	1014,69
		12096		3,632	18,8	18,808	22,434	22,438	22,028	22,045	22,15	22,086	22,145	22,133	22,364	22,172	22,140			22,019	18,845	18,818	18,823
		12120	1014																										1002,54	1014,69
		12180	1013,69																										1002,54	1014,69
		12192		3,694	18,798	18,807	22,486	22,507	22,119	22,131	22,165	22,179	22,137	22,183	22,411	22,324	22,206					18,821	18,823
		12240	1014,98																										1002,54	1014,69
		12288		3,745	18,797	18,807	22,544	22,55	22,216	22,175	22,234	22,241	22,164	22,258	22,471	22,385	22,268			22,129	18,842	18,822	18,822
		12300	1014,15															13,04											1002,54	1014,69
		12360	1014,39																										1002,54	1014,69
		12384		3,813	18,798	18,809	22,613	22,619	22,263	22,222	22,294	22,336	22,233	22,225	22,525	22,393	22,311					18,823	18,823
		12420	1014,63																										1002,54	1014,69
		12480	1014,86	3,861	18,798	18,807	22,67	22,657	22,333	22,272	22,339	22,318	22,292	22,402	22,575	22,487	22,377			22,207	18,844	18,82	18,825						1002,54	1014,69
		12540	1015,77																										1002,54	1014,69
		12576		3,916	18,796	18,807	22,714	22,721	22,339	22,374	22,426	22,359	22,311	22,462	22,636	22,551	22,432					18,821	18,823
		12600	1015,15															13,05	0					0	0	0	0	0	1002,54	1014,69	128,5
		12660	1015,19																										1002,54	1014,69
		12672		3,961	18,797	18,809	22,766	22,762	22,378	22,388	22,447	22,479	22,336	22,444	22,686	22,608	22,471			22,331	18,848	18,82	18,824
		12720	1014,8																										1002,54	1014,69
		12768		4,031	18,796	18,804	22,829	22,832	22,44	22,501	22,5	22,564	22,446	22,483	22,741	22,657	22,542					18,823	18,824
		12780	1014,28																										1002,54	1014,69
		12840	1013,97																										1002,54	1014,69
		12864		4,082	18,797	18,806	22,889	22,878	22,501	22,487	22,536	22,572	22,554	22,519	22,808	22,698	22,584			22,424	18,846	18,825	18,824
		12900	1013,58															13,06											1002,54	1014,69
		12960	1013,3	4,133	18,797	18,807	22,94	22,931	22,532	22,595	22,622	22,611	22,557	22,575	22,851	22,783	22,641					18,821	18,827						1003,07	1014,69
		13020	1013,9																										1003,07	1014,69
		13056		4,204	18,798	18,808	23,003	23,011	22,645	22,66	22,671	22,707	22,589	22,629	22,907	22,841	22,706			22,499	18,848	18,823	18,824
		13080	1014,25																										1003,07	1014,69
		13140	1013,5																										1003,07	1014,69
		13152		4,254	18,799	18,807	23,054	23,061	22,74	22,718	22,744	22,741	22,673	22,646	22,97	22,897	22,766					18,822	18,823
		13200	1014,02															13,07	0					0	0	0	0	0	1003,07	1014,69	128,76
		13248		4,295	18,798	18,807	23,092	23,104	22,783	22,736	22,757	22,743	22,776	22,69	23,024	22,849	22,795			22,635	18,849	18,822	18,825
		13260	1012,95																										1003,07	1014,69
		13320	1014,77																										1003,64	1014,69
		13344		4,357	18,803	18,807	23,166	23,159	22,844	22,771	22,838	22,841	22,837	22,886	23,071	22,906	22,874					18,821	18,824
		13380	1015,26																										1003,64	1014,69
		13440	1014,87	4,397	18,799	18,809	23,197	23,205	22,841	22,821	22,884	22,871	22,813	23,034	23,127	22,896	22,911			22,841	18,849	18,823	18,825						1003,64	1014,69
		13500	1015,34															13,08											1003,64	1014,69
		13536		4,451	18,803	18,812	23,246	23,27	22,856	22,869	22,933	22,916	22,921	23,073	23,173	22,95	22,961					18,819	18,824
		13560	1016,25																										1003,07	1014,69
		13620	1015,2																										1003,07	1014,69
		13632		4,475	18,8	18,81	23,283	23,278	22,874	22,9	22,966	22,947	23,042	23,11	23,221	23,023	23,010			22,997	18,85	18,824	18,828
		13680	1015,1																										1003,07	1014,69
		13728		4,533	18,801	18,811	23,336	23,342	22,932	22,972	22,967	23,041	23,043	23,141	23,266	23,152	23,064					18,822	18,826
		13740	1015,57																										1003,07	1014,69
		13800	1015,55															13,09	0					0	0	0	0	0	1003,07	1014,69	128,82
		13824		4,609	18,802	18,81	23,415	23,416	23,016	23,041	23,048	23,15	23,079	23,132	23,325	23,229	23,127			23,05	18,853	18,818	18,824
		13860	1015,34																										1003,07	1014,69
		13920	1014,1	4,661	18,806	18,813	23,47	23,472	23,07	23,062	23,103	23,229	23,109	23,13	23,377	23,295	23,172					18,82	18,825						1003,07	1014,69
		13980	1014,24																										1003,07	1014,69
		14016		4,740	18,803	18,812	23,548	23,548	23,166	23,247	23,199	23,273	23,148	23,161	23,439	23,347	23,248			23,118	18,854	18,823	18,824
		14040	1014,51																										1003,07	1014,69
		14100	1014,83															13,13											1003,07	1014,69
		14112		4,797	18,803	18,812	23,603	23,605	23,282	23,316	23,301	23,284	23,249	23,207	23,506	23,432	23,322					18,821	18,822
		14160	1013,54																										1003,07	1014,69
		14208		4,846	18,801	18,814	23,648	23,658	23,333	23,275	23,316	23,317	23,293	23,226	23,556	23,431	23,343			23,199	18,854	18,822	18,822
		14220	1014,26																										1003,07	1014,69
		14280	1014,68																										1003,07	1014,69
		14304		4,890	18,801	18,81	23,695	23,697	23,351	23,315	23,38	23,343	23,389	23,283	23,608	23,507	23,397					18,822	18,825
		14340	1014,68																										1003,07	1014,69
		14400	1013,03	4,927	18,798	18,81	23,734	23,728	23,416	23,372	23,372	23,359	23,415	23,402	23,657	23,557	23,444	13,12	0	23,396	18,853	18,818	18,827	0	0	0	0	0	1003,07	1014,69	128,71
		14460	1013,17																										1003,07	1014,69
		14496		4,973	18,801	18,808	23,774	23,781	23,435	23,409	23,439	23,469	23,524	23,447	23,711	23,508	23,493					18,825	18,83
		14520	1014,31																										1003,75	1014,69
		14580	1014,39																										1003,75	1014,69
		14592		5,031	18,798	18,809	23,838	23,831	23,441	23,439	23,446	23,523	23,561	23,615	23,758	23,521	23,538			23,474	18,854	18,824	18,826
		14640	1014,34																										1003,75	1014,69
		14688		5,070	18,803	18,813	23,881	23,875	23,549	23,5	23,485	23,579	23,559	23,691	23,796	23,625	23,598					18,821	18,827
		14700	1014,34															13,14											1003,75	1014,69
		14760	1014,49																										1003,75	1014,69
		14784		5,142	18,795	18,806	23,934	23,95	23,569	23,577	23,617	23,641	23,663	23,758	23,858	23,724	23,676			23,591	18,858	18,824	18,824
		14820	1014,86																										1003,75	1014,69
		14880	1015,04	5,179	18,801	18,805	23,989	23,976	23,577	23,605	23,633	23,701	23,674	23,795	23,904	23,809	23,712					18,824	18,832						1003,75	1014,69
		14940	1016,49																										1003,75	1014,69
		14976		5,238	18,795	18,807	24,032	24,045	23,638	23,624	23,69	23,792	23,716	23,845	23,956	23,868	23,766			23,715	18,852	18,823	18,827
		15000	1015,9															13,14	0					0	0	0	0	0	1003,17	1014,69	128,48
		15060	1015,32																										1003,17	1014,69
		15072		5,306	18,796	18,807	24,111	24,104	23,694	23,732	23,792	23,843	23,726	23,853	24,011	23,927	23,822					18,824	18,831
		15120	1014,71																										1003,17	1014,69
		15168		5,346	18,798	18,806	24,143	24,153	23,745	23,756	23,853	23,872	23,796	23,883	24,07	23,992	23,871			23,772	18,844	18,825	18,828
		15180	1013,49																										1003,17	1014,69
		15240	1012,89																										1003,17	1014,69
		15264		5,424	18,795	18,809	24,224	24,228	23,829	23,839	23,881	23,967	23,818	23,934	24,163	24,059	23,936					18,824	18,829
		15300	1013,66															13,16											1003,17	1014,69
		15360	1013,66	5,466	18,797	18,807	24,267	24,269	23,977	23,906	23,949	23,997	23,886	23,931	24,193	24,078	23,990			23,825	18,852	18,824	18,827						1003,75	1014,69
		15420	1014,58																										1003,75	1014,69
		15456		5,528	18,796	18,808	24,33	24,33	24,022	24,063	24,036	24,012	23,995	24,015	24,235	24,029	24,051					18,823	18,826
		15480	1014,49																										1003,75	1014,69
		15540	1014,59																										1003,75	1014,69
		15552		5,555	18,8	18,808	24,362	24,356	24,03	24,023	24,038	24,024	24,045	24,12	24,282	24,18	24,093			23,947	18,851	18,822	18,826
		15600	1013,99															13,17	0					0	0	0	0	0	1003,75	1014,69	128,59
		15648		5,592	18,797	18,807	24,395	24,394	24,04	24,019	24,115	24,048	24,077	24,176	24,326	24,203	24,125					18,817	18,822
		15660	1014,6																										1003,75	1014,69
		15720	1014,45																										1003,75	1014,69
		15744		5,664	18,799	18,808	24,472	24,464	24,104	24,091	24,159	24,159	24,107	24,201	24,377	24,196	24,174			24,02	18,856	18,816	18,818
		15780	1014,66																										1003,75	1014,69
		15840	1015	5,725	18,797	18,808	24,525	24,53	24,153	24,136	24,252	24,217	24,157	24,318	24,427	24,183	24,230					18,819	18,82						1003,75	1014,69
		15900	1016,1															13,19											1003,75	1014,69
		15936		5,776	18,8	18,809	24,578	24,584	24,174	24,191	24,278	24,286	24,302	24,26	24,485	24,284	24,283			24,194	18,853	18,815	18,818
		15960	1015,31																										1003,75	1014,69
		16020	1016,17																										1003,75	1014,69
		16032		5,803	18,8	18,811	24,607	24,61	24,21	24,232	24,287	24,295	24,333	24,43	24,534	24,345	24,333					18,817	18,82
		16080	1016,34																										1003,07	1014,69
		16128		5,852	18,801	18,808	24,65	24,663	24,306	24,278	24,286	24,388	24,383	24,448	24,576	24,425	24,386			24,381	18,852	18,818	18,819
		16140	1015,03																										1003,07	1014,69
		16200	1014,06															13,20	0					0	0	0	0	0	1003,07	1014,69	127,74
		16224		5,926	18,8	18,81	24,721	24,742	24,333	24,359	24,396	24,475	24,459	24,476	24,633	24,422	24,444					18,821	18,822
		16260	1013,83																										1003,07	1014,69
		16320	1013,63	5,961	18,801	18,811	24,766	24,767	24,367	24,387	24,42	24,481	24,477	24,478	24,685	24,514	24,476			24,423	18,859	18,822	18,824						1003,07	1014,69
		16380	1014,39																										1003,07	1014,69
		16416		6,015	18,801	18,81	24,827	24,815	24,4	24,431	24,478	24,523	24,509	24,49	24,732	24,62	24,523					18,823	18,825
		16440	1014,54																										1003,07	1014,69
		16500	1014,1															13,21											1003,07	1014,69
		16512		6,093	18,804	18,815	24,896	24,908	24,564	24,584	24,584	24,645	24,55	24,532	24,786	24,609	24,607			24,479	18,859	18,818	18,823
		16560	1013,62																										1003,07	1014,69
		16608		6,133	18,802	18,811	24,935	24,945	24,65	24,641	24,649	24,633	24,576	24,61	24,844	24,677	24,660					18,822	18,825
		16620	1014,92																										1003,07	1014,69
		16680	1013,61																										1003,07	1014,69
		16704		6,200	18,801	18,812	25,006	25,006	24,723	24,641	24,643	24,698	24,728	24,63	24,906	24,72	24,711			24,611	18,856	18,823	18,825
		16740	1013,37																										1003,07	1014,69
		16800	1013,13	6,232	18,8	18,812	25,036	25,04	24,714	24,658	24,706	24,712	24,764	24,704	24,952	24,792	24,750	13,23	0			18,822	18,819	0	0	0	0	0	1003,59	1014,69	127,78
		16860	1014,77																										1003,59	1014,69
		16896		6,271	18,802	18,81	25,077	25,077	24,695	24,7	24,77	24,779	24,771	24,768	24,995	24,814	24,786			24,687	18,86	18,821	18,825
		16920	1014,62																										1003,59	1014,69
		16980	1015,42																										1003,59	1014,69
		16992		6,336	18,8	18,811	25,14	25,143	24,758	24,772	24,789	24,856	24,786	24,888	25,05	24,911	24,851					18,822	18,826
		17040	1015,1																										1003,59	1014,69
Thu Nov 23 2017 15:15:52
