# Supplementary material for: Data from calorimetric decay heat measurements of five used PWR 17x17 nuclear fuel assemblies
Source: Data Brief. 2019 Dec 2;28:104917. doi: 10.1016/j.dib.2019.104917 (PMC6926112; doi:10.1016/j.dib.2019.104917)
Supplement: Multimedia component 1 [file mmc1.zip › Data/Calibration data from model measurements/EV_800W_2017-11-30.xlsx]

## Sheet: 20171130 EV800W
Tinfo1	Tinfo2	Logg_tid	T1	T2	T3	T4	T5	T6	T7	T8	T9	T10	T11	T12	T13	T14	T15	T16	T17	T18	T19	T20	T21	T22	T23	T24	T25	T26	T27	T28	T29	T30
KSN	20171130 EV800W
Kalib. Temperaturstegringsprincipen	20171130 EV800W
KA701	KA702
0	0
0,00000	0,00000
KA703	KA704
0	0
0,00000	0,00000
KA705	KALIB.TEMP
0	0,0
0,00000	FÖRSTÄRKNING
	007
			_251KA901_A_kW	_251KA509	_251KA501_B1	_251KA501_B2	_251KA502_B1	_251KA502_B2	_251KA511_B1	_251KA511_B2	_251KA511_B3	_251KA511_B4	_251KA511_B5	_251KA511_B6	_251KA511_B7	_251KA511_B8	_251KA511	_251KA751_Vikt	_251KA101	_251KA521_B1	_251KA522_B1	_251KA531_B1	_251KA531_B2	_251KA701	_251KA702	_251KA703	_251KA704	_251KA705	_251EA1	EA1_Börvärde	_251KA901_B_PA
			W	°C	°C	°C	°C	°C	°C	°C	°C	°C	°C	°C	°C	°C	°C	kg	bar	°C	°C	°C	°C	Gy/h	Gy/h	Gy/h	Gy/h	Gy/h	W	W	W
Thu Nov 30 2017 09:53:56		60	812,62																										814,28	813,26
		96		1,189	15,712	15,731	16,909	16,912	16,934	16,965	16,922	16,928	16,863	16,737	16,544	16,654	16,818					18,99	19,01
		120	813,48																										814,28	813,26
		180	812,93																										814,28	813,26
		192		0,949	15,923	15,94	16,879	16,882	16,879	16,928	16,873	16,867	16,774	16,634	16,664	16,596	16,777			16,773	19,144	18,999	19,007
		240	812,27																										814,28	813,26
		288		0,851	16,04	16,077	16,905	16,915	16,831	16,855	16,819	16,827	16,701	16,6	16,789	16,6	16,753					19,005	19,003
		300	812,65															12,13											814,28	813,26
		360	812,52																										814,8	813,26
		384		0,586	16,372	16,405	16,967	16,982	16,773	16,788	16,765	16,773	16,653	16,653	16,876	16,687	16,746			16,711	19,144	19,002	19,008
		420	812,34																										814,8	813,26
		480	812,43	0,196	16,788	16,825	16,999	17,005	16,735	16,738	16,733	16,762	16,664	16,671	16,944	16,8	16,756					18,999	19,008						814,8	813,26
		540	812,63																										814,8	813,26
		576		-0,140	17,163	17,191	17,032	17,041	16,704	16,704	16,719	16,791	16,687	16,706	16,995	16,868	16,772			16,698	19,135	19,003	19,011
		600	813,16															12,06	0					0	0	0	0	0	814,8	813,26	128,06
		660	812,5																										814,8	813,26
		672		-0,370	17,478	17,503	17,113	17,128	16,755	16,758	16,855	16,868	16,702	16,76	17,044	16,947	16,836					18,995	19,017
		720	812,3																										814,8	813,26
		768		-0,595	17,739	17,76	17,151	17,159	16,82	16,817	16,879	16,913	16,725	16,77	17,098	17,018	16,880			16,766	19,129	18,992	19,02
		780	812,08																										814,8	813,26
		840	812,68																										815,33	813,26
		864		-0,751	17,943	17,961	17,196	17,205	16,882	16,874	16,909	16,945	16,87	16,819	17,153	17,075	16,941					18,986	19,009
		900	814,1															12,04											815,33	813,26
		960	813,69	-0,869	18,119	18,137	17,264	17,254	16,92	17	16,974	16,994	16,923	16,846	17,217	17,112	16,998			16,809	19,127	18,987	19						815,33	813,26
		1020	813,71																										815,33	813,26
		1056		-0,966	18,258	18,272	17,299	17,299	16,975	16,94	16,955	17,028	16,958	16,985	17,272	17,158	17,034					18,986	18,995
		1080	813,88																										815,33	813,26
		1140	812,94																										815,33	813,26
		1152		-1,049	18,376	18,389	17,325	17,342	16,98	17,034	17,042	17,013	17,06	17,003	17,322	17,203	17,082			16,962	19,134	19,012	19,008
		1200	813,68															11,96	0					0	0	0	0	0	815,33	813,26	128,19
		1248		-1,087	18,465	18,481	17,388	17,383	17,067	17,083	17,116	17,07	17,089	17,141	17,371	17,278	17,152					19,024	19,032
		1260	813,17																										815,33	813,26
		1320	812,55																										815,33	813,26
		1344		-1,115	18,542	18,557	17,433	17,435	17,145	17,116	17,177	17,157	17,101	17,14	17,416	17,328	17,198			17,091	19,142	19,041	19,049
		1380	812,9																										815,33	813,26
		1440	813,31	-1,127	18,606	18,62	17,484	17,488	17,196	17,176	17,219	17,254	17,15	17,17	17,477	17,351	17,249					19,038	19,033						815,33	813,26
		1500	813,08															11,92											815,33	813,26
		1536		-1,108	18,657	18,668	17,543	17,566	17,226	17,215	17,286	17,322	17,199	17,205	17,544	17,418	17,302			17,172	19,14	19,034	19,036
		1560	813,08																										815,33	813,26
		1620	814,16																										815,33	813,26
		1632		-1,110	18,7	18,715	17,599	17,595	17,294	17,299	17,313	17,35	17,261	17,244	17,597	17,448	17,351					19,033	19,039
		1680	813,26																										815,33	813,26
		1728		-1,072	18,732	18,751	17,673	17,667	17,339	17,336	17,41	17,387	17,341	17,323	17,656	17,525	17,415			17,317	19,135	19,027	19,049
		1740	813,77																										815,33	813,26
		1800	814,6															11,91	0					0	0	0	0	0	815,33	813,26	128,26
		1824		-1,066	18,767	18,776	17,705	17,705	17,394	17,38	17,409	17,42	17,433	17,411	17,717	17,538	17,463					18,984	19,044
		1860	813,29																										815,33	813,26
		1920	812,89	-1,042	18,792	18,802	17,749	17,761	17,447	17,427	17,43	17,437	17,463	17,433	17,769	17,633	17,505			17,445	19,119	18,981	19,015						815,33	813,26
		1980	813,12																										815,33	813,26
		2016		-1,020	18,811	18,824	17,801	17,794	17,499	17,452	17,5	17,522	17,507	17,489	17,827	17,672	17,559					18,979	19,013
		2040	812,3																										815,33	813,26
		2100	811,76															11,87											815,33	813,26
		2112		-0,972	18,826	18,837	17,851	17,867	17,518	17,51	17,603	17,663	17,553	17,609	17,879	17,726	17,633			17,447	19,111	18,993	19,009
		2160	812,65																										815,9	813,26
		2208		-0,948	18,844	18,853	17,901	17,901	17,645	17,561	17,6	17,634	17,572	17,594	17,942	17,765	17,664					19,014	19,027
		2220	812,64																										815,9	813,26
		2280	813,34																										815,9	813,26
		2304		-0,936	18,858	18,865	17,924	17,927	17,653	17,642	17,669	17,638	17,621	17,606	17,994	17,802	17,703			17,558	19,118	19,005	19,035
		2340	813,39																										815,9	813,26
		2400	812,91	-0,862	18,868	18,879	18,007	18,015	17,74	17,698	17,757	17,706	17,711	17,747	18,053	17,856	17,783	11,84	0			18,985	18,999	0	0	0	0	0	815,9	813,26	128,18
		2460	812,45																										815,9	813,26
		2496		-0,830	18,877	18,889	18,046	18,06	17,758	17,724	17,785	17,777	17,722	17,751	18,11	17,922	17,819			17,665	19,128	18,998	19
		2520	812,82																										815,9	813,26
		2580	812,95																										815,9	813,26
		2592		-0,793	18,884	18,899	18,096	18,1	17,769	17,769	17,807	17,801	17,795	17,759	18,245	17,974	17,865					19,019	19,02
		2640	812,18																										815,9	813,26
		2688		-0,746	18,891	18,904	18,15	18,153	17,888	17,841	17,877	17,86	17,856	17,797	18,253	18,032	17,926			17,742	19,129	19,029	19,032
		2700	812,32															11,83											815,9	813,26
		2760	812,5																										815,9	813,26
		2784		-0,697	18,901	18,909	18,21	18,205	17,933	17,898	17,936	17,937	17,906	17,876	18,28	18,065	17,979					19,016	19,04
		2820	813,67																										815,9	813,26
		2880	812,43	-0,661	18,905	18,915	18,247	18,25	17,99	17,949	17,975	17,973	17,967	17,9	18,321	18,107	18,023			17,887	19,128	19,002	19,023						815,9	813,26
		2940	813,26																										815,9	813,26
		2976		-0,621	18,907	18,916	18,292	18,289	17,989	18,012	18,022	18,015	18,035	18,095	18,37	18,129	18,083					19,004	19,01
		3000	812,67															11,82	0					0	0	0	0	0	815,9	813,26	128,36
		3060	812,5																										815,9	813,26
		3072		-0,567	18,914	18,923	18,351	18,352	18,065	18,05	18,065	18,068	18,034	18,111	18,424	18,196	18,127			17,963	19,134	19,019	19,01
		3120	813,61																										815,9	813,26
		3168		-0,522	18,917	18,927	18,394	18,405	18,126	18,087	18,168	18,133	18,079	18,143	18,476	18,257	18,184					19,019	19,02
		3180	814,83																										815,9	813,26
		3240	814,4																										815,48	813,26
		3264		-0,480	18,926	18,931	18,459	18,438	18,129	18,123	18,196	18,208	18,08	18,14	18,534	18,301	18,214			18,049	19,149	19,015	19,033
		3300	812,46															11,82											815,48	813,26
		3360	813,15	-0,434	18,924	18,934	18,49	18,501	18,158	18,167	18,24	18,283	18,129	18,162	18,561	18,332	18,254					19,021	19,022						815,48	813,26
		3420	813,06																										815,48	813,26
		3456		-0,370	18,927	18,938	18,565	18,561	18,21	18,209	18,301	18,315	18,178	18,16	18,632	18,397	18,300			18,122	19,143	19,034	19,041
		3480	812,17																										815,48	813,26
		3540	812,77																										815,48	813,26
		3552		-0,333	18,931	18,942	18,598	18,609	18,256	18,339	18,312	18,323	18,244	18,207	18,683	18,458	18,353					19,039	19,048
		3600	813,25															11,81	0					0	0	0	0	0	815,48	813,26	127,95
		3648		-0,279	18,931	18,945	18,652	18,665	18,329	18,347	18,399	18,374	18,32	18,259	18,737	18,542	18,413			18,262	19,154	19,037	19,047
		3660	814,01																										815,48	813,26
		3720	812,49																										815,48	813,26
		3744		-0,234	18,939	18,943	18,7	18,713	18,471	18,39	18,398	18,429	18,391	18,328	18,796	18,495	18,462					19,021	19,03
		3780	811,65																										815,48	813,26
		3840	810,95	-0,172	18,935	18,948	18,76	18,778	18,479	18,454	18,479	18,507	18,447	18,361	18,841	18,63	18,525			18,335	19,144	19,019	19,018						815,48	813,26
		3900	811,55															11,81											815,48	813,26
		3936		-0,160	18,934	18,949	18,779	18,784	18,494	18,487	18,502	18,503	18,474	18,418	18,75	18,658	18,536					19,004	19,01
		3960	813,32																										816,38	813,26
		4020	813,1																										816,38	813,26
		4032		-0,096	18,936	18,947	18,843	18,849	18,548	18,577	18,556	18,534	18,542	18,581	18,793	18,686	18,602			18,434	19,143	18,998	19,007
		4080	813,1																										816,38	813,26
		4128		-0,036	18,935	18,946	18,907	18,903	18,645	18,602	18,604	18,625	18,566	18,606	18,842	18,777	18,658					19,006	19,02
		4140	813,05																										816,38	813,26
		4200	812,2															11,80	0					0	0	0	0	0	816,38	813,26	127,98
		4224		-0,025	18,938	18,957	18,918	18,928	18,647	18,652	18,636	18,633	18,631	18,627	18,884	18,815	18,691			18,552	19,137	19,033	19,045
		4260	811,53																										816,38	813,26
		4320	812,32	0,037	18,939	18,952	18,986	18,979	18,694	18,702	18,698	18,67	18,656	18,659	18,93	18,876	18,736					19,032	19,047						816,85	813,26
		4380	812,21																										816,85	813,26
		4416		0,074	18,939	18,95	19,02	19,016	18,726	18,75	18,752	18,729	18,749	18,701	18,981	18,897	18,786			18,669	19,141	19,018	19,011
		4440	813,26																										817,43	813,26
		4500	813,19															11,81											817,43	813,26
		4512		0,125	18,944	18,95	19,075	19,07	18,831	18,794	18,799	18,786	18,765	18,732	19,029	18,949	18,836					19,002	19,011
		4560	814,12																										817,43	813,26
		4608		0,194	18,941	18,954	19,142	19,142	18,87	18,859	18,877	18,883	18,815	18,84	19,073	18,996	18,902			18,738	19,147	18,996	19,003
		4620	813,82																										817,43	813,26
		4680	814,03																										817,43	813,26
		4704		0,229	18,953	18,961	19,191	19,18	18,922	18,904	18,906	18,933	18,871	18,841	19,127	19,059	18,945					18,996	19,005
		4740	813,84																										817,43	813,26
		4800	814,12	0,282	18,943	18,963	19,227	19,243	18,951	18,944	19,001	18,952	18,915	18,963	19,182	19,1	19,001	11,80	0	18,84	19,156	19,003	19,003	0	0	0	0	0	817,43	813,26	128,09
		4860	814,04																										817,43	813,26
		4896		0,336	18,951	18,954	19,285	19,291	18,965	18,967	19,029	19,031	18,931	18,919	19,22	19,139	19,025					19,007	19,014
		4920	814,28																										817,43	813,26
		4980	814,75																										817,43	813,26
		4992		0,410	18,949	18,954	19,352	19,37	19,072	19,006	19,079	19,119	19,01	18,954	19,275	19,21	19,091			18,916	19,157	18,997	19,022
		5040	814,11																										816,8	813,26
		5088		0,427	18,951	18,959	19,377	19,386	19,097	19,082	19,141	19,114	19,012	19,029	19,332	19,265	19,134					19,003	19,026
		5100	814,82															11,80											816,8	813,26
		5160	814,33																										816,8	813,26
		5184		0,469	18,946	18,959	19,422	19,421	19,105	19,116	19,132	19,158	19,064	19,099	19,383	19,306	19,170			19,017	19,157	18,991	18,997
		5220	813,49																										816,8	813,26
		5280	812,39	0,520	18,95	18,959	19,477	19,472	19,197	19,136	19,173	19,181	19,138	19,135	19,428	19,322	19,214					18,993	19,001						816,27	813,26
		5340	812,04																										816,27	813,26
		5376		0,586	18,948	18,959	19,535	19,544	19,259	19,221	19,264	19,283	19,229	19,157	19,473	19,345	19,279			19,147	19,156	18,989	18,998
		5400	813,18															11,81	0					0	0	0	0	0	816,74	813,26	128,13
		5460	813,62																										816,74	813,26
		5472		0,617	18,953	18,957	19,582	19,562	19,268	19,295	19,308	19,269	19,283	19,247	19,524	19,428	19,328					18,984	18,999
		5520	813,54																										816,74	813,26
		5568		0,656	18,949	18,955	19,611	19,605	19,321	19,288	19,342	19,318	19,383	19,263	19,561	19,511	19,373			19,242	19,164	18,991	19,035
		5580	813,42																										816,74	813,26
		5640	812,55																										816,74	813,26
		5664		0,690	18,954	18,96	19,649	19,645	19,365	19,353	19,359	19,357	19,387	19,331	19,607	19,503	19,408					19,023	19,039
		5700	812,75															11,80											816,74	813,26
		5760	813,3	0,768	18,949	18,962	19,728	19,72	19,478	19,437	19,439	19,445	19,415	19,368	19,658	19,576	19,477			19,325	19,164	19,041	19,038						816,74	813,26
		5820	813,03																										816,74	813,26
		5856		0,813	18,952	18,963	19,766	19,774	19,497	19,484	19,51	19,525	19,45	19,379	19,702	19,643	19,524					19,021	19,033
		5880	813,45																										816,74	813,26
		5940	814,7																										816,74	813,26
		5952		0,859	18,951	18,96	19,808	19,821	19,566	19,534	19,523	19,539	19,556	19,426	19,763	19,688	19,574			19,403	19,162	19,014	19,034
		6000	813,4															11,80	0					0	0	0	0	0	816,74	813,26	128,28
		6048		0,899	18,953	18,963	19,851	19,863	19,562	19,559	19,62	19,58	19,585	19,503	19,805	19,756	19,621					19,021	19,043
		6060	812,59																										816,74	813,26
		6120	812,84																										816,74	813,26
		6144		0,960	18,954	18,96	19,917	19,917	19,668	19,609	19,624	19,666	19,633	19,568	19,856	19,717	19,668			19,559	19,152	19,017	19,038
		6180	813,48																										816,74	813,26
		6240	812,96	0,992	18,958	18,965	19,953	19,954	19,689	19,634	19,703	19,703	19,643	19,662	19,912	19,683	19,704					19,011	19,031						816,74	813,26
		6300	813,97															11,80											816,74	813,26
		6336		1,029	18,954	18,964	19,978	19,998	19,741	19,681	19,719	19,725	19,674	19,824	19,95	19,77	19,761			19,686	19,157	18,994	19,016
		6360	812,71																										816,74	813,26
		6420	813,49																										816,74	813,26
		6432		1,070	18,953	18,964	20,02	20,037	19,728	19,737	19,756	19,788	19,76	19,881	19,998	19,868	19,814					18,991	18,992
		6480	812,59																										816,74	813,26
		6528		1,104	18,955	18,963	20,061	20,066	19,745	19,729	19,763	19,829	19,803	19,919	20,14	19,961	19,861			19,733	19,165	18,988	18,981
		6540	812,35																										816,74	813,26
		6600	812,52															11,80	0					0	0	0	0	0	816,74	813,26	128,76
		6624		1,181	18,959	18,96	20,135	20,145	19,789	19,781	19,869	19,874	19,863	19,939	20,089	19,983	19,898					18,983	18,982
		6660	812,58																										816,74	813,26
		6720	812,06	1,229	18,952	18,963	20,179	20,194	19,837	19,878	19,969	19,966	19,888	19,98	20,128	20,028	19,959			19,832	19,154	18,988	18,991						816,74	813,26
		6780	812,01																										816,74	813,26
		6816		1,282	18,954	18,963	20,235	20,245	19,929	19,95	19,992	20,007	19,955	20,098	20,186	20,109	20,028					18,976	18,983
		6840	813,07																										817,32	813,26
		6900	813,39															11,81											817,32	813,26
		6912		1,328	18,955	18,957	20,279	20,29	19,954	19,991	20,022	20,053	20,015	20,106	20,22	20,148	20,064			19,914	19,154	18,981	18,998
		6960	812,66																										817,32	813,26
		7008		1,372	18,954	18,968	20,324	20,342	19,975	20,063	20,074	20,083	20,055	20,142	20,268	20,18	20,105					18,992	18,998
		7020	812,35																										817,32	813,26
		7080	813,63																										817,32	813,26
		7104		1,419	18,958	18,965	20,375	20,387	20,017	20,145	20,14	20,119	20,046	20,173	20,318	20,236	20,149			20,022	19,148	19,015	19,018
		7140	812,41																										817,32	813,26
		7200	812,31	1,468	18,952	18,961	20,427	20,423	20,089	20,18	20,183	20,151	20,09	20,133	20,365	20,278	20,184	11,80	0			19,019	19,021	0	0	0	0	0	817,32	813,26	128,5
		7260	814,51																										817,32	813,26
		7296		1,499	18,958	18,966	20,461	20,462	20,08	20,276	20,192	20,258	20,098	20,16	20,415	20,335	20,227			20,057	19,151	19,02	19,028
		7320	815,08																										817,32	813,26
		7380	814,1																										817,32	813,26
		7392		1,573	18,957	18,969	20,535	20,537	20,192	20,35	20,247	20,322	20,142	20,177	20,471	20,36	20,283					19,027	19,033
		7440	812,93																										816,69	813,26
		7488		1,626	18,955	18,967	20,585	20,59	20,299	20,324	20,33	20,32	20,229	20,195	20,518	20,429	20,330			20,142	19,152	19,033	19,032
		7500	812,38															11,81											816,69	813,26
		7560	812,34																										816,69	813,26
		7584		1,665	18,954	18,966	20,621	20,629	20,337	20,309	20,333	20,362	20,304	20,236	20,567	20,39	20,355					19,021	19,041
		7620	813,35																										816,69	813,26
		7680	812,68	1,677	18,958	18,97	20,636	20,646	20,334	20,345	20,387	20,354	20,38	20,427	20,61	20,455	20,411			20,269	19,16	19,005	19,03						816,69	813,26
		7740	811,91																										816,69	813,26
		7776		1,747	18,955	18,965	20,702	20,711	20,434	20,408	20,427	20,403	20,375	20,431	20,654	20,565	20,462					19,011	19,015
		7800	811,83															11,82	0					0	0	0	0	0	816,69	813,26	128,84
		7860	813,7																										816,69	813,26
		7872		1,771	18,958	18,968	20,73	20,738	20,436	20,425	20,483	20,481	20,484	20,489	20,693	20,628	20,515			20,396	19,163	19,022	19,021
		7920	813,76																										816,69	813,26
		7968		1,828	18,959	18,966	20,795	20,785	20,439	20,441	20,497	20,562	20,501	20,52	20,737	20,669	20,546					19,026	19,03
		7980	813,73																										816,69	813,26
		8040	812,98																										816,69	813,26
		8064		1,866	18,955	18,97	20,821	20,836	20,505	20,482	20,581	20,62	20,509	20,56	20,784	20,712	20,594			20,531	19,166	19,03	19,037
		8100	813,04															11,82											816,69	813,26
		8160	813,54	1,921	18,955	18,965	20,876	20,885	20,607	20,548	20,594	20,61	20,618	20,582	20,841	20,763	20,645					19,048	19,029						816,69	813,26
		8220	813,96																										816,69	813,26
		8256		1,985	18,958	18,967	20,947	20,947	20,699	20,599	20,681	20,665	20,649	20,636	20,878	20,8	20,701			20,587	19,171	19,08	19,057
		8280	812,46																										816,69	813,26
		8340	813,22																										816,69	813,26
		8352		2,021	18,955	18,969	20,983	20,983	20,682	20,673	20,75	20,738	20,674	20,668	20,929	20,845	20,745					19,033	19,09
		8400	813,55															11,83	0					0	0	0	0	0	816,69	813,26	128,68
		8448		2,081	18,958	18,968	21,037	21,051	20,715	20,796	20,806	20,819	20,683	20,685	20,975	20,902	20,798			20,675	19,16	19,019	19,038
		8460	812,48																										816,69	813,26
		8520	812,59																										816,69	813,26
		8544		2,130	18,958	18,966	21,094	21,09	20,797	20,782	20,814	20,824	20,773	20,757	21,029	20,868	20,831					19,023	19,03
		8580	812,42																										816,69	813,26
		8640	811,74	2,165	18,959	18,971	21,124	21,137	20,845	20,837	20,85	20,845	20,853	20,775	21,077	20,996	20,885			20,741	19,152	19,043	19,051						816,69	813,26
		8700	812,66															11,82											816,69	813,26
		8736		2,191	18,96	18,969	21,159	21,153	20,852	20,85	20,887	20,88	20,862	20,806	21,118	21,049	20,913					19,028	19,061
		8760	811,92																										817,27	813,26
		8820	813,13																										817,27	813,26
		8832		2,238	18,96	18,97	21,198	21,208	20,898	20,898	20,921	20,969	20,934	20,876	21,155	21,095	20,968			20,822	19,153	19,029	19,05
		8880	812,84																										817,27	813,26
		8928		2,302	18,962	18,969	21,269	21,266	20,978	20,945	21,015	20,995	20,979	20,964	21,207	21,108	21,024					19,04	19,053
		8940	812,94																										817,27	813,26
		9000	813,62															11,82	0					0	0	0	0	0	817,27	813,26	128,83
		9024		2,336	18,96	18,968	21,303	21,297	21,006	21,011	21,044	21,034	21,057	20,994	21,25	21,119	21,064			20,965	19,152	19,029	19,049
		9060	813,46																										817,27	813,26
		9120	813,19	2,392	18,961	18,969	21,354	21,36	21,095	21,041	21,058	21,094	21,075	21,214	21,295	21,111	21,123					19,01	19,027						817,27	813,26
		9180	812,38																										817,27	813,26
		9216		2,437	18,959	18,968	21,401	21,399	21,111	21,097	21,146	21,119	21,143	21,216	21,336	21,112	21,160			21,132	19,159	19,003	19,009
		9240	813,08																										817,27	813,26
		9300	814,8															11,83											817,27	813,26
		9312		2,465	18,959	18,97	21,431	21,429	21,118	21,122	21,173	21,15	21,22	21,249	21,377	21,162	21,196					19,022	19,01
		9360	813,73																										817,27	813,26
		9408		2,521	18,956	18,968	21,483	21,483	21,181	21,139	21,161	21,253	21,236	21,247	21,425	21,275	21,240			21,169	19,161	19,033	19,055
		9420	813,09																										817,27	813,26
		9480	813,92																										817,27	813,26
		9504		2,564	18,961	18,969	21,527	21,531	21,216	21,202	21,224	21,306	21,255	21,272	21,473	21,383	21,291					19,014	19,032
		9540	813,98																										817,27	813,26
		9600	812,83	2,611	18,96	18,97	21,562	21,59	21,242	21,227	21,279	21,35	21,295	21,273	21,512	21,434	21,326	11,84	0	21,25	19,163	19,007	19,007	0	0	0	0	0	817,27	813,26	128,71
		9660	813,81																										817,27	813,26
		9696		2,683	18,96	18,969	21,641	21,655	21,352	21,335	21,374	21,417	21,308	21,326	21,562	21,471	21,393					19,011	19,007
		9720	814,77																										817,27	813,26
		9780	815,26																										817,27	813,26
		9792		2,719	18,96	18,968	21,684	21,682	21,377	21,377	21,436	21,407	21,414	21,402	21,613	21,516	21,443			21,319	19,157	19,021	19,021
		9840	813,47																										816,43	813,26
		9888		2,739	18,959	18,97	21,698	21,708	21,404	21,386	21,423	21,415	21,454	21,408	21,661	21,591	21,468					19,011	19,031
		9900	812,04															11,83											816,43	813,26
		9960	811,67																										816,43	813,26
		9984		2,784	18,959	18,967	21,747	21,747	21,485	21,442	21,434	21,481	21,475	21,471	21,697	21,634	21,515			21,398	19,148	19,019	19,036
		10020	810,77																										816,43	813,26
		10080	812	2,844	18,959	18,968	21,804	21,81	21,512	21,512	21,552	21,532	21,513	21,507	21,744	21,682	21,569					19,024	19,023						817,37	813,26
		10140	812,49																										817,37	813,26
		10176		2,882	18,959	18,965	21,838	21,849	21,591	21,577	21,585	21,58	21,591	21,521	21,792	21,731	21,621			21,485	19,158	19,019	19,02
		10200	813,79															11,84	0					0	0	0	0	0	818	813,26	128,7
		10260	813,18																										818	813,26
		10272		2,933	18,959	18,97	21,902	21,892	21,614	21,632	21,67	21,625	21,614	21,556	21,838	21,767	21,665					19,005	19,02
		10320	813,11																										818	813,26
		10368		2,986	18,96	18,969	21,946	21,955	21,686	21,679	21,674	21,687	21,657	21,618	21,883	21,807	21,711			21,607	19,165	19,001	19,016
		10380	814,92																										818	813,26
		10440	812,84																										818	813,26
		10464		3,030	18,96	18,972	21,993	21,999	21,742	21,708	21,713	21,765	21,697	21,762	21,938	21,744	21,759					19,013	19,024
		10500	814,23															11,84											818	813,26
		10560	813,58	3,067	18,961	18,971	22,044	22,022	21,761	21,76	21,778	21,787	21,735	21,903	21,98	21,755	21,807			21,726	19,161	19,025	19,033						818	813,26
		10620	813,73																										818	813,26
		10656		3,101	18,96	18,972	22,065	22,07	21,772	21,799	21,814	21,798	21,854	21,865	22,153	21,828	21,860					19,057	19,056
		10680	814,4																										818	813,26
		10740	814,09																										818	813,26
		10752		3,139	18,96	18,974	22,104	22,109	21,776	21,788	21,821	21,823	21,914	21,953	22,146	21,87	21,886			21,892	19,145	19,044	19,062
		10800	814,62															11,85	0					0	0	0	0	0	817,58	813,26	128,17
		10848		3,190	18,959	18,974	22,152	22,161	21,818	21,836	21,868	21,899	21,962	21,984	22,15	21,895	21,926					18,995	19,031
		10860	813,38																										817,58	813,26
		10920	812,26																										817,11	813,26
		10944		3,239	18,958	18,972	22,205	22,204	21,88	21,893	21,912	21,975	21,985	22,11	22,167	21,971	21,987			21,979	19,141	18,997	19,008
		10980	812,56																										817,11	813,26
		11040	812,33	3,274	18,965	18,971	22,237	22,246	21,947	21,939	21,932	22,038	22,044	22,126	22,195	22,016	22,030					19,035	19,011						817,11	813,26
		11100	812,55															11,85											817,11	813,26
		11136		3,324	18,96	18,97	22,286	22,292	21,987	21,985	21,967	22,084	22,097	22,152	22,233	22,137	22,080			22,056	19,127	19,02	19,042
		11160	813,25																										817,11	813,26
		11220	812,87																										817,11	813,26
		11232		3,369	18,959	18,969	22,332	22,334	22,045	22,002	22,028	22,101	22,111	22,177	22,27	22,141	22,109					19,014	19,019
		11280	813,31																										817,11	813,26
		11328		3,419	18,957	18,968	22,379	22,385	22,072	22,046	22,105	22,181	22,153	22,189	22,318	22,194	22,157			22,141	19,137	19,009	19,009
		11340	813,08																										817,11	813,26
		11400	813,04															11,86	0					0	0	0	0	0	817,11	813,26	128,18
		11424		3,466	18,959	18,971	22,423	22,44	22,098	22,137	22,138	22,227	22,15	22,203	22,366	22,278	22,200					19,007	19,032
		11460	813,43																										817,11	813,26
		11520	814,32	3,526	18,959	18,97	22,489	22,493	22,173	22,146	22,209	22,287	22,161	22,21	22,41	22,28	22,235			22,138	19,137	19,004	19,031						817,11	813,26
		11580	813,19																										817,11	813,26
		11616		3,572	18,959	18,966	22,534	22,536	22,247	22,215	22,276	22,311	22,174	22,229	22,466	22,379	22,287					19,008	19,029
		11640	812,56																										817,11	813,26
		11700	813,54															11,88											817,11	813,26
		11712		3,614	18,961	18,97	22,572	22,586	22,29	22,301	22,311	22,338	22,195	22,281	22,505	22,419	22,330			22,197	19,138	19,021	19,02
		11760	812,79																										817,11	813,26
		11808		3,654	18,96	18,966	22,616	22,618	22,317	22,345	22,355	22,383	22,236	22,328	22,546	22,495	22,376					19,015	19,019
		11820	813,21																										817,11	813,26
		11880	813,48																										817,11	813,26
		11904		3,704	18,96	18,969	22,666	22,672	22,369	22,456	22,384	22,404	22,319	22,378	22,602	22,528	22,430			22,255	19,144	19,02	19,02
		11940	812,56																										817,11	813,26
		12000	812,45	3,728	18,963	18,975	22,689	22,705	22,402	22,409	22,462	22,436	22,378	22,415	22,649	22,56	22,464	11,87	0			19,041	19,039	0	0	0	0	0	817,11	813,26	128,34
		12060	813,15																										817,11	813,26
		12096		3,794	18,96	18,969	22,749	22,768	22,513	22,454	22,466	22,496	22,416	22,403	22,681	22,607	22,505			22,329	19,153	19,049	19,057
		12120	812,78																										817,11	813,26
		12180	812,06																										817,11	813,26
		12192		3,835	18,959	18,975	22,799	22,805	22,53	22,49	22,544	22,558	22,424	22,447	22,726	22,666	22,548					19,056	19,078
		12240	812,21																										817,11	813,26
		12288		3,876	18,961	18,97	22,835	22,848	22,564	22,551	22,6	22,565	22,483	22,467	22,773	22,713	22,589			22,453	19,154	19,033	19,044
		12300	812,89															11,87											817,11	813,26
		12360	814,37																										817,64	813,26
		12384		3,929	18,961	18,975	22,895	22,899	22,576	22,624	22,638	22,639	22,587	22,558	22,817	22,736	22,647					19,015	19,015
		12420	813,92																										817,64	813,26
		12480	812,84	3,960	18,962	18,97	22,926	22,926	22,669	22,681	22,66	22,674	22,622	22,636	22,865	22,698	22,688			22,578	19,16	19,02	19,011						817,64	813,26
		12540	812,19																										817,64	813,26
		12576		4,000	18,967	18,975	22,969	22,972	22,713	22,676	22,698	22,724	22,695	22,697	22,907	22,704	22,727					19,051	19,029
		12600	812,75															11,89	0					0	0	0	0	0	817,64	813,26	128,4
		12660	812,05																										817,64	813,26
		12672		4,014	18,967	18,973	22,984	22,983	22,709	22,683	22,726	22,722	22,734	22,792	22,947	22,764	22,760			22,656	19,167	19,02	19,035
		12720	812,82																										817,64	813,26
		12768		4,065	18,966	18,976	23,028	23,044	22,735	22,7	22,749	22,801	22,78	22,909	22,985	22,816	22,809					18,989	19,005
		12780	811,96																										817,64	813,26
		12840	812,83																										817,64	813,26
		12864		4,096	18,965	18,973	23,052	23,078	22,76	22,755	22,788	22,812	22,861	22,941	23,02	22,934	22,859			22,781	19,174	18,996	19
		12900	813,17															11,87											817,64	813,26
		12960	813,75	4,153	18,967	18,969	23,124	23,118	22,818	22,775	22,848	22,895	22,857	22,985	23,068	22,963	22,901					18,995	19,001						817,64	813,26
		13020	813,48																										817,64	813,26
		13056		4,198	18,962	18,975	23,168	23,165	22,866	22,83	22,909	22,954	22,931	23,031	23,106	22,996	22,953			22,94	19,172	19,007	19,012
		13080	813,53																										817,64	813,26
		13140	813,15																										817,64	813,26
		13152		4,248	18,963	18,972	23,212	23,219	22,9	22,886	22,952	22,991	23,006	23,006	23,151	23,014	22,988					19,003	19,021
		13200	813,9															11,89	0					0	0	0	0	0	817,64	813,26	128,59
		13248		4,293	18,96	18,975	23,246	23,274	22,953	22,915	22,96	23,038	23,023	23,075	23,192	23,084	23,030			22,97	19,157	19,001	19,014
		13260	813,52																										817,64	813,26
		13320	813,54																										817,64	813,26
		13344		4,331	18,963	18,971	23,295	23,301	22,993	22,956	23,001	23,074	23,032	23,127	23,233	23,127	23,068					19,008	19,018
		13380	813,09																										817,64	813,26
		13440	813,42	4,387	18,956	18,979	23,347	23,361	23,014	23,008	23,118	23,095	23,076	23,182	23,28	23,184	23,120			23,028	19,164	19,023	19,021						817,64	813,26
		13500	813,04															11,89											817,64	813,26
		13536		4,429	18,963	18,971	23,393	23,4	23,05	23,083	23,14	23,185	23,085	23,219	23,338	23,235	23,167					19,046	19,039
		13560	812,52																										817,64	813,26
		13620	814																										817,64	813,26
		13632		4,487	18,963	18,974	23,454	23,457	23,095	23,154	23,168	23,24	23,105	23,19	23,373	23,283	23,201			23,09	19,169	19,056	19,064
		13680	813,52																										817,64	813,26
		13728		4,522	18,961	18,974	23,485	23,494	23,207	23,232	23,215	23,256	23,146	23,185	23,42	23,327	23,249					19,031	19,049
		13740	813,34																										817,64	813,26
		13800	813,05															11,90	0					0	0	0	0	0	817,64	813,26	128,74
		13824		4,572	18,962	18,972	23,536	23,542	23,263	23,265	23,27	23,278	23,201	23,273	23,466	23,393	23,301			23,15	19,179	19,009	19,024
		13860	813,7																										817,64	813,26
		13920	812,85	4,606	18,967	18,973	23,577	23,574	23,304	23,293	23,342	23,315	23,238	23,272	23,512	23,401	23,335					18,998	19,012						817,64	813,26
		13980	813,34																										817,64	813,26
		14016		4,656	18,962	18,97	23,613	23,63	23,328	23,361	23,361	23,376	23,272	23,338	23,552	23,488	23,385			23,264	19,182	19,011	19,012
		14040	814,4																										817,64	813,26
		14100	813,77															11,92											817,64	813,26
		14112		4,669	18,961	18,974	23,638	23,635	23,347	23,362	23,399	23,404	23,293	23,371	23,605	23,516	23,412					19,035	19,026
		14160	812,04																										817,64	813,26
		14208		4,719	18,962	18,973	23,682	23,691	23,387	23,378	23,415	23,447	23,393	23,432	23,626	23,572	23,456			23,337	19,185	19,035	19,036
		14220	811,84																										817,64	813,26
		14280	812,77																										818,11	813,26
		14304		4,761	18,96	18,974	23,734	23,723	23,478	23,426	23,453	23,454	23,456	23,456	23,67	23,56	23,494					19,025	19,039
		14340	811,66																										818,11	813,26
		14400	812,77	4,812	18,967	18,975	23,78	23,786	23,494	23,559	23,546	23,519	23,49	23,462	23,718	23,649	23,555	11,93	0	23,398	19,185	19,02	19,031	0	0	0	0	0	818,69	813,26	128,99
		14460	813,2																										818,69	813,26
		14496		4,858	18,961	18,973	23,826	23,824	23,528	23,564	23,57	23,56	23,523	23,5	23,749	23,665	23,582					19,023	19,038
		14520	812,68																										818,69	813,26
		14580	813,4																										818,69	813,26
		14592		4,907	18,964	18,969	23,872	23,874	23,606	23,629	23,585	23,611	23,593	23,562	23,801	23,637	23,628			23,535	19,151	19,026	19,052
		14640	814,5																										818,69	813,26
		14688		4,931	18,963	18,972	23,892	23,905	23,642	23,638	23,633	23,642	23,662	23,578	23,839	23,733	23,671					19,022	19,038
		14700	814,49															11,92											818,69	813,26
		14760	813,81																										818,16	813,26
		14784		4,974	18,962	18,972	23,927	23,955	23,648	23,638	23,692	23,688	23,685	23,634	23,881	23,801	23,708			23,592	19,135	19,01	19,026
		14820	813,3																										818,16	813,26
		14880	812,64	5,035	18,961	18,973	23,993	24,01	23,674	23,682	23,779	23,762	23,772	23,699	23,921	23,874	23,770					19,019	19,031						818,16	813,26
		14940	813,33																										818,16	813,26
		14976		5,056	18,962	18,971	24,021	24,024	23,754	23,731	23,761	23,774	23,773	23,749	23,965	23,868	23,797			23,703	19,158	19,017	19,027
		15000	813,72															11,95	0					0	0	0	0	0	818,16	813,26	129,15
		15060	813,36																										818,16	813,26
		15072		5,112	18,963	18,972	24,078	24,082	23,812	23,778	23,815	23,808	23,826	23,778	24,013	23,931	23,845					19,016	19,022
		15120	812,61																										818,16	813,26
		15168		5,141	18,963	18,976	24,105	24,116	23,821	23,809	23,837	23,878	23,848	23,873	24,163	23,985	23,902			23,763	19,156	19,016	19,035
		15180	813,38																										818,16	813,26
		15240	813,19																										818,16	813,26
		15264		5,175	18,962	18,975	24,14	24,148	23,843	23,856	23,918	23,903	23,853	23,893	24,098	24,029	23,924					18,988	19,031
		15300	813,33															11,94											818,16	813,26
		15360	814,34	5,245	18,965	18,974	24,218	24,211	23,925	23,905	23,993	23,963	23,915	23,894	24,168	24,032	23,974			23,842	19,156	18,988	18,996						818,16	813,26
		15420	813,99																										818,16	813,26
		15456		5,277	18,964	18,974	24,243	24,249	23,961	23,958	23,992	23,995	23,977	23,959	24,19	24,025	24,007					18,983	18,991
		15480	813,32																										818,16	813,26
		15540	813,34																										818,16	813,26
		15552		5,317	18,963	18,974	24,277	24,294	24,035	24,011	24,011	24,003	24,051	24,155	24,222	23,997	24,061			23,944	19,158	18,985	18,986
		15600	812,52															11,95	0					0	0	0	0	0	818,16	813,26	129,24
		15648		5,350	18,963	18,975	24,323	24,316	24,06	24,06	24,087	24,062	24,031	24,183	24,261	24,146	24,111					18,988	18,983
		15660	811,46																										818,16	813,26
		15720	812,62																										818,16	813,26
		15744		5,378	18,958	18,974	24,348	24,341	24,045	24,069	24,112	24,11	24,133	24,188	24,293	24,165	24,139			24,092	19,159	19,008	18,998
		15780	811,56																										818,16	813,26
		15840	812,29	5,415	18,965	18,975	24,381	24,39	24,064	24,077	24,096	24,172	24,174	24,268	24,328	24,194	24,172					19,035	19,046						818,69	813,26
		15900	813,11															11,96											818,69	813,26
		15936		5,480	18,964	18,974	24,447	24,451	24,107	24,108	24,201	24,249	24,262	24,296	24,375	24,219	24,227			24,204	19,164	19,04	19,045
		15960	813,47																										818,69	813,26
		16020	812,79																										818,69	813,26
		16032		5,514	18,965	18,975	24,471	24,496	24,158	24,163	24,205	24,258	24,267	24,273	24,414	24,249	24,248					19,028	19,047
		16080	814,39																										818,69	813,26
		16128		5,559	18,965	18,974	24,524	24,532	24,182	24,231	24,253	24,306	24,281	24,274	24,456	24,301	24,285			24,25	19,164	19,03	19,027
		16140	814,06																										818,69	813,26
		16200	813,48															11,97	0					0	0	0	0	0	818,69	813,26	128,92
		16224		5,610	18,964	18,975	24,579	24,581	24,261	24,295	24,309	24,361	24,315	24,314	24,497	24,386	24,342					19,028	19,025
		16260	813,39																										818,69	813,26
		16320	812,43	5,652	18,965	18,975	24,616	24,627	24,323	24,338	24,384	24,377	24,328	24,329	24,546	24,455	24,385			24,296	19,166	19,024	19,043						818,69	813,26
		16380	812,9																										818,69	813,26
		16416		5,689	18,966	18,975	24,661	24,659	24,35	24,4	24,419	24,418	24,425	24,326	24,588	24,476	24,425					19,018	19,042
		16440	812,69																										818,69	813,26
		16500	812,78															11,98											818,69	813,26
		16512		5,715	18,966	18,976	24,686	24,687	24,439	24,428	24,421	24,432	24,456	24,372	24,624	24,569	24,468			24,372	19,172	19,019	19,034
		16560	812,77																										818,69	813,26
		16608		5,769	18,965	18,975	24,737	24,742	24,466	24,462	24,476	24,472	24,505	24,41	24,671	24,551	24,502					19,027	19,038
		16620	812,37																										818,69	813,26
		16680	813,07																										818,69	813,26
		16704		5,823	18,965	18,974	24,791	24,794	24,558	24,506	24,51	24,529	24,525	24,626	24,712	24,538	24,563			24,46	19,17	19,038	19,048
		16740	813,1																										818,69	813,26
		16800	812,5	5,853	18,963	18,972	24,814	24,828	24,575	24,551	24,601	24,565	24,542	24,651	24,753	24,592	24,604	11,98	0			19,041	19,048	0	0	0	0	0	818,69	813,26	128,78
		16860	811,99																										818,69	813,26
		16896		5,896	18,964	18,972	24,861	24,867	24,56	24,551	24,598	24,616	24,637	24,649	24,796	24,603	24,626			24,605	19,18	19,038	19,047
		16920	812,31																										819,26	813,26
		16980	814,42																										819,26	813,26
		16992		5,906	18,965	18,974	24,881	24,87	24,575	24,574	24,593	24,649	24,663	24,741	24,825	24,742	24,670					19,044	19,048
		17040	815,04																										819,26	813,26
		17088		5,973	18,965	18,973	24,943	24,941	24,631	24,622	24,662	24,71	24,72	24,787	24,863	24,761	24,719			24,703	19,186	19,044	19,051
		17100	814,56															11,99											819,26	813,26
		17160	814,15																										818,58	813,26
		17184		6,002	18,966	18,975	24,975	24,97	24,648	24,663	24,733	24,746	24,748	24,822	24,907	24,796	24,758					19,029	19,016
		17220	813,85																										818,58	813,26
		17280	812,9	6,050	18,965	18,975	25,019	25,021	24,679	24,702	24,767	24,795	24,799	24,865	24,945	24,81	24,795			24,77	19,165	19,049	19,057						818,11	813,26
		17340	812,9																										818,11	813,26
		17376		6,090	18,965	18,973	25,057	25,06	24,71	24,753	24,821	24,83	24,827	24,893	24,984	24,885	24,838					19,062	19,074
		17400	812,09															11,99	0					0	0	0	0	0	818,11	813,26	128,95
		17460	813																										818,11	813,26
		17472		6,131	18,966	18,974	25,098	25,104	24,767	24,796	24,871	24,86	24,878	24,922	25,029	24,936	24,882			24,837	19,165	19,022	19,07
		17520	812,86																										818,58	813,26
		17568		6,176	18,965	18,975	25,153	25,138	24,817	24,836	24,921	24,891	24,912	24,959	25,074	24,952	24,920					19,003	19,026
		17580	812,92																										818,58	813,26
		17640	812,4																										818,58	813,26
		17664		6,222	18,964	18,975	25,188	25,194	24,841	24,881	24,933	24,95	24,944	24,987	25,111	25,027	24,959			24,869	19,166	19,009	19,014
		17700	812,51															12,01											818,58	813,26
		17760	813,1	6,247	18,967	18,975	25,207	25,229	24,88	24,911	24,999	24,966	24,951	25,038	25,148	25,074	24,996					19,011	19,02						819,05	813,26
		17820	812,62																										819,05	813,26
		17856		6,305	18,964	18,975	25,271	25,277	24,944	25,022	25,009	25,044	24,975	25,071	25,187	25,111	25,045			24,966	19,169	19,015	19,023
		17880	812,93																										819,05	813,26
		17940	812,44																										819,05	813,26
		17952		6,343	18,966	18,974	25,312	25,314	25,033	25,051	25,076	25,088	25,003	25,102	25,24	25,166	25,095					19,014	19,022
		18000	812,23															12,01	0					0	0	0	0	0	819,05	813,26	129,4
		18048		6,380	18,969	18,972	25,343	25,358	25,074	25,123	25,08	25,136	25,02	25,12	25,28	25,192	25,128			25,018	19,179	19,016	19,019
		18060	813,63																										819,05	813,26
		18120	812,62																										819,47	813,26
		18144		6,433	18,966	18,976	25,394	25,413	25,118	25,164	25,157	25,179	25,059	25,138	25,315	25,245	25,172					19,014	19,024
		18180	813,1																										819,47	813,26
		18240	813,28	6,461	18,964	18,974	25,432	25,427	25,235	25,258	25,186	25,207	25,071	25,145	25,364	25,285	25,219			25,03	19,175	19,02	19,025						819,47	813,26
		18300	813,67															12,02											819,47	813,26
		18336		6,513	18,966	18,972	25,485	25,478	25,314	25,222	25,269	25,216	25,127	25,154	25,404	25,343	25,256					19,028	19,034
		18360	814,23																										819,47	813,26
		18420	813,96																										819,47	813,26
		18432		6,549	18,966	18,975	25,512	25,527	25,282	25,3	25,325	25,291	25,202	25,248	25,452	25,378	25,310			25,137	19,165	19,02	19,044
		18480	813																										819,47	813,26
		18528		6,594	18,966	18,977	25,565	25,567	25,307	25,294	25,31	25,305	25,331	25,245	25,493	25,337	25,328					19,02	19,043
		18540	814,41																										819,47	813,26
		18600	814,22															12,05	0					0	0	0	0	0	819,47	813,26	129,26
		18624		6,600	18,965	18,975	25,567	25,573	25,301	25,293	25,31	25,312	25,322	25,356	25,521	25,397	25,351			25,278	19,15	19,021	19,035
		18660	813,6																										819,47	813,26
		18720	814,09	6,655	18,969	18,973	25,627	25,625	25,326	25,301	25,377	25,367	25,354	25,43	25,554	25,478	25,398					19,024	19,031						819,47	813,26
		18780	813,68																										819,47	813,26
		18816		6,691	18,964	18,976	25,654	25,668	25,34	25,363	25,39	25,438	25,4	25,424	25,595	25,524	25,434			25,346	19,154	19,031	19,035
		18840	812,63																										819,47	813,26
		18900	812,88															12,04											819,47	813,26
		18912		6,721	18,966	18,975	25,685	25,698	25,355	25,414	25,475	25,469	25,423	25,47	25,627	25,569	25,475					19,038	19,041
		18960	813,25																										819,89	813,26
		19008		6,795	18,962	18,971	25,755	25,769	25,408	25,437	25,49	25,551	25,455	25,5	25,676	25,602	25,515			25,405	19,166	19,04	19,056
		19020	814,98																										819,89	813,26
		19080	813,86																										819,89	813,26
		19104		6,819	18,966	18,973	25,796	25,782	25,481	25,567	25,583	25,55	25,506	25,496	25,712	25,652	25,568					19,027	19,064
		19140	814,09																										819,89	813,26
Thu Nov 30 2017 15:13:05
