# Supplementary material for: Data from calorimetric decay heat measurements of five used PWR 17x17 nuclear fuel assemblies
Source: Data Brief. 2019 Dec 2;28:104917. doi: 10.1016/j.dib.2019.104917 (PMC6926112; doi:10.1016/j.dib.2019.104917)
Supplement: Multimedia component 1 [file mmc1.zip › Data/Calibration data from model measurements/EV_600W_2017-12-04.xlsx]

## Sheet: 2017-12-04 EV600W
Tinfo1	Tinfo2	Logg_tid	T1	T2	T3	T4	T5	T6	T7	T8	T9	T10	T11	T12	T13	T14	T15	T16	T17	T18	T19	T20	T21	T22	T23	T24	T25	T26	T27	T28	T29	T30
KSN	2017-12-04 EV600W
Kalib. Temperaturstegringsprincipen	2017-12-04 EV600W
KA701	KA702
0	0
0,00000	0,00000
KA703	KA704
0	0
0,00000	0,00000
KA705	KALIB.TEMP
0	0,0
0,00000	FÖRSTÄRKNING
	007
			_251KA901_A_kW	_251KA509	_251KA501_B1	_251KA501_B2	_251KA502_B1	_251KA502_B2	_251KA511_B1	_251KA511_B2	_251KA511_B3	_251KA511_B4	_251KA511_B5	_251KA511_B6	_251KA511_B7	_251KA511_B8	_251KA511	_251KA751_Vikt	_251KA101	_251KA521_B1	_251KA522_B1	_251KA531_B1	_251KA531_B2	_251KA701	_251KA702	_251KA703	_251KA704	_251KA705	_251EA1	EA1_Börvärde	_251KA901_B_PA
			W	°C	°C	°C	°C	°C	°C	°C	°C	°C	°C	°C	°C	°C	°C	kg	bar	°C	°C	°C	°C	Gy/h	Gy/h	Gy/h	Gy/h	Gy/h	W	W	W
Mon Dec 04 2017 11:34:43		60	606,99																										618,03	606,15
		96		0,414	16,071	16,081	16,49	16,491	16,38	16,375	16,421	16,432	16,392	16,405	16,39	16,387	16,398					19,157	19,152
		120	606,76																										618,03	606,15
		180	606,12																										617,66	606,15
		192		0,415	16,078	16,086	16,499	16,495	16,389	16,384	16,428	16,439	16,399	16,409	16,391	16,392	16,404			16,41	19,169	19,158	19,165
		240	606,45																										617,66	606,15
		288		0,338	16,13	16,221	16,515	16,512	16,388	16,388	16,434	16,439	16,401	16,415	16,436	16,395	16,412					19,159	19,161
		300	606,54															11,61											617,66	606,15
		360	606,5																										617,66	606,15
		384		0,127	16,389	16,453	16,545	16,551	16,391	16,388	16,432	16,442	16,401	16,418	16,495	16,399	16,421			16,418	19,169	19,157	19,158
		420	606,39																										617,66	606,15
		480	605,96	-0,139	16,728	16,755	16,605	16,601	16,392	16,389	16,425	16,466	16,406	16,448	16,556	16,454	16,442					19,156	19,162						617,66	606,15
		540	606,47																										617,66	606,15
		576		-0,503	17,126	17,16	16,629	16,652	16,398	16,396	16,425	16,495	16,416	16,495	16,602	16,513	16,468			16,434	19,17	19,158	19,16
		600	606,78															11,60	0					0	0	0	0	0	617,66	606,15	128,86
		660	606,09																										617,35	606,15
		672		-0,814	17,485	17,514	16,679	16,693	16,401	16,411	16,453	16,526	16,432	16,531	16,649	16,54	16,493					19,156	19,16
		720	604,59																										617,35	606,15
		768		-1,070	17,782	17,806	16,722	16,726	16,42	16,425	16,491	16,549	16,466	16,587	16,691	16,575	16,526			16,474	19,168	19,154	19,158
		780	605,56																										617,35	606,15
		840	605,13																										617,35	606,15
		864		-1,258	18,011	18,036	16,764	16,767	16,445	16,513	16,554	16,577	16,517	16,627	16,729	16,623	16,573					19,156	19,154
		900	606,41															11,57											617,82	606,15
		960	605,79	-1,402	18,198	18,219	16,806	16,807	16,471	16,523	16,602	16,614	16,558	16,686	16,776	16,678	16,614			16,524	19,161	19,155	19,158						617,82	606,15
		1020	605,63																										617,82	606,15
		1056		-1,499	18,343	18,355	16,846	16,854	16,518	16,564	16,647	16,662	16,585	16,729	16,82	16,701	16,653					19,156	19,158
		1080	606,1																										617,82	606,15
		1140	607,01																										617,82	606,15
		1152		-1,581	18,456	18,474	16,885	16,884	16,542	16,592	16,693	16,672	16,616	16,767	16,857	16,761	16,688			16,643	19,158	19,159	19,16
		1200	607,4															11,56	0					0	0	0	0	0	617,82	606,15	128,59
		1248		-1,625	18,555	18,567	16,936	16,935	16,59	16,661	16,729	16,733	16,658	16,796	16,896	16,79	16,732					19,152	19,158
		1260	606,5																										617,4	606,15
		1320	606,94																										617,4	606,15
		1344		-1,673	18,629	18,65	16,97	16,963	16,665	16,712	16,779	16,761	16,687	16,85	16,929	16,803	16,773			16,709	19,156	19,157	19,159
		1380	606,05																										617,4	606,15
		1440	606,13	-1,695	18,697	18,713	17,01	17,01	16,703	16,746	16,816	16,798	16,778	16,881	16,979	16,862	16,820					19,151	19,159						617,4	606,15
		1500	606,62															11,55											617,4	606,15
		1536		-1,727	18,75	18,763	17,025	17,034	16,736	16,741	16,849	16,804	16,828	16,926	17,022	16,915	16,853			16,828	19,154	19,146	19,153
		1560	607,66																										617,4	606,15
		1620	606,29																										616,98	606,15
		1632		-1,698	18,794	18,806	17,097	17,107	16,771	16,821	16,911	16,912	16,87	16,96	17,055	16,881	16,898					19,148	19,154
		1680	606,51																										616,98	606,15
		1728		-1,718	18,833	18,846	17,125	17,118	16,844	16,846	16,928	16,925	16,888	16,983	17,102	16,957	16,934			16,924	19,151	19,153	19,151
		1740	605,35																										616,98	606,15
		1800	605,71															11,54	0					0	0	0	0	0	616,98	606,15	128,58
		1824		-1,699	18,862	18,874	17,166	17,171	16,863	16,911	16,939	16,966	16,93	16,992	17,141	17,005	16,968					19,148	19,151
		1860	604,93																										617,29	606,15
		1920	605,36	-1,684	18,892	18,898	17,214	17,208	16,894	16,984	17,023	16,992	16,946	17,066	17,18	16,982	17,008			16,995	19,154	19,146	19,149						617,29	606,15
		1980	606,25																										617,82	606,15
		2016		-1,663	18,915	18,928	17,265	17,252	16,986	17,027	17,05	17,079	16,97	17,114	17,233	17,108	17,071					19,143	19,155
		2040	606																										617,82	606,15
		2100	605,9															11,54											617,82	606,15
		2112		-1,653	18,931	18,945	17,284	17,286	17,019	17,035	17,091	17,063	16,988	17,158	17,27	17,15	17,097			16,999	19,155	19,148	19,148
		2160	605,65																										617,82	606,15
		2208		-1,628	18,952	18,964	17,325	17,336	17,068	17,08	17,123	17,112	17,062	17,205	17,316	17,15	17,139					19,15	19,152
		2220	606,08																										617,82	606,15
		2280	605,39																										617,82	606,15
		2304		-1,607	18,967	18,977	17,36	17,369	17,086	17,131	17,19	17,13	17,103	17,247	17,347	17,168	17,175			17,138	19,158	19,15	19,155
		2340	607,26																										617,82	606,15
		2400	607,66	-1,574	18,981	18,992	17,407	17,418	17,113	17,192	17,221	17,199	17,167	17,286	17,404	17,206	17,224	11,54	0			19,148	19,159	0	0	0	0	0	617,82	606,15	128,75
		2460	606,37																										617,35	606,15
		2496		-1,550	18,996	19,003	17,447	17,452	17,131	17,257	17,261	17,276	17,211	17,332	17,445	17,268	17,273			17,243	19,158	19,15	19,157
		2520	606,21																										617,35	606,15
		2580	607,29																										617,35	606,15
		2592		-1,536	19,003	19,012	17,468	17,474	17,187	17,238	17,245	17,271	17,279	17,357	17,491	17,344	17,302					19,153	19,157
		2640	607,04																										617,35	606,15
		2688		-1,490	19,008	19,017	17,52	17,525	17,244	17,277	17,33	17,295	17,284	17,409	17,526	17,382	17,343			17,339	19,16	19,152	19,156
		2700	606,26															11,52											616,98	606,15
		2760	605,57																										616,98	606,15
		2784		-1,457	19,017	19,028	17,562	17,569	17,285	17,344	17,391	17,353	17,325	17,374	17,578	17,4	17,381					19,151	19,153
		2820	606,05																										616,98	606,15
		2880	605,17	-1,417	19,02	19,031	17,603	17,614	17,337	17,356	17,415	17,398	17,334	17,439	17,626	17,443	17,418			17,389	19,16	19,152	19,153						616,98	606,15
		2940	604,89																										616,98	606,15
		2976		-1,385	19,028	19,037	17,647	17,647	17,358	17,411	17,455	17,443	17,367	17,475	17,675	17,501	17,461					19,156	19,155
		3000	605,61															11,53	0					0	0	0	0	0	616,98	606,15	129,07
		3060	605,29																										617,4	606,15
		3072		-1,361	19,034	19,042	17,679	17,675	17,42	17,426	17,474	17,45	17,378	17,54	17,711	17,529	17,491			17,415	19,155	19,154	19,156
		3120	605,38																										617,4	606,15
		3168		-1,314	19,037	19,046	17,73	17,725	17,456	17,524	17,513	17,545	17,393	17,604	17,757	17,558	17,544					19,155	19,153
		3180	608,37																										617,82	606,15
		3240	608,38																										617,82	606,15
		3264		-1,278	19,04	19,052	17,763	17,772	17,488	17,525	17,56	17,563	17,425	17,641	17,804	17,597	17,575			17,484	19,155	19,151	19,153
		3300	607,19															11,53											616,88	606,15
		3360	607,01	-1,247	19,045	19,055	17,798	17,808	17,546	17,602	17,587	17,635	17,511	17,689	17,844	17,629	17,630					19,146	19,15						616,88	606,15
		3420	605,96																										616,35	606,15
		3456		-1,207	19,048	19,054	17,841	17,847	17,581	17,593	17,625	17,655	17,559	17,722	17,893	17,711	17,667			17,574	19,157	19,148	19,149
		3480	605,16																										616,35	606,15
		3540	605,26																										616,35	606,15
		3552		-1,176	19,047	19,058	17,879	17,875	17,597	17,614	17,658	17,676	17,668	17,756	17,937	17,707	17,702					19,145	19,15
		3600	606,12															11,53	0					0	0	0	0	0	616,35	606,15	129,41
		3648		-1,139	19,054	19,06	17,914	17,922	17,617	17,625	17,721	17,702	17,693	17,72	17,975	17,763	17,727			17,697	19,152	19,148	19,149
		3660	606,53																										616,72	606,15
		3720	605,4																										616,72	606,15
		3744		-1,092	19,055	19,065	17,962	17,974	17,658	17,675	17,761	17,783	17,754	17,775	18,015	17,762	17,773					19,151	19,149
		3780	605,06																										616,72	606,15
		3840	605,34	-1,069	19,057	19,066	17,99	17,995	17,71	17,742	17,814	17,774	17,734	17,828	18,07	17,855	17,816			17,728	19,151	19,148	19,148						616,72	606,15
		3900	605,65															11,53											617,24	606,15
		3936		-1,025	19,061	19,072	18,038	18,044	17,762	17,846	17,832	17,822	17,768	17,878	18,105	17,911	17,866					19,147	19,15
		3960	605,21																										617,24	606,15
		4020	605,33																										617,24	606,15
		4032		-0,988	19,063	19,07	18,071	18,086	17,788	17,824	17,886	17,858	17,805	17,9	18,236	17,947	17,906			17,766	19,155	19,143	19,149
		4080	605,06																										617,24	606,15
		4128		-0,958	19,062	19,074	18,11	18,11	17,862	17,848	17,929	17,891	17,879	17,948	18,187	17,988	17,941					19,145	19,149
		4140	605,43																										617,61	606,15
		4200	605,55															11,52	0					0	0	0	0	0	617,61	606,15	129,56
		4224		-0,925	19,07	19,079	18,14	18,158	17,881	17,961	17,936	17,974	17,912	17,993	18,255	18,012	17,990			17,822	19,151	19,139	19,15
		4260	605,77																										617,61	606,15
		4320	606,04	-0,884	19,066	19,077	18,187	18,188	17,912	17,957	17,973	18,005	17,961	18,062	18,279	18,1	18,031					19,14	19,144						617,61	606,15
		4380	604,66																										617,61	606,15
		4416		-0,858	19,069	19,078	18,211	18,22	17,95	17,982	18,018	18	17,955	18,108	18,315	18,116	18,056			17,955	19,156	19,142	19,145
		4440	605,76																										617,61	606,15
		4500	606,91															11,52											618,08	606,15
		4512		-0,811	19,069	19,074	18,262	18,26	18,007	18,007	18,06	18,063	17,987	18,135	18,352	18,149	18,095					19,146	19,144
		4560	608,24																										618,08	606,15
		4608		-0,778	19,073	19,078	18,297	18,297	18,035	18,087	18,103	18,105	18,014	18,16	18,392	18,151	18,131			17,997	19,158	19,153	19,147
		4620	606,98																										617,77	606,15
		4680	605,21																										617,77	606,15
		4704		-0,739	19,07	19,08	18,338	18,334	18,083	18,094	18,125	18,13	18,092	18,208	18,436	18,22	18,174					19,15	19,154
		4740	605,53																										617,77	606,15
		4800	606,18	-0,701	19,076	19,085	18,377	18,382	18,096	18,16	18,164	18,199	18,122	18,252	18,474	18,251	18,215	11,53	0	18,082	19,161	19,154	19,157	0	0	0	0	0	617,77	606,15	129,58
		4860	606,11																										617,77	606,15
		4896		-0,657	19,073	19,083	18,427	18,414	18,145	18,212	18,219	18,221	18,175	18,288	18,519	18,25	18,254					19,154	19,156
		4920	605,48																										617,77	606,15
		4980	605,87																										617,77	606,15
		4992		-0,615	19,075	19,08	18,456	18,47	18,168	18,196	18,27	18,254	18,17	18,337	18,543	18,301	18,280			18,226	19,158	19,147	19,154
		5040	605,88																										617,77	606,15
		5088		-0,580	19,074	19,084	18,497	18,501	18,189	18,232	18,284	18,318	18,218	18,366	18,589	18,345	18,318					19,143	19,147
		5100	606,44															11,53											617,77	606,15
		5160	606,39																										617,77	606,15
		5184		-0,559	19,075	19,091	18,526	18,523	18,225	18,247	18,351	18,353	18,243	18,415	18,622	18,38	18,354			18,302	19,164	19,143	19,15
		5220	606,63																										617,77	606,15
		5280	605,76	-0,517	19,08	19,086	18,561	18,571	18,297	18,308	18,377	18,361	18,321	18,452	18,66	18,422	18,400					19,141	19,15						617,77	606,15
		5340	606,33																										617,77	606,15
		5376		-0,468	19,08	19,084	18,61	18,617	18,325	18,418	18,409	18,43	18,36	18,476	18,705	18,449	18,447			18,396	19,166	19,143	19,147
		5400	606,19															11,52	0					0	0	0	0	0	617,77	606,15	129,55
		5460	606,25																										617,77	606,15
		5472		-0,440	19,078	19,088	18,642	18,644	18,351	18,396	18,465	18,414	18,454	18,472	18,753	18,47	18,472					19,147	19,149
		5520	605,82																										617,77	606,15
		5568		-0,401	19,082	19,085	18,683	18,682	18,386	18,42	18,487	18,484	18,461	18,493	18,783	18,522	18,504			18,48	19,163	19,144	19,149
		5580	606,69																										617,77	606,15
		5640	606,14																										617,77	606,15
		5664		-0,354	19,079	19,091	18,725	18,737	18,447	18,48	18,523	18,555	18,476	18,522	18,83	18,579	18,551					19,15	19,149
		5700	605,92															11,52											617,77	606,15
		5760	605,69	-0,311	19,08	19,088	18,771	18,775	18,5	18,549	18,588	18,586	18,465	18,59	18,729	18,592	18,575			18,467	19,166	19,148	19,152						617,77	606,15
		5820	605,13																										617,77	606,15
		5856		-0,292	19,082	19,095	18,799	18,795	18,547	18,63	18,61	18,6	18,49	18,627	18,77	18,675	18,619					19,147	19,149
		5880	605,58																										617,77	606,15
		5940	606,18																										618,24	606,15
		5952		-0,257	19,083	19,097	18,832	18,833	18,573	18,665	18,644	18,63	18,532	18,637	18,804	18,71	18,649			18,524	19,173	19,147	19,151
		6000	605,95															11,52	0					0	0	0	0	0	618,24	606,15	129,62
		6048		-0,216	19,082	19,094	18,872	18,872	18,623	18,659	18,662	18,674	18,578	18,691	18,842	18,744	18,684					19,146	19,15
		6060	606,41																										618,24	606,15
		6120	607																										618,24	606,15
		6144		-0,178	19,084	19,094	18,909	18,914	18,662	18,729	18,724	18,714	18,62	18,723	18,878	18,804	18,732			18,587	19,172	19,147	19,149
		6180	606,12																										617,92	606,15
		6240	606,24	-0,133	19,08	19,089	18,949	18,953	18,729	18,777	18,781	18,764	18,685	18,729	18,917	18,807	18,774					19,147	19,147						617,92	606,15
		6300	605,68															11,53											617,92	606,15
		6336		-0,109	19,084	19,093	18,971	18,987	18,748	18,761	18,794	18,816	18,7	18,75	18,958	18,888	18,802			18,657	19,17	19,146	19,149
		6360	605,72																										617,92	606,15
		6420	605,66																										617,92	606,15
		6432		-0,069	19,088	19,097	19,023	19,024	18,787	18,813	18,838	18,832	18,736	18,76	18,997	18,921	18,836					19,148	19,149
		6480	606,43																										617,92	606,15
		6528		-0,024	19,089	19,096	19,063	19,074	18,8	18,822	18,86	18,849	18,782	18,801	19,038	18,954	18,863			18,772	19,176	19,152	19,149
		6540	606,29																										617,92	606,15
		6600	605,69															11,52	0					0	0	0	0	0	617,92	606,15	129,61
		6624		0,020	19,089	19,094	19,11	19,113	18,886	18,918	18,938	18,927	18,837	18,839	19,068	18,974	18,923					19,147	19,149
		6660	606,15																										617,92	606,15
		6720	605,87	0,039	19,089	19,097	19,129	19,135	18,867	18,92	18,906	18,978	18,904	19,021	19,113	19,037	18,968			18,803	19,171	19,148	19,149						617,92	606,15
		6780	606,58																										617,92	606,15
		6816		0,063	19,089	19,095	19,147	19,162	18,858	18,89	18,995	18,948	18,896	19,064	19,146	19,065	18,983					19,147	19,152
		6840	607,11																										617,92	606,15
		6900	607,24															11,54											617,92	606,15
		6912		0,115	19,086	19,097	19,206	19,207	18,887	18,921	19,013	19,008	18,916	19,093	19,177	19,109	19,016			18,931	19,175	19,145	19,152
		6960	606,28																										617,92	606,15
		7008		0,164	19,085	19,094	19,247	19,261	18,964	18,958	19,033	19,094	18,973	19,056	19,21	19,15	19,055					19,149	19,155
		7020	605,35																										617,92	606,15
		7080	605,9																										617,92	606,15
		7104		0,202	19,088	19,094	19,293	19,294	18,995	19,008	19,058	19,134	19	19,078	19,25	19,175	19,087			18,962	19,176	19,15	19,151
		7140	604,96																										617,92	606,15
		7200	606,15	0,243	19,087	19,097	19,335	19,335	19,014	19,075	19,112	19,179	19,034	19,12	19,288	19,205	19,128	11,54	0			19,146	19,15	0	0	0	0	0	617,92	606,15	129,3
		7260	606,64																										618,29	606,15
		7296		0,269	19,087	19,095	19,361	19,359	19,074	19,11	19,207	19,146	19,091	19,069	19,345	19,254	19,162			19,058	19,18	19,147	19,149
		7320	606,67																										618,29	606,15
		7380	606,64																										618,29	606,15
		7392		0,292	19,086	19,095	19,379	19,386	19,178	19,142	19,152	19,174	19,107	19,079	19,37	19,287	19,186					19,15	19,149
		7440	606,82																										618,29	606,15
		7488		0,357	19,084	19,094	19,444	19,447	19,232	19,196	19,273	19,248	19,182	19,138	19,407	19,348	19,253			19,13	19,178	19,147	19,15
		7500	605,43															11,55											617,98	606,15
		7560	606,47																										617,98	606,15
		7584		0,370	19,084	19,092	19,449	19,466	19,263	19,227	19,251	19,233	19,298	19,192	19,445	19,387	19,287					19,147	19,153
		7620	606,78																										617,98	606,15
		7680	607,29	0,432	19,084	19,091	19,515	19,525	19,277	19,258	19,308	19,308	19,275	19,243	19,473	19,395	19,317			19,208	19,18	19,149	19,155						617,98	606,15
		7740	606,01																										617,98	606,15
		7776		0,454	19,084	19,097	19,54	19,55	19,329	19,288	19,365	19,353	19,309	19,29	19,51	19,452	19,362					19,154	19,157
		7800	607,2															11,55	0					0	0	0	0	0	617,98	606,15	129,32
		7860	606,19																										617,56	606,15
		7872		0,509	19,086	19,094	19,592	19,606	19,38	19,326	19,385	19,428	19,377	19,322	19,543	19,484	19,406			19,264	19,183	19,154	19,155
		7920	605,85																										617,56	606,15
		7968		0,536	19,087	19,093	19,629	19,622	19,393	19,385	19,448	19,401	19,39	19,341	19,591	19,521	19,434					19,154	19,159
		7980	605,71																										617,56	606,15
		8040	605,56																										617,56	606,15
		8064		0,556	19,084	19,096	19,65	19,643	19,412	19,413	19,414	19,416	19,428	19,421	19,617	19,549	19,459			19,387	19,174	19,16	19,16
		8100	606,16															11,55											617,87	606,15
		8160	605,91	0,596	19,086	19,095	19,693	19,681	19,482	19,482	19,496	19,497	19,473	19,439	19,664	19,61	19,518					19,15	19,158						617,87	606,15
		8220	603,82																										617,87	606,15
		8256		0,633	19,086	19,096	19,719	19,729	19,534	19,487	19,539	19,523	19,513	19,471	19,695	19,591	19,544			19,444	19,167	19,148	19,147
		8280	604,57																										617,87	606,15
		8340	605,45																										618,61	606,15
		8352		0,666	19,087	19,095	19,754	19,76	19,528	19,53	19,579	19,563	19,542	19,581	19,732	19,672	19,591					19,148	19,15
		8400	606,32															11,55	0					0	0	0	0	0	618,61	606,15	129,64
		8448		0,721	19,086	19,096	19,81	19,813	19,572	19,589	19,61	19,619	19,565	19,631	19,758	19,693	19,630			19,486	19,171	19,147	19,148
		8460	606,7																										618,61	606,15
		8520	605,2																										618,61	606,15
		8544		0,756	19,091	19,093	19,842	19,854	19,596	19,601	19,67	19,662	19,581	19,642	19,802	19,736	19,661					19,146	19,153
		8580	606,04																										618,61	606,15
		8640	607,33	0,788	19,09	19,095	19,881	19,879	19,619	19,631	19,673	19,708	19,615	19,677	19,84	19,787	19,694			19,612	19,179	19,15	19,159						618,61	606,15
		8700	606,62															11,56											618,61	606,15
		8736		0,830	19,089	19,097	19,921	19,925	19,645	19,653	19,747	19,724	19,646	19,719	19,88	19,789	19,725					19,154	19,16
		8760	606,83																										618,61	606,15
		8820	605,61																										618,24	606,15
		8832		0,877	19,086	19,094	19,967	19,968	19,699	19,722	19,797	19,732	19,684	19,695	19,922	19,84	19,761			19,632	19,177	19,154	19,16
		8880	605,98																										618,24	606,15
		8928		0,910	19,086	19,089	20,001	19,995	19,722	19,737	19,777	19,829	19,75	19,696	19,96	19,88	19,794					19,147	19,16
		8940	605,73																										618,24	606,15
		9000	605,92															11,58	0					0	0	0	0	0	618,24	606,15	129,61
		9024		0,930	19,088	19,098	20,024	20,022	19,745	19,764	19,84	19,842	19,771	19,757	19,992	19,878	19,824			19,697	19,187	19,158	19,16
		9060	605,3																										618,24	606,15
		9120	606,35	0,987	19,088	19,099	20,085	20,076	19,88	19,801	19,846	19,895	19,832	19,808	20,133	19,935	19,891					19,151	19,156						618,24	606,15
		9180	606,34																										618,24	606,15
		9216		0,983	19,089	19,103	20,076	20,082	19,86	19,845	19,889	19,875	19,869	19,894	20,13	20,123	19,936			19,824	19,173	19,158	19,158
		9240	606,13																										618,24	606,15
		9300	606,31															11,57											618,24	606,15
		9312		1,019	19,089	19,101	20,109	20,12	19,884	19,877	19,895	19,906	19,904	19,899	20,133	20,105	19,950					19,155	19,164
		9360	605,87																										618,24	606,15
		9408		1,058	19,089	19,099	20,153	20,151	19,916	19,924	19,95	20,014	19,945	19,932	20,145	20,08	19,988			19,884	19,176	19,156	19,156
		9420	605,97																										618,24	606,15
		9480	607,33																										618,24	606,15
		9504		1,115	19,091	19,098	20,21	20,208	19,99	19,964	20,031	20,042	19,96	19,971	20,17	20,088	20,027					19,158	19,157
		9540	606,43																										617,87	606,15
		9600	606,69	1,146	19,098	19,101	20,243	20,248	20,017	20,018	20,084	20,046	20,015	19,997	20,205	20,137	20,065	11,57	0	19,937	19,174	19,156	19,162	0	0	0	0	0	617,87	606,15	129,37
		9660	607,01																										617,87	606,15
		9696		1,175	19,09	19,101	20,269	20,272	20,047	20,016	20,071	20,079	20,047	20,022	20,239	20,167	20,086					19,162	19,163
		9720	607,07																										617,87	606,15
		9780	606,36																										617,51	606,15
		9792		1,210	19,088	19,095	20,302	20,3	20,055	20,056	20,134	20,118	20,063	20,042	20,272	20,198	20,117			19,992	19,174	19,157	19,161
		9840	605,5																										617,51	606,15
		9888		1,264	19,09	19,1	20,354	20,363	20,1	20,082	20,16	20,194	20,106	20,105	20,307	20,242	20,162					19,155	19,161
		9900	606,48															11,58											617,51	606,15
		9960	606,53																										617,51	606,15
		9984		1,289	19,089	19,099	20,384	20,383	20,15	20,117	20,19	20,193	20,127	20,128	20,348	20,278	20,191			20,082	19,18	19,149	19,16
		10020	606,7																										617,51	606,15
		10080	605,82	1,307	19,091	19,101	20,396	20,41	20,16	20,186	20,214	20,217	20,171	20,168	20,382	20,318	20,227					19,148	19,151						617,51	606,15
		10140	605,61																										617,51	606,15
		10176		1,379	19,084	19,097	20,463	20,476	20,213	20,231	20,256	20,322	20,202	20,195	20,426	20,351	20,274			20,121	19,181	19,143	19,145
		10200	605,66															11,58	0					0	0	0	0	0	617,51	606,15	129,38
		10260	605,27																										617,82	606,15
		10272		1,422	19,09	19,098	20,513	20,519	20,268	20,31	20,331	20,33	20,218	20,231	20,461	20,386	20,317					19,138	19,143
		10320	606,92																										617,82	606,15
		10368		1,446	19,088	19,1	20,54	20,541	20,333	20,298	20,36	20,358	20,241	20,228	20,494	20,423	20,342			20,174	19,184	19,14	19,147
		10380	606,54																										617,82	606,15
		10440	606,18																										617,82	606,15
		10464		1,487	19,091	19,098	20,576	20,587	20,354	20,347	20,395	20,411	20,273	20,267	20,53	20,491	20,383					19,141	19,148
		10500	606,56															11,58											617,82	606,15
		10560	605,02	1,504	19,092	19,098	20,598	20,599	20,367	20,371	20,413	20,392	20,364	20,342	20,578	20,479	20,413			20,303	19,177	19,143	19,147						617,82	606,15
		10620	605,6																										617,82	606,15
		10656		1,541	19,086	19,094	20,632	20,63	20,431	20,391	20,434	20,414	20,46	20,371	20,608	20,506	20,452					19,144	19,149
		10680	606,19																										617,82	606,15
		10740	605,19																										617,82	606,15
		10752		1,567	19,086	19,095	20,655	20,659	20,409	20,428	20,438	20,456	20,451	20,387	20,634	20,586	20,474			20,379	19,175	19,154	19,149
		10800	605,08															11,59	0					0	0	0	0	0	617,82	606,15	129,26
		10848		1,613	19,088	19,097	20,705	20,706	20,507	20,457	20,462	20,522	20,483	20,53	20,67	20,617	20,531					19,145	19,152
		10860	605,89																										618,24	606,15
		10920	607,44																										618,24	606,15
		10944		1,654	19,086	19,095	20,743	20,746	20,527	20,504	20,535	20,554	20,503	20,611	20,707	20,641	20,573			20,444	19,177	19,155	19,15
		10980	607,47																										618,24	606,15
		11040	606,18	1,670	19,085	19,099	20,757	20,767	20,554	20,536	20,596	20,562	20,537	20,653	20,735	20,68	20,607					19,15	19,158						618,24	606,15
		11100	604,77															11,59											617,77	606,15
		11136		1,720	19,086	19,096	20,807	20,815	20,567	20,577	20,635	20,602	20,553	20,696	20,777	20,706	20,639			20,5	19,178	19,15	19,156
		11160	605,19																										617,77	606,15
		11220	605,57																										618,35	606,15
		11232		1,761	19,085	19,096	20,849	20,854	20,61	20,6	20,676	20,667	20,632	20,734	20,809	20,74	20,683					19,153	19,159
		11280	605,73																										618,35	606,15
		11328		1,789	19,085	19,094	20,87	20,887	20,619	20,619	20,672	20,732	20,686	20,767	20,836	20,755	20,711			20,602	19,183	19,154	19,157
		11340	605,46																										618,66	606,15
		11400	605,5															11,60	0					0	0	0	0	0	618,66	606,15	128,9
		11424		1,826	19,088	19,094	20,917	20,917	20,629	20,647	20,698	20,765	20,69	20,797	20,887	20,796	20,739					19,152	19,157
		11460	606,08																										619,03	606,15
		11520	607,84	1,871	19,081	19,098	20,965	20,956	20,648	20,663	20,7	20,818	20,696	20,822	20,918	20,84	20,763			20,67	19,179	19,152	19,15						619,03	606,15
		11580	607,32																										619,03	606,15
		11616		1,902	19,087	19,097	20,99	20,998	20,723	20,707	20,786	20,82	20,732	20,863	20,95	20,835	20,802					19,148	19,15
		11640	607,24																										619,03	606,15
		11700	606,71															11,61											618,45	606,15
		11712		1,947	19,081	19,094	21,025	21,044	20,739	20,802	20,834	20,877	20,739	20,893	20,982	20,887	20,844			20,707	19,187	19,152	19,151
		11760	605,88																										618,45	606,15
		11808		1,972	19,086	19,097	21,064	21,063	20,807	20,811	20,845	20,893	20,783	20,938	21,024	20,942	20,880					19,156	19,163
		11820	604,89																										618,45	606,15
		11880	606,35																										618,45	606,15
		11904		2,017	19,08	19,097	21,109	21,102	20,848	20,852	20,923	20,911	20,835	20,964	21,063	20,977	20,922			20,761	19,183	19,162	19,164
		11940	605,99																										618,45	606,15
		12000	605,13	2,041	19,088	19,101	21,133	21,138	20,881	20,928	20,938	20,944	20,856	21,006	21,097	21,019	20,959	11,60	0			19,162	19,163	0	0	0	0	0	618,45	606,15	129,04
		12060	606,32																										618,45	606,15
		12096		2,089	19,087	19,097	21,183	21,179	20,896	20,981	20,994	21,009	20,872	21,029	21,135	21,059	20,997			20,804	19,179	19,162	19,166
		12120	606,15																										618,45	606,15
		12180	605,87																										618,45	606,15
		12192		2,120	19,087	19,096	21,213	21,21	20,931	20,963	20,973	21,055	20,904	20,959	21,168	21,095	21,006					19,163	19,164
		12240	607,16																										618,45	606,15
		12288		2,167	19,085	19,096	21,256	21,259	21,007	21,038	21,081	21,036	20,962	20,968	21,206	21,122	21,052			20,879	19,179	19,16	19,162
		12300	606,49															11,61											618,45	606,15
		12360	605,78																										618,45	606,15
		12384		2,168	19,086	19,1	21,256	21,267	21,041	21,028	21,056	21,045	21,025	20,989	21,239	21,172	21,074					19,158	19,163
		12420	605,75																										618,45	606,15
		12480	606,08	2,235	19,081	19,095	21,325	21,321	21,128	21,069	21,113	21,122	21,095	21,024	21,268	21,223	21,130			21,006	19,176	19,148	19,161						618,45	606,15
		12540	605,45																										618,45	606,15
		12576		2,239	19,086	19,096	21,327	21,334	21,123	21,108	21,148	21,138	21,108	21,083	21,302	21,234	21,156					19,154	19,159
		12600	605,37															11,61	0					0	0	0	0	0	618,45	606,15	129,13
		12660	604,9																										618,45	606,15
		12672		2,280	19,087	19,094	21,367	21,374	21,16	21,12	21,156	21,196	21,129	21,168	21,332	21,275	21,192			21,072	19,175	19,151	19,156
		12720	605,01																										618,45	606,15
		12768		2,317	19,085	19,096	21,408	21,408	21,184	21,156	21,214	21,245	21,134	21,182	21,369	21,309	21,224					19,151	19,153
		12780	605,1																										619,08	606,15
		12840	605,35																										619,08	606,15
		12864		2,367	19,087	19,094	21,454	21,461	21,186	21,232	21,244	21,305	21,184	21,195	21,408	21,338	21,262			21,145	19,177	19,149	19,155
		12900	605,5															11,61											619,55	606,15
		12960	606,07	2,409	19,086	19,097	21,499	21,502	21,305	21,293	21,34	21,296	21,23	21,231	21,443	21,382	21,315					19,146	19,154						619,55	606,15
		13020	605,93																										619,55	606,15
		13056		2,429	19,088	19,098	21,516	21,528	21,259	21,368	21,319	21,343	21,295	21,263	21,484	21,415	21,343			21,226	19,179	19,144	19,151
		13080	606,46																										619,55	606,15
		13140	607,58																										619,55	606,15
		13152		2,457	19,089	19,095	21,544	21,554	21,348	21,305	21,314	21,341	21,354	21,295	21,516	21,462	21,367					19,143	19,149
		13200	606,85															11,62	0					0	0	0	0	0	619,55	606,15	128,81
		13248		2,481	19,089	19,099	21,573	21,578	21,327	21,343	21,397	21,367	21,356	21,35	21,545	21,463	21,393			21,315	19,183	19,146	19,149
		13260	606,61																										619,08	606,15
		13320	606,56																										619,08	606,15
		13344		2,519	19,088	19,1	21,618	21,608	21,392	21,367	21,419	21,419	21,417	21,364	21,581	21,484	21,430					19,149	19,149
		13380	606,62																										619,08	606,15
		13440	606,27	2,545	19,09	19,097	21,635	21,641	21,422	21,407	21,48	21,435	21,432	21,451	21,607	21,555	21,474			21,374	19,186	19,151	19,153						619,08	606,15
		13500	606,93															11,62											619,08	606,15
		13536		2,592	19,089	19,099	21,684	21,688	21,451	21,439	21,514	21,503	21,436	21,5	21,647	21,577	21,508					19,152	19,154
		13560	606,32																										619,08	606,15
		13620	605,69																										619,08	606,15
		13632		2,630	19,088	19,099	21,712	21,735	21,5	21,474	21,526	21,562	21,465	21,514	21,681	21,608	21,541			21,433	19,182	19,154	19,155
		13680	605,76																										619,08	606,15
		13728		2,672	19,087	19,097	21,76	21,767	21,541	21,521	21,589	21,586	21,516	21,519	21,718	21,647	21,580					19,155	19,16
		13740	607,08																										619,08	606,15
		13800	605,94															11,63	0					0	0	0	0	0	619,08	606,15	128,71
		13824		2,692	19,084	19,095	21,781	21,781	21,526	21,565	21,574	21,606	21,546	21,581	21,751	21,688	21,605			21,48	19,179	19,154	19,159
		13860	605,66																										619,08	606,15
		13920	605,49	2,728	19,088	19,092	21,81	21,825	21,582	21,578	21,606	21,618	21,604	21,63	21,782	21,723	21,640					19,152	19,158						619,08	606,15
		13980	605,34																										619,45	606,15
		14016		2,762	19,087	19,095	21,849	21,856	21,623	21,62	21,684	21,681	21,656	21,614	21,808	21,756	21,680			21,579	19,181	19,152	19,157
		14040	605,97																										619,45	606,15
		14100	605,81															11,65											619,45	606,15
		14112		2,792	19,086	19,095	21,882	21,882	21,633	21,641	21,678	21,7	21,674	21,71	21,851	21,787	21,709					19,148	19,152
		14160	605,08																										619,45	606,15
		14208		2,842	19,087	19,097	21,934	21,933	21,67	21,701	21,756	21,758	21,673	21,722	21,884	21,821	21,748			21,634	19,178	19,148	19,151
		14220	606,84																										619,81	606,15
		14280	606,57																										619,81	606,15
		14304		2,876	19,089	19,095	21,961	21,974	21,717	21,708	21,788	21,816	21,692	21,727	21,922	21,84	21,776					19,145	19,148
		14340	605,67																										619,5	606,15
		14400	605,51	2,918	19,089	19,098	22,019	22,004	21,764	21,787	21,839	21,82	21,744	21,717	21,962	21,895	21,816	11,64	0	21,683	19,18	19,147	19,146	0	0	0	0	0	619,5	606,15	128,76
		14460	606,45																										619,5	606,15
		14496		2,924	19,088	19,098	22,009	22,025	21,789	21,788	21,81	21,806	21,812	21,778	21,991	21,924	21,837					19,148	19,145
		14520	606,41																										619,5	606,15
		14580	606,03																										619,5	606,15
		14592		2,976	19,085	19,097	22,066	22,068	21,869	21,857	21,878	21,851	21,88	21,834	22,02	21,92	21,889			21,758	19,18	19,149	19,153
		14640	605,73																										619,5	606,15
		14688		2,987	19,089	19,098	22,082	22,078	21,891	21,877	21,887	21,872	21,919	21,848	22,143	21,905	21,918					19,154	19,156
		14700	605,05															11,65											619,5	606,15
		14760	605,13																										619,5	606,15
		14784		3,034	19,087	19,099	22,128	22,126	21,921	21,904	21,937	21,914	21,906	21,998	22,145	22,013	21,967			21,853	19,184	19,159	19,157
		14820	604,99																										620,08	606,15
		14880	605,35	3,058	19,088	19,097	22,143	22,158	21,923	21,92	22,011	21,963	21,91	22,015	22,115	22,06	21,990					19,156	19,156						620,08	606,15
		14940	607,64																										620,55	606,15
		14976		3,104	19,088	19,097	22,197	22,196	21,934	21,943	22,001	22,039	21,931	22,039	22,169	22,116	22,021			21,916	19,184	19,157	19,158
		15000	607,21															11,65	0					0	0	0	0	0	620,55	606,15	128,83
		15060	606,59																										620,03	606,15
		15072		3,137	19,088	19,097	22,225	22,235	21,944	21,984	22,024	22,068	21,972	22,103	22,19	22,126	22,051					19,15	19,158
		15120	607,39																										620,03	606,15
		15168		3,171	19,086	19,096	22,259	22,265	21,97	22,054	22,079	22,101	22,001	22,101	22,225	22,148	22,085			21,946	19,184	19,152	19,157
		15180	606,66																										619,55	606,15
		15240	606																										619,55	606,15
		15264		3,211	19,086	19,095	22,304	22,3	22,011	22,091	22,086	22,148	22,026	22,048	22,256	22,184	22,106					19,15	19,16
		15300	606,07															11,64											619,55	606,15
		15360	605,73	3,243	19,087	19,096	22,329	22,34	22,073	22,103	22,173	22,142	22,057	22,072	22,289	22,23	22,142			22,029	19,185	19,148	19,154						619,55	606,15
		15420	605,85																										619,55	606,15
		15456		3,286	19,087	19,093	22,372	22,38	22,132	22,166	22,159	22,191	22,119	22,136	22,321	22,257	22,185					19,149	19,152
		15480	606,38																										619,55	606,15
		15540	606,32																										619,55	606,15
		15552		3,300	19,09	19,096	22,39	22,396	22,157	22,176	22,2	22,175	22,192	22,195	22,36	22,278	22,217			22,159	19,187	19,148	19,152
		15600	606,36															11,65	0					0	0	0	0	0	619,55	606,15	129,12
		15648		3,332	19,085	19,095	22,415	22,43	22,21	22,175	22,199	22,224	22,238	22,223	22,388	22,296	22,244					19,149	19,151
		15660	606,11																										619,55	606,15
		15720	605,17																										619,55	606,15
		15744		3,364	19,087	19,098	22,456	22,457	22,231	22,215	22,286	22,245	22,242	22,33	22,418	22,356	22,290			22,209	19,193	19,149	19,153
		15780	605,8																										619,55	606,15
		15840	605,61	3,394	19,088	19,097	22,486	22,487	22,223	22,222	22,32	22,307	22,272	22,375	22,449	22,38	22,319					19,15	19,152						619,55	606,15
		15900	606,15															11,65											619,55	606,15
		15936		3,425	19,088	19,098	22,514	22,523	22,231	22,262	22,325	22,343	22,309	22,41	22,489	22,407	22,347			22,273	19,199	19,153	19,159
		15960	606,75																										619,55	606,15
		16020	606,84																										619,55	606,15
		16032		3,462	19,088	19,098	22,55	22,561	22,265	22,299	22,36	22,38	22,329	22,444	22,517	22,45	22,381					19,156	19,156
		16080	606,55																										619,55	606,15
		16128		3,497	19,089	19,097	22,594	22,587	22,358	22,317	22,39	22,432	22,34	22,468	22,546	22,48	22,416			22,318	19,193	19,157	19,161
		16140	606,35																										619,55	606,15
		16200	605,75															11,65	0					0	0	0	0	0	619,55	606,15	129,14
		16224		3,539	19,09	19,099	22,639	22,628	22,395	22,37	22,428	22,497	22,398	22,492	22,579	22,511	22,459					19,157	19,164
		16260	606,04																										619,55	606,15
		16320	606,43	3,569	19,088	19,1	22,662	22,664	22,396	22,39	22,44	22,521	22,413	22,503	22,617	22,545	22,478			22,384	19,193	19,16	19,162						619,55	606,15
		16380	605,66																										619,55	606,15
		16416		3,609	19,088	19,099	22,696	22,709	22,409	22,442	22,492	22,521	22,459	22,453	22,647	22,579	22,500					19,156	19,163
		16440	606,15																										619,55	606,15
		16500	605,48															11,65											619,55	606,15
		16512		3,646	19,086	19,098	22,729	22,747	22,448	22,555	22,523	22,561	22,465	22,528	22,68	22,606	22,546			22,423	19,191	19,157	19,161
		16560	604,78																										619,55	606,15
		16608		3,682	19,089	19,099	22,775	22,777	22,498	22,529	22,565	22,604	22,495	22,526	22,721	22,653	22,574					19,152	19,16
		16620	605,53																										620,03	606,15
		16680	604,96																										620,03	606,15
		16704		3,710	19,089	19,099	22,805	22,804	22,613	22,628	22,624	22,632	22,529	22,54	22,756	22,702	22,628			22,481	19,193	19,152	19,161
		16740	606,01																										620,44	606,15
		16800	606,98	3,729	19,088	19,099	22,829	22,816	22,589	22,596	22,646	22,626	22,588	22,58	22,792	22,717	22,642	11,66	0			19,153	19,154	0	0	0	0	0	620,44	606,15	129,01
		16860	607,68																										620,44	606,15
		16896		3,753	19,087	19,096	22,844	22,844	22,652	22,62	22,626	22,648	22,638	22,599	22,812	22,767	22,670			22,573	19,196	19,157	19,16
		16920	606,48																										620,44	606,15
		16980	606,69																										620,03	606,15
		16992		3,777	19,088	19,097	22,869	22,87	22,652	22,671	22,68	22,689	22,677	22,657	22,845	22,799	22,709					19,16	19,165
		17040	606,48																										620,03	606,15
		17088		3,826	19,086	19,095	22,917	22,917	22,698	22,683	22,746	22,713	22,723	22,689	22,876	22,834	22,745			22,653	19,195	19,159	19,169
		17100	605,79															11,67											620,03	606,15
		17160	606,29																										620,03	606,15
		17184		3,864	19,085	19,096	22,954	22,955	22,763	22,77	22,756	22,747	22,749	22,715	22,906	22,806	22,776					19,157	19,167
		17220	607,46																										620,03	606,15
		17280	606,86	3,907	19,086	19,095	22,999	22,996	22,806	22,811	22,814	22,83	22,793	22,861	22,94	22,875	22,841			22,707	19,193	19,154	19,157						620,03	606,15
		17340	607,26																										619,66	606,15
		17376		3,924	19,085	19,095	23,008	23,02	22,815	22,809	22,852	22,81	22,779	22,867	22,975	22,902	22,851					19,153	19,157
		17400	606,14															11,68	0					0	0	0	0	0	619,66	606,15	129,06
		17460	605,41																										619,66	606,15
		17472		3,954	19,088	19,094	23,044	23,046	22,806	22,803	22,846	22,872	22,811	22,915	23,01	22,936	22,875			22,789	19,187	19,15	19,151
		17520	605,52																										619,66	606,15
		17568		4,000	19,088	19,098	23,09	23,097	22,849	22,836	22,874	22,922	22,837	22,954	23,039	22,979	22,911					19,146	19,152
		17580	606,78																										619,66	606,15
		17640	606,3																										619,66	606,15
		17664		4,027	19,085	19,095	23,112	23,122	22,894	22,903	22,935	22,945	22,869	22,952	23,074	23,003	22,947			22,828	19,188	19,152	19,151
		17700	606,76															11,68											619,66	606,15
		17760	606,47	4,061	19,085	19,097	23,145	23,159	22,892	22,991	22,969	22,978	22,878	23,004	23,104	23,033	22,981					19,15	19,157						619,66	606,15
		17820	606,07																										619,66	606,15
		17856		4,097	19,08	19,096	23,188	23,182	22,92	23,017	22,979	23,03	22,916	23,039	23,142	23,082	23,016			22,885	19,188	19,153	19,156
		17880	605,99																										619,66	606,15
		17940	606,25																										619,66	606,15
		17952		4,132	19,087	19,095	23,217	23,229	22,999	23,026	23,028	23,054	22,93	23,084	23,173	23,099	23,049					19,15	19,152
		18000	606,07															11,67	0					0	0	0	0	0	619,66	606,15	129,19
		18048		4,167	19,085	19,098	23,25	23,266	23,065	23,088	23,061	23,081	22,972	23,108	23,206	23,124	23,088			22,953	19,189	19,144	19,15
		18060	605,89																										619,66	606,15
		18120	605,95																										619,66	606,15
		18144		4,193	19,087	19,099	23,285	23,287	23,076	23,109	23,131	23,076	23,027	23,066	23,248	23,18	23,114					19,143	19,146
		18180	606,05																										619,66	606,15
		18240	606,84	4,203	19,087	19,095	23,297	23,291	23,131	23,092	23,084	23,075	23,065	23,095	23,274	23,219	23,129			22,996	19,19	19,136	19,142						619,66	606,15
		18300	606,33															11,68											619,66	606,15
		18336		4,250	19,088	19,097	23,341	23,345	23,128	23,147	23,174	23,17	23,109	23,155	23,301	23,235	23,177					19,152	19,15
		18360	607,5																										619,66	606,15
		18420	606,68																										619,34	606,15
		18432		4,271	19,083	19,096	23,357	23,365	23,152	23,159	23,18	23,187	23,133	23,132	23,334	23,274	23,194			23,057	19,193	19,153	19,154
		18480	606,31																										619,34	606,15
		18528		4,322	19,086	19,099	23,413	23,417	23,233	23,183	23,212	23,228	23,182	23,165	23,37	23,307	23,235					19,157	19,157
		18540	606,49																										619,34	606,15
		18600	606,11															11,68	0					0	0	0	0	0	619,34	606,15	128,87
		18624		4,337	19,085	19,093	23,426	23,427	23,218	23,23	23,242	23,241	23,231	23,211	23,396	23,326	23,262			23,162	19,191	19,155	19,157
		18660	606,48																										619,34	606,15
		18720	606,27	4,381	19,086	19,097	23,474	23,47	23,277	23,279	23,283	23,262	23,28	23,227	23,429	23,376	23,302					19,152	19,159						619,34	606,15
		18780	606,11																										619,34	606,15
		18816		4,408	19,085	19,095	23,495	23,502	23,296	23,289	23,331	23,292	23,294	23,255	23,458	23,396	23,326			23,228	19,192	19,157	19,161
		18840	605,71																										619,34	606,15
		18900	605,96															11,68											619,34	606,15
		18912		4,438	19,087	19,097	23,524	23,535	23,328	23,306	23,331	23,349	23,316	23,277	23,48	23,426	23,352					19,154	19,158
		18960	605,16																										619,34	606,15
		19008		4,493	19,087	19,094	23,584	23,584	23,363	23,355	23,377	23,421	23,338	23,334	23,515	23,46	23,395			23,291	19,189	19,152	19,16
		19020	605,17																										619,34	606,15
		19080	605,12																										619,34	606,15
		19104		4,499	19,085	19,097	23,582	23,598	23,384	23,414	23,422	23,396	23,369	23,389	23,554	23,506	23,429					19,149	19,157
		19140	605,55																										619,76	606,15
		19200	606,55	4,552	19,088	19,098	23,645	23,645	23,452	23,44	23,485	23,459	23,431	23,386	23,589	23,543	23,473	11,70	0	23,335	19,191	19,151	19,159	0	0	0	0	0	619,76	606,15	129,5
		19260	606,51																										619,76	606,15
		19296		4,580	19,086	19,096	23,665	23,678	23,454	23,449	23,519	23,487	23,448	23,423	23,623	23,557	23,495					19,158	19,162
		19320	606,78																										619,76	606,15
		19380	606,07																										619,76	606,15
		19392		4,603	19,087	19,095	23,693	23,695	23,529	23,464	23,497	23,494	23,49	23,45	23,649	23,572	23,518			23,413	19,191	19,156	19,156
		19440	606,74																										619,76	606,15
		19488		4,626	19,09	19,102	23,72	23,724	23,501	23,503	23,532	23,498	23,521	23,457	23,679	23,629	23,540					19,156	19,161
		19500	606,7															11,70											619,76	606,15
		19560	606,17																										619,76	606,15
		19584		4,664	19,09	19,1	23,751	23,766	23,598	23,545	23,557	23,546	23,556	23,515	23,712	23,664	23,587			23,478	19,191	19,156	19,163
		19620	606,61																										619,76	606,15
		19680	607,31	4,697	19,09	19,099	23,791	23,793	23,593	23,566	23,622	23,601	23,564	23,559	23,739	23,677	23,615					19,157	19,161						619,76	606,15
		19740	607,39																										619,34	606,15
		19776		4,712	19,088	19,099	23,809	23,803	23,607	23,618	23,617	23,642	23,588	23,583	23,767	23,694	23,640			23,539	19,191	19,156	19,155
		19800	606,68															11,71	0					0	0	0	0	0	619,34	606,15	129,71
		19860	605,44																										618,98	606,15
		19872		4,765	19,089	19,099	23,854	23,864	23,673	23,639	23,659	23,678	23,656	23,641	23,805	23,759	23,689					19,153	19,157
		19920	605,43																										618,98	606,15
		19968		4,788	19,089	19,099	23,868	23,897	23,674	23,662	23,714	23,708	23,64	23,695	23,836	23,77	23,712			23,58	19,191	19,15	19,148
		19980	605,69																										618,98	606,15
		20040	604,7																										618,98	606,15
		20064		4,816	19,09	19,101	23,907	23,915	23,705	23,699	23,741	23,746	23,666	23,683	23,871	23,816	23,741					19,146	19,15
		20100	605,89															11,72											619,34	606,15
		20160	606,36	4,848	19,09	19,1	23,945	23,941	23,737	23,72	23,763	23,783	23,695	23,7	23,902	23,842	23,768			23,628	19,193	19,145	19,155						619,34	606,15
		20220	607,06																										619,34	606,15
		20256		4,882	19,09	19,099	23,976	23,978	23,777	23,77	23,81	23,807	23,722	23,709	23,933	23,867	23,799					19,146	19,151
		20280	607,09																										619,34	606,15
		20340	607,77																										618,92	606,15
		20352		4,932	19,09	19,1	24,027	24,027	23,809	23,802	23,834	23,867	23,758	23,75	23,961	23,902	23,835			23,698	19,191	19,146	19,155
		20400	606,48															11,72	0					0	0	0	0	0	618,92	606,15	129,84
		20448		4,943	19,093	19,1	24,037	24,043	23,84	23,867	23,857	23,887	23,829	23,778	23,998	23,945	23,875					19,153	19,149
		20460	606,96																										618,55	606,15
		20520	606,95																										618,55	606,15
		20544		4,974	19,092	19,102	24,068	24,074	23,844	23,858	23,888	23,864	23,85	23,846	24,031	23,921	23,888			23,828	19,195	19,158	19,155
		20580	606,03																										618,14	606,15
		20640	605,89	5,002	19,091	19,1	24,097	24,098	23,875	23,906	23,903	23,898	23,909	23,876	24,063	23,95	23,922					19,161	19,16						618,14	606,15
		20700	604,68															11,73											618,14	606,15
		20736		5,025	19,09	19,101	24,117	24,123	23,927	23,923	23,912	23,921	23,937	24,023	24,15	23,972	23,971			23,853	19,189	19,16	19,163
		20760	604,74																										618,14	606,15
		20820	605,8																										618,71	606,15
		20832		5,054	19,092	19,102	24,147	24,155	23,942	23,933	23,979	23,967	23,964	24,054	24,111	24,014	23,995					19,155	19,161
		20880	604,38																										618,71	606,15
		20928		5,086	19,092	19,105	24,183	24,186	23,962	23,949	24,019	24,023	24,018	24,079	24,165	24,126	24,043			23,979	19,192	19,152	19,153
		20940	606,51																										619,03	606,15
		21000	606,26															11,73	0					0	0	0	0	0	619,03	606,15	129,89
		21024		5,124	19,092	19,102	24,222	24,219	23,974	23,984	24,034	24,06	24,062	24,126	24,183	24,125	24,068					19,15	19,149
		21060	606,47																										619,03	606,15
		21120	606,45	5,148	19,09	19,103	24,244	24,244	23,993	24,019	24,035	24,092	24,072	24,089	24,203	24,102	24,076			24,025	19,191	19,143	19,148						619,03	606,15
		21180	605,66																										619,03	606,15
		21216		5,183	19,093	19,099	24,275	24,283	24,051	24,051	24,09	24,119	24,109	24,166	24,225	24,146	24,120					19,14	19,147
		21240	606,43																										619,03	606,15
		21300	606,18															11,73											619,03	606,15
		21312		5,211	19,083	19,1	24,307	24,298	24,094	24,07	24,104	24,154	24,14	24,186	24,259	24,147	24,144			24,094	19,202	19,145	19,142
		21360	604,94																										619,03	606,15
		21408		5,239	19,09	19,1	24,329	24,34	24,108	24,096	24,15	24,186	24,176	24,226	24,29	24,17	24,175					19,148	19,146
		21420	605,89																										619,03	606,15
		21480	605,81																										619,03	606,15
		21504		5,278	19,088	19,096	24,369	24,371	24,136	24,133	24,164	24,231	24,197	24,253	24,322	24,216	24,207			24,159	19,201	19,147	19,148
		21540	605,19																										619,03	606,15
		21600	605,88	5,307	19,088	19,098	24,399	24,401	24,163	24,159	24,189	24,245	24,24	24,303	24,355	24,211	24,233	11,73	0			19,144	19,151	0	0	0	0	0	619,03	606,15	129,6
		21660	606,22																										619,03	606,15
		21696		5,339	19,088	19,097	24,43	24,432	24,187	24,202	24,199	24,277	24,289	24,317	24,377	24,262	24,264			24,245	19,196	19,149	19,152
		21720	605,69																										619,03	606,15
		21780	605,77																										619,03	606,15
		21792		5,365	19,087	19,098	24,459	24,456	24,241	24,214	24,255	24,306	24,283	24,327	24,405	24,311	24,293					19,152	19,156
		21840	606,7																										619,03	606,15
		21888		5,400	19,089	19,097	24,491	24,494	24,272	24,26	24,274	24,344	24,329	24,361	24,441	24,295	24,322			24,296	19,198	19,156	19,161
		21900	606,47															11,75											619,03	606,15
		21960	605,69																										619,03	606,15
		21984		5,426	19,085	19,099	24,518	24,519	24,284	24,282	24,314	24,368	24,337	24,399	24,471	24,357	24,352					19,153	19,159
		22020	606,12																										619,03	606,15
		22080	605,48	5,464	19,085	19,096	24,552	24,557	24,32	24,301	24,35	24,398	24,362	24,437	24,504	24,386	24,382			24,354	19,198	19,16	19,158						619,03	606,15
		22140	605,61																										619,03	606,15
		22176		5,496	19,087	19,094	24,584	24,588	24,339	24,354	24,372	24,451	24,37	24,461	24,534	24,445	24,416					19,16	19,156
		22200	605,7															11,74	0					0	0	0	0	0	619,03	606,15	129,8
		22260	605,72																										619,03	606,15
		22272		5,524	19,086	19,096	24,615	24,615	24,359	24,362	24,392	24,484	24,41	24,487	24,567	24,454	24,439			24,379	19,206	19,153	19,16
		22320	605,15																										619,03	606,15
		22368		5,553	19,084	19,095	24,641	24,644	24,436	24,405	24,461	24,479	24,425	24,493	24,596	24,458	24,469					19,155	19,158
		22380	604,89																										619,03	606,15
		22440	605,06																										619,03	606,15
		22464		5,598	19,085	19,091	24,686	24,687	24,475	24,458	24,502	24,514	24,466	24,557	24,624	24,471	24,508			24,442	19,199	19,155	19,161
		22500	605,33															11,75											619,71	606,15
		22560	605,85	5,628	19,083	19,091	24,719	24,71	24,497	24,487	24,532	24,534	24,479	24,57	24,661	24,568	24,541					19,154	19,154						619,71	606,15
		22620	606,61																										619,71	606,15
		22656		5,647	19,086	19,093	24,735	24,737	24,537	24,545	24,544	24,572	24,503	24,578	24,688	24,586	24,569			24,484	19,194	19,154	19,15
		22680	608,21																										619,71	606,15
		22740	606,53																										619,13	606,15
		22752		5,676	19,085	19,099	24,766	24,77	24,555	24,58	24,587	24,575	24,548	24,595	24,718	24,592	24,594					19,154	19,157
		22800	606,66															11,76	0					0	0	0	0	0	619,13	606,15	129,66
		22848		5,711	19,088	19,096	24,799	24,807	24,603	24,607	24,625	24,632	24,574	24,597	24,75	24,668	24,632			24,534	19,196	19,156	19,16
		22860	606,09																										618,77	606,15
		22920	605,1																										618,77	606,15
		22944		5,736	19,087	19,093	24,822	24,829	24,635	24,621	24,628	24,65	24,607	24,599	24,779	24,726	24,656					19,159	19,161
		22980	603,94																										618,77	606,15
		23040	603,91	5,767	19,088	19,097	24,857	24,862	24,641	24,665	24,674	24,682	24,62	24,694	24,813	24,765	24,694			24,554	19,2	19,16	19,164						618,77	606,15
		23100	604,71															11,78											619,87	606,15
		23136		5,793	19,086	19,101	24,881	24,892	24,675	24,681	24,706	24,721	24,656	24,759	24,837	24,78	24,727					19,163	19,166
		23160	605,66																										619,87	606,15
		23220	606,42																										620,44	606,15
		23232		5,824	19,089	19,101	24,916	24,921	24,696	24,714	24,737	24,759	24,687	24,802	24,867	24,813	24,759			24,669	19,2	19,166	19,167
		23280	605,43																										620,44	606,15
		23328		5,850	19,094	19,094	24,945	24,943	24,705	24,74	24,789	24,775	24,702	24,816	24,899	24,823	24,781					19,162	19,163
		23340	606,07																										620,44	606,15
		23400	607,25															11,78	0					0	0	0	0	0	620,44	606,15	129,71
		23424		5,877	19,092	19,097	24,966	24,977	24,738	24,754	24,815	24,806	24,73	24,853	24,928	24,871	24,812			24,698	19,205	19,161	19,164
		23460	607,46																										620,44	606,15
		23520	605,49	5,911	19,091	19,099	25,003	25,01	24,764	24,788	24,838	24,849	24,742	24,885	24,955	24,902	24,840					19,158	19,166						620,44	606,15
		23580	606,81																										620,44	606,15
		23616		5,940	19,092	19,101	25,031	25,041	24,782	24,798	24,833	24,9	24,795	24,913	24,987	24,917	24,866			24,77	19,203	19,146	19,156
		23640	607,27																										620,44	606,15
		23700	606,71															11,78											620,03	606,15
		23712		5,971	19,092	19,102	25,074	25,062	24,832	24,823	24,869	24,909	24,828	24,941	25,018	24,954	24,897					19,138	19,142
		23760	605,82																										620,03	606,15
		23808		6,001	19,091	19,103	25,096	25,101	24,845	24,888	24,906	24,939	24,842	24,98	25,049	24,987	24,930			24,831	19,206	19,135	19,143
		23820	605,91																										620,03	606,15
		23880	606,68																										620,03	606,15
		23904		6,034	19,092	19,099	25,13	25,129	24,875	24,957	24,938	24,972	24,872	24,979	25,075	25,02	24,961					19,139	19,138
		23940	606,93																										620,03	606,15
		24000	607,3	6,068	19,094	19,103	25,169	25,163	24,887	24,979	25,002	24,99	24,887	24,961	25,102	25,059	24,983	11,80	0	24,832	19,206	19,143	19,144	0	0	0	0	0	620,03	606,15	129,71
		24060	606,87																										619,61	606,15
		24096		6,094	19,091	19,102	25,186	25,196	24,919	24,985	25,031	25,003	24,937	25,034	25,136	25,087	25,016					19,148	19,146
		24120	606,14																										619,61	606,15
		24180	606,37																										619,61	606,15
		24192		6,122	19,089	19,102	25,22	25,216	24,961	25,005	25,024	25,067	24,963	25,028	25,167	25,109	25,041			24,921	19,208	19,147	19,153
		24240	606,23																										619,61	606,15
		24288		6,139	19,089	19,101	25,236	25,232	24,977	25,001	25,093	25,052	24,988	25,095	25,194	25,137	25,067					19,15	19,153
		24300	605,88															11,81											619,61	606,15
		24360	605,85																										619,61	606,15
		24384		6,171	19,09	19,1	25,263	25,268	25,061	25,049	25,098	25,099	25,009	25,129	25,222	25,152	25,102			25,019	19,211	19,152	19,156
		24420	606,28																										619,61	606,15
		24480	605,68	6,203	19,093	19,097	25,302	25,294	25,113	25,104	25,118	25,131	25,05	25,182	25,253	25,185	25,142					19,148	19,152						619,61	606,15
		24540	604,93																										619,61	606,15
		24576		6,244	19,086	19,098	25,332	25,339	25,116	25,102	25,143	25,167	25,113	25,206	25,283	25,227	25,170			25,071	19,21	19,148	19,153
		24600	605,48															11,81	0					0	0	0	0	0	619,61	606,15	130
		24660	606,49																										620,03	606,15
		24672		6,262	19,083	19,094	25,347	25,355	25,127	25,16	25,166	25,189	25,146	25,233	25,308	25,235	25,196					19,15	19,152
		24720	606,31																										620,03	606,15
		24768		6,303	19,084	19,091	25,387	25,394	25,158	25,175	25,202	25,224	25,174	25,261	25,334	25,254	25,223			25,122	19,215	19,148	19,151
		24780	605,88																										620,03	606,15
		24840	605,56																										620,03	606,15
		24864		6,322	19,087	19,094	25,407	25,417	25,2	25,204	25,218	25,257	25,181	25,307	25,363	25,297	25,253					19,149	19,153
		24900	606,66															11,82											620,03	606,15
		24960	605,57	6,353	19,085	19,095	25,436	25,449	25,199	25,218	25,263	25,261	25,238	25,336	25,396	25,323	25,279			25,17	19,216	19,152	19,156						620,03	606,15
		25020	606,31																										620,03	606,15
		25056		6,388	19,085	19,094	25,469	25,487	25,269	25,272	25,296	25,323	25,259	25,347	25,421	25,34	25,316					19,153	19,151
		25080	606,44																										620,03	606,15
		25140	605,96																										620,03	606,15
		25152		6,412	19,084	19,097	25,503	25,502	25,298	25,283	25,341	25,33	25,274	25,375	25,455	25,378	25,342			25,24	19,218	19,153	19,153
		25200	606,4															11,83	0					0	0	0	0	0	620,03	606,15	129,94
		25248		6,446	19,089	19,092	25,534	25,538	25,316	25,3	25,351	25,359	25,323	25,411	25,484	25,41	25,369					19,152	19,159
		25260	605,98																										620,03	606,15
		25320	606,12																										620,03	606,15
		25344		6,475	19,083	19,097	25,562	25,568	25,339	25,334	25,371	25,397	25,367	25,401	25,514	25,419	25,393			25,294	19,215	19,152	19,155
		25380	605,91																										620,03	606,15
		25440	605,15	6,506	19,085	19,096	25,598	25,595	25,37	25,385	25,421	25,441	25,4	25,433	25,541	25,44	25,429					19,151	19,152						620,03	606,15
		25500	605,06															11,83											620,03	606,15
		25536		6,537	19,088	19,099	25,634	25,628	25,419	25,421	25,455	25,447	25,394	25,436	25,568	25,498	25,455			25,357	19,212	19,147	19,151
		25560	607,21																										620,03	606,15
		25620	606,48																										620,03	606,15
		25632		6,567	19,086	19,098	25,661	25,657	25,435	25,454	25,472	25,493	25,407	25,507	25,595	25,526	25,486					19,152	19,153
		25680	608,35																										620,03	606,15
		25728		6,592	19,088	19,095	25,685	25,681	25,476	25,494	25,504	25,494	25,457	25,52	25,628	25,564	25,517			25,406	19,211	19,153	19,154
		25740	607,17																										619,4	606,15
		25800	605,74															11,84	0					0	0	0	0	0	619,4	606,15	129,88
		25824		6,616	19,087	19,098	25,703	25,713	25,499	25,506	25,51	25,552	25,473	25,551	25,657	25,582	25,541					19,155	19,157
		25860	605,36																										619,4	606,15
		25920	605,29	6,653	19,085	19,094	25,74	25,745	25,503	25,511	25,541	25,591	25,493	25,604	25,681	25,604	25,566			25,46	19,212	19,161	19,164						619,4	606,15
		25980	606,41																										619,81	606,15
		26016		6,683	19,085	19,096	25,767	25,779	25,581	25,621	25,576	25,614	25,51	25,634	25,716	25,637	25,611					19,161	19,163
		26040	606,67																										619,81	606,15
		26100	606,82															11,85											619,81	606,15
		26112		6,696	19,091	19,098	25,782	25,799	25,623	25,584	25,628	25,614	25,555	25,664	25,745	25,679	25,637			25,498	19,203	19,164	19,169
		26160	606,58																										619,81	606,15
		26208		6,732	19,086	19,096	25,826	25,82	25,61	25,64	25,652	25,666	25,593	25,675	25,77	25,705	25,664					19,162	19,164
		26220	606,28																										619,81	606,15
		26280	606,56																										619,81	606,15
		26304		6,774	19,087	19,097	25,865	25,867	25,649	25,723	25,691	25,662	25,604	25,718	25,792	25,745	25,698			25,575	19,2	19,16	19,163
		26340	606,38																										619,81	606,15
		26400	606,11	6,783	19,087	19,096	25,876	25,872	25,676	25,706	25,697	25,713	25,607	25,746	25,81	25,773	25,716	11,85	0			19,156	19,163	0	0	0	0	0	619,81	606,15	129,69
		26460	607,52																										619,81	606,15
		26496		6,817	19,086	19,096	25,906	25,911	25,748	25,747	25,718	25,751	25,656	25,762	25,86	25,783	25,753			25,648	19,207	19,145	19,162
		26520	606,7																										619,81	606,15
		26580	607,37																										619,34	606,15
		26592		6,849	19,087	19,097	25,94	25,942	25,782	25,785	25,778	25,764	25,676	25,801	25,886	25,832	25,788					19,148	19,167
		26640	607,07																										619,34	606,15
		26688		6,876	19,089	19,097	25,965	25,973	25,775	25,831	25,78	25,796	25,732	25,792	25,918	25,851	25,809			25,687	19,215	19,149	19,16
		26700	605,27															11,86											618,92	606,15
		26760	606,11																										618,92	606,15
		26784		6,904	19,087	19,097	25,998	25,993	25,793	25,795	25,808	25,844	25,753	25,837	25,934	25,884	25,831					19,158	19,158
		26820	606,03																										618,92	606,15
		26880	607,06	6,930	19,088	19,096	26,023	26,021	25,807	25,802	25,842	25,849	25,792	25,835	25,963	25,906	25,850			25,773	19,216	19,163	19,164						618,92	606,15
		26940	606,43																										618,92	606,15
		26976		6,964	19,089	19,098	26,055	26,06	25,888	25,938	25,882	25,897	25,784	25,85	25,991	25,948	25,897					19,167	19,165
		27000	606,18															11,87	0					0	0	0	0	0	618,92	606,15	129,49
		27060	604,73																										618,92	606,15
		27072		7,001	19,091	19,099	26,095	26,097	25,915	25,959	25,911	25,911	25,842	25,851	26,179	25,974	25,943			25,79	19,217	19,167	19,166
		27120	605,89																										618,92	606,15
		27168		7,003	19,09	19,099	26,092	26,103	25,89	25,925	25,925	25,943	25,864	25,877	26,171	26,008	25,950					19,171	19,168
		27180	606,3																										619,34	606,15
		27240	606,59																										619,34	606,15
		27264		7,043	19,092	19,091	26,143	26,126	25,954	25,935	25,977	25,943	25,901	25,896	26,171	26,035	25,976			25,861	19,213	19,17	19,168
		27300	606,19															11,87											619,34	606,15
		27360	606,69	7,060	19,09	19,103	26,152	26,162	25,982	25,931	25,99	25,971	25,951	25,921	26,17	26,06	25,997					19,162	19,166						619,34	606,15
		27420	605,88																										619,34	606,15
		27456		7,084	19,091	19,101	26,168	26,192	25,981	25,961	26,029	26,013	25,961	26,157	26,17	26,097	26,046			25,917	19,205	19,151	19,169
		27480	605,58																										619,34	606,15
		27540	605,26																										619,71	606,15
		27552		7,120	19,094	19,102	26,215	26,222	26,033	26,005	26,034	26,054	25,985	26,033	26,182	26,11	26,054					19,145	19,161
		27600	606,44															11,88	0					0	0	0	0	0	619,71	606,15	129,68
		27648		7,145	19,096	19,102	26,246	26,243	26,047	26,064	26,108	26,083	26,002	26,003	26,199	26,125	26,079			25,947	19,202	19,145	19,155
		27660	605,63																										619,71	606,15
		27720	605,96																										619,71	606,15
		27744		7,181	19,092	19,1	26,275	26,28	26,073	26,089	26,112	26,098	26,046	26,02	26,224	26,172	26,104					19,145	19,151
		27780	606,02																										619,71	606,15
		27840	605,79	7,190	19,085	19,103	26,281	26,287	26,091	26,101	26,122	26,1	26,1	26,128	26,246	26,2	26,136			26,018	19,203	19,146	19,147						619,71	606,15
		27900	606,96															11,88											619,71	606,15
		27936		7,225	19,091	19,103	26,318	26,326	26,145	26,108	26,134	26,102	26,163	26,118	26,265	26,19	26,153					19,148	19,15
		27960	606,34																										619,71	606,15
		28020	605,99																										619,71	606,15
		28032		7,251	19,088	19,1	26,34	26,35	26,165	26,162	26,17	26,164	26,168	26,157	26,294	26,242	26,190			26,093	19,203	19,149	19,149
		28080	605,36																										619,71	606,15
		28128		7,292	19,094	19,101	26,386	26,393	26,211	26,213	26,232	26,19	26,169	26,178	26,321	26,28	26,224					19,151	19,149
		28140	605,71																										619,71	606,15
		28200	605,89															11,91	0					0	0	0	0	0	619,71	606,15	129,96
		28224		7,301	19,093	19,106	26,397	26,403	26,209	26,204	26,237	26,228	26,197	26,178	26,349	26,301	26,238			26,14	19,204	19,153	19,154
		28260	605,48																										619,71	606,15
		28320	604,3	7,336	19,093	19,104	26,436	26,433	26,243	26,234	26,254	26,263	26,206	26,194	26,373	26,341	26,264					19,154	19,161						619,71	606,15
		28380	605,64																										620,29	606,15
		28416		7,369	19,093	19,103	26,466	26,467	26,266	26,264	26,296	26,328	26,244	26,233	26,411	26,348	26,299			26,171	19,205	19,149	19,159
		28440	606,43																										620,29	606,15
		28500	607,17															11,91											620,29	606,15
		28512		7,399	19,091	19,1	26,496	26,493	26,29	26,301	26,329	26,311	26,299	26,251	26,437	26,389	26,326					19,151	19,158
		28560	607,29																										620,29	606,15
		28608		7,406	19,092	19,103	26,502	26,506	26,306	26,322	26,32	26,316	26,321	26,334	26,459	26,407	26,348			26,249	19,208	19,154	19,156
		28620	607,28																										619,71	606,15
		28680	607,17																										619,71	606,15
		28704		7,439	19,096	19,1	26,54	26,535	26,366	26,357	26,352	26,34	26,348	26,335	26,48	26,446	26,378					19,154	19,15
		28740	606,67																										619,13	606,15
		28800	606,25	7,476	19,094	19,103	26,577	26,573	26,383	26,396	26,407	26,395	26,346	26,409	26,511	26,459	26,413	11,93	0	26,317	19,21	19,153	19,155	0	0	0	0	0	619,13	606,15	130,1
		28860	606,82																										619,13	606,15
		28896		7,492	19,096	19,095	26,58	26,596	26,382	26,423	26,44	26,452	26,349	26,442	26,54	26,486	26,439					19,152	19,156
		28920	606,8																										619,13	606,15
		28980	606,55																										619,13	606,15
		28992		7,531	19,093	19,099	26,626	26,628	26,41	26,453	26,446	26,487	26,365	26,449	26,567	26,51	26,461			26,354	19,208	19,148	19,154
		29040	606,57																										619,13	606,15
		29088		7,558	19,095	19,105	26,658	26,658	26,462	26,476	26,486	26,508	26,399	26,486	26,599	26,533	26,494					19,149	19,153
		29100	605,45															11,91											619,13	606,15
		29160	604,53																										619,13	606,15
		29184		7,577	19,094	19,105	26,674	26,679	26,494	26,529	26,54	26,516	26,423	26,498	26,626	26,568	26,524			26,401	19,213	19,147	19,15
		29220	605,69																										619,66	606,15
		29280	606,4	7,617	19,094	19,104	26,714	26,718	26,512	26,569	26,534	26,558	26,444	26,489	26,652	26,604	26,545					19,149	19,146						619,66	606,15
		29340	606,23																										619,66	606,15
		29376		7,649	19,094	19,102	26,747	26,747	26,539	26,541	26,584	26,561	26,474	26,49	26,68	26,627	26,562			26,415	19,215	19,154	19,148
		29400	605,62															11,92	0					0	0	0	0	0	619,66	606,15	130,18
		29460	606,09																										619,66	606,15
		29472		7,667	19,097	19,106	26,764	26,772	26,601	26,618	26,617	26,571	26,553	26,549	26,71	26,646	26,608					19,149	19,151
		29520	605,75																										619,66	606,15
		29568		7,676	19,093	19,104	26,773	26,775	26,608	26,586	26,6	26,571	26,587	26,611	26,732	26,65	26,618			26,525	19,214	19,154	19,159
		29580	606,79																										619,66	606,15
		29640	606,27																										619,66	606,15
		29664		7,709	19,093	19,105	26,814	26,802	26,606	26,623	26,628	26,63	26,596	26,713	26,756	26,647	26,650					19,154	19,155
		29700	606,27															11,93											619,66	606,15
		29760	606,73	7,738	19,09	19,109	26,833	26,843	26,647	26,637	26,656	26,669	26,632	26,733	26,781	26,681	26,679			26,617	19,215	19,157	19,161						619,66	606,15
		29820	607,24																										619,66	606,15
		29856		7,760	19,094	19,101	26,857	26,857	26,638	26,654	26,677	26,699	26,706	26,757	26,804	26,732	26,708					19,158	19,166
		29880	605,37																										619,66	606,15
		29940	606,57																										619,66	606,15
		29952		7,786	19,089	19,1	26,876	26,886	26,651	26,691	26,674	26,741	26,73	26,764	26,827	26,766	26,731			26,674	19,214	19,163	19,169
		30000	606,81															11,94	0					0	0	0	0	0	619,66	606,15	129,44
		30048		7,810	19,094	19,102	26,915	26,902	26,679	26,692	26,704	26,776	26,759	26,8	26,863	26,78	26,757					19,164	19,175
		30060	605,91																										619,66	606,15
		30120	605,79																										619,66	606,15
		30144		7,846	19,09	19,101	26,942	26,94	26,721	26,72	26,759	26,784	26,792	26,825	26,876	26,785	26,783			26,741	19,207	19,174	19,172
		30180	604,99																										619,66	606,15
		30240	605,49	7,869	19,095	19,1	26,963	26,971	26,757	26,759	26,776	26,822	26,815	26,828	26,909	26,83	26,812					19,164	19,176						619,66	606,15
		30300	606,56															11,95											620,08	606,15
		30336		7,896	19,097	19,101	26,992	26,998	26,78	26,792	26,814	26,847	26,838	26,874	26,939	26,861	26,843			26,756	19,205	19,16	19,168
		30360	607,41																										620,08	606,15
		30420	607,23																										619,66	606,15
		30432		7,916	19,097	19,098	27,008	27,019	26,819	26,803	26,828	26,868	26,852	26,907	26,963	26,876	26,865					19,156	19,166
		30480	606,56																										619,66	606,15
		30528		7,957	19,089	19,098	27,052	27,049	26,837	26,82	26,883	26,89	26,88	26,922	26,985	26,896	26,889			26,836	19,208	19,156	19,16
		30540	606,01																										619,66	606,15
		30600	606,69															11,94	0					0	0	0	0	0	619,66	606,15	129,67
		30624		7,982	19,091	19,101	27,076	27,08	26,863	26,853	26,922	26,915	26,91	26,954	27,024	26,891	26,917					19,161	19,16
		30660	606,68																										619,66	606,15
		30720	605,59	8,014	19,088	19,099	27,107	27,108	26,88	26,894	26,922	26,949	26,923	26,982	27,048	26,964	26,945			26,839	19,205	19,15	19,159						619,66	606,15
		30780	606,96																										619,66	606,15
		30816		8,037	19,087	19,094	27,122	27,133	26,913	26,914	26,961	26,97	26,935	26,999	27,07	26,982	26,968					19,155	19,156
		30840	605,07																										619,66	606,15
		30900	606,39															11,97											619,66	606,15
		30912		8,056	19,09	19,099	27,144	27,158	26,939	26,942	27,002	27,001	26,974	27,04	27,09	27,032	27,003			26,905	19,215	19,152	19,153
		30960	605,88																										619,66	606,15
		31008		8,092	19,09	19,096	27,18	27,189	26,963	26,99	27,006	27,038	26,978	27,053	27,122	27,055	27,026					19,152	19,152
		31020	604,28																										619,66	606,15
		31080	604,74																										619,66	606,15
		31104		8,114	19,087	19,102	27,204	27,213	26,985	27,018	27,03	27,075	26,982	27,083	27,148	27,088	27,051			26,955	19,217	19,151	19,156
		31140	605,25																										620,39	606,15
		31200	606,06	8,143	19,093	19,106	27,244	27,24	26,999	27,034	27,056	27,101	27,032	27,099	27,174	27,111	27,076	11,97	0			19,15	19,158	0	0	0	0	0	620,39	606,15	130
		31260	606,61																										620,71	606,15
		31296		8,169	19,091	19,101	27,257	27,272	27,022	27,101	27,097	27,103	27,051	27,141	27,204	27,15	27,109			27,03	19,225	19,159	19,161
		31320	607,15																										620,71	606,15
		31380	607,32																										620,71	606,15
		31392		8,184	19,095	19,108	27,285	27,286	27,049	27,103	27,118	27,138	27,079	27,137	27,233	27,166	27,128					19,159	19,162
		31440	607,38																										620,71	606,15
		31488		8,216	19,094	19,099	27,311	27,314	27,087	27,149	27,129	27,162	27,103	27,165	27,255	27,188	27,155			27,064	19,209	19,155	19,165
		31500	607,96															11,97											620,13	606,15
		31560	607,37																										620,13	606,15
		31584		8,241	19,097	19,111	27,346	27,344	27,12	27,132	27,187	27,181	27,114	27,2	27,281	27,218	27,179					19,151	19,158
		31620	606,38																										619,4	606,15
		31680	605,34	8,265	19,093	19,106	27,361	27,368	27,17	27,159	27,207	27,185	27,169	27,241	27,311	27,244	27,211			27,133	19,216	19,147	19,149						619,4	606,15
		31740	605,16																										619,4	606,15
		31776		8,285	19,094	19,106	27,381	27,39	27,19	27,185	27,236	27,211	27,197	27,235	27,335	27,271	27,232					19,15	19,15
		31800	605,27															11,98	0					0	0	0	0	0	619,4	606,15	130,15
		31860	605,98																										619,76	606,15
		31872		8,325	19,094	19,106	27,426	27,423	27,224	27,21	27,268	27,251	27,21	27,276	27,362	27,303	27,263			27,164	19,215	19,148	19,152
		31920	605,01																										619,76	606,15
		31968		8,347	19,099	19,105	27,446	27,453	27,274	27,315	27,281	27,301	27,232	27,302	27,39	27,331	27,303					19,154	19,153
		31980	605,33																										619,76	606,15
		32040	606,53																										619,76	606,15
		32064		8,362	19,098	19,111	27,465	27,468	27,269	27,275	27,294	27,313	27,235	27,35	27,412	27,352	27,313			27,208	19,218	19,154	19,15
		32100	605,61															11,99											619,76	606,15
		32160	605,54	8,395	19,095	19,103	27,496	27,493	27,304	27,305	27,319	27,335	27,256	27,371	27,436	27,379	27,338					19,15	19,157						619,76	606,15
		32220	606,13																										619,76	606,15
		32256		8,417	19,098	19,102	27,516	27,518	27,314	27,354	27,367	27,355	27,296	27,403	27,456	27,394	27,367			27,254	19,21	19,153	19,164
		32280	605,38																										619,76	606,15
		32340	605,31																										619,76	606,15
		32352		8,448	19,092	19,103	27,542	27,548	27,351	27,346	27,367	27,379	27,308	27,432	27,487	27,429	27,387					19,148	19,156
		32400	606,72															11,98	0					0	0	0	0	0	619,76	606,15	130,05
		32448		8,472	19,093	19,102	27,565	27,573	27,38	27,385	27,397	27,404	27,361	27,459	27,509	27,457	27,419			27,317	19,208	19,151	19,15
		32460	605,12																										619,76	606,15
		32520	605,9																										619,76	606,15
		32544		8,503	19,088	19,096	27,588	27,601	27,409	27,404	27,41	27,451	27,391	27,477	27,545	27,442	27,441					19,145	19,155
		32580	604,74																										620,08	606,15
		32640	604,59	8,529	19,097	19,1	27,623	27,633	27,426	27,416	27,459	27,477	27,433	27,508	27,574	27,484	27,472			27,369	19,217	19,144	19,146						620,08	606,15
		32700	604,72															12,00											620,81	606,15
		32736		8,550	19,092	19,102	27,643	27,651	27,433	27,453	27,48	27,501	27,444	27,529	27,584	27,504	27,491					19,149	19,148
		32760	605,01																										620,81	606,15
		32820	606,17																										621,39	606,15
		32832		8,574	19,09	19,098	27,664	27,671	27,461	27,478	27,501	27,51	27,449	27,556	27,614	27,533	27,513			27,448	19,224	19,144	19,155
		32880	607,13																										621,39	606,15
		32928		8,606	19,09	19,1	27,706	27,695	27,514	27,549	27,533	27,539	27,484	27,578	27,641	27,547	27,548					19,15	19,154
		32940	606,79																										621,39	606,15
		33000	608,36															12,01	0					0	0	0	0	0	621,39	606,15	130,23
		33024		8,636	19,091	19,095	27,73	27,728	27,523	27,552	27,569	27,57	27,49	27,585	27,667	27,586	27,568			27,506	19,225	19,157	19,155
		33060	607,24																										620,81	606,15
		33120	606,12	8,656	19,086	19,099	27,753	27,744	27,557	27,548	27,581	27,568	27,526	27,598	27,693	27,618	27,586					19,154	19,159						620,81	606,15
		33180	605,84																										620,81	606,15
		33216		8,693	19,088	19,097	27,788	27,784	27,594	27,594	27,612	27,614	27,57	27,591	27,719	27,659	27,619			27,519	19,227	19,159	19,162
		33240	606,05																										620,81	606,15
		33300	606,84															12,03											620,81	606,15
		33312		8,718	19,086	19,096	27,809	27,81	27,612	27,611	27,646	27,657	27,594	27,589	27,737	27,691	27,642					19,155	19,158
		33360	607,17																										620,81	606,15
		33408		8,744	19,087	19,093	27,842	27,826	27,656	27,634	27,688	27,675	27,593	27,626	27,771	27,724	27,671			27,554	19,223	19,153	19,156
		33420	606,8																										620,39	606,15
		33480	606,86																										620,39	606,15
		33504		8,763	19,087	19,098	27,851	27,86	27,674	27,663	27,701	27,685	27,64	27,624	27,799	27,739	27,691					19,156	19,153
		33540	606,01																										620,08	606,15
		33600	607,05	8,785	19,09	19,095	27,878	27,877	27,717	27,69	27,695	27,687	27,664	27,659	27,821	27,774	27,713	12,03	0	27,587	19,232	19,159	19,155	0	0	0	0	0	620,08	606,15	130,11
		33660	607,18																										620,08	606,15
		33696		8,826	19,093	19,097	27,924	27,918	27,736	27,742	27,751	27,751	27,696	27,735	27,844	27,797	27,757					19,161	19,167
		33720	606,45																										620,08	606,15
		33780	605,22																										620,08	606,15
		33792		8,836	19,089	19,096	27,928	27,93	27,761	27,755	27,763	27,749	27,711	27,698	27,869	27,826	27,766			27,67	19,223	19,168	19,167
		33840	605,35																										620,08	606,15
		33888		8,860	19,099	19,099	27,963	27,956	27,777	27,788	27,789	27,792	27,742	27,718	27,891	27,856	27,794					19,167	19,166
		33900	605,55															12,04											620,39	606,15
		33960	605,54																										620,39	606,15
		33984		8,877	19,092	19,102	27,971	27,977	27,801	27,787	27,804	27,8	27,774	27,841	27,919	27,867	27,824			27,698	19,221	19,163	19,171
		34020	607,7																										620,39	606,15
		34080	606,24	8,913	19,095	19,103	28,012	28,012	27,826	27,825	27,842	27,852	27,787	27,854	27,942	27,895	27,853					19,16	19,165						620,39	606,15
		34140	605,29																										620,39	606,15
		34176		8,924	19,093	19,103	28,02	28,024	27,85	27,836	27,863	27,859	27,794	27,877	27,967	27,917	27,870			27,742	19,218	19,151	19,157
		34200	605,77															12,04	0					0	0	0	0	0	620,39	606,15	130,09
		34260	606,77																										620,39	606,15
		34272		8,968	19,096	19,105	28,067	28,07	27,867	27,865	27,888	27,913	27,829	27,847	27,993	27,938	27,893					19,144	19,149
		34320	606,12																										620,39	606,15
		34368		8,990	19,094	19,103	28,089	28,088	27,879	27,921	27,903	27,941	27,846	27,868	28,022	27,968	27,918			27,794	19,212	19,146	19,15
		34380	605,69																										620,39	606,15
		34440	606,99																										620,39	606,15
		34464		9,004	19,093	19,104	28,1	28,105	27,914	27,906	27,967	27,944	27,891	27,875	28,19	27,992	27,960					19,152	19,15
		34500	606,17															12,06											620,39	606,15
		34560	606,37	9,039	19,094	19,105	28,134	28,144	27,939	27,957	27,95	27,988	27,897	27,887	28,071	28,034	27,965			27,857	19,209	19,153	19,153						620,39	606,15
		34620	606,08																										620,39	606,15
		34656		9,048	19,094	19,104	28,144	28,15	27,977	27,974	27,981	27,996	27,929	27,989	28,099	28,173	28,015					19,161	19,156
		34680	606,64																										620,39	606,15
		34740	607,31																										620,39	606,15
		34752		9,080	19,095	19,105	28,186	28,174	28,001	28,019	28,028	28,002	27,946	28,066	28,183	28,067	28,039			27,947	19,211	19,155	19,163
		34800	606,6															12,06	0					0	0	0	0	0	620,39	606,15	130,34
		34848		9,087	19,095	19,103	28,183	28,19	27,988	28,021	28,027	28,06	27,971	28,148	28,185	28,15	28,069					19,151	19,156
		34860	607																										620,39	606,15
		34920	605,84																										620,39	606,15
		34944		9,122	19,096	19,106	28,219	28,227	28,028	28,042	28,042	28,091	28,002	28,065	28,191	28,15	28,076			27,982	19,214	19,148	19,154
		34980	606,43																										620,39	606,15
		35040	605,87	9,149	19,094	19,105	28,243	28,254	28,053	28,065	28,091	28,096	28,026	28,143	28,205	28,154	28,104					19,145	19,153						620,39	606,15
		35100	606,47															12,06											620,39	606,15
		35136		9,172	19,092	19,104	28,266	28,274	28,096	28,089	28,111	28,114	28,036	28,157	28,221	28,172	28,124			28,01	19,222	19,146	19,152
		35160	607,17																										620,39	606,15
		35220	606,83																										620,39	606,15
		35232		9,197	19,097	19,106	28,299	28,298	28,12	28,113	28,13	28,153	28,073	28,179	28,24	28,187	28,149					19,149	19,151
		35280	607,16																										620,39	606,15
		35328		9,216	19,097	19,107	28,314	28,322	28,146	28,138	28,176	28,176	28,099	28,194	28,258	28,204	28,174			28,034	19,227	19,148	19,149
		35340	607,65																										619,97	606,15
		35400	606,86															12,07	0					0	0	0	0	0	619,97	606,15	130,52
		35424		9,250	19,097	19,105	28,347	28,354	28,17	28,217	28,199	28,193	28,104	28,198	28,287	28,234	28,200					19,15	19,15
		35460	606,03																										619,34	606,15
		35520	605,8	9,276	19,096	19,103	28,371	28,38	28,188	28,264	28,192	28,231	28,129	28,222	28,307	28,262	28,224			28,109	19,221	19,152	19,153						619,34	606,15
		35580	605,57																										619,34	606,15
		35616		9,293	19,094	19,105	28,39	28,396	28,195	28,231	28,22	28,243	28,154	28,229	28,338	28,278	28,236					19,153	19,161
		35640	605,5																										619,34	606,15
		35700	605,6															12,08											619,71	606,15
		35712		9,321	19,095	19,106	28,42	28,423	28,25	28,261	28,259	28,264	28,194	28,254	28,359	28,306	28,268			28,153	19,225	19,156	19,147
		35760	606,11																										619,71	606,15
		35808		9,346	19,095	19,102	28,439	28,449	28,272	28,249	28,274	28,311	28,209	28,252	28,385	28,33	28,285					19,163	19,156
		35820	605,93																										619,71	606,15
		35880	605,75																										619,71	606,15
		35904		9,379	19,091	19,108	28,477	28,481	28,335	28,351	28,328	28,315	28,251	28,255	28,41	28,353	28,325			28,176	19,226	19,153	19,156
		35940	606,25																										619,71	606,15
		36000	605,18	9,403	19,094	19,101	28,499	28,502	28,327	28,349	28,309	28,34	28,243	28,357	28,436	28,389	28,344	12,08	0			19,155	19,158	0	0	0	0	0	619,71	606,15	130,66
		36060	604,71																										620,03	606,15
		36096		9,409	19,097	19,104	28,507	28,512	28,348	28,329	28,377	28,345	28,29	28,364	28,457	28,413	28,365			28,248	19,224	19,151	19,157
		36120	604,57																										620,03	606,15
		36180	604,89																										620,66	606,15
		36192		9,435	19,097	19,104	28,532	28,539	28,338	28,415	28,371	28,393	28,31	28,405	28,48	28,439	28,394					19,156	19,155
		36240	605,91																										620,66	606,15
		36288		9,459	19,097	19,104	28,557	28,562	28,364	28,36	28,367	28,424	28,357	28,395	28,502	28,451	28,403			28,304	19,213	19,153	19,154
		36300	606,11															12,09											620,66	606,15
		36360	606,82																										620,66	606,15
		36384		9,481	19,096	19,107	28,583	28,583	28,379	28,37	28,423	28,418	28,381	28,436	28,52	28,466	28,424					19,154	19,161
		36420	606,28																										620,66	606,15
		36480	605,67	9,508	19,096	19,108	28,608	28,613	28,431	28,424	28,452	28,446	28,41	28,45	28,549	28,501	28,458			28,356	19,213	19,156	19,159						620,66	606,15
		36540	607,02																										620,66	606,15
		36576		9,534	19,097	19,103	28,63	28,638	28,453	28,44	28,466	28,489	28,422	28,473	28,571	28,513	28,478					19,156	19,16
		36600	606,77															12,11	0					0	0	0	0	0	620,66	606,15	130,5
		36660	606,84																										620,24	606,15
		36672		9,561	19,098	19,104	28,659	28,664	28,467	28,486	28,517	28,5	28,426	28,474	28,595	28,546	28,501			28,415	19,224	19,153	19,156
		36720	605,19																										620,24	606,15
		36768		9,583	19,106	19,106	28,688	28,689	28,508	28,537	28,528	28,519	28,468	28,508	28,619	28,573	28,532					19,151	19,158
		36780	606,52																										620,24	606,15
Mon Dec 04 2017 21:48:12
