# Supplementary material for: Data from calorimetric decay heat measurements of five used PWR 17x17 nuclear fuel assemblies
Source: Data Brief. 2019 Dec 2;28:104917. doi: 10.1016/j.dib.2019.104917 (PMC6926112; doi:10.1016/j.dib.2019.104917)
Supplement: Multimedia component 1 [file mmc1.zip › Data/Calibration data from model measurements/EV_400W_2017-12-05.xlsx]

## Sheet: 2017-12-05 EV400W
Tinfo1	Tinfo2	Logg_tid	T1	T2	T3	T4	T5	T6	T7	T8	T9	T10	T11	T12	T13	T14	T15	T16	T17	T18	T19	T20	T21	T22	T23	T24	T25	T26	T27	T28	T29	T30
ksn	2017-12-05 EV400W
Kalib. Temperaturstegringsprincipen	2017-12-05 EV400W
KA701	KA702
0	0
0,00000	0,00000
KA703	KA704
0	0
0,00000	0,00000
KA705	KALIB.TEMP
0	0,0
0,00000	FÖRSTÄRKNING
	007
			_251KA901_A_kW	_251KA509	_251KA501_B1	_251KA501_B2	_251KA502_B1	_251KA502_B2	_251KA511_B1	_251KA511_B2	_251KA511_B3	_251KA511_B4	_251KA511_B5	_251KA511_B6	_251KA511_B7	_251KA511_B8	_251KA511	_251KA751_Vikt	_251KA101	_251KA521_B1	_251KA522_B1	_251KA531_B1	_251KA531_B2	_251KA701	_251KA702	_251KA703	_251KA704	_251KA705	_251EA1	EA1_Börvärde	_251KA901_B_PA
			W	°C	°C	°C	°C	°C	°C	°C	°C	°C	°C	°C	°C	°C	°C	kg	bar	°C	°C	°C	°C	Gy/h	Gy/h	Gy/h	Gy/h	Gy/h	W	W	W
Tue Dec 05 2017 10:50:50		60	403,84																										421,26	408,15
		96		0,369	14,44	14,45	14,814	14,815	14,737	14,751	14,764	14,769	14,738	14,746	14,739	14,737	14,748					19,124	19,127
		120	403,26																										421,26	408,15
		180	402,05																										421,26	408,15
		192		0,158	14,639	14,69	14,82	14,825	14,732	14,735	14,765	14,768	14,737	14,749	14,789	14,741	14,752			14,779	19,119	19,125	19,126
		240	403,02																										421,26	408,15
		288		-0,137	14,979	15,008	14,856	14,856	14,731	14,734	14,766	14,772	14,743	14,769	14,838	14,75	14,763					19,123	19,125
		300	403,29															11,95											421,26	408,15
		360	403,49																										421,26	408,15
		384		-0,760	15,633	15,68	14,895	14,898	14,737	14,735	14,766	14,794	14,75	14,786	14,879	14,8	14,781			14,785	19,118	19,123	19,124
		420	404,03																										421,26	403,63
		480	404,15	-1,412	16,313	16,354	14,916	14,927	14,74	14,743	14,768	14,817	14,76	14,826	14,909	14,832	14,799					19,116	19,117						421,26	403,63
		540	403,77																										421,05	403,63
		576		-1,905	16,838	16,873	14,949	14,952	14,742	14,749	14,785	14,846	14,78	14,865	14,948	14,871	14,823			14,816	19,125	19,112	19,124
		600	402,49															11,97	0					0	0	0	0	0	421,05	403,63	129,2
		660	403,26																										421,26	403,63
		672		-2,289	17,26	17,286	14,982	14,985	14,751	14,771	14,815	14,882	14,793	14,899	14,981	14,895	14,848					19,12	19,133
		720	404,32																										421,26	403,63
		768		-2,560	17,57	17,594	15,02	15,024	14,785	14,819	14,855	14,914	14,83	14,943	15,014	14,94	14,888			14,858	19,13	19,125	19,135
		780	403,79																										421,26	403,63
		840	403,95																										421,26	403,63
		864		-2,785	17,831	17,855	15,05	15,066	14,814	14,846	14,89	14,955	14,865	14,977	15,046	14,976	14,921					19,132	19,138
		900	403,86															11,95											421,26	403,63
		960	404,31	-2,962	18,038	18,063	15,081	15,096	14,832	14,887	14,944	14,972	14,892	15,009	15,076	15,003	14,952			14,914	19,128	19,126	19,143						421,26	403,63
		1020	402,78																										421,26	403,63
		1056		-3,094	18,205	18,22	15,12	15,117	14,853	14,884	14,963	15,02	14,943	15,045	15,116	15,027	14,981					19,133	19,13
		1080	403,57																										421,26	403,63
		1140	403,55																										421,26	403,63
		1152		-3,204	18,34	18,356	15,144	15,144	14,892	14,922	14,996	15,023	14,969	15,07	15,146	15,069	15,011			15,007	19,131	19,124	19,129
		1200	404,01															11,95	0					0	0	0	0	0	421,26	403,63	129,28
		1248		-3,278	18,445	18,463	15,176	15,177	14,908	14,941	15,025	15,073	14,993	15,106	15,176	15,1	15,040					19,115	19,118
		1260	403,47																										421,26	403,63
		1320	404,47																										421,26	403,63
		1344		-3,333	18,544	18,552	15,22	15,21	14,937	14,995	15,054	15,101	15,028	15,134	15,207	15,129	15,073			15,065	19,122	19,126	19,118
		1380	404,08																										421,26	403,63
		1440	404,06	-3,383	18,616	18,631	15,242	15,24	14,962	15,014	15,096	15,136	15,063	15,165	15,235	15,148	15,102					19,125	19,124						421,26	403,63
		1500	405,46															11,94											421	403,63
		1536		-3,418	18,681	18,699	15,276	15,269	14,999	15,064	15,132	15,151	15,109	15,206	15,268	15,201	15,141			15,132	19,126	19,128	19,13
		1560	404,05																										421	403,63
		1620	403,63																										420,58	403,63
		1632		-3,448	18,739	18,75	15,296	15,296	15,044	15,081	15,161	15,161	15,16	15,238	15,305	15,22	15,171					19,127	19,127
		1680	403,16																										420,58	403,63
		1728		-3,456	18,782	18,795	15,33	15,335	15,072	15,116	15,183	15,217	15,183	15,268	15,335	15,262	15,205			15,179	19,12	19,125	19,124
		1740	402,91																										420,58	403,63
		1800	402,7															11,94	0					0	0	0	0	0	420,58	403,63	129,43
		1824		-3,461	18,828	18,836	15,367	15,375	15,109	15,159	15,212	15,256	15,225	15,297	15,361	15,284	15,238					19,123	19,123
		1860	402,93																										420,95	403,63
		1920	403,75	-3,469	18,859	18,874	15,397	15,398	15,131	15,184	15,249	15,282	15,257	15,332	15,397	15,317	15,269			15,258	19,118	19,117	19,129						420,95	403,63
		1980	404,41																										420,95	403,63
		2016		-3,461	18,89	18,896	15,428	15,435	15,156	15,215	15,284	15,318	15,285	15,358	15,419	15,348	15,298					19,124	19,125
		2040	403,85																										420,95	403,63
		2100	404,44															11,95											420,63	403,63
		2112		-3,456	18,913	18,925	15,463	15,463	15,195	15,226	15,315	15,342	15,323	15,39	15,454	15,379	15,328			15,33	19,118	19,123	19,13
		2160	404,1																										420,63	403,63
		2208		-3,442	18,934	18,948	15,497	15,5	15,207	15,259	15,335	15,365	15,356	15,423	15,488	15,41	15,355					19,124	19,127
		2220	404,62																										420,63	403,63
		2280	404,3																										420,63	403,63
		2304		-3,438	18,955	18,965	15,522	15,522	15,239	15,299	15,37	15,397	15,376	15,456	15,518	15,446	15,388			15,389	19,118	19,127	19,131
		2340	404,54																										420,32	403,63
		2400	403,61	-3,420	18,969	18,983	15,554	15,559	15,305	15,336	15,404	15,431	15,407	15,48	15,547	15,479	15,424	11,94	0			19,13	19,133	0	0	0	0	0	420,32	403,63	129,74
		2460	401,68																										420,32	403,63
		2496		-3,401	18,983	18,992	15,587	15,587	15,345	15,366	15,435	15,471	15,448	15,514	15,581	15,508	15,459			15,447	19,12	19,127	19,13
		2520	402,64																										420,32	403,63
		2580	403,34																										421	403,63
		2592		-3,378	18,998	19,005	15,622	15,624	15,372	15,396	15,469	15,498	15,474	15,55	15,608	15,527	15,487					19,124	19,126
		2640	403,03																										421	403,63
		2688		-3,363	19,005	19,015	15,651	15,644	15,407	15,429	15,496	15,525	15,503	15,574	15,639	15,582	15,519			15,515	19,12	19,119	19,124
		2700	403,88															11,95											421	403,63
		2760	403,95																										421	403,63
		2784		-3,344	19,013	19,023	15,669	15,679	15,458	15,457	15,526	15,556	15,543	15,606	15,672	15,603	15,553					19,121	19,123
		2820	403,37																										421	403,63
		2880	403,66	-3,311	19,018	19,033	15,713	15,716	15,483	15,494	15,56	15,578	15,577	15,633	15,695	15,628	15,581			15,574	19,12	19,121	19,122						421	403,63
		2940	403,69																										421	403,63
		2976		-3,295	19,029	19,04	15,736	15,743	15,519	15,534	15,589	15,608	15,605	15,659	15,729	15,653	15,612					19,122	19,122
		3000	403,37															11,95	0					0	0	0	0	0	421	403,63	129,58
		3060	403,57																										421	403,63
		3072		-3,266	19,033	19,044	15,77	15,776	15,532	15,559	15,626	15,65	15,648	15,692	15,76	15,693	15,645			15,648	19,119	19,119	19,125
		3120	403,05																										421	403,63
		3168		-3,246	19,039	19,05	15,796	15,801	15,57	15,588	15,657	15,664	15,679	15,729	15,792	15,719	15,675					19,118	19,121
		3180	403,01																										421	403,63
		3240	403,97																										421	403,63
		3264		-3,211	19,046	19,054	15,84	15,838	15,611	15,619	15,681	15,702	15,707	15,76	15,826	15,746	15,707			15,703	19,114	19,121	19,122
		3300	403,73															11,95											421	403,63
		3360	403,33	-3,187	19,048	19,056	15,861	15,869	15,656	15,645	15,706	15,734	15,73	15,792	15,85	15,784	15,737					19,125	19,124						421	403,63
		3420	403,16																										421	403,63
		3456		-3,161	19,049	19,064	15,893	15,899	15,687	15,673	15,75	15,752	15,765	15,821	15,883	15,807	15,767			15,76	19,112	19,119	19,123
		3480	403,17																										421	403,63
		3540	403,11																										421,21	403,63
		3552		-3,139	19,054	19,064	15,919	15,921	15,704	15,72	15,78	15,779	15,802	15,841	15,901	15,839	15,796					19,122	19,124
		3600	403,29															11,94	0					0	0	0	0	0	421,21	403,63	129,33
		3648		-3,109	19,06	19,063	15,948	15,957	15,75	15,75	15,802	15,818	15,829	15,878	15,943	15,864	15,829			15,828	19,111	19,118	19,125
		3660	403,14																										421,21	403,63
		3720	402,8																										421,21	403,63
		3744		-3,079	19,064	19,074	15,989	15,992	15,789	15,791	15,844	15,843	15,841	15,915	15,967	15,909	15,862					19,126	19,124
		3780	403,24																										421,42	403,63
		3840	404,16	-3,053	19,059	19,069	16,008	16,015	15,809	15,828	15,861	15,889	15,892	15,94	16,014	15,935	15,896			15,886	19,11	19,116	19,132						421,42	403,63
		3900	403,4															11,95											421,42	403,63
		3936		-3,023	19,069	19,068	16,046	16,044	15,814	15,854	15,906	15,905	15,927	15,981	16,09	15,964	15,930					19,119	19,126
		3960	404,5																										421,42	403,63
		4020	405,3																										421,21	403,63
		4032		-2,998	19,064	19,072	16,061	16,079	15,858	15,877	15,937	15,933	15,941	16	16,094	16,089	15,966			15,943	19,103	19,113	19,12
		4080	404,28																										421,21	403,63
		4128		-2,974	19,065	19,076	16,093	16,101	15,884	15,9	15,959	15,975	15,965	16,028	16,11	16,027	15,981					19,11	19,118
		4140	404,05																										420,73	403,63
		4200	403,65															11,95	0					0	0	0	0	0	420,73	403,63	129,19
		4224		-2,942	19,07	19,075	16,129	16,133	15,935	15,936	15,992	15,997	16,004	16,066	16,128	16,044	16,013			16,017	19,105	19,108	19,122
		4260	402,92																										420,73	403,63
		4320	403,05	-2,903	19,071	19,077	16,172	16,17	15,95	15,956	16,017	16,052	16,026	16,092	16,156	16,078	16,041					19,11	19,121						420,73	403,63
		4380	403,72																										420,95	403,63
		4416		-2,882	19,068	19,082	16,188	16,197	15,954	15,999	16,05	16,073	16,059	16,12	16,186	16,113	16,069			16,07	19,101	19,118	19,124
		4440	403,48																										420,95	403,63
		4500	403,32															11,95											420,95	403,63
		4512		-2,862	19,069	19,076	16,206	16,215	15,987	16,017	16,078	16,076	16,094	16,148	16,21	16,111	16,090					19,118	19,124
		4560	404,66																										420,95	403,63
		4608		-2,824	19,073	19,077	16,249	16,253	16,023	16,042	16,108	16,116	16,115	16,175	16,237	16,169	16,123			16,124	19,107	19,116	19,122
		4620	404,06																										420,63	403,63
		4680	403,74																										420,63	403,63
		4704		-2,799	19,074	19,087	16,282	16,28	16,07	16,068	16,133	16,151	16,147	16,204	16,27	16,204	16,156					19,114	19,121
		4740	403,43																										420,63	403,63
		4800	403,93	-2,761	19,069	19,085	16,314	16,318	16,103	16,098	16,166	16,173	16,176	16,238	16,301	16,216	16,184	11,95	0	16,185	19,11	19,116	19,12	0	0	0	0	0	420,63	403,63	129,29
		4860	403,47																										420,63	403,63
		4896		-2,733	19,07	19,079	16,339	16,344	16,128	16,131	16,207	16,219	16,203	16,275	16,322	16,256	16,218					19,117	19,122
		4920	403,53																										420,63	403,63
		4980	403,59																										420,63	403,63
		4992		-2,710	19,077	19,085	16,37	16,372	16,153	16,159	16,217	16,234	16,238	16,296	16,358	16,284	16,242			16,233	19,111	19,119	19,121
		5040	403,58																										420,63	403,63
		5088		-2,678	19,074	19,085	16,401	16,403	16,17	16,189	16,253	16,267	16,26	16,328	16,39	16,317	16,272					19,115	19,121
		5100	402,83															11,94											420,63	403,63
		5160	403,07																										420,63	403,63
		5184		-2,654	19,079	19,086	16,422	16,435	16,202	16,23	16,289	16,298	16,293	16,361	16,424	16,352	16,306			16,299	19,119	19,125	19,12
		5220	402,99																										420,95	403,63
		5280	402,87	-2,627	19,079	19,088	16,456	16,457	16,236	16,251	16,314	16,335	16,336	16,389	16,45	16,377	16,336					19,119	19,126						420,95	403,63
		5340	403																										421,31	403,63
		5376		-2,589	19,078	19,084	16,485	16,498	16,28	16,282	16,338	16,359	16,353	16,416	16,479	16,402	16,364			16,353	19,117	19,117	19,124
		5400	403,74															11,95	0					0	0	0	0	0	421,31	403,63	129,58
		5460	403,35																										421,31	403,63
		5472		-2,565	19,08	19,091	16,517	16,524	16,301	16,312	16,379	16,387	16,388	16,449	16,512	16,442	16,396					19,118	19,122
		5520	403,3																										421,31	403,63
		5568		-2,537	19,08	19,087	16,54	16,554	16,336	16,329	16,402	16,422	16,426	16,482	16,538	16,472	16,426			16,418	19,118	19,118	19,12
		5580	402,77																										421,31	403,63
		5640	401,99																										421,31	403,63
		5664		-2,511	19,081	19,091	16,568	16,582	16,374	16,357	16,436	16,438	16,457	16,504	16,566	16,499	16,454					19,12	19,121
		5700	402,85															11,96											421,79	403,63
		5760	404,28	-2,471	19,081	19,092	16,615	16,617	16,382	16,405	16,466	16,491	16,483	16,536	16,597	16,526	16,486			16,467	19,121	19,126	19,125						421,79	403,63
		5820	404,37																										421,79	403,63
		5856		-2,451	19,084	19,089	16,636	16,635	16,417	16,438	16,484	16,503	16,511	16,565	16,625	16,552	16,512					19,126	19,124
		5880	404,42																										421,79	403,63
		5940	403,53																										421,47	403,63
		5952		-2,415	19,084	19,091	16,671	16,673	16,457	16,469	16,525	16,536	16,539	16,601	16,657	16,576	16,545			16,54	19,118	19,118	19,115
		6000	404,18															11,95	0					0	0	0	0	0	421,47	403,63	129,61
		6048		-2,387	19,082	19,093	16,701	16,699	16,472	16,498	16,556	16,564	16,575	16,621	16,683	16,613	16,573					19,111	19,115
		6060	403,4																										421,47	403,63
		6120	403,85																										421,47	403,63
		6144		-2,362	19,082	19,093	16,72	16,73	16,511	16,518	16,574	16,585	16,591	16,661	16,713	16,617	16,596			16,595	19,114	19,11	19,113
		6180	403,72																										421,47	403,63
		6240	403,75	-2,331	19,081	19,09	16,757	16,752	16,538	16,564	16,611	16,623	16,625	16,689	16,742	16,637	16,629					19,111	19,114						421,47	403,63
		6300	403,28															11,96											421,47	403,63
		6336		-2,301	19,082	19,089	16,782	16,787	16,572	16,609	16,642	16,66	16,654	16,71	16,77	16,708	16,666			16,658	19,119	19,113	19,117
		6360	403,75																										421,47	403,63
		6420	404,1																										421,47	403,63
		6432		-2,277	19,083	19,094	16,811	16,812	16,605	16,617	16,667	16,665	16,689	16,735	16,797	16,732	16,688					19,124	19,124
		6480	403,94																										421,47	403,63
		6528		-2,236	19,079	19,093	16,849	16,851	16,635	16,656	16,698	16,719	16,717	16,77	16,831	16,757	16,723			16,708	19,125	19,131	19,139
		6540	403,96																										421,47	403,63
		6600	404,55															11,95	0					0	0	0	0	0	421,47	403,63	129,66
		6624		-2,211	19,083	19,092	16,875	16,878	16,662	16,687	16,732	16,748	16,751	16,799	16,86	16,786	16,753					19,13	19,136
		6660	404,19																										421,1	403,63
		6720	403,84	-2,180	19,076	19,092	16,9	16,907	16,695	16,709	16,765	16,77	16,776	16,827	16,89	16,816	16,781			16,76	19,124	19,133	19,136						421,1	403,63
		6780	404,05																										420,89	403,63
		6816		-2,160	19,081	19,094	16,924	16,93	16,725	16,733	16,791	16,799	16,786	16,858	16,915	16,848	16,807					19,133	19,137
		6840	403,64																										420,89	403,63
		6900	404,12															11,95											420,89	403,63
		6912		-2,119	19,082	19,093	16,965	16,973	16,761	16,754	16,821	16,835	16,832	16,882	16,949	16,885	16,840			16,826	19,119	19,125	19,126
		6960	403,85																										420,89	403,63
		7008		-2,099	19,086	19,095	16,991	16,993	16,772	16,789	16,849	16,861	16,862	16,918	16,979	16,904	16,867					19,114	19,115
		7020	403,23																										420,89	403,63
		7080	403																										420,89	403,63
		7104		-2,086	19,083	19,099	17,005	17,006	16,787	16,815	16,868	16,878	16,885	16,94	17,007	16,918	16,887			16,89	19,119	19,117	19,113
		7140	402,87																										421,1	403,63
		7200	403,11	-2,041	19,08	19,095	17,043	17,05	16,828	16,843	16,909	16,917	16,92	16,975	17,034	16,962	16,923	11,95	0			19,118	19,12	0	0	0	0	0	421,1	403,63	129,62
		7260	402,75																										421,31	403,63
		7296		-2,010	19,084	19,093	17,072	17,085	16,86	16,885	16,935	16,941	16,95	17	17,063	17	16,954			16,926	19,12	19,125	19,126
		7320	402,84																										421,31	403,63
		7380	403,05																										421,68	403,63
		7392		-1,979	19,085	19,096	17,108	17,116	16,875	16,928	16,969	16,985	16,974	17,034	17,094	17,019	16,985					19,124	19,131
		7440	402,72																										421,68	403,63
		7488		-1,957	19,086	19,093	17,131	17,134	16,91	16,946	17	16,998	16,995	17,065	17,124	17,054	17,011			16,993	19,121	19,125	19,129
		7500	402,9															11,96											422	403,63
		7560	403,44																										422	403,63
		7584		-1,933	19,084	19,099	17,158	17,159	16,942	16,965	17,023	17,029	17,022	17,083	17,155	17,082	17,038					19,126	19,13
		7620	404,42																										422	403,63
		7680	404,34	-1,897	19,085	19,097	17,196	17,192	16,969	16,996	17,052	17,055	17,057	17,113	17,181	17,113	17,067			17,059	19,12	19,126	19,128						422	403,63
		7740	404,8																										421,68	403,63
		7776		-1,874	19,085	19,096	17,213	17,221	16,981	17,009	17,078	17,079	17,093	17,146	17,217	17,135	17,092					19,124	19,128
		7800	403,59															11,97	0					0	0	0	0	0	421,68	403,63	129,55
		7860	404,08																										421,68	403,63
		7872		-1,837	19,085	19,096	17,256	17,252	17,007	17,044	17,106	17,112	17,118	17,179	17,245	17,163	17,122			17,115	19,123	19,121	19,126
		7920	403,62																										421,68	403,63
		7968		-1,814	19,085	19,096	17,271	17,282	17,035	17,092	17,14	17,134	17,157	17,206	17,274	17,178	17,152					19,122	19,125
		7980	403,98																										421,68	403,63
		8040	403,94																										421,68	403,63
		8064		-1,796	19,086	19,098	17,298	17,294	17,066	17,096	17,168	17,162	17,173	17,232	17,308	17,226	17,179			17,174	19,127	19,121	19,125
		8100	404,47															11,97											421,68	403,63
		8160	404,65	-1,755	19,086	19,095	17,336	17,335	17,11	17,128	17,194	17,214	17,199	17,262	17,341	17,242	17,211					19,121	19,127						421,68	403,63
		8220	404,13																										421,21	403,63
		8256		-1,721	19,086	19,097	17,367	17,374	17,137	17,165	17,213	17,242	17,237	17,285	17,375	17,284	17,242			17,231	19,129	19,12	19,122
		8280	403,87																										421,21	403,63
		8340	402,87																										421,21	403,63
		8352		-1,695	19,086	19,097	17,393	17,401	17,168	17,186	17,252	17,26	17,257	17,318	17,407	17,302	17,269					19,119	19,121
		8400	402,92															11,97	0					0	0	0	0	0	421,21	403,63	129,7
		8448		-1,672	19,088	19,097	17,419	17,422	17,202	17,221	17,283	17,295	17,296	17,344	17,436	17,341	17,302			17,294	19,128	19,122	19,125
		8460	404,38																										421,58	403,63
		8520	404,26																										421,58	403,63
		8544		-1,640	19,086	19,101	17,455	17,451	17,23	17,255	17,315	17,327	17,318	17,376	17,469	17,372	17,333					19,124	19,126
		8580	403,55																										421,58	403,63
		8640	403,58	-1,613	19,088	19,096	17,48	17,479	17,258	17,277	17,345	17,352	17,335	17,408	17,502	17,396	17,359			17,343	19,129	19,125	19,126						421,58	403,63
		8700	403,74															11,97											421,58	403,63
		8736		-1,592	19,089	19,097	17,505	17,497	17,294	17,311	17,365	17,372	17,378	17,433	17,534	17,42	17,388					19,119	19,122
		8760	403,4																										421,58	403,63
		8820	403,24																										421,58	403,63
		8832		-1,561	19,091	19,098	17,533	17,534	17,315	17,339	17,412	17,389	17,411	17,464	17,566	17,446	17,418			17,408	19,129	19,118	19,126
		8880	403,46																										421,58	403,63
		8928		-1,531	19,088	19,095	17,566	17,556	17,333	17,374	17,421	17,434	17,433	17,488	17,597	17,488	17,446					19,119	19,122
		8940	403,71																										421,89	403,63
		9000	403,78															11,99	0					0	0	0	0	0	421,89	403,63	129,77
		9024		-1,496	19,086	19,099	17,596	17,596	17,362	17,4	17,451	17,463	17,467	17,519	17,633	17,508	17,475			17,453	19,129	19,119	19,121
		9060	403,96																										421,89	403,63
		9120	403,8	-1,469	19,087	19,095	17,625	17,619	17,404	17,422	17,475	17,491	17,492	17,546	17,663	17,542	17,504					19,119	19,122						421,89	403,63
		9180	404,32																										421,68	403,63
		9216		-1,443	19,085	19,093	17,647	17,645	17,428	17,45	17,504	17,526	17,522	17,575	17,689	17,563	17,532			17,518	19,134	19,117	19,121
		9240	404,07																										421,68	403,63
		9300	404,19															11,98											421,31	403,63
		9312		-1,404	19,087	19,094	17,681	17,692	17,456	17,481	17,534	17,552	17,547	17,603	17,726	17,59	17,561					19,118	19,121
		9360	404,02																										421,31	403,63
		9408		-1,382	19,089	19,098	17,709	17,714	17,488	17,519	17,572	17,58	17,57	17,635	17,761	17,612	17,592			17,565	19,132	19,117	19,118
		9420	404,01																										421,05	403,63
		9480	403,61																										421,05	403,63
		9504		-1,364	19,088	19,098	17,724	17,733	17,524	17,544	17,595	17,601	17,611	17,657	17,792	17,634	17,620					19,119	19,122
		9540	403,05																										421,05	403,63
		9600	403,26	-1,328	19,09	19,097	17,77	17,76	17,548	17,571	17,623	17,64	17,63	17,684	17,823	17,677	17,649	11,99	0	17,624	19,129	19,119	19,119	0	0	0	0	0	421,05	403,63	129,59
		9660	403,33																										421,05	403,63
		9696		-1,301	19,087	19,1	17,787	17,797	17,573	17,594	17,649	17,658	17,653	17,723	17,859	17,712	17,678					19,117	19,118
		9720	402,94																										421,05	403,63
		9780	403,66																										421,26	403,63
		9792		-1,272	19,086	19,101	17,818	17,825	17,604	17,611	17,679	17,695	17,688	17,747	17,89	17,741	17,707			17,679	19,13	19,125	19,126
		9840	403,59																										421,26	403,63
		9888		-1,240	19,088	19,097	17,855	17,851	17,63	17,647	17,709	17,703	17,725	17,772	17,918	17,764	17,733					19,124	19,132
		9900	403,78															11,99											421,26	403,63
		9960	403,66																										421,26	403,63
		9984		-1,213	19,09	19,098	17,876	17,886	17,665	17,677	17,743	17,742	17,748	17,801	17,949	17,766	17,761			17,745	19,128	19,131	19,14
		10020	403,3																										421,26	403,63
		10080	403,9	-1,183	19,088	19,098	17,91	17,909	17,699	17,71	17,768	17,787	17,771	17,832	17,979	17,811	17,795					19,128	19,136						421,26	403,63
		10140	403,66																										421,26	403,63
		10176		-1,166	19,09	19,097	17,928	17,927	17,719	17,745	17,797	17,785	17,807	17,855	18,014	17,82	17,818			17,795	19,126	19,131	19,134
		10200	403,95															11,99	0					0	0	0	0	0	421,26	403,63	129,77
		10260	403,56																										421,26	403,63
		10272		-1,145	19,09	19,101	17,949	17,952	17,745	17,769	17,82	17,826	17,807	17,883	18,04	17,87	17,845					19,12	19,125
		10320	402,76																										421,26	403,63
		10368		-1,104	19,088	19,1	17,981	17,999	17,78	17,804	17,851	17,869	17,846	17,915	18,074	17,898	17,880			17,848	19,129	19,12	19,12
		10380	403,67																										421,58	403,63
		10440	403,74																										421,58	403,63
		10464		-1,076	19,089	19,098	18,02	18,014	17,796	17,82	17,878	17,888	17,862	17,941	18,1	17,931	17,902					19,121	19,117
		10500	404,23															11,98											421,58	403,63
		10560	403,74	-1,050	19,091	19,099	18,045	18,046	17,824	17,842	17,906	17,915	17,888	17,971	18,129	17,968	17,930			17,905	19,134	19,123	19,121						421,58	403,63
		10620	403,5																										421,58	403,63
		10656		-1,028	19,089	19,1	18,064	18,069	17,844	17,863	17,93	17,936	17,932	18,001	18,213	17,976	17,962					19,121	19,12
		10680	403,77																										421,58	403,63
		10740	403,9																										421,58	403,63
		10752		-0,996	19,089	19,101	18,098	18,101	17,861	17,912	17,963	17,985	17,96	18,029	18,221	18,009	17,993			17,961	19,135	19,118	19,121
		10800	403,91															12,00	0					0	0	0	0	0	421,58	403,63	129,83
		10848		-0,974	19,088	19,101	18,121	18,119	17,883	17,923	17,976	18,006	17,997	18,081	18,237	17,99	18,012					19,119	19,12
		10860	403,7																										421,58	403,63
		10920	404,6																										421,58	403,63
		10944		-0,944	19,089	19,101	18,146	18,155	17,922	17,959	18,007	18,01	18,034	18,094	18,257	18,085	18,046			18,029	19,139	19,116	19,12
		10980	403,85																										421,21	403,63
		11040	403,67	-0,914	19,09	19,097	18,181	18,179	17,954	17,989	18,041	18,063	18,055	18,108	18,282	18,101	18,074					19,122	19,122						421,21	403,63
		11100	402,65															12,00											421,21	403,63
		11136		-0,893	19,088	19,103	18,2	18,205	17,982	18,015	18,068	18,076	18,089	18,137	18,313	18,124	18,100			18,069	19,139	19,125	19,124
		11160	403,58																										421,21	403,63
		11220	403,63																										421,52	403,63
		11232		-0,862	19,09	19,099	18,232	18,232	18,027	18,047	18,096	18,1	18,106	18,155	18,338	18,147	18,127					19,128	19,13
		11280	404,2																										421,52	403,63
		11328		-0,828	19,09	19,101	18,263	18,271	18,058	18,077	18,13	18,14	18,139	18,188	18,369	18,184	18,161			18,123	19,137	19,118	19,126
		11340	403,93																										421,52	403,63
		11400	403,1															11,99	0					0	0	0	0	0	421,52	403,63	129,83
		11424		-0,806	19,091	19,1	18,288	18,292	18,067	18,091	18,152	18,168	18,159	18,215	18,397	18,212	18,183					19,126	19,129
		11460	403,68																										421,52	403,63
		11520	403,41	-0,772	19,09	19,1	18,32	18,326	18,108	18,112	18,18	18,194	18,193	18,24	18,428	18,224	18,210			18,175	19,137	19,123	19,124						421,52	403,63
		11580	404,21																										421,52	403,63
		11616		-0,756	19,093	19,098	18,336	18,343	18,14	18,147	18,206	18,208	18,21	18,269	18,456	18,252	18,236					19,123	19,123
		11640	403,5																										421,52	403,63
		11700	403,38															12,01											421,52	403,63
		11712		-0,718	19,089	19,099	18,377	18,375	18,176	18,188	18,233	18,258	18,233	18,294	18,487	18,289	18,270			18,237	19,138	19,12	19,122
		11760	402,84																										421,52	403,63
		11808		-0,692	19,089	19,1	18,401	18,404	18,194	18,22	18,267	18,268	18,271	18,319	18,517	18,307	18,295					19,125	19,13
		11820	404,24																										421,52	403,63
		11880	404,18																										421,52	403,63
		11904		-0,665	19,091	19,099	18,429	18,431	18,204	18,239	18,29	18,296	18,307	18,353	18,533	18,329	18,319			18,293	19,136	19,128	19,131
		11940	403,88																										421,52	403,63
		12000	403,53	-0,644	19,089	19,103	18,45	18,454	18,236	18,271	18,316	18,321	18,333	18,379	18,565	18,356	18,347	12,00	0			19,128	19,136	0	0	0	0	0	421,52	403,63	129,62
		12060	403,68																										421,52	403,63
		12096		-0,620	19,093	19,101	18,474	18,479	18,269	18,294	18,342	18,365	18,352	18,409	18,591	18,391	18,377			18,339	19,136	19,123	19,125
		12120	403,49																										421,52	403,63
		12180	403,81																										421,52	403,63
		12192		-0,594	19,091	19,101	18,495	18,508	18,294	18,32	18,376	18,362	18,38	18,435	18,626	18,418	18,401					19,116	19,124
		12240	404																										421,52	403,63
		12288		-0,565	19,09	19,1	18,532	18,527	18,307	18,342	18,405	18,407	18,403	18,465	18,65	18,448	18,428			18,406	19,136	19,116	19,121
		12300	403,72															12,00											421,52	403,63
		12360	405,01																										421,52	403,63
		12384		-0,542	19,091	19,103	18,556	18,555	18,352	18,376	18,427	18,417	18,44	18,492	18,675	18,47	18,456					19,125	19,128
		12420	404,1																										421,26	403,63
		12480	403,98	-0,509	19,093	19,101	18,589	18,586	18,407	18,41	18,449	18,454	18,466	18,512	18,707	18,515	18,490			18,463	19,134	19,124	19,124						421,26	403,63
		12540	403,26																										421,26	403,63
		12576		-0,475	19,092	19,101	18,621	18,621	18,414	18,435	18,48	18,501	18,49	18,544	18,727	18,527	18,515					19,12	19,127
		12600	403,56															12,01	0					0	0	0	0	0	421,26	403,63	129,44
		12660	403,65																										421,26	403,63
		12672		-0,456	19,09	19,099	18,634	18,643	18,433	18,457	18,513	18,504	18,513	18,57	18,763	18,562	18,539			18,517	19,134	19,125	19,135
		12720	404,32																										421,26	403,63
		12768		-0,428	19,092	19,102	18,668	18,67	18,472	18,488	18,529	18,554	18,519	18,593	18,794	18,592	18,568					19,121	19,126
		12780	403,92																										421,26	403,63
		12840	402,88																										421,26	403,63
		12864		-0,397	19,093	19,102	18,696	18,704	18,494	18,522	18,568	18,574	18,57	18,629	18,822	18,612	18,599			18,559	19,136	19,12	19,124
		12900	402,03															12,00											421,26	403,63
		12960	401,99	-0,370	19,091	19,103	18,727	18,727	18,518	18,541	18,591	18,599	18,598	18,652	18,849	18,651	18,625					19,125	19,125						421,26	403,63
		13020	402,74																										422,05	403,63
		13056		-0,343	19,091	19,106	18,759	18,753	18,546	18,582	18,619	18,634	18,639	18,673	18,738	18,623	18,632			18,621	19,141	19,129	19,127
		13080	403,53																										422,05	403,63
		13140	403,92																										422,05	403,63
		13152		-0,312	19,094	19,103	18,783	18,79	18,563	18,597	18,642	18,666	18,653	18,705	18,764	18,689	18,660					19,125	19,127
		13200	404,64															12,01	0					0	0	0	0	0	422,05	403,63	129,48
		13248		-0,286	19,088	19,096	18,802	18,81	18,589	18,619	18,667	18,681	18,664	18,732	18,791	18,729	18,684			18,662	19,135	19,123	19,128
		13260	404,15																										421,63	403,63
		13320	404,19																										421,63	403,63
		13344		-0,260	19,088	19,103	18,834	18,837	18,601	18,649	18,699	18,7	18,685	18,763	18,82	18,74	18,707					19,124	19,13
		13380	404,38																										421,31	403,63
		13440	404,02	-0,241	19,093	19,102	18,854	18,859	18,624	18,677	18,723	18,714	18,713	18,785	18,845	18,781	18,733			18,716	19,134	19,127	19,133						421,31	403,63
		13500	403,99															12,02											421,31	403,63
		13536		-0,215	19,093	19,102	18,884	18,88	18,664	18,694	18,748	18,746	18,748	18,814	18,88	18,791	18,761					19,124	19,13
		13560	404,5																										421,31	403,63
		13620	404,06																										421,05	403,63
		13632		-0,179	19,091	19,103	18,914	18,922	18,692	18,717	18,768	18,799	18,783	18,84	18,895	18,824	18,790			18,776	19,139	19,123	19,128
		13680	403,52																										421,05	403,63
		13728		-0,162	19,092	19,107	18,937	18,938	18,724	18,748	18,802	18,812	18,808	18,867	18,924	18,857	18,818					19,125	19,13
		13740	404,15																										421,05	403,63
		13800	403,44															12,01	0					0	0	0	0	0	421,05	403,63	129,29
		13824		-0,128	19,095	19,109	18,97	18,977	18,736	18,766	18,827	18,853	18,834	18,894	18,951	18,884	18,843			18,835	19,131	19,131	19,131
		13860	403,89																										421,05	403,63
		13920	403,55	-0,109	19,099	19,106	18,991	18,996	18,76	18,799	18,855	18,87	18,869	18,92	18,983	18,921	18,872					19,118	19,135						421,05	403,63
		13980	404,73																										421,05	403,63
		14016		-0,076	19,091	19,1	19,02	19,02	18,8	18,833	18,884	18,873	18,891	18,943	19,003	18,921	18,893			18,879	19,136	19,123	19,13
		14040	403,03																										421,05	403,63
		14100	403,04															12,01											421,05	403,63
		14112		-0,048	19,092	19,1	19,045	19,051	18,829	18,862	18,922	18,929	18,924	18,965	19,03	18,954	18,927					19,123	19,127
		14160	403,24																										421,05	403,63
		14208		-0,029	19,09	19,102	19,069	19,065	18,859	18,882	18,941	18,944	18,945	18,998	19,057	18,988	18,952			18,933	19,137	19,125	19,129
		14220	402,58																										421,05	403,63
		14280	403,1																										421,05	403,63
		14304		-0,000	19,089	19,101	19,095	19,094	18,901	18,909	18,958	18,965	18,971	19,031	19,083	19,009	18,978					19,126	19,135
		14340	402,85																										421,47	403,63
		14400	403,72	0,035	19,091	19,106	19,134	19,134	18,912	18,939	18,991	19,012	18,995	19,054	19,107	19,039	19,006	12,02	0	18,983	19,14	19,124	19,137	0	0	0	0	0	421,47	403,63	129,68
		14460	403,25																										421,47	403,63
		14496		0,060	19,092	19,099	19,153	19,158	18,953	18,976	19,02	19,022	19,011	19,076	19,134	19,065	19,032					19,124	19,131
		14520	402,67																										421,47	403,63
		14580	403,21																										421,73	403,63
		14592		0,091	19,091	19,098	19,185	19,186	18,969	18,992	19,05	19,056	19,051	19,107	19,164	19,1	19,061			19,034	19,136	19,127	19,124
		14640	403,34																										421,73	403,63
		14688		0,107	19,093	19,1	19,203	19,203	18,987	19,012	19,07	19,078	19,075	19,127	19,191	19,131	19,084					19,119	19,124
		14700	402,63															12,02											421,94	403,63
		14760	402,63																										421,94	403,63
		14784		0,133	19,091	19,101	19,228	19,231	19,007	19,036	19,09	19,112	19,109	19,163	19,215	19,138	19,109			19,076	19,136	19,114	19,116
		14820	403,35																										422,42	403,63
		14880	403,66	0,161	19,092	19,104	19,253	19,265	19,025	19,083	19,127	19,147	19,134	19,182	19,241	19,169	19,139					19,113	19,116						422,42	403,63
		14940	404,35																										422,42	403,63
		14976		0,188	19,092	19,098	19,28	19,285	19,052	19,097	19,154	19,156	19,152	19,213	19,267	19,201	19,161			19,137	19,138	19,117	19,114
		15000	404,57															12,01	0					0	0	0	0	0	422,42	403,63	129,76
		15060	403,26																										422,05	403,63
		15072		0,221	19,093	19,103	19,321	19,316	19,092	19,127	19,178	19,188	19,186	19,24	19,294	19,217	19,190					19,117	19,115
		15120	403,97																										422,05	403,63
		15168		0,242	19,093	19,102	19,331	19,348	19,119	19,142	19,21	19,198	19,215	19,264	19,326	19,257	19,216			19,204	19,141	19,125	19,124
		15180	403,98																										422,05	403,63
		15240	403,72																										422,05	403,63
		15264		0,268	19,089	19,1	19,364	19,361	19,175	19,171	19,221	19,236	19,245	19,291	19,346	19,285	19,246					19,136	19,13
		15300	403,4															12,03											422,05	403,63
		15360	403,72	0,300	19,092	19,099	19,391	19,4	19,19	19,195	19,247	19,267	19,269	19,322	19,372	19,259	19,265			19,239	19,138	19,141	19,143						422,05	403,63
		15420	403,98																										422,05	403,63
		15456		0,327	19,091	19,102	19,427	19,42	19,22	19,226	19,28	19,298	19,29	19,348	19,401	19,341	19,300					19,141	19,146
		15480	404,65																										422,05	403,63
		15540	403,32																										421,79	403,63
		15552		0,344	19,092	19,101	19,436	19,445	19,234	19,256	19,311	19,315	19,314	19,371	19,424	19,364	19,324			19,309	19,139	19,138	19,147
		15600	402,79															12,03	0					0	0	0	0	0	421,79	403,63	129,8
		15648		0,375	19,093	19,101	19,472	19,471	19,269	19,285	19,329	19,357	19,342	19,396	19,458	19,391	19,353					19,124	19,132
		15660	403,47																										422,15	403,63
		15720	404,19																										422,15	403,63
		15744		0,400	19,093	19,102	19,501	19,495	19,292	19,32	19,353	19,394	19,365	19,421	19,478	19,41	19,379			19,356	19,138	19,12	19,127
		15780	405,17																										422,15	403,63
		15840	404,12	0,422	19,089	19,103	19,514	19,521	19,323	19,354	19,392	19,409	19,393	19,448	19,509	19,434	19,408					19,117	19,123						422,15	403,63
		15900	403,31															12,02											421,79	403,63
		15936		0,450	19,091	19,11	19,549	19,552	19,338	19,366	19,421	19,421	19,42	19,475	19,534	19,466	19,430			19,406	19,14	19,119	19,121
		15960	404,44																										421,79	403,63
		16020	404,66																										421,79	403,63
		16032		0,479	19,092	19,103	19,571	19,582	19,373	19,388	19,447	19,455	19,432	19,507	19,552	19,499	19,457					19,115	19,123
		16080	404,3																										421,79	403,63
		16128		0,509	19,093	19,101	19,604	19,607	19,404	19,426	19,474	19,486	19,446	19,54	19,583	19,515	19,484			19,444	19,142	19,122	19,126
		16140	403,81																										421,47	403,63
		16200	403,21															12,03	0					0	0	0	0	0	421,47	403,63	129,55
		16224		0,527	19,092	19,103	19,626	19,623	19,441	19,453	19,496	19,491	19,474	19,557	19,614	19,544	19,509					19,123	19,136
		16260	403,37																										421,47	403,63
		16320	403,46	0,563	19,091	19,101	19,657	19,66	19,45	19,483	19,527	19,522	19,516	19,576	19,634	19,58	19,536			19,51	19,142	19,123	19,136						421,47	403,63
		16380	404,02																										421,47	403,63
		16416		0,582	19,091	19,101	19,673	19,683	19,477	19,493	19,543	19,558	19,547	19,605	19,66	19,588	19,559					19,121	19,125
		16440	402,19																										421,47	403,63
		16500	402,65															12,03											421,89	403,63
		16512		0,607	19,093	19,102	19,704	19,706	19,483	19,511	19,571	19,586	19,584	19,631	19,685	19,625	19,585			19,566	19,146	19,125	19,124
		16560	403,29																										421,89	403,63
		16608		0,635	19,091	19,104	19,737	19,729	19,523	19,54	19,595	19,609	19,602	19,66	19,711	19,647	19,611					19,127	19,129
		16620	402,95																										422,15	403,63
		16680	403,23																										422,15	403,63
		16704		0,659	19,091	19,1	19,751	19,759	19,551	19,573	19,625	19,652	19,627	19,686	19,74	19,679	19,642			19,599	19,145	19,13	19,128
		16740	403,17																										422,15	403,63
		16800	403,84	0,688	19,093	19,101	19,789	19,781	19,568	19,599	19,652	19,663	19,654	19,715	19,765	19,692	19,663	12,03	0			19,13	19,129	0	0	0	0	0	422,15	403,63	129,32
		16860	403,72																										422,15	403,63
		16896		0,713	19,092	19,102	19,809	19,81	19,597	19,622	19,674	19,694	19,673	19,727	19,791	19,727	19,688			19,676	19,143	19,131	19,13
		16920	404,17																										422,15	403,63
		16980	403,73																										421,89	403,63
		16992		0,742	19,09	19,099	19,834	19,839	19,616	19,644	19,694	19,71	19,705	19,773	19,813	19,756	19,714					19,128	19,13
		17040	402,71																										421,89	403,63
		17088		0,765	19,091	19,106	19,859	19,868	19,652	19,683	19,734	19,75	19,709	19,778	19,842	19,771	19,740			19,717	19,143	19,13	19,129
		17100	403,31															12,03											422,1	403,63
		17160	403,53																										422,1	403,63
		17184		0,791	19,087	19,1	19,883	19,885	19,693	19,719	19,768	19,749	19,72	19,813	19,877	19,805	19,768					19,128	19,129
		17220	403,77																										422,1	403,63
		17280	403,65	0,817	19,092	19,102	19,911	19,916	19,706	19,735	19,788	19,794	19,767	19,833	19,901	19,817	19,793			19,769	19,146	19,136	19,137						422,1	403,63
		17340	403,13																										422,1	403,63
		17376		0,840	19,094	19,102	19,934	19,942	19,713	19,756	19,813	19,801	19,793	19,858	19,916	19,856	19,813					19,136	19,133
		17400	402,99															12,03	0					0	0	0	0	0	422,1	403,63	129,18
		17460	403,45																										422,31	403,63
		17472		0,866	19,097	19,107	19,974	19,962	19,741	19,766	19,825	19,857	19,824	19,885	19,945	19,883	19,841			19,823	19,142	19,127	19,133
		17520	404,34																										422,31	403,63
		17568		0,891	19,087	19,101	19,982	19,987	19,76	19,782	19,863	19,868	19,836	19,916	19,977	19,917	19,865					19,116	19,129
		17580	404,66																										422,31	403,63
		17640	405,57																										422,31	403,63
		17664		0,921	19,091	19,104	20,014	20,023	19,797	19,825	19,887	19,903	19,869	19,944	20	19,945	19,896			19,882	19,149	19,112	19,124
		17700	404,67															12,03											421,73	403,63
		17760	403,73	0,949	19,098	19,101	20,047	20,049	19,838	19,854	19,914	19,938	19,917	19,966	20,108	19,926	19,933					19,114	19,122						421,73	403,63
		17820	404,08																										421,52	403,63
		17856		0,968	19,093	19,107	20,064	20,071	19,855	19,883	19,934	19,959	19,946	19,99	20,105	19,992	19,958			19,944	19,139	19,115	19,116
		17880	404,1																										421,52	403,63
		17940	403,51																										421,31	403,63
		17952		0,999	19,086	19,102	20,093	20,093	19,868	19,902	19,941	19,99	19,96	20,018	20,109	19,998	19,973					19,115	19,119
		18000	403,42															12,04	0					0	0	0	0	0	421,31	403,63	129,71
		18048		1,018	19,09	19,104	20,115	20,115	19,917	19,945	19,98	20,014	19,972	20,036	20,117	20,014	19,999			19,973	19,149	19,126	19,122
		18060	403,35																										421,31	403,63
		18120	404,01																										421,31	403,63
		18144		1,046	19,089	19,102	20,14	20,143	19,939	19,975	20,012	20,038	20,014	20,075	20,138	20,064	20,032					19,137	19,123
		18180	404,08																										421,31	403,63
		18240	403,83	1,071	19,093	19,1	20,164	20,171	19,967	20,012	20,054	20,057	20,041	20,101	20,155	20,08	20,058			20,025	19,143	19,127	19,137						421,31	403,63
		18300	403,94															12,04											421,31	403,63
		18336		1,085	19,097	19,106	20,183	20,189	20	20,032	20,067	20,054	20,059	20,124	20,175	20,118	20,079					19,133	19,134
		18360	403,52																										421,31	403,63
		18420	402,77																										421,31	403,63
		18432		1,122	19,09	19,105	20,219	20,22	20,018	20,05	20,09	20,091	20,057	20,146	20,195	20,136	20,098			20,084	19,147	19,135	19,135
		18480	403,71																										421,31	403,63
		18528		1,149	19,096	19,105	20,248	20,252	20,037	20,068	20,121	20,124	20,096	20,171	20,225	20,157	20,125					19,118	19,131
		18540	403,98																										421,31	403,63
		18600	403,17															12,05	0					0	0	0	0	0	421,31	403,63	129,41
		18624		1,173	19,106	19,098	20,275	20,274	20,073	20,089	20,135	20,158	20,125	20,194	20,249	20,175	20,150			20,127	19,149	19,125	19,119
		18660	403,67																										421,31	403,63
		18720	403,31	1,192	19,098	19,101	20,289	20,294	20,094	20,107	20,153	20,157	20,164	20,211	20,271	20,207	20,171					19,122	19,12						421,31	403,63
		18780	403,47																										421,31	403,63
		18816		1,214	19,094	19,1	20,314	20,309	20,097	20,137	20,186	20,177	20,187	20,241	20,29	20,218	20,192			20,175	19,14	19,125	19,132
		18840	403,44																										421,31	403,63
		18900	403,15															12,05											421,31	403,63
		18912		1,238	19,098	19,104	20,337	20,341	20,136	20,172	20,218	20,214	20,212	20,269	20,322	20,252	20,224					19,125	19,131
		18960	403,18																										421,31	403,63
		19008		1,264	19,094	19,104	20,364	20,361	20,165	20,198	20,229	20,243	20,23	20,297	20,348	20,286	20,249			20,222	19,143	19,119	19,128
		19020	403,33																										421,58	403,63
		19080	402,05																										421,58	403,63
		19104		1,304	19,092	19,103	20,404	20,4	20,183	20,233	20,262	20,277	20,264	20,322	20,372	20,316	20,279					19,117	19,124
		19140	402,98																										422,05	403,63
		19200	403,7	1,312	19,101	19,104	20,41	20,419	20,209	20,248	20,292	20,287	20,283	20,349	20,398	20,333	20,300	12,04	0	20,279	19,145	19,116	19,121	0	0	0	0	0	422,05	403,63	129,75
		19260	405,52																										422,05	403,63
		19296		1,346	19,094	19,104	20,447	20,443	20,232	20,269	20,316	20,328	20,302	20,374	20,423	20,344	20,324					19,117	19,12
		19320	404,72																										422,05	403,63
		19380	404,13																										421,26	403,63
		19392		1,377	19,096	19,104	20,475	20,479	20,264	20,296	20,338	20,353	20,332	20,395	20,448	20,383	20,351			20,316	19,147	19,119	19,121
		19440	403,17																										421,26	403,63
		19488		1,398	19,09	19,1	20,488	20,498	20,28	20,308	20,367	20,368	20,341	20,416	20,474	20,418	20,372					19,121	19,122
		19500	402,61															12,05											421,26	403,63
		19560	402,51																										421,26	403,63
		19584		1,417	19,094	19,104	20,517	20,514	20,306	20,345	20,393	20,39	20,366	20,444	20,497	20,434	20,397			20,378	19,148	19,125	19,122
		19620	402,83																										421,89	403,63
		19680	402,21	1,450	19,094	19,103	20,546	20,55	20,335	20,366	20,415	20,434	20,399	20,472	20,524	20,46	20,426					19,122	19,126						421,89	403,63
		19740	403,3																										422,42	403,63
		19776		1,471	19,096	19,103	20,57	20,571	20,356	20,385	20,433	20,45	20,434	20,492	20,549	20,483	20,448			20,434	19,15	19,12	19,126
		19800	404,03															12,06	0					0	0	0	0	0	422,42	403,63	129,93
		19860	403,82																										422,42	403,63
		19872		1,491	19,097	19,107	20,59	20,597	20,377	20,41	20,471	20,471	20,455	20,517	20,572	20,51	20,473					19,123	19,127
		19920	403,3																										422,42	403,63
		19968		1,521	19,094	19,106	20,62	20,622	20,396	20,441	20,492	20,503	20,486	20,542	20,601	20,532	20,499			20,46	19,147	19,126	19,131
		19980	402,81																										422,42	403,63
		20040	403,63																										422,42	403,63
		20064		1,541	19,097	19,105	20,638	20,646	20,427	20,468	20,519	20,528	20,498	20,573	20,62	20,56	20,524					19,13	19,137
		20100	404,29															12,07											422,42	403,63
		20160	404,22	1,578	19,092	19,104	20,669	20,682	20,459	20,49	20,538	20,55	20,53	20,596	20,647	20,597	20,551			20,507	19,145	19,13	19,139						422,42	403,63
		20220	403,29																										422,15	403,63
		20256		1,592	19,094	19,105	20,691	20,692	20,496	20,531	20,566	20,578	20,547	20,624	20,674	20,614	20,579					19,128	19,138
		20280	404,09																										422,15	403,63
		20340	404,15																										422,15	403,63
		20352		1,621	19,096	19,103	20,722	20,72	20,518	20,551	20,597	20,598	20,589	20,648	20,697	20,629	20,603			20,569	19,145	19,124	19,128
		20400	404,12															12,07	0					0	0	0	0	0	422,15	403,63	130,08
		20448		1,647	19,096	19,104	20,745	20,75	20,541	20,562	20,618	20,607	20,613	20,673	20,723	20,663	20,625					19,119	19,124
		20460	405,14																										421,84	403,63
		20520	405,14																										421,84	403,63
		20544		1,673	19,094	19,105	20,772	20,773	20,549	20,594	20,639	20,66	20,628	20,694	20,747	20,687	20,650			20,618	19,142	19,123	19,123
		20580	404,39																										421,21	403,63
		20640	403,37	1,694	19,099	19,104	20,799	20,793	20,583	20,618	20,666	20,678	20,641	20,718	20,774	20,698	20,672					19,123	19,124						421,21	403,63
		20700	402,65															12,07											421,21	403,63
		20736		1,722	19,094	19,104	20,814	20,827	20,607	20,662	20,699	20,696	20,664	20,742	20,798	20,727	20,699			20,675	19,144	19,126	19,125
		20760	402,89																										421,21	403,63
		20820	403,28																										421,63	403,63
		20832		1,736	19,097	19,104	20,833	20,839	20,622	20,672	20,718	20,715	20,693	20,765	20,82	20,744	20,719					19,127	19,128
		20880	403,73																										421,63	403,63
		20928		1,768	19,094	19,103	20,863	20,869	20,654	20,686	20,733	20,746	20,733	20,792	20,845	20,782	20,746			20,718	19,151	19,131	19,129
		20940	403,36																										421,63	403,63
		21000	402,59															12,08	0					0	0	0	0	0	421,63	403,63	129,84
		21024		1,794	19,096	19,105	20,893	20,896	20,678	20,717	20,762	20,788	20,766	20,816	20,871	20,807	20,776					19,132	19,134
		21060	403,85																										422	403,63
		21120	403,97	1,809	19,094	19,11	20,908	20,915	20,703	20,743	20,786	20,787	20,79	20,845	20,893	20,838	20,798			20,773	19,149	19,129	19,136						422	403,63
		21180	403,92																										422	403,63
		21216		1,841	19,095	19,104	20,937	20,944	20,732	20,765	20,808	20,821	20,811	20,867	20,918	20,851	20,822					19,125	19,133
		21240	404,62																										422	403,63
		21300	404,53															12,08											421,58	403,63
		21312		1,865	19,092	19,1	20,957	20,965	20,75	20,791	20,838	20,832	20,828	20,891	20,942	20,861	20,842			20,821	19,15	19,127	19,129
		21360	404,06																										421,58	403,63
		21408		1,883	19,089	19,105	20,979	20,982	20,775	20,815	20,867	20,863	20,842	20,916	20,971	20,899	20,869					19,128	19,132
		21420	403,53																										421,31	403,63
		21480	403,77																										421,31	403,63
		21504		1,915	19,094	19,104	21,015	21,014	20,812	20,84	20,883	20,9	20,878	20,937	20,987	20,91	20,893			20,873	19,151	19,127	19,127
		21540	402,41																										421,31	403,63
		21600	403,11	1,937	19,096	19,106	21,036	21,04	20,837	20,852	20,908	20,927	20,907	20,956	21,015	20,952	20,919	12,09	0			19,127	19,129	0	0	0	0	0	421,31	403,63	129,62
		21660	404,33																										421,31	403,63
		21696		1,966	19,095	19,105	21,069	21,063	20,862	20,888	20,935	20,943	20,932	20,993	21,042	20,978	20,947			20,919	19,149	19,126	19,129
		21720	403,21																										421,31	403,63
		21780	402,03																										421,31	403,63
		21792		1,982	19,095	19,104	21,075	21,088	20,884	20,916	20,957	20,961	20,95	21,01	21,067	21,018	20,970					19,122	19,127
		21840	402,6																										421,31	403,63
		21888		2,014	19,095	19,107	21,11	21,12	20,91	20,939	20,988	20,983	20,971	21,036	21,091	21,004	20,990			20,958	19,155	19,12	19,124
		21900	403,14															12,09											421,89	403,63
		21960	402,76																										421,89	403,63
		21984		2,039	19,096	19,104	21,133	21,145	20,938	20,971	21,011	21,022	20,973	21,064	21,114	21,056	21,019					19,116	19,121
		22020	403,33																										422,15	403,63
		22080	403,38	2,059	19,099	19,105	21,161	21,162	20,968	20,992	21,037	21,041	20,999	21,084	21,137	21,073	21,041			21,001	19,161	19,115	19,12						422,15	403,63
		22140	404,13																										422,15	403,63
		22176		2,082	19,096	19,104	21,177	21,186	20,981	21,016	21,06	21,063	21,035	21,106	21,161	21,089	21,064					19,121	19,122
		22200	404,06															12,10	0					0	0	0	0	0	422,15	403,63	129,88
		22260	403,3																										422,15	403,63
		22272		2,104	19,097	19,105	21,202	21,207	21,014	21,032	21,08	21,093	21,063	21,128	21,187	21,121	21,090			21,045	19,157	19,122	19,122
		22320	403,61																										422,15	403,63
		22368		2,133	19,098	19,107	21,235	21,236	21,024	21,055	21,108	21,122	21,091	21,155	21,212	21,155	21,115					19,123	19,126
		22380	403,92																										422,15	403,63
		22440	404,84																										422,15	403,63
		22464		2,146	19,098	19,105	21,244	21,25	21,04	21,07	21,129	21,119	21,12	21,182	21,231	21,179	21,134			21,085	19,16	19,125	19,128
		22500	404,22															12,10											421,84	403,63
		22560	403,81	2,181	19,098	19,109	21,281	21,287	21,066	21,093	21,15	21,163	21,147	21,202	21,259	21,2	21,160					19,126	19,13						421,84	403,63
		22620	403,06																										421,84	403,63
		22656		2,197	19,097	19,106	21,296	21,3	21,081	21,131	21,171	21,179	21,174	21,233	21,283	21,226	21,185			21,146	19,158	19,126	19,127
		22680	403,66																										421,84	403,63
		22740	403,09																										421,84	403,63
		22752		2,228	19,096	19,106	21,33	21,329	21,111	21,161	21,202	21,205	21,205	21,247	21,302	21,244	21,210					19,126	19,131
		22800	402,69															12,10	0					0	0	0	0	0	421,84	403,63	129,87
		22848		2,256	19,097	19,107	21,356	21,36	21,151	21,176	21,227	21,242	21,205	21,273	21,325	21,272	21,234			21,21	19,156	19,125	19,132
		22860	403,42																										422,26	403,63
		22920	404,27																										422,26	403,63
		22944		2,274	19,099	19,106	21,376	21,378	21,164	21,201	21,249	21,263	21,227	21,302	21,353	21,3	21,257					19,129	19,129
		22980	403,61																										422,26	403,63
		23040	403,56	2,296	19,092	19,111	21,398	21,396	21,194	21,225	21,274	21,278	21,262	21,325	21,378	21,314	21,281			21,258	19,155	19,129	19,133						422,26	403,63
		23100	403,82															12,09											422,26	403,63
		23136		2,322	19,1	19,106	21,424	21,425	21,224	21,24	21,295	21,305	21,292	21,351	21,401	21,342	21,306					19,126	19,134
		23160	404,3																										422,26	403,63
		23220	404,07																										422,05	403,63
		23232		2,345	19,098	19,106	21,447	21,447	21,242	21,269	21,324	21,324	21,315	21,373	21,42	21,367	21,329			21,296	19,155	19,127	19,13
		23280	404,61																										422,05	403,63
		23328		2,371	19,095	19,108	21,47	21,476	21,267	21,298	21,349	21,348	21,338	21,396	21,451	21,349	21,350					19,124	19,128
		23340	403,87																										421,73	403,63
		23400	402,5															12,11	0					0	0	0	0	0	421,73	403,63	129,71
		23424		2,386	19,096	19,106	21,488	21,487	21,294	21,327	21,369	21,364	21,362	21,416	21,474	21,416	21,378			21,342	19,157	19,126	19,128
		23460	403,16																										421,94	403,63
		23520	403,82	2,411	19,096	19,105	21,509	21,515	21,317	21,347	21,397	21,391	21,381	21,449	21,493	21,435	21,401					19,124	19,128						421,94	403,63
		23580	403,8																										421,94	403,63
		23616		2,440	19,094	19,105	21,532	21,548	21,343	21,372	21,409	21,431	21,42	21,469	21,516	21,461	21,428			21,396	19,155	19,122	19,127
		23640	404,88																										421,94	403,63
		23700	404,51															12,12											421,73	403,63
		23712		2,458	19,095	19,104	21,553	21,562	21,356	21,4	21,448	21,436	21,428	21,495	21,543	21,471	21,447					19,126	19,126
		23760	403,87																										421,73	403,63
		23808		2,481	19,096	19,105	21,578	21,586	21,376	21,417	21,465	21,457	21,452	21,517	21,566	21,504	21,469			21,438	19,152	19,125	19,12
		23820	404,16																										421,52	403,63
		23880	404,02																										421,52	403,63
		23904		2,518	19,096	19,101	21,614	21,62	21,401	21,443	21,494	21,5	21,489	21,546	21,594	21,535	21,500					19,124	19,124
		23940	404,64																										421,31	403,63
		24000	403,98	2,524	19,095	19,105	21,631	21,618	21,421	21,461	21,506	21,508	21,501	21,568	21,615	21,556	21,517	12,12	0	21,486	19,153	19,125	19,129	0	0	0	0	0	421,31	403,63	129,66
		24060	404,34																										421,31	403,63
		24096		2,563	19,088	19,112	21,66	21,665	21,468	21,502	21,534	21,543	21,529	21,593	21,64	21,577	21,548					19,135	19,132
		24120	403,66																										421,31	403,63
		24180	403,73																										421,31	403,63
		24192		2,584	19,095	19,103	21,683	21,682	21,505	21,53	21,561	21,566	21,544	21,608	21,667	21,575	21,570			21,54	19,152	19,13	19,133
		24240	403,53																										421,31	403,63
		24288		2,609	19,094	19,103	21,711	21,704	21,516	21,538	21,581	21,592	21,566	21,63	21,688	21,624	21,592					19,13	19,132
		24300	402,86															12,12											421,31	403,63
		24360	403,42																										421,31	403,63
		24384		2,622	19,094	19,106	21,721	21,723	21,53	21,55	21,598	21,609	21,58	21,653	21,708	21,648	21,609			21,59	19,152	19,129	19,131
		24420	402,94																										421,31	403,63
		24480	402,72	2,662	19,094	19,103	21,757	21,764	21,561	21,582	21,628	21,649	21,594	21,681	21,734	21,676	21,638					19,129	19,128						421,31	403,63
		24540	402,53																										421,63	403,63
		24576		2,678	19,092	19,103	21,77	21,78	21,585	21,63	21,668	21,661	21,633	21,705	21,755	21,697	21,667			21,629	19,152	19,123	19,126
		24600	403,54															12,13	0					0	0	0	0	0	421,63	403,63	129,82
		24660	403,9																										421,89	403,63
		24672		2,707	19,094	19,103	21,802	21,809	21,613	21,633	21,678	21,687	21,677	21,728	21,778	21,718	21,689					19,123	19,126
		24720	404,05																										421,89	403,63
		24768		2,722	19,092	19,11	21,829	21,817	21,63	21,665	21,705	21,671	21,697	21,749	21,799	21,742	21,707			21,663	19,149	19,12	19,121
		24780	403,47																										421,89	403,63
		24840	404,54																										421,89	403,63
		24864		2,753	19,094	19,103	21,856	21,847	21,652	21,675	21,717	21,74	21,705	21,777	21,825	21,76	21,731					19,115	19,123
		24900	404,06															12,14											421,89	403,63
		24960	403,46	2,768	19,093	19,106	21,866	21,869	21,665	21,704	21,749	21,75	21,736	21,794	21,85	21,778	21,753			21,737	19,15	19,116	19,119						421,89	403,63
		25020	403,51																										421,89	403,63
		25056		2,795	19,094	19,102	21,889	21,897	21,707	21,716	21,775	21,778	21,76	21,813	21,87	21,817	21,780					19,118	19,122
		25080	403,99																										421,89	403,63
		25140	403,6																										421,89	403,63
		25152		2,820	19,094	19,105	21,917	21,922	21,722	21,743	21,793	21,816	21,773	21,843	21,892	21,819	21,800			21,78	19,149	19,119	19,122
		25200	403,99															12,14	0					0	0	0	0	0	421,89	403,63	130,26
		25248		2,839	19,097	19,105	21,941	21,939	21,752	21,777	21,816	21,81	21,788	21,871	21,916	21,855	21,823					19,122	19,125
		25260	404,31																										421,89	403,63
		25320	403,95																										421,89	403,63
		25344		2,865	19,094	19,108	21,963	21,97	21,78	21,803	21,839	21,831	21,807	21,894	21,939	21,875	21,846			21,818	19,151	19,122	19,124
		25380	405,04																										421,58	403,63
		25440	405,01	2,887	19,095	19,105	21,987	21,988	21,801	21,83	21,867	21,863	21,839	21,911	21,968	21,908	21,873					19,125	19,126						421,58	403,63
		25500	404,51															12,14											420,84	403,63
		25536		2,914	19,097	19,105	22,014	22,016	21,814	21,839	21,881	21,904	21,86	21,938	21,986	21,928	21,894			21,851	19,152	19,128	19,129
		25560	405,02																										420,84	403,63
		25620	404,41																										420,42	403,63
		25632		2,941	19,096	19,104	22,039	22,043	21,841	21,869	21,914	21,919	21,883	21,958	22,01	21,946	21,918					19,128	19,13
		25680	402,97																										420,42	403,63
		25728		2,967	19,094	19,104	22,06	22,072	21,855	21,912	21,939	21,933	21,912	21,986	22,117	21,973	21,953			21,902	19,15	19,131	19,133
		25740	403,17																										420,42	403,63
		25800	402,05															12,15	0					0	0	0	0	0	420,42	403,63	130,35
		25824		2,981	19,094	19,104	22,08	22,08	21,876	21,902	21,952	21,978	21,942	22,006	22,113	21,996	21,971					19,128	19,132
		25860	402,45																										421,1	403,63
		25920	403,22	3,008	19,095	19,104	22,108	22,106	21,889	21,915	21,97	21,991	21,967	22,028	22,082	22,025	21,983			21,936	19,155	19,129	19,131						421,1	403,63
		25980	402,98																										421,42	403,63
		26016		3,024	19,093	19,103	22,117	22,127	21,909	21,944	22,003	22,017	21,991	22,053	22,125	22,046	22,011					19,127	19,132
		26040	402,64																										421,42	403,63
		26100	402,7															12,16											421,79	403,63
		26112		3,050	19,093	19,105	22,148	22,151	21,953	21,971	22,021	22,037	22,004	22,078	22,139	22,055	22,032			21,987	19,158	19,128	19,132
		26160	403,79																										421,79	403,63
		26208		3,071	19,095	19,105	22,17	22,172	21,959	22,003	22,05	22,052	22,045	22,108	22,157	22,109	22,060					19,129	19,133
		26220	404,83																										421,79	403,63
		26280	404,03																										421,79	403,63
		26304		3,089	19,094	19,104	22,187	22,189	21,992	22,018	22,061	22,059	22,062	22,127	22,174	22,118	22,076			22,039	19,157	19,129	19,132
		26340	403,71																										421,47	403,63
		26400	403,55	3,116	19,096	19,102	22,215	22,215	22,014	22,056	22,093	22,092	22,072	22,142	22,191	22,136	22,099	12,15	0			19,126	19,131	0	0	0	0	0	421,47	403,63	130,4
		26460	404,23																										421,47	403,63
		26496		3,143	19,09	19,102	22,239	22,24	22,052	22,073	22,111	22,124	22,087	22,165	22,216	22,157	22,123			22,093	19,158	19,123	19,128
		26520	403,69																										421,47	403,63
		26580	404,08																										421,26	403,63
		26592		3,163	19,097	19,102	22,261	22,264	22,066	22,089	22,134	22,157	22,118	22,188	22,235	22,169	22,145					19,118	19,125
		26640	404,04																										421,26	403,63
		26688		3,178	19,093	19,104	22,277	22,275	22,083	22,125	22,155	22,164	22,141	22,208	22,261	22,204	22,168			22,118	19,159	19,119	19,123
		26700	403,44															12,16											421,26	403,63
		26760	403,57																										421,26	403,63
		26784		3,203	19,096	19,102	22,302	22,302	22,107	22,136	22,175	22,188	22,165	22,235	22,281	22,23	22,190					19,123	19,126
		26820	403,17																										421,26	403,63
		26880	403,3	3,229	19,092	19,106	22,326	22,33	22,126	22,162	22,205	22,212	22,189	22,26	22,302	22,246	22,213			22,171	19,158	19,127	19,127						421,26	403,63
		26940	403,67																										421,26	403,63
		26976		3,246	19,094	19,105	22,348	22,344	22,143	22,177	22,23	22,231	22,215	22,282	22,324	22,28	22,235					19,127	19,133
		27000	403,73															12,16	0					0	0	0	0	0	421,26	403,63	130,37
		27060	402,86																										421,26	403,63
		27072		3,274	19,094	19,105	22,373	22,375	22,166	22,196	22,244	22,267	22,246	22,297	22,341	22,291	22,256			22,204	19,154	19,134	19,133
		27120	402,31																										421,26	403,63
		27168		3,294	19,095	19,103	22,389	22,396	22,194	22,222	22,276	22,279	22,259	22,32	22,367	22,284	22,275					19,131	19,134
		27180	403,33																										421,89	403,63
		27240	404,18																										421,89	403,63
		27264		3,318	19,096	19,104	22,417	22,419	22,214	22,285	22,29	22,309	22,287	22,343	22,394	22,33	22,306			22,27	19,162	19,129	19,134
		27300	403,54															12,18											421,89	403,63
		27360	403,28	3,344	19,094	19,103	22,439	22,447	22,246	22,281	22,31	22,335	22,304	22,365	22,415	22,359	22,327					19,127	19,131						421,89	403,63
		27420	404,83																										421,89	403,63
		27456		3,356	19,101	19,108	22,461	22,459	22,266	22,292	22,33	22,349	22,326	22,386	22,441	22,379	22,346			22,299	19,163	19,127	19,13
		27480	403,92																										421,89	403,63
		27540	403,6																										421,89	403,63
		27552		3,382	19,096	19,106	22,484	22,483	22,284	22,317	22,36	22,373	22,333	22,409	22,456	22,398	22,366					19,125	19,129
		27600	404,55															12,17	0					0	0	0	0	0	421,89	403,63	130,29
		27648		3,407	19,095	19,106	22,504	22,511	22,3	22,338	22,389	22,378	22,378	22,434	22,482	22,429	22,391			22,355	19,165	19,125	19,128
		27660	404,48																										421,58	403,63
		27720	404,05																										421,58	403,63
		27744		3,428	19,097	19,106	22,53	22,529	22,329	22,35	22,403	22,417	22,41	22,454	22,499	22,427	22,411					19,123	19,128
		27780	404,36																										421,26	403,63
		27840	404,44	3,448	19,094	19,106	22,544	22,552	22,351	22,385	22,431	22,453	22,399	22,479	22,527	22,453	22,435			22,407	19,171	19,12	19,124						421,26	403,63
		27900	404,14															12,18											420,95	403,63
		27936		3,475	19,097	19,105	22,571	22,581	22,377	22,4	22,445	22,456	22,423	22,494	22,55	22,498	22,455					19,121	19,125
		27960	404,02																										420,95	403,63
		28020	403,23																										420,95	403,63
		28032		3,498	19,095	19,106	22,596	22,601	22,395	22,429	22,472	22,484	22,446	22,522	22,568	22,519	22,479			22,443	19,161	19,124	19,123
		28080	403,13																										420,95	403,63
		28128		3,520	19,092	19,112	22,618	22,626	22,417	22,461	22,496	22,508	22,489	22,547	22,593	22,538	22,506					19,128	19,123
		28140	403,49																										420,95	403,63
		28200	404,47															12,18	0					0	0	0	0	0	420,95	403,63	130,11
		28224		3,532	19,095	19,112	22,635	22,636	22,446	22,468	22,514	22,532	22,495	22,567	22,618	22,566	22,526			22,456	19,164	19,124	19,129
		28260	403,53																										420,68	403,63
		28320	402,73	3,567	19,097	19,113	22,672	22,671	22,469	22,507	22,538	22,56	22,528	22,594	22,635	22,59	22,553					19,126	19,129						420,68	403,63
		28380	403,34																										421	403,63
		28416		3,581	19,098	19,108	22,683	22,685	22,496	22,514	22,573	22,562	22,55	22,608	22,663	22,607	22,572			22,527	19,161	19,128	19,132
		28440	403,51																										421	403,63
		28500	404,06															12,18											421	403,63
		28512		3,610	19,096	19,107	22,711	22,712	22,513	22,55	22,587	22,597	22,562	22,637	22,676	22,631	22,594					19,129	19,136
		28560	403,72																										421	403,63
		28608		3,631	19,097	19,107	22,73	22,735	22,534	22,554	22,604	22,628	22,598	22,659	22,702	22,642	22,615			22,532	19,169	19,127	19,133
		28620	402,58																										421	403,63
		28680	402,69																										421	403,63
		28704		3,647	19,096	19,109	22,749	22,75	22,56	22,578	22,629	22,643	22,61	22,676	22,726	22,67	22,636					19,131	19,131
		28740	402,55																										421,52	403,63
		28800	402,81	3,675	19,102	19,105	22,783	22,774	22,575	22,596	22,646	22,667	22,635	22,697	22,75	22,683	22,656	12,20	0	22,617	19,17	19,128	19,123	0	0	0	0	0	421,52	403,63	130,12
		28860	403,66																										421,89	403,63
		28896		3,694	19,096	19,112	22,797	22,799	22,588	22,619	22,668	22,691	22,644	22,724	22,772	22,709	22,677					19,127	19,129
		28920	403,96																										421,89	403,63
		28980	404,3																										421,89	403,63
		28992		3,719	19,095	19,106	22,82	22,82	22,619	22,647	22,687	22,699	22,668	22,742	22,791	22,74	22,699			22,675	19,164	19,132	19,132
		29040	404,17																										421,89	403,63
		29088		3,740	19,097	19,107	22,84	22,845	22,638	22,664	22,717	22,733	22,685	22,776	22,811	22,763	22,723					19,133	19,139
		29100	403,83															12,20											421,63	403,63
		29160	403,96																										421,63	403,63
		29184		3,760	19,096	19,108	22,861	22,864	22,657	22,693	22,73	22,754	22,734	22,788	22,835	22,782	22,747			22,71	19,162	19,122	19,128
		29220	404,05																										421,63	403,63
		29280	404	3,782	19,097	19,107	22,881	22,887	22,681	22,718	22,76	22,786	22,755	22,808	22,857	22,799	22,771					19,119	19,123						421,63	403,63
		29340	403,76																										421,63	403,63
		29376		3,807	19,093	19,104	22,903	22,907	22,709	22,739	22,779	22,79	22,781	22,824	22,881	22,807	22,789			22,752	19,166	19,12	19,122
		29400	406,24															12,20	0					0	0	0	0	0	421,63	403,63	130,35
		29460	405,38																										420,79	403,63
		29472		3,829	19,097	19,105	22,924	22,935	22,73	22,766	22,803	22,821	22,78	22,853	22,901	22,847	22,813					19,127	19,124
		29520	403,84																										420,79	403,63
		29568		3,842	19,095	19,105	22,94	22,945	22,748	22,793	22,819	22,829	22,802	22,88	22,925	22,869	22,833			22,793	19,164	19,124	19,127
		29580	403,75																										420,47	403,63
		29640	402,31																										420,47	403,63
		29664		3,871	19,096	19,105	22,969	22,975	22,76	22,811	22,85	22,855	22,833	22,898	22,94	22,867	22,852					19,133	19,129
		29700	402,63															12,21											420,89	403,63
		29760	401,06	3,897	19,096	19,105	22,996	22,999	22,792	22,834	22,875	22,891	22,859	22,917	22,967	22,912	22,881			22,839	19,162	19,133	19,134						420,89	403,63
		29820	402,1																										421,84	403,63
		29856		3,915	19,097	19,106	23,017	23,017	22,807	22,853	22,889	22,902	22,884	22,936	22,987	22,928	22,898					19,13	19,134
		29880	402,5																										421,84	403,63
		29940	403,2																										422,42	403,63
		29952		3,934	19,095	19,106	23,031	23,038	22,821	22,879	22,91	22,922	22,89	22,97	23,009	22,951	22,919			22,869	19,163	19,123	19,133
		30000	404,15															12,21	0					0	0	0	0	0	422,42	403,63	129,91
		30048		3,959	19,097	19,103	23,057	23,06	22,853	22,897	22,929	22,947	22,916	22,984	23,034	22,977	22,942					19,128	19,128
		30060	404,29																										422,42	403,63
		30120	404,42																										422,42	403,63
		30144		3,980	19,095	19,106	23,079	23,082	22,884	22,913	22,961	22,973	22,938	23,008	23,05	22,98	22,963			22,889	19,162	19,125	19,135
		30180	404,23																										422	403,63
		30240	404	4,006	19,096	19,105	23,101	23,112	22,926	22,937	22,983	22,996	22,957	23,024	23,076	23,022	22,990					19,126	19,126						422	403,63
		30300	403,57															12,23											422	403,63
		30336		4,022	19,095	19,106	23,122	23,123	22,935	22,953	22,997	23,017	22,993	23,049	23,096	23,046	23,011			22,964	19,162	19,124	19,129
		30360	403,11																										422	403,63
		30420	404,11																										422	403,63
		30432		4,037	19,096	19,106	23,137	23,14	22,95	22,97	23,029	23,02	23,018	23,073	23,114	23,065	23,030					19,123	19,128
		30480	404,6																										422	403,63
		30528		4,064	19,098	19,107	23,165	23,169	22,975	22,989	23,04	23,055	23,037	23,097	23,137	23,07	23,050			23,014	19,163	19,122	19,128
		30540	404,61																										421,52	403,63
		30600	404,63															12,21	0					0	0	0	0	0	421,52	403,63	129,76
		30624		4,085	19,096	19,104	23,188	23,182	22,989	23,013	23,061	23,075	23,068	23,118	23,161	23,1	23,073					19,133	19,128
		30660	403,32																										421,26	403,63
		30720	403,1	4,111	19,095	19,1	23,206	23,21	23,025	23,039	23,089	23,101	23,075	23,138	23,18	23,127	23,097			23,053	19,163	19,136	19,134						421,26	403,63
		30780	402,6																										421,52	403,63
		30816		4,125	19,099	19,107	23,221	23,235	23,032	23,058	23,112	23,116	23,088	23,154	23,204	23,157	23,115					19,14	19,139
		30840	402,94																										421,52	403,63
		30900	403,48															12,22											421,89	403,63
		30912		4,145	19,097	19,111	23,25	23,248	23,056	23,086	23,127	23,139	23,124	23,178	23,223	23,16	23,137			23,094	19,165	19,143	19,138
		30960	403,54																										421,89	403,63
		31008		4,170	19,091	19,11	23,275	23,267	23,075	23,105	23,154	23,152	23,123	23,197	23,248	23,19	23,155					19,132	19,143
		31020	403,91																										421,89	403,63
		31080	404,67																										421,89	403,63
		31104		4,189	19,098	19,108	23,292	23,293	23,093	23,125	23,165	23,188	23,164	23,22	23,263	23,216	23,179			23,148	19,161	19,126	19,13
		31140	404,16																										421,52	403,63
		31200	403,55	4,220	19,097	19,108	23,326	23,32	23,12	23,148	23,187	23,216	23,186	23,241	23,292	23,236	23,203	12,23	0			19,117	19,127	0	0	0	0	0	421,52	403,63	129,86
		31260	404,38																										421,52	403,63
		31296		4,240	19,097	19,1	23,341	23,335	23,15	23,172	23,212	23,226	23,205	23,269	23,311	23,255	23,225			23,185	19,167	19,123	19,125
		31320	403,99																										421,52	403,63
		31380	404,8																										421,26	403,63
		31392		4,252	19,098	19,106	23,352	23,355	23,185	23,193	23,232	23,238	23,214	23,288	23,332	23,278	23,245					19,123	19,126
		31440	404,73																										421,26	403,63
		31488		4,276	19,099	19,105	23,376	23,381	23,207	23,215	23,268	23,27	23,244	23,313	23,356	23,299	23,272			23,222	19,167	19,129	19,126
		31500	403,94															12,24											420,89	403,63
		31560	403,46																										420,89	403,63
		31584		4,297	19,099	19,108	23,401	23,4	23,227	23,239	23,278	23,277	23,269	23,327	23,374	23,323	23,289					19,127	19,129
		31620	402,51																										420,89	403,63
		31680	401,49	4,320	19,101	19,109	23,422	23,427	23,239	23,252	23,309	23,304	23,295	23,346	23,391	23,348	23,310			23,271	19,166	19,126	19,13						420,89	403,63
		31740	402,88																										421,58	403,63
		31776		4,342	19,102	19,109	23,444	23,451	23,26	23,28	23,32	23,338	23,29	23,362	23,417	23,359	23,328					19,124	19,124
		31800	403,07															12,24	0					0	0	0	0	0	421,58	403,63	129,91
		31860	403,13																										421,79	403,63
		31872		4,352	19,104	19,11	23,462	23,456	23,269	23,308	23,345	23,351	23,321	23,386	23,443	23,385	23,351			23,316	19,168	19,121	19,124
		31920	403,98																										421,79	403,63
		31968		4,376	19,103	19,116	23,478	23,493	23,285	23,315	23,365	23,382	23,324	23,412	23,455	23,406	23,368					19,123	19,124
		31980	402,83																										421,79	403,63
		32040	403,88																										421,79	403,63
		32064		4,401	19,1	19,116	23,51	23,507	23,324	23,332	23,385	23,413	23,347	23,433	23,482	23,418	23,392			23,34	19,173	19,129	19,126
		32100	403,28															12,24											421,79	403,63
		32160	403,45	4,415	19,097	19,113	23,514	23,527	23,337	23,358	23,396	23,427	23,364	23,452	23,498	23,447	23,410					19,126	19,126						421,79	403,63
		32220	403,76																										421,79	403,63
		32256		4,438	19,102	19,112	23,544	23,546	23,371	23,395	23,431	23,448	23,395	23,471	23,519	23,47	23,438			23,398	19,166	19,13	19,13
		32280	404,41																										421,79	403,63
		32340	404,78																										421,52	403,63
		32352		4,461	19,103	19,114	23,576	23,563	23,386	23,403	23,45	23,455	23,423	23,495	23,542	23,487	23,455					19,13	19,135
		32400	404,51															12,25	0					0	0	0	0	0	421,52	403,63	129,94
		32448		4,478	19,102	19,117	23,588	23,587	23,397	23,417	23,45	23,483	23,453	23,515	23,571	23,507	23,474			23,411	19,176	19,124	19,126
		32460	404,25																										421,21	403,63
		32520	403,87																										421,21	403,63
		32544		4,501	19,102	19,111	23,608	23,608	23,417	23,446	23,484	23,5	23,468	23,537	23,579	23,51	23,493					19,124	19,128
		32580	403,85																										420,95	403,63
		32640	403,98	4,522	19,1	19,111	23,633	23,623	23,435	23,469	23,511	23,525	23,482	23,559	23,599	23,553	23,517			23,477	19,172	19,126	19,127						420,95	403,63
		32700	404,78															12,25											420,95	403,63
		32736		4,546	19,1	19,11	23,654	23,648	23,459	23,493	23,532	23,55	23,521	23,576	23,624	23,565	23,540					19,129	19,126
		32760	404,3																										420,95	403,63
		32820	403,48																										420,58	403,63
		32832		4,571	19,1	19,109	23,673	23,677	23,477	23,509	23,561	23,557	23,526	23,597	23,641	23,588	23,557			23,511	19,171	19,133	19,129
		32880	405,18																										420,58	403,63
		32928		4,595	19,099	19,111	23,7	23,7	23,502	23,534	23,572	23,591	23,537	23,619	23,664	23,619	23,580					19,125	19,128
		32940	403,79																										420,16	403,63
		33000	403,42															12,27	0					0	0	0	0	0	420,16	403,63	130,61
		33024		4,609	19,102	19,11	23,713	23,718	23,522	23,55	23,592	23,607	23,575	23,639	23,684	23,629	23,600			23,53	19,172	19,127	19,129
		33060	403,62																										420,16	403,63
		33120	402,97	4,631	19,1	19,109	23,733	23,738	23,529	23,565	23,613	23,631	23,582	23,66	23,709	23,659	23,618					19,127	19,13						420,16	403,63
		33180	402,97																										420,42	403,63
		33216		4,653	19,1	19,109	23,757	23,758	23,572	23,593	23,634	23,657	23,596	23,681	23,731	23,682	23,643			23,572	19,172	19,128	19,127
		33240	403,37																										420,42	403,63
		33300	404,24															12,26											420,42	403,63
		33312		4,673	19,1	19,108	23,779	23,775	23,586	23,617	23,649	23,665	23,644	23,703	23,748	23,699	23,664					19,127	19,132
		33360	403,84																										420,42	403,63
		33408		4,688	19,099	19,108	23,79	23,793	23,607	23,617	23,677	23,679	23,672	23,727	23,763	23,726	23,684			23,614	19,167	19,128	19,133
		33420	403,05																										420,42	403,63
		33480	402,41																										420,42	403,63
		33504		4,715	19,098	19,108	23,818	23,818	23,62	23,645	23,698	23,711	23,688	23,746	23,787	23,725	23,702					19,126	19,13
		33540	402,92																										420,95	403,63
		33600	402,74	4,738	19,099	19,108	23,844	23,839	23,653	23,663	23,722	23,729	23,708	23,766	23,807	23,755	23,725	12,26	0	23,652	19,171	19,127	19,132	0	0	0	0	0	420,95	403,63	130,13
		33660	402,36																										421,47	403,63
		33696		4,758	19,098	19,109	23,859	23,864	23,666	23,7	23,74	23,759	23,722	23,781	23,824	23,778	23,746					19,129	19,132
		33720	403,44																										421,47	403,63
		33780	403,39																										421,84	403,63
		33792		4,778	19,1	19,108	23,884	23,881	23,684	23,717	23,77	23,78	23,753	23,808	23,851	23,799	23,770			23,708	19,168	19,127	19,129
		33840	403,17																										421,84	403,63
		33888		4,792	19,098	19,111	23,892	23,9	23,713	23,725	23,778	23,793	23,774	23,828	23,87	23,817	23,787					19,125	19,13
		33900	403,71															12,27											421,84	403,63
		33960	404,42																										421,84	403,63
		33984		4,817	19,096	19,107	23,919	23,918	23,728	23,763	23,798	23,823	23,789	23,844	23,891	23,838	23,809			23,761	19,165	19,126	19,13
		34020	404,3																										421,58	403,63
		34080	404,52	4,833	19,098	19,107	23,932	23,939	23,751	23,777	23,818	23,83	23,812	23,869	23,909	23,86	23,828					19,127	19,134						421,58	403,63
		34140	404,71																										421,31	403,63
		34176		4,861	19,092	19,107	23,96	23,96	23,76	23,805	23,834	23,868	23,814	23,891	23,932	23,887	23,849			23,79	19,161	19,125	19,131
		34200	403,43															12,27	0					0	0	0	0	0	421,31	403,63	129,87
		34260	403,58																										421,31	403,63
		34272		4,872	19,099	19,112	23,979	23,977	23,786	23,826	23,871	23,871	23,821	23,9	23,953	23,892	23,865					19,128	19,13
		34320	404,42																										421,31	403,63
		34368		4,905	19,1	19,109	24,008	24,011	23,816	23,843	23,879	23,906	23,855	23,931	23,97	23,926	23,891			23,833	19,166	19,124	19,13
		34380	403,01																										421,31	403,63
		34440	403,49																										421,31	403,63
		34464		4,918	19,103	19,109	24,023	24,025	23,833	23,867	23,902	23,925	23,875	23,943	23,998	23,945	23,911					19,124	19,127
		34500	402,95															12,28											421,63	403,63
		34560	402,3	4,932	19,097	19,109	24,029	24,042	23,852	23,881	23,917	23,943	23,888	23,967	24,144	23,962	23,944			23,891	19,167	19,126	19,128						421,63	403,63
		34620	402,35																										422,1	403,63
		34656		4,957	19,099	19,109	24,057	24,064	23,865	23,9	23,945	23,954	23,936	23,995	24,028	23,988	23,951					19,127	19,133
		34680	404																										422,1	403,63
		34740	404,42																										422,1	403,63
		34752		4,976	19,101	19,11	24,084	24,079	23,89	23,919	23,967	23,983	23,934	24,004	24,128	24,003	23,978			23,896	19,173	19,128	19,132
		34800	405,44															12,28	0					0	0	0	0	0	422,1	403,63	130,03
		34848		4,996	19,097	19,109	24,098	24,1	23,92	23,938	23,982	23,995	23,961	24,024	24,074	24,02	23,989					19,13	19,13
		34860	404,7																										421,31	403,63
		34920	403,69																										421,31	403,63
		34944		5,015	19,101	19,109	24,121	24,119	23,934	23,945	23,984	24,032	23,991	24,044	24,129	24,041	24,012			23,96	19,171	19,128	19,126
		34980	402,78																										421,31	403,63
		35040	401,96	5,032	19,1	19,108	24,136	24,137	23,953	23,98	24,017	24,05	24,009	24,067	24,135	24,061	24,034					19,125	19,125						421,31	403,63
		35100	403,48															12,28											421,84	403,63
		35136		5,057	19,099	19,109	24,162	24,161	23,971	23,996	24,035	24,07	23,995	24,115	24,148	24,058	24,049			23,96	19,169	19,122	19,125
		35160	402,95																										421,84	403,63
		35220	403,41																										421,84	403,63
		35232		5,079	19,098	19,108	24,181	24,182	23,991	24,024	24,061	24,088	24,033	24,119	24,161	24,095	24,072					19,12	19,124
		35280	402,61																										421,84	403,63
		35328		5,093	19,101	19,109	24,198	24,198	24,006	24,037	24,079	24,097	24,056	24,133	24,177	24,122	24,088			24,036	19,172	19,12	19,124
		35340	403,54																										422,15	403,63
		35400	403,23															12,30	0					0	0	0	0	0	422,15	403,63	129,99
		35424		5,118	19,1	19,11	24,221	24,224	24,031	24,053	24,096	24,126	24,081	24,146	24,193	24,136	24,108					19,126	19,123
		35460	403,83																										422,15	403,63
		35520	403,68	5,138	19,099	19,109	24,241	24,242	24,044	24,078	24,116	24,131	24,098	24,17	24,213	24,165	24,127			24,059	19,171	19,122	19,124						422,15	403,63
		35580	403,08																										422,15	403,63
		35616		5,155	19,101	19,107	24,258	24,26	24,066	24,093	24,139	24,152	24,132	24,187	24,229	24,169	24,146					19,127	19,131
		35640	403,72																										422,15	403,63
		35700	403,25															12,30											422,15	403,63
		35712		5,164	19,1	19,108	24,264	24,273	24,092	24,12	24,151	24,159	24,134	24,205	24,248	24,197	24,163			24,097	19,172	19,129	19,136
		35760	403,57																										422,15	403,63
		35808		5,198	19,102	19,107	24,302	24,304	24,104	24,137	24,182	24,195	24,168	24,224	24,266	24,192	24,183					19,132	19,144
		35820	403,71																										422,15	403,63
		35880	403,06																										422,15	403,63
		35904		5,215	19,1	19,108	24,317	24,321	24,136	24,156	24,206	24,221	24,196	24,246	24,284	24,237	24,210			24,155	19,174	19,135	19,138
		35940	403,93																										422,15	403,63
		36000	404,1	5,232	19,1	19,111	24,334	24,342	24,16	24,183	24,217	24,237	24,209	24,268	24,308	24,248	24,229	12,31	0			19,137	19,132	0	0	0	0	0	422,15	403,63	130,38
		36060	403,29																										422,15	403,63
		36096		5,256	19,1	19,111	24,362	24,362	24,173	24,204	24,244	24,256	24,222	24,289	24,326	24,274	24,248			24,214	19,177	19,133	19,13
		36120	403,46																										422,15	403,63
		36180	403,72																										422,15	403,63
Tue Dec 05 2017 20:53:56
