# Supplementary material for: Data from calorimetric decay heat measurements of five used PWR 17x17 nuclear fuel assemblies
Source: Data Brief. 2019 Dec 2;28:104917. doi: 10.1016/j.dib.2019.104917 (PMC6926112; doi:10.1016/j.dib.2019.104917)
Supplement: Multimedia component 1 [file mmc1.zip › Data/Calibration data from model measurements/EV_200W_2017-12-06.xlsx]

## Sheet: 2017-12-06 EV200W
Tinfo1	Tinfo2	Logg_tid	T1	T2	T3	T4	T5	T6	T7	T8	T9	T10	T11	T12	T13	T14	T15	T16	T17	T18	T19	T20	T21	T22	T23	T24	T25	T26	T27	T28	T29	T30
KSN	2017-12-06 EV200W
Kalib. Temperaturstegringsprincipen	2017-12-06 EV200W
KA701	KA702
0	0
0,00000	0,00000
KA703	KA704
0	0
0,00000	0,00000
KA705	KALIB.TEMP
0	0,0
0,00000	FÖRSTÄRKNING
	007
			_251KA901_A_kW	_251KA509	_251KA501_B1	_251KA501_B2	_251KA502_B1	_251KA502_B2	_251KA511_B1	_251KA511_B2	_251KA511_B3	_251KA511_B4	_251KA511_B5	_251KA511_B6	_251KA511_B7	_251KA511_B8	_251KA511	_251KA751_Vikt	_251KA101	_251KA521_B1	_251KA522_B1	_251KA531_B1	_251KA531_B2	_251KA701	_251KA702	_251KA703	_251KA704	_251KA705	_251EA1	EA1_Börvärde	_251KA901_B_PA
			W	°C	°C	°C	°C	°C	°C	°C	°C	°C	°C	°C	°C	°C	°C	kg	bar	°C	°C	°C	°C	Gy/h	Gy/h	Gy/h	Gy/h	Gy/h	W	W	W
Wed Dec 06 2017 10:29:03		60	209,7																										237,93	209,8
		96		0,331	14,524	14,541	14,863	14,863	14,875	14,872	14,853	14,853	14,829	14,805	14,771	14,769	14,828					19,124	19,13
		120	210,08																										237,93	209,8
		180	210,37																										237,77	209,8
		192		0,181	14,677	14,669	14,853	14,856	14,84	14,855	14,833	14,831	14,803	14,79	14,819	14,771	14,818			14,839	19,116	19,121	19,128
		240	210,19																										237,77	209,8
		288		-0,292	15,177	15,134	14,862	14,866	14,815	14,834	14,814	14,818	14,791	14,788	14,855	14,78	14,812					19,128	19,135
		300	209,44															12,14											237,61	209,8
		360	209,95																										237,61	209,8
		384		-0,784	15,645	15,695	14,883	14,888	14,796	14,811	14,803	14,815	14,786	14,812	14,887	14,824	14,817			14,827	19,123	19,125	19,135
		420	209,99																										237,61	209,8
		480	210,14	-1,397	16,28	16,322	14,901	14,907	14,781	14,794	14,8	14,831	14,788	14,839	14,907	14,852	14,824					19,126	19,134						237,61	209,8
		540	209,74																										237,61	209,8
		576		-1,914	16,814	16,85	14,918	14,919	14,785	14,783	14,812	14,846	14,811	14,871	14,929	14,882	14,840			14,855	19,122	19,125	19,132
		600	210,05															12,14	0					0	0	0	0	0	237,61	209,8	129,68
		660	210,41																										237,61	209,8
		672		-2,303	17,228	17,258	14,939	14,942	14,8	14,789	14,844	14,868	14,825	14,889	14,956	14,905	14,859					19,126	19,13
		720	210,49																										237,61	209,8
		768		-2,600	17,551	17,58	14,967	14,965	14,82	14,818	14,87	14,897	14,845	14,922	14,97	14,924	14,883			14,88	19,12	19,124	19,129
		780	210,41																										237,3	209,8
		840	209,93																										237,3	209,8
		864		-2,845	17,817	17,838	14,979	14,987	14,838	14,844	14,897	14,925	14,871	14,941	14,992	14,947	14,907					19,126	19,128
		900	210,24															12,15											237,14	209,8
		960	210,1	-3,027	18,027	18,052	15,014	15,011	14,87	14,871	14,923	14,949	14,899	14,968	15,019	14,962	14,933			14,929	19,121	19,127	19,13						237,14	209,8
		1020	209,38																										237,04	209,8
		1056		-3,179	18,201	18,22	15,033	15,03	14,889	14,886	14,949	14,97	14,913	14,98	15,038	14,987	14,952					19,13	19,13
		1080	209,18																										237,04	209,8
		1140	209,19																										237,25	209,8
		1152		-3,295	18,344	18,361	15,054	15,062	14,916	14,908	14,964	14,996	14,944	15,006	15,062	15,009	14,976			14,964	19,12	19,129	19,13
		1200	209,56															12,15	0					0	0	0	0	0	237,25	209,8	129,57
		1248		-3,392	18,459	18,479	15,07	15,083	14,923	14,926	14,978	15,01	14,966	15,033	15,081	15,031	14,993					19,134	19,13
		1260	209,43																										237,41	209,8
		1320	209,36																										237,41	209,8
		1344		-3,470	18,555	18,571	15,089	15,097	14,941	14,937	15,003	15,032	14,988	15,053	15,1	15,047	15,013			15,009	19,117	19,129	19,131
		1380	209,88																										237,56	209,8
		1440	210,05	-3,523	18,633	18,647	15,115	15,12	14,947	14,956	15,022	15,058	15,016	15,081	15,115	15,068	15,033					19,129	19,134						237,56	209,8
		1500	210,07															12,14											237,56	209,8
		1536		-3,572	18,701	18,717	15,137	15,136	14,98	14,974	15,049	15,077	15,042	15,1	15,146	15,097	15,058			15,055	19,118	19,128	19,131
		1560	209,81																										237,56	209,8
		1620	209,14																										237,56	209,8
		1632		-3,604	18,757	18,768	15,156	15,16	14,996	14,996	15,065	15,1	15,064	15,116	15,163	15,113	15,077					19,121	19,127
		1680	209,09																										237,56	209,8
		1728		-3,632	18,803	18,817	15,179	15,177	15,017	15,021	15,077	15,122	15,088	15,137	15,177	15,14	15,097			15,1	19,115	19,121	19,122
		1740	209,16																										237,93	209,8
		1800	209,41															12,15	0					0	0	0	0	0	237,93	209,8	129,44
		1824		-3,648	18,839	18,856	15,199	15,199	15,051	15,035	15,103	15,138	15,111	15,161	15,209	15,159	15,121					19,123	19,12
		1860	209,71																										238,09	209,8
		1920	210,04	-3,665	18,877	18,887	15,217	15,216	15,062	15,068	15,123	15,158	15,134	15,176	15,229	15,176	15,141			15,134	19,121	19,124	19,122						238,09	209,8
		1980	210,44																										237,98	209,8
		2016		-3,661	18,902	18,918	15,249	15,248	15,088	15,089	15,148	15,178	15,152	15,2	15,247	15,2	15,163					19,12	19,122
		2040	210,08																										237,98	209,8
		2100	209,59															12,14											237,88	209,8
		2112		-3,666	18,924	18,941	15,263	15,27	15,122	15,106	15,17	15,196	15,176	15,222	15,265	15,22	15,185			15,183	19,116	19,127	19,121
		2160	209,19																										237,88	209,8
		2208		-3,670	18,95	18,959	15,282	15,286	15,14	15,132	15,18	15,22	15,203	15,248	15,286	15,235	15,206					19,117	19,127
		2220	209,49																										238,04	209,8
		2280	210,04																										238,04	209,8
		2304		-3,671	18,97	18,979	15,303	15,303	15,149	15,156	15,207	15,237	15,222	15,266	15,304	15,265	15,226			15,221	19,117	19,119	19,122
		2340	210,34																										237,93	209,8
		2400	210,46	-3,669	18,98	18,997	15,317	15,322	15,175	15,175	15,231	15,257	15,232	15,284	15,328	15,277	15,245	12,14	0			19,123	19,126	0	0	0	0	0	237,93	209,8	129,39
		2460	210,29																										237,67	209,8
		2496		-3,657	19,004	19,006	15,345	15,351	15,203	15,206	15,252	15,283	15,257	15,308	15,354	15,298	15,270			15,264	19,11	19,122	19,126
		2520	209,82																										237,67	209,8
		2580	209,76																										237,67	209,8
		2592		-3,645	19,009	19,017	15,364	15,371	15,225	15,221	15,275	15,301	15,275	15,328	15,374	15,326	15,291					19,124	19,13
		2640	209,27																										237,67	209,8
		2688		-3,631	19,017	19,028	15,391	15,393	15,245	15,24	15,293	15,319	15,307	15,348	15,398	15,344	15,312			15,319	19,114	19,13	19,127
		2700	210,31															12,14											237,67	209,8
		2760	209,61																										237,67	209,8
		2784		-3,623	19,029	19,037	15,408	15,412	15,263	15,258	15,315	15,35	15,325	15,364	15,416	15,361	15,332					19,129	19,131
		2820	209,87																										237,67	209,8
		2880	209,47	-3,614	19,035	19,051	15,426	15,433	15,284	15,277	15,34	15,367	15,35	15,392	15,433	15,383	15,353			15,353	19,114	19,123	19,131						237,67	209,8
		2940	209,32																										237,67	209,8
		2976		-3,596	19,043	19,056	15,451	15,456	15,318	15,301	15,359	15,388	15,362	15,408	15,459	15,407	15,375					19,124	19,127
		3000	209,26															12,13	0					0	0	0	0	0	237,67	209,8	129,61
		3060	209,21																										237,88	209,8
		3072		-3,579	19,05	19,059	15,472	15,479	15,334	15,32	15,376	15,411	15,378	15,433	15,482	15,43	15,395			15,393	19,111	19,126	19,124
		3120	209,28																										237,88	209,8
		3168		-3,568	19,053	19,065	15,489	15,492	15,354	15,347	15,397	15,43	15,402	15,453	15,493	15,451	15,416					19,127	19,121
		3180	209,88																										238,09	209,8
		3240	210,09																										238,09	209,8
		3264		-3,549	19,06	19,073	15,52	15,515	15,36	15,363	15,418	15,449	15,429	15,471	15,524	15,464	15,435			15,438	19,11	19,122	19,123
		3300	209,89															12,14											238,09	209,8
		3360	210,43	-3,541	19,064	19,082	15,53	15,534	15,398	15,381	15,43	15,471	15,449	15,491	15,541	15,489	15,456					19,125	19,127						238,09	209,8
		3420	210,16																										237,88	209,8
		3456		-3,523	19,07	19,078	15,55	15,552	15,411	15,399	15,459	15,484	15,467	15,515	15,557	15,513	15,476			15,482	19,11	19,125	19,127
		3480	209,72																										237,88	209,8
		3540	209,82																										237,88	209,8
		3552		-3,495	19,065	19,078	15,571	15,582	15,432	15,422	15,478	15,51	15,479	15,537	15,578	15,53	15,496					19,118	19,125
		3600	209,56															12,15	0					0	0	0	0	0	237,88	209,8	129,57
		3648		-3,482	19,07	19,081	15,595	15,591	15,466	15,458	15,505	15,536	15,5	15,554	15,601	15,547	15,521			15,51	19,104	19,124	19,127
		3660	209,91																										238,04	209,8
		3720	210,34																										238,04	209,8
		3744		-3,468	19,076	19,085	15,605	15,62	15,474	15,472	15,518	15,554	15,527	15,577	15,616	15,568	15,538					19,124	19,118
		3780	210,92																										237,88	209,8
		3840	210,65	-3,446	19,077	19,082	15,633	15,635	15,5	15,485	15,535	15,577	15,552	15,593	15,637	15,596	15,559			15,556	19,108	19,122	19,122						237,88	209,8
		3900	209,82															12,14											237,46	209,8
		3936		-3,434	19,079	19,09	15,651	15,65	15,513	15,519	15,55	15,592	15,574	15,619	15,672	15,612	15,581					19,124	19,13
		3960	208,7																										237,46	209,8
		4020	208,63																										237,83	209,8
		4032		-3,412	19,083	19,089	15,67	15,678	15,533	15,541	15,58	15,609	15,59	15,644	15,681	15,633	15,601			15,596	19,105	19,122	19,127
		4080	210,31																										237,83	209,8
		4128		-3,385	19,083	19,09	15,703	15,701	15,558	15,546	15,598	15,634	15,613	15,656	15,692	15,648	15,618					19,127	19,124
		4140	209,81																										237,83	209,8
		4200	209,3															12,14	0					0	0	0	0	0	237,83	209,8	129,4
		4224		-3,365	19,082	19,091	15,721	15,721	15,583	15,584	15,626	15,657	15,626	15,678	15,728	15,682	15,645			15,634	19,109	19,124	19,126
		4260	208,74																										238,14	209,8
		4320	209,48	-3,353	19,084	19,095	15,733	15,739	15,606	15,596	15,638	15,67	15,652	15,7	15,746	15,693	15,663					19,123	19,126						238,14	209,8
		4380	209,94																										238,4	209,8
		4416		-3,332	19,083	19,098	15,756	15,762	15,622	15,62	15,668	15,692	15,669	15,717	15,768	15,717	15,684			15,676	19,106	19,125	19,123
		4440	210,11																										238,4	209,8
		4500	209,57															12,14											238,4	209,8
		4512		-3,303	19,074	19,094	15,783	15,779	15,656	15,628	15,683	15,715	15,695	15,743	15,782	15,739	15,705					19,125	19,134
		4560	209,83																										238,4	209,8
		4608		-3,292	19,081	19,098	15,79	15,806	15,665	15,658	15,704	15,733	15,716	15,762	15,811	15,758	15,726			15,713	19,109	19,124	19,132
		4620	210,18																										238,4	209,8
		4680	210,32																										238,4	209,8
		4704		-3,273	19,089	19,098	15,818	15,823	15,681	15,683	15,724	15,755	15,738	15,78	15,826	15,772	15,745					19,125	19,13
		4740	210,63																										238,19	209,8
		4800	210,84	-3,256	19,092	19,101	15,84	15,842	15,693	15,689	15,753	15,771	15,738	15,802	15,848	15,797	15,761	12,14	0	15,756	19,109	19,126	19,135	0	0	0	0	0	238,19	209,8	129,58
		4860	210,56																										237,72	209,8
		4896		-3,233	19,089	19,1	15,863	15,86	15,726	15,708	15,763	15,798	15,765	15,82	15,865	15,808	15,782					19,123	19,132
		4920	210,44																										237,72	209,8
		4980	209,87																										237,46	209,8
		4992		-3,210	19,091	19,105	15,885	15,891	15,764	15,746	15,792	15,816	15,787	15,839	15,885	15,835	15,808			15,796	19,108	19,132	19,138
		5040	210,09																										237,46	209,8
		5088		-3,203	19,094	19,101	15,892	15,897	15,775	15,755	15,8	15,835	15,814	15,862	15,914	15,863	15,827					19,133	19,128
		5100	210,32															12,14											237,25	209,8
		5160	209,55																										237,25	209,8
		5184		-3,178	19,092	19,102	15,913	15,926	15,771	15,773	15,829	15,857	15,837	15,882	15,928	15,873	15,844			15,836	19,108	19,129	19,132
		5220	209,85																										237,25	209,8
		5280	209,07	-3,156	19,092	19,105	15,94	15,946	15,789	15,794	15,841	15,876	15,853	15,904	15,946	15,906	15,864					19,129	19,13						237,25	209,8
		5340	208,73																										237,61	209,8
		5376		-3,137	19,094	19,1	15,957	15,962	15,814	15,818	15,866	15,9	15,867	15,924	15,972	15,917	15,885			15,874	19,11	19,125	19,131
		5400	209,56															12,15	0					0	0	0	0	0	237,61	209,8	129,61
		5460	209,76																										237,88	209,8
		5472		-3,120	19,092	19,103	15,975	15,98	15,833	15,847	15,886	15,926	15,904	15,938	15,983	15,934	15,906					19,127	19,125
		5520	209,68																										237,88	209,8
		5568		-3,089	19,092	19,098	16,007	16,005	15,864	15,865	15,907	15,941	15,924	15,958	15,998	15,953	15,926			15,924	19,107	19,123	19,124
		5580	209,45																										237,88	209,8
		5640	209,7																										237,88	209,8
		5664		-3,079	19,095	19,103	16,02	16,019	15,888	15,871	15,925	15,957	15,934	16,087	16,022	15,974	15,957					19,122	19,125
		5700	209,62															12,14											238,04	209,8
		5760	210,25	-3,057	19,092	19,105	16,042	16,042	15,906	15,901	15,941	15,978	15,96	16	16,086	15,99	15,970			15,961	19,11	19,123	19,124						238,04	209,8
		5820	209,63																										238,04	209,8
		5856		-3,035	19,094	19,105	16,063	16,067	15,928	15,915	15,962	15,997	15,974	16,028	16,063	16,012	15,985					19,123	19,123
		5880	209,7																										238,04	209,8
		5940	209,98																										238,04	209,8
		5952		-3,019	19,091	19,1	16,072	16,08	15,947	15,933	15,994	16,02	15,997	16,044	16,085	16,031	16,006			15,998	19,113	19,121	19,125
		6000	210,24															12,15	0					0	0	0	0	0	238,04	209,8	129,79
		6048		-3,006	19,093	19,109	16,093	16,098	15,967	15,959	16,002	16,034	16,008	16,078	16,116	16,055	16,027					19,121	19,126
		6060	210,2																										237,77	209,8
		6120	209,59																										237,77	209,8
		6144		-2,981	19,094	19,104	16,119	16,118	15,979	15,981	16,028	16,059	16,033	16,084	16,13	16,08	16,047			16,028	19,116	19,123	19,125
		6180	209,78																										237,77	209,8
		6240	209,46	-2,967	19,093	19,103	16,129	16,132	15,999	16,003	16,048	16,072	16,051	16,098	16,145	16,095	16,064					19,132	19,127						237,77	209,8
		6300	209,55															12,16											237,88	209,8
		6336		-2,947	19,096	19,104	16,153	16,154	16,02	16,018	16,054	16,089	16,069	16,115	16,158	16,114	16,080			16,083	19,124	19,127	19,131
		6360	209,75																										237,88	209,8
		6420	209,6																										237,98	209,8
		6432		-2,928	19,093	19,108	16,168	16,177	16,037	16,038	16,077	16,109	16,088	16,137	16,175	16,125	16,098					19,128	19,128
		6480	209,94																										237,98	209,8
		6528		-2,906	19,098	19,107	16,197	16,197	16,067	16,051	16,097	16,132	16,108	16,157	16,199	16,147	16,120			16,113	19,124	19,124	19,127
		6540	209,95																										237,98	209,8
		6600	210,28															12,15	0					0	0	0	0	0	237,98	209,8	129,63
		6624		-2,891	19,101	19,106	16,211	16,213	16,086	16,067	16,12	16,155	16,13	16,175	16,217	16,17	16,140					19,126	19,126
		6660	209,72																										237,77	209,8
		6720	209,53	-2,869	19,102	19,104	16,232	16,236	16,099	16,084	16,134	16,169	16,151	16,19	16,235	16,186	16,156			16,151	19,122	19,121	19,122						237,77	209,8
		6780	209,58																										237,77	209,8
		6816		-2,852	19,096	19,108	16,249	16,251	16,127	16,104	16,159	16,191	16,174	16,213	16,257	16,208	16,179					19,122	19,126
		6840	209,2																										237,77	209,8
		6900	209,59															12,15											238,04	209,8
		6912		-2,833	19,1	19,108	16,27	16,271	16,137	16,124	16,179	16,207	16,19	16,235	16,275	16,224	16,196			16,191	19,12	19,132	19,13
		6960	210,46																										238,04	209,8
		7008		-2,814	19,097	19,11	16,287	16,293	16,148	16,155	16,195	16,23	16,21	16,253	16,299	16,24	16,216					19,119	19,126
		7020	209,96																										237,77	209,8
		7080	209,65																										237,77	209,8
		7104		-2,787	19,097	19,107	16,313	16,318	16,179	16,181	16,222	16,25	16,221	16,272	16,318	16,268	16,239			16,226	19,121	19,121	19,126
		7140	209,55																										237,61	209,8
		7200	209,54	-2,770	19,097	19,109	16,332	16,333	16,201	16,195	16,237	16,266	16,246	16,29	16,336	16,286	16,257	12,15	0			19,119	19,123	0	0	0	0	0	237,61	209,8	129,64
		7260	210,36																										237,61	209,8
		7296		-2,750	19,092	19,107	16,348	16,352	16,209	16,209	16,252	16,286	16,263	16,313	16,354	16,299	16,273			16,268	19,122	19,119	19,127
		7320	209,94																										237,61	209,8
		7380	209,45																										237,61	209,8
		7392		-2,728	19,095	19,105	16,368	16,376	16,242	16,228	16,278	16,308	16,276	16,332	16,371	16,326	16,295					19,121	19,122
		7440	209,94																										237,61	209,8
		7488		-2,716	19,099	19,106	16,387	16,386	16,26	16,241	16,29	16,325	16,297	16,351	16,391	16,347	16,313			16,304	19,125	19,123	19,126
		7500	209,84															12,16											237,61	209,8
		7560	209,39																										237,61	209,8
		7584		-2,686	19,095	19,102	16,414	16,41	16,281	16,265	16,318	16,351	16,32	16,371	16,411	16,361	16,335					19,124	19,13
		7620	209,1																										237,83	209,8
		7680	209,94	-2,674	19,089	19,106	16,416	16,431	16,292	16,286	16,331	16,365	16,346	16,391	16,428	16,381	16,352			16,336	19,122	19,129	19,136						237,83	209,8
		7740	209,84																										238,04	209,8
		7776		-2,654	19,088	19,109	16,441	16,448	16,308	16,31	16,353	16,385	16,361	16,408	16,45	16,396	16,371					19,133	19,13
		7800	210,08															12,16	0					0	0	0	0	0	238,04	209,8	129,46
		7860	210,48																										237,88	209,8
		7872		-2,631	19,09	19,106	16,468	16,466	16,333	16,331	16,374	16,407	16,382	16,429	16,47	16,427	16,394			16,377	19,13	19,131	19,139
		7920	210,1																										237,88	209,8
		7968		-2,611	19,095	19,104	16,487	16,489	16,353	16,351	16,392	16,42	16,404	16,442	16,49	16,442	16,412					19,127	19,133
		7980	209,82																										237,67	209,8
		8040	209,63																										237,67	209,8
		8064		-2,591	19,1	19,101	16,51	16,509	16,373	16,373	16,413	16,438	16,42	16,467	16,51	16,461	16,432			16,422	19,13	19,133	19,132
		8100	209,3															12,16											237,67	209,8
		8160	209,7	-2,581	19,1	19,104	16,52	16,523	16,391	16,389	16,432	16,464	16,441	16,487	16,529	16,486	16,452					19,135	19,132						237,67	209,8
		8220	209,21																										237,83	209,8
		8256		-2,553	19,094	19,104	16,543	16,549	16,418	16,401	16,448	16,482	16,458	16,508	16,547	16,502	16,470			16,451	19,127	19,138	19,137
		8280	209,68																										237,83	209,8
		8340	209,74																										238,04	209,8
		8352		-2,537	19,094	19,104	16,561	16,563	16,427	16,416	16,467	16,5	16,477	16,525	16,566	16,515	16,487					19,132	19,138
		8400	208,69															12,15	0					0	0	0	0	0	238,04	209,8	129,76
		8448		-2,513	19,096	19,103	16,584	16,59	16,444	16,442	16,492	16,522	16,5	16,544	16,581	16,534	16,507			16,494	19,126	19,136	19,138
		8460	209,66																										238,25	209,8
		8520	209,7																										238,25	209,8
		8544		-2,498	19,092	19,106	16,599	16,603	16,477	16,462	16,507	16,541	16,515	16,562	16,605	16,557	16,528					19,132	19,139
		8580	210,17																										238,25	209,8
		8640	210,35	-2,474	19,091	19,102	16,622	16,624	16,491	16,487	16,528	16,558	16,53	16,581	16,625	16,573	16,547			16,536	19,127	19,124	19,139						238,25	209,8
		8700	209,95															12,16											238,04	209,8
		8736		-2,457	19,092	19,101	16,636	16,643	16,505	16,512	16,549	16,581	16,549	16,599	16,635	16,599	16,566					19,128	19,135
		8760	209,79																										238,04	209,8
		8820	210,12																										238,04	209,8
		8832		-2,448	19,097	19,107	16,652	16,656	16,52	16,517	16,563	16,597	16,567	16,618	16,66	16,615	16,582			16,566	19,13	19,128	19,132
		8880	210,23																										238,04	209,8
		8928		-2,423	19,094	19,105	16,675	16,678	16,543	16,532	16,581	16,613	16,588	16,638	16,683	16,64	16,602					19,127	19,129
		8940	210,32																										237,88	209,8
		9000	209,68															12,16	0					0	0	0	0	0	237,88	209,8	129,8
		9024		-2,400	19,092	19,104	16,695	16,7	16,567	16,555	16,603	16,635	16,611	16,658	16,7	16,653	16,623			16,615	19,137	19,127	19,128
		9060	210,18																										237,88	209,8
		9120	209,58	-2,378	19,091	19,099	16,715	16,719	16,58	16,575	16,622	16,653	16,631	16,681	16,715	16,677	16,642					19,126	19,13						237,88	209,8
		9180	209,99																										237,88	209,8
		9216		-2,365	19,094	19,105	16,731	16,738	16,612	16,598	16,646	16,67	16,657	16,693	16,735	16,691	16,663			16,646	19,138	19,127	19,13
		9240	210,2																										237,88	209,8
		9300	209,94															12,17											237,88	209,8
		9312		-2,345	19,095	19,104	16,752	16,757	16,628	16,606	16,66	16,688	16,668	16,715	16,754	16,702	16,678					19,125	19,131
		9360	209,83																										237,88	209,8
		9408		-2,327	19,098	19,103	16,774	16,773	16,641	16,63	16,679	16,709	16,689	16,731	16,775	16,73	16,698			16,679	19,135	19,128	19,128
		9420	209,88																										237,88	209,8
		9480	210,03																										237,88	209,8
		9504		-2,308	19,092	19,108	16,79	16,795	16,663	16,641	16,696	16,728	16,703	16,752	16,792	16,746	16,715					19,127	19,131
		9540	209,66																										237,88	209,8
		9600	209,67	-2,289	19,092	19,105	16,807	16,811	16,689	16,656	16,718	16,75	16,726	16,765	16,812	16,764	16,735	12,18	0	16,713	19,134	19,121	19,131	0	0	0	0	0	237,88	209,8	129,6
		9660	209,42																										237,88	209,8
		9696		-2,269	19,096	19,104	16,829	16,832	16,701	16,689	16,735	16,767	16,742	16,791	16,835	16,79	16,756					19,127	19,13
		9720	209,14																										237,88	209,8
		9780	209,65																										238,14	209,8
		9792		-2,253	19,095	19,11	16,844	16,855	16,723	16,718	16,762	16,786	16,757	16,81	16,854	16,805	16,777			16,758	19,13	19,127	19,135
		9840	210,27																										238,14	209,8
		9888		-2,230	19,097	19,105	16,869	16,873	16,743	16,729	16,769	16,806	16,774	16,826	16,868	16,824	16,792					19,131	19,129
		9900	210,85															12,17											237,93	209,8
		9960	210,05																										237,93	209,8
		9984		-2,212	19,088	19,108	16,881	16,891	16,752	16,746	16,799	16,826	16,798	16,849	16,883	16,846	16,812			16,79	19,128	19,127	19,136
		10020	210,06																										237,72	209,8
		10080	210,11	-2,195	19,095	19,107	16,901	16,911	16,778	16,772	16,818	16,845	16,824	16,865	16,906	16,861	16,834					19,128	19,127						237,72	209,8
		10140	210,33																										237,56	209,8
		10176		-2,177	19,099	19,107	16,926	16,927	16,804	16,791	16,827	16,864	16,84	16,883	16,931	16,885	16,853			16,796	19,127	19,127	19,131
		10200	210,22															12,17	0					0	0	0	0	0	237,56	209,8	129,8
		10260	209,7																										237,35	209,8
		10272		-2,152	19,094	19,105	16,946	16,949	16,826	16,815	16,852	16,877	16,847	16,904	16,943	16,892	16,869					19,129	19,131
		10320	208,99																										237,35	209,8
		10368		-2,140	19,096	19,106	16,959	16,963	16,837	16,815	16,867	16,901	16,876	16,924	16,962	16,913	16,887			16,816	19,127	19,127	19,132
		10380	209,1																										237,67	209,8
		10440	209,19																										237,67	209,8
		10464		-2,123	19,096	19,107	16,978	16,98	16,851	16,831	16,895	16,921	16,894	16,939	16,98	16,937	16,906					19,128	19,13
		10500	209,25															12,17											238,09	209,8
		10560	210,36	-2,095	19,093	19,104	17,003	17,004	16,875	16,861	16,903	16,941	16,914	16,962	16,999	16,952	16,926			16,9	19,127	19,126	19,129						238,09	209,8
		10620	210,82																										238,09	209,8
		10656		-2,085	19,095	19,104	17,017	17,012	16,889	16,879	16,925	16,955	16,933	16,976	17,016	16,974	16,943					19,128	19,122
		10680	210,36																										238,09	209,8
		10740	210,22																										237,72	209,8
		10752		-2,066	19,101	19,107	17,035	17,041	16,914	16,897	16,946	16,974	16,948	16,995	17,038	16,987	16,962			16,947	19,131	19,132	19,125
		10800	210,24															12,18	0					0	0	0	0	0	237,72	209,8	129,77
		10848		-2,042	19,094	19,104	17,056	17,058	16,922	16,92	16,958	16,991	16,959	17,015	17,059	17,006	16,979					19,126	19,125
		10860	209,69																										237,51	209,8
		10920	209,98																										237,51	209,8
		10944		-2,024	19,093	19,106	17,074	17,076	16,942	16,935	16,986	17,018	16,982	17,028	17,078	17,033	17,000			16,979	19,126	19,124	19,126
		10980	209,71																										237,51	209,8
		11040	208,77	-2,010	19,095	19,111	17,089	17,097	16,956	16,961	17,001	17,028	17	17,05	17,091	17,048	17,017					19,124	19,13						237,51	209,8
		11100	209,58															12,18											237,88	209,8
		11136		-1,994	19,096	19,108	17,108	17,108	16,977	16,981	17,019	17,054	17,015	17,065	17,113	17,065	17,036			17,019	19,125	19,127	19,128
		11160	209,99																										237,88	209,8
		11220	210,3																										237,77	209,8
		11232		-1,978	19,097	19,111	17,124	17,128	16,989	17,002	17,038	17,067	17,036	17,09	17,134	17,083	17,055					19,129	19,133
		11280	209,81																										237,77	209,8
		11328		-1,958	19,101	19,111	17,149	17,147	17,006	17,014	17,052	17,085	17,064	17,111	17,148	17,107	17,073			17,057	19,13	19,13	19,136
		11340	210,17																										237,77	209,8
		11400	210,09															12,18	0					0	0	0	0	0	237,77	209,8	129,71
		11424		-1,935	19,093	19,108	17,161	17,169	17,032	17,031	17,076	17,107	17,082	17,121	17,166	17,121	17,092					19,133	19,136
		11460	210,27																										237,56	209,8
		11520	209,85	-1,918	19,096	19,107	17,179	17,189	17,052	17,077	17,088	17,122	17,095	17,145	17,183	17,133	17,112			17,083	19,126	19,127	19,13						237,56	209,8
		11580	209,9																										237,56	209,8
		11616		-1,895	19,093	19,103	17,201	17,205	17,071	17,064	17,108	17,141	17,123	17,167	17,198	17,155	17,128					19,133	19,131
		11640	209,73																										237,56	209,8
		11700	209,33															12,18											237,56	209,8
		11712		-1,886	19,093	19,11	17,215	17,217	17,085	17,084	17,126	17,16	17,135	17,181	17,225	17,177	17,147			17,119	19,125	19,125	19,135
		11760	209,26																										237,56	209,8
		11808		-1,866	19,099	19,109	17,238	17,238	17,101	17,112	17,152	17,18	17,153	17,202	17,242	17,195	17,167					19,122	19,131
		11820	209,48																										237,77	209,8
		11880	210,21																										237,77	209,8
		11904		-1,846	19,097	19,109	17,255	17,259	17,132	17,118	17,169	17,198	17,164	17,219	17,266	17,214	17,185			17,164	19,131	19,128	19,13
		11940	209,49																										237,61	209,8
		12000	208,9	-1,828	19,103	19,107	17,276	17,278	17,15	17,139	17,187	17,218	17,188	17,236	17,29	17,231	17,205	12,18	0			19,125	19,124	0	0	0	0	0	237,61	209,8	129,52
		12060	208,79																										237,93	209,8
		12096		-1,810	19,097	19,108	17,295	17,29	17,167	17,154	17,209	17,239	17,207	17,257	17,31	17,25	17,224			17,201	19,131	19,127	19,123
		12120	210,1																										237,93	209,8
		12180	210,19																										237,93	209,8
		12192		-1,791	19,097	19,11	17,311	17,314	17,181	17,176	17,217	17,25	17,218	17,272	17,328	17,262	17,238					19,128	19,128
		12240	209,81																										237,93	209,8
		12288		-1,774	19,099	19,11	17,328	17,333	17,205	17,201	17,235	17,269	17,246	17,293	17,35	17,29	17,261			17,235	19,133	19,128	19,13
		12300	210,41															12,17											237,93	209,8
		12360	210,5																										237,93	209,8
		12384		-1,753	19,098	19,109	17,346	17,355	17,219	17,208	17,257	17,293	17,27	17,309	17,371	17,307	17,279					19,124	19,128
		12420	210,4																										237,61	209,8
		12480	209,43	-1,733	19,096	19,105	17,368	17,367	17,234	17,218	17,282	17,308	17,275	17,331	17,389	17,321	17,295			17,288	19,131	19,127	19,131						237,61	209,8
		12540	210,26																										237,61	209,8
		12576		-1,718	19,098	19,11	17,384	17,388	17,261	17,243	17,294	17,327	17,287	17,346	17,417	17,345	17,315					19,125	19,127
		12600	210,45															12,17	0					0	0	0	0	0	237,61	209,8	129,75
		12660	209,92																										237,41	209,8
		12672		-1,700	19,099	19,109	17,404	17,404	17,275	17,264	17,318	17,344	17,3	17,365	17,434	17,355	17,332			17,326	19,13	19,121	19,132
		12720	209,78																										237,41	209,8
		12768		-1,673	19,094	19,109	17,424	17,432	17,303	17,287	17,334	17,365	17,334	17,372	17,454	17,372	17,353					19,126	19,132
		12780	210,07																										237,41	209,8
		12840	209,94																										237,41	209,8
		12864		-1,663	19,098	19,109	17,44	17,441	17,305	17,302	17,351	17,373	17,345	17,397	17,476	17,39	17,367			17,343	19,132	19,126	19,127
		12900	209,48															12,19											237,41	209,8
		12960	209,16	-1,647	19,099	19,107	17,456	17,457	17,318	17,316	17,367	17,398	17,364	17,419	17,494	17,42	17,387					19,122	19,129						237,41	209,8
		13020	208,44																										237,67	209,8
		13056		-1,637	19,099	19,112	17,46	17,476	17,341	17,339	17,386	17,416	17,386	17,438	17,515	17,425	17,406			17,382	19,136	19,122	19,122
		13080	208,97																										237,67	209,8
		13140	209,44																										238,09	209,8
		13152		-1,612	19,102	19,114	17,499	17,493	17,353	17,354	17,401	17,433	17,405	17,454	17,533	17,443	17,422					19,126	19,126
		13200	209,74															12,18	0					0	0	0	0	0	238,09	209,8	129,69
		13248		-1,589	19,095	19,11	17,512	17,515	17,376	17,386	17,418	17,453	17,423	17,476	17,553	17,464	17,444			17,376	19,128	19,131	19,133
		13260	209,93																										238,09	209,8
		13320	210,14																										238,09	209,8
		13344		-1,575	19,099	19,112	17,524	17,536	17,397	17,396	17,438	17,473	17,444	17,486	17,564	17,485	17,460					19,128	19,126
		13380	210,55																										237,88	209,8
		13440	209,83	-1,556	19,098	19,111	17,548	17,55	17,424	17,418	17,456	17,487	17,464	17,505	17,597	17,502	17,482			17,449	19,127	19,127	19,132						237,88	209,8
		13500	209,83															12,19											237,88	209,8
		13536		-1,535	19,105	19,111	17,569	17,578	17,432	17,442	17,482	17,504	17,481	17,523	17,611	17,523	17,500					19,132	19,134
		13560	209,67																										237,88	209,8
		13620	209,64																										237,88	209,8
		13632		-1,524	19,098	19,113	17,581	17,582	17,453	17,453	17,489	17,523	17,484	17,544	17,639	17,539	17,515			17,485	19,13	19,13	19,138
		13680	210,92																										237,88	209,8
		13728		-1,506	19,099	19,113	17,599	17,602	17,474	17,462	17,513	17,544	17,518	17,565	17,657	17,554	17,536					19,127	19,135
		13740	210,33																										237,56	209,8
		13800	210,52															12,18	0					0	0	0	0	0	237,56	209,8	129,55
		13824		-1,482	19,097	19,108	17,621	17,619	17,491	17,487	17,532	17,558	17,529	17,58	17,674	17,573	17,553			17,532	19,127	19,131	19,128
		13860	209,99																										237,3	209,8
		13920	209,63	-1,463	19,098	19,106	17,635	17,642	17,5	17,5	17,552	17,578	17,548	17,599	17,693	17,587	17,570					19,137	19,137						237,3	209,8
		13980	209,48																										237,3	209,8
		14016		-1,451	19,1	19,11	17,649	17,658	17,524	17,51	17,575	17,604	17,574	17,611	17,712	17,605	17,589			17,568	19,13	19,133	19,135
		14040	209,81																										237,3	209,8
		14100	209,21															12,18											237,41	209,8
		14112		-1,432	19,1	19,106	17,671	17,67	17,531	17,537	17,583	17,612	17,587	17,632	17,73	17,631	17,605					19,131	19,136
		14160	208,93																										237,41	209,8
		14208		-1,420	19,098	19,116	17,688	17,686	17,572	17,558	17,607	17,635	17,607	17,646	17,757	17,652	17,629			17,602	19,126	19,131	19,131
		14220	208,79																										237,83	209,8
		14280	208,99																										237,83	209,8
		14304		-1,401	19,098	19,111	17,701	17,705	17,574	17,573	17,621	17,64	17,628	17,67	17,775	17,662	17,643					19,13	19,136
		14340	208,73																										238,25	209,8
		14400	209,82	-1,385	19,102	19,113	17,719	17,727	17,59	17,599	17,642	17,669	17,64	17,69	17,792	17,688	17,664	12,18	0	17,638	19,129	19,126	19,13	0	0	0	0	0	238,25	209,8	129,43
		14460	210,15																										238,25	209,8
		14496		-1,363	19,103	19,112	17,74	17,75	17,598	17,61	17,663	17,69	17,655	17,706	17,817	17,705	17,681					19,129	19,135
		14520	210,09																										238,25	209,8
		14580	210,27																										237,98	209,8
		14592		-1,346	19,104	19,11	17,761	17,761	17,626	17,625	17,67	17,703	17,677	17,725	17,837	17,714	17,697			17,682	19,121	19,123	19,131
		14640	209,68																										237,98	209,8
		14688		-1,328	19,1	19,115	17,777	17,782	17,651	17,641	17,694	17,719	17,696	17,738	17,861	17,738	17,717					19,131	19,135
		14700	209,76															12,19											237,98	209,8
		14760	209,88																										237,98	209,8
		14784		-1,310	19,101	19,113	17,792	17,802	17,665	17,662	17,711	17,736	17,707	17,757	17,883	17,75	17,734			17,709	19,124	19,127	19,135
		14820	210,13																										237,98	209,8
		14880	209,83	-1,292	19,102	19,105	17,816	17,808	17,689	17,691	17,733	17,758	17,727	17,777	17,898	17,762	17,754					19,126	19,132						237,98	209,8
		14940	209,5																										237,98	209,8
		14976		-1,279	19,108	19,113	17,827	17,837	17,708	17,703	17,746	17,773	17,746	17,791	17,909	17,79	17,771			17,751	19,128	19,127	19,131
		15000	209,65															12,18	0					0	0	0	0	0	237,98	209,8	129,5
		15060	209,65																										238,14	209,8
		15072		-1,253	19,104	19,115	17,856	17,856	17,72	17,716	17,768	17,793	17,763	17,809	17,934	17,788	17,786					19,127	19,126
		15120	210,02																										238,14	209,8
		15168		-1,249	19,107	19,114	17,864	17,859	17,726	17,739	17,772	17,813	17,784	17,822	17,954	17,815	17,803			17,77	19,129	19,121	19,127
		15180	209,42																										238,14	209,8
		15240	209,56																										238,14	209,8
		15264		-1,224	19,106	19,112	17,881	17,889	17,761	17,755	17,795	17,826	17,793	17,844	17,972	17,837	17,823					19,124	19,131
		15300	209,62															12,18											238,14	209,8
		15360	210,53	-1,201	19,103	19,111	17,9	17,911	17,778	17,766	17,818	17,841	17,82	17,863	17,995	17,858	17,842			17,804	19,126	19,123	19,13						238,14	209,8
		15420	209,64																										237,98	209,8
		15456		-1,187	19,098	19,111	17,918	17,918	17,803	17,789	17,833	17,862	17,841	17,885	18,016	17,879	17,864					19,124	19,122
		15480	209,65																										237,98	209,8
		15540	209,5																										238,14	209,8
		15552		-1,172	19,102	19,114	17,934	17,938	17,801	17,805	17,848	17,872	17,859	17,895	18,034	17,895	17,876			17,861	19,125	19,123	19,124
		15600	209,52															12,18	0					0	0	0	0	0	238,14	209,8	129,57
		15648		-1,156	19,104	19,113	17,949	17,955	17,818	17,819	17,873	17,892	17,869	17,914	18,053	17,907	17,893					19,123	19,129
		15660	209,35																										238,3	209,8
		15720	209,74																										238,3	209,8
		15744		-1,134	19,1	19,112	17,971	17,973	17,855	17,843	17,885	17,914	17,887	17,932	18,076	17,931	17,915			17,891	19,125	19,128	19,127
		15780	209,34																										238,4	209,8
		15840	209,29	-1,113	19,101	19,113	17,991	17,997	17,869	17,867	17,901	17,93	17,908	17,949	18,093	17,945	17,933					19,125	19,128						238,4	209,8
		15900	209,83															12,18											238,56	209,8
		15936		-1,101	19,101	19,11	18,003	18,005	17,889	17,876	17,923	17,945	17,924	17,968	18,208	17,958	17,961			17,917	19,127	19,124	19,128
		15960	210,24																										238,56	209,8
		16020	209,69																										238,56	209,8
		16032		-1,089	19,102	19,114	18,016	18,023	17,905	17,896	17,936	17,965	17,94	17,988	18,128	17,979	17,967					19,129	19,13
		16080	209,7																										238,56	209,8
		16128		-1,062	19,1	19,111	18,038	18,049	17,919	17,905	17,953	17,983	17,953	18,001	18,205	17,998	17,990			17,962	19,124	19,132	19,13
		16140	209,85																										238,56	209,8
		16200	209,98															12,19	0					0	0	0	0	0	238,56	209,8	129,77
		16224		-1,048	19,102	19,114	18,062	18,059	17,929	17,934	17,972	17,999	17,971	18,023	18,17	18,023	18,003					19,13	19,128
		16260	209,87																										238,56	209,8
		16320	209,97	-1,027	19,1	19,112	18,08	18,077	17,944	17,947	17,991	18,022	17,988	18,041	18,216	18,033	18,023			17,992	19,124	19,135	19,135						238,56	209,8
		16380	210,05																										238,56	209,8
		16416		-1,016	19,101	19,113	18,09	18,092	17,965	17,959	18,007	18,038	18,011	18,055	18,226	18,055	18,040					19,131	19,136
		16440	209,94																										238,56	209,8
		16500	209,56															12,19											238,56	209,8
		16512		-1,001	19,102	19,116	18,106	18,11	17,982	17,973	18,025	18,048	18,025	18,083	18,237	18,07	18,055			18,023	19,127	19,131	19,134
		16560	210,38																										238,56	209,8
		16608		-0,978	19,101	19,111	18,128	18,129	17,998	17,991	18,039	18,067	18,043	18,094	18,25	18,094	18,072					19,13	19,131
		16620	210,35																										238,4	209,8
		16680	210,01																										238,4	209,8
		16704		-0,964	19,1	19,113	18,14	18,145	18,024	18,013	18,06	18,083	18,053	18,105	18,264	18,104	18,088			18,065	19,126	19,131	19,13
		16740	209,88																										238,25	209,8
		16800	210,09	-0,946	19,103	19,112	18,16	18,163	18,041	18,038	18,076	18,104	18,079	18,125	18,278	18,12	18,108	12,20	0			19,129	19,132	0	0	0	0	0	238,25	209,8	129,44
		16860	209,64																										238,25	209,8
		16896		-0,925	19,102	19,111	18,178	18,185	18,058	18,054	18,092	18,12	18,096	18,138	18,297	18,136	18,124			18,093	19,127	19,13	19,13
		16920	209,88																										238,25	209,8
		16980	209,42																										238,25	209,8
		16992		-0,913	19,103	19,112	18,193	18,197	18,08	18,065	18,111	18,136	18,114	18,157	18,313	18,15	18,141					19,126	19,129
		17040	208,93																										238,25	209,8
		17088		-0,894	19,103	19,111	18,215	18,211	18,094	18,085	18,128	18,153	18,13	18,175	18,334	18,169	18,159			18,124	19,127	19,126	19,128
		17100	209,03															12,19											238,72	209,8
		17160	210,1																										238,72	209,8
		17184		-0,876	19,103	19,113	18,231	18,233	18,109	18,101	18,149	18,172	18,144	18,195	18,353	18,183	18,176					19,125	19,128
		17220	210,45																										238,72	209,8
		17280	210,29	-0,861	19,101	19,113	18,245	18,248	18,13	18,126	18,165	18,193	18,164	18,205	18,369	18,205	18,195			18,158	19,127	19,124	19,128						238,72	209,8
		17340	210,1																										238,61	209,8
		17376		-0,843	19,103	19,114	18,263	18,267	18,137	18,145	18,182	18,206	18,18	18,226	18,386	18,214	18,209					19,126	19,128
		17400	210,17															12,18	0					0	0	0	0	0	238,61	209,8	129,63
		17460	210,03																										238,46	209,8
		17472		-0,825	19,103	19,113	18,283	18,282	18,145	18,157	18,196	18,223	18,205	18,241	18,407	18,234	18,226			18,19	19,13	19,127	19,13
		17520	209,85																										238,46	209,8
		17568		-0,808	19,102	19,115	18,299	18,302	18,16	18,167	18,212	18,238	18,217	18,26	18,42	18,257	18,241					19,13	19,13
		17580	209,73																										238,46	209,8
		17640	210,37																										238,46	209,8
		17664		-0,789	19,098	19,109	18,312	18,318	18,193	18,186	18,225	18,255	18,229	18,279	18,444	18,267	18,260			18,218	19,129	19,13	19,135
		17700	210,18															12,19											238,3	209,8
		17760	209,61	-0,774	19,102	19,112	18,331	18,335	18,207	18,208	18,249	18,275	18,251	18,293	18,459	18,292	18,279					19,132	19,135						238,3	209,8
		17820	209,54																										238,3	209,8
		17856		-0,759	19,102	19,118	18,349	18,352	18,215	18,223	18,266	18,293	18,259	18,312	18,48	18,308	18,294			18,262	19,131	19,131	19,134
		17880	209,49																										238,3	209,8
		17940	209,63																										238,3	209,8
		17952		-0,741	19,102	19,113	18,366	18,367	18,233	18,235	18,281	18,309	18,286	18,329	18,495	18,322	18,311					19,13	19,134
		18000	209,58															12,21	0					0	0	0	0	0	238,3	209,8	129,6
		18048		-0,720	19,101	19,115	18,387	18,389	18,256	18,257	18,3	18,328	18,298	18,343	18,513	18,342	18,330			18,296	19,134	19,129	19,133
		18060	209,48																										238,46	209,8
		18120	210,18																										238,46	209,8
		18144		-0,706	19,102	19,111	18,4	18,402	18,277	18,276	18,319	18,346	18,323	18,364	18,534	18,358	18,350					19,124	19,13
		18180	210,04																										238,46	209,8
		18240	209,95	-0,688	19,102	19,113	18,417	18,422	18,287	18,292	18,331	18,362	18,329	18,375	18,542	18,372	18,361			18,328	19,134	19,126	19,131						238,46	209,8
		18300	210,17															12,20											238,46	209,8
		18336		-0,676	19,104	19,119	18,432	18,439	18,307	18,298	18,35	18,376	18,356	18,395	18,553	18,388	18,378					19,124	19,131
		18360	210,29																										238,46	209,8
		18420	210,15																										238,3	209,8
		18432		-0,658	19,106	19,112	18,45	18,452	18,329	18,325	18,366	18,397	18,371	18,413	18,573	18,404	18,397			18,361	19,13	19,121	19,13
		18480	209,65																										238,3	209,8
		18528		-0,638	19,101	19,114	18,466	18,473	18,346	18,347	18,375	18,41	18,38	18,43	18,591	18,426	18,413					19,122	19,128
		18540	209,57																										238,3	209,8
		18600	210,04															12,20	0					0	0	0	0	0	238,3	209,8	129,36
		18624		-0,622	19,103	19,113	18,485	18,487	18,359	18,366	18,397	18,423	18,398	18,446	18,612	18,44	18,430			18,401	19,135	19,122	19,125
		18660	209,62																										238,3	209,8
		18720	209,99	-0,605	19,103	19,113	18,503	18,504	18,373	18,385	18,417	18,437	18,423	18,464	18,627	18,458	18,448					19,123	19,129						238,3	209,8
		18780	209,91																										238,3	209,8
		18816		-0,591	19,103	19,111	18,515	18,518	18,387	18,39	18,435	18,461	18,443	18,488	18,645	18,475	18,465			18,426	19,133	19,129	19,128
		18840	209,33																										238,3	209,8
		18900	209,32															12,19											238,4	209,8
		18912		-0,574	19,104	19,113	18,534	18,536	18,411	18,405	18,449	18,48	18,45	18,497	18,66	18,493	18,481					19,124	19,131
		18960	209,88																										238,4	209,8
		19008		-0,559	19,104	19,112	18,546	18,552	18,428	18,423	18,462	18,493	18,469	18,514	18,681	18,505	18,497			18,46	19,135	19,129	19,129
		19020	210,32																										238,4	209,8
		19080	210,34																										238,4	209,8
		19104		-0,540	19,106	19,109	18,567	18,567	18,452	18,441	18,48	18,51	18,49	18,529	18,705	18,519	18,516					19,133	19,133
		19140	210,71																										238,09	209,8
		19200	209,39	-0,521	19,104	19,113	18,585	18,59	18,463	18,462	18,499	18,528	18,501	18,546	18,717	18,54	18,532	12,20	0	18,502	19,137	19,128	19,132	0	0	0	0	0	238,09	209,8	129,5
		19260	209,52																										238,09	209,8
		19296		-0,509	19,105	19,114	18,597	18,604	18,489	18,485	18,522	18,545	18,516	18,561	18,733	18,562	18,552					19,132	19,134
		19320	209,44																										238,09	209,8
		19380	209,31																										238,3	209,8
		19392		-0,492	19,105	19,113	18,617	18,618	18,501	18,492	18,53	18,561	18,539	18,581	18,755	18,574	18,567			18,534	19,138	19,132	19,134
		19440	209,02																										238,3	209,8
		19488		-0,476	19,104	19,116	18,633	18,634	18,513	18,512	18,551	18,573	18,552	18,597	18,77	18,593	18,583					19,132	19,135
		19500	208,77															12,20											238,61	209,8
		19560	209,65																										238,61	209,8
		19584		-0,457	19,105	19,112	18,651	18,652	18,536	18,532	18,574	18,598	18,57	18,614	18,788	18,605	18,602			18,567	19,136	19,131	19,133
		19620	210,4																										238,82	209,8
		19680	210,15	-0,444	19,109	19,115	18,667	18,668	18,552	18,541	18,572	18,613	18,588	18,63	18,805	18,625	18,616					19,129	19,131						238,82	209,8
		19740	210,08																										238,56	209,8
		19776		-0,423	19,106	19,114	18,688	18,686	18,572	18,561	18,597	18,629	18,61	18,648	18,826	18,64	18,635			18,598	19,138	19,128	19,132
		19800	210,56															12,20	0					0	0	0	0	0	238,56	209,8	130,1
		19860	209,86																										238,25	209,8
		19872		-0,413	19,106	19,115	18,696	18,699	18,581	18,578	18,612	18,645	18,624	18,667	18,841	18,663	18,651					19,123	19,128
		19920	209,34																										238,25	209,8
		19968		-0,389	19,104	19,117	18,721	18,722	18,59	18,592	18,631	18,663	18,641	18,677	18,86	18,676	18,666			18,628	19,14	19,124	19,128
		19980	209,45																										238,4	209,8
		20040	209,51																										238,4	209,8
		20064		-0,375	19,104	19,113	18,732	18,734	18,603	18,609	18,65	18,678	18,657	18,697	18,733	18,696	18,665					19,124	19,126
		20100	209,43															12,20											238,61	209,8
		20160	209,57	-0,359	19,105	19,117	18,751	18,753	18,613	18,626	18,664	18,691	18,671	18,712	18,75	18,712	18,680			18,662	19,141	19,125	19,125						238,61	209,8
		20220	209,48																										238,77	209,8
		20256		-0,342	19,106	19,117	18,766	18,772	18,654	18,644	18,684	18,709	18,692	18,728	18,766	18,721	18,700					19,128	19,129
		20280	209,42																										238,77	209,8
		20340	209,77																										238,93	209,8
		20352		-0,328	19,105	19,116	18,78	18,786	18,661	18,658	18,704	18,729	18,71	18,746	18,784	18,743	18,717			18,699	19,14	19,131	19,137
		20400	209,95															12,21	0					0	0	0	0	0	238,93	209,8	129,93
		20448		-0,306	19,104	19,115	18,804	18,803	18,682	18,677	18,715	18,746	18,724	18,763	18,799	18,757	18,733					19,13	19,133
		20460	210,05																										238,93	209,8
		20520	210,6																										238,93	209,8
		20544		-0,291	19,106	19,112	18,817	18,819	18,703	18,693	18,732	18,762	18,736	18,781	18,814	18,772	18,749			18,722	19,139	19,131	19,133
		20580	209,95																										238,72	209,8
		20640	210,47	-0,273	19,108	19,115	18,838	18,838	18,716	18,711	18,748	18,779	18,744	18,799	18,833	18,793	18,765					19,128	19,135						238,72	209,8
		20700	210,24															12,21											238,46	209,8
		20736		-0,255	19,105	19,117	18,856	18,856	18,731	18,723	18,763	18,798	18,757	18,814	18,848	18,809	18,780			18,756	19,138	19,127	19,132
		20760	210,24																										238,46	209,8
		20820	210,21																										238,19	209,8
		20832		-0,243	19,105	19,118	18,87	18,868	18,753	18,741	18,786	18,817	18,784	18,827	18,867	18,825	18,800					19,125	19,132
		20880	210,25																										238,19	209,8
		20928		-0,223	19,107	19,116	18,886	18,892	18,77	18,755	18,797	18,828	18,805	18,849	18,885	18,843	18,817			18,797	19,138	19,13	19,131
		20940	209,95																										238,04	209,8
		21000	209,42															12,20	0					0	0	0	0	0	238,04	209,8	130,01
		21024		-0,214	19,107	19,116	18,897	18,898	18,777	18,763	18,806	18,843	18,811	18,863	18,899	18,852	18,827					19,129	19,13
		21060	209,33																										238,25	209,8
		21120	209,62	-0,189	19,106	19,115	18,922	18,921	18,792	18,791	18,828	18,861	18,83	18,879	18,915	18,876	18,846			18,822	19,138	19,128	19,13						238,25	209,8
		21180	209,98																										238,25	209,8
		21216		-0,180	19,107	19,117	18,933	18,931	18,799	18,815	18,849	18,873	18,854	18,898	18,929	18,886	18,863					19,127	19,13
		21240	209,84																										238,25	209,8
		21300	209,65															12,21											238,25	209,8
		21312		-0,161	19,105	19,116	18,948	18,952	18,819	18,833	18,867	18,894	18,861	18,918	18,948	18,912	18,881			18,862	19,137	19,126	19,131
		21360	209,67																										238,25	209,8
		21408		-0,147	19,104	19,117	18,957	18,97	18,839	18,849	18,881	18,911	18,883	18,923	18,966	18,92	18,897					19,127	19,131
		21420	209,49																										238,35	209,8
		21480	210,05																										238,35	209,8
		21504		-0,128	19,106	19,116	18,98	18,985	18,857	18,86	18,899	18,923	18,901	18,948	18,976	18,944	18,914			18,883	19,136	19,128	19,13
		21540	210,01																										238,09	209,8
		21600	210,14	-0,110	19,106	19,116	18,999	19,002	18,885	18,876	18,912	18,941	18,925	18,964	18,995	18,953	18,931	12,20	0			19,129	19,132	0	0	0	0	0	238,09	209,8	130,14
		21660	209,54																										238,09	209,8
		21696		-0,092	19,106	19,117	19,017	19,021	18,898	18,9	18,931	18,96	18,928	18,977	19,014	18,97	18,947			18,921	19,136	19,128	19,131
		21720	209,94																										238,09	209,8
		21780	209,35																										238,09	209,8
		21792		-0,080	19,105	19,117	19,03	19,032	18,919	18,917	18,947	18,974	18,953	18,994	19,028	18,99	18,965					19,128	19,131
		21840	209,43																										238,09	209,8
		21888		-0,064	19,106	19,117	19,05	19,044	18,933	18,928	18,965	18,99	18,963	19,009	19,046	19,004	18,980			18,962	19,136	19,128	19,129
		21900	209,31															12,22											238,35	209,8
		21960	209,87																										238,35	209,8
		21984		-0,046	19,106	19,118	19,065	19,066	18,939	18,937	18,984	19,007	18,97	19,024	19,059	19,022	18,993					19,128	19,13
		22020	209,42																										238,35	209,8
		22080	210,13	-0,024	19,106	19,116	19,086	19,088	18,958	18,952	18,995	19,027	18,996	19,039	19,079	19,035	19,010			18,996	19,136	19,128	19,13						238,35	209,8
		22140	209,31																										238,35	209,8
		22176		-0,015	19,107	19,116	19,095	19,099	18,966	18,974	19,014	19,039	19,016	19,061	19,094	19,054	19,027					19,128	19,13
		22200	209,35															12,20	0					0	0	0	0	0	238,35	209,8	130,03
		22260	209,53																										238,61	209,8
		22272		-0,001	19,107	19,117	19,109	19,114	18,982	18,993	19,032	19,055	19,033	19,081	19,109	19,057	19,043			19,025	19,136	19,129	19,13
		22320	210,42																										238,61	209,8
		22368		0,022	19,104	19,116	19,127	19,137	19,015	19,01	19,05	19,074	19,042	19,091	19,125	19,079	19,061					19,131	19,131
		22380	210,92																										238,35	209,8
		22440	210,61																										238,35	209,8
		22464		0,037	19,106	19,117	19,147	19,15	19,029	19,029	19,062	19,09	19,069	19,109	19,143	19,102	19,079			19,057	19,135	19,132	19,134
		22500	210,13															12,21											237,93	209,8
		22560	210,62	0,051	19,105	19,117	19,159	19,165	19,04	19,044	19,076	19,103	19,087	19,122	19,159	19,118	19,094					19,132	19,135						237,93	209,8
		22620	209,35																										237,77	209,8
		22656		0,067	19,107	19,116	19,177	19,181	19,057	19,055	19,09	19,122	19,1	19,14	19,174	19,133	19,109			19,095	19,136	19,131	19,133
		22680	209,2																										237,77	209,8
		22740	208,72																										238,19	209,8
		22752		0,081	19,107	19,119	19,195	19,194	19,077	19,068	19,11	19,14	19,119	19,155	19,19	19,154	19,127					19,13	19,131
		22800	209,25															12,21	0					0	0	0	0	0	238,19	209,8	130,15
		22848		0,099	19,107	19,117	19,209	19,214	19,095	19,087	19,125	19,152	19,131	19,171	19,207	19,168	19,142			19,123	19,137	19,13	19,132
		22860	209,47																										238,46	209,8
		22920	209,4																										238,46	209,8
		22944		0,115	19,106	19,114	19,225	19,224	19,122	19,098	19,145	19,173	19,154	19,184	19,225	19,189	19,161					19,129	19,132
		22980	209,46																										238,67	209,8
		23040	210,25	0,132	19,107	19,116	19,242	19,245	19,136	19,117	19,16	19,188	19,165	19,207	19,24	19,195	19,176			19,145	19,134	19,13	19,132						238,67	209,8
		23100	209,89															12,22											238,67	209,8
		23136		0,149	19,107	19,115	19,259	19,26	19,151	19,13	19,171	19,204	19,188	19,219	19,256	19,213	19,192					19,127	19,131
		23160	209,79																										238,67	209,8
		23220	209,78																										238,67	209,8
		23232		0,164	19,107	19,117	19,272	19,28	19,162	19,145	19,187	19,215	19,192	19,238	19,27	19,22	19,204			19,183	19,141	19,127	19,13
		23280	209,59																										238,67	209,8
		23328		0,182	19,103	19,115	19,289	19,292	19,173	19,166	19,207	19,237	19,208	19,252	19,284	19,248	19,222					19,129	19,129
		23340	209,91																										238,67	209,8
		23400	210,24															12,21	0					0	0	0	0	0	238,67	209,8	130,01
		23424		0,195	19,104	19,118	19,306	19,306	19,176	19,183	19,218	19,252	19,232	19,27	19,303	19,263	19,237			19,216	19,147	19,129	19,13
		23460	210,2																										238,46	209,8
		23520	210,07	0,209	19,109	19,116	19,322	19,321	19,201	19,189	19,233	19,265	19,244	19,287	19,316	19,28	19,252					19,129	19,131						238,46	209,8
		23580	210,3																										238,35	209,8
		23616		0,228	19,109	19,114	19,338	19,341	19,215	19,221	19,255	19,28	19,264	19,3	19,334	19,301	19,271			19,253	19,145	19,129	19,135
		23640	209,94																										238,35	209,8
		23700	209,68															12,22											238,25	209,8
		23712		0,247	19,104	19,115	19,356	19,356	19,237	19,232	19,269	19,299	19,275	19,314	19,35	19,309	19,286					19,13	19,135
		23760	210,21																										238,25	209,8
		23808		0,257	19,106	19,117	19,37	19,368	19,252	19,245	19,284	19,315	19,293	19,33	19,366	19,331	19,302			19,276	19,146	19,13	19,139
		23820	209,54																										238,25	209,8
		23880	209,4																										238,25	209,8
		23904		0,275	19,106	19,118	19,384	19,389	19,272	19,262	19,309	19,333	19,304	19,349	19,383	19,333	19,318					19,129	19,133
		23940	209,56																										238,35	209,8
		24000	210,12	0,294	19,105	19,113	19,401	19,405	19,278	19,287	19,317	19,346	19,32	19,365	19,4	19,358	19,334	12,22	0	19,305	19,145	19,128	19,131	0	0	0	0	0	238,35	209,8	130,16
		24060	210,37																										238,19	209,8
		24096		0,301	19,112	19,117	19,411	19,419	19,301	19,291	19,342	19,362	19,344	19,382	19,413	19,378	19,352					19,128	19,13
		24120	210,23																										238,19	209,8
		24180	209,63																										237,98	209,8
		24192		0,326	19,107	19,115	19,441	19,434	19,322	19,301	19,348	19,379	19,357	19,397	19,432	19,394	19,366			19,325	19,145	19,129	19,129
		24240	209,94																										237,98	209,8
		24288		0,340	19,106	19,116	19,449	19,452	19,333	19,321	19,361	19,398	19,371	19,414	19,448	19,409	19,382					19,128	19,131
		24300	209,82															12,22											237,98	209,8
		24360	209,6																										237,98	209,8
		24384		0,353	19,106	19,117	19,465	19,463	19,347	19,335	19,386	19,409	19,389	19,427	19,464	19,421	19,397			19,371	19,145	19,136	19,128
		24420	209,08																										237,98	209,8
		24480	209,5	0,370	19,106	19,117	19,482	19,48	19,367	19,353	19,404	19,428	19,402	19,442	19,476	19,441	19,414					19,13	19,131						237,98	209,8
		24540	209,22																										237,98	209,8
		24576		0,384	19,106	19,118	19,494	19,497	19,376	19,37	19,417	19,444	19,413	19,459	19,493	19,456	19,428			19,384	19,146	19,13	19,133
		24600	209,15															12,22	0					0	0	0	0	0	238,3	209,8	130,25
		24660	209,39																										238,3	209,8
		24672		0,401	19,107	19,118	19,513	19,515	19,398	19,398	19,433	19,46	19,433	19,475	19,508	19,472	19,447					19,129	19,135
		24720	209,52																										238,51	209,8
		24768		0,416	19,109	19,115	19,527	19,528	19,416	19,402	19,444	19,476	19,449	19,49	19,527	19,483	19,461			19,398	19,147	19,133	19,136
		24780	209,34																										238,51	209,8
		24840	209,11																										238,72	209,8
		24864		0,432	19,108	19,115	19,54	19,546	19,433	19,419	19,456	19,493	19,451	19,508	19,538	19,497	19,474					19,134	19,135
		24900	209,53															12,23											238,72	209,8
		24960	210,43	0,448	19,106	19,116	19,557	19,56	19,433	19,433	19,474	19,505	19,473	19,525	19,551	19,523	19,490			19,439	19,149	19,132	19,134						238,93	209,8
		25020	210,14																										238,93	209,8
		25056		0,465	19,109	19,115	19,578	19,576	19,449	19,452	19,494	19,524	19,493	19,538	19,574	19,534	19,507					19,128	19,132
		25080	210,41																										238,77	209,8
		25140	210,47																										238,77	209,8
		25152		0,482	19,108	19,119	19,592	19,599	19,484	19,466	19,506	19,54	19,51	19,556	19,586	19,547	19,524			19,468	19,151	19,13	19,133
		25200	209,54															12,23	0					0	0	0	0	0	238,35	209,8	130,28
		25248		0,495	19,108	19,116	19,604	19,61	19,491	19,476	19,522	19,556	19,526	19,568	19,602	19,562	19,538					19,132	19,133
		25260	209,71																										238,35	209,8
		25320	209,7																										238,35	209,8
		25344		0,510	19,108	19,119	19,619	19,629	19,517	19,509	19,534	19,574	19,544	19,585	19,623	19,579	19,558			19,512	19,151	19,133	19,135
		25380	209,85																										238,35	209,8
		25440	210,33	0,527	19,109	19,118	19,638	19,642	19,511	19,52	19,556	19,588	19,562	19,599	19,636	19,595	19,571					19,133	19,134						238,35	209,8
		25500	210,55															12,22											238,35	209,8
		25536		0,544	19,109	19,118	19,656	19,658	19,539	19,531	19,57	19,604	19,575	19,618	19,65	19,609	19,587			19,536	19,152	19,129	19,136
		25560	209,62																										238,14	209,8
		25620	209,27																										238,14	209,8
		25632		0,557	19,107	19,118	19,672	19,668	19,558	19,559	19,573	19,621	19,584	19,634	19,663	19,622	19,602					19,135	19,131
		25680	209,46																										238,14	209,8
		25728		0,570	19,107	19,119	19,683	19,684	19,579	19,55	19,596	19,633	19,602	19,649	19,682	19,64	19,616			19,55	19,152	19,128	19,132
		25740	209,12																										238,35	209,8
		25800	209,54															12,24	0					0	0	0	0	0	238,35	209,8	130,53
		25824		0,585	19,109	19,118	19,697	19,7	19,589	19,58	19,62	19,648	19,619	19,663	19,695	19,646	19,633					19,13	19,131
		25860	209,43																										238,35	209,8
		25920	209,98	0,603	19,113	19,119	19,718	19,72	19,606	19,595	19,639	19,664	19,625	19,678	19,713	19,676	19,649			19,591	19,15	19,128	19,129						238,56	209,8
		25980	210,4																										238,56	209,8
		26016		0,619	19,108	19,12	19,733	19,732	19,626	19,613	19,649	19,679	19,643	19,693	19,731	19,686	19,665					19,129	19,129
		26040	210,2																										238,4	209,8
		26100	210,23															12,24											238,4	209,8
		26112		0,638	19,109	19,12	19,748	19,756	19,632	19,624	19,66	19,694	19,669	19,708	19,743	19,705	19,679			19,631	19,149	19,128	19,13
		26160	210,66																										238,19	209,8
		26208		0,650	19,109	19,12	19,761	19,768	19,648	19,638	19,681	19,713	19,69	19,724	19,757	19,72	19,696					19,126	19,129
		26220	209,98																										238,19	209,8
		26280	209,7																										237,98	209,8
		26304		0,668	19,108	19,118	19,779	19,782	19,668	19,65	19,696	19,727	19,705	19,742	19,777	19,736	19,713			19,686	19,15	19,128	19,13
		26340	209,98																										237,98	209,8
		26400	209,54	0,681	19,11	19,118	19,794	19,796	19,686	19,662	19,702	19,745	19,717	19,759	19,792	19,752	19,727	12,22	0			19,128	19,13	0	0	0	0	0	237,98	209,8	130,51
		26460	209,32																										237,98	209,8
		26496		0,696	19,11	19,12	19,808	19,814	19,7	19,685	19,722	19,753	19,732	19,771	19,803	19,764	19,741			19,71	19,149	19,128	19,132
		26520	209,36																										238,14	209,8
		26580	209,31																										238,14	209,8
		26592		0,712	19,108	19,118	19,828	19,822	19,705	19,707	19,745	19,773	19,746	19,788	19,82	19,786	19,759					19,132	19,136
		26640	209,49																										238,3	209,8
		26688		0,728	19,107	19,12	19,838	19,845	19,73	19,728	19,765	19,784	19,77	19,803	19,837	19,798	19,777			19,745	19,15	19,131	19,135
		26700	209,61															12,24											238,3	209,8
		26760	209,94																										238,46	209,8
		26784		0,744	19,11	19,119	19,857	19,86	19,742	19,735	19,778	19,803	19,774	19,817	19,853	19,809	19,789					19,129	19,134
		26820	209,95																										238,46	209,8
		26880	210,1	0,761	19,111	19,117	19,876	19,875	19,764	19,751	19,795	19,821	19,8	19,831	19,864	19,83	19,807			19,774	19,148	19,128	19,135						238,46	209,8
		26940	210,27																										238,46	209,8
		26976		0,774	19,107	19,12	19,886	19,89	19,77	19,769	19,801	19,83	19,807	19,85	19,885	19,842	19,819					19,132	19,135
		27000	209,58															12,23	0					0	0	0	0	0	238,46	209,8	130,33
		27060	209,83																										238,46	209,8
		27072		0,793	19,108	19,119	19,906	19,907	19,782	19,78	19,822	19,853	19,826	19,866	19,9	19,861	19,836			19,804	19,149	19,129	19,135
		27120	209,74																										238,46	209,8
		27168		0,803	19,108	19,119	19,914	19,92	19,796	19,796	19,842	19,863	19,84	19,881	19,912	19,875	19,851					19,134	19,135
		27180	209,57																										238,46	209,8
		27240	209,97																										238,46	209,8
		27264		0,820	19,106	19,117	19,927	19,935	19,822	19,817	19,852	19,881	19,854	19,893	19,928	19,89	19,867			19,84	19,149	19,133	19,135
		27300	209,99															12,25											238,46	209,8
		27360	209,16	0,832	19,107	19,119	19,941	19,949	19,835	19,829	19,865	19,898	19,873	19,907	19,945	19,904	19,882					19,13	19,131						238,46	209,8
		27420	209,44																										238,46	209,8
		27456		0,851	19,108	19,122	19,963	19,969	19,855	19,839	19,872	19,911	19,889	19,926	19,959	19,921	19,897			19,869	19,147	19,128	19,13
		27480	210,23																										238,46	209,8
		27540	210,2																										238,46	209,8
		27552		0,866	19,109	19,12	19,98	19,981	19,864	19,864	19,894	19,929	19,898	19,937	19,974	19,938	19,912					19,127	19,128
		27600	210,21															12,25	0					0	0	0	0	0	238,46	209,8	130,48
		27648		0,875	19,108	19,119	19,987	19,99	19,871	19,871	19,914	19,936	19,909	19,957	19,987	19,956	19,925			19,9	19,147	19,129	19,129
		27660	210,79																										238,46	209,8
		27720	210,13																										238,25	209,8
		27744		0,897	19,11	19,118	20,01	20,012	19,901	19,884	19,936	19,959	19,93	19,97	20,006	19,968	19,944					19,13	19,132
		27780	209,3																										238,25	209,8
		27840	209,67	0,910	19,108	19,119	20,021	20,026	19,913	19,905	19,94	19,972	19,94	19,983	20,019	19,974	19,956			19,934	19,145	19,129	19,132						238,25	209,8
		27900	209,31															12,25											238,25	209,8
		27936		0,923	19,109	19,121	20,037	20,04	19,919	19,921	19,96	19,988	19,965	20,002	20,035	20,002	19,974					19,128	19,13
		27960	209,09																										238,25	209,8
		28020	209,7																										238,25	209,8
		28032		0,939	19,11	19,119	20,053	20,055	19,948	19,925	19,972	20,003	19,976	20,018	20,102	20,016	19,995			19,956	19,145	19,128	19,131
		28080	210,19																										238,46	209,8
		28128		0,956	19,109	19,119	20,066	20,073	19,963	19,951	19,993	20,017	19,989	20,031	20,066	20,027	20,005					19,128	19,131
		28140	210,75																										238,46	209,8
		28200	209,51															12,25	0					0	0	0	0	0	238,3	209,8	130,58
		28224		0,971	19,109	19,118	20,085	20,084	19,972	19,967	19,997	20,035	20,012	20,043	20,078	20,04	20,018			19,994	19,145	19,129	19,134
		28260	209,63																										238,3	209,8
		28320	209,86	0,982	19,109	19,118	20,093	20,098	19,984	19,978	20,019	20,048	20,025	20,062	20,115	20,053	20,035					19,13	19,138						238,3	209,8
		28380	210,14																										238,3	209,8
		28416		0,996	19,109	19,119	20,107	20,113	20,005	19,996	20,034	20,064	20,041	20,082	20,127	20,073	20,053			20,015	19,143	19,13	19,134
		28440	210,05																										238,3	209,8
		28500	209,08															12,25											238,3	209,8
		28512		1,015	19,108	19,119	20,127	20,13	20,016	20,003	20,051	20,074	20,054	20,093	20,135	20,097	20,065					19,133	19,136
		28560	209,79																										238,3	209,8
		28608		1,032	19,109	19,118	20,144	20,147	20,038	20,022	20,061	20,091	20,072	20,109	20,144	20,104	20,080			20,057	19,146	19,13	19,134
		28620	209,9																										238,3	209,8
		28680	209,9																										238,3	209,8
		28704		1,045	19,108	19,119	20,158	20,159	20,051	20,04	20,07	20,106	20,071	20,122	20,158	20,119	20,092					19,128	19,131
		28740	209,51																										238,3	209,8
		28800	209,96	1,056	19,108	19,12	20,167	20,172	20,063	20,055	20,084	20,125	20,08	20,134	20,17	20,127	20,105	12,25	0	20,091	19,145	19,131	19,131	0	0	0	0	0	238,3	209,8	130,86
		28860	209,78																										238,3	209,8
		28896		1,072	19,108	19,117	20,182	20,187	20,072	20,069	20,102	20,134	20,109	20,152	20,184	20,147	20,121					19,131	19,132
		28920	210,29																										238,3	209,8
		28980	209,86																										238,3	209,8
		28992		1,089	19,108	19,119	20,202	20,204	20,077	20,092	20,116	20,153	20,119	20,163	20,195	20,153	20,134			20,104	19,146	19,132	19,135
		29040	210,79																										238,19	209,8
		29088		1,102	19,109	19,119	20,215	20,218	20,096	20,1	20,135	20,162	20,146	20,18	20,214	20,175	20,151					19,133	19,135
		29100	211,1															12,25											238,19	209,8
		29160	210,42																										237,72	209,8
		29184		1,121	19,108	19,117	20,232	20,234	20,12	20,112	20,147	20,176	20,152	20,196	20,226	20,176	20,163			20,144	19,146	19,134	19,139
		29220	210,02																										237,72	209,8
		29280	209,54	1,137	19,108	19,118	20,249	20,251	20,142	20,129	20,163	20,198	20,172	20,209	20,24	20,203	20,182					19,134	19,138						237,46	209,8
		29340	209,74																										237,46	209,8
		29376		1,151	19,107	19,117	20,262	20,265	20,156	20,145	20,182	20,212	20,17	20,224	20,257	20,221	20,196			20,167	19,146	19,136	19,135
		29400	208,61															12,25	0					0	0	0	0	0	237,46	209,8	130,82
		29460	209,02																										237,46	209,8
		29472		1,164	19,109	19,118	20,275	20,279	20,172	20,16	20,192	20,226	20,2	20,24	20,271	20,229	20,211					19,134	19,134
		29520	209,18																										237,93	209,8
		29568		1,176	19,108	19,119	20,287	20,293	20,181	20,17	20,206	20,242	20,216	20,252	20,284	20,249	20,225			20,207	19,145	19,13	19,136
		29580	208,88																										237,93	209,8
		29640	209,48																										238,19	209,8
		29664		1,192	19,11	19,117	20,302	20,309	20,198	20,187	20,228	20,257	20,23	20,269	20,299	20,258	20,241					19,13	19,134
		29700	209,48															12,26											238,19	209,8
		29760	209,97	1,208	19,11	19,12	20,32	20,327	20,209	20,205	20,244	20,268	20,249	20,282	20,316	20,278	20,256			20,228	19,144	19,13	19,132						238,46	209,8
		29820	209,88																										238,46	209,8
		29856		1,224	19,108	19,118	20,332	20,341	20,219	20,217	20,261	20,285	20,256	20,298	20,332	20,294	20,270					19,128	19,13
		29880	210,54																										238,46	209,8
		29940	210,16																										238,46	209,8
		29952		1,239	19,107	19,119	20,348	20,356	20,232	20,23	20,275	20,3	20,277	20,313	20,346	20,313	20,286			20,268	19,145	19,126	19,131
		30000	210,15															12,26	0					0	0	0	0	0	238,19	209,8	131,04
		30048		1,252	19,108	19,118	20,365	20,365	20,251	20,247	20,288	20,314	20,292	20,328	20,359	20,327	20,301					19,126	19,131
		30060	209,91																										238,19	209,8
		30120	209,95																										238,04	209,8
		30144		1,272	19,11	19,118	20,386	20,385	20,273	20,264	20,307	20,327	20,306	20,339	20,378	20,339	20,317			20,296	19,149	19,129	19,132
		30180	209,99																										238,04	209,8
		30240	209,51	1,286	19,106	19,118	20,398	20,398	20,286	20,283	20,317	20,348	20,326	20,363	20,392	20,355	20,334					19,132	19,133						238,04	209,8
		30300	209,7															12,27											238,04	209,8
		30336		1,300	19,111	19,119	20,415	20,415	20,3	20,301	20,319	20,364	20,347	20,373	20,403	20,368	20,347			20,314	19,15	19,135	19,135
		30360	209,97																										238,04	209,8
		30420	209,61																										238,04	209,8
		30432		1,312	19,11	19,118	20,424	20,428	20,312	20,308	20,351	20,375	20,356	20,389	20,418	20,383	20,361					19,135	19,134
		30480	209,14																										238,04	209,8
		30528		1,328	19,109	19,118	20,439	20,444	20,332	20,32	20,354	20,387	20,366	20,401	20,435	20,399	20,374			20,34	19,151	19,132	19,134
		30540	209,39																										238,04	209,8
		30600	209,77															12,26	0					0	0	0	0	0	238,3	209,8	130,41
		30624		1,339	19,109	19,12	20,451	20,456	20,345	20,336	20,375	20,403	20,373	20,42	20,452	20,413	20,390					19,13	19,13
		30660	209,82																										238,3	209,8
		30720	210,6	1,356	19,11	19,116	20,467	20,471	20,358	20,357	20,392	20,417	20,394	20,431	20,464	20,422	20,404			20,372	19,153	19,129	19,134						238,3	209,8
		30780	210,57																										238,3	209,8
		30816		1,369	19,111	19,119	20,481	20,487	20,372	20,37	20,401	20,432	20,409	20,447	20,479	20,445	20,419					19,13	19,137
		30840	209,49																										238,09	209,8
		30900	209,51															12,27											238,09	209,8
		30912		1,382	19,111	19,118	20,495	20,497	20,381	20,382	20,421	20,446	20,41	20,462	20,494	20,459	20,432			20,382	19,151	19,131	19,135
		30960	209,73																										238,09	209,8
		31008		1,393	19,115	19,12	20,508	20,513	20,405	20,399	20,438	20,463	20,435	20,477	20,507	20,468	20,449					19,131	19,135
		31020	210,26																										238,09	209,8
		31080	209,86																										238,09	209,8
		31104		1,409	19,111	19,12	20,524	20,525	20,418	20,413	20,44	20,472	20,441	20,491	20,517	20,487	20,460			20,435	19,15	19,127	19,135
		31140	209,46																										238,09	209,8
		31200	209,66	1,429	19,111	19,119	20,543	20,546	20,422	20,424	20,469	20,489	20,46	20,503	20,539	20,501	20,476	12,28	0			19,129	19,133	0	0	0	0	0	238,09	209,8	129,9
		31260	209,47																										238,09	209,8
		31296		1,442	19,11	19,119	20,555	20,557	20,449	20,439	20,482	20,503	20,482	20,52	20,548	20,514	20,492			20,469	19,151	19,128	19,133
		31320	209,33																										238,19	209,8
		31380	209,8																										238,19	209,8
		31392		1,455	19,113	19,122	20,566	20,579	20,461	20,458	20,491	20,52	20,496	20,534	20,567	20,529	20,507					19,128	19,131
		31440	209,8																										238,35	209,8
		31488		1,469	19,112	19,122	20,584	20,588	20,475	20,466	20,502	20,537	20,493	20,546	20,58	20,546	20,518			20,489	19,152	19,128	19,131
		31500	209,64															12,27											238,35	209,8
		31560	209,56																										238,35	209,8
		31584		1,486	19,111	19,12	20,598	20,606	20,489	20,487	20,526	20,55	20,526	20,562	20,593	20,553	20,536					19,128	19,131
		31620	209,35																										238,35	209,8
		31680	210,09	1,499	19,11	19,119	20,612	20,616	20,505	20,497	20,536	20,566	20,542	20,576	20,607	20,574	20,550			20,527	19,154	19,128	19,132						238,61	209,8
		31740	210,27																										238,61	209,8
		31776		1,513	19,111	19,12	20,627	20,629	20,523	20,51	20,546	20,575	20,554	20,591	20,622	20,588	20,564					19,127	19,129
		31800	210,16															12,28	0					0	0	0	0	0	238,51	209,8	130,13
		31860	210,5																										238,51	209,8
		31872		1,530	19,11	19,12	20,643	20,647	20,54	20,527	20,562	20,591	20,568	20,603	20,636	20,599	20,578			20,552	19,156	19,128	19,13
		31920	209,76																										238,25	209,8
		31968		1,543	19,11	19,122	20,658	20,661	20,549	20,538	20,577	20,604	20,582	20,62	20,65	20,613	20,592					19,13	19,131
		31980	209,23																										238,25	209,8
		32040	209,21																										238,25	209,8
		32064		1,557	19,109	19,121	20,672	20,672	20,568	20,557	20,602	20,623	20,6	20,636	20,666	20,629	20,610			20,568	19,153	19,128	19,131
		32100	209,07															12,29											238,25	209,8
		32160	209,51	1,573	19,11	19,118	20,686	20,688	20,58	20,569	20,607	20,634	20,609	20,648	20,681	20,64	20,621					19,131	19,133						238,56	209,8
		32220	209,47																										238,56	209,8
		32256		1,589	19,111	19,12	20,703	20,706	20,584	20,587	20,627	20,65	20,627	20,665	20,694	20,654	20,636			20,611	19,152	19,13	19,135
		32280	209,72																										238,72	209,8
		32340	210,1																										238,72	209,8
		32352		1,599	19,111	19,12	20,712	20,716	20,611	20,608	20,635	20,661	20,636	20,68	20,709	20,676	20,652					19,132	19,138
		32400	209,72															12,28	0					0	0	0	0	0	238,72	209,8	130,13
		32448		1,618	19,109	19,119	20,73	20,733	20,618	20,624	20,641	20,677	20,655	20,692	20,722	20,693	20,665			20,638	19,153	19,135	19,14
		32460	210,07																										238,72	209,8
		32520	210,34																										238,72	209,8
		32544		1,631	19,109	19,119	20,745	20,745	20,625	20,633	20,669	20,693	20,671	20,703	20,737	20,701	20,679					19,136	19,14
		32580	210,32																										238,72	209,8
		32640	210,15	1,644	19,108	19,12	20,758	20,759	20,646	20,646	20,678	20,707	20,688	20,718	20,754	20,716	20,694			20,646	19,15	19,137	19,139						238,46	209,8
		32700	209,89															12,29											238,46	209,8
		32736		1,660	19,109	19,119	20,774	20,773	20,659	20,658	20,689	20,721	20,7	20,735	20,769	20,731	20,708					19,137	19,138
		32760	210,32																										238,3	209,8
		32820	210,56																										238,3	209,8
		32832		1,676	19,109	19,119	20,789	20,792	20,68	20,671	20,711	20,737	20,71	20,752	20,78	20,746	20,723			20,671	19,149	19,134	19,139
		32880	210,02																										238,09	209,8
		32928		1,688	19,11	19,119	20,799	20,805	20,691	20,685	20,722	20,75	20,726	20,763	20,796	20,758	20,736					19,133	19,134
		32940	209,15																										238,09	209,8
		33000	209,77															12,28	0					0	0	0	0	0	238,09	209,8	129,74
		33024		1,700	19,11	19,127	20,819	20,819	20,71	20,707	20,741	20,766	20,744	20,776	20,811	20,774	20,754			20,695	19,152	19,129	19,136
		33060	209,33																										238,09	209,8
		33120	209,92	1,719	19,11	19,117	20,832	20,832	20,721	20,716	20,751	20,776	20,756	20,795	20,824	20,786	20,766					19,13	19,132						238,25	209,8
		33180	209,72																										238,25	209,8
		33216		1,731	19,112	19,119	20,847	20,845	20,739	20,729	20,764	20,794	20,765	20,81	20,839	20,8	20,780			20,733	19,15	19,129	19,134
		33240	210,28																										238,25	209,8
		33300	209,51															12,30											238,25	209,8
		33312		1,744	19,108	19,119	20,858	20,858	20,743	20,749	20,782	20,813	20,787	20,817	20,853	20,812	20,794					19,13	19,134
		33360	209,25																										238,25	209,8
		33408		1,762	19,108	19,118	20,873	20,877	20,76	20,766	20,793	20,822	20,795	20,833	20,867	20,831	20,808			20,744	19,151	19,133	19,136
		33420	208,86																										238,25	209,8
		33480	209,17																										238,56	209,8
		33504		1,777	19,107	19,118	20,889	20,89	20,776	20,776	20,81	20,835	20,815	20,849	20,876	20,844	20,823					19,131	19,136
		33540	209,28																										238,56	209,8
		33600	209,82	1,789	19,108	19,119	20,9	20,905	20,792	20,786	20,831	20,849	20,832	20,864	20,894	20,856	20,838	12,29	0	20,774	19,151	19,129	19,135	0	0	0	0	0	238,82	209,8	130,01
		33660	210,43																										238,82	209,8
		33696		1,808	19,105	19,113	20,917	20,918	20,807	20,816	20,831	20,871	20,832	20,883	20,911	20,878	20,854					19,13	19,136
		33720	211,02																										238,82	209,8
		33780	210,9																										238,82	209,8
		33792		1,814	19,11	19,116	20,925	20,929	20,824	20,812	20,844	20,875	20,846	20,89	20,927	20,889	20,863			20,805	19,151	19,131	19,134
		33840	210,58																										238,35	209,8
		33888		1,829	19,109	19,118	20,943	20,943	20,829	20,825	20,859	20,89	20,868	20,905	20,936	20,903	20,877					19,132	19,134
		33900	210,88															12,30											238,35	209,8
		33960	209,57																										237,93	209,8
		33984		1,843	19,11	19,119	20,957	20,959	20,85	20,842	20,88	20,907	20,885	20,919	20,951	20,914	20,894			20,816	19,153	19,131	19,133
		34020	209,59																										237,93	209,8
		34080	208,88	1,858	19,11	19,117	20,971	20,973	20,86	20,856	20,888	20,919	20,887	20,932	20,966	20,931	20,905					19,131	19,133						237,93	209,8
		34140	209,63																										237,93	209,8
		34176		1,870	19,11	19,12	20,985	20,985	20,876	20,868	20,908	20,935	20,904	20,947	20,979	20,944	20,920			20,854	19,153	19,13	19,133
		34200	209,83															12,30	0					0	0	0	0	0	238,14	209,8	129,88
		34260	209,68																										238,14	209,8
		34272		1,884	19,109	19,119	20,998	20,998	20,896	20,879	20,918	20,95	20,927	20,962	20,992	20,955	20,935					19,127	19,131
		34320	209,4																										238,14	209,8
		34368		1,900	19,109	19,12	21,015	21,015	20,915	20,893	20,937	20,966	20,937	20,977	21,008	20,973	20,951			20,901	19,155	19,127	19,132
		34380	209,3																										238,14	209,8
		34440	209,67																										238,3	209,8
		34464		1,914	19,108	19,119	21,028	21,027	20,913	20,912	20,949	20,976	20,951	20,991	21,023	20,987	20,963					19,129	19,132
		34500	209,32															12,30											238,3	209,8
		34560	209,56	1,931	19,108	19,118	21,041	21,047	20,935	20,929	20,963	20,993	20,966	21,005	21,034	21	20,978			20,909	19,155	19,128	19,131						238,51	209,8
		34620	209,85																										238,51	209,8
		34656		1,943	19,107	19,12	21,057	21,055	20,943	20,949	20,976	21,003	20,982	21,017	21,048	21,014	20,991					19,129	19,133
		34680	209,65																										238,51	209,8
		34740	210,05																										238,51	209,8
		34752		1,957	19,109	19,119	21,069	21,072	20,954	20,957	20,99	21,02	20,996	21,034	21,061	21,027	21,005			20,962	19,153	19,129	19,133
		34800	209,73															12,31	0					0	0	0	0	0	238,51	209,8	130,15
		34848		1,967	19,11	19,12	21,081	21,083	20,978	20,974	21,006	21,032	21,013	21,044	21,073	21,042	21,020					19,132	19,134
		34860	210,3																										238,51	209,8
		34920	210,11																										238,51	209,8
		34944		1,986	19,111	19,119	21,099	21,102	20,992	20,984	21,02	21,049	21,023	21,061	21,091	21,057	21,035			20,981	19,154	19,131	19,134
		34980	209,65																										238,51	209,8
		35040	209,09	1,996	19,11	19,12	21,112	21,111	20,998	20,993	21,026	21,06	21,039	21,075	21,104	21,07	21,046					19,131	19,133						238,4	209,8
		35100	209,37															12,31											238,4	209,8
		35136		2,009	19,109	19,119	21,122	21,124	21,008	21,008	21,042	21,074	21,048	21,088	21,116	21,077	21,058			21,003	19,157	19,13	19,134
		35160	209,71																										238,72	209,8
		35220	210,13																										238,72	209,8
		35232		2,027	19,109	19,119	21,138	21,144	21,029	21,025	21,066	21,088	21,064	21,102	21,129	21,093	21,074					19,13	19,133
		35280	210,49																										238,72	209,8
		35328		2,037	19,109	19,119	21,148	21,154	21,042	21,037	21,08	21,101	21,076	21,116	21,146	21,107	21,088			21,049	19,159	19,129	19,133
		35340	210,74																										238,72	209,8
		35400	210,48															12,31	0					0	0	0	0	0	238,35	209,8	130,26
		35424		2,054	19,11	19,119	21,166	21,171	21,056	21,055	21,097	21,115	21,092	21,13	21,157	21,122	21,103					19,131	19,134
		35460	210,25																										238,35	209,8
		35520	210,45	2,065	19,11	19,119	21,178	21,181	21,071	21,065	21,108	21,13	21,103	21,142	21,17	21,129	21,115			21,081	19,157	19,131	19,133						238,04	209,8
		35580	210,64																										238,04	209,8
		35616		2,077	19,11	19,12	21,192	21,193	21,094	21,077	21,115	21,146	21,1	21,158	21,187	21,148	21,128					19,133	19,131
		35640	210,02																										237,72	209,8
		35700	210,46															12,31											237,72	209,8
		35712		2,088	19,11	19,12	21,201	21,206	21,106	21,096	21,126	21,16	21,131	21,171	21,2	21,164	21,144			21,112	19,158	19,129	19,131
		35760	209,51																										237,56	209,8
		35808		2,108	19,11	19,119	21,223	21,223	21,113	21,112	21,151	21,171	21,147	21,183	21,213	21,177	21,158					19,13	19,132
		35820	208,96																										237,56	209,8
		35880	208,75																										237,56	209,8
		35904		2,121	19,111	19,119	21,234	21,239	21,131	21,122	21,162	21,186	21,163	21,195	21,226	21,193	21,172			21,097	19,157	19,13	19,131
		35940	209,06																										237,56	209,8
		36000	209,49	2,133	19,113	19,119	21,247	21,252	21,135	21,131	21,172	21,197	21,175	21,209	21,239	21,202	21,183	12,32	0			19,129	19,133	0	0	0	0	0	238,04	209,8	130,5
		36060	209,62																										238,04	209,8
		36096		2,147	19,111	19,121	21,262	21,265	21,144	21,152	21,19	21,213	21,186	21,226	21,255	21,216	21,198			21,126	19,161	19,131	19,132
		36120	209,3																										238,19	209,8
		36180	210,05																										238,19	209,8
		36192		2,158	19,11	19,121	21,272	21,276	21,166	21,163	21,198	21,225	21,204	21,24	21,269	21,235	21,212					19,13	19,134
		36240	210,02																										238,19	209,8
		36288		2,177	19,112	19,121	21,295	21,293	21,192	21,17	21,219	21,243	21,22	21,255	21,281	21,25	21,229			21,171	19,157	19,13	19,135
		36300	210,19															12,31											238,19	209,8
		36360	209,62																										238,04	209,8
		36384		2,189	19,11	19,12	21,305	21,304	21,198	21,188	21,224	21,253	21,228	21,264	21,293	21,258	21,238					19,132	19,135
Wed Dec 06 2017 20:35:51
