# Supplementary material for: Data from calorimetric decay heat measurements of five used PWR 17x17 nuclear fuel assemblies
Source: Data Brief. 2019 Dec 2;28:104917. doi: 10.1016/j.dib.2019.104917 (PMC6926112; doi:10.1016/j.dib.2019.104917)
Supplement: Multimedia component 1 [file mmc1.zip › Data/Calibration data from model measurements/EV_750W_2017-05-03.xlsx]

## Sheet: 2017-04-03
Tinfo1	Tinfo2	Logg_tid	T1	T2	T3	T4	T5	T6	T7	T8	T9	T10	T11	T12	T13	T14	T15	T16	T17	T18	T19	T20	T21	T22	T23	T24	T25	T26	T27	T28	T29	T30
Kjell Svensson	EV 750 W
Kalib. Temperaturstegringsprincipen	2017-05-03
KA701	KA702
0	0
0,00000	0,00000
KA703	KA704
0	0
0,00000	0,00000
KA705	KALIB.TEMP
0	0,0
0,00000	FÖRSTÄRKNING
	007
			_251KA901_A_kW	_251KA509	_251KA501_B1	_251KA501_B2	_251KA502_B1	_251KA502_B2	_251KA511_B1	_251KA511_B2	_251KA511_B3	_251KA511_B4	_251KA511_B5	_251KA511_B6	_251KA511_B7	_251KA511_B8	_251KA511	_251KA751_Vikt	_251KA101	_251KA521_B1	_251KA522_B1	_251KA531_B1	_251KA531_B2	_251KA701	_251KA702	_251KA703	_251KA704	_251KA705	_251EA1	EA1_Börvärde	_251KA901_B_PA
			W	°C	°C	°C	°C	°C	°C	°C	°C	°C	°C	°C	°C	°C	°C	kg	bar	°C	°C	°C	°C	Gy/h	Gy/h	Gy/h	Gy/h	Gy/h	W	W	W
Wed May 03 2017 14:47:28		60	748,91																										754,53	750
		96		0,497	14,375	14,399	14,882	14,885	14,712	14,721	14,74	14,751	14,689	14,683	14,804	14,675	14,722					16,916	16,922
		120	748,98																										754,53	750
		180	748,18																										755	750
		192		0,294	14,637	14,67	14,942	14,952	14,701	14,713	14,726	14,78	14,676	14,738	14,872	14,75	14,744			14,704	16,915	16,92	16,923
		240	750,09																										755	750
		288		-0,005	14,976	14,998	14,981	14,983	14,687	14,703	14,723	14,805	14,703	14,788	14,928	14,8	14,767					16,917	16,921
		300	750,46															12,35											755,53	750
		360	750,97																										755,53	750
		384		-0,265	15,283	15,31	15,031	15,033	14,704	14,699	14,72	14,847	14,711	14,843	14,987	14,883	14,799			14,73	16,916	16,916	16,918
		420	750,43																										755,53	750
		480	750,85	-0,480	15,55	15,572	15,079	15,083	14,733	14,745	14,818	14,887	14,729	14,859	15,033	14,92	14,840					16,917	16,919						755,53	750
		540	752,03																										755,53	750
		576		-0,647	15,77	15,793	15,139	15,13	14,757	14,8	14,886	14,921	14,79	14,938	15,088	14,965	14,893			14,766	16,919	16,915	16,919
		600	750,59															12,35	0					0	0	0	0	0	755,53	750	131,58
		660	750,32																										754,85	750
		672		-0,768	15,949	15,967	15,183	15,197	14,787	14,884	14,97	14,945	14,824	15,008	15,136	15,027	14,948					16,918	16,92
		720	749,42																										754,85	750
		768		-0,861	16,085	16,102	15,225	15,241	14,823	14,867	14,997	15,018	14,852	15,05	15,181	15,079	14,983			14,91	16,918	16,919	16,921
		780	749,25																										754,85	750
		840	751,55																										754,85	750
		864		-0,930	16,204	16,22	15,285	15,279	14,879	15,049	15,004	15,096	14,88	15,101	15,23	15,13	15,046					16,921	16,923
		900	750,9															12,35											754,85	750
		960	750,76	-0,979	16,3	16,318	15,323	15,336	14,916	15,042	15,068	15,134	14,92	15,129	15,28	15,088	15,072			14,966	16,914	16,919	16,923						754,85	750
		1020	751,3																										754,32	750
		1056		-1,019	16,383	16,397	15,369	15,373	15,039	15,107	15,107	15,192	14,96	15,159	15,335	15,21	15,139					16,918	16,923
		1080	749,38																										754,32	750
		1140	748,9																										753,95	750
		1152		-1,048	16,452	16,467	15,405	15,418	15,065	15,112	15,167	15,206	15,031	15,259	15,38	15,27	15,186			15,008	16,913	16,92	16,922
		1200	749,64															12,34	0					0	0	0	0	0	753,95	750	131,52
		1248		-1,065	16,511	16,525	15,441	15,464	15,161	15,14	15,199	15,214	15,174	15,169	15,427	15,342	15,228					16,919	16,922
		1260	749,34																										754,53	750
		1320	749,42																										754,53	750
		1344		-1,060	16,559	16,573	15,5	15,511	15,173	15,194	15,231	15,291	15,162	15,162	15,468	15,385	15,258			15,058	16,911	16,918	16,921
		1380	750,73																										754,95	750
		1440	750,28	-1,072	16,603	16,616	15,534	15,541	15,242	15,25	15,306	15,302	15,226	15,188	15,51	15,416	15,305					16,918	16,922						754,95	750
		1500	750,48															12,33											754,95	750
		1536		-1,040	16,638	16,65	15,605	15,602	15,362	15,334	15,361	15,345	15,307	15,24	15,553	15,491	15,374			15,179	16,91	16,919	16,918
		1560	750,11																										754,95	750
		1620	749,51																										754,95	750
		1632		-1,054	16,669	16,686	15,621	15,626	15,381	15,38	15,384	15,357	15,353	15,298	15,603	15,531	15,411					16,916	16,92
		1680	750,16																										754,95	750
		1728		-1,001	16,7	16,709	15,709	15,697	15,45	15,444	15,484	15,43	15,388	15,465	15,647	15,558	15,483			15,28	16,911	16,921	16,92
		1740	750,8																										754,95	750
		1800	750,22															12,33	0					0	0	0	0	0	754,95	750	131,39
		1824		-0,988	16,722	16,736	15,734	15,749	15,492	15,461	15,473	15,521	15,419	15,505	15,694	15,613	15,522					16,92	16,925
		1860	749,95																										754,95	750
		1920	749,59	-0,956	16,74	16,752	15,789	15,791	15,522	15,479	15,531	15,573	15,475	15,597	15,746	15,661	15,573			15,383	16,908	16,92	16,923						754,95	750
		1980	749,51																										754,95	750
		2016		-0,934	16,757	16,768	15,817	15,84	15,519	15,535	15,599	15,574	15,521	15,651	15,785	15,704	15,611					16,922	16,922
		2040	749,46																										754,95	750
		2100	749,4															12,33											754,95	750
		2112		-0,885	16,773	16,784	15,889	15,898	15,593	15,571	15,733	15,64	15,538	15,699	15,831	15,751	15,669			15,514	16,903	16,921	16,922
		2160	749,49																										754,95	750
		2208		-0,865	16,787	16,797	15,925	15,929	15,592	15,64	15,682	15,752	15,576	15,726	15,884	15,782	15,704					16,92	16,921
		2220	749,98																										754,95	750
		2280	749,52																										754,95	750
		2304		-0,814	16,795	16,806	15,985	15,988	15,627	15,662	15,674	15,798	15,624	15,728	15,936	15,832	15,735			15,576	16,913	16,919	16,923
		2340	749,95																										754,95	750
		2400	749,75	-0,778	16,809	16,82	16,037	16,037	15,729	15,768	15,776	15,805	15,656	15,674	15,974	15,913	15,787	12,33	0			16,92	16,92	0	0	0	0	0	754,95	750	131,27
		2460	749,38																										754,95	750
		2496		-0,740	16,818	16,828	16,087	16,079	15,766	15,8	15,808	15,887	15,712	15,703	16,12	15,942	15,842			15,655	16,916	16,921	16,919
		2520	749,31																										754,95	750
		2580	749,69																										755,37	750
		2592		-0,733	16,825	16,834	16,102	16,09	15,78	15,814	15,894	15,846	15,796	15,761	16,123	16,006	15,878					16,922	16,919
		2640	750,9																										755,37	750
		2688		-0,685	16,831	16,844	16,151	16,154	15,95	15,846	15,856	15,887	15,908	15,814	16,138	16,031	15,929			15,802	16,913	16,923	16,924
		2700	751,25															12,33											755,37	750
		2760	750,99																										755,37	750
		2784		-0,668	16,841	16,851	16,17	16,185	15,93	15,912	15,938	15,931	15,937	15,86	16,166	15,954	15,953					16,923	16,924
		2820	750,17																										754,74	750
		2880	751,28	-0,630	16,841	16,856	16,218	16,219	16,011	15,955	15,935	15,987	15,978	15,95	16,2	16,133	16,019			15,866	16,913	16,923	16,92						754,74	750
		2940	750,89																										754,27	750
		2976		-0,583	16,853	16,86	16,267	16,28	16,003	15,998	16,063	16,008	15,976	16,131	16,237	16,153	16,071					16,922	16,924
		3000	750,64															12,34	0					0	0	0	0	0	754,27	750	131,33
		3060	750,24																										753,58	750
		3072		-0,526	16,857	16,868	16,339	16,333	16,049	16,02	16,114	16,129	16,022	16,146	16,281	16,196	16,120			15,963	16,919	16,92	16,925
		3120	750,36																										753,58	750
		3168		-0,474	16,859	16,868	16,393	16,387	16,095	16,107	16,214	16,152	16,045	16,138	16,334	16,246	16,166					16,921	16,922
		3180	749,3																										753,58	750
		3240	748,92																										753,58	750
		3264		-0,440	16,87	16,873	16,428	16,435	16,147	16,127	16,148	16,216	16,105	16,173	16,381	16,294	16,199			16,046	16,918	16,922	16,926
		3300	748,77															12,33											753,58	750
		3360	748,46	-0,412	16,867	16,876	16,458	16,461	16,168	16,151	16,208	16,262	16,152	16,157	16,424	16,346	16,234					16,921	16,926						753,58	750
		3420	749,86																										754,16	750
		3456		-0,331	16,871	16,878	16,543	16,545	16,252	16,21	16,311	16,338	16,178	16,17	16,472	16,397	16,291			16,108	16,917	16,919	16,923
		3480	749,1																										754,16	750
		3540	749,83																										754,16	750
		3552		-0,302	16,872	16,883	16,575	16,576	16,297	16,287	16,366	16,331	16,284	16,223	16,524	16,437	16,344					16,921	16,924
		3600	748,84															12,33	0					0	0	0	0	0	754,16	750	131,4
		3648		-0,278	16,876	16,885	16,603	16,603	16,314	16,318	16,349	16,36	16,279	16,345	16,571	16,494	16,379			16,204	16,915	16,922	16,924
		3660	750,05																										754,16	750
		3720	749,99																										754,16	750
		3744		-0,225	16,877	16,887	16,656	16,658	16,394	16,355	16,409	16,435	16,317	16,291	16,612	16,545	16,420					16,919	16,924
		3780	749,46																										754,16	750
		3840	749,4	-0,188	16,877	16,889	16,692	16,699	16,409	16,423	16,466	16,424	16,458	16,366	16,658	16,599	16,475			16,325	16,916	16,928	16,924						754,16	750
		3900	749,24															12,33											754,16	750
		3936		-0,144	16,881	16,887	16,731	16,749	16,497	16,464	16,467	16,489	16,459	16,426	16,694	16,632	16,516					16,922	16,924
		3960	748,81																										754,16	750
		4020	749,08																										754,58	750
		4032		-0,100	16,881	16,891	16,781	16,791	16,557	16,513	16,525	16,546	16,505	16,465	16,739	16,682	16,567			16,471	16,915	16,921	16,923
		4080	749,5																										754,58	750
		4128		-0,059	16,882	16,893	16,824	16,833	16,588	16,553	16,59	16,569	16,55	16,506	16,784	16,718	16,607					16,92	16,924
		4140	749,11																										755	750
		4200	749,96															12,33	0					0	0	0	0	0	755	750	131,52
		4224		-0,010	16,885	16,893	16,872	16,886	16,648	16,61	16,635	16,627	16,577	16,622	16,829	16,766	16,664			16,521	16,916	16,921	16,925
		4260	750,05																										755	750
		4320	751,12	0,050	16,89	16,899	16,936	16,952	16,68	16,651	16,722	16,715	16,588	16,707	16,875	16,808	16,718					16,919	16,919						755	750
		4380	751,96																										755	750
		4416		0,087	16,887	16,895	16,97	16,986	16,715	16,677	16,762	16,77	16,606	16,736	16,921	16,823	16,751			16,635	16,916	16,92	16,923
		4440	750,52																										755	750
		4500	749,48															12,33											754,37	750
		4512		0,117	16,888	16,896	17,002	17,016	16,734	16,765	16,755	16,821	16,661	16,729	16,969	16,888	16,790					16,918	16,923
		4560	749,07																										754,37	750
		4608		0,185	16,888	16,898	17,073	17,082	16,764	16,761	16,813	16,891	16,713	16,726	17,022	16,937	16,828			16,62	16,917	16,92	16,923
		4620	749,12																										754,37	750
		4680	748,22																										754,37	750
		4704		0,240	16,886	16,895	17,127	17,133	16,802	16,831	16,904	16,939	16,732	16,744	17,073	17	16,878					16,915	16,923
		4740	749,59																										754,9	750
		4800	749,9	0,256	16,89	16,902	17,146	17,158	16,87	16,854	16,895	16,921	16,873	16,758	17,114	17,04	16,916	12,33	0	16,71	16,92	16,923	16,926	0	0	0	0	0	754,9	750	131,44
		4860	749,57																										754,9	750
		4896		0,287	16,893	16,906	17,186	17,187	16,933	16,902	16,949	16,912	17,002	16,84	17,158	16,991	16,961					16,919	16,919
		4920	749,11																										754,9	750
		4980	749,17																										754,9	750
		4992		0,325	16,89	16,902	17,217	17,226	16,964	16,963	16,973	16,943	16,982	17,048	17,192	17,121	17,023			16,844	16,921	16,921	16,923
		5040	750,29																										754,9	750
		5088		0,384	16,896	16,902	17,292	17,275	17,066	17,016	17	17,037	16,986	17	17,246	17,171	17,065					16,919	16,923
		5100	749,78															12,33											754,9	750
		5160	750,65																										754,9	750
		5184		0,409	16,892	16,903	17,312	17,301	17,041	17,021	17,08	17,063	17,07	17,053	17,293	17,208	17,104			16,961	16,92	16,917	16,923
		5220	749,77																										754,9	750
		5280	749,69	0,482	16,891	16,904	17,377	17,382	17,08	17,05	17,134	17,189	17,057	17,09	17,331	17,247	17,147					16,917	16,919						754,9	750
		5340	749,85																										754,9	750
		5376		0,514	16,891	16,904	17,409	17,415	17,124	17,182	17,186	17,233	17,101	17,124	17,393	17,288	17,204			16,998	16,92	16,921	16,919
		5400	749,7															12,33	0					0	0	0	0	0	754,9	750	131,8
		5460	750,63																										754,9	750
		5472		0,575	16,893	16,901	17,467	17,476	17,18	17,175	17,263	17,227	17,142	17,095	17,448	17,327	17,232					16,92	16,922
		5520	752,09																										754,9	750
		5568		0,615	16,892	16,904	17,515	17,512	17,209	17,215	17,277	17,275	17,172	17,148	17,497	17,373	17,271			17,122	16,921	16,92	16,923
		5580	748,93																										754,43	750
		5640	749,03																										754,43	750
		5664		0,650	16,896	16,9	17,547	17,549	17,298	17,232	17,306	17,342	17,239	17,203	17,543	17,407	17,321					16,923	16,92
		5700	748,83															12,33											754,43	750
		5760	750,25	0,706	16,893	16,905	17,599	17,611	17,322	17,321	17,415	17,375	17,313	17,222	17,601	17,49	17,382			17,206	16,922	16,922	16,925						754,43	750
		5820	750,11																										754,9	750
		5856		0,741	16,893	16,904	17,632	17,646	17,401	17,346	17,388	17,414	17,389	17,267	17,65	17,529	17,423					16,92	16,926
		5880	749,83																										754,9	750
		5940	750,64																										754,9	750
		5952		0,778	16,897	16,907	17,669	17,692	17,403	17,392	17,449	17,41	17,411	17,465	17,706	17,552	17,474			17,3	16,922	16,922	16,924
		6000	750,26															12,33	0					0	0	0	0	0	754,9	750	131,91
		6048		0,822	16,895	16,903	17,716	17,726	17,458	17,444	17,455	17,492	17,44	17,429	17,733	17,617	17,508					16,929	16,923
		6060	749,28																										754,9	750
		6120	750,63																										754,9	750
		6144		0,870	16,897	16,91	17,772	17,775	17,514	17,493	17,505	17,552	17,524	17,432	17,795	17,648	17,558			17,39	16,918	16,92	16,924
		6180	750,04																										754,9	750
		6240	749,19	0,906	16,899	16,903	17,81	17,803	17,538	17,564	17,59	17,553	17,544	17,551	17,842	17,661	17,605					16,925	16,925						754,9	750
		6300	748,33															12,32											754,9	750
		6336		0,964	16,897	16,912	17,873	17,864	17,596	17,584	17,616	17,651	17,562	17,564	17,897	17,729	17,650			17,493	16,924	16,924	16,924
		6360	748,67																										754,9	750
		6420	748,89																										755,79	750
		6432		0,985	16,9	16,908	17,89	17,888	17,636	17,628	17,663	17,679	17,604	17,568	17,942	17,779	17,687					16,921	16,923
		6480	749,18																										755,79	750
		6528		1,057	16,9	16,909	17,959	17,965	17,667	17,696	17,703	17,752	17,676	17,607	18,003	17,845	17,744			17,575	16,925	16,923	16,924
		6540	750,02																										756,32	750
		6600	750,86															12,32	0					0	0	0	0	0	756,32	750	131,84
		6624		1,090	16,897	16,91	17,99	17,997	17,684	17,714	17,765	17,792	17,718	17,699	18,054	17,883	17,789					16,923	16,924
		6660	750,49																										756,32	750
		6720	750,59	1,135	16,901	16,911	18,049	18,032	17,727	17,753	17,842	17,799	17,715	17,854	18,105	17,872	17,833			17,625	16,925	16,924	16,925						756,32	750
		6780	750,86																										755,9	750
		6816		1,176	16,903	16,91	18,078	18,088	17,764	17,771	17,845	17,854	17,739	17,931	18,139	17,962	17,876					16,922	16,924
		6840	750,34																										755,9	750
		6900	750,03															12,32											755,53	750
		6912		1,200	16,902	16,912	18,102	18,112	17,82	17,812	17,89	17,861	17,858	17,963	18,244	17,99	17,930			17,723	16,927	16,925	16,925
		6960	751,03																										755,53	750
		7008		1,258	16,903	16,915	18,163	18,17	17,823	17,847	17,891	17,979	17,877	18,101	18,214	18,098	17,979					16,927	16,927
		7020	750,69																										755,53	750
		7080	749,52																										755,53	750
		7104		1,276	16,901	16,913	18,178	18,189	17,852	17,855	17,943	17,998	17,901	18,097	18,286	18,107	18,005			17,914	16,93	16,923	16,923
		7140	749,83																										755,53	750
		7200	750,32	1,361	16,904	16,911	18,269	18,267	17,919	18,014	18,017	18,116	17,937	18,106	18,321	18,127	18,070	12,33	0			16,921	16,925	0	0	0	0	0	755,53	750	131,67
		7260	750,39																										755,53	750
		7296		1,403	16,906	16,912	18,313	18,311	17,971	18,05	18,097	18,089	17,946	18,119	18,377	18,157	18,101			17,905	16,928	16,92	16,924
		7320	750,01																										755,53	750
		7380	749,78																										755,53	750
		7392		1,453	16,903	16,913	18,362	18,36	18	18,177	18,108	18,133	17,952	18,178	18,425	18,208	18,148					16,921	16,924
		7440	749,6																										755,53	750
		7488		1,486	16,905	16,915	18,389	18,403	18,031	18,172	18,146	18,207	17,99	18,175	18,476	18,255	18,182			18,015	16,927	16,917	16,924
		7500	749,14															12,32											755,53	750
		7560	748,34																										755,53	750
		7584		1,534	16,903	16,913	18,444	18,44	18,095	18,154	18,211	18,246	18,072	18,121	18,522	18,309	18,216					16,921	16,923
		7620	749,65																										756,11	750
		7680	750,08	1,575	16,905	16,914	18,483	18,486	18,178	18,199	18,237	18,281	18,119	18,137	18,559	18,354	18,258			18,055	16,931	16,92	16,923						756,11	750
		7740	750,38																										756,11	750
		7776		1,603	16,906	16,913	18,515	18,51	18,232	18,234	18,257	18,255	18,292	18,301	18,602	18,381	18,319					16,923	16,922
		7800	751,27															12,33	0					0	0	0	0	0	756,11	750	131,86
		7860	750,37																										755,69	750
		7872		1,610	16,908	16,92	18,525	18,523	18,27	18,251	18,259	18,241	18,311	18,288	18,636	18,402	18,332			18,223	16,929	16,92	16,924
		7920	750,16																										755,69	750
		7968		1,695	16,906	16,916	18,606	18,606	18,367	18,318	18,3	18,388	18,341	18,419	18,675	18,48	18,411					16,921	16,924
		7980	749,37																										755,69	750
		8040	749,13																										755,69	750
		8064		1,728	16,906	16,917	18,636	18,642	18,384	18,361	18,385	18,419	18,37	18,453	18,724	18,506	18,450			18,326	16,93	16,922	16,925
		8100	749,32															12,33											755,69	750
		8160	750,44	1,775	16,906	16,916	18,686	18,687	18,414	18,417	18,48	18,451	18,381	18,51	18,769	18,546	18,496					16,922	16,927						755,69	750
		8220	750,09																										755,69	750
		8256		1,822	16,905	16,915	18,732	18,731	18,434	18,426	18,497	18,535	18,41	18,557	18,813	18,601	18,534			18,41	16,93	16,921	16,923
		8280	751,28																										755,69	750
		8340	750,73																										755,69	750
		8352		1,873	16,904	16,915	18,781	18,783	18,471	18,451	18,532	18,605	18,438	18,598	18,721	18,638	18,557					16,922	16,924
		8400	750,24															12,33	0					0	0	0	0	0	755,69	750	131,4
		8448		1,918	16,905	16,917	18,829	18,83	18,494	18,586	18,589	18,618	18,463	18,619	18,767	18,683	18,602			18,489	16,933	16,924	16,925
		8460	749,98																										755,69	750
		8520	750,5																										755,69	750
		8544		1,957	16,906	16,916	18,864	18,872	18,517	18,73	18,606	18,69	18,536	18,574	18,814	18,723	18,649					16,924	16,924
		8580	750,33																										755,69	750
		8640	751,24	2,012	16,906	16,915	18,925	18,919	18,628	18,636	18,737	18,687	18,59	18,7	18,864	18,772	18,702			18,491	16,932	16,924	16,927						755,69	750
		8700	750,15															12,33											755,27	750
		8736		2,050	16,906	16,917	18,957	18,965	18,663	18,765	18,723	18,706	18,598	18,707	18,906	18,82	18,736					16,924	16,926
		8760	749,91																										755,27	750
		8820	749,74																										755,27	750
		8832		2,096	16,905	16,916	19,005	19,009	18,729	18,705	18,728	18,794	18,633	18,669	18,945	18,876	18,760			18,535	16,935	16,924	16,926
		8880	750,69																										755,27	750
		8928		2,129	16,906	16,915	19,043	19,036	18,753	18,801	18,827	18,828	18,755	18,7	18,991	18,93	18,823					16,923	16,928
		8940	750,85																										755,27	750
		9000	750,45															12,33	0					0	0	0	0	0	755,27	750	131,21
		9024		2,149	16,909	16,916	19,059	19,063	18,784	18,798	18,86	18,819	18,808	18,71	19,034	18,978	18,849			18,667	16,934	16,924	16,928
		9060	750,01																										755,27	750
		9120	750,88	2,223	16,906	16,919	19,133	19,138	18,897	18,865	18,872	18,903	18,82	18,793	19,07	18,971	18,899					16,923	16,926						755,27	750
		9180	749,52																										755,27	750
		9216		2,268	16,907	16,916	19,182	19,177	18,895	18,907	18,996	18,94	18,871	18,867	19,118	18,878	18,934			18,801	16,938	16,924	16,926
		9240	750,44																										755,27	750
		9300	750,9															12,32											755,27	750
		9312		2,272	16,906	16,916	19,178	19,188	18,947	18,938	18,938	18,929	18,936	19,013	19,151	18,889	18,968					16,924	16,925
		9360	749,77																										755,27	750
		9408		2,330	16,906	16,914	19,244	19,235	18,968	18,966	18,999	18,973	19,01	19,126	19,19	18,968	19,025			18,982	16,936	16,922	16,925
		9420	749,53																										755,27	750
		9480	748,46																										755,27	750
		9504		2,350	16,906	16,913	19,25	19,269	18,979	18,967	18,999	19,02	19,088	19,155	19,228	19,135	19,071					16,919	16,926
		9540	749,86																										755,27	750
		9600	750,02	2,400	16,907	16,914	19,308	19,314	19,076	18,987	19,013	19,098	19,112	19,204	19,263	19,151	19,113	12,33	0	19,11	16,937	16,922	16,924	0	0	0	0	0	755,27	750	131,56
		9660	750,05																										755,27	750
		9696		2,444	16,903	16,918	19,349	19,36	19,082	19,051	19,089	19,178	19,155	19,213	19,308	19,173	19,156					16,923	16,924
		9720	749,25																										755,27	750
		9780	749,23																										755,27	750
		9792		2,492	16,903	16,914	19,401	19,401	19,123	19,105	19,149	19,207	19,209	19,276	19,346	19,149	19,196			19,161	16,937	16,922	16,923
		9840	748,48																										755,27	750
		9888		2,527	16,904	16,915	19,441	19,431	19,155	19,154	19,168	19,255	19,252	19,313	19,401	19,252	19,244					16,922	16,923
		9900	748,23															12,33											755,27	750
		9960	749,14																										755,27	750
		9984		2,575	16,903	16,916	19,487	19,483	19,209	19,185	19,178	19,297	19,282	19,336	19,439	19,3	19,278			19,236	16,942	16,919	16,924
		10020	750,36																										755,95	750
		10080	749,15	2,610	16,903	16,914	19,515	19,523	19,252	19,216	19,215	19,34	19,305	19,378	19,471	19,375	19,319					16,921	16,923						755,95	750
		10140	749,85																										755,95	750
		10176		2,672	16,903	16,913	19,584	19,577	19,281	19,27	19,326	19,379	19,339	19,412	19,512	19,417	19,367			19,325	16,941	16,921	16,925
		10200	750,6															12,33	0					0	0	0	0	0	755,95	750	131,58
		10260	749,09																										755,95	750
		10272		2,707	16,903	16,912	19,61	19,618	19,309	19,325	19,377	19,409	19,393	19,455	19,565	19,433	19,408					16,921	16,922
		10320	750,03																										755,95	750
		10368		2,739	16,908	16,914	19,653	19,648	19,333	19,359	19,408	19,425	19,422	19,523	19,606	19,487	19,445			19,38	16,94	16,92	16,923
		10380	749,91																										755,95	750
		10440	750,16																										755,95	750
		10464		2,790	16,906	16,915	19,701	19,7	19,397	19,396	19,471	19,488	19,468	19,561	19,639	19,549	19,496					16,923	16,928
		10500	750,54															12,31											755,95	750
		10560	750,36	2,835	16,903	16,917	19,742	19,747	19,429	19,431	19,495	19,568	19,491	19,585	19,682	19,595	19,534			19,479	16,941	16,924	16,928						755,95	750
		10620	749,37																										755,95	750
		10656		2,877	16,904	16,916	19,791	19,782	19,459	19,46	19,522	19,591	19,549	19,626	19,735	19,617	19,570					16,922	16,926
		10680	749,57																										755,95	750
		10740	748,95																										755,95	750
		10752		2,912	16,904	16,916	19,816	19,828	19,492	19,519	19,54	19,657	19,591	19,687	19,771	19,687	19,618			19,554	16,943	16,926	16,926
		10800	748,77															12,32	0					0	0	0	0	0	755,95	750	131,61
		10848		2,960	16,905	16,916	19,867	19,874	19,545	19,582	19,616	19,665	19,63	19,727	19,818	19,712	19,662					16,926	16,927
		10860	749,96																										756,53	750
		10920	749,68																										756,53	750
		10944		2,993	16,903	16,918	19,903	19,903	19,566	19,605	19,641	19,673	19,685	19,758	19,852	19,741	19,690			19,622	16,943	16,924	16,922
		10980	750,12																										756,53	750
		11040	750,34	3,038	16,907	16,916	19,948	19,951	19,633	19,649	19,689	19,746	19,7	19,793	19,898	19,79	19,737					16,925	16,927						756,53	750
		11100	750,71															12,32											756,53	750
		11136		3,083	16,906	16,915	19,99	19,998	19,667	19,693	19,757	19,804	19,756	19,849	19,935	19,854	19,789			19,687	16,943	16,925	16,933
		11160	750,38																										756,53	750
		11220	748,99																										756,53	750
		11232		3,129	16,907	16,914	20,036	20,043	19,693	19,717	19,792	19,843	19,8	19,885	20,158	19,895	19,848					16,927	16,929
		11280	749,16																										756,53	750
		11328		3,159	16,905	16,918	20,072	20,069	19,733	19,766	19,866	19,859	19,83	19,906	20,009	19,919	19,861			19,764	16,942	16,928	16,927
		11340	750,49																										756,53	750
		11400	749,21															12,32	0					0	0	0	0	0	756,53	750	131,8
		11424		3,208	16,91	16,917	20,117	20,126	19,776	19,8	19,879	19,923	19,858	19,959	20,14	20,139	19,934					16,93	16,929
		11460	750,34																										756,53	750
		11520	750,96	3,250	16,904	16,919	20,157	20,166	19,838	19,826	19,909	19,975	19,839	20,111	20,145	19,987	19,954			19,84	16,946	16,925	16,93						756,53	750
		11580	751,4																										756,53	750
		11616		3,295	16,907	16,918	20,205	20,21	19,868	19,883	20,002	19,995	19,878	20,141	20,164	20,06	19,999					16,925	16,929
		11640	750,61																										756,53	750
		11700	749,72															12,32											756	750
		11712		3,335	16,908	16,915	20,243	20,249	19,886	20,018	19,996	20,057	19,968	20,104	20,195	20,123	20,043			19,919	16,947	16,925	16,928
		11760	749,54																										756	750
		11808		3,379	16,906	16,918	20,288	20,293	19,937	20,096	20,053	20,093	19,948	20,112	20,228	20,141	20,076					16,926	16,927
		11820	749,55																										756	750
		11880	750,24																										756	750
		11904		3,412	16,908	16,921	20,325	20,329	20,005	20,079	20,083	20,139	20,038	20,104	20,272	20,201	20,115			19,929	16,95	16,924	16,925
		11940	750,6																										756	750
		12000	749,8	3,450	16,909	16,92	20,359	20,369	20,041	20,131	20,164	20,132	20,06	20,056	20,315	20,254	20,144	12,33	0			16,92	16,928	0	0	0	0	0	756	750	132
		12060	750,2																										756	750
		12096		3,508	16,906	16,917	20,423	20,417	20,102	20,145	20,219	20,197	20,091	20,142	20,353	20,284	20,192			20,024	16,948	16,925	16,926
		12120	748,88																										756	750
		12180	748,76																										756	750
		12192		3,522	16,908	16,918	20,437	20,433	20,135	20,213	20,237	20,218	20,146	20,141	20,403	20,344	20,230					16,923	16,926
		12240	751,61																										756	750
		12288		3,590	16,908	16,918	20,503	20,504	20,274	20,206	20,3	20,254	20,162	20,165	20,443	20,363	20,271			20,106	16,949	16,924	16,924
		12300	750,67															12,32											756	750
		12360	750,14																										756	750
		12384		3,624	16,907	16,917	20,529	20,544	20,289	20,261	20,311	20,321	20,225	20,197	20,484	20,41	20,312					16,925	16,927
		12420	749,42																										756	750
		12480	748,41	3,666	16,908	16,917	20,577	20,58	20,329	20,292	20,335	20,37	20,286	20,259	20,522	20,432	20,353			20,174	16,951	16,924	16,926						756	750
		12540	749,17																										756,47	750
		12576		3,704	16,907	16,917	20,613	20,62	20,368	20,351	20,395	20,386	20,341	20,305	20,565	20,447	20,395					16,923	16,925
		12600	749,84															12,32	0					0	0	0	0	0	756,47	750	132,17
		12660	750,29																										756,47	750
		12672		3,728	16,907	16,917	20,633	20,648	20,382	20,381	20,414	20,391	20,403	20,34	20,6	20,504	20,427			20,303	16,949	16,923	16,924
		12720	750,62																										756,47	750
		12768		3,774	16,907	16,916	20,684	20,687	20,418	20,404	20,461	20,449	20,419	20,513	20,64	20,546	20,481					16,922	16,925
		12780	749,57																										756,47	750
		12840	749,37																										756,47	750
		12864		3,809	16,905	16,917	20,722	20,718	20,45	20,425	20,493	20,524	20,424	20,531	20,676	20,598	20,515			20,423	16,952	16,924	16,926
		12900	749,91															12,33											756,47	750
		12960	750,04	3,856	16,909	16,918	20,765	20,773	20,488	20,488	20,566	20,557	20,47	20,513	20,713	20,641	20,555					16,924	16,926						756,47	750
		13020	750,13																										756,47	750
		13056		3,919	16,908	16,919	20,83	20,835	20,51	20,613	20,613	20,63	20,479	20,532	20,758	20,681	20,602			20,449	16,951	16,925	16,926
		13080	751,61																										756,47	750
		13140	751,09																										756,47	750
		13152		3,966	16,907	16,918	20,876	20,881	20,573	20,614	20,664	20,617	20,58	20,551	20,801	20,729	20,641					16,925	16,928
		13200	751,2															12,32	0					0	0	0	0	0	756,47	750	131,84
		13248		3,985	16,909	16,919	20,891	20,906	20,587	20,616	20,649	20,73	20,591	20,575	20,838	20,762	20,669			20,521	16,951	16,925	16,929
		13260	749,63																										755,84	750
		13320	748,53																										755,84	750
		13344		4,036	16,908	16,915	20,94	20,956	20,64	20,686	20,714	20,743	20,661	20,616	20,885	20,815	20,720					16,927	16,926
		13380	750,56																										755,84	750
		13440	750,17	4,067	16,908	16,918	20,971	20,988	20,746	20,693	20,741	20,741	20,699	20,651	20,933	20,853	20,757			20,601	16,951	16,924	16,93						755,84	750
		13500	750,11															12,32											755,84	750
		13536		4,095	16,91	16,919	21,007	21,012	20,731	20,754	20,78	20,802	20,707	20,68	20,969	20,895	20,790					16,926	16,928
		13560	751,11																										755,84	750
		13620	750,51																										755,37	750
		13632		4,135	16,906	16,919	21,051	21,044	20,784	20,776	20,825	20,822	20,777	20,731	21,002	20,937	20,832			20,669	16,956	16,925	16,927
		13680	750,38																										755,37	750
		13728		4,190	16,908	16,921	21,108	21,101	20,876	20,834	20,848	20,879	20,795	20,829	21,036	20,918	20,877					16,925	16,926
		13740	749,51																										755,37	750
		13800	748,4															12,32	0					0	0	0	0	0	755,37	750	131,85
		13824		4,233	16,909	16,918	21,151	21,142	20,877	20,908	20,943	20,91	20,888	20,836	21,078	21,013	20,932			20,732	16,954	16,927	16,926
		13860	748,83																										755,37	750
		13920	748,46	4,252	16,908	16,918	21,158	21,172	20,915	20,925	20,97	20,947	20,926	20,865	21,123	21,013	20,960					16,925	16,924						755,37	750
		13980	750,7																										755,9	750
		14016		4,299	16,907	16,919	21,21	21,215	20,995	20,98	20,973	20,975	20,961	20,908	21,163	20,978	20,992			20,864	16,951	16,927	16,927
		14040	750,99																										755,9	750
		14100	749,68															12,32											755,9	750
		14112		4,336	16,912	16,918	21,252	21,25	21,021	20,996	21,015	20,997	20,999	21,089	21,199	21,096	21,052					16,924	16,922
		14160	749,97																										755,9	750
		14208		4,372	16,907	16,916	21,284	21,284	21,012	21,003	21,084	21,034	21,04	21,131	21,231	21,084	21,077			20,957	16,953	16,927	16,927
		14220	749,32																										755,9	750
		14280	749,85																										755,9	750
		14304		4,405	16,909	16,92	21,316	21,323	21,046	21,019	21,123	21,093	21,096	21,203	21,266	21,061	21,113					16,926	16,927
		14340	749,43																										755,9	750
		14400	749,8	4,454	16,907	16,918	21,358	21,376	21,101	21,055	21,133	21,177	21,172	21,223	21,308	21,171	21,168	12,32	0	21,088	16,952	16,925	16,928	0	0	0	0	0	755,9	750	131,92
		14460	749,39																										755,9	750
		14496		4,498	16,906	16,915	21,408	21,409	21,132	21,097	21,153	21,217	21,204	21,293	21,347	21,218	21,208					16,924	16,929
		14520	749,56																										755,9	750
		14580	749,16																										755,9	750
		14592		4,539	16,907	16,919	21,446	21,458	21,168	21,119	21,155	21,259	21,283	21,31	21,383	21,201	21,235			21,241	16,956	16,925	16,927
		14640	748,82																										755,9	750
		14688		4,574	16,908	16,918	21,482	21,491	21,217	21,157	21,223	21,29	21,295	21,31	21,431	21,276	21,275					16,926	16,927
		14700	749,77															12,31											756,32	750
		14760	750,17																										756,32	750
		14784		4,605	16,909	16,92	21,521	21,518	21,251	21,21	21,288	21,339	21,286	21,288	21,462	21,355	21,310			21,271	16,96	16,929	16,925
		14820	750,94																										756,32	750
		14880	750,05	4,654	16,91	16,922	21,569	21,572	21,274	21,263	21,33	21,382	21,306	21,307	21,506	21,42	21,349					16,926	16,931						756,32	750
		14940	750,56																										756,32	750
		14976		4,688	16,91	16,919	21,603	21,603	21,297	21,287	21,363	21,387	21,331	21,367	21,551	21,466	21,381			21,313	16,96	16,926	16,927
		15000	750,53															12,32	0					0	0	0	0	0	756,32	750	131,78
		15060	750,77																										756,32	750
		15072		4,748	16,91	16,919	21,661	21,665	21,353	21,393	21,453	21,462	21,342	21,401	21,58	21,504	21,436					16,926	16,928
		15120	750,94																										756,32	750
		15168		4,769	16,909	16,921	21,681	21,687	21,405	21,431	21,462	21,497	21,39	21,412	21,624	21,56	21,473			21,319	16,958	16,927	16,929
		15180	751,22																										755,79	750
		15240	750,52																										755,79	750
		15264		4,833	16,909	16,92	21,74	21,756	21,459	21,486	21,529	21,522	21,423	21,448	21,673	21,602	21,518					16,927	16,93
		15300	749,97															12,31											755,27	750
		15360	749,98	4,849	16,914	16,921	21,767	21,767	21,488	21,518	21,549	21,554	21,445	21,574	21,713	21,657	21,562			21,389	16,958	16,927	16,929						755,27	750
		15420	747,96																										755,27	750
		15456		4,902	16,914	16,921	21,817	21,822	21,532	21,551	21,595	21,604	21,481	21,587	21,749	21,678	21,597					16,926	16,93
		15480	748,62																										755,27	750
		15540	750																										756,05	750
		15552		4,915	16,911	16,923	21,834	21,83	21,56	21,557	21,638	21,605	21,495	21,62	21,791	21,719	21,623			21,471	16,958	16,929	16,927
		15600	750,16															12,32	0					0	0	0	0	0	756,05	750	131,61
		15648		4,977	16,911	16,923	21,888	21,899	21,599	21,661	21,665	21,69	21,534	21,557	21,825	21,767	21,662					16,928	16,926
		15660	750,19																										756,05	750
		15720	749,58																										756,05	750
		15744		5,010	16,913	16,923	21,919	21,937	21,711	21,663	21,695	21,698	21,611	21,61	21,864	21,806	21,707			21,516	16,957	16,925	16,925
		15780	748,65																										756,05	750
		15840	749,2	5,047	16,912	16,922	21,956	21,972	21,706	21,726	21,732	21,722	21,668	21,671	21,904	21,843	21,746					16,926	16,926						756,05	750
		15900	749,39															12,31											756,47	750
		15936		5,079	16,913	16,923	21,985	22,009	21,758	21,754	21,771	21,738	21,723	21,677	21,936	21,885	21,780			21,636	16,96	16,923	16,928
		15960	750,48																										756,47	750
		16020	751,39																										756,47	750
		16032		5,111	16,912	16,922	22,027	22,028	21,799	21,803	21,795	21,78	21,824	21,749	22,176	21,919	21,856					16,927	16,928
		16080	751,7																										756,47	750
		16128		5,151	16,914	16,924	22,061	22,079	21,858	21,833	21,87	21,826	21,85	21,818	22,01	21,946	21,876			21,775	16,961	16,927	16,929
		16140	751,05																										755,84	750
		16200	751,35															12,31	0					0	0	0	0	0	755,84	750	131,49
		16224		5,189	16,912	16,925	22,11	22,104	21,896	21,88	21,888	21,865	21,854	21,81	22,15	21,993	21,917					16,928	16,928
		16260	749,17																										755,27	750
		16320	748,54	5,243	16,913	16,925	22,155	22,169	21,931	21,917	21,917	21,962	21,889	21,947	22,094	21,959	21,952			21,827	16,961	16,927	16,93						755,27	750
		16380	747,6																										755,27	750
		16416		5,273	16,914	16,923	22,193	22,19	21,94	21,961	21,965	21,968	21,924	22,046	22,163	22,022	21,999					16,927	16,929
		16440	747,58																										755,27	750
		16500	747,94															12,31											756,47	750
		16512		5,301	16,916	16,926	22,22	22,225	21,951	21,97	22,024	21,991	21,946	22,083	22,184	22,061	22,026			21,946	16,963	16,928	16,93
		16560	748,96																										756,47	750
		16608		5,340	16,914	16,924	22,26	22,257	22,001	21,995	22,033	22,051	21,966	22,079	22,211	22,041	22,047					16,927	16,928
		16620	750,68																										757,26	750
		16680	750,94																										757,26	750
		16704		5,384	16,912	16,922	22,291	22,31	22,018	22,016	22,071	22,095	22,035	22,139	22,24	22,137	22,094			22	16,962	16,931	16,932
		16740	751,09																										757,26	750
		16800	750	5,406	16,914	16,925	22,329	22,322	22,027	22,031	22,068	22,143	22,08	22,197	22,273	22,167	22,123	12,31	0			16,928	16,931	0	0	0	0	0	757,26	750	131,58
		16860	749,02																										757,26	750
		16896		5,446	16,916	16,924	22,365	22,368	22,075	22,067	22,118	22,184	22,124	22,233	22,308	22,224	22,167			22,059	16,964	16,929	16,928
		16920	750,04																										757,26	750
		16980	750,2																										757,26	750
		16992		5,488	16,915	16,924	22,407	22,407	22,128	22,097	22,184	22,208	22,164	22,273	22,347	22,259	22,207					16,928	16,931
		17040	750,58																										757,26	750
		17088		5,530	16,914	16,924	22,445	22,453	22,186	22,185	22,203	22,258	22,234	22,303	22,382	22,265	22,252			22,193	16,965	16,928	16,93
		17100	751															12,31											757,26	750
		17160	750,53																										757,26	750
		17184		5,576	16,915	16,926	22,497	22,495	22,215	22,168	22,235	22,309	22,264	22,333	22,419	22,318	22,283					16,928	16,929
		17220	750,83																										756,84	750
		17280	750,8	5,601	16,917	16,927	22,519	22,528	22,257	22,195	22,292	22,323	22,28	22,362	22,459	22,367	22,317			22,226	16,965	16,928	16,931						756,84	750
		17340	750,6																										756,42	750
		17376		5,639	16,916	16,925	22,559	22,56	22,287	22,255	22,323	22,351	22,351	22,413	22,494	22,37	22,355					16,927	16,929
		17400	749,97															12,31	0					0	0	0	0	0	756,42	750	131,51
		17460	750,32																										756,42	750
		17472		5,685	16,913	16,926	22,604	22,605	22,332	22,281	22,343	22,417	22,408	22,393	22,535	22,378	22,386			22,314	16,968	16,926	16,927
		17520	750,46																										756,42	750
		17568		5,709	16,915	16,928	22,63	22,631	22,365	22,31	22,372	22,443	22,417	22,49	22,576	22,413	22,423					16,925	16,93
		17580	750,08																										756,42	750
		17640	749,97																										756,42	750
		17664		5,753	16,915	16,925	22,671	22,674	22,394	22,355	22,42	22,498	22,436	22,496	22,608	22,44	22,456			22,409	16,964	16,929	16,929
		17700	749,91															12,30											756,42	750
		17760	750,62	5,792	16,912	16,926	22,706	22,715	22,428	22,412	22,497	22,512	22,506	22,568	22,648	22,538	22,514					16,926	16,927						756,42	750
		17820	749,9																										756,42	750
		17856		5,830	16,914	16,925	22,739	22,76	22,455	22,443	22,491	22,572	22,542	22,6	22,683	22,539	22,541			22,473	16,968	16,929	16,929
		17880	750,27																										756,42	750
		17940	748,85																										756,42	750
		17952		5,864	16,916	16,925	22,783	22,785	22,497	22,467	22,509	22,613	22,598	22,655	22,722	22,555	22,577					16,927	16,929
		18000	748,65															12,31	0					0	0	0	0	0	756,42	750	131,45
		18048		5,907	16,914	16,92	22,823	22,825	22,518	22,518	22,592	22,628	22,619	22,626	22,758	22,629	22,611			22,581	16,97	16,927	16,928
		18060	748,89																										756,89	750
		18120	749,74																										756,89	750
		18144		5,939	16,914	16,922	22,861	22,854	22,556	22,558	22,607	22,658	22,656	22,728	22,798	22,619	22,648					16,927	16,929
		18180	750,58																										757,31	750
		18240	749,9	5,979	16,912	16,926	22,899	22,897	22,59	22,608	22,638	22,712	22,714	22,743	22,833	22,734	22,696			22,644	16,965	16,925	16,93						757,31	750
		18300	750															12,31											757,31	750
		18336		6,010	16,912	16,924	22,931	22,925	22,638	22,637	22,672	22,731	22,757	22,743	22,869	22,762	22,726					16,927	16,931
		18360	750,06																										757,31	750
		18420	749,88																										757,31	750
		18432		6,050	16,912	16,922	22,965	22,969	22,682	22,653	22,714	22,774	22,778	22,834	22,907	22,772	22,764			22,754	16,966	16,927	16,931
		18480	749,44																										757,31	750
		18528		6,098	16,911	16,921	23,002	23,026	22,746	22,719	22,736	22,831	22,813	22,857	22,945	22,805	22,807					16,927	16,93
		18540	750,57																										757,31	750
		18600	749,55															12,30	0					0	0	0	0	0	757,31	750	131,4
		18624		6,128	16,911	16,921	23,043	23,046	22,772	22,753	22,804	22,853	22,829	22,893	22,981	22,846	22,841			22,804	16,967	16,926	16,93
		18660	749,81																										757,31	750
		18720	750,73	6,175	16,91	16,921	23,091	23,09	22,807	22,777	22,833	22,897	22,884	22,913	23,017	22,887	22,877					16,928	16,932						757,31	750
		18780	750,59																										757,31	750
		18816		6,203	16,91	16,921	23,118	23,119	22,829	22,81	22,884	22,936	22,934	22,976	23,055	22,921	22,918			22,918	16,962	16,93	16,93
		18840	750,58																										757,31	750
		18900	750															12,31											757,31	750
		18912		6,238	16,91	16,92	23,148	23,159	22,867	22,871	22,896	22,972	22,965	22,952	23,09	23	22,952					16,927	16,93
		18960	749,63																										757,31	750
		19008		6,282	16,912	16,917	23,202	23,191	22,909	22,902	22,913	23,023	22,979	23,082	23,131	22,979	22,990			22,964	16,968	16,926	16,929
		19020	750,46																										757,31	750
		19080	750,04																										757,31	750
		19104		6,315	16,911	16,92	23,234	23,228	22,952	22,933	22,974	23,047	23,047	23,077	23,163	23,012	23,026					16,928	16,929
		19140	750,05																										757,31	750
		19200	750,19	6,341	16,913	16,922	23,254	23,263	22,976	22,981	23,028	23,069	23,07	23,132	23,207	23,068	23,066	12,32	0	23,036	16,969	16,925	16,928	0	0	0	0	0	757,31	750	131,76
		19260	750,47																										757,31	750
		19296		6,390	16,908	16,919	23,298	23,31	23,022	23,01	23,037	23,127	23,108	23,164	23,239	23,103	23,101					16,925	16,933
		19320	751,22																										757,31	750
		19380	749,67																										757,31	750
		19392		6,416	16,913	16,921	23,33	23,337	23,057	23,047	23,073	23,153	23,137	23,216	23,276	23,111	23,134			23,118	16,966	16,923	16,93
		19440	749,79																										757,31	750
		19488		6,476	16,913	16,923	23,395	23,393	23,091	23,086	23,133	23,207	23,205	23,251	23,314	23,147	23,179					16,925	16,927
		19500	749,51															12,31											757,31	750
		19560	749,42																										757,31	750
		19584		6,498	16,909	16,921	23,418	23,409	23,114	23,133	23,159	23,224	23,242	23,276	23,349	23,185	23,210			23,201	16,972	16,928	16,925
		19620	749,06																										757,31	750
		19680	750,74	6,528	16,91	16,921	23,436	23,452	23,132	23,167	23,19	23,257	23,248	23,299	23,385	23,288	23,246					16,926	16,928						757,31	750
		19740	750,2																										757,31	750
		19776		6,565	16,915	16,922	23,481	23,487	23,212	23,213	23,219	23,3	23,295	23,34	23,417	23,337	23,292			23,24	16,971	16,93	16,928
		19800	750,31															12,32	0					0	0	0	0	0	757,31	750	131,67
		19860	750,14																										757,31	750
		19872		6,605	16,915	16,922	23,522	23,525	23,255	23,247	23,257	23,327	23,335	23,382	23,456	23,366	23,328					16,924	16,932
		19920	750,16																										757,31	750
		19968		6,644	16,914	16,923	23,559	23,567	23,27	23,285	23,303	23,383	23,361	23,4	23,495	23,409	23,363			23,307	16,973	16,927	16,929
		19980	749,77																										757,31	750
		20040	749,06																										757,31	750
		20064		6,688	16,913	16,924	23,6	23,613	23,316	23,309	23,355	23,418	23,387	23,443	23,527	23,462	23,402					16,925	16,927
		20100	749,64															12,32											757,31	750
		20160	749,98	6,724	16,915	16,923	23,639	23,647	23,343	23,346	23,414	23,437	23,411	23,448	23,566	23,492	23,432			23,36	16,972	16,928	16,928						757,31	750
		20220	749,27																										757,31	750
		20256		6,757	16,913	16,926	23,683	23,67	23,374	23,4	23,461	23,47	23,424	23,46	23,609	23,532	23,466					16,927	16,935
		20280	749,1																										757,31	750
		20340	749,72																										757,31	750
		20352		6,795	16,913	16,92	23,708	23,715	23,412	23,45	23,508	23,509	23,411	23,516	23,645	23,577	23,503			23,381	16,97	16,929	16,928
		20400	750,01															12,32	0					0	0	0	0	0	757,31	750	131,95
		20448		6,844	16,914	16,926	23,758	23,769	23,463	23,484	23,574	23,533	23,455	23,533	23,679	23,617	23,542					16,932	16,93
		20460	749,32																										757,31	750
		20520	750,29																										757,31	750
		20544		6,872	16,917	16,928	23,798	23,792	23,507	23,553	23,603	23,571	23,486	23,54	23,714	23,647	23,578			23,51	16,977	16,924	16,93
		20580	750,31																										757,31	750
		20640	749,76	6,906	16,915	16,925	23,825	23,827	23,559	23,629	23,595	23,647	23,545	23,566	23,768	23,693	23,625					16,931	16,934						757,31	750
		20700	749,9															12,34											757,31	750
		20736		6,947	16,914	16,933	23,867	23,875	23,607	23,64	23,691	23,647	23,555	23,588	23,794	23,737	23,657			23,515	16,967	16,927	16,931
		20760	749,9																										757,31	750
		20820	750,37																										757,31	750
		20832		6,964	16,918	16,926	23,884	23,888	23,617	23,74	23,677	23,691	23,591	23,626	23,843	23,774	23,695					16,928	16,932
		20880	750,14																										757,31	750
		20928		7,006	16,919	16,927	23,931	23,927	23,669	23,683	23,741	23,695	23,634	23,613	23,862	23,823	23,715			23,572	16,967	16,926	16,93
		20940	750,49																										757,31	750
		21000	749,64															12,34	0					0	0	0	0	0	757,31	750	131,85
		21024		7,037	16,916	16,928	23,953	23,966	23,715	23,68	23,724	23,747	23,709	23,648	23,913	23,82	23,744					16,931	16,932
		21060	750,54																										757,31	750
		21120	750,67	7,080	16,916	16,927	23,991	24,012	23,762	23,743	23,799	23,776	23,724	23,71	23,938	23,879	23,791			23,631	16,972	16,93	16,933						757,31	750
		21180	750,31																										757,31	750
		21216		7,121	16,915	16,926	24,046	24,037	23,811	23,782	23,836	23,811	23,747	23,741	23,968	23,911	23,826					16,93	16,931
		21240	750,88																										757,31	750
		21300	750,35															12,35											757,31	750
		21312		7,136	16,916	16,929	24,065	24,052	23,833	23,828	23,836	23,833	23,852	23,782	24,176	23,95	23,886			23,781	16,976	16,93	16,932
		21360	750,78																										757,31	750
		21408		7,175	16,914	16,924	24,091	24,096	23,894	23,872	23,866	23,868	23,877	23,825	24,037	23,982	23,903					16,929	16,931
		21420	750,14																										757,31	750
		21480	750,79																										757,31	750
		21504		7,207	16,914	16,929	24,123	24,134	23,933	23,909	23,925	23,905	23,903	23,852	24,072	24,016	23,939			23,822	16,975	16,934	16,931
		21540	751,71																										757,31	750
		21600	751,55	7,264	16,915	16,929	24,186	24,186	23,99	23,937	23,952	23,976	23,931	23,878	24,11	24,031	23,976	12,35	0			16,93	16,931	0	0	0	0	0	757,31	750	131,71
		21660	750,67																										756,63	750
		21696		7,300	16,913	16,926	24,221	24,218	24,005	23,98	24,008	24,009	23,979	23,898	24,175	24,068	24,015			23,864	16,98	16,932	16,932
		21720	749,33																										756,63	750
		21780	750,51																										756,63	750
		21792		7,324	16,911	16,925	24,242	24,243	24,029	24,016	24,034	24,032	24,001	23,965	24,189	24,142	24,051					16,929	16,928
		21840	749,22																										756,63	750
		21888		7,360	16,915	16,923	24,279	24,278	24,052	24,052	24,068	24,052	24,01	24,024	24,22	24,163	24,080			23,923	16,98	16,928	16,928
		21900	749,48															12,35											756,63	750
		21960	749,55																										756,63	750
		21984		7,394	16,914	16,925	24,314	24,314	24,057	24,054	24,105	24,132	24,041	24,048	24,247	24,204	24,111					16,926	16,928
		22020	749,39																										756,63	750
		22080	750,18	7,440	16,913	16,922	24,356	24,359	24,124	24,065	24,122	24,162	24,08	24,127	24,282	24,238	24,150			24,037	16,98	16,927	16,93						756,63	750
		22140	750,5																										756,63	750
		22176		7,460	16,914	16,923	24,376	24,38	24,14	24,122	24,181	24,178	24,148	24,129	24,32	24,197	24,177					16,929	16,933
		22200	749,25															12,36	0					0	0	0	0	0	756,63	750	131,82
		22260	750,09																										756,63	750
		22272		7,509	16,909	16,926	24,427	24,425	24,175	24,182	24,229	24,186	24,153	24,257	24,353	24,251	24,223			24,061	16,98	16,925	16,927
		22320	749,66																										756,63	750
		22368		7,529	16,914	16,922	24,446	24,447	24,186	24,187	24,245	24,238	24,177	24,314	24,39	24,259	24,249					16,926	16,934
		22380	749,43																										756,63	750
		22440	750,51																										756,63	750
		22464		7,568	16,913	16,921	24,485	24,485	24,2	24,2	24,264	24,304	24,218	24,358	24,416	24,318	24,285			24,226	16,98	16,931	16,931
		22500	750,05															12,37											756,63	750
		22560	748,73	7,592	16,911	16,923	24,502	24,515	24,208	24,225	24,295	24,319	24,278	24,39	24,45	24,35	24,314					16,929	16,935						756,63	750
		22620	749,62																										756,63	750
		22656		7,622	16,911	16,925	24,541	24,54	24,238	24,261	24,333	24,31	24,357	24,417	24,481	24,371	24,346			24,308	16,979	16,934	16,938
		22680	750,2																										756,63	750
		22740	750,48																										756,63	750
		22752		7,664	16,912	16,922	24,571	24,59	24,272	24,291	24,345	24,411	24,413	24,455	24,513	24,415	24,389					16,933	16,936
		22800	750,14															12,38	0					0	0	0	0	0	756,63	750	131,69
		22848		7,701	16,913	16,922	24,617	24,62	24,328	24,337	24,392	24,444	24,446	24,45	24,551	24,418	24,421			24,384	16,977	16,93	16,935
		22860	749,46																										756,63	750
		22920	750,17																										756,63	750
		22944		7,733	16,912	16,922	24,648	24,653	24,357	24,392	24,418	24,454	24,471	24,496	24,583	24,467	24,455					16,932	16,932
		22980	750,58																										756,63	750
		23040	749,35	7,777	16,913	16,922	24,693	24,697	24,421	24,427	24,449	24,5	24,484	24,52	24,618	24,514	24,492			24,438	16,978	16,929	16,931						756,63	750
		23100	749,91															12,38											756,63	750
		23136		7,813	16,915	16,924	24,729	24,737	24,45	24,465	24,522	24,539	24,53	24,582	24,656	24,5	24,531					16,931	16,932
		23160	749,14																										756,63	750
		23220	749,03																										756,63	750
		23232		7,840	16,913	16,927	24,754	24,766	24,472	24,494	24,555	24,556	24,571	24,6	24,686	24,569	24,563			24,519	16,98	16,929	16,931
		23280	749,21																										756,63	750
		23328		7,869	16,916	16,926	24,788	24,791	24,505	24,522	24,563	24,598	24,583	24,632	24,726	24,598	24,591					16,929	16,931
		23340	748,91																										757,1	750
		23400	749,17															12,39	0					0	0	0	0	0	757,1	750	131,58
		23424		7,920	16,914	16,925	24,843	24,837	24,526	24,548	24,61	24,65	24,628	24,683	24,76	24,631	24,630			24,57	16,982	16,928	16,93
		23460	749,31																										757,58	750
		23520	751,31	7,937	16,917	16,925	24,86	24,856	24,559	24,585	24,639	24,667	24,65	24,726	24,789	24,667	24,660					16,926	16,931						757,58	750
		23580	750,7																										757,58	750
		23616		7,986	16,912	16,923	24,901	24,905	24,607	24,609	24,682	24,701	24,714	24,747	24,824	24,713	24,700			24,647	16,982	16,927	16,93
		23640	749,61																										757,58	750
		23700	749,79															12,40											757,58	750
		23712		8,013	16,913	16,924	24,93	24,933	24,639	24,647	24,703	24,768	24,722	24,786	24,862	24,746	24,734					16,926	16,934
		23760	750,39																										757,58	750
		23808		8,048	16,914	16,927	24,971	24,966	24,685	24,678	24,722	24,778	24,766	24,812	24,894	24,758	24,762			24,706	16,982	16,929	16,932
		23820	749,69																										757,58	750
		23880	750,1																										757,58	750
		23904		8,082	16,915	16,924	24,999	25,004	24,716	24,708	24,776	24,825	24,804	24,841	24,928	24,82	24,802					16,929	16,932
		23940	750,64																										757,58	750
		24000	750,67	8,113	16,914	16,923	25,027	25,036	24,767	24,768	24,803	24,86	24,824	24,881	24,963	24,843	24,839	12,41	0	24,791	16,987	16,929	16,935	0	0	0	0	0	757,58	750	131,49
		24060	749,45																										757,58	750
		24096		8,155	16,914	16,922	25,068	25,078	24,801	24,795	24,836	24,883	24,873	24,878	24,997	24,869	24,866					16,931	16,932
		24120	749,94																										757,58	750
		24180	749,75																										757,58	750
		24192		8,186	16,912	16,923	25,103	25,104	24,817	24,822	24,88	24,921	24,908	24,975	25,033	24,905	24,908			24,854	16,984	16,931	16,931
		24240	750,34																										757,58	750
		24288		8,220	16,913	16,924	25,135	25,143	24,844	24,857	24,903	24,941	24,921	25,013	25,064	24,965	24,939					16,932	16,936
		24300	751,65															12,41											757,58	750
		24360	750,54																										757,58	750
		24384		8,252	16,914	16,924	25,172	25,17	24,863	24,923	24,943	24,964	24,983	25,037	25,096	24,967	24,972			24,953	16,981	16,932	16,935
		24420	749,02																										757,1	750
		24480	749,33	8,289	16,915	16,925	25,202	25,216	24,915	24,953	24,973	25,022	25,026	25,085	25,133	24,985	25,011					16,932	16,937						757,1	750
		24540	749,03																										757,1	750
		24576		8,321	16,914	16,925	25,235	25,246	24,935	24,977	24,995	25,066	25,061	25,07	25,164	24,998	25,033			24,993	16,981	16,932	16,934
		24600	750,64															12,42	0					0	0	0	0	0	757,1	750	131,45
		24660	750,03																										757,1	750
		24672		8,344	16,916	16,925	25,26	25,269	24,98	25,008	25,022	25,092	25,051	25,126	25,196	25,043	25,065					16,931	16,935
		24720	750,84																										757,1	750
		24768		8,387	16,916	16,926	25,303	25,313	25,011	25,044	25,07	25,143	25,073	25,122	25,231	25,124	25,102			25,062	16,982	16,932	16,935
		24780	752,46																										757,1	750
		24840	751,02																										757,1	750
		24864		8,426	16,915	16,928	25,342	25,352	25,05	25,07	25,105	25,184	25,109	25,118	25,268	25,177	25,135					16,931	16,935
		24900	750,85															12,42											756,26	750
		24960	748,93	8,458	16,92	16,927	25,385	25,377	25,1	25,108	25,156	25,189	25,137	25,159	25,305	25,222	25,172			25,087	16,982	16,93	16,933						756,26	750
		25020	749,62																										756,26	750
		25056		8,499	16,918	16,927	25,418	25,424	25,17	25,156	25,19	25,223	25,131	25,166	25,346	25,267	25,206					16,929	16,934
		25080	749,58																										756,26	750
		25140	748,75																										756,26	750
		25152		8,524	16,92	16,93	25,442	25,455	25,208	25,196	25,222	25,253	25,18	25,24	25,37	25,305	25,247			25,12	16,981	16,93	16,932
		25200	748,4															12,43	0					0	0	0	0	0	756,26	750	131,46
		25248		8,550	16,919	16,93	25,476	25,474	25,254	25,227	25,28	25,285	25,224	25,278	25,408	25,344	25,288					16,931	16,933
		25260	749,94																										757,1	750
		25320	749,62																										757,1	750
		25344		8,591	16,922	16,93	25,518	25,517	25,27	25,334	25,334	25,303	25,246	25,258	25,444	25,382	25,321			25,205	16,982	16,93	16,935
		25380	749,78																										757,1	750
		25440	750,52	8,628	16,923	16,932	25,554	25,557	25,326	25,389	25,343	25,373	25,263	25,306	25,477	25,432	25,364					16,928	16,931						757,1	750
		25500	750,03															12,44											757,1	750
		25536		8,658	16,927	16,934	25,583	25,594	25,396	25,385	25,392	25,381	25,359	25,304	25,511	25,462	25,399			25,243	16,982	16,929	16,93
		25560	749,8																										757,1	750
		25620	750,57																										757,1	750
		25632		8,676	16,926	16,936	25,61	25,605	25,369	25,374	25,422	25,36	25,354	25,427	25,549	25,471	25,416					16,928	16,931
		25680	751,04																										757,1	750
		25728		8,713	16,928	16,938	25,639	25,653	25,358	25,406	25,454	25,446	25,359	25,467	25,575	25,511	25,447			25,341	16,976	16,929	16,932
		25740	750,48																										757,1	750
		25800	750,84															12,44	0					0	0	0	0	0	757,1	750	131,75
		25824		8,737	16,928	16,938	25,667	25,672	25,392	25,413	25,476	25,459	25,405	25,532	25,607	25,543	25,478					16,929	16,932
		25860	750,29																										757,1	750
		25920	750,78	8,769	16,928	16,937	25,711	25,692	25,437	25,443	25,477	25,523	25,436	25,547	25,635	25,554	25,506			25,431	16,984	16,927	16,932						757,1	750
		25980	750,93																										756,68	750
		26016		8,807	16,93	16,939	25,743	25,741	25,49	25,505	25,526	25,559	25,469	25,584	25,67	25,615	25,552					16,93	16,932
		26040	750,79																										756,68	750
		26100	750,47															12,46											756,68	750
		26112		8,836	16,93	16,938	25,769	25,77	25,522	25,536	25,58	25,56	25,502	25,549	25,702	25,633	25,573			25,494	16,982	16,93	16,932
		26160	749,97																										756,68	750
		26208		8,879	16,929	16,937	25,812	25,812	25,541	25,568	25,596	25,636	25,545	25,58	25,733	25,662	25,608					16,929	16,932
		26220	748,86																										756,68	750
		26280	748,72																										756,68	750
		26304		8,909	16,927	16,94	25,843	25,843	25,56	25,666	25,676	25,658	25,557	25,587	25,766	25,704	25,647			25,484	16,984	16,933	16,933
		26340	750,08																										757,26	750
		26400	748,92	8,943	16,925	16,942	25,886	25,867	25,611	25,643	25,68	25,681	25,61	25,592	25,808	25,748	25,672	12,46	0			16,933	16,933	0	0	0	0	0	757,26	750	131,31
		26460	749,84																										757,26	750
		26496		8,984	16,929	16,934	25,916	25,914	25,644	25,662	25,73	25,723	25,624	25,617	25,84	25,795	25,704			25,56	16,988	16,931	16,935
		26520	749,4																										757,26	750
		26580	749,47																										757,26	750
		26592		9,016	16,925	16,937	25,948	25,946	25,691	25,726	25,706	25,729	25,72	25,654	25,88	25,826	25,742					16,93	16,933
		26640	750,92																										757,26	750
		26688		9,046	16,924	16,934	25,98	25,971	25,739	25,745	25,766	25,741	25,737	25,707	25,898	25,829	25,770			25,643	16,989	16,928	16,934
		26700	751,06															12,46											757,26	750
		26760	750,74																										757,26	750
		26784		9,071	16,923	16,936	25,997	26,004	25,806	25,769	25,785	25,769	25,799	25,723	25,933	25,852	25,804					16,93	16,935
		26820	750,47																										757,26	750
		26880	750,18	9,110	16,922	16,934	26,034	26,041	25,833	25,815	25,829	25,838	25,827	25,858	25,963	25,87	25,854			25,714	16,988	16,931	16,933						757,26	750
		26940	749,93																										757,26	750
		26976		9,141	16,923	16,933	26,069	26,069	25,83	25,84	25,876	25,847	25,828	25,86	25,992	25,926	25,875					16,933	16,935
		27000	749,67															12,47	0					0	0	0	0	0	757,26	750	131,57
		27060	749,69																										757,26	750
		27072		9,176	16,922	16,931	26,099	26,107	25,859	25,851	25,903	25,918	25,843	25,86	26,028	25,966	25,903			25,798	16,984	16,93	16,935
		27120	751,12																										757,26	750
		27168		9,206	16,921	16,931	26,137	26,126	25,884	25,915	25,943	25,952	25,874	25,911	26,057	25,973	25,939					16,93	16,934
		27180	750,76																										757,26	750
		27240	750,22																										757,26	750
		27264		9,230	16,923	16,933	26,155	26,162	25,893	25,912	25,944	25,981	25,915	25,901	26,171	26,042	25,970			25,834	16,992	16,931	16,933
		27300	750,3															12,48											757,26	750
		27360	750,22	9,275	16,921	16,931	26,199	26,203	25,92	25,962	26,014	26,007	25,934	25,993	26,126	26,08	26,005					16,933	16,931						757,26	750
		27420	749,39																										757,26	750
		27456		9,304	16,921	16,929	26,23	26,228	25,984	25,999	26,026	26,03	25,976	25,981	26,185	26,108	26,036			25,936	16,995	16,933	16,932
		27480	750,25																										757,26	750
		27540	750,22																										757,26	750
		27552		9,340	16,919	16,931	26,258	26,273	26,06	26,041	26,044	26,074	25,988	25,995	26,204	26,157	26,070					16,932	16,934
		27600	749,54															12,48	0					0	0	0	0	0	757,26	750	131,93
		27648		9,378	16,919	16,932	26,297	26,31	26,069	26,095	26,112	26,095	26,05	26,021	26,231	26,175	26,106			25,963	16,989	16,932	16,933
		27660	750,88																										757,26	750
		27720	750,45																										757,26	750
		27744		9,400	16,922	16,929	26,324	26,328	26,089	26,105	26,131	26,135	26,082	26,087	26,255	26,202	26,136					16,93	16,934
		27780	749,73																										757,26	750
		27840	749,52	9,441	16,92	16,928	26,368	26,362	26,137	26,112	26,151	26,164	26,088	26,142	26,286	26,231	26,164			26,037	16,992	16,931	16,934						757,26	750
		27900	749,12															12,49											757,26	750
		27936		9,468	16,922	16,932	26,394	26,396	26,152	26,188	26,191	26,208	26,099	26,153	26,322	26,263	26,197					16,934	16,932
		27960	748,82																										757,26	750
		28020	750,37																										757,63	750
		28032		9,503	16,919	16,927	26,421	26,431	26,162	26,192	26,225	26,232	26,119	26,198	26,352	26,265	26,218			26,112	16,994	16,929	16,933
		28080	749,82																										757,63	750
		28128		9,536	16,918	16,926	26,458	26,457	26,17	26,24	26,285	26,215	26,189	26,182	26,383	26,327	26,249					16,931	16,932
		28140	750,68																										757,63	750
		28200	750,7															12,49	0					0	0	0	0	0	757,63	750	132,19
		28224		9,544	16,921	16,93	26,469	26,471	26,256	26,228	26,252	26,251	26,234	26,235	26,41	26,368	26,279			26,163	16,992	16,931	16,931
		28260	751,09																										757,63	750
		28320	749,59	9,587	16,92	16,93	26,509	26,515	26,283	26,295	26,304	26,322	26,276	26,256	26,441	26,4	26,322					16,927	16,935						757,63	750
		28380	751,88																										757,63	750
		28416		9,628	16,92	16,931	26,559	26,549	26,304	26,314	26,369	26,348	26,329	26,285	26,477	26,387	26,352			26,218	16,989	16,931	16,934
		28440	750,08																										757,63	750
		28500	749,26															12,50											757,63	750
		28512		9,647	16,919	16,924	26,567	26,571	26,33	26,356	26,374	26,347	26,352	26,393	26,502	26,395	26,381					16,932	16,934
		28560	750,34																										757,63	750
		28608		9,684	16,917	16,931	26,607	26,609	26,396	26,386	26,395	26,392	26,371	26,456	26,529	26,43	26,419			26,313	16,993	16,931	16,937
		28620	750,27																										757,63	750
		28680	749,79																										757,63	750
		28704		9,714	16,92	16,928	26,632	26,643	26,407	26,412	26,447	26,441	26,388	26,489	26,56	26,48	26,453					16,931	16,935
		28740	750,16																										757,63	750
		28800	750,23	9,746	16,92	16,929	26,668	26,672	26,415	26,421	26,444	26,512	26,409	26,519	26,595	26,52	26,479	12,52	0	26,373	16,993	16,93	16,934	0	0	0	0	0	757,63	750	132,45
		28860	749,2																										757,63	750
		28896		9,780	16,92	16,928	26,704	26,703	26,455	26,454	26,495	26,487	26,443	26,541	26,626	26,532	26,504					16,936	16,936
		28920	749,92																										757,63	750
		28980	750,02																										757,63	750
		28992		9,811	16,919	16,929	26,735	26,736	26,489	26,51	26,529	26,543	26,47	26,577	26,66	26,564	26,543			26,444	16,991	16,932	16,936
		29040	749,57																										757,63	750
		29088		9,848	16,921	16,929	26,772	26,774	26,516	26,55	26,579	26,566	26,497	26,611	26,693	26,625	26,580					16,932	16,935
		29100	749,33															12,52											757,63	750
		29160	749,99																										757,63	750
		29184		9,873	16,92	16,929	26,797	26,798	26,52	26,615	26,581	26,629	26,547	26,611	26,722	26,636	26,608			26,514	16,989	16,931	16,936
		29220	749,81																										757,63	750
		29280	749,66	9,907	16,918	16,927	26,832	26,827	26,561	26,58	26,619	26,654	26,605	26,616	26,755	26,685	26,634					16,93	16,935						757,63	750
		29340	749,56																										757,63	750
		29376		9,931	16,918	16,929	26,856	26,852	26,62	26,615	26,674	26,648	26,647	26,667	26,784	26,721	26,672			26,562	16,989	16,932	16,935
		29400	749,69															12,53	0					0	0	0	0	0	757,63	750	132,63
		29460	749,77																										757,63	750
		29472		9,968	16,92	16,93	26,895	26,891	26,608	26,71	26,684	26,696	26,654	26,684	26,817	26,765	26,702					16,931	16,939
		29520	748,85																										757,63	750
		29568		9,993	16,919	16,928	26,917	26,916	26,641	26,73	26,741	26,736	26,692	26,68	26,848	26,795	26,733			26,581	16,982	16,933	16,936
		29580	748,59																										757,63	750
		29640	750,18																										757,63	750
		29664		10,033	16,921	16,927	26,952	26,962	26,679	26,728	26,762	26,766	26,721	26,733	26,876	26,821	26,761					16,932	16,935
		29700	749,68															12,53											757,63	750
		29760	750,7	10,072	16,918	16,929	26,997	26,993	26,75	26,817	26,803	26,776	26,74	26,738	26,91	26,852	26,798			26,719	16,991	16,934	16,939						757,63	750
		29820	750,57																										757,63	750
		29856		10,092	16,918	16,928	27,015	27,015	26,762	26,837	26,833	26,819	26,745	26,771	26,944	26,893	26,825					16,933	16,935
		29880	750,47																										757,63	750
		29940	749,84																										757,63	750
		29952		10,135	16,919	16,928	27,053	27,065	26,762	26,881	26,84	26,886	26,785	26,812	26,972	26,915	26,857			26,744	16,988	16,935	16,937
		30000	749															12,54	0					0	0	0	0	0	757,63	750	132,5
		30048		10,162	16,918	16,928	27,08	27,091	26,814	26,869	26,898	26,898	26,795	26,804	27,003	26,948	26,879					16,934	16,935
		30060	749,39																										757,63	750
		30120	749,55																										757,63	750
		30144		10,182	16,921	16,929	27,111	27,104	26,883	26,887	26,888	26,891	26,855	26,831	27,037	26,989	26,908			26,769	16,993	16,932	16,934
		30180	749,5																										757,63	750
		30240	749,56	10,223	16,914	16,927	27,141	27,146	26,929	26,924	26,98	26,939	26,904	26,87	27,069	27,015	26,954					16,935	16,933						757,63	750
		30300	749,77															12,54											757,63	750
		30336		10,241	16,919	16,93	27,164	27,167	26,974	26,944	26,97	26,958	26,97	26,885	27,098	27,056	26,982			26,859	16,995	16,932	16,928
		30360	749,96																										757,63	750
		30420	750,01																										757,63	750
		30432		10,269	16,923	16,93	27,187	27,204	26,988	26,988	26,999	26,994	26,971	26,924	27,127	27,089	27,010					16,931	16,932
		30480	749,52																										757,63	750
		30528		10,320	16,917	16,926	27,238	27,244	27,022	26,995	27,022	27,049	27,003	27,003	27,157	27,099	27,044			26,896	17,004	16,932	16,934
		30540	750,16																										757,63	750
		30600	749,69															12,55	0					0	0	0	0	0	757,63	750	132,43
		30624		10,340	16,919	16,926	27,258	27,268	27,047	27,029	27,065	27,055	27,016	27,036	27,187	27,136	27,071					16,931	16,935
		30660	749,87																										757,63	750
		30720	749,82	10,352	16,917	16,929	27,27	27,28	27,067	27,06	27,067	27,066	27,044	27,085	27,217	27,166	27,097			26,993	17,006	16,929	16,932						757,63	750
		30780	750,16																										757,63	750
		30816		10,398	16,919	16,929	27,318	27,327	27,118	27,111	27,109	27,114	27,079	27,09	27,245	27,194	27,133					16,932	16,934
		30840	750,09																										757,63	750
		30900	750,43															12,55											757,63	750
		30912		10,421	16,918	16,927	27,344	27,342	27,152	27,144	27,149	27,148	27,151	27,115	27,275	27,232	27,171			27,07	16,996	16,934	16,936
		30960	750,8																										757,63	750
		31008		10,467	16,919	16,927	27,386	27,394	27,146	27,163	27,23	27,211	27,141	27,134	27,304	27,253	27,198					16,932	16,936
		31020	750,32																										757,63	750
		31080	749,84																										757,63	750
		31104		10,489	16,918	16,93	27,413	27,412	27,169	27,179	27,22	27,223	27,186	27,17	27,334	27,281	27,220			27,143	17	16,932	16,935
		31140	747,99																										757,63	750
		31200	749,84	10,512	16,919	16,93	27,434	27,44	27,193	27,201	27,235	27,224	27,234	27,207	27,361	27,292	27,243	12,57	0			16,935	16,935	0	0	0	0	0	757,63	750	132,27
		31260	750,06																										757,63	750
		31296		10,541	16,918	16,929	27,465	27,463	27,222	27,229	27,281	27,27	27,235	27,317	27,393	27,317	27,283			27,169	17,001	16,932	16,937
		31320	749,63																										757,63	750
		31380	750,26																										757,63	750
		31392		10,581	16,92	16,93	27,502	27,511	27,256	27,275	27,324	27,326	27,24	27,345	27,422	27,321	27,314					16,934	16,939
		31440	749,82																										757,63	750
		31488		10,598	16,916	16,93	27,521	27,522	27,292	27,329	27,334	27,337	27,312	27,367	27,456	27,338	27,346			27,242	17,003	16,939	16,942
		31500	750,75															12,57											757,63	750
		31560	750,87																										757,63	750
		31584		10,633	16,918	16,928	27,545	27,566	27,309	27,313	27,347	27,368	27,334	27,403	27,487	27,409	27,371					16,934	16,936
		31620	749,86																										757,63	750
		31680	749,52	10,664	16,917	16,93	27,59	27,585	27,319	27,402	27,386	27,407	27,337	27,409	27,511	27,435	27,401			27,327	17,004	16,933	16,937						757,63	750
		31740	750,27																										757,63	750
		31776		10,699	16,92	16,929	27,622	27,624	27,342	27,378	27,438	27,433	27,362	27,448	27,539	27,489	27,429					16,933	16,937
		31800	750,39															12,58	0					0	0	0	0	0	757,63	750	132,14
		31860	751,39																										757,63	750
		31872		10,730	16,92	16,928	27,656	27,652	27,378	27,436	27,462	27,468	27,422	27,482	27,571	27,509	27,466			27,337	17,005	16,929	16,932
		31920	750,99																										757,63	750
		31968		10,768	16,918	16,926	27,69	27,689	27,412	27,537	27,517	27,529	27,398	27,493	27,606	27,55	27,505					16,932	16,935
		31980	750,81																										757	750
		32040	749,6																										757	750
		32064		10,799	16,919	16,929	27,724	27,722	27,459	27,572	27,536	27,535	27,442	27,465	27,633	27,577	27,527			27,441	16,999	16,932	16,934
		32100	749,66															12,59											757	750
		32160	748,78	10,828	16,92	16,929	27,748	27,756	27,489	27,611	27,573	27,579	27,478	27,494	27,66	27,613	27,562					16,935	16,929						757	750
		32220	749,35																										757	750
		32256		10,853	16,915	16,934	27,773	27,781	27,558	27,58	27,609	27,57	27,527	27,513	27,698	27,649	27,588			27,472	16,995	16,932	16,933
		32280	749,56																										757	750
		32340	748,88																										757	750
		32352		10,895	16,914	16,929	27,814	27,819	27,651	27,675	27,643	27,606	27,542	27,546	27,733	27,63	27,628					16,933	16,935
		32400	749,08															12,59	0					0	0	0	0	0	757	750	132,42
		32448		10,921	16,919	16,927	27,843	27,845	27,609	27,628	27,612	27,636	27,547	27,686	27,758	27,669	27,643			27,517	16,992	16,933	16,938
		32460	749,53																										757,42	750
		32520	749,83																										757,42	750
		32544		10,940	16,914	16,927	27,863	27,859	27,657	27,635	27,664	27,652	27,576	27,697	27,786	27,683	27,669					16,934	16,937
		32580	749,8																										757,42	750
		32640	750,29	10,968	16,917	16,927	27,891	27,89	27,669	27,664	27,669	27,703	27,589	27,756	27,814	27,728	27,699			27,631	16,993	16,938	16,936						757,42	750
		32700	749,52															12,59											757,42	750
		32736		11,009	16,911	16,925	27,936	27,919	27,709	27,691	27,738	27,719	27,669	27,773	27,831	27,767	27,737					16,935	16,937
		32760	749,61																										757,42	750
		32820	750,56																										757,42	750
		32832		11,017	16,916	16,927	27,939	27,937	27,702	27,789	27,733	27,773	27,707	27,795	27,873	27,799	27,771			27,702	16,998	16,934	16,936
		32880	750,41																										757,42	750
		32928		11,047	16,916	16,929	27,963	27,975	27,756	27,742	27,807	27,778	27,718	27,838	27,902	27,839	27,798					16,934	16,936
		32940	750,15																										757,42	750
		33000	750,97															12,61	0					0	0	0	0	0	757,42	750	131,77
		33024		11,091	16,918	16,928	28,01	28,017	27,763	27,817	27,822	27,813	27,753	27,853	27,927	27,831	27,822			27,723	17,003	16,933	16,936
		33060	751,16																										757,42	750
		33120	749,74	11,108	16,918	16,928	28,027	28,036	27,766	27,793	27,83	27,858	27,782	27,888	27,954	27,889	27,845					16,936	16,936						757,42	750
		33180	750,32																										757,42	750
		33216		11,139	16,919	16,93	28,057	28,07	27,776	27,856	27,868	27,892	27,81	27,91	27,985	27,899	27,875			27,806	17,005	16,934	16,936
		33240	750,19																										757,42	750
		33300	750,23															12,61											757,42	750
		33312		11,175	16,919	16,929	28,101	28,096	27,876	27,865	27,875	27,933	27,818	27,929	28,214	27,942	27,932					16,931	16,937
		33360	748,12																										757,42	750
		33408		11,203	16,919	16,929	28,129	28,124	27,872	27,909	27,934	27,946	27,861	27,961	28,198	27,973	27,957			27,82	17,001	16,934	16,937
		33420	750,73																										757,42	750
		33480	749,94																										757,42	750
		33504		11,226	16,915	16,931	28,147	28,15	27,886	27,979	27,959	27,979	27,87	27,989	28,191	28,008	27,983					16,934	16,937
		33540	749,47																										757,42	750
		33600	750,26	11,260	16,919	16,931	28,186	28,184	27,908	27,98	28,003	28,006	27,907	27,963	28,099	28,174	28,005	12,61	0	27,94	17,004	16,933	16,937	0	0	0	0	0	757,42	750	132
		33660	749,77																										757,42	750
		33696		11,288	16,92	16,931	28,213	28,214	27,944	28,009	28,033	28,069	27,943	28,161	28,187	28,162	28,063					16,939	16,937
		33720	750,56																										757,42	750
		33780	750,42																										757,42	750
		33792		11,313	16,919	16,929	28,231	28,242	28,013	28,015	28,065	28,045	27,987	28,039	28,196	28,1	28,058			27,966	17	16,933	16,937
		33840	751,31																										757,42	750
		33888		11,325	16,919	16,929	28,253	28,244	28,019	28,029	28,055	28,08	28,013	28,156	28,208	28,112	28,084					16,934	16,938
		33900	750,24															12,62											757,42	750
		33960	750,38																										757,42	750
		33984		11,354	16,922	16,93	28,281	28,28	28,022	28,045	28,116	28,104	28,039	28,092	28,223	28,179	28,103			28,009	17,005	16,935	16,938
		34020	749,44																										757,42	750
		34080	749,82	11,407	16,921	16,931	28,333	28,333	28,061	28,138	28,147	28,169	28,07	28,159	28,248	28,19	28,148					16,935	16,941						757,42	750
		34140	749,45																										757,42	750
		34176		11,431	16,922	16,929	28,355	28,357	28,126	28,14	28,182	28,157	28,089	28,173	28,275	28,206	28,169			28,065	17,008	16,935	16,938
		34200	748,7															12,63	0					0	0	0	0	0	757,42	750	132,18
		34260	749,8																										757,89	750
		34272		11,455	16,924	16,93	28,38	28,385	28,162	28,158	28,174	28,19	28,119	28,177	28,302	28,244	28,191					16,936	16,938
		34320	749,03																										757,89	750
		34368		11,482	16,921	16,929	28,404	28,41	28,182	28,259	28,209	28,252	28,146	28,196	28,328	28,274	28,231			28,088	17,015	16,936	16,938
		34380	749,67																										757,89	750
		34440	749,46																										757,89	750
		34464		11,520	16,92	16,931	28,444	28,447	28,243	28,227	28,277	28,254	28,192	28,194	28,358	28,311	28,257					16,936	16,94
		34500	749,5															12,64											757,89	750
		34560	749,88	11,549	16,922	16,932	28,482	28,471	28,268	28,327	28,272	28,294	28,185	28,208	28,385	28,334	28,284			28,134	17,014	16,937	16,939						757,89	750
		34620	749,88																										757,89	750
		34656		11,575	16,92	16,932	28,503	28,498	28,288	28,3	28,322	28,302	28,219	28,243	28,417	28,373	28,308					16,936	16,938
		34680	750,05																										757,89	750
		34740	749,77																										757,89	750
		34752		11,604	16,922	16,932	28,53	28,532	28,294	28,32	28,329	28,377	28,241	28,271	28,443	28,386	28,333			28,197	17,008	16,936	16,94
		34800	750,34															12,64	0					0	0	0	0	0	757,89	750	132,02
		34848		11,626	16,921	16,93	28,554	28,549	28,346	28,327	28,339	28,344	28,321	28,366	28,472	28,421	28,367					16,936	16,937
		34860	750,68																										757,89	750
		34920	750,06																										757,89	750
		34944		11,650	16,922	16,93	28,575	28,578	28,349	28,38	28,381	28,382	28,321	28,361	28,501	28,421	28,387			28,253	17,011	16,938	16,938
		34980	749,95																										757,89	750
		35040	749,81	11,676	16,922	16,932	28,6	28,606	28,367	28,371	28,424	28,413	28,39	28,484	28,522	28,403	28,422					16,936	16,94						757,89	750
		35100	750,02															12,65											757,89	750
		35136		11,710	16,922	16,934	28,63	28,646	28,392	28,399	28,461	28,451	28,4	28,486	28,548	28,407	28,443			28,375	17,003	16,935	16,937
		35160	750,06																										757,89	750
		35220	749,54																										757,89	750
		35232		11,731	16,922	16,93	28,651	28,663	28,418	28,426	28,474	28,473	28,467	28,518	28,581	28,433	28,474					16,937	16,939
		35280	750,27																										757,89	750
		35328		11,758	16,92	16,932	28,682	28,685	28,441	28,449	28,464	28,523	28,481	28,542	28,602	28,495	28,500			28,428	17,01	16,937	16,937
		35340	750,11																										757,89	750
		35400	751,2															12,65	0					0	0	0	0	0	757,89	750	132,1
		35424		11,785	16,923	16,933	28,708	28,719	28,473	28,5	28,516	28,538	28,495	28,523	28,634	28,569	28,531					16,936	16,939
		35460	751,03																										757,47	750
		35520	750,04	11,817	16,924	16,934	28,746	28,747	28,498	28,497	28,556	28,578	28,513	28,53	28,657	28,601	28,554			28,488	17,014	16,936	16,94						757,47	750
		35580	750,03																										757,47	750
		35616		11,846	16,922	16,933	28,773	28,774	28,543	28,554	28,571	28,598	28,569	28,556	28,688	28,612	28,586					16,936	16,939
		35640	749,34																										757,47	750
		35700	749,64															12,66											757,47	750
		35712		11,880	16,928	16,934	28,806	28,816	28,584	28,569	28,591	28,65	28,563	28,587	28,716	28,667	28,616			28,482	17,019	16,934	16,938
		35760	749,41																										757,47	750
		35808		11,894	16,925	16,935	28,822	28,826	28,639	28,608	28,641	28,648	28,596	28,638	28,748	28,699	28,652					16,936	16,937
		35820	749,85																										757,47	750
		35880	748,68																										757,47	750
		35904		11,928	16,93	16,931	28,859	28,857	28,641	28,63	28,687	28,679	28,608	28,687	28,774	28,723	28,679			28,587	17,01	16,935	16,938
		35940	750,13																										757,47	750
		36000	748,91	11,957	16,925	16,937	28,885	28,891	28,662	28,673	28,722	28,69	28,632	28,703	28,799	28,749	28,704	12,67	0			16,934	16,94	0	0	0	0	0	757,47	750	132,14
		36060	748,44																										757,47	750
		36096		11,979	16,925	16,938	28,907	28,915	28,662	28,726	28,736	28,739	28,67	28,695	28,827	28,778	28,729			28,589	17,007	16,935	16,937
		36120	750,38																										757,47	750
		36180	749,32																										757,89	750
		36192		12,012	16,927	16,938	28,941	28,948	28,676	28,711	28,78	28,757	28,68	28,762	28,854	28,806	28,753					16,935	16,936
		36240	750																										757,89	750
		36288		12,037	16,927	16,937	28,967	28,971	28,701	28,833	28,796	28,802	28,69	28,754	28,884	28,832	28,786			28,661	17,01	16,935	16,938
		36300	749,64															12,67											757,89	750
		36360	750,78																										757,89	750
		36384		12,067	16,927	16,938	29	29	28,759	28,788	28,793	28,837	28,726	28,768	28,91	28,868	28,806					16,932	16,937
		36420	751,24																										757,89	750
		36480	750,76	12,090	16,924	16,937	29,025	29,016	28,785	28,805	28,837	28,835	28,799	28,801	28,936	28,888	28,836			28,722	17,007	16,936	16,928						757,89	750
		36540	749,08																										757,31	750
		36576		12,122	16,926	16,936	29,052	29,054	28,811	28,875	28,846	28,872	28,803	28,862	28,965	28,91	28,868					16,935	16,937
		36600	748,9															12,68	0					0	0	0	0	0	757,31	750	131,67
		36660	749,02																										757,31	750
		36672		12,155	16,924	16,936	29,085	29,086	28,855	28,84	28,88	28,903	28,823	28,849	28,991	28,949	28,886			28,758	17,014	16,934	16,935
		36720	748,49																										757,31	750
		36768		12,177	16,928	16,935	29,109	29,109	28,899	28,895	28,911	28,94	28,86	28,879	29,019	28,946	28,919					16,935	16,939
		36780	749,57																										757,89	750
		36840	749,83																										757,89	750
		36864		12,211	16,925	16,936	29,14	29,144	28,889	28,928	28,962	28,957	28,873	28,938	29,05	28,979	28,947			28,805	17,008	16,936	16,938
		36900	750,94															12,69											757,89	750
		36960	750,04	12,223	16,924	16,934	29,147	29,157	28,899	28,916	28,977	28,961	28,919	28,973	29,076	29,009	28,966					16,936	16,936						757,89	750
		37020	750,47																										757,89	750
		37056		12,258	16,925	16,935	29,189	29,187	28,935	28,985	29,019	29,022	28,934	29,015	29,104	29,049	29,008			28,896	17,009	16,939	16,938
		37080	751,34																										757,89	750
		37140	750,9																										757,89	750
		37152		12,276	16,925	16,934	29,21	29,202	28,959	28,98	29,031	29,039	28,951	28,971	29,129	29,077	29,017					16,936	16,938
		37200	749,85															12,69	0					0	0	0	0	0	757,89	750	131,7
		37248		12,317	16,925	16,936	29,245	29,249	29,001	29,001	29,036	29,101	28,991	28,993	29,163	29,113	29,050			28,927	17,005	16,936	16,938
		37260	749,88																										757,89	750
		37320	749,27																										757,89	750
		37344		12,342	16,925	16,935	29,269	29,275	29,061	29,066	29,107	29,073	29,077	29,028	29,188	29,144	29,093					16,939	16,939
		37380	749,98																										757,89	750
		37440	749,41	12,375	16,926	16,937	29,306	29,306	29,06	29,071	29,126	29,091	29,058	29,054	29,213	29,143	29,102			28,97	17,007	16,936	16,939						757,89	750
		37500	749,54															12,70											757,89	750
		37536		12,396	16,925	16,935	29,328	29,323	29,077	29,094	29,131	29,139	29,125	29,087	29,238	29,204	29,137					16,936	16,94
		37560	749,84																										757,89	750
		37620	751,84																										757,89	750
		37632		12,414	16,926	16,935	29,347	29,341	29,115	29,122	29,175	29,131	29,132	29,118	29,268	29,234	29,162			29,045	17,009	16,938	16,937
		37680	750,6																										757,89	750
		37728		12,459	16,925	16,934	29,389	29,387	29,141	29,19	29,226	29,188	29,157	29,146	29,288	29,248	29,198					16,939	16,938
		37740	750,36																										757,42	750
		37800	749,15															12,71	0					0	0	0	0	0	757,42	750	132,08
		37824		12,475	16,927	16,934	29,395	29,416	29,176	29,199	29,214	29,223	29,19	29,163	29,321	29,281	29,221			29,099	17,012	16,936	16,941
		37860	749,17																										757,42	750
		37920	749,22	12,497	16,926	16,936	29,423	29,433	29,237	29,231	29,226	29,229	29,215	29,185	29,344	29,265	29,242					16,934	16,936						757,42	750
		37980	748,8																										757,84	750
		38016		12,532	16,928	16,935	29,463	29,464	29,285	29,259	29,25	29,257	29,251	29,231	29,371	29,276	29,273			29,179	17,014	16,936	16,939
		38040	749,75																										757,84	750
		38100	750,67															12,72											757,84	750
		38112		12,550	16,924	16,937	29,473	29,487	29,28	29,281	29,299	29,269	29,254	29,291	29,399	29,306	29,297					16,936	16,942
		38160	750,37																										757,84	750
		38208		12,579	16,921	16,933	29,502	29,51	29,27	29,277	29,341	29,326	29,262	29,354	29,419	29,354	29,325			29,234	17,013	16,937	16,94
		38220	749,32																										757,84	750
		38280	749,24																										757,84	750
		38304		12,606	16,923	16,935	29,538	29,531	29,292	29,309	29,352	29,357	29,306	29,396	29,452	29,355	29,352					16,937	16,94
		38340	750,69																										757,84	750
		38400	751	12,631	16,926	16,935	29,554	29,568	29,312	29,334	29,354	29,413	29,317	29,392	29,473	29,361	29,370	12,72	0	29,313	17,011	16,937	16,935	0	0	0	0	0	757,84	750	132,16
		38460	749,11																										757,84	750
		38496		12,653	16,93	16,937	29,584	29,588	29,331	29,408	29,408	29,395	29,392	29,451	29,5	29,409	29,412					16,936	16,938
		38520	749,86																										757,84	750
		38580	749,46																										757,84	750
		38592		12,679	16,925	16,938	29,615	29,607	29,343	29,364	29,391	29,431	29,433	29,475	29,522	29,437	29,424			29,367	17,016	16,942	16,939
		38640	749,81																										757,84	750
		38688		12,704	16,925	16,937	29,63	29,639	29,383	29,392	29,417	29,467	29,458	29,496	29,551	29,471	29,454					16,932	16,943
		38700	749,37															12,73											757,84	750
		38760	749,56																										757,84	750
		38784		12,728	16,928	16,936	29,658	29,663	29,421	29,431	29,454	29,502	29,456	29,526	29,573	29,471	29,479			29,393	17,017	16,939	16,936
		38820	749,99																										757,84	750
		38880	750,11	12,757	16,926	16,936	29,688	29,688	29,454	29,452	29,477	29,529	29,493	29,533	29,6	29,52	29,507					16,935	16,941						757,84	750
		38940	749,47																										757,84	750
		38976		12,780	16,925	16,937	29,711	29,711	29,477	29,498	29,511	29,557	29,518	29,55	29,632	29,546	29,536			29,476	17,019	16,938	16,936
		39000	749,49															12,73	0					0	0	0	0	0	757,84	750	132,33
		39060	749,12																										758,26	750
		39072		12,808	16,924	16,938	29,738	29,741	29,495	29,543	29,545	29,584	29,535	29,578	29,65	29,584	29,564					16,936	16,94
		39120	752,14																										758,26	750
		39168		12,843	16,925	16,937	29,777	29,771	29,521	29,545	29,566	29,602	29,549	29,578	29,678	29,611	29,581			29,506	17,018	16,937	16,943
		39180	752,4																										758,26	750
		39240	750,2																										758,26	750
		39264		12,869	16,928	16,935	29,798	29,803	29,546	29,602	29,612	29,626	29,567	29,618	29,715	29,637	29,615					16,938	16,94
		39300	750,53															12,74											757,52	750
		39360	750,48	12,894	16,927	16,94	29,827	29,828	29,58	29,623	29,638	29,662	29,597	29,653	29,738	29,691	29,648			29,569	17,014	16,936	16,94						757,52	750
		39420	749,64																										757,52	750
		39456		12,926	16,921	16,938	29,862	29,849	29,606	29,64	29,676	29,687	29,627	29,68	29,764	29,703	29,673					16,938	16,941
		39480	749,35																										757,52	750
		39540	749,16																										757,52	750
		39552		12,949	16,924	16,933	29,869	29,885	29,627	29,698	29,69	29,725	29,647	29,698	29,793	29,737	29,702			29,642	17,012	16,938	16,937
		39600	749,3															12,75	0					0	0	0	0	0	757,52	750	132,37
		39648		12,979	16,928	16,935	29,908	29,913	29,682	29,747	29,713	29,748	29,656	29,67	29,81	29,764	29,724					16,943	16,942
		39660	749,8																										757,52	750
		39720	749,75																										757,52	750
		39744		12,999	16,925	16,932	29,93	29,926	29,771	29,711	29,749	29,758	29,684	29,693	29,842	29,788	29,749			29,635	17,016	16,937	16,941
		39780	750,01																										757,52	750
		39840	749,59	13,038	16,924	16,934	29,97	29,963	29,773	29,8	29,797	29,765	29,695	29,724	29,868	29,824	29,781					16,94	16,941						757,52	750
		39900	750,12															12,74											757,52	750
		39936		13,069	16,923	16,935	29,991	30,004	29,783	29,83	29,824	29,796	29,723	29,757	29,896	29,848	29,807			29,651	17,023	16,937	16,942
		39960	750,58																										757,52	750
		40020	750,77																										757,52	750
		40032		13,085	16,925	16,933	30,011	30,018	29,793	29,885	29,828	29,829	29,753	29,791	29,925	29,869	29,834					16,938	16,939
		40080	749,65																										757,52	750
		40128		13,114	16,924	16,931	30,035	30,049	29,811	29,887	29,871	29,832	29,786	29,833	29,956	29,873	29,856			29,699	17,016	16,938	16,939
		40140	748,52																										757,52	750
		40200	748,86															12,75	0					0	0	0	0	0	757,52	750	131,98
		40224		13,121	16,923	16,933	30,044	30,054	29,819	29,853	29,852	29,878	29,815	29,913	29,972	29,899	29,875					16,938	16,94
		40260	749,27																										758	750
		40320	748,24	13,156	16,924	16,935	30,088	30,082	29,842	29,886	29,904	29,905	29,855	29,954	29,998	29,916	29,908			29,818	17,014	16,931	16,941						758	750
		40380	750,28																										758,57	750
		40416		13,166	16,924	16,938	30,099	30,096	29,873	29,882	29,917	29,935	29,891	29,946	30,232	29,927	29,950					16,937	16,939
		40440	750,73																										758,57	750
		40500	751,12															12,76											758,57	750
		40512		13,197	16,925	16,935	30,126	30,128	29,906	29,917	29,955	29,965	29,898	29,981	30,048	29,925	29,949			29,901	17,004	16,936	16,937
		40560	749,9																										758,57	750
		40608		13,224	16,926	16,933	30,148	30,158	29,925	29,95	29,972	30,001	29,925	30,028	30,07	29,976	29,981					16,935	16,937
		40620	749,39																										758,57	750
		40680	749,66																										758,57	750
		40704		13,250	16,925	16,934	30,183	30,177	29,947	29,956	30,007	30,027	30,012	29,999	30,206	29,996	30,019			29,975	17,009	16,934	16,939
		40740	749,49																										758,57	750
		40800	750,07	13,274	16,931	16,934	30,211	30,201	29,957	29,979	30,004	30,051	30,025	30,179	30,122	30,055	30,047	12,77	0			16,936	16,933	0	0	0	0	0	758,57	750	132,26
		40860	749,89																										758,57	750
		40896		13,299	16,926	16,934	30,228	30,229	29,978	30,005	30,036	30,061	30,035	30,071	30,204	30,087	30,060			29,98	17,02	16,937	16,936
		40920	749,09																										758,57	750
		40980	748,66																										758,57	750
		40992		13,333	16,924	16,934	30,259	30,264	30,042	30,056	30,074	30,11	30,047	30,062	30,21	30,122	30,090					16,936	16,938
		41040	748,48																										758,57	750
		41088		13,357	16,923	16,934	30,286	30,285	30,082	30,088	30,111	30,136	30,044	30,067	30,223	30,175	30,116			29,986	17,021	16,937	16,939
		41100	749,11															12,77											759,15	750
		41160	749,35																										759,15	750
		41184		13,381	16,924	16,935	30,312	30,31	30,115	30,119	30,142	30,131	30,04	30,09	30,238	30,188	30,133					16,937	16,939
		41220	750,99																										759,57	750
		41280	750,75	13,409	16,925	16,93	30,338	30,336	30,13	30,193	30,162	30,141	30,089	30,125	30,252	30,205	30,162			30,031	17,012	16,936	16,942						759,57	750
		41340	750,45																										759,57	750
		41376		13,434	16,924	16,933	30,361	30,365	30,131	30,215	30,186	30,201	30,114	30,13	30,279	30,227	30,185					16,938	16,943
		41400	750,23															12,79	0					0	0	0	0	0	759,57	750	132,02
		41460	750,62																										759,57	750
		41472		13,466	16,925	16,933	30,397	30,392	30,151	30,239	30,195	30,229	30,14	30,179	30,302	30,259	30,212			30,081	17,02	16,94	16,943
		41520	751,91																										759,57	750
		41568		13,486	16,927	16,934	30,417	30,416	30,216	30,286	30,249	30,217	30,174	30,182	30,327	30,282	30,242					16,939	16,943
		41580	751,45																										759,15	750
		41640	750,47																										759,15	750
		41664		13,504	16,922	16,937	30,427	30,441	30,199	30,259	30,275	30,243	30,198	30,187	30,349	30,304	30,252			30,138	17,012	16,938	16,943
		41700	751,02															12,79											758,73	750
		41760	750,03	13,538	16,925	16,931	30,463	30,468	30,224	30,284	30,281	30,289	30,219	30,285	30,376	30,312	30,284					16,939	16,94						758,73	750
		41820	750,28																										758,73	750
		41856		13,550	16,925	16,932	30,474	30,484	30,266	30,275	30,325	30,304	30,234	30,336	30,401	30,302	30,305			30,163	17,016	16,941	16,941
		41880	750,37																										758,73	750
		41940	750,2																										758,73	750
		41952		13,580	16,927	16,934	30,511	30,511	30,293	30,291	30,333	30,323	30,284	30,342	30,423	30,367	30,332					16,939	16,947
		42000	750,55															12,79	0					0	0	0	0	0	758,73	750	132,17
		42048		13,596	16,925	16,933	30,521	30,53	30,299	30,319	30,335	30,34	30,31	30,366	30,446	30,38	30,349			30,236	17,009	16,94	16,941
		42060	750,9																										758,73	750
		42120	751,34																										758,73	750
		42144		13,613	16,926	16,94	30,545	30,546	30,299	30,331	30,348	30,389	30,358	30,397	30,467	30,424	30,377					16,94	16,943
		42180	750,66																										758,21	750
		42240	750,26	13,651	16,925	16,935	30,585	30,578	30,317	30,371	30,391	30,416	30,353	30,398	30,49	30,438	30,397			30,304	17,016	16,938	16,943						758,21	750
		42300	750,99															12,80											758,21	750
		42336		13,686	16,925	16,936	30,61	30,624	30,388	30,41	30,421	30,46	30,383	30,446	30,517	30,469	30,437					16,938	16,943
		42360	750,69																										758,21	750
		42420	748,83																										757,79	750
		42432		13,703	16,923	16,935	30,627	30,637	30,413	30,474	30,47	30,462	30,407	30,459	30,548	30,487	30,465			30,349	17,013	16,936	16,942
		42480	747,41																										757,79	750
		42528		13,725	16,929	16,938	30,656	30,661	30,416	30,454	30,472	30,481	30,431	30,442	30,57	30,513	30,472					16,938	16,943
		42540	748,37																										758,31	750
		42600	749,16															12,80	0					0	0	0	0	0	758,31	750	131,97
		42624		13,758	16,926	16,937	30,69	30,689	30,429	30,47	30,514	30,507	30,449	30,462	30,591	30,543	30,496			30,418	17,014	16,939	16,941
		42660	751,02																										759,2	750
		42720	749,97	13,784	16,929	16,935	30,716	30,716	30,464	30,479	30,529	30,539	30,466	30,468	30,62	30,562	30,516					16,935	16,943						759,2	750
		42780	750,79																										759,2	750
		42816		13,806	16,928	16,938	30,739	30,738	30,528	30,575	30,567	30,546	30,511	30,528	30,646	30,584	30,561			30,458	17,021	16,941	16,942
		42840	750,98																										759,2	750
		42900	751,11															12,81											758,73	750
		42912		13,832	16,929	16,94	30,765	30,768	30,558	30,571	30,582	30,585	30,542	30,572	30,666	30,613	30,586					16,938	16,942
		42960	750,54																										758,73	750
		43008		13,847	16,929	16,937	30,784	30,777	30,542	30,582	30,623	30,593	30,535	30,579	30,694	30,638	30,598			30,457	17,025	16,936	16,94
		43020	749,8																										758,73	750
		43080	750,1																										758,73	750
		43104		13,870	16,93	16,943	30,804	30,809	30,552	30,607	30,643	30,625	30,56	30,583	30,717	30,669	30,619					16,942	16,943
		43140	750,01																										758,73	750
		43200	749,61	13,891	16,93	16,941	30,824	30,829	30,581	30,6	30,654	30,634	30,588	30,646	30,739	30,681	30,640	12,82	0	30,522	17,023	16,938	16,943	0	0	0	0	0	758,73	750	132,31
		43260	750																										758,73	750
		43296		13,925	16,931	16,941	30,858	30,865	30,636	30,651	30,698	30,668	30,615	30,677	30,757	30,707	30,676					16,94	16,941
		43320	750,33																										758,73	750
		43380	750,98																										758,73	750
		43392		13,941	16,931	16,945	30,876	30,882	30,65	30,726	30,698	30,702	30,643	30,703	30,783	30,728	30,704			30,574	17,026	16,94	16,942
		43440	751,38																										758,73	750
		43488		13,963	16,931	16,942	30,896	30,903	30,665	30,689	30,714	30,739	30,677	30,731	30,809	30,757	30,723					16,94	16,941
		43500	750,02															12,83											758,31	750
		43560	750,17																										758,31	750
		43584		13,991	16,933	16,945	30,93	30,931	30,697	30,719	30,74	30,77	30,704	30,714	30,832	30,783	30,745			30,688	17,026	16,944	16,94
		43620	748,73																										758,31	750
		43680	749,5	14,016	16,931	16,944	30,953	30,955	30,713	30,775	30,782	30,797	30,717	30,72	30,859	30,807	30,771					16,938	16,94						758,31	750
		43740	750,31																										758,68	750
		43776		14,039	16,933	16,942	30,973	30,98	30,741	30,784	30,795	30,83	30,756	30,75	30,884	30,835	30,797			30,687	17,027	16,94	16,942
		43800	750,11															12,83	0					0	0	0	0	0	758,68	750	132,02
		43860	749,02																										758,68	750
		43872		14,062	16,934	16,942	30,999	31,002	30,793	30,815	30,836	30,82	30,772	30,757	30,909	30,862	30,820					16,939	16,941
		43920	749,77																										758,68	750
		43968		14,085	16,933	16,942	31,02	31,025	30,793	30,817	30,859	30,862	30,803	30,777	30,934	30,888	30,842			30,714	17,022	16,939	16,942
		43980	750,27																										758,68	750
		44040	749,02																										758,68	750
		44064		14,114	16,934	16,943	31,054	31,05	30,849	30,84	30,878	30,868	30,817	30,821	30,957	30,916	30,868					16,94	16,942
		44100	748,68															12,84											758,68	750
		44160	750,22	14,141	16,934	16,944	31,08	31,08	30,877	30,921	30,893	30,925	30,842	30,842	30,981	30,943	30,903			30,78	17,019	16,938	16,939						758,68	750
		44220	750,17																										758,68	750
		44256		14,160	16,934	16,943	31,098	31,098	30,904	30,911	30,918	30,902	30,897	30,906	31,003	30,915	30,919					16,937	16,943
		44280	747,96																										758,68	750
		44340	748,98																										758,68	750
		44352		14,177	16,933	16,942	31,112	31,118	30,907	30,925	30,936	30,955	30,936	30,932	31,031	30,973	30,949			30,834	17,023	16,94	16,944
		44400	749,82															12,84	0					0	0	0	0	0	758,68	750	132,4
		44448		14,197	16,933	16,944	31,134	31,138	30,91	30,937	30,981	30,958	30,913	30,939	31,05	30,98	30,958					16,939	16,944
		44460	749,96																										758,68	750
		44520	750,29																										758,68	750
		44544		14,226	16,935	16,946	31,161	31,173	30,93	30,942	31,02	30,976	30,932	30,98	31,073	31,037	30,986			30,888	17,02	16,937	16,943
		44580	749,42																										758,68	750
		44640	748,92	14,240	16,938	16,944	31,181	31,182	30,954	30,971	31,009	31,011	30,945	30,968	31,09	31,06	31,001					16,939	16,937						758,68	750
		44700	749,54															12,85											758,68	750
		44736		14,280	16,936	16,944	31,222	31,217	30,978	31,009	31,048	31,053	30,977	31,006	31,12	31,069	31,033			30,936	17,019	16,938	16,942
		44760	749,43																										758,68	750
		44820	750,06																										758,68	750
		44832		14,303	16,934	16,948	31,238	31,249	31,027	31,054	31,076	31,072	30,998	31,055	31,146	31,073	31,063					16,938	16,941
		44880	749,42																										758,68	750
		44928		14,324	16,934	16,944	31,26	31,266	31,052	31,085	31,102	31,095	31,022	31,085	31,172	31,112	31,091			30,985	17,014	16,939	16,942
		44940	749,63																										758,68	750
		45000	749,8															12,84	0					0	0	0	0	0	758,68	750	132,32
		45024		14,346	16,937	16,944	31,281	31,291	31,057	31,088	31,101	31,116	31,045	31,069	31,192	31,147	31,102					16,938	16,939
		45060	750,11																										758,68	750
		45120	749,37	14,367	16,937	16,945	31,305	31,312	31,073	31,105	31,129	31,158	31,072	31,076	31,216	31,167	31,125			31,012	17,02	16,942	16,944						758,68	750
		45180	748,93																										758,68	750
		45216		14,396	16,933	16,943	31,336	31,333	31,119	31,137	31,17	31,151	31,113	31,105	31,242	31,191	31,154					16,939	16,943
		45240	749,71																										758,68	750
		45300	750,56															12,86											758,68	750
		45312		14,416	16,929	16,942	31,354	31,348	31,118	31,166	31,189	31,181	31,109	31,117	31,266	31,219	31,171			31,111	17,02	16,937	16,941
		45360	749,96																										758,68	750
		45408		14,454	16,932	16,943	31,394	31,39	31,149	31,219	31,206	31,219	31,134	31,142	31,281	31,229	31,197					16,94	16,947
		45420	750,13																										758,68	750
		45480	749,31																										758,68	750
		45504		14,470	16,931	16,943	31,404	31,41	31,187	31,245	31,233	31,246	31,145	31,192	31,318	31,267	31,229			31,19	17,02	16,944	16,941
		45540	750,11																										758,68	750
		45600	750,19	14,494	16,932	16,943	31,429	31,434	31,213	31,227	31,24	31,271	31,195	31,228	31,336	31,296	31,251	12,86	0			16,936	16,942	0	0	0	0	0	758,68	750	132,34
		45660	749,61																										758,68	750
		45696		14,512	16,929	16,942	31,449	31,447	31,259	31,274	31,287	31,263	31,208	31,244	31,361	31,317	31,277			31,13	17,034	16,941	16,943
		45720	748,35																										758,68	750
		45780	749,89																										759,15	750
		45792		14,539	16,933	16,941	31,474	31,478	31,289	31,384	31,305	31,299	31,23	31,237	31,382	31,336	31,308					16,945	16,945
		45840	750,34																										759,15	750
		45888		14,561	16,932	16,936	31,491	31,498	31,297	31,32	31,306	31,306	31,28	31,32	31,404	31,342	31,322			31,17	17,038	16,939	16,943
		45900	750,04															12,87											759,15	750
		45960	749,35																										759,15	750
		45984		14,588	16,933	16,941	31,52	31,529	31,299	31,32	31,342	31,346	31,283	31,32	31,435	31,373	31,340					16,938	16,944
		46020	749,46																										759,15	750
		46080	749,56	14,599	16,932	16,944	31,534	31,541	31,336	31,35	31,34	31,358	31,33	31,357	31,446	31,39	31,363			31,25	17,038	16,936	16,946						759,15	750
		46140	749,75																										759,15	750
		46176		14,627	16,931	16,942	31,566	31,561	31,346	31,436	31,377	31,386	31,322	31,417	31,469	31,414	31,396					16,945	16,944
		46200	749,8															12,89	0					0	0	0	0	0	759,15	750	132,26
		46260	749,63																										759,15	750
		46272		14,644	16,93	16,942	31,572	31,588	31,389	31,425	31,408	31,421	31,36	31,443	31,487	31,433	31,421			31,338	17,032	16,94	16,943
		46320	750,63																										759,15	750
		46368		14,672	16,932	16,941	31,608	31,609	31,393	31,447	31,425	31,447	31,4	31,455	31,514	31,467	31,444					16,94	16,938
		46380	750,04																										759,15	750
		46440	750,64																										759,15	750
		46464		14,685	16,928	16,938	31,61	31,625	31,412	31,446	31,449	31,452	31,416	31,478	31,547	31,489	31,461			31,362	17,034	16,944	16,945
		46500	750,87															12,89											759,15	750
		46560	750,35	14,716	16,935	16,94	31,656	31,652	31,425	31,44	31,475	31,479	31,428	31,49	31,56	31,499	31,474					16,941	16,942						759,15	750
		46620	749,93																										758,68	750
		46656		14,743	16,928	16,938	31,669	31,684	31,455	31,495	31,488	31,508	31,455	31,513	31,586	31,536	31,504			31,418	17,04	16,939	16,942
		46680	750,04																										758,68	750
		46740	749,29																										758,68	750
		46752		14,761	16,936	16,937	31,702	31,693	31,48	31,493	31,519	31,528	31,484	31,549	31,609	31,54	31,525					16,941	16,941
		46800	748,94															12,89	0					0	0	0	0	0	758,68	750	132,24
		46848		14,794	16,93	16,94	31,728	31,73	31,516	31,513	31,532	31,568	31,494	31,561	31,627	31,582	31,549			31,446	17,038	16,941	16,945
		46860	749,57																										758,68	750
		46920	749,21																										758,68	750
		46944		14,807	16,929	16,94	31,742	31,741	31,533	31,542	31,565	31,582	31,538	31,596	31,659	31,604	31,577					16,941	16,944
		46980	749,66																										758,68	750
		47040	749,57	14,836	16,93	16,941	31,771	31,772	31,567	31,562	31,595	31,593	31,567	31,622	31,678	31,611	31,599			31,48	17,031	16,941	16,943						758,68	750
		47100	749,5															12,90											758,68	750
		47136		14,849	16,929	16,94	31,778	31,789	31,574	31,568	31,608	31,609	31,574	31,649	31,696	31,648	31,616					16,941	16,945
		47160	750,36																										758,68	750
		47220	750,32																										758,68	750
		47232		14,888	16,933	16,941	31,822	31,828	31,58	31,633	31,643	31,655	31,588	31,662	31,72	31,668	31,644			31,559	17,028	16,943	16,946
		47280	749,82																										758,68	750
		47328		14,902	16,932	16,938	31,838	31,837	31,601	31,651	31,649	31,676	31,609	31,673	31,744	31,695	31,662					16,944	16,943
		47340	749,06																										758,68	750
		47400	749,38															12,90	0					0	0	0	0	0	758,68	750	132,15
		47424		14,930	16,933	16,941	31,861	31,874	31,627	31,664	31,669	31,698	31,627	31,697	31,766	31,712	31,683			31,606	17,021	16,942	16,945
		47460	749,37																										759,1	750
		47520	749,71	14,948	16,93	16,941	31,883	31,885	31,662	31,683	31,707	31,711	31,663	31,715	31,795	31,742	31,710					16,947	16,944						759,1	750
		47580	750,22																										759,1	750
		47616		14,966	16,931	16,946	31,905	31,905	31,68	31,708	31,715	31,75	31,702	31,744	31,802	31,769	31,734			31,679	17,019	16,938	16,942
		47640	751,89																										759,1	750
		47700	750,85															12,90											759,1	750
		47712		14,987	16,93	16,94	31,923	31,92	31,691	31,747	31,752	31,776	31,694	31,753	31,833	31,789	31,754					16,944	16,944
		47760	749,92																										759,1	750
		47808		15,009	16,93	16,937	31,946	31,94	31,714	31,737	31,78	31,785	31,731	31,755	31,857	31,813	31,772			31,669	17,027	16,943	16,944
		47820	749,84																										759,1	750
		47880	750,29																										759,1	750
		47904		15,034	16,931	16,944	31,969	31,974	31,728	31,775	31,798	31,79	31,75	31,8	31,874	31,833	31,793					16,94	16,94
		47940	750,68																										759,1	750
		48000	750,2	15,065	16,93	16,94	31,994	32,006	31,758	31,869	31,825	31,827	31,785	31,827	31,899	31,842	31,829	12,91	0	31,698	17,032	16,941	16,946	0	0	0	0	0	759,1	750	132,14
		48060	749,05																										759,1	750
		48096		15,076	16,93	16,945	32,011	32,016	31,778	31,863	31,83	31,849	31,789	31,84	31,924	31,875	31,843					16,942	16,943
		48120	749,55																										759,1	750
		48180	750,09																										759,1	750
		48192		15,105	16,93	16,941	32,039	32,041	31,806	31,892	31,89	31,879	31,814	31,884	31,948	31,902	31,877			31,754	17,033	16,943	16,945
		48240	750,01																										759,1	750
		48288		15,130	16,931	16,939	32,066	32,064	31,838	31,913	31,907	31,889	31,829	31,909	31,969	31,923	31,897					16,944	16,948
		48300	749,91															12,92											759,1	750
		48360	750,32																										759,1	750
		48384		15,155	16,927	16,939	32,086	32,09	31,866	31,952	31,926	31,932	31,852	31,928	31,991	31,941	31,924			31,789	17,032	16,944	16,943
		48420	750,64																										759,1	750
		48480	750,55	15,168	16,929	16,938	32,098	32,105	31,874	31,939	31,932	31,943	31,884	31,941	32,013	31,955	31,935					16,946	16,94						759,1	750
		48540	749,84																										759,1	750
		48576		15,188	16,934	16,939	32,123	32,126	31,891	31,904	31,955	31,957	31,899	31,924	32,034	31,987	31,944			31,847	17,03	16,944	16,944
		48600	750,73															12,92	0					0	0	0	0	0	759,1	750	132,41
		48660	750,02																										759,1	750
		48672		15,213	16,93	16,94	32,147	32,149	31,914	31,982	31,987	31,991	31,921	31,951	32,055	32,015	31,977					16,942	16,944
		48720	749,9																										759,1	750
		48768		15,235	16,93	16,935	32,171	32,165	31,942	31,975	32,008	32,018	31,95	32,02	32,231	32,029	32,022			31,94	17,04	16,944	16,945
		48780	750,52																										759,1	750
		48840	749,95																										759,1	750
		48864		15,260	16,929	16,936	32,189	32,195	31,961	32,009	32,012	32,041	31,975	32,017	32,096	32,227	32,042					16,942	16,947
		48900	749,92															12,92											759,1	750
		48960	749,9	15,276	16,929	16,939	32,208	32,212	32,002	32,081	32,048	32,048	31,973	32,214	32,22	32,081	32,083			31,966	17,04	16,944	16,943						759,1	750
		49020	749,99																										759,1	750
		49056		15,305	16,931	16,939	32,241	32,238	32,028	32,073	32,068	32,069	32	32,006	32,22	32,197	32,083					16,943	16,944
		49080	751,33																										759,1	750
		49140	750,6																										759,1	750
		49152		15,321	16,931	16,94	32,255	32,257	32,091	32,141	32,092	32,1	32,012	32,022	32,222	32,121	32,100			31,958	17,022	16,943	16,945
		49200	749,85															12,94	0					0	0	0	0	0	759,1	750	132,34
		49248		15,350	16,931	16,939	32,283	32,287	32,093	32,145	32,108	32,123	32,046	32,055	32,224	32,149	32,118					16,939	16,944
		49260	751,76																										759,1	750
		49320	750,94																										759,1	750
		49344		15,371	16,929	16,939	32,303	32,306	32,119	32,124	32,153	32,125	32,066	32,084	32,235	32,196	32,138			31,981	17,021	16,941	16,945
		49380	750,01																										758,57	750
		49440	749,64	15,383	16,929	16,939	32,313	32,321	32,111	32,118	32,14	32,166	32,12	32,142	32,245	32,198	32,155					16,942	16,943						758,57	750
		49500	749,76															12,95											758,57	750
		49536		15,410	16,929	16,938	32,339	32,347	32,144	32,143	32,171	32,178	32,129	32,126	32,259	32,204	32,169			32,061	17,027	16,941	16,944
		49560	749,05																										758,57	750
		49620	748,68																										758,57	750
		49632		15,425	16,93	16,94	32,362	32,359	32,154	32,166	32,203	32,182	32,16	32,176	32,277	32,207	32,191					16,94	16,946
		49680	748,84																										758,57	750
		49728		15,440	16,931	16,94	32,377	32,373	32,159	32,176	32,22	32,202	32,159	32,227	32,295	32,241	32,210			32,096	17,028	16,943	16,946
		49740	749,52																										759,26	750
		49800	749,21															12,95	0					0	0	0	0	0	759,26	750	132,55
		49824		15,469	16,93	16,942	32,402	32,409	32,175	32,212	32,246	32,229	32,178	32,251	32,313	32,242	32,231					16,941	16,944
		49860	749,85																										759,26	750
		49920	749,35	15,484	16,932	16,94	32,422	32,417	32,194	32,231	32,245	32,262	32,217	32,271	32,331	32,258	32,251			32,179	17,027	16,938	16,943						759,26	750
		49980	750,22																										759,26	750
		50016		15,506	16,933	16,941	32,44	32,447	32,219	32,247	32,259	32,283	32,251	32,294	32,349	32,283	32,273					16,94	16,945
		50040	749,18																										759,26	750
		50100	749,14															12,95											759,26	750
		50112		15,536	16,931	16,939	32,474	32,469	32,252	32,288	32,316	32,298	32,278	32,314	32,369	32,292	32,301			32,203	17,028	16,942	16,944
		50160	748,31																										759,26	750
		50208		15,543	16,93	16,942	32,48	32,479	32,26	32,274	32,299	32,334	32,29	32,308	32,39	32,303	32,307					16,944	16,945
		50220	749,6																										759,73	750
		50280	749,57																										759,73	750
		50304		15,578	16,931	16,942	32,512	32,516	32,269	32,296	32,345	32,35	32,303	32,356	32,409	32,345	32,334			32,253	17,027	16,94	16,947
		50340	750,2																										759,73	750
		50400	750,65	15,590	16,933	16,942	32,523	32,531	32,304	32,325	32,363	32,379	32,319	32,381	32,432	32,373	32,360	12,96	0			16,942	16,944	0	0	0	0	0	759,73	750	132,55
		50460	748,54																										759,73	750
		50496		15,612	16,934	16,947	32,551	32,553	32,326	32,351	32,379	32,401	32,345	32,396	32,454	32,403	32,382			32,302	17,031	16,942	16,944
		50520	750,67																										759,73	750
		50580	750,22																										759,73	750
		50592		15,642	16,931	16,942	32,578	32,578	32,35	32,402	32,38	32,431	32,362	32,402	32,476	32,422	32,403					16,943	16,944
		50640	750,22																										759,73	750
		50688		15,658	16,933	16,946	32,597	32,598	32,395	32,4	32,438	32,442	32,392	32,438	32,498	32,449	32,432			32,337	17,025	16,945	16,946
		50700	750,01															12,97											759,73	750
		50760	750,77																										759,73	750
		50784		15,679	16,933	16,939	32,614	32,615	32,399	32,418	32,45	32,455	32,421	32,457	32,521	32,478	32,450					16,944	16,946
		50820	750,84																										759,73	750
		50880	750,54	15,693	16,934	16,942	32,633	32,629	32,411	32,436	32,47	32,475	32,433	32,489	32,542	32,494	32,469			32,401	17,021	16,943	16,946						759,73	750
		50940	750,64																										759,73	750
		50976		15,712	16,933	16,943	32,646	32,655	32,425	32,463	32,48	32,497	32,451	32,503	32,558	32,518	32,487					16,945	16,945
		51000	751,03															12,97	0					0	0	0	0	0	759,73	750	132,89
		51060	750,48																										759,31	750
		51072		15,741	16,933	16,944	32,676	32,683	32,451	32,506	32,506	32,525	32,476	32,527	32,584	32,54	32,514			32,451	17,033	16,945	16,947
		51120	749,96																										759,31	750
		51168		15,766	16,932	16,944	32,702	32,706	32,468	32,513	32,546	32,541	32,485	32,483	32,6	32,558	32,524					16,945	16,947
		51180	749,82																										759,31	750
		51240	750,47																										759,31	750
		51264		15,789	16,932	16,943	32,729	32,724	32,508	32,536	32,569	32,571	32,495	32,534	32,626	32,581	32,552			32,473	17,036	16,944	16,947
		51300	749,91															12,97											759,31	750
		51360	750,12	15,808	16,933	16,943	32,745	32,747	32,519	32,57	32,587	32,588	32,528	32,565	32,648	32,605	32,576					16,943	16,947						759,31	750
		51420	750,15																										759,31	750
		51456		15,832	16,934	16,943	32,769	32,771	32,534	32,599	32,617	32,588	32,542	32,6	32,669	32,619	32,596			32,537	17,039	16,943	16,946
		51480	750,59																										759,31	750
		51540	750,28																										759,31	750
		51552		15,854	16,93	16,941	32,791	32,788	32,569	32,628	32,637	32,615	32,547	32,595	32,689	32,632	32,614					16,947	16,941
		51600	749,42															12,98	0					0	0	0	0	0	759,31	750	132,5
		51648		15,873	16,934	16,944	32,808	32,816	32,575	32,616	32,654	32,632	32,581	32,651	32,713	32,665	32,636			32,533	17,025	16,942	16,947
		51660	749,22																										759,31	750
		51720	749,24																										759,31	750
		51744		15,881	16,932	16,942	32,819	32,817	32,591	32,624	32,672	32,681	32,588	32,643	32,732	32,696	32,653					16,943	16,946
		51780	750																										759,31	750
		51840	750,87	15,918	16,932	16,944	32,852	32,86	32,626	32,688	32,694	32,686	32,619	32,654	32,751	32,701	32,677			32,61	17,025	16,942	16,945						759,31	750
		51900	751,02															12,99											759,31	750
		51936		15,934	16,931	16,942	32,872	32,869	32,671	32,686	32,696	32,73	32,635	32,673	32,773	32,728	32,699					16,943	16,951
		51960	750,13																										759,31	750
		52020	749,97																										758,94	750
		52032		15,954	16,932	16,944	32,891	32,892	32,688	32,73	32,747	32,724	32,668	32,722	32,787	32,748	32,727			32,603	17,031	16,946	16,945
		52080	748,96																										758,94	750
		52128		15,976	16,933	16,94	32,908	32,917	32,692	32,723	32,763	32,753	32,674	32,747	32,814	32,768	32,742					16,944	16,947
		52140	749,26																										758,94	750
		52200	749,04															13,00	0					0	0	0	0	0	758,94	750	132,33
		52224		15,993	16,933	16,942	32,929	32,931	32,713	32,78	32,765	32,786	32,696	32,716	32,837	32,791	32,760			32,662	17,028	16,944	16,945
		52260	750,74																										759,31	750
		52320	749,73	16,018	16,931	16,943	32,954	32,955	32,761	32,83	32,802	32,774	32,715	32,729	32,858	32,811	32,785					16,945	16,945						759,31	750
		52380	749,45																										759,31	750
		52416		16,040	16,933	16,942	32,979	32,977	32,756	32,837	32,804	32,813	32,75	32,76	32,879	32,843	32,805			32,674	17,022	16,945	16,947
		52440	748,76																										759,31	750
		52500	750,67															12,99											759,31	750
		52512		16,060	16,932	16,943	33	32,996	32,79	32,811	32,838	32,822	32,775	32,807	32,896	32,844	32,823					16,946	16,948
		52560	750,45																										759,31	750
		52608		16,082	16,932	16,941	33,018	33,02	32,798	32,848	32,837	32,861	32,789	32,86	32,919	32,871	32,848			32,717	17,029	16,944	16,948
		52620	749,67																										759,31	750
		52680	749,18																										759,31	750
		52704		16,097	16,931	16,942	33,031	33,037	32,815	32,856	32,873	32,88	32,802	32,886	32,934	32,897	32,868					16,944	16,953
		52740	750,2																										759,31	750
		52800	750	16,126	16,933	16,942	33,064	33,063	32,847	32,922	32,88	32,894	32,837	32,902	32,958	32,913	32,894	13,00	0	32,794	17,034	16,946	16,949	0	0	0	0	0	759,31	750	132,04
		52860	750,18																										759,31	750
		52896		16,131	16,933	16,94	33,075	33,059	32,851	32,894	32,907	32,898	32,871	32,918	32,98	32,92	32,905					16,941	16,946
		52920	751,44																										759,31	750
		52980	749,39																										759,31	750
		52992		16,144	16,938	16,942	33,079	33,089	32,854	32,891	32,933	32,92	32,88	32,946	32,996	32,951	32,921			32,814	17,033	16,95	16,947
		53040	750,26																										759,31	750
		53088		16,182	16,932	16,942	33,123	33,115	32,906	32,944	32,94	32,984	32,876	32,959	33,016	32,965	32,949					16,945	16,948
		53100	749,47															13,01											759,31	750
		53160	749,34																										759,31	750
		53184		16,197	16,935	16,942	33,142	33,128	32,926	32,944	32,969	32,996	32,898	32,98	33,035	32,988	32,967			32,862	17,029	16,944	16,949
		53220	749,91																										759,31	750
		53280	749,96	16,213	16,931	16,946	33,158	33,145	32,937	32,997	32,997	32,987	32,935	32,977	33,048	33,015	32,987					16,944	16,946						759,31	750
		53340	750,41																										759,31	750
		53376		16,241	16,933	16,942	33,174	33,184	32,937	33,035	33,015	33,033	32,939	32,969	33,082	33,03	33,005			32,878	17,028	16,945	16,946
		53400	749,15															13,01	0					0	0	0	0	0	759,31	750	132,23
		53460	749,07																										759,31	750
		53472		16,264	16,932	16,938	33,198	33,2	32,967	33,031	33,039	33,032	32,969	32,987	33,089	33,058	33,022					16,945	16,949
		53520	750,17																										759,31	750
		53568		16,283	16,932	16,943	33,216	33,225	32,996	33,072	33,054	33,077	33,001	33,025	33,116	33,077	33,052			32,948	17,031	16,943	16,947
		53580	749,23																										759,31	750
		53640	750,12																										759,31	750
		53664		16,296	16,934	16,943	33,236	33,233	33,023	33,068	33,078	33,076	33,014	33,041	33,138	33,101	33,067					16,944	16,947
		53700	751,57															13,02											759,31	750
		53760	748,99	16,322	16,933	16,943	33,262	33,259	33,037	33,117	33,104	33,081	33,033	33,062	33,16	33,122	33,090			32,984	17,035	16,947	16,947						759,31	750
		53820	749,79																										759,31	750
		53856		16,339	16,933	16,943	33,274	33,279	33,05	33,106	33,129	33,121	33,057	33,099	33,177	33,135	33,109					16,944	16,945
		53880	750,71																										759,31	750
		53940	749,4																										759,31	750
		53952		16,355	16,932	16,944	33,294	33,292	33,076	33,138	33,134	33,147	33,069	33,117	33,201	33,159	33,130			33,012	17,041	16,943	16,948
		54000	749,2															13,02	0					0	0	0	0	0	759,31	750	132
		54048		16,382	16,934	16,943	33,321	33,321	33,107	33,151	33,176	33,138	33,104	33,137	33,218	33,176	33,151					16,943	16,951
		54060	749,7																										759,31	750
		54120	749,81																										759,31	750
		54144		16,386	16,934	16,945	33,331	33,321	33,111	33,16	33,168	33,189	33,113	33,139	33,233	33,199	33,164			33,097	17,036	16,946	16,944
		54180	749,1																										759,31	750
		54240	748,92	16,424	16,938	16,94	33,363	33,363	33,143	33,19	33,197	33,189	33,134	33,137	33,258	33,214	33,183					16,948	16,947						759,31	750
		54300	749,67															13,03											759,31	750
		54336		16,436	16,936	16,946	33,376	33,378	33,146	33,202	33,205	33,235	33,157	33,204	33,275	33,228	33,206			33,127	17,036	16,947	16,948
		54360	750,62																										759,31	750
		54420	750																										759,31	750
		54432		16,455	16,934	16,945	33,391	33,397	33,206	33,217	33,224	33,257	33,169	33,178	33,294	33,248	33,224					16,944	16,947
		54480	749,07																										759,31	750
		54528		16,473	16,935	16,946	33,414	33,413	33,242	33,26	33,261	33,256	33,217	33,178	33,317	33,267	33,250			33,124	17,046	16,944	16,947
		54540	750,44																										759,31	750
		54600	749,85															13,03	0					0	0	0	0	0	759,31	750	131,75
		54624		16,498	16,934	16,946	33,439	33,437	33,238	33,302	33,278	33,287	33,206	33,193	33,337	33,292	33,267					16,945	16,948
		54660	750,1																										759,31	750
		54720	749,19	16,519	16,937	16,946	33,462	33,459	33,26	33,312	33,283	33,314	33,229	33,236	33,358	33,319	33,289			33,164	17,049	16,944	16,947						759,31	750
		54780	750,92																										759,31	750
		54816		16,537	16,934	16,948	33,477	33,48	33,299	33,349	33,322	33,305	33,26	33,305	33,374	33,332	33,318					16,947	16,946
		54840	749,68																										759,31	750
		54900	748,95															13,05											759,31	750
		54912		16,547	16,936	16,95	33,486	33,494	33,303	33,34	33,337	33,326	33,269	33,331	33,397	33,339	33,330			33,212	17,045	16,941	16,947
		54960	749,65																										759,31	750
		55008		16,575	16,935	16,945	33,513	33,517	33,32	33,324	33,36	33,335	33,282	33,366	33,411	33,363	33,345					16,946	16,949
		55020	749,34																										759,31	750
		55080	749,47																										759,31	750
		55104		16,587	16,937	16,945	33,529	33,526	33,314	33,367	33,364	33,369	33,313	33,394	33,436	33,369	33,366			33,275	17,032	16,947	16,949
		55140	750,31																										759,68	750
		55200	749,86	16,600	16,935	16,945	33,536	33,545	33,323	33,377	33,372	33,39	33,357	33,37	33,449	33,367	33,376	13,04	0			16,945	16,944	0	0	0	0	0	759,68	750	132,18
		55260	751,23																										759,68	750
		55296		16,622	16,936	16,944	33,568	33,556	33,349	33,377	33,397	33,421	33,367	33,416	33,469	33,412	33,401			33,317	17,037	16,944	16,947
		55320	750,32																										759,68	750
		55380	749,7																										759,68	750
		55392		16,644	16,935	16,945	33,583	33,586	33,377	33,371	33,425	33,44	33,379	33,438	33,487	33,425	33,418					16,945	16,948
		55440	750,1																										759,68	750
		55488		16,669	16,936	16,947	33,609	33,613	33,39	33,434	33,45	33,468	33,396	33,461	33,506	33,455	33,445			33,352	17,05	16,945	16,948
		55500	749,24															13,05											759,68	750
		55560	749,96																										759,68	750
		55584		16,686	16,934	16,949	33,63	33,626	33,403	33,462	33,45	33,486	33,418	33,473	33,528	33,475	33,462					16,944	16,949
		55620	749,76																										759,68	750
		55680	749,63	16,710	16,936	16,947	33,656	33,647	33,443	33,498	33,473	33,511	33,437	33,499	33,545	33,483	33,486			33,386	17,033	16,947	16,954						759,68	750
		55740	749,19																										759,68	750
		55776		16,725	16,937	16,946	33,668	33,664	33,451	33,512	33,498	33,518	33,457	33,503	33,566	33,511	33,502					16,945	16,947
		55800	749,52															13,06	0					0	0	0	0	0	759,68	750	132,13
		55860	749,28																										759,68	750
		55872		16,739	16,937	16,948	33,681	33,681	33,458	33,515	33,515	33,527	33,452	33,527	33,585	33,54	33,515			33,442	17,045	16,942	16,948
		55920	749,36																										759,68	750
		55968		16,753	16,942	16,954	33,7	33,702	33,495	33,525	33,535	33,542	33,484	33,543	33,592	33,562	33,535					16,949	16,948
		55980	749,67																										760,04	750
		56040	749,79																										760,04	750
		56064		16,782	16,942	16,951	33,729	33,728	33,511	33,569	33,555	33,579	33,512	33,563	33,62	33,587	33,562			33,469	17,054	16,947	16,95
		56100	750,69															13,06											760,41	750
		56160	750,28	16,795	16,941	16,951	33,737	33,745	33,545	33,555	33,561	33,599	33,519	33,566	33,649	33,591	33,573					16,945	16,946						760,41	750
		56220	750,16																										760,41	750
		56256		16,811	16,944	16,952	33,759	33,76	33,542	33,587	33,596	33,608	33,557	33,612	33,667	33,615	33,598			33,547	17,054	16,943	16,946
		56280	751,67																										760,41	750
		56340	750,38																										760,41	750
		56352		16,836	16,944	16,951	33,781	33,786	33,566	33,594	33,62	33,623	33,559	33,627	33,681	33,641	33,614					16,946	16,948
		56400	749,78															13,07	0					0	0	0	0	0	760,41	750	131,73
		56448		16,853	16,941	16,954	33,8	33,8	33,577	33,627	33,62	33,662	33,589	33,638	33,699	33,66	33,634			33,547	17,041	16,945	16,949
		56460	749,87																										760,41	750
		56520	749,43																										760,41	750
		56544		16,880	16,941	16,948	33,828	33,821	33,624	33,626	33,658	33,661	33,605	33,657	33,714	33,677	33,653					16,946	16,949
		56580	750,19																										760,41	750
		56640	749,86	16,891	16,941	16,951	33,838	33,835	33,653	33,676	33,684	33,677	33,638	33,691	33,739	33,694	33,682			33,612	17,038	16,946	16,95						760,41	750
		56700	750,16															13,06											760,41	750
		56736		16,908	16,941	16,95	33,853	33,854	33,649	33,721	33,693	33,71	33,656	33,698	33,744	33,711	33,698					16,952	16,951
		56760	749,84																										760,41	750
		56820	749,91																										760,41	750
		56832		16,929	16,946	16,952	33,881	33,876	33,662	33,702	33,699	33,718	33,649	33,719	33,775	33,73	33,707			33,64	17,046	16,948	16,952
		56880	749,99																										760,41	750
		56928		16,952	16,947	16,953	33,899	33,906	33,681	33,775	33,742	33,736	33,668	33,729	33,795	33,743	33,734					16,944	16,946
		56940	749,79																										760,41	750
		57000	750,47															13,08	0					0	0	0	0	0	760,41	750	132,03
		57024		16,966	16,941	16,952	33,911	33,915	33,698	33,762	33,75	33,765	33,687	33,742	33,82	33,765	33,749			33,633	17,039	16,947	16,949
		57060	751,1																										760,41	750
		57120	749,18	16,989	16,941	16,952	33,929	33,941	33,709	33,767	33,775	33,775	33,71	33,777	33,83	33,784	33,766					16,949	16,949						760,41	750
		57180	750,15																										760,41	750
		57216		17,006	16,944	16,955	33,958	33,954	33,737	33,817	33,789	33,806	33,739	33,781	33,849	33,801	33,790			33,692	17,035	16,95	16,947
		57240	749,11																										760,41	750
		57300	750,21															13,09											760,41	750
		57312		17,035	16,942	16,95	33,983	33,98	33,751	33,794	33,805	33,814	33,754	33,823	33,87	33,823	33,804					16,946	16,951
		57360	749,62																										760,41	750
		57408		17,047	16,941	16,951	33,996	33,989	33,77	33,894	33,816	33,844	33,78	33,832	33,887	33,846	33,834			33,731	17,045	16,946	16,949
		57420	749,9																										760,41	750
		57480	750,02																										760,41	750
		57504		17,066	16,943	16,949	34,01	34,013	33,796	33,893	33,831	33,866	33,8	33,837	33,907	33,85	33,847					16,947	16,954
		57540	749,76																										760,41	750
		57600	750,77	17,078	16,943	16,949	34,024	34,025	33,809	33,899	33,861	33,875	33,83	33,868	33,922	33,882	33,868	13,09	0	33,729	17,039	16,948	16,948	0	0	0	0	0	760,41	750	131,69
		57660	750,42																										760,41	750
		57696		17,097	16,94	16,953	34,045	34,041	33,843	33,884	33,879	33,89	33,829	33,891	33,945	33,902	33,883					16,948	16,948
		57720	750,5																										760,41	750
		57780	750,79																										760,41	750
		57792		17,117	16,94	16,95	34,061	34,063	33,845	33,878	33,905	33,913	33,835	33,888	33,961	33,915	33,892			33,779	17,032	16,948	16,949
		57840	750,67																										760,41	750
		57888		17,130	16,938	16,95	34,076	34,072	33,863	33,92	33,918	33,914	33,88	33,896	33,978	33,938	33,913					16,948	16,949
		57900	750,23															13,09											760,41	750
		57960	749,88																										760,41	750
		57984		17,161	16,94	16,948	34,109	34,101	33,874	33,915	33,929	33,96	33,892	33,942	33,995	33,964	33,934			33,836	17,04	16,948	16,951
		58020	750,07																										760,41	750
		58080	749,13	17,172	16,94	16,948	34,113	34,119	33,913	33,93	33,977	33,946	33,915	33,939	34,012	33,984	33,952					16,949	16,95						760,41	750
		58140	750,4																										760,41	750
		58176		17,195	16,938	16,948	34,138	34,138	33,921	33,936	33,985	33,989	33,92	33,98	34,037	33,99	33,970			33,891	17,04	16,946	16,948
		58200	750,27															13,09	0					0	0	0	0	0	760,41	750	131,63
		58260	750,55																										760,41	750
		58272		17,213	16,939	16,947	34,153	34,159	33,938	33,984	34,013	33,994	33,937	34,001	34,056	34,006	33,991					16,947	16,949
		58320	750,58																										760,41	750
		58368		17,226	16,942	16,949	34,166	34,177	33,973	34,001	34,01	34,03	33,96	34,03	34,253	34,031	34,036			33,946	17,03	16,951	16,944
		58380	750,7																										760,41	750
		58440	749,91																										760,41	750
		58464		17,249	16,938	16,949	34,192	34,192	33,994	34,004	34,018	34,029	33,987	34,041	34,245	34,045	34,045					16,943	16,949
		58500	750,03															13,11											760,41	750
		58560	750,06	17,262	16,939	16,953	34,207	34,209	34,001	34,019	34,03	34,067	34,009	34,058	34,106	34,067	34,045			33,949	17,038	16,946	16,948						760,41	750
		58620	749,77																										760,41	750
		58656		17,283	16,938	16,947	34,224	34,227	34,02	34,057	34,054	34,076	34,035	34,064	34,123	34,087	34,065					16,947	16,953
		58680	749,67																										760,41	750
		58740	748,08																										760,41	750
		58752		17,295	16,938	16,95	34,237	34,241	34,032	34,056	34,079	34,094	34,055	34,077	34,237	34,101	34,091			33,98	17,04	16,948	16,953
		58800	750,02															13,11	0					0	0	0	0	0	760,41	750	132,11
		58848		17,322	16,937	16,949	34,265	34,264	34,067	34,126	34,086	34,12	34,081	34,095	34,235	34,117	34,116					16,945	16,952
		58860	751,38																										760,99	750
		58920	750,43																										760,99	750
		58944		17,336	16,938	16,951	34,279	34,281	34,084	34,102	34,115	34,133	34,081	34,202	34,237	34,137	34,136			34,008	17,037	16,951	16,953
		58980	749,51																										760,52	750
		59040	750,79	17,362	16,933	16,948	34,298	34,307	34,113	34,122	34,142	34,15	34,133	34,196	34,243	34,206	34,163					16,949	16,952						760,52	750
		59100	750,74															13,11											760,52	750
		59136		17,373	16,938	16,947	34,32	34,311	34,135	34,156	34,159	34,158	34,132	34,199	34,251	34,209	34,175			34,082	17,052	16,947	16,951
		59160	750,49																										760,52	750
		59220	749,74																										760,52	750
		59232		17,389	16,938	16,947	34,329	34,334	34,137	34,152	34,168	34,185	34,151	34,176	34,258	34,216	34,180					16,946	16,951
		59280	751,06																										760,52	750
		59328		17,404	16,937	16,95	34,344	34,352	34,148	34,176	34,197	34,204	34,161	34,21	34,269	34,222	34,198			34,097	17,06	16,947	16,95
		59340	749,97																										760,52	750
		59400	749,67															13,11	0					0	0	0	0	0	760,52	750	132,06
		59424		17,426	16,938	16,946	34,367	34,369	34,151	34,179	34,213	34,225	34,169	34,221	34,279	34,234	34,209					16,946	16,951
		59460	748,9																										760,52	750
		59520	748,98	17,451	16,935	16,946	34,389	34,394	34,168	34,197	34,232	34,248	34,191	34,227	34,29	34,247	34,225			34,123	17,06	16,949	16,951						760,52	750
		59580	749,71																										761,09	750
		59616		17,466	16,936	16,946	34,407	34,408	34,184	34,23	34,241	34,259	34,2	34,243	34,307	34,266	34,241					16,949	16,951
		59640	749,57																										761,09	750
		59700	751,33															13,13											761,09	750
		59712		17,485	16,934	16,947	34,42	34,43	34,223	34,238	34,259	34,274	34,222	34,27	34,322	34,285	34,262			34,171	17,059	16,949	16,951
		59760	751,31																										761,09	750
		59808		17,496	16,938	16,95	34,443	34,438	34,23	34,261	34,292	34,29	34,233	34,305	34,343	34,302	34,282					16,948	16,951
		59820	750,84																										760,52	750
		59880	750,29																										760,52	750
		59904		17,524	16,935	16,947	34,465	34,466	34,243	34,297	34,312	34,304	34,254	34,31	34,361	34,311	34,299			34,179	17,046	16,95	16,949
		59940	749,75																										760,04	750
		60000	749,9	17,535	16,938	16,944	34,478	34,474	34,255	34,319	34,328	34,333	34,28	34,325	34,374	34,335	34,319	13,13	0			16,951	16,95	0	0	0	0	0	760,04	750	131,87
		60060	749,08																										760,04	750
		60096		17,551	16,939	16,951	34,498	34,494	34,283	34,334	34,343	34,349	34,271	34,313	34,4	34,357	34,331			34,253	17,049	16,951	16,953
		60120	748,57																										760,04	750
		60180	749,18																										760,46	750
		60192		17,576	16,936	16,946	34,519	34,514	34,311	34,338	34,349	34,357	34,294	34,315	34,411	34,368	34,343					16,946	16,95
		60240	749,91																										760,46	750
		60288		17,592	16,936	16,946	34,532	34,534	34,331	34,349	34,365	34,396	34,316	34,362	34,43	34,388	34,367			34,319	17,05	16,951	16,948
		60300	748,06															13,14											760,46	750
		60360	748,65																										760,46	750
		60384		17,616	16,937	16,948	34,556	34,56	34,352	34,413	34,401	34,403	34,333	34,396	34,447	34,402	34,393					16,951	16,953
		60420	750,14																										761,09	750
		60480	749,2	17,625	16,937	16,95	34,566	34,57	34,372	34,423	34,417	34,408	34,36	34,41	34,467	34,403	34,408			34,288	17,046	16,948	16,954						761,09	750
		60540	749,23																										761,09	750
		60576		17,643	16,938	16,948	34,587	34,586	34,379	34,435	34,421	34,431	34,377	34,421	34,485	34,443	34,424					16,95	16,952
		60600	750,13															13,15	0					0	0	0	0	0	761,09	750	131,92
		60660	749,82																										761,09	750
		60672		17,663	16,935	16,946	34,602	34,606	34,393	34,441	34,452	34,449	34,384	34,41	34,503	34,466	34,437			34,379	17,048	16,949	16,951
		60720	750,65																										761,09	750
		60768		17,684	16,941	16,947	34,629	34,626	34,417	34,483	34,46	34,488	34,413	34,454	34,518	34,481	34,464					16,954	16,951
		60780	751,92																										761,09	750
		60840	750,89																										761,09	750
		60864		17,695	16,942	16,95	34,644	34,638	34,438	34,49	34,493	34,484	34,421	34,475	34,534	34,498	34,479			34,399	17,057	16,947	16,948
		60900	751,51															13,15											760,36	750
		60960	750,46	17,713	16,939	16,951	34,652	34,664	34,452	34,557	34,494	34,514	34,452	34,497	34,553	34,52	34,505					16,945	16,952						760,36	750
		61020	749,68																										759,94	750
		61056		17,735	16,943	16,951	34,678	34,685	34,486	34,552	34,515	34,518	34,455	34,479	34,571	34,527	34,513			34,419	17,059	16,947	16,948
		61080	749,49																										759,94	750
		61140	749,64																										759,94	750
		61152		17,740	16,948	16,956	34,695	34,689	34,491	34,527	34,542	34,533	34,462	34,517	34,589	34,548	34,526					16,951	16,95
		61200	749,07															13,16	0					0	0	0	0	0	759,94	750	131,99
		61248		17,763	16,946	16,955	34,709	34,717	34,492	34,589	34,561	34,575	34,496	34,556	34,606	34,57	34,556			34,453	17,046	16,946	16,951
		61260	750,09																										759,94	750
		61320	749,11																										759,94	750
		61344		17,779	16,941	16,954	34,73	34,724	34,551	34,568	34,57	34,574	34,534	34,562	34,622	34,577	34,570					16,949	16,956
		61380	749,19																										759,94	750
		61440	749,58	17,796	16,94	16,957	34,747	34,743	34,546	34,597	34,575	34,588	34,547	34,593	34,644	34,582	34,584			34,515	17,046	16,95	16,953						759,94	750
		61500	749,18															13,16											760,41	750
		61536		17,806	16,945	16,954	34,757	34,753	34,547	34,582	34,593	34,617	34,55	34,563	34,65	34,614	34,590					16,95	16,95
		61560	750,06																										760,41	750
		61620	750,08																										760,41	750
		61632		17,830	16,944	16,955	34,785	34,773	34,572	34,665	34,62	34,629	34,565	34,584	34,668	34,64	34,618			34,518	17,043	16,952	16,952
		61680	749,49																										760,41	750
		61728		17,844	16,943	16,953	34,799	34,785	34,607	34,647	34,631	34,646	34,573	34,617	34,691	34,649	34,633					16,949	16,953
		61740	749,99																										760,41	750
		61800	749,31															13,17	0					0	0	0	0	0	760,41	750	131,96
		61824		17,868	16,941	16,956	34,813	34,82	34,601	34,695	34,656	34,66	34,6	34,662	34,708	34,669	34,656			34,561	17,048	16,948	16,952
		61860	749,36																										760,41	750
		61920	749,24	17,882	16,942	16,954	34,827	34,833	34,626	34,659	34,666	34,694	34,607	34,669	34,725	34,685	34,666					16,949	16,954						760,41	750
		61980	748,93																										760,41	750
		62016		17,898	16,943	16,951	34,838	34,851	34,645	34,68	34,695	34,694	34,62	34,68	34,743	34,703	34,683			34,573	17,069	16,953	16,953
		62040	748,12																										760,41	750
		62100	750,37															13,17											761,04	750
		62112		17,916	16,944	16,953	34,863	34,866	34,658	34,69	34,709	34,703	34,651	34,692	34,762	34,724	34,699					16,949	16,949
		62160	751,36																										761,04	750
		62208		17,932	16,943	16,952	34,877	34,883	34,667	34,747	34,738	34,726	34,677	34,703	34,776	34,737	34,721			34,588	17,063	16,951	16,957
		62220	750,76																										761,04	750
		62280	751,01																										761,04	750
		62304		17,949	16,941	16,951	34,891	34,898	34,677	34,783	34,74	34,758	34,683	34,726	34,793	34,753	34,739					16,957	16,956
		62340	750,93																										760,41	750
		62400	750,31	17,974	16,94	16,95	34,921	34,918	34,699	34,741	34,763	34,756	34,706	34,742	34,811	34,773	34,749	13,16	0	34,649	17,052	16,951	16,954	0	0	0	0	0	760,41	750	132,6
		62460	749,84																										760,41	750
		62496		17,988	16,942	16,95	34,929	34,938	34,721	34,773	34,789	34,785	34,723	34,774	34,824	34,773	34,770					16,949	16,952
		62520	750,54																										760,41	750
		62580	751,24																										760,41	750
		62592		18,006	16,94	16,952	34,946	34,959	34,742	34,815	34,806	34,799	34,74	34,797	34,842	34,8	34,793			34,679	17,058	16,951	16,955
		62640	750,41																										760,41	750
		62688		18,026	16,939	16,949	34,973	34,967	34,753	34,804	34,813	34,82	34,758	34,816	34,862	34,817	34,805					16,95	16,953
		62700	750,7															13,18											760,41	750
		62760	749,61																										760,41	750
		62784		18,038	16,94	16,951	34,982	34,984	34,764	34,801	34,825	34,829	34,759	34,815	34,874	34,822	34,811			34,725	17,052	16,952	16,961
		62820	750,27																										760,41	750
		62880	749,01	18,049	16,939	16,951	34,993	34,994	34,819	34,822	34,853	34,864	34,793	34,81	34,892	34,857	34,839					16,949	16,954						760,41	750
		62940	748,41																										760,41	750
		62976		18,067	16,939	16,948	35,011	35,01	34,824	34,858	34,845	34,878	34,818	34,827	34,911	34,872	34,854			34,754	17,051	16,95	16,952
		63000	750,37															13,18	0					0	0	0	0	0	760,41	750	132,37
		63060	751,36																										760,41	750
		63072		18,081	16,941	16,948	35,018	35,032	34,834	34,874	34,884	34,883	34,831	34,869	34,927	34,886	34,873					16,951	16,952
		63120	749,66																										760,41	750
		63168		18,104	16,944	16,95	35,04	35,062	34,84	34,889	34,896	34,909	34,84	34,891	34,944	34,898	34,888			34,807	17,055	16,953	16,956
		63180	749,4																										760,41	750
		63240	749,02																										760,41	750
		63264		18,124	16,94	16,949	35,066	35,071	34,852	34,911	34,916	34,931	34,85	34,891	34,96	34,919	34,904					16,955	16,955
		63300	749,38															13,19											760,41	750
		63360	750,48	18,137	16,94	16,95	35,078	35,086	34,908	34,939	34,93	34,939	34,874	34,914	34,971	34,933	34,926			34,859	17,07	16,954	16,955						760,41	750
		63420	750,42																										760,41	750
		63456		18,159	16,939	16,95	35,104	35,103	34,892	34,939	34,938	34,966	34,909	34,941	34,999	34,949	34,942					16,956	16,958
		63480	749,81																										760,41	750
		63540	749,77																										760,41	750
		63552		18,168	16,941	16,949	35,11	35,116	34,914	34,99	34,945	34,981	34,914	34,953	35,01	34,972	34,960			34,844	17,06	16,952	16,958
		63600	749,71															13,20	0					0	0	0	0	0	760,41	750	132,47
		63648		18,190	16,943	16,949	35,133	35,139	34,932	34,97	34,987	34,987	34,932	34,964	35,027	34,989	34,974					16,951	16,955
		63660	750,87																										760,41	750
		63720	750,63																										760,41	750
		63744		18,203	16,94	16,951	35,148	35,149	34,947	34,971	34,995	35,002	34,943	34,963	35,046	35,008	34,984			34,912	17,049	16,951	16,955
		63780	750,02																										760,04	750
		63840	749,74	18,224	16,94	16,95	35,165	35,173	34,962	34,985	35,006	35,016	34,965	34,992	35,063	35,021	35,001					16,954	16,952						760,04	750
		63900	748,43															13,19											760,04	750
		63936		18,234	16,943	16,951	35,182	35,18	34,979	34,993	35,024	35,034	34,988	35,03	35,078	35,043	35,021			34,935	17,044	16,953	16,956
		63960	750,65																										760,04	750
		64020	749,81																										760,52	750
		64032		18,244	16,94	16,952	35,183	35,197	34,996	35,026	35,057	35,044	35,003	35,054	35,095	35,054	35,041					16,952	16,956
		64080	749,89																										760,52	750
		64128		18,272	16,939	16,953	35,223	35,212	35,024	35,057	35,055	35,075	35,026	35,047	35,113	35,073	35,059			34,998	17,046	16,95	16,953
		64140	750,3																										760,52	750
		64200	750,16															13,20	0					0	0	0	0	0	760,52	750	132,73
		64224		18,281	16,943	16,953	35,231	35,227	35,035	35,056	35,083	35,082	35,054	35,099	35,128	35,08	35,077					16,952	16,953
		64260	750,28																										760,52	750
		64320	750,05	18,306	16,938	16,957	35,246	35,261	35,045	35,086	35,092	35,106	35,048	35,074	35,141	35,11	35,088			35,003	17,05	16,949	16,953						760,52	750
		64380	750,02																										760,52	750
		64416		18,314	16,942	16,953	35,26	35,262	35,061	35,112	35,112	35,136	35,069	35,12	35,158	35,12	35,111					16,951	16,953
Thu May 04 2017 08:41:36
