# Supplementary material for: Data from calorimetric decay heat measurements of five used PWR 17x17 nuclear fuel assemblies
Source: Data Brief. 2019 Dec 2;28:104917. doi: 10.1016/j.dib.2019.104917 (PMC6926112; doi:10.1016/j.dib.2019.104917)
Supplement: Multimedia component 1 [file mmc1.zip › Data/Calibration data from model measurements/EV_900W_2017-04-13.xlsx]

## Sheet: EV 900
Tinfo1	Tinfo2	Logg_tid	T1	T2	T3	T4	T5	T6	T7	T8	T9	T10	T11	T12	T13	T14	T15	T16	T17	T18	T19	T20	T21	T22	T23	T24	T25	T26	T27	T28	T29	T30
Kjell Svensson	EV 900
Kalib. Temperaturstegringsprincipen	EV 900
KA701	KA702
0	-90
0,00528	0,00520
KA703	KA704
-35	-199
0,00374	0,00517
KA705	KALIB.TEMP
-106	19,6
0,00538	FÖRSTÄRKNING
	007
			_251KA901_A_kW	_251KA509	_251KA501_B1	_251KA501_B2	_251KA502_B1	_251KA502_B2	_251KA511_B1	_251KA511_B2	_251KA511_B3	_251KA511_B4	_251KA511_B5	_251KA511_B6	_251KA511_B7	_251KA511_B8	_251KA511	_251KA751_Vikt	_251KA101	_251KA521_B1	_251KA522_B1	_251KA531_B1	_251KA531_B2	_251KA701	_251KA702	_251KA703	_251KA704	_251KA705	_251EA1	EA1_Börvärde	_251KA901_B_PA
			W	°C	°C	°C	°C	°C	°C	°C	°C	°C	°C	°C	°C	°C	°C	kg	bar	°C	°C	°C	°C	Gy/h	Gy/h	Gy/h	Gy/h	Gy/h	W	W	W
Thu Apr 13 2017 07:59:34		60	899,06																										890,61	949,99
		96		3,928	19,768	19,765	23,714	23,674	23,908	23,955	23,861	23,785	23,424	23,297	22,778	23,196	23,526					18,326	18,346
		120	899,7																										890,61	949,99
		180	899,18																										890,61	949,99
		192		3,537	19,735	19,744	23,287	23,266	23,458	23,491	23,425	23,4	23,262	23,03	22,355	22,844	23,158			23,237	18,563	18,32	18,335
		240	898,7																										890,61	949,99
		288		3,223	19,779	19,791	23,013	23,003	23,263	23,286	23,252	23,2	22,96	22,629	22,152	22,505	22,906					18,316	18,337
		300	898,36															24,32											890,61	899,06
		360	897,76																										890,61	899,06
		384		2,898	19,852	19,867	22,765	22,751	23,001	23,046	23,013	22,943	22,614	22,293	21,888	22,175	22,622			22,543	18,541	18,33	18,333
		420	896,99																										890,61	899,06
		480	897,38	2,615	19,877	19,892	22,51	22,49	22,677	22,74	22,676	22,646	22,304	22,056	21,735	21,986	22,352					18,357	18,35						890,61	899,06
		540	896,95																										891,56	899,06
		576		2,502	19,765	19,731	22,259	22,241	22,363	22,424	22,353	22,32	22,107	21,89	21,57	21,814	22,105			22,101	18,568	18,341	18,371
		600	897,18															24,31	0					0,2	-0,02	0,04	-0,21	-0,16	891,56	899,06	128,51
		660	898,59																										892,55	899,06
		672		3,460	18,628	18,522	22,042	22,028	22,12	22,17	22,106	22,074	21,92	21,733	21,289	21,663	21,884					18,317	18,35
		720	898,78																										892,55	899,06
		768		4,422	17,39	17,326	21,788	21,771	21,921	21,954	21,901	21,88	21,734	21,523	20,863	21,356	21,641			21,758	18,594	18,341	18,332
		780	899,31																										892,55	899,06
		840	899,55																										892,55	899,06
		864		5,030	16,466	16,42	21,495	21,451	21,741	21,759	21,715	21,67	21,482	21,152	20,346	20,921	21,348					18,366	18,354
		900	898,98															24,31											892,55	899,06
		960	899,16	5,308	15,825	15,798	21,131	21,107	21,483	21,509	21,472	21,435	21,073	20,633	19,842	20,391	20,980			21,07	18,605	18,342	18,381						892,55	899,06
		1020	899,57																										892,55	899,06
		1056		5,425	15,302	15,272	20,719	20,705	21,134	21,169	21,123	21,061	20,584	20,17	19,381	19,944	20,571					18,329	18,346
		1080	898,7																										892,55	899,06
		1140	898,45																										892,55	899,06
		1152		5,392	14,885	14,871	20,288	20,253	20,695	20,727	20,659	20,632	20,103	19,687	18,955	19,48	20,117			20,088	18,576	18,337	18,342
		1200	897,26															24,13	0					0,18	-0,03	0,03	-0,22	-0,18	892,55	899,06	127,55
		1248		5,111	14,694	14,697	19,823	19,791	20,217	20,267	20,173	20,151	19,659	19,269	18,656	19,029	19,678					18,328	18,347
		1260	896,13																										892,55	899,06
		1320	897,94																										892,55	899,06
		1344		4,799	14,561	14,571	19,393	19,338	19,742	19,777	19,7	19,675	19,222	18,828	18,246	18,611	19,225			19,235	18,584	18,326	18,337
		1380	898,48																										893,66	899,06
		1440	899,92	4,428	14,475	14,48	18,917	18,895	19,27	19,319	19,247	19,2	18,774	18,343	17,717	18,219	18,761					18,335	18,337						893,66	899,06
		1500	899,09															24,14											893,66	899,06
		1536		4,090	14,392	14,393	18,499	18,465	18,815	18,893	18,813	18,758	18,342	17,951	17,341	17,8	18,339			18,326	18,576	18,382	18,365
		1560	900,04																										893,66	899,06
		1620	900,24																										893,66	899,06
		1632		3,813	14,293	14,305	18,124	18,1	18,384	18,478	18,391	18,34	17,954	17,605	17,033	17,456	17,955					18,382	18,4
		1680	899,84																										893,66	899,06
		1728		3,525	14,238	14,237	17,775	17,751	17,992	18,076	17,995	17,946	17,61	17,317	16,779	17,17	17,611			17,636	18,593	18,363	18,403
		1740	900,64																										893,13	899,06
		1800	899,49															23,69	0					0,21	-0,01	0,04	-0,19	-0,15	893,13	899,06	126,93
		1824		3,252	14,188	14,194	17,448	17,438	17,63	17,714	17,628	17,569	17,312	17,022	16,563	16,909	17,293					18,337	18,384
		1860	899,72																										893,13	899,06
		1920	900,43	3,002	14,159	14,171	17,178	17,156	17,331	17,389	17,323	17,267	17,045	16,788	16,347	16,652	17,018			17,069	18,568	18,372	18,339						893,13	899,06
		1980	900,57																										893,13	899,06
		2016		2,761	14,152	14,157	16,918	16,914	17,058	17,11	17,041	16,982	16,8	16,529	16,175	16,439	16,767					18,363	18,391
		2040	900,08																										893,13	899,06
		2100	899,45															13,93											892,4	899,06
		2112		2,555	14,146	14,155	16,71	16,701	16,805	16,86	16,794	16,738	16,574	16,357	16,126	16,257	16,564			16,62	18,6	18,363	18,386
		2160	899,92																										892,4	899,06
		2208		2,356	14,133	14,149	16,504	16,49	16,582	16,627	16,566	16,525	16,376	16,156	15,864	16,097	16,349					18,359	18,348
		2220	898,35																										892,4	899,06
		2280	897,98																										892,4	899,06
		2304		2,190	14,124	14,138	16,329	16,314	16,377	16,409	16,364	16,332	16,207	16,079	15,733	15,956	16,182			16,225	18,594	18,37	18,394
		2340	898,77																										892,4	899,06
		2400	899,64	2,033	14,126	14,137	16,168	16,16	16,2	16,234	16,186	16,163	16,045	15,87	15,63	15,822	16,019	13,92	0			18,36	18,412	0,2	-0,02	0,03	-0,22	-0,17	892,4	899,06	127,02
		2460	899																										892,4	899,06
		2496		1,902	14,128	14,137	16,032	16,037	16,051	16,076	16,042	16,027	15,907	15,785	15,542	15,695	15,891			15,965	18,617	18,343	18,355
		2520	897,83																										892,4	899,06
		2580	897,79																										892,4	899,06
		2592		1,786	14,126	14,135	15,918	15,915	15,911	15,934	15,905	15,895	15,781	15,648	15,446	15,597	15,765					18,39	18,36
		2640	898,15																										892,4	899,06
		2688		1,669	14,128	14,136	15,796	15,805	15,791	15,813	15,785	15,765	15,67	15,547	15,363	15,493	15,653			15,721	18,602	18,396	18,407
		2700	900,28															13,92											892,87	899,06
		2760	899,44																										892,87	899,06
		2784		1,596	14,094	14,107	15,7	15,693	15,672	15,683	15,672	15,655	15,563	15,468	15,251	15,409	15,547					18,381	18,404
		2820	897,79																										892,87	899,06
		2880	898,54	1,470	14,104	14,12	15,581	15,583	15,569	15,581	15,563	15,56	15,473	15,385	15,168	15,309	15,451			15,536	18,604	18,362	18,386						892,87	899,06
		2940	898,36																										892,87	899,06
		2976		1,406	14,085	14,09	15,494	15,492	15,478	15,482	15,463	15,464	15,381	15,286	15,108	15,215	15,360					18,366	18,367
		3000	898,02															13,93	0					0,15	-0,05	0,01	-0,25	-0,21	892,87	899,06	126,45
		3060	898,51																										892,87	899,06
		3072		1,379	14,03	14,037	15,414	15,412	15,384	15,387	15,378	15,379	15,283	15,196	15,027	15,134	15,271			15,339	18,598	18,366	18,385
		3120	897,98																										892,87	899,06
		3168		1,319	14,009	14,019	15,337	15,329	15,288	15,286	15,288	15,296	15,201	15,105	14,971	15,071	15,188					18,366	18,38
		3180	898,1																										892,87	899,06
		3240	897,61																										892,87	899,06
		3264		1,212	14,036	14,052	15,258	15,254	15,203	15,207	15,203	15,209	15,124	15,071	14,916	15,019	15,119			15,168	18,599	18,371	18,369
		3300	897,78															13,92											893,45	899,06
		3360	900,14	1,106	14,084	14,097	15,199	15,194	15,133	15,131	15,132	15,149	15,06	15,005	14,891	14,951	15,057					18,352	18,374						893,45	899,06
		3420	899,88																										893,45	899,06
		3456		1,016	14,121	14,135	15,146	15,143	15,063	15,078	15,07	15,082	14,993	14,955	14,86	14,907	15,001			15,057	18,614	18,362	18,363
		3480	899,45																										893,45	899,06
		3540	899,12																										893,45	899,06
		3552		0,953	14,143	14,155	15,103	15,1	15,005	15,007	15,019	15,03	14,951	14,915	14,841	14,88	14,956					18,36	18,372
		3600	898,65															13,91	0					0,12	-0,09	-0,02	-0,29	-0,25	893,45	899,06	126,69
		3648		0,909	14,148	14,161	15,063	15,063	14,96	14,961	14,973	14,998	14,917	14,896	14,821	14,858	14,923			14,955	18,598	18,343	18,385
		3660	898,57																										893,45	899,06
		3720	899,17																										893,45	899,06
		3744		0,878	14,153	14,165	15,032	15,041	14,927	14,925	14,941	14,967	14,896	14,872	14,807	14,834	14,896					18,372	18,353
		3780	899,16																										893,45	899,06
		3840	899,55	0,844	14,164	14,171	15,01	15,014	14,897	14,897	14,908	14,943	14,876	14,862	14,787	14,819	14,874			14,901	18,588	18,366	18,383						893,45	899,06
		3900	898,74															13,85											893,45	899,06
		3936		0,818	14,162	14,179	14,989	14,987	14,88	14,892	14,893	14,913	14,857	14,839	14,779	14,802	14,857					18,374	18,391
		3960	898,89																										893,45	899,06
		4020	900,09																										893,45	899,06
		4032		0,801	14,17	14,177	14,973	14,976	14,86	14,861	14,869	14,898	14,835	14,825	14,768	14,789	14,838			14,857	18,577	18,381	18,379
		4080	899,73																										893,45	899,06
		4128		0,785	14,172	14,175	14,956	14,962	14,844	14,839	14,851	14,889	14,82	14,796	14,761	14,776	14,822					18,394	18,387
		4140	898,26																										893,45	899,06
		4200	898,9															13,85	0					0,15	-0,07	0	-0,25	-0,22	893,45	899,06	126,45
		4224		0,778	14,154	14,166	14,937	14,94	14,827	14,829	14,834	14,881	14,807	14,795	14,728	14,76	14,808			14,828	18,593	18,372	18,411
		4260	899,32																										893,45	899,06
		4320	899,22	0,779	14,136	14,136	14,916	14,914	14,819	14,817	14,825	14,85	14,793	14,777	14,707	14,736	14,791					18,365	18,383						893,45	899,06
		4380	898,17																										893,45	899,06
		4416		0,856	14,041	14,047	14,902	14,897	14,801	14,799	14,808	14,843	14,771	14,757	14,681	14,726	14,773			14,797	18,593	18,365	18,371
		4440	898,93																										893,45	899,06
		4500	898,82															13,85											893,45	899,06
		4512		0,910	13,962	13,972	14,877	14,876	14,783	14,782	14,791	14,823	14,753	14,732	14,641	14,695	14,750					18,377	18,396
		4560	899,54																										893,45	899,06
		4608		0,887	13,961	13,966	14,856	14,845	14,755	14,751	14,761	14,798	14,727	14,697	14,611	14,662	14,720			14,74	18,593	18,384	18,404
		4620	899,14																										893,45	899,06
		4680	899,27																										893,45	899,06
		4704		0,812	14,004	14,014	14,822	14,82	14,736	14,736	14,74	14,766	14,699	14,672	14,597	14,632	14,697					18,389	18,391
		4740	899,42																										893,45	899,06
		4800	898,44	0,746	14,053	14,064	14,805	14,803	14,706	14,704	14,715	14,744	14,667	14,632	14,594	14,608	14,671	13,83	0	14,699	18,585	18,394	18,396	0,14	-0,08	0	-0,26	-0,22	893,45	899,06	126,29
		4860	898,86																										893,45	899,06
		4896		0,689	14,095	14,105	14,786	14,791	14,674	14,673	14,684	14,714	14,644	14,633	14,599	14,6	14,653					18,357	18,398
		4920	899,39																										893,45	899,06
		4980	900,28																										893,45	899,06
		4992		0,649	14,12	14,13	14,776	14,773	14,651	14,658	14,667	14,7	14,625	14,631	14,605	14,603	14,642			14,66	18,59	18,346	18,371
		5040	900,63																										893,45	899,06
		5088		0,635	14,127	14,138	14,766	14,77	14,637	14,641	14,648	14,684	14,626	14,636	14,605	14,601	14,635					18,346	18,362
		5100	900,39															13,82											892,82	899,06
		5160	899,05																										892,82	899,06
		5184		0,635	14,128	14,141	14,77	14,769	14,634	14,631	14,639	14,689	14,626	14,637	14,605	14,605	14,633			14,649	18,598	18,357	18,359
		5220	898,83																										892,82	899,06
		5280	899,03	0,620	14,14	14,154	14,764	14,769	14,64	14,631	14,638	14,684	14,628	14,627	14,608	14,611	14,633					18,361	18,375						892,82	899,06
		5340	898,11																										892,82	899,06
		5376		0,614	14,145	14,155	14,764	14,763	14,638	14,628	14,646	14,687	14,629	14,631	14,611	14,607	14,635			14,648	18,614	18,376	18,379
		5400	897,9															13,83	0					0,22	0	0,05	-0,19	-0,15	892,82	899,06	126,43
		5460	898,41																										893,29	899,06
		5472		0,616	14,146	14,158	14,767	14,769	14,643	14,637	14,646	14,69	14,631	14,643	14,614	14,613	14,640					18,374	18,386
		5520	898,41																										893,29	899,06
		5568		0,639	14,129	14,138	14,774	14,771	14,642	14,637	14,646	14,691	14,63	14,642	14,61	14,617	14,639			14,643	18,621	18,374	18,393
		5580	898,95																										893,29	899,06
		5640	899,37																										893,29	899,06
		5664		0,628	14,132	14,144	14,765	14,767	14,647	14,638	14,648	14,694	14,633	14,646	14,593	14,614	14,639					18,372	18,381
		5700	898,95															13,86											893,29	899,06
		5760	898,31	0,654	14,101	14,105	14,756	14,759	14,648	14,642	14,653	14,683	14,637	14,63	14,585	14,607	14,636			14,642	18,618	18,381	18,384						893,29	899,06
		5820	898,55																										893,29	899,06
		5856		0,743	14,009	14,014	14,753	14,756	14,645	14,635	14,648	14,682	14,629	14,616	14,564	14,593	14,626					18,376	18,392
		5880	898,67																										893,29	899,06
		5940	898,4																										893,29	899,06
		5952		0,792	13,945	13,953	14,74	14,741	14,64	14,633	14,643	14,672	14,622	14,613	14,534	14,577	14,617			14,625	18,618	18,39	18,399
		6000	898,75															13,83	0					0,2	-0,01	0,04	-0,21	-0,16	893,29	899,06	126,25
		6048		0,768	13,958	13,961	14,728	14,728	14,631	14,623	14,632	14,665	14,608	14,582	14,523	14,554	14,602					18,392	18,41
		6060	899,31																										893,29	899,06
		6120	898,84																										893,29	899,06
		6144		0,690	14,014	14,029	14,711	14,712	14,613	14,614	14,614	14,644	14,588	14,569	14,521	14,531	14,587			14,603	18,61	18,396	18,41
		6180	898,54																										893,29	899,06
		6240	899,76	0,646	14,048	14,065	14,701	14,703	14,595	14,593	14,596	14,638	14,565	14,558	14,527	14,522	14,574					18,384	18,404						893,29	899,06
		6300	899,42															13,82											893,29	899,06
		6336		0,596	14,087	14,107	14,693	14,693	14,572	14,573	14,579	14,616	14,548	14,552	14,533	14,521	14,562			14,577	18,624	18,396	18,418
		6360	899,88																										893,29	899,06
		6420	898,99																										893,29	899,06
		6432		0,570	14,111	14,125	14,687	14,69	14,559	14,56	14,57	14,61	14,544	14,552	14,545	14,535	14,559					18,415	18,428
		6480	899,69																										893,29	899,06
		6528		0,566	14,122	14,129	14,686	14,697	14,556	14,554	14,566	14,612	14,549	14,568	14,544	14,538	14,561			14,57	18,634	18,41	18,423
		6540	899,7																										893,29	899,06
		6600	899,44															13,82	0					0,23	0,01	0,06	-0,18	-0,14	893,29	899,06	126,46
		6624		0,567	14,123	14,135	14,692	14,699	14,562	14,554	14,569	14,618	14,557	14,581	14,548	14,543	14,566					18,422	18,42
		6660	899,18																										893,29	899,06
		6720	898,52	0,568	14,127	14,138	14,696	14,705	14,569	14,559	14,573	14,612	14,566	14,568	14,559	14,554	14,570			14,576	18,654	18,395	18,425						893,29	899,06
		6780	900,04																										893,29	899,06
		6816		0,571	14,129	14,148	14,712	14,706	14,576	14,569	14,578	14,626	14,571	14,584	14,564	14,559	14,578					18,379	18,418
		6840	899,05																										893,29	899,06
		6900	898,63															13,81											893,29	899,06
		6912		0,575	14,138	14,144	14,718	14,715	14,585	14,578	14,578	14,631	14,575	14,591	14,565	14,561	14,583			14,586	18,664	18,41	18,393
		6960	899,18																										893,29	899,06
		7008		0,596	14,117	14,128	14,719	14,718	14,588	14,581	14,589	14,63	14,582	14,592	14,562	14,571	14,587					18,427	18,424
		7020	898,33																										893,29	899,06
		7080	898,18																										893,29	899,06
		7104		0,587	14,119	14,13	14,712	14,711	14,596	14,584	14,604	14,639	14,59	14,592	14,556	14,566	14,591			14,6	18,656	18,39	18,445
		7140	898,13																										893,76	899,06
		7200	899,48	0,634	14,078	14,079	14,713	14,711	14,598	14,593	14,601	14,639	14,59	14,589	14,548	14,554	14,589	14,02	0			18,4	18,407	0,17	-0,04	0,02	-0,23	-0,2	893,76	899,06	128,1
		7260	900,19																										893,76	899,06
		7296		0,574	14,166	14,18	14,748	14,747	14,602	14,59	14,607	14,629	14,584	14,586	14,627	14,556	14,598			14,594	18,639	18,437	18,41
		7320	898,92																										893,76	899,06
		7380	897,96																										893,76	899,06
		7392		0,400	14,39	14,435	14,809	14,816	14,596	14,598	14,626	14,639	14,581	14,603	14,704	14,56	14,613					18,438	18,434
		7440	898,75																										893,76	899,06
		7488		0,008	14,858	14,904	14,89	14,888	14,589	14,607	14,656	14,675	14,58	14,64	14,797	14,632	14,647			14,605	18,659	18,421	18,455
		7500	899,7															14,07											893,76	899,06
		7560	899,17																										893,76	899,06
		7584		-0,992	15,974	15,878	14,929	14,94	14,597	14,611	14,665	14,695	14,596	14,714	14,877	14,689	14,681					18,413	18,425
		7620	898,49																										893,76	899,06
		7680	898,28	-1,140	16,123	16,15	14,994	14,998	14,616	14,638	14,689	14,742	14,633	14,788	14,946	14,798	14,731			14,624	18,648	18,415	18,425						893,76	899,06
		7740	897,67																										893,76	899,06
		7776		-1,435	16,494	16,518	15,07	15,072	14,695	14,735	14,791	14,818	14,66	14,856	15	14,86	14,802					18,445	18,451
		7800	897,38															14,12	0					0,23	0,03	0,06	-0,19	-0,12	893,76	899,06	130,08
		7860	898,8																										894,44	899,06
		7872		-1,651	16,768	16,79	15,128	15,128	14,799	14,813	14,859	14,885	14,7	14,874	15,065	14,899	14,862			14,688	18,686	18,412	18,448
		7920	899,63																										894,44	899,06
		7968		-1,825	16,984	17,006	15,168	15,171	14,854	14,886	14,923	14,908	14,78	14,981	15,124	14,984	14,930					18,424	18,438
		7980	900,46																										894,44	899,06
		8040	900,06																										894,44	899,06
		8064		-1,947	17,168	17,187	15,234	15,226	14,883	14,959	14,983	14,934	14,852	15,025	15,174	14,997	14,976			14,804	18,667	18,441	18,45
		8100	898,95															19,30											893,87	899,06
		8160	901,03	-2,042	17,323	17,339	15,291	15,287	14,957	14,983	15,042	15,019	14,912	15,042	15,242	15,113	15,039					18,433	18,449						893,87	899,06
		8220	901,28																										893,87	899,06
		8256		-2,104	17,45	17,466	15,347	15,361	15,029	15,067	15,148	15,092	14,952	15,142	15,296	15,178	15,113			14,931	18,667	18,41	18,428
		8280	901,07																										893,87	899,06
		8340	898,27																										893,03	899,06
		8352		-2,159	17,561	17,574	15,403	15,414	15,075	15,06	15,186	15,171	14,984	15,15	15,364	15,246	15,155					18,409	18,445
		8400	898,75															19,29	0					0,18	-0,04	0,03	-0,23	-0,19	893,03	899,06	130,16
		8448		-2,189	17,652	17,661	15,463	15,472	15,157	15,085	15,189	15,253	15,065	15,133	15,419	15,28	15,198			14,975	18,674	18,455	18,455
		8460	898,09																										893,03	899,06
		8520	898,18																										893,03	899,06
		8544		-2,199	17,724	17,743	15,536	15,532	15,223	15,215	15,322	15,246	15,126	15,127	15,479	15,369	15,263					18,401	18,428
		8580	897,46																										893,03	899,06
		8640	897,19	-2,207	17,783	17,809	15,589	15,588	15,264	15,207	15,29	15,337	15,221	15,154	15,54	15,42	15,304			15,07	18,7	18,432	18,464						893,03	899,06
		8700	897,33															19,30											893,81	899,06
		8736		-2,191	17,846	17,852	15,653	15,664	15,313	15,346	15,453	15,422	15,292	15,21	15,592	15,504	15,392					18,45	18,466
		8760	899,11																										893,81	899,06
		8820	899,23																										894,44	899,06
		8832		-2,169	17,892	17,897	15,712	15,739	15,466	15,413	15,53	15,5	15,337	15,301	15,652	15,566	15,471			15,217	18,723	18,424	18,431
		8880	899,3																										894,44	899,06
		8928		-2,199	17,929	17,943	15,735	15,738	15,422	15,418	15,483	15,471	15,394	15,38	15,723	15,54	15,479					18,411	18,451
		8940	898,73																										894,44	899,06
		9000	898,66															19,29	0					0,21	0	0,05	-0,19	-0,16	894,44	899,06	130,23
		9024		-2,145	17,954	17,978	15,816	15,826	15,544	15,554	15,538	15,516	15,472	15,39	15,781	15,706	15,563			15,337	18,698	18,474	18,477
		9060	899,03																										894,44	899,06
		9120	898,24	-2,122	17,993	18,001	15,87	15,88	15,559	15,567	15,583	15,563	15,537	15,438	15,821	15,679	15,593					18,47	18,481						894,44	899,06
		9180	898,68																										894,44	899,06
		9216		-2,091	18,016	18,028	15,928	15,934	15,658	15,643	15,635	15,634	15,666	15,522	15,88	15,794	15,679			15,46	18,72	18,428	18,454
		9240	898,7																										894,44	899,06
		9300	899,11															19,30											894,44	899,06
		9312		-2,058	18,036	18,05	15,982	15,988	15,662	15,686	15,716	15,732	15,686	15,55	16,169	15,825	15,753					18,442	18,466
		9360	899,19																										894,44	899,06
		9408		-2,018	18,052	18,069	16,042	16,043	15,738	15,729	15,787	15,796	15,714	15,65	16,13	15,864	15,801			15,608	18,734	18,452	18,479
		9420	900,22																										894,44	899,06
		9480	900,13																										894,44	899,06
		9504		-1,974	18,077	18,086	16,104	16,112	15,802	15,801	15,899	15,846	15,718	15,75	16,058	15,939	15,852					18,453	18,477
		9540	899,57																										893,92	899,06
		9600	898,59	-1,932	18,09	18,101	16,165	16,161	15,847	15,864	15,899	15,858	15,777	15,857	16,103	15,996	15,900	19,29	0	15,713	18,733	18,455	18,493	0,22	0,01	0,06	-0,19	-0,15	893,92	899,06	130,17
		9660	898,49																										893,92	899,06
		9696		-1,900	18,101	18,11	16,202	16,209	15,916	15,899	15,95	15,965	15,787	15,84	16,165	16,06	15,948					18,454	18,446
		9720	898,4																										893,92	899,06
		9780	898,29																										893,92	899,06
		9792		-1,847	18,113	18,125	16,269	16,275	16,005	15,999	16,056	16,014	15,873	15,86	16,219	16,133	16,020			15,824	18,74	18,46	18,456
		9840	898,97																										893,92	899,06
		9888		-1,792	18,123	18,131	16,331	16,34	16,087	16,039	16,033	16,085	15,961	15,906	16,274	16,181	16,071					18,459	18,489
		9900	899,25															19,30											893,92	899,06
		9960	899,89																										893,92	899,06
		9984		-1,739	18,133	18,144	16,405	16,394	16,137	16,102	16,151	16,15	16,034	15,951	16,331	16,126	16,123			15,923	18,749	18,456	18,469
		10020	899,2																										893,92	899,06
		10080	898,97	-1,697	18,142	18,149	16,448	16,449	16,185	16,165	16,206	16,158	16,102	16,106	16,397	16,148	16,183					18,498	18,512						893,92	899,06
		10140	898,64																										893,92	899,06
		10176		-1,665	18,147	18,159	16,484	16,491	16,158	16,181	16,208	16,209	16,114	16,309	16,446	16,184	16,226			16,106	18,777	18,473	18,495
		10200	898,29															19,29	0					0,17	-0,08	0	-0,26	-0,24	893,92	899,06	130,29
		10260	897,72																										893,92	899,06
		10272		-1,610	18,156	18,164	16,547	16,552	16,226	16,271	16,301	16,273	16,233	16,3	16,501	16,296	16,300					18,461	18,479
		10320	898,23																										893,92	899,06
		10368		-1,594	18,16	18,171	16,573	16,571	16,227	16,246	16,269	16,318	16,325	16,429	16,547	16,333	16,337			16,253	18,771	18,463	18,463
		10380	898,34																										894,39	899,06
		10440	897,13																										894,39	899,06
		10464		-1,527	18,169	18,174	16,648	16,641	16,305	16,295	16,338	16,42	16,36	16,39	16,597	16,343	16,381					18,459	18,46
		10500	898,25															19,29											894,97	899,06
		10560	898,92	-1,467	18,172	18,18	16,707	16,712	16,359	16,389	16,46	16,48	16,463	16,558	16,646	16,467	16,478			16,397	18,744	18,467	18,496						894,97	899,06
		10620	899,13																										894,97	899,06
		10656		-1,422	18,175	18,186	16,754	16,763	16,435	16,438	16,462	16,53	16,532	16,583	16,711	16,546	16,530					18,439	18,451
		10680	898,88																										894,97	899,06
		10740	898,94																										894,97	899,06
		10752		-1,356	18,179	18,188	16,826	16,829	16,542	16,483	16,545	16,587	16,551	16,567	16,763	16,548	16,573			16,522	18,725	18,418	18,436
		10800	898,94															19,29	0					0,24	0,02	0,07	-0,17	-0,13	894,97	899,06	130,12
		10848		-1,309	18,186	18,192	16,879	16,881	16,585	16,578	16,606	16,652	16,619	16,738	16,822	16,621	16,653					18,471	18,509
		10860	898,24																										894,97	899,06
		10920	898,17																										894,97	899,06
		10944		-1,255	18,186	18,196	16,929	16,943	16,63	16,623	16,674	16,698	16,713	16,715	16,873	16,647	16,697			16,695	18,779	18,486	18,486
		10980	897,31																										894,97	899,06
		11040	898,72	-1,207	18,189	18,198	16,988	16,985	16,7	16,674	16,678	16,741	16,747	16,825	16,927	16,711	16,750					18,473	18,475						894,97	899,06
		11100	899,09															19,29											894,97	899,06
		11136		-1,137	18,19	18,201	17,054	17,063	16,733	16,732	16,73	16,794	16,789	16,847	16,991	16,841	16,807			16,757	18,791	18,487	18,505
		11160	899,19																										894,97	899,06
		11220	899,84																										894,97	899,06
		11232		-1,094	18,194	18,203	17,103	17,106	16,785	16,78	16,844	16,876	16,802	16,854	17,045	16,938	16,866					18,471	18,487
		11280	899,82																										894,97	899,06
		11328		-1,021	18,196	18,205	17,17	17,189	16,843	16,83	16,919	16,949	16,861	16,855	17,102	16,959	16,915			16,805	18,771	18,477	18,487
		11340	899,83																										894,97	899,06
		11400	898,83															19,30	0					0,2	-0,02	0,04	-0,21	-0,17	894,97	899,06	130,02
		11424		-0,972	18,197	18,206	17,227	17,232	16,921	16,871	16,953	17,05	16,872	16,897	17,159	17,037	16,970					18,464	18,487
		11460	897,93																										894,97	899,06
		11520	897,96	-0,905	18,2	18,208	17,293	17,305	17,015	16,997	17,052	17,034	16,867	16,989	17,236	17,132	17,040			16,889	18,741	18,517	18,484						894,97	899,06
		11580	898,69																										894,97	899,06
		11616		-0,849	18,201	18,211	17,351	17,364	17,107	17,069	17,069	17,104	16,931	16,986	17,305	17,187	17,095					18,505	18,532
		11640	898,64																										894,97	899,06
		11700	898,79															19,29											894,97	899,06
		11712		-0,820	18,203	18,212	17,386	17,389	17,1	17,089	17,117	17,085	16,99	16,993	17,365	17,232	17,121			16,932	18,739	18,425	18,516
		11760	898,7																										894,97	899,06
		11808		-0,762	18,204	18,214	17,442	17,451	17,173	17,086	17,183	17,265	17,069	17,03	17,415	17,289	17,189					18,435	18,435
		11820	899,38																										894,97	899,06
		11880	899,5																										894,97	899,06
		11904		-0,703	18,206	18,214	17,502	17,511	17,253	17,138	17,23	17,234	17,244	17,121	17,489	17,362	17,259			17,082	18,706	18,479	18,458
		11940	899,6																										894,97	899,06
		12000	900,43	-0,666	18,207	18,215	17,542	17,548	17,238	17,226	17,275	17,235	17,32	17,254	17,537	17,327	17,301	19,28	0			18,452	18,505	0,21	-0,01	0,05	-0,2	-0,16	894,97	899,06	130,02
		12060	899,79																										894,97	899,06
		12096		-0,611	18,209	18,217	17,605	17,599	17,309	17,308	17,282	17,291	17,343	17,255	17,598	17,374	17,345			17,223	18,744	18,477	18,436
		12120	900,36																										894,97	899,06
		12180	898,99																										894,23	899,06
		12192		-0,556	18,207	18,218	17,653	17,661	17,358	17,356	17,386	17,364	17,375	17,376	17,654	17,523	17,424					18,494	18,515
		12240	898,17																										894,23	899,06
		12288		-0,491	18,209	18,22	17,729	17,718	17,391	17,413	17,489	17,483	17,394	17,373	17,724	17,581	17,481			17,277	18,782	18,512	18,541
		12300	898,68															19,29											894,23	899,06
		12360	898,93																										894,23	899,06
		12384		-0,442	18,211	18,22	17,766	17,78	17,515	17,446	17,507	17,534	17,458	17,381	17,783	17,634	17,532					18,413	18,398
		12420	897,41																										894,23	899,06
		12480	897,81	-0,390	18,211	18,221	17,82	17,832	17,518	17,524	17,597	17,596	17,487	17,435	17,845	17,693	17,587			17,38	18,823	18,442	18,528						894,23	899,06
		12540	898,63																										894,86	899,06
		12576		-0,314	18,212	18,221	17,905	17,899	17,672	17,582	17,646	17,634	17,515	17,572	17,925	17,722	17,659					18,633	18,622
		12600	898,01															19,30	0					0,19	-0,03	0,03	-0,22	-0,19	894,86	899,06	130,27
		12660	899,32																										895,33	899,06
		12672		-0,264	18,213	18,222	17,95	17,958	17,701	17,65	17,658	17,696	17,519	17,574	17,985	17,8	17,698			17,473	18,729	18,384	18,622
		12720	898,86																										895,33	899,06
		12768		-0,216	18,21	18,222	17,996	18,004	17,728	17,692	17,727	17,738	17,622	17,613	18,045	17,872	17,755					18,407	18,374
		12780	898,14																										895,33	899,06
		12840	898,31																										895,33	899,06
		12864		-0,161	18,214	18,222	18,056	18,058	17,723	17,74	17,79	17,796	17,699	17,649	18,097	17,91	17,801			17,613	18,762	18,469	18,51
		12900	898,83															19,29											895,33	899,06
		12960	897,87	-0,094	18,213	18,224	18,121	18,128	17,88	17,837	17,896	17,857	17,755	17,737	18,246	17,869	17,885					18,459	18,447						895,33	899,06
		13020	899,61																										895,33	899,06
		13056		-0,036	18,214	18,223	18,184	18,18	17,945	17,902	17,943	17,953	17,864	17,769	18,263	17,896	17,942			17,739	18,725	18,482	18,486
		13080	900,76																										895,33	899,06
		13140	900,66																										895,33	899,06
		13152		0,002	18,212	18,226	18,219	18,223	17,881	17,908	17,948	17,971	17,875	17,818	18,299	17,909	17,951					18,44	18,499
		13200	898,8															19,29	0					0,14	-0,06	0	-0,27	-0,23	895,33	899,06	130,18
		13248		0,039	18,215	18,226	18,261	18,258	17,948	17,951	17,993	17,971	17,923	18,021	18,333	18,03	18,021			17,813	18,734	18,44	18,438
		13260	898,53																										895,33	899,06
		13320	899,03																										895,33	899,06
		13344		0,088	18,217	18,225	18,311	18,307	17,981	17,971	18,056	18,09	17,917	18,105	18,389	18,114	18,078					18,513	18,46
		13380	897,99																										895,33	899,06
		13440	897,88	0,156	18,215	18,224	18,368	18,384	18,065	18,043	18,126	18,151	17,995	18,058	18,442	18,111	18,124			18,03	18,767	18,483	18,547						895,33	899,06
		13500	898,73															19,30											895,81	899,06
		13536		0,202	18,22	18,222	18,427	18,419	18,106	18,113	18,176	18,174	18,096	18,253	18,51	18,161	18,199					18,423	18,477
		13560	898,64																										895,81	899,06
		13620	899,78																										895,81	899,06
		13632		0,248	18,216	18,226	18,467	18,471	18,186	18,153	18,175	18,238	18,206	18,319	18,541	18,192	18,251			18,129	18,787	18,529	18,425
		13680	898,07																										895,81	899,06
		13728		0,308	18,217	18,228	18,527	18,534	18,198	18,195	18,258	18,279	18,304	18,314	18,599	18,255	18,300					18,532	18,558
		13740	897,66																										895,81	899,06
		13800	899,68															19,29	0					0,19	-0,03	0,03	-0,24	-0,2	895,81	899,06	130,72
		13824		0,349	18,216	18,226	18,574	18,566	18,276	18,254	18,26	18,35	18,29	18,298	18,653	18,347	18,341			18,256	18,816	18,462	18,524
		13860	899,95																										895,81	899,06
		13920	897,78	0,416	18,218	18,226	18,63	18,645	18,329	18,342	18,348	18,404	18,381	18,457	18,714	18,421	18,424					18,469	18,469						895,81	899,06
		13980	898,63																										895,81	899,06
		14016		0,468	18,211	18,228	18,688	18,686	18,372	18,379	18,389	18,457	18,372	18,516	18,768	18,43	18,460			18,363	18,841	18,446	18,447
		14040	898,87																										895,81	899,06
		14100	898,15															19,29											895,81	899,06
		14112		0,522	18,219	18,227	18,744	18,746	18,453	18,435	18,512	18,517	18,529	18,586	18,829	18,452	18,539					18,437	18,447
		14160	898,87																										895,81	899,06
		14208		0,579	18,216	18,228	18,797	18,806	18,479	18,484	18,517	18,568	18,54	18,606	18,742	18,489	18,553			18,506	18,797	18,426	18,472
		14220	899,21																										895,81	899,06
		14280	897,89																										895,81	899,06
		14304		0,629	18,218	18,226	18,849	18,853	18,541	18,533	18,598	18,6	18,605	18,631	18,794	18,537	18,605					18,459	18,428
		14340	898,18																										895,81	899,06
		14400	898,83	0,687	18,217	18,23	18,911	18,91	18,602	18,599	18,654	18,673	18,644	18,732	18,847	18,644	18,674	19,29	0	18,614	18,798	18,476	18,467	0,18	-0,04	0,03	-0,23	-0,19	895,81	899,06	130,89
		14460	898,77																										895,81	899,06
		14496		0,742	18,218	18,227	18,965	18,964	18,662	18,652	18,7	18,718	18,692	18,733	18,903	18,739	18,725					18,462	18,503
		14520	899,74																										895,81	899,06
		14580	898,88																										895,81	899,06
		14592		0,789	18,218	18,228	19,014	19,01	18,694	18,683	18,719	18,778	18,768	18,872	18,955	18,752	18,778			18,805	18,805	18,448	18,479
		14640	898,17																										895,81	899,06
		14688		0,842	18,219	18,229	19,069	19,062	18,753	18,735	18,805	18,823	18,847	18,923	19,01	18,782	18,835					18,487	18,471
		14700	898,09															19,29											895,81	899,06
		14760	898,91																										895,81	899,06
		14784		0,904	18,22	18,228	19,129	19,128	18,83	18,806	18,836	18,89	18,88	18,903	19,063	18,845	18,882			18,822	18,781	18,577	18,492
		14820	899,84																										896,28	899,06
		14880	899,45	0,967	18,219	18,228	19,19	19,192	18,897	18,893	18,897	18,95	18,881	18,996	19,108	18,829	18,931					18,512	18,619						896,28	899,06
		14940	899,03																										896,28	899,06
		14976		1,004	18,218	18,228	19,227	19,227	18,916	18,917	18,976	18,995	18,94	19,028	19,162	18,992	18,991			18,941	18,736	18,401	18,475
		15000	899,14															19,28	0					0,2	-0,01	0,04	-0,21	-0,17	896,28	899,06	130,47
		15060	899,87																										896,28	899,06
		15072		1,049	18,219	18,229	19,27	19,276	18,952	18,933	18,957	19,034	19,002	19,033	19,219	19,117	19,031					18,515	18,429
		15120	899,89																										896,28	899,06
		15168		1,120	18,222	18,224	19,35	19,337	19,01	19	19,08	19,133	19,009	19,109	19,27	19,15	19,095			18,986	18,702	18,439	18,523
		15180	899,17																										896,28	899,06
		15240	899,4																										896,28	899,06
		15264		1,175	18,22	18,225	19,4	19,394	19,144	19,116	19,179	19,173	19,052	19,126	19,323	19,185	19,162					18,446	18,451
		15300	898,99															19,29											896,28	899,06
		15360	899,94	1,238	18,22	18,23	19,459	19,468	19,2	19,169	19,235	19,223	19,062	19,138	19,393	19,284	19,213			19,074	18,658	18,461	18,481						896,28	899,06
		15420	898,83																										896,28	899,06
		15456		1,290	18,22	18,23	19,507	19,523	19,235	19,231	19,228	19,248	19,119	19,267	19,449	19,351	19,266					18,447	18,486
		15480	899,55																										896,28	899,06
		15540	900,13																										896,28	899,06
		15552		1,347	18,219	18,229	19,565	19,577	19,263	19,284	19,283	19,299	19,166	19,234	19,502	19,4	19,304			19,137	18,714	18,415	18,486
		15600	899,11															19,28	0					0,14	-0,08	0	-0,27	-0,24	896,28	899,06	130,72
		15648		1,389	18,22	18,23	19,605	19,623	19,319	19,301	19,336	19,344	19,225	19,288	19,553	19,46	19,353					18,465	18,459
		15660	899,55																										896,28	899,06
		15720	899,49																										896,28	899,06
		15744		1,443	18,221	18,231	19,667	19,672	19,397	19,283	19,385	19,46	19,307	19,309	19,599	19,524	19,408			19,206	18,739	18,483	18,462
		15780	898,76																										896,28	899,06
		15840	899,59	1,501	18,221	18,231	19,726	19,728	19,405	19,434	19,503	19,439	19,374	19,374	19,655	19,573	19,470					18,494	18,508						896,28	899,06
		15900	899,01															19,29											896,28	899,06
		15936		1,527	18,22	18,23	19,743	19,761	19,455	19,428	19,502	19,509	19,438	19,388	19,696	19,624	19,505			19,308	18,732	18,493	18,499
		15960	899,03																										896,28	899,06
		16020	899,65																										896,28	899,06
		16032		1,597	18,221	18,23	19,825	19,821	19,548	19,548	19,564	19,545	19,476	19,453	19,754	19,671	19,570					18,5	18,509
		16080	899,03																										896,28	899,06
		16128		1,645	18,223	18,23	19,871	19,872	19,573	19,617	19,611	19,6	19,493	19,528	19,809	19,712	19,618			19,465	18,726	18,491	18,493
		16140	898,69																										896,28	899,06
		16200	898,46															19,28	0					0,17	-0,06	0,01	-0,25	-0,22	896,28	899,06	130,81
		16224		1,722	18,222	18,227	19,958	19,936	19,692	19,69	19,73	19,704	19,635	19,579	19,869	19,714	19,702					18,513	18,531
		16260	898,94																										896,28	899,06
		16320	898,96	1,750	18,221	18,231	19,962	19,99	19,704	19,7	19,709	19,727	19,726	19,598	19,922	19,804	19,736			19,586	18,771	18,492	18,514						896,28	899,06
		16380	900,26																										896,28	899,06
		16416		1,788	18,222	18,231	20,01	20,018	19,739	19,712	19,704	19,8	19,712	19,678	19,975	19,872	19,774					18,47	18,517
		16440	900,41																										896,28	899,06
		16500	899,22															19,29											895,81	899,06
		16512		1,878	18,222	18,232	20,101	20,109	19,862	19,774	19,857	19,895	19,744	19,725	20,031	19,859	19,843			19,688	18,781	18,429	18,481
		16560	898,95																										895,81	899,06
		16608		1,913	18,225	18,232	20,14	20,144	19,877	19,881	19,857	19,859	19,815	19,756	20,142	19,92	19,888					18,391	18,439
		16620	898,1																										895,81	899,06
		16680	897,83																										895,81	899,06
		16704		1,973	18,221	18,233	20,203	20,197	19,968	19,925	19,931	19,921	19,906	19,818	20,157	19,924	19,944			19,809	18,733	18,552	18,445
		16740	897,81																										896,28	899,06
		16800	898,19	2,004	18,225	18,232	20,226	20,239	19,965	19,959	19,946	19,939	19,965	19,926	20,187	20,111	20,000	19,28	0			18,43	18,597	0,2	-0,04	0,03	-0,22	-0,19	896,28	899,06	130,63
		16860	897,91																										896,91	899,06
		16896		2,060	18,219	18,233	20,283	20,29	20,009	19,982	20,028	20,034	20,005	19,947	20,231	20,149	20,048			19,908	18,771	18,426	18,465
		16920	898,21																										896,91	899,06
		16980	899,96																										897,44	899,06
		16992		2,108	18,224	18,232	20,335	20,337	20,073	20,03	20,061	20,09	20,064	20,111	20,276	20,139	20,105					18,49	18,478
		17040	901,36																										897,44	899,06
		17088		2,150	18,224	18,233	20,379	20,379	20,068	20,091	20,114	20,089	20,105	20,095	20,328	20,238	20,141			20,088	18,764	18,479	18,496
		17100	900,25															19,29											896,81	899,06
		17160	899,39																										896,81	899,06
		17184		2,199	18,222	18,233	20,418	20,436	20,115	20,167	20,155	20,152	20,128	20,112	20,378	20,296	20,188					18,399	18,467
		17220	899,14																										896,23	899,06
		17280	899,48	2,276	18,223	18,236	20,505	20,505	20,18	20,203	20,286	20,267	20,184	20,182	20,428	20,352	20,260			20,122	18,821	18,464	18,414						896,23	899,06
		17340	899,04																										896,23	899,06
		17376		2,309	18,224	18,233	20,542	20,533	20,261	20,281	20,297	20,241	20,228	20,192	20,475	20,408	20,298					18,517	18,48
		17400	899,03															19,28	0					0,17	-0,04	0,02	-0,23	-0,19	896,23	899,06	130,66
		17460	898,75																										896,23	899,06
		17472		2,384	18,224	18,23	20,606	20,617	20,315	20,333	20,372	20,37	20,279	20,223	20,543	20,474	20,364			20,184	18,765	18,539	18,554
		17520	898,95																										896,23	899,06
		17568		2,441	18,219	18,237	20,661	20,677	20,425	20,374	20,427	20,413	20,322	20,276	20,591	20,516	20,418					18,485	18,555
		17580	898,88																										896,23	899,06
		17640	898,5																										896,23	899,06
		17664		2,491	18,223	18,233	20,717	20,721	20,466	20,42	20,455	20,457	20,388	20,315	20,646	20,466	20,452			20,258	18,825	18,389	18,487
		17700	898,91															19,28											896,23	899,06
		17760	898,53	2,536	18,228	18,23	20,765	20,766	20,502	20,505	20,476	20,478	20,428	20,513	20,69	20,489	20,510					18,444	18,408						896,23	899,06
		17820	897,79																										896,23	899,06
		17856		2,582	18,221	18,232	20,81	20,807	20,518	20,533	20,519	20,493	20,479	20,646	20,743	20,537	20,558			20,395	18,799	18,475	18,487
		17880	898																										896,23	899,06
		17940	898,73																										896,86	899,06
		17952		2,610	18,225	18,233	20,838	20,84	20,533	20,553	20,566	20,558	20,47	20,624	20,792	20,63	20,591					18,466	18,483
		18000	898,76															19,28	0					0,16	-0,07	0,01	-0,25	-0,23	896,86	899,06	130,56
		18048		2,684	18,224	18,232	20,91	20,915	20,571	20,608	20,681	20,652	20,566	20,744	20,838	20,666	20,666			20,593	18,813	18,452	18,474
		18060	898,41																										896,86	899,06
		18120	899,73																										896,86	899,06
		18144		2,718	18,224	18,233	20,945	20,949	20,655	20,621	20,668	20,708	20,692	20,697	20,882	20,719	20,705					18,439	18,466
		18180	899,44																										896,86	899,06
		18240	900,35	2,763	18,222	18,234	20,992	20,99	20,66	20,664	20,717	20,753	20,748	20,852	20,941	20,7	20,754			20,728	18,766	18,515	18,472						896,86	899,06
		18300	899,93															19,28											896,86	899,06
		18336		2,820	18,228	18,23	21,041	21,057	20,74	20,72	20,73	20,802	20,833	20,875	20,983	20,81	20,812					18,476	18,54
		18360	900,46																										896,86	899,06
		18420	899,75																										896,33	899,06
		18432		2,871	18,228	18,237	21,098	21,109	20,804	20,83	20,816	20,858	20,894	20,929	21,024	20,85	20,876			20,806	18,777	18,479	18,481
		18480	897,95																										896,33	899,06
		18528		2,924	18,223	18,23	21,15	21,15	20,88	20,885	20,867	20,924	20,903	20,975	21,086	20,874	20,924					18,484	18,491
		18540	898,13																										896,33	899,06
		18600	897,96															19,28	0					0,17	-0,06	0,02	-0,23	-0,22	896,33	899,06	130,66
		18624		2,978	18,226	18,232	21,203	21,211	20,898	20,918	20,937	20,977	20,969	21,016	21,138	20,927	20,973			20,932	18,756	18,473	18,471
		18660	898,77																										896,86	899,06
		18720	898,86	3,037	18,225	18,237	21,266	21,269	20,944	20,945	21,004	21,03	21,004	21,081	21,193	20,985	21,023					18,511	18,496						896,86	899,06
		18780	898,06																										896,86	899,06
		18816		3,077	18,227	18,236	21,304	21,314	21,005	21,006	21,005	21,07	21,035	21,079	21,24	21,038	21,060			20,979	18,742	18,421	18,498
		18840	899,17																										896,86	899,06
		18900	897,99															19,29											896,86	899,06
		18912		3,129	18,225	18,235	21,366	21,353	21,068	21,047	21,099	21,144	21,057	21,093	21,286	21,191	21,123					18,513	18,415
		18960	898,25																										896,86	899,06
		19008		3,194	18,227	18,234	21,421	21,427	21,136	21,096	21,145	21,204	21,13	21,097	21,346	21,263	21,177			21,071	18,732	18,414	18,537
		19020	898,21																										896,86	899,06
		19080	898,76																										896,86	899,06
		19104		3,255	18,227	18,235	21,478	21,494	21,198	21,226	21,262	21,253	21,11	21,108	21,395	21,33	21,235					18,451	18,424
		19140	899,65																										896,86	899,06
		19200	899,11	3,300	18,226	18,236	21,531	21,53	21,27	21,27	21,305	21,262	21,175	21,149	21,449	21,382	21,283	19,29	0	21,086	18,75	18,476	18,497	0,16	-0,06	0,01	-0,25	-0,23	896,86	899,06	130,76
		19260	899,28																										896,86	899,06
		19296		3,349	18,225	18,234	21,575	21,582	21,318	21,294	21,315	21,304	21,238	21,175	21,509	21,423	21,322					18,482	18,464
		19320	898,63																										896,86	899,06
		19380	899,05																										896,86	899,06
		19392		3,402	18,222	18,233	21,624	21,635	21,373	21,311	21,362	21,359	21,307	21,262	21,561	21,447	21,373			21,179	18,734	18,47	18,533
		19440	899,76																										896,86	899,06
		19488		3,460	18,225	18,235	21,688	21,691	21,469	21,415	21,408	21,434	21,357	21,325	21,611	21,411	21,429					18,426	18,502
		19500	899,09															19,29											896,86	899,06
		19560	901,47																										896,86	899,06
		19584		3,501	18,224	18,234	21,722	21,739	21,492	21,475	21,454	21,473	21,412	21,49	21,67	21,431	21,487			21,284	18,705	18,446	18,474
		19620	899,14																										896,39	899,06
		19680	897,64	3,538	18,229	18,233	21,771	21,767	21,485	21,503	21,502	21,472	21,467	21,542	21,721	21,475	21,521					18,441	18,446						896,39	899,06
		19740	898,08																										896,39	899,06
		19776		3,587	18,227	18,237	21,817	21,821	21,519	21,546	21,545	21,559	21,57	21,642	21,758	21,524	21,583			21,452	18,714	18,524	18,522
		19800	897,88															19,29	0					0,17	-0,04	0,03	-0,23	-0,2	896,39	899,06	130,82
		19860	897,83																										896,91	899,06
		19872		3,622	18,226	18,237	21,857	21,85	21,571	21,559	21,551	21,601	21,591	21,622	21,796	21,572	21,608					18,524	18,558
		19920	898,19																										896,91	899,06
		19968		3,697	18,227	18,232	21,927	21,927	21,61	21,614	21,641	21,677	21,633	21,716	21,847	21,65	21,674			21,636	18,784	18,459	18,53
		19980	899,35																										897,44	899,06
		20040	900,22																										897,44	899,06
		20064		3,723	18,227	18,235	21,96	21,948	21,655	21,666	21,693	21,715	21,707	21,779	21,894	21,767	21,734					18,486	18,521
		20100	900,34															19,30											897,44	899,06
		20160	900,89	3,767	18,224	18,235	21,999	21,995	21,672	21,718	21,744	21,756	21,759	21,84	21,946	21,809	21,780			21,682	18,793	18,418	18,482						897,44	899,06
		20220	899,72																										896,7	899,06
		20256		3,832	18,228	18,236	22,056	22,071	21,739	21,764	21,789	21,833	21,805	21,849	21,989	21,823	21,824					18,495	18,444
		20280	900,46																										896,7	899,06
		20340	898,97																										896,23	899,06
		20352		3,878	18,225	18,237	22,108	22,109	21,795	21,827	21,832	21,877	21,837	21,888	22,152	21,921	21,891			21,756	18,795	18,519	18,506
		20400	898,5															19,28	0					0,15	-0,06	0,01	-0,25	-0,23	896,23	899,06	131,04
		20448		3,918	18,227	18,236	22,152	22,148	21,826	21,87	21,913	21,909	21,86	21,888	22,153	21,992	21,926					18,442	18,509
		20460	897,63																										896,23	899,06
		20520	896,12																										896,23	899,06
		20544		3,980	18,228	18,236	22,207	22,216	21,883	21,904	22,005	21,982	21,884	21,885	22,166	22,125	21,979			21,826	18,775	18,473	18,463
		20580	898,49																										897,07	899,06
		20640	898,84	4,046	18,227	18,237	22,282	22,274	21,941	21,961	22,078	22,075	21,91	21,96	22,203	22,09	22,027					18,476	18,506						897,07	899,06
		20700	899,1															19,29											897,07	899,06
		20736		4,088	18,227	18,237	22,312	22,328	22,004	21,984	22,107	22,117	21,934	22,018	22,248	22,163	22,072			21,902	18,772	18,448	18,484
		20760	898,7																										897,07	899,06
		20820	898,26																										897,07	899,06
		20832		4,156	18,227	18,235	22,388	22,387	22,136	22,056	22,147	22,133	21,98	22,109	22,296	22,221	22,135					18,453	18,463
		20880	898,59																										897,07	899,06
		20928		4,198	18,228	18,238	22,427	22,435	22,157	22,124	22,215	22,183	22,044	22,104	22,349	22,242	22,177			21,981	18,783	18,475	18,472
		20940	898,35																										897,07	899,06
		21000	898,9															19,29	0					0,14	-0,08	0	-0,26	-0,24	897,07	899,06	131,3
		21024		4,247	18,228	18,241	22,48	22,482	22,217	22,207	22,241	22,209	22,143	22,093	22,396	22,332	22,230					18,521	18,471
		21060	900,06																										897,07	899,06
		21120	900,21	4,276	18,231	18,237	22,515	22,506	22,21	22,233	22,243	22,24	22,195	22,186	22,452	22,332	22,261			22,11	18,793	18,469	18,542						897,07	899,06
		21180	899,91																										897,07	899,06
		21216		4,335	18,229	18,238	22,567	22,569	22,288	22,302	22,26	22,29	22,257	22,24	22,488	22,308	22,304					18,486	18,474
		21240	900,11																										897,07	899,06
		21300	898,93															19,28											897,07	899,06
		21312		4,377	18,229	18,237	22,608	22,611	22,34	22,33	22,349	22,319	22,324	22,428	22,54	22,283	22,364			22,205	18,794	18,52	18,506
		21360	897,97																										897,07	899,06
		21408		4,419	18,229	18,237	22,648	22,655	22,345	22,349	22,394	22,432	22,346	22,39	22,588	22,33	22,397					18,5	18,54
		21420	899,18																										897,07	899,06
		21480	899,09																										897,07	899,06
		21504		4,483	18,225	18,24	22,706	22,724	22,408	22,426	22,454	22,432	22,358	22,554	22,629	22,47	22,466			22,328	18,812	18,416	18,496
		21540	899,4																										897,07	899,06
		21600	898,4	4,513	18,225	18,237	22,743	22,745	22,439	22,452	22,483	22,504	22,447	22,562	22,681	22,506	22,509	19,29	0			18,449	18,416	0,15	-0,07	0,01	-0,26	-0,24	897,07	899,06	131,05
		21660	897,79																										897,07	899,06
		21696		4,571	18,228	18,238	22,803	22,805	22,49	22,504	22,577	22,584	22,536	22,619	22,726	22,554	22,574			22,546	18,801	18,504	18,486
		21720	896,96																										897,07	899,06
		21780	899,14																										897,86	899,06
		21792		4,605	18,227	18,236	22,831	22,842	22,529	22,528	22,565	22,636	22,63	22,638	22,779	22,581	22,611					18,48	18,512
		21840	899,44																										897,86	899,06
		21888		4,668	18,228	18,237	22,9	22,9	22,582	22,582	22,626	22,662	22,633	22,7	22,827	22,635	22,656			22,638	18,827	18,472	18,498
		21900	899,81															19,28											897,86	899,06
		21960	898,89																										897,86	899,06
		21984		4,704	18,227	18,237	22,936	22,937	22,649	22,622	22,663	22,703	22,689	22,76	22,872	22,671	22,704					18,432	18,483
		22020	899,65																										897,86	899,06
		22080	900,17	4,763	18,228	18,236	22,992	22,997	22,694	22,689	22,745	22,765	22,744	22,834	22,914	22,762	22,768			22,769	18,803	18,448	18,458						897,86	899,06
		22140	899,07																										897,86	899,06
		22176		4,799	18,232	18,237	23,025	23,041	22,742	22,733	22,748	22,799	22,826	22,868	22,978	22,763	22,807					18,445	18,472
		22200	898,76															19,28	0					0,16	-0,07	0,01	-0,25	-0,23	897,86	899,06	130,97
		22260	899,87																										897,86	899,06
		22272		4,855	18,231	18,239	23,089	23,091	22,803	22,79	22,812	22,856	22,852	22,845	23,013	22,885	22,857			22,787	18,766	18,468	18,492
		22320	901,47																										897,86	899,06
		22368		4,901	18,23	18,239	23,132	23,138	22,865	22,844	22,855	22,931	22,896	22,84	23,059	22,974	22,908					18,494	18,477
		22380	899,63																										897,07	899,06
		22440	897,52																										897,07	899,06
		22464		4,965	18,23	18,237	23,204	23,194	22,94	22,88	22,926	22,978	22,903	22,854	23,11	23,049	22,955			22,838	18,787	18,474	18,484
		22500	897,44															19,28											897,07	899,06
		22560	897,94	5,030	18,231	18,24	23,263	23,268	23,009	22,997	23,035	23,042	22,911	22,918	23,167	23,067	23,018					18,523	18,491						897,07	899,06
		22620	898,81																										897,86	899,06
		22656		5,071	18,232	18,238	23,308	23,304	23,035	23,055	23,068	23,026	22,935	23,012	23,227	23,078	23,055			22,89	18,754	18,478	18,565
		22680	898,96																										897,86	899,06
		22740	898,97																										897,86	899,06
		22752		5,124	18,226	18,237	23,355	23,355	23,089	23,084	23,076	23,082	22,972	23,144	23,271	23,071	23,099					18,368	18,493
		22800	898,35															19,27	0					0,16	-0,07	0,01	-0,25	-0,23	897,86	899,06	130,91
		22848		5,151	18,231	18,238	23,38	23,392	23,078	23,085	23,131	23,145	23,047	23,088	23,315	23,124	23,127			23,01	18,774	18,474	18,396
		22860	898,69																										897,86	899,06
		22920	899,19																										897,86	899,06
		22944		5,187	18,237	18,241	23,432	23,42	23,118	23,123	23,173	23,189	23,119	23,179	23,363	23,209	23,184					18,466	18,502
		22980	899,93																										897,86	899,06
		23040	899,56	5,247	18,234	18,241	23,478	23,492	23,196	23,18	23,225	23,27	23,188	23,293	23,406	23,204	23,245			23,143	18,764	18,466	18,472						897,86	899,06
		23100	898,59															19,28											897,86	899,06
		23136		5,299	18,235	18,24	23,532	23,54	23,261	23,24	23,288	23,312	23,219	23,362	23,451	23,298	23,304					18,528	18,49
		23160	899,36																										897,86	899,06
		23220	898,59																										897,86	899,06
		23232		5,342	18,233	18,24	23,579	23,578	23,278	23,275	23,337	23,32	23,344	23,365	23,506	23,291	23,339			23,302	18,764	18,441	18,494
		23280	899,6																										897,86	899,06
		23328		5,383	18,234	18,239	23,624	23,614	23,323	23,312	23,334	23,394	23,36	23,36	23,545	23,417	23,381					18,462	18,455
		23340	899,23																										897,86	899,06
		23400	899,15															19,28	0					0,19	-0,04	0,03	-0,21	-0,19	897,86	899,06	130,8
		23424		5,438	18,23	18,239	23,672	23,673	23,395	23,353	23,4	23,467	23,368	23,378	23,591	23,505	23,432			23,345	18,731	18,475	18,484
		23460	899,16																										897,86	899,06
		23520	899,01	5,497	18,231	18,24	23,729	23,735	23,448	23,414	23,437	23,52	23,416	23,392	23,637	23,58	23,480					18,442	18,517						897,86	899,06
		23580	898,22																										897,86	899,06
		23616		5,548	18,231	18,241	23,778	23,79	23,541	23,514	23,528	23,54	23,429	23,43	23,689	23,619	23,536			23,371	18,731	18,491	18,465
		23640	898,35																										897,86	899,06
		23700	898,5															19,29											897,86	899,06
		23712		5,589	18,234	18,24	23,818	23,833	23,583	23,558	23,617	23,581	23,471	23,461	23,738	23,68	23,586					18,527	18,499
		23760	897,2																										897,86	899,06
		23808		5,633	18,232	18,24	23,87	23,869	23,625	23,58	23,632	23,647	23,468	23,492	23,798	23,671	23,614			23,502	18,738	18,493	18,54
		23820	897,64																										897,86	899,06
		23880	898,18																										897,86	899,06
		23904		5,698	18,231	18,239	23,933	23,932	23,658	23,639	23,694	23,658	23,557	23,669	23,839	23,736	23,681					18,471	18,489
		23940	898,55																										898,43	899,06
		24000	898,14	5,730	18,231	18,238	23,964	23,965	23,705	23,679	23,694	23,725	23,576	23,692	23,898	23,769	23,717	19,29	0	23,54	18,742	18,452	18,513	0,25	0,03	0,08	-0,16	-0,13	898,43	899,06	130,71
		24060	897,63																										898,43	899,06
		24096		5,780	18,229	18,238	24,007	24,019	23,763	23,705	23,756	23,739	23,64	23,768	23,93	23,807	23,764					18,429	18,453
		24120	898,38																										898,43	899,06
		24180	898,47																										899,06	899,06
		24192		5,815	18,229	18,238	24,054	24,044	23,795	23,737	23,777	23,778	23,726	23,762	23,979	23,892	23,806			23,693	18,762	18,511	18,441
		24240	897,5																										899,06	899,06
		24288		5,849	18,23	18,239	24,084	24,083	23,769	23,775	23,852	23,849	23,77	23,776	24,013	23,962	23,846					18,523	18,529
		24300	897,96															19,29											899,64	899,06
		24360	898,66																										899,64	899,06
		24384		5,916	18,23	18,236	24,156	24,142	23,84	23,805	23,925	23,945	23,821	23,835	24,164	23,99	23,916			23,766	18,808	18,494	18,529
		24420	898,86																										899,64	899,06
		24480	899,21	5,953	18,231	18,239	24,189	24,186	23,91	23,891	23,957	23,964	23,887	23,845	24,167	24,041	23,958					18,481	18,512						899,64	899,06
		24540	901,14																										899,64	899,06
		24576		6,010	18,231	18,241	24,244	24,247	23,964	23,95	24,005	23,97	24,09	23,898	24,184	24,101	24,020			23,88	18,759	18,413	18,483
		24600	900,88															19,30	0					0,14	-0,08	0	-0,26	-0,25	899,64	899,06	130,96
		24660	901,08																										898,7	899,06
		24672		6,038	18,229	18,24	24,265	24,279	24,018	24,034	24,029	24,002	23,999	23,946	24,209	24,134	24,046					18,426	18,415
		24720	899,84																										898,7	899,06
		24768		6,104	18,23	18,239	24,338	24,34	24,089	24,109	24,096	24,076	24,066	23,985	24,259	24,189	24,109			23,938	18,774	18,446	18,452
		24780	898,68																										898,07	899,06
		24840	898,88																										898,07	899,06
		24864		6,139	18,232	18,241	24,369	24,383	24,107	24,109	24,102	24,094	24,073	24,019	24,298	24,234	24,130					18,485	18,464
		24900	898,7															19,30											898,07	899,06
		24960	898,9	6,194	18,231	18,242	24,431	24,431	24,166	24,144	24,179	24,203	24,125	24,057	24,34	24,265	24,185			24,023	18,777	18,44	18,474						898,07	899,06
		25020	898,27																										898,07	899,06
		25056		6,234	18,23	18,24	24,468	24,47	24,227	24,225	24,21	24,212	24,177	24,153	24,396	24,216	24,227					18,443	18,466
		25080	897,48																										898,07	899,06
Thu Apr 13 2017 14:58:08
