# Supplementary material for: Data from calorimetric decay heat measurements of five used PWR 17x17 nuclear fuel assemblies
Source: Data Brief. 2019 Dec 2;28:104917. doi: 10.1016/j.dib.2019.104917 (PMC6926112; doi:10.1016/j.dib.2019.104917)
Supplement: Multimedia component 1 [file mmc1.zip › Data/Calibration data from model measurements/EV_1000W_2017-04-18.xlsx]

## Sheet: EV 1000
Tinfo1	Tinfo2	Logg_tid	T1	T2	T3	T4	T5	T6	T7	T8	T9	T10	T11	T12	T13	T14	T15	T16	T17	T18	T19	T20	T21	T22	T23	T24	T25	T26	T27	T28	T29	T30
Kjell Svensson	EV 1000
Kalib. Temperaturstegringsprincipen	EV 1000
KA701	KA702
0	-90
0,00528	0,00520
KA703	KA704
-35	-199
0,00374	0,00517
KA705	KALIB.TEMP
-106	19,6
0,00538	FÖRSTÄRKNING
	007
			_251KA901_A_kW	_251KA509	_251KA501_B1	_251KA501_B2	_251KA502_B1	_251KA502_B2	_251KA511_B1	_251KA511_B2	_251KA511_B3	_251KA511_B4	_251KA511_B5	_251KA511_B6	_251KA511_B7	_251KA511_B8	_251KA511	_251KA751_Vikt	_251KA101	_251KA521_B1	_251KA522_B1	_251KA531_B1	_251KA531_B2	_251KA701	_251KA702	_251KA703	_251KA704	_251KA705	_251EA1	EA1_Börvärde	_251KA901_B_PA
			W	°C	°C	°C	°C	°C	°C	°C	°C	°C	°C	°C	°C	°C	°C	kg	bar	°C	°C	°C	°C	Gy/h	Gy/h	Gy/h	Gy/h	Gy/h	W	W	W
Tue Apr 18 2017 09:18:14		60	1020,57																										1000,02	999,99
		96		-1,214	19,561	19,584	18,356	18,36	17,906	17,977	17,987	18,039	17,808	17,838	18,589	18,218	18,045					16,798	16,805
		120	1021,09																										1000,02	999,99
		180	1021,22																										1000,02	1020,63
		192		-1,234	19,674	19,682	18,444	18,445	17,943	17,968	18,067	18,116	18,094	18,101	18,807	18,419	18,189			17,988	16,812	16,798	16,803
		240	1020,31																										1000,02	1020,63
		288		-1,226	19,739	19,755	18,505	18,537	18,017	18,088	18,137	18,205	18,321	18,064	18,822	18,406	18,258					16,803	16,802
		300	1020,67															18,59											1000,02	1020,63
		360	1019,35																										1000,02	1020,63
		384		-1,085	19,816	19,814	18,722	18,739	18,321	18,318	18,388	18,471	18,385	18,247	18,958	18,77	18,482			18,159	16,811	16,791	16,797
		420	1019,29																										1000,02	1020,63
		480	1019,31	-1,014	19,854	19,867	18,837	18,856	18,502	18,435	18,424	18,545	18,493	18,42	19,074	18,89	18,598					16,797	16,8						1000,02	1020,63
		540	1018,16																										1000,7	1020,63
		576		-0,865	19,865	19,882	19,001	19,017	18,697	18,684	18,718	18,665	18,691	18,747	19,204	19,061	18,808			18,575	16,807	16,798	16,802
		600	1018,7															18,60	0					0,13	-0,32	0,04	-0,2	-0,68	1000,7	1020,63	127,68
		660	1018,87																										1001,65	1020,63
		672		-0,993	20,096	20,14	19,128	19,123	18,792	18,781	18,814	18,804	18,902	19,006	19,337	18,921	18,920					16,798	16,797
		720	1019,14																										1001,65	1020,63
		768		-1,332	20,575	20,612	19,253	19,269	18,844	18,961	18,978	18,998	18,94	19,262	19,541	19,174	19,087			18,979	16,813	16,797	16,796
		780	1018,72																										1002,38	1020,63
		840	1019,19																										1002,38	1020,63
		864		-1,350	20,793	20,808	19,458	19,443	18,947	19,025	19,124	19,146	19,114	19,414	19,743	19,399	19,239					16,796	16,796
		900	1019,82															18,58											1003,12	1020,63
		960	1020,09	-1,042	20,699	20,695	19,638	19,672	19,163	19,136	19,338	19,376	19,307	19,566	19,894	19,604	19,423			19,215	16,803	16,798	16,807						1003,12	1020,63
		1020	1020,91																										1003,12	1020,63
		1056		-0,614	20,417	20,395	19,79	19,794	19,365	19,243	19,483	19,587	19,458	19,599	20,157	19,702	19,574					16,794	16,807
		1080	1021,06																										1003,12	1020,63
		1140	1019,59																										1003,12	1020,63
		1152		-0,158	20,054	20,041	19,874	19,905	19,569	19,499	19,667	19,676	19,491	19,766	19,97	19,917	19,694			19,474	16,803	16,794	16,796
		1200	1020,67															18,58	0					0,12	-0,33	0,04	-0,21	-0,69	1003,12	1020,63	127,3
		1248		0,303	19,713	19,706	20,024	20	19,796	19,669	19,795	19,875	19,617	19,713	19,949	19,968	19,798					16,792	16,797
		1260	1021,23																										1003,12	1020,63
		1320	1019,9																										1003,12	1020,63
		1344		0,606	19,44	19,429	20,041	20,039	19,797	19,855	19,954	19,911	19,746	19,838	19,897	19,933	19,866			19,667	16,803	16,792	16,789
		1380	1019,39																										1003,12	1020,63
		1440	1019,28	0,853	19,184	19,169	20,029	20,03	19,907	19,893	19,928	19,873	19,881	19,909	19,821	19,914	19,891					16,792	16,795						1003,12	1020,63
		1500	1020,06															18,58											1003,8	1020,63
		1536		1,056	18,947	18,937	20	19,995	19,902	19,9	19,901	19,913	19,872	19,893	19,737	19,86	19,872			19,81	16,805	16,791	16,795
		1560	1020,53																										1003,8	1020,63
		1620	1020,07																										1003,8	1020,63
		1632		1,293	18,695	18,688	19,985	19,983	19,906	19,916	19,922	19,946	19,895	19,848	19,634	19,781	19,856					16,786	16,792
		1680	1019,51																										1003,8	1020,63
		1728		1,490	18,447	18,435	19,934	19,929	19,902	19,907	19,893	19,915	19,844	19,755	19,54	19,696	19,807			19,791	16,805	16,79	16,789
		1740	1020,42																										1003,8	1020,63
		1800	1021,03															18,57	0					0,13	-0,33	0,04	-0,2	-0,68	1003,8	1020,63	126,72
		1824		1,622	18,242	18,241	19,865	19,863	19,84	19,855	19,839	19,854	19,767	19,659	19,434	19,599	19,731					16,786	16,791
		1860	1020,34																										1003,8	1020,63
		1920	1020,37	1,660	18,112	18,116	19,773	19,775	19,764	19,776	19,762	19,768	19,675	19,545	19,328	19,5	19,640			19,646	16,808	16,793	16,792						1003,8	1020,63
		1980	1021,3																										1003,8	1020,63
		2016		1,613	18,059	18,065	19,68	19,67	19,679	19,69	19,667	19,669	19,57	19,463	19,195	19,394	19,541					16,79	16,791
		2040	1019,77																										1003,8	1020,63
		2100	1019,42															18,59											1003,8	1020,63
		2112		1,547	18,013	18,019	19,567	19,56	19,57	19,586	19,564	19,563	19,46	19,325	19,084	19,257	19,426			19,447	16,804	16,79	16,792
		2160	1019,39																										1003,8	1020,63
		2208		1,576	17,884	17,876	19,461	19,45	19,466	19,478	19,452	19,455	19,346	19,208	18,992	19,15	19,318					16,791	16,792
		2220	1020,43																										1003,8	1020,63
		2280	1020,79																										1003,8	1020,63
		2304		2,040	17,339	17,297	19,362	19,354	19,354	19,367	19,343	19,349	19,234	19,12	18,817	19,052	19,204			19,227	16,806	16,789	16,792
		2340	1021,04																										1003,8	1020,63
		2400	1020,69	2,362	16,859	16,851	19,221	19,212	19,241	19,256	19,231	19,228	19,122	19,007	18,749	18,923	19,095	18,57	0			16,79	16,793	0,11	-0,34	0,03	-0,22	-0,7	1003,8	1020,63	125,78
		2460	1019,69																										1003,8	1020,63
		2496		2,233	16,815	16,836	19,064	19,052	19,126	19,153	19,115	19,096	19,005	18,837	18,545	18,705	18,948			19,004	16,803	16,79	16,792
		2520	1019,47																										1003,8	1020,63
		2580	1020,08																										1003,8	1020,63
		2592		1,838	17,065	17,096	18,921	18,916	18,994	19,034	18,992	18,963	18,84	18,611	18,467	18,526	18,803					16,789	16,791
		2640	1020,92																										1003,8	1020,63
		2688		1,440	17,34	17,369	18,799	18,79	18,847	18,884	18,835	18,808	18,661	18,466	18,443	18,391	18,667			18,623	16,802	16,788	16,791
		2700	1020,56															18,58											1003,8	1020,63
		2760	1021,79																										1003,8	1020,63
		2784		1,140	17,537	17,557	18,688	18,687	18,671	18,684	18,661	18,66	18,49	18,388	18,443	18,336	18,542					16,787	16,789
		2820	1021,35																										1003,8	1020,63
		2880	1021,96	0,955	17,64	17,655	18,604	18,601	18,521	18,533	18,515	18,525	18,396	18,345	18,435	18,32	18,449			18,437	16,802	16,789	16,791						1003,8	1020,63
		2940	1021,01																										1003,8	1020,63
		2976		0,842	17,693	17,705	18,544	18,538	18,422	18,444	18,424	18,448	18,355	18,346	18,421	18,315	18,397					16,79	16,791
		3000	1020,72															18,58	0					0,11	-0,34	0,03	-0,22	-0,72	1003,8	1020,63	125,96
		3060	1020,53																										1003,8	1020,63
		3072		0,787	17,721	17,733	18,516	18,513	18,375	18,395	18,379	18,414	18,343	18,344	18,407	18,304	18,370			18,366	16,802	16,79	16,792
		3120	1021,12																										1003,8	1020,63
		3168		0,753	17,736	17,743	18,49	18,494	18,359	18,366	18,363	18,397	18,334	18,329	18,393	18,291	18,354					16,788	16,792
		3180	1020,77																										1003,8	1020,63
		3240	1020,05																										1003,8	1020,63
		3264		0,706	17,766	17,778	18,478	18,479	18,351	18,355	18,349	18,393	18,321	18,313	18,374	18,278	18,342			18,324	16,803	16,783	16,786
		3300	1021,18															18,59											1003,8	1020,63
		3360	1020,5	0,678	17,774	17,784	18,458	18,455	18,336	18,337	18,336	18,377	18,306	18,302	18,362	18,263	18,327					16,786	16,787						1003,8	1020,63
		3420	1020,9																										1003,8	1020,63
		3456		0,688	17,753	17,752	18,438	18,443	18,321	18,32	18,328	18,359	18,296	18,28	18,345	18,243	18,311			18,287	16,8	16,782	16,785
		3480	1020,79																										1003,8	1020,63
		3540	1020,23																										1003,8	1020,63
		3552		1,111	17,339	17,298	18,428	18,431	18,304	18,304	18,306	18,351	18,28	18,271	18,278	18,234	18,291					16,782	16,785
		3600	1020,85															18,58	0					0,12	-0,34	0,04	-0,21	-0,7	1003,8	1020,63	125,45
		3648		1,842	16,563	16,514	18,385	18,376	18,293	18,293	18,284	18,325	18,261	18,234	18,07	18,195	18,244			18,256	16,802	16,78	16,782
		3660	1021,05																										1003,8	1020,63
		3720	1021,35																										1003,8	1020,63
		3744		2,147	16,128	16,136	18,282	18,276	18,273	18,268	18,261	18,272	18,239	18,155	17,825	18,048	18,168					16,781	16,781
		3780	1020,87																										1003,8	1020,63
		3840	1020,85	1,912	16,243	16,27	18,171	18,166	18,234	18,237	18,212	18,203	18,144	17,983	17,654	17,864	18,066			18,088	16,8	16,782	16,785						1003,8	1020,63
		3900	1021,51															18,58											1003,8	1020,63
		3936		1,507	16,542	16,576	18,066	18,066	18,132	18,165	18,119	18,099	17,987	17,76	17,618	17,678	17,945					16,775	16,789
		3960	1020,55																										1003,8	1020,63
		4020	1020,34																										1003,8	1020,63
		4032		1,160	16,806	16,828	17,979	17,976	17,983	18,013	17,979	17,962	17,813	17,657	17,629	17,594	17,829			17,806	16,796	16,774	16,776
		4080	1019,5																										1003,8	1020,63
		4128		0,911	16,967	16,987	17,885	17,891	17,814	17,838	17,816	17,828	17,673	17,605	17,648	17,579	17,725					16,775	16,777
		4140	1019,4																										1003,8	1020,63
		4200	1018,93															18,56	0					0,12	-0,33	0,03	-0,22	-0,69	1003,8	1020,63	125,7
		4224		0,761	17,05	17,065	17,822	17,814	17,698	17,73	17,709	17,724	17,615	17,61	17,649	17,594	17,666			17,666	16,786	16,779	16,774
		4260	1019,94																										1004,48	1020,63
		4320	1019,9	0,685	17,102	17,115	17,79	17,797	17,641	17,668	17,654	17,676	17,613	17,62	17,64	17,593	17,638					16,775	16,78						1004,48	1020,63
		4380	1021,01																										1004,48	1020,63
		4416		0,644	17,131	17,142	17,781	17,78	17,632	17,644	17,631	17,665	17,614	17,636	17,646	17,585	17,632			17,634	16,787	16,773	16,776
		4440	1021,43																										1004,48	1020,63
		4500	1020,86															18,58											1004,48	1020,63
		4512		0,624	17,148	17,16	17,777	17,778	17,632	17,624	17,633	17,677	17,624	17,615	17,635	17,593	17,629					16,771	16,775
		4560	1021,37																										1004,48	1020,63
		4608		0,584	17,183	17,201	17,772	17,78	17,632	17,628	17,634	17,682	17,618	17,613	17,626	17,599	17,629			17,613	16,786	16,774	16,78
		4620	1020,82																										1004,48	1020,63
		4680	1021,14																										1004,48	1020,63
		4704		0,578	17,19	17,2	17,773	17,772	17,627	17,62	17,632	17,681	17,615	17,619	17,645	17,59	17,629					16,774	16,779
		4740	1020,47																										1004,48	1020,63
		4800	1019,78	0,775	17,004	16,978	17,764	17,767	17,634	17,632	17,64	17,687	17,616	17,615	17,601	17,591	17,627	18,59	0	17,609	16,783	16,775	16,778	0,13	-0,32	0,05	-0,2	-0,68	1004,48	1020,63	125,25
		4860	1020,46																										1004,48	1020,63
		4896		1,456	16,319	16,276	17,757	17,749	17,624	17,628	17,629	17,676	17,615	17,602	17,459	17,582	17,602					16,776	16,777
		4920	1021,45																										1004,48	1020,63
		4980	1020,51																										1004,48	1020,63
		4992		1,917	15,773	15,757	17,686	17,678	17,629	17,614	17,612	17,648	17,603	17,552	17,225	17,478	17,545			17,593	16,783	16,775	16,778
		5040	1021,15																										1004,48	1020,63
		5088		1,873	15,699	15,719	17,582	17,582	17,606	17,595	17,591	17,594	17,548	17,43	17,055	17,323	17,468					16,774	16,778
		5100	1022,24															18,57											1004,48	1020,63
		5160	1021,6																										1004,48	1020,63
		5184		1,532	15,941	15,976	17,492	17,488	17,543	17,556	17,522	17,509	17,419	17,22	16,992	17,15	17,364			17,405	16,784	16,773	16,775
		5220	1022,01																										1003,8	1020,63
		5280	1021,13	1,161	16,23	16,26	17,409	17,403	17,414	17,443	17,41	17,399	17,253	17,1	17,011	17,033	17,258					16,772	16,775						1003,8	1020,63
		5340	1020,35																										1003,8	1020,63
		5376		0,877	16,44	16,464	17,33	17,328	17,272	17,278	17,267	17,272	17,126	17,046	17,027	17,002	17,161			17,147	16,785	16,773	16,77
		5400	1021,01															18,58	0					0,03	-0,43	-0,03	-0,25	-0,74	1003,8	1020,63	125,68
		5460	1021,57																										1003,8	1020,63
		5472		0,706	16,555	16,571	17,271	17,267	17,142	17,166	17,157	17,16	17,05	17,034	17,043	17,024	17,097					16,768	16,774
		5520	1021,01																										1003,8	1020,63
		5568		0,620	16,613	16,624	17,233	17,245	17,075	17,091	17,089	17,121	17,041	17,059	17,051	17,044	17,071			17,085	16,784	16,771	16,771
		5580	1020,27																										1003,8	1020,63
		5640	1020,22																										1003,8	1020,63
		5664		0,588	16,637	16,646	17,228	17,231	17,058	17,075	17,073	17,117	17,051	17,068	17,055	17,053	17,069					16,778	16,774
		5700	1020,88															18,58											1003,8	1020,63
		5760	1020,2	0,574	16,653	16,663	17,229	17,236	17,073	17,084	17,086	17,127	17,071	17,081	17,062	17,057	17,080			17,076	16,781	16,764	16,769						1003,8	1020,63
		5820	1020,67																										1003,8	1020,63
		5856		0,545	16,684	16,693	17,233	17,234	17,079	17,092	17,09	17,128	17,076	17,084	17,057	17,059	17,083					16,766	16,766
		5880	1020,79																										1003,8	1020,63
		5940	1020,84																										1003,8	1020,63
		5952		0,546	16,685	16,696	17,239	17,234	17,091	17,083	17,097	17,148	17,08	17,089	17,062	17,063	17,089			17,072	16,777	16,769	16,77
		6000	1021,15															18,58	0					0,04	-0,43	-0,02	-0,29	-0,79	1003,8	1020,63	124,78
		6048		0,571	16,665	16,668	17,237	17,237	17,096	17,088	17,103	17,148	17,083	17,092	17,059	17,064	17,092					16,771	16,768
		6060	1020,67																										1003,8	1020,63
		6120	1020,85																										1003,8	1020,63
		6144		0,976	16,287	16,244	17,241	17,242	17,095	17,095	17,106	17,152	17,089	17,089	17,003	17,064	17,087			17,073	16,777	16,769	16,772
		6180	1021,05																										1003,8	1020,63
		6240	1020,52	1,611	15,615	15,587	17,212	17,211	17,098	17,093	17,1	17,134	17,081	17,076	16,838	17,036	17,057					16,772	16,775						1003,8	1020,63
		6300	1019,85															18,58											1003,8	1020,63
		6336		1,813	15,315	15,322	17,133	17,129	17,094	17,082	17,08	17,106	17,072	16,984	16,664	16,928	17,001			17,05	16,78	16,77	16,771
		6360	1021,04																										1003,8	1020,63
		6420	1019,83																										1003,8	1020,63
		6432		1,566	15,463	15,495	17,048	17,043	17,072	17,065	17,053	17,05	16,998	16,863	16,572	16,753	16,928					16,767	16,774
		6480	1020,65																										1003,8	1020,63
		6528		1,171	15,788	15,82	16,975	16,974	16,993	17,006	16,975	16,968	16,87	16,709	16,564	16,632	16,840			16,842	16,776	16,761	16,766
		6540	1019,86																										1003,8	1020,63
		6600	1020															18,58	0					0,11	-0,34	0,03	-0,23	-0,72	1003,8	1020,63	125,35
		6624		0,906	15,991	16,023	16,915	16,911	16,865	16,877	16,865	16,868	16,728	16,637	16,6	16,58	16,752					16,763	16,761
		6660	1020,15																										1003,8	1020,63
		6720	1020,26	0,749	16,101	16,116	16,856	16,858	16,743	16,766	16,748	16,761	16,632	16,622	16,619	16,595	16,686			16,681	16,778	16,767	16,765						1003,8	1020,63
		6780	1017,81																										1003,8	1020,63
		6816		0,658	16,153	16,164	16,816	16,816	16,656	16,684	16,669	16,696	16,614	16,636	16,623	16,611	16,649					16,764	16,769
		6840	1019,21																										1003,8	1020,63
		6900	1019,88															18,59											1004,64	1020,63
		6912		0,617	16,178	16,188	16,797	16,804	16,632	16,656	16,644	16,686	16,624	16,65	16,623	16,623	16,642			16,652	16,777	16,765	16,766
		6960	1021,06																										1004,64	1020,63
		7008		0,604	16,191	16,205	16,803	16,802	16,641	16,641	16,649	16,697	16,642	16,655	16,624	16,62	16,646					16,766	16,766
		7020	1020,23																										1004,64	1020,63
		7080	1020,8																										1004,64	1020,63
		7104		0,584	16,213	16,219	16,801	16,799	16,655	16,647	16,662	16,707	16,648	16,658	16,616	16,624	16,652			16,646	16,775	16,762	16,77
		7140	1020,15																										1004,64	1020,63
		7200	1019,93	0,594	16,203	16,211	16,801	16,802	16,664	16,654	16,667	16,718	16,649	16,65	16,616	16,62	16,655	18,58	0			16,759	16,76	0,11	-0,34	0,03	-0,22	-0,7	1004,64	1020,63	125,1
		7260	1020,31																										1004,64	1020,63
		7296		0,891	15,926	15,892	16,803	16,796	16,659	16,66	16,667	16,715	16,646	16,646	16,569	16,617	16,647			16,639	16,774	16,762	16,763
		7320	1020,56																										1004,64	1020,63
		7380	1019,99																										1004,64	1020,63
		7392		1,534	15,254	15,226	16,776	16,772	16,658	16,651	16,662	16,702	16,641	16,631	16,43	16,592	16,621					16,76	16,765
		7440	1020,13																										1004,64	1020,63
		7488		1,757	14,941	14,947	16,703	16,699	16,656	16,639	16,64	16,668	16,628	16,576	16,258	16,486	16,569			16,617	16,768	16,763	16,763
		7500	1021,21															18,58											1004,64	1020,63
		7560	1021,39																										1004,64	1020,63
		7584		1,527	15,078	15,101	16,62	16,613	16,628	16,62	16,615	16,622	16,575	16,435	16,166	16,346	16,501					16,754	16,762
		7620	1021,13																										1004,64	1020,63
		7680	1022,29	1,172	15,363	15,395	16,552	16,55	16,559	16,572	16,551	16,543	16,442	16,275	16,162	16,218	16,415			16,424	16,771	16,761	16,759						1004,64	1020,63
		7740	1020,95																										1004,64	1020,63
		7776		0,886	15,595	15,618	16,489	16,495	16,449	16,457	16,438	16,451	16,32	16,208	16,186	16,166	16,334					16,755	16,762
		7800	1020,73															18,57	0					0,13	-0,34	0,04	-0,22	-0,7	1004,64	1020,63	125,4
		7860	1021,09																										1004,64	1020,63
		7872		0,711	15,721	15,732	16,437	16,439	16,321	16,347	16,334	16,342	16,216	16,199	16,211	16,172	16,268			16,273	16,767	16,753	16,754
		7920	1020,91																										1004,64	1020,63
		7968		0,608	15,783	15,802	16,399	16,402	16,238	16,278	16,258	16,285	16,191	16,208	16,223	16,196	16,235					16,752	16,753
		7980	1020,53																										1004,64	1020,63
		8040	1020,96																										1004,64	1020,63
		8064		0,574	15,803	15,822	16,388	16,385	16,219	16,231	16,231	16,277	16,207	16,24	16,226	16,217	16,231			16,241	16,762	16,754	16,759
		8100	1020,99															18,57											1004,64	1020,63
		8160	1021,02	0,567	15,822	15,834	16,393	16,396	16,222	16,221	16,243	16,279	16,231	16,25	16,223	16,22	16,236					16,759	16,756						1004,64	1020,63
		8220	1021,21																										1004,64	1020,63
		8256		0,558	15,841	15,851	16,399	16,408	16,241	16,241	16,252	16,298	16,243	16,256	16,235	16,232	16,250			16,245	16,764	16,755	16,758
		8280	1020,67																										1004,64	1020,63
		8340	1020,34																										1004,64	1020,63
		8352		0,537	15,864	15,874	16,404	16,409	16,258	16,253	16,258	16,308	16,251	16,256	16,237	16,237	16,257					16,753	16,757
		8400	1020,34															18,58	0					0,12	-0,34	0,03	-0,21	-0,7	1004,64	1020,63	125,5
		8448		0,551	15,853	15,86	16,407	16,409	16,262	16,251	16,265	16,311	16,257	16,266	16,238	16,234	16,260			16,245	16,761	16,749	16,757
		8460	1019,54																										1004,64	1020,63
		8520	1020,73																										1004,64	1020,63
		8544		0,860	15,568	15,537	16,413	16,412	16,265	16,263	16,276	16,315	16,261	16,256	16,194	16,239	16,259					16,749	16,753
		8580	1020,92																										1004,64	1020,63
		8640	1021,55	1,414	14,992	14,963	16,392	16,391	16,269	16,263	16,275	16,313	16,258	16,258	16,063	16,218	16,240			16,25	16,761	16,755	16,753						1004,64	1020,63
		8700	1021,28															18,57											1004,64	1020,63
		8736		1,577	14,741	14,755	16,325	16,325	16,272	16,26	16,262	16,291	16,251	16,197	15,93	16,132	16,199					16,756	16,756
		8760	1019,74																										1004,64	1020,63
		8820	1020,21																										1004,64	1020,63
		8832		1,358	14,886	14,912	16,258	16,255	16,253	16,243	16,24	16,246	16,198	16,106	15,85	16,004	16,142			16,172	16,759	16,754	16,76
		8880	1021,12																										1004,64	1020,63
		8928		1,062	15,125	15,153	16,199	16,202	16,188	16,196	16,18	16,186	16,084	15,98	15,854	15,901	16,071					16,75	16,754
		8940	1021,06																										1004,64	1020,63
		9000	1020,64															18,58	0					0,12	-0,34	0,04	-0,21	-0,7	1004,64	1020,63	125,54
		9024		0,829	15,316	15,337	16,155	16,155	16,086	16,1	16,091	16,098	15,982	15,913	15,877	15,859	16,001			15,989	16,756	16,75	16,752
		9060	1020,37																										1004,64	1020,63
		9120	1020,12	0,687	15,415	15,433	16,113	16,108	15,993	16,003	16,004	16,022	15,906	15,902	15,903	15,871	15,950					16,753	16,752						1004,64	1020,63
		9180	1020,56																										1004,64	1020,63
		9216		0,617	15,46	15,474	16,083	16,085	15,921	15,943	15,939	15,974	15,894	15,91	15,909	15,89	15,923			15,936	16,759	16,748	16,754
		9240	1022,2																										1004,64	1020,63
		9300	1022,97															18,57											1004,64	1020,63
		9312		0,581	15,491	15,504	16,083	16,073	15,911	15,922	15,918	15,966	15,909	15,937	15,913	15,908	15,923					16,748	16,755
		9360	1021,7																										1004,64	1020,63
		9408		0,578	15,498	15,508	16,079	16,082	15,917	15,91	15,926	15,98	15,919	15,942	15,918	15,91	15,928			15,929	16,757	16,752	16,753
		9420	1020,91																										1004,01	1020,63
		9480	1020,06																										1004,01	1020,63
		9504		0,581	15,505	15,516	16,091	16,091	15,935	15,935	15,944	15,982	16,049	15,948	15,925	15,915	15,954					16,75	16,752
		9540	1021,33																										1004,01	1020,63
		9600	1020,01	0,561	15,528	15,537	16,091	16,095	15,945	15,942	15,95	16,001	15,94	15,947	15,921	15,923	15,946	18,58	0	15,933	16,752	16,751	16,754	0,12	-0,33	0,04	-0,2	-0,7	1004,01	1020,63	124,6
		9660	1020,5																										1004,01	1020,63
		9696		0,564	15,524	15,533	16,091	16,094	15,951	15,955	15,957	16,001	15,941	15,948	16,167	15,925	15,981					16,755	16,753
		9720	1019,99																										1004,01	1020,63
		9780	1019,9																										1004,01	1020,63
		9792		0,796	15,308	15,284	16,093	16,092	15,956	15,947	15,961	16,006	15,947	15,956	15,887	15,922	15,948			15,942	16,751	16,746	16,759
		9840	1019,93																										1004,01	1020,63
		9888		1,290	14,802	14,779	16,084	16,077	15,96	15,953	15,96	16	15,951	15,942	15,792	15,909	15,933					16,745	16,753
		9900	1021,62															18,57											1004,01	1020,63
		9960	1021,14																										1004,01	1020,63
		9984		1,475	14,549	14,561	16,031	16,029	15,959	15,949	15,954	15,982	15,94	15,906	15,649	15,838	15,897			15,922	16,751	16,749	16,747
		10020	1020,95																										1004,01	1020,63
		10080	1020,41	1,306	14,648	14,675	15,968	15,968	15,947	15,933	15,93	15,951	15,9	15,781	15,577	15,72	15,842					16,742	16,747						1004,01	1020,63
		10140	1019,78																										1004,01	1020,63
		10176		1,038	14,867	14,894	15,919	15,918	15,895	15,898	15,888	15,898	15,813	15,69	15,577	15,622	15,785			15,802	16,751	16,746	16,746
		10200	1020,27															18,57	0					0,08	-0,37	0,01	-0,25	-0,74	1004,01	1020,63	125,08
		10260	1021,55																										1004,01	1020,63
		10272		0,821	15,047	15,065	15,877	15,877	15,806	15,813	15,81	15,816	15,701	15,621	15,597	15,583	15,718					16,744	16,746
		10320	1021,09																										1004,01	1020,63
		10368		0,688	15,144	15,158	15,837	15,842	15,712	15,726	15,727	15,744	15,63	15,624	15,621	15,594	15,672			15,675	16,749	16,744	16,747
		10380	1020,42																										1004,01	1020,63
		10440	1020,97																										1004,01	1020,63
		10464		0,622	15,186	15,195	15,811	15,815	15,649	15,659	15,666	15,704	15,618	15,638	15,632	15,61	15,647					16,745	16,742
		10500	1021,64															18,56											1004,01	1020,63
		10560	1020,11	0,594	15,206	15,217	15,8	15,81	15,632	15,638	15,649	15,691	15,627	15,662	15,634	15,627	15,645			15,656	16,752	16,745	16,747						1004,01	1020,63
		10620	1020,49																										1004,01	1020,63
		10656		0,581	15,221	15,233	15,809	15,807	15,64	15,639	15,651	15,704	15,642	15,657	15,652	15,637	15,653					16,748	16,746
		10680	1020,65																										1004,01	1020,63
		10740	1020,07																										1004,01	1020,63
		10752		0,585	15,225	15,238	15,811	15,822	15,656	15,655	15,668	15,713	15,656	15,668	15,649	15,642	15,663			15,659	16,752	16,747	16,752
		10800	1020,32															18,58	0					0,16	-0,3	0,06	-0,17	-0,67	1004,01	1020,63	124,95
		10848		0,572	15,242	15,254	15,818	15,823	15,669	15,666	15,667	15,728	15,661	15,683	15,651	15,645	15,671					16,746	16,749
		10860	1020,02																										1004,01	1020,63
		10920	1019,35																										1004,01	1020,63
		10944		0,564	15,251	15,261	15,823	15,817	15,677	15,674	15,681	15,722	15,666	15,681	15,647	15,65	15,675			15,659	16,749	16,743	16,746
		10980	1020,73																										1004,01	1020,63
		11040	1022,35	0,651	15,173	15,167	15,826	15,816	15,675	15,671	15,682	15,732	15,675	15,678	15,635	15,65	15,675					16,743	16,741						1004,01	1020,63
		11100	1021,24															18,58											1003,49	1020,63
		11136		1,025	14,809	14,785	15,822	15,822	15,685	15,68	15,693	15,742	15,669	15,677	15,57	15,646	15,670			15,665	16,75	16,743	16,747
		11160	1020,43																										1003,49	1020,63
		11220	1020,2																										1003,49	1020,63
		11232		1,332	14,457	14,458	15,789	15,79	15,688	15,675	15,684	15,726	15,672	15,647	15,456	15,602	15,644					16,741	16,749
		11280	1019,75																										1003,49	1020,63
		11328		1,312	14,411	14,427	15,734	15,729	15,679	15,67	15,672	15,698	15,653	15,591	15,369	15,522	15,607			15,639	16,745	16,742	16,745
		11340	1018,75																										1003,49	1020,63
		11400	1018,86															18,57	0					0,05	-0,41	-0,01	-0,28	-0,77	1003,49	1020,63	125,35
		11424		1,100	14,572	14,596	15,68	15,688	15,647	15,648	15,644	15,655	15,587	15,496	15,343	15,424	15,556					16,747	16,749
		11460	1019,19																										1004,43	1020,63
		11520	1021,01	0,886	14,748	14,769	15,644	15,645	15,586	15,591	15,589	15,594	15,493	15,418	15,349	15,363	15,498			15,507	16,747	16,738	16,741						1004,43	1020,63
		11580	1021																										1004,43	1020,63
		11616		0,724	14,874	14,891	15,604	15,609	15,506	15,513	15,513	15,529	15,414	15,383	15,374	15,354	15,448					16,739	16,735
		11640	1021,25																										1004,43	1020,63
		11700	1021,33															18,58											1004,43	1020,63
		11712		0,625	14,943	14,957	15,579	15,571	15,427	15,449	15,453	15,477	15,378	15,391	15,392	15,36	15,416			15,417	16,745	16,74	16,738
		11760	1020,48																										1004,43	1020,63
		11808		0,585	14,977	14,987	15,565	15,569	15,393	15,414	15,41	15,455	15,387	15,411	15,402	15,381	15,407					16,74	16,74
		11820	1021,53																										1004,43	1020,63
		11880	1020,52																										1004,43	1020,63
		11904		0,570	14,994	15,005	15,57	15,57	15,398	15,391	15,414	15,456	15,399	15,409	15,408	15,393	15,408			15,414	16,743	16,735	16,741
		11940	1021,15																										1004,43	1020,63
		12000	1021,44	0,566	15,004	15,015	15,571	15,58	15,412	15,405	15,422	15,473	15,413	15,433	15,418	15,405	15,423	18,57	0			16,733	16,738	0,13	-0,33	0,04	-0,2	-0,7	1004,43	1020,63	125,74
		12060	1020,48																										1004,43	1020,63
		12096		0,567	15,015	15,027	15,587	15,59	15,428	15,427	15,436	15,48	15,425	15,43	15,428	15,414	15,434			15,427	16,745	16,733	16,734
		12120	1020,99																										1004,43	1020,63
		12180	1020,96																										1004,43	1020,63
		12192		0,556	15,031	15,04	15,587	15,596	15,432	15,436	15,442	15,493	15,438	15,45	15,423	15,423	15,442					16,733	16,737
		12240	1020,9																										1004,43	1020,63
		12288		0,555	15,035	15,044	15,596	15,593	15,45	15,444	15,454	15,508	15,442	15,456	15,428	15,428	15,451			15,429	16,742	16,734	16,735
		12300	1020,61															18,56											1004,43	1020,63
		12360	1019,89																										1004,43	1020,63
		12384		0,649	14,956	14,948	15,597	15,605	15,456	15,446	15,46	15,508	15,449	15,459	15,414	15,422	15,452					16,733	16,737
		12420	1020,95																										1004,43	1020,63
		12480	1019,78	0,974	14,634	14,616	15,599	15,599	15,461	15,457	15,464	15,499	15,446	15,457	15,361	15,424	15,446			15,438	16,738	16,735	16,734						1004,43	1020,63
		12540	1018,97																										1004,43	1020,63
		12576		1,229	14,341	14,342	15,571	15,57	15,46	15,449	15,458	15,504	15,453	15,434	15,268	15,388	15,427					16,739	16,739
		12600	1019,84															18,57	0					0,07	-0,38	0,01	-0,25	-0,75	1004,43	1020,63	125,84
		12660	1021,2																										1004,43	1020,63
		12672		1,207	14,306	14,324	15,522	15,521	15,456	15,448	15,454	15,48	15,428	15,358	15,189	15,318	15,391			15,411	16,734	16,738	16,743
		12720	1020,41																										1004,43	1020,63
		12768		1,039	14,436	14,458	15,487	15,485	15,43	15,427	15,423	15,441	15,378	15,293	15,166	15,232	15,349					16,733	16,74
		12780	1019,87																										1004,43	1020,63
		12840	1020,45																										1004,43	1020,63
		12864		0,852	14,586	14,607	15,451	15,447	15,378	15,383	15,376	15,389	15,298	15,232	15,173	15,181	15,301			15,306	16,736	16,735	16,737
		12900	1020,19															18,57											1004,43	1020,63
		12960	1018,87	0,718	14,689	14,706	15,412	15,419	15,302	15,31	15,316	15,34	15,231	15,219	15,19	15,172	15,260					16,734	16,736						1004,43	1020,63
		13020	1019,07																										1004,43	1020,63
		13056		0,644	14,744	14,759	15,396	15,394	15,245	15,257	15,26	15,289	15,205	15,219	15,204	15,185	15,233			15,241	16,734	16,731	16,735
		13080	1020,7																										1004,43	1020,63
		13140	1021,66																										1004,43	1020,63
		13152		0,614	14,766	14,78	15,382	15,392	15,22	15,216	15,232	15,272	15,202	15,227	15,208	15,203	15,223					16,729	16,735
		13200	1019,95															18,56	0					0,1	-0,36	0,02	-0,23	-0,73	1004,43	1020,63	125,8
		13248		0,603	14,78	14,789	15,382	15,392	15,218	15,226	15,231	15,274	15,218	15,227	15,22	15,21	15,228			15,231	16,735	16,724	16,73
		13260	1020,24																										1004,43	1020,63
		13320	1020,4																										1004,43	1020,63
		13344		0,597	14,788	14,801	15,391	15,393	15,234	15,228	15,236	15,293	15,226	15,236	15,228	15,215	15,237					16,727	16,724
		13380	1020,27																										1004,43	1020,63
		13440	1019,83	0,586	14,8	14,814	15,391	15,395	15,238	15,237	15,248	15,3	15,238	15,258	15,215	15,222	15,244			15,232	16,736	16,728	16,731						1004,43	1020,63
		13500	1019,84															18,58											1004,43	1020,63
		13536		0,590	14,798	14,808	15,389	15,397	15,249	15,24	15,251	15,303	15,239	15,255	15,214	15,221	15,247					16,724	16,728
		13560	1020,59																										1004,43	1020,63
		13620	1019,79																										1004,43	1020,63
		13632		0,664	14,738	14,731	15,401	15,397	15,254	15,248	15,258	15,308	15,246	15,255	15,203	15,223	15,249			15,237	16,736	16,725	16,724
		13680	1019,46																										1004,43	1020,63
		13728		0,976	14,43	14,416	15,399	15,4	15,258	15,249	15,259	15,313	15,247	15,241	15,154	15,218	15,242					16,724	16,726
		13740	1020,51																										1004,43	1020,63
		13800	1021,21															13,85	0					0,13	-0,33	0,04	-0,23	-0,7	1004,43	1020,63	127,27
		13824		1,223	14,148	14,148	15,369	15,373	15,25	15,25	15,253	15,305	15,242	15,225	15,089	15,187	15,225			15,236	16,73	16,725	16,726
		13860	1021,5																										1004,43	1020,63
		13920	1020,17	1,152	14,189	14,223	15,363	15,352	15,252	15,237	15,253	15,269	15,233	15,174	15,203	15,144	15,221					16,722	16,731						1004,43	1020,63
		13980	1020,94																										1004,43	1020,63
		14016		1,190	14,224	14,217	15,41	15,41	15,238	15,252	15,246	15,299	15,204	15,178	15,124	15,16	15,213			15,197	16,724	16,726	16,727
		14040	1020,5																										1004,43	1020,63
		14100	1020,46															13,86											1004,43	1020,63
		14112		1,019	14,308	14,323	15,338	15,33	15,211	15,232	15,227	15,246	15,175	15,183	15,064	15,151	15,186					16,728	16,73
		14160	1021,04																										1004,43	1020,63
		14208		0,836	14,442	14,465	15,287	15,291	15,204	15,196	15,191	15,226	15,178	15,159	15,047	15,095	15,162			15,183	16,727	16,728	16,734
		14220	1021,28																										1004,43	1020,63
		14280	1020,87																										1004,43	1020,63
		14304		0,764	14,518	14,526	15,287	15,285	15,185	15,18	15,191	15,226	15,152	15,11	15,053	15,066	15,145					16,728	16,731
		14340	1019,69																										1004,43	1020,63
		14400	1020,72	0,735	14,535	14,547	15,277	15,274	15,155	15,16	15,163	15,197	15,106	15,086	15,057	15,052	15,122	13,87	0	15,125	16,727	16,724	16,725	0,06	-0,42	-0,01	-0,28	-0,78	1004,43	1020,63	125,76
		14460	1020,08																										1004,43	1020,63
		14496		0,712	14,542	14,558	15,259	15,265	15,118	15,12	15,13	15,17	15,085	15,095	15,065	15,062	15,106					16,727	16,727
		14520	1020,2																										1004,43	1020,63
		14580	1021																										1004,43	1020,63
		14592		0,617	14,626	14,641	15,247	15,253	15,097	15,105	15,109	15,157	15,086	15,097	15,071	15,065	15,098			15,098	16,727	16,727	16,727
		14640	1021,02																										1004,43	1020,63
		14688		0,603	14,644	14,654	15,251	15,252	15,095	15,093	15,101	15,151	15,086	15,102	15,077	15,078	15,098					16,729	16,731
		14700	1021,71															13,86											1004,43	1020,63
		14760	1021,15																										1004,43	1020,63
		14784		0,590	14,661	14,674	15,257	15,257	15,097	15,093	15,106	15,162	15,091	15,108	15,077	15,075	15,101			15,097	16,727	16,726	16,733
		14820	1021,12																										1004,43	1020,63
		14880	1022,07	0,584	14,66	14,673	15,248	15,254	15,103	15,094	15,116	15,153	15,102	15,107	15,074	15,087	15,105					16,722	16,726						1004,43	1020,63
		14940	1020,21																										1004,43	1020,63
		14976		0,661	14,598	14,594	15,25	15,264	15,114	15,097	15,116	15,16	15,106	15,114	15,069	15,082	15,107			15,102	16,724	16,723	16,724
		15000	1020,09															13,85	0					0,1	-0,36	0,02	-0,23	-0,72	1004,43	1020,63	125,3
		15060	1020,28																										1004,43	1020,63
		15072		0,942	14,325	14,308	15,256	15,261	15,122	15,1	15,127	15,163	15,103	15,105	15,019	15,075	15,102					16,726	16,72
		15120	1019,66																										1004,43	1020,63
		15168		1,145	14,087	14,084	15,232	15,229	15,117	15,104	15,114	15,158	15,103	15,089	14,941	15,049	15,084			15,095	16,724	16,716	16,726
		15180	1021,58																										1004,43	1020,63
		15240	1020,9																										1004,43	1020,63
		15264		1,106	14,074	14,094	15,186	15,195	15,115	15,099	15,101	15,134	15,092	15,051	14,881	14,984	15,057					16,722	16,726
		15300	1021,08															13,85											1004,43	1020,63
		15360	1020,63	0,946	14,2	14,221	15,158	15,155	15,091	15,086	15,082	15,106	15,044	14,97	14,864	14,915	15,020			15,028	16,724	16,719	16,724						1004,43	1020,63
		15420	1020,2																										1004,43	1020,63
		15456		0,807	14,315	14,33	15,131	15,128	15,043	15,044	15,042	15,065	14,975	14,922	14,876	14,883	14,981					16,723	16,718
		15480	1019,66																										1004,43	1020,63
		15540	1020,01																										1004,43	1020,63
		15552		0,739	14,36	14,371	15,103	15,107	14,984	15	14,997	15,016	14,923	14,905	14,883	14,872	14,948			14,956	16,726	16,721	16,717
		15600	1020,32															13,85	0					0,11	-0,36	0,03	-0,23	-0,73	1004,43	1020,63	125,67
		15648		0,718	14,365	14,376	15,086	15,09	14,935	14,943	14,95	14,988	14,899	14,91	14,89	14,885	14,925					16,726	16,725
		15660	1020,62																										1004,43	1020,63
		15720	1021,23																										1004,43	1020,63
		15744		0,696	14,364	14,381	15,067	15,07	14,917	14,916	14,927	14,973	14,904	14,912	14,89	14,888	14,916			14,925	16,725	16,724	16,725
		15780	1020,44																										1004,43	1020,63
		15840	1021	0,702	14,363	14,373	15,073	15,067	14,919	14,912	14,922	14,963	14,909	14,922	14,879	14,885	14,914					16,722	16,724						1004,43	1020,63
		15900	1020,26															13,85											1004,43	1020,63
		15936		0,697	14,367	14,378	15,068	15,071	14,922	14,915	14,923	14,974	14,91	14,916	14,872	14,885	14,915			14,913	16,723	16,717	16,724
		15960	1020,47																										1004,43	1020,63
		16020	1020,77																										1004,43	1020,63
		16032		0,681	14,374	14,386	15,064	15,058	14,922	14,917	14,919	14,971	14,91	14,919	14,858	14,879	14,912					16,722	16,724
		16080	1020,98																										1004,43	1020,63
		16128		0,670	14,38	14,384	15,052	15,052	14,92	14,911	14,922	14,976	14,906	14,907	14,853	14,867	14,908			14,907	16,724	16,717	16,724
		16140	1020,85																										1004,43	1020,63
		16200	1020,15															13,86	0					0,07	-0,38	0	-0,25	-0,75	1004,43	1020,63	125,69
		16224		0,799	14,253	14,246	15,046	15,051	14,915	14,91	14,922	14,958	14,897	14,894	14,828	14,857	14,898					16,719	16,72
		16260	1020,12																										1004,43	1020,63
		16320	1020	1,084	13,956	13,941	15,032	15,032	14,908	14,9	14,914	14,954	14,888	14,883	14,766	14,842	14,882			14,889	16,724	16,716	16,722						1004,43	1020,63
		16380	1019,77																										1004,43	1020,63
		16416		1,200	13,79	13,8	14,996	14,994	14,898	14,892	14,897	14,932	14,88	14,847	14,68	14,8	14,853					16,722	16,719
		16440	1019,54																										1004,43	1020,63
		16500	1019,91															13,85											1004,43	1020,63
		16512		1,079	13,857	13,882	14,95	14,948	14,883	14,875	14,878	14,907	14,849	14,78	14,636	14,729	14,817			14,849	16,721	16,717	16,726
		16560	1020,13																										1004,43	1020,63
		16608		0,905	13,998	14,022	14,914	14,916	14,847	14,845	14,846	14,866	14,789	14,72	14,628	14,661	14,775					16,713	16,718
		16620	1019,62																										1004,43	1020,63
		16680	1020,72																										1004,43	1020,63
		16704		0,753	14,125	14,142	14,886	14,887	14,793	14,794	14,798	14,815	14,72	14,675	14,648	14,636	14,735			14,746	16,72	16,715	16,716
		16740	1020,55																										1004,43	1020,63
		16800	1020,65	0,651	14,205	14,221	14,862	14,867	14,728	14,736	14,742	14,767	14,677	14,68	14,665	14,646	14,705	13,85	0			16,715	16,717	0,17	-0,3	0,07	-0,16	-0,66	1004,43	1020,63	126,03
		16860	1020,63																										1004,43	1020,63
		16896		0,599	14,248	14,261	14,856	14,85	14,69	14,698	14,704	14,744	14,664	14,684	14,68	14,66	14,690			14,697	16,719	16,714	16,717
		16920	1020,66																										1004,43	1020,63
		16980	1019,98																										1004,43	1020,63
		16992		0,577	14,266	14,279	14,846	14,852	14,681	14,683	14,693	14,74	14,676	14,689	14,686	14,674	14,690					16,713	16,716
		17040	1020,54																										1004,43	1020,63
		17088		0,570	14,28	14,294	14,852	14,862	14,689	14,685	14,698	14,753	14,689	14,712	14,7	14,686	14,701			14,701	16,716	16,715	16,717
		17100	1019,59															13,85											1004,43	1020,63
		17160	1019,97																										1004,43	1020,63
		17184		0,568	14,296	14,305	14,864	14,874	14,699	14,703	14,711	14,763	14,701	14,722	14,707	14,694	14,713					16,715	16,715
		17220	1021,03																										1004,43	1020,63
		17280	1020,49	0,571	14,304	14,318	14,885	14,879	14,716	14,714	14,727	14,774	14,714	14,73	14,716	14,705	14,725			14,713	16,713	16,716	16,721						1004,43	1020,63
		17340	1020,32																										1004,43	1020,63
		17376		0,561	14,316	14,328	14,883	14,882	14,725	14,718	14,73	14,786	14,724	14,738	14,718	14,71	14,731					16,716	16,712
		17400	1020,96															13,85	0					0,14	-0,31	0,06	-0,18	-0,68	1004,43	1020,63	125,72
		17460	1020,67																										1004,43	1020,63
		17472		0,568	14,314	14,324	14,887	14,888	14,734	14,721	14,742	14,794	14,737	14,747	14,723	14,718	14,739			14,721	16,713	16,711	16,714
		17520	1020,92																										1004,43	1020,63
		17568		0,691	14,203	14,198	14,893	14,89	14,743	14,736	14,749	14,806	14,737	14,749	14,702	14,718	14,742					16,712	16,713
		17580	1020,39																										1004,43	1020,63
		17640	1019,36																										1004,43	1020,63
		17664		0,899	13,985	13,982	14,887	14,879	14,748	14,744	14,759	14,797	14,74	14,749	14,657	14,713	14,738			14,735	16,71	16,705	16,713
		17700	1020,52															13,85											1004,43	1020,63
		17760	1021,29	0,992	13,872	13,882	14,872	14,867	14,757	14,746	14,752	14,805	14,745	14,722	14,606	14,683	14,727					16,709	16,711						1004,43	1020,63
		17820	1021,83																										1004,43	1020,63
		17856		0,914	13,909	13,938	14,838	14,837	14,748	14,739	14,745	14,774	14,727	14,686	14,58	14,634	14,704			14,714	16,712	16,709	16,71
		17880	1021,08																										1004,43	1020,63
		17940	1020,12																										1004,43	1020,63
		17952		0,799	14,011	14,037	14,824	14,821	14,727	14,721	14,722	14,754	14,685	14,643	14,573	14,594	14,677					16,709	16,708
		18000	1020,22															13,85	0					0,09	-0,37	0,02	-0,24	-0,73	1004,43	1020,63	125,41
		18048		0,686	14,106	14,122	14,801	14,8	14,687	14,691	14,69	14,726	14,638	14,617	14,588	14,58	14,652			14,651	16,711	16,705	16,714
		18060	1020,59																										1004,43	1020,63
		18120	1020,72																										1004,43	1020,63
		18144		0,623	14,159	14,172	14,786	14,791	14,646	14,654	14,658	14,7	14,609	14,609	14,603	14,582	14,633					16,71	16,709
		18180	1020,55																										1004,43	1020,63
		18240	1020,18	0,594	14,187	14,197	14,787	14,786	14,625	14,622	14,637	14,681	14,613	14,617	14,617	14,6	14,626			14,628	16,709	16,711	16,712						1004,43	1020,63
		18300	1020,57															13,84											1004,43	1020,63
		18336		0,583	14,2	14,212	14,788	14,789	14,623	14,614	14,627	14,686	14,616	14,628	14,629	14,607	14,629					16,707	16,71
		18360	1021,12																										1004,43	1020,63
		18420	1020,84																										1004,43	1020,63
		18432		0,580	14,209	14,22	14,791	14,798	14,632	14,624	14,63	14,684	14,63	14,644	14,632	14,619	14,637			14,634	16,709	16,711	16,711
		18480	1020,86																										1004,43	1020,63
		18528		0,585	14,215	14,224	14,803	14,805	14,641	14,636	14,649	14,701	14,637	14,652	14,641	14,624	14,648					16,71	16,71
		18540	1018,88																										1004,43	1020,63
		18600	1019,4															13,85	0					0,1	-0,37	0,01	-0,26	-0,73	1004,43	1020,63	125,25
		18624		0,589	14,222	14,231	14,809	14,822	14,649	14,652	14,663	14,711	14,651	14,66	14,646	14,638	14,659			14,642	16,707	16,707	16,713
		18660	1020,59																										1005,01	1020,63
		18720	1021,46	0,568	14,233	14,246	14,809	14,807	14,656	14,658	14,668	14,725	14,659	14,677	14,643	14,646	14,666					16,707	16,709						1005,01	1020,63
		18780	1021,18																										1005,01	1020,63
		18816		0,580	14,234	14,236	14,813	14,817	14,669	14,68	14,677	14,722	14,669	14,675	14,65	14,64	14,673			14,654	16,709	16,707	16,709
		18840	1021,92																										1005,01	1020,63
		18900	1021,13															13,83											1004,43	1020,63
		18912		0,638	14,18	14,202	14,825	14,833	14,675	14,671	14,68	14,722	14,667	14,676	14,675	14,645	14,676					16,706	16,71
		18960	1021																										1004,43	1020,63
		19008		0,373	14,495	14,52	14,88	14,881	14,677	14,679	14,705	14,722	14,67	14,667	14,78	14,646	14,693			14,666	16,708	16,704	16,711
		19020	1021,27																										1004,43	1020,63
		19080	1019,13																										1004,43	1020,63
		19104		0,423	14,542	14,556	14,972	14,971	14,682	14,69	14,733	14,738	14,675	14,711	14,856	14,687	14,722					16,705	16,706
		19140	1019,76																										1004,43	1020,63
		19200	1020,75	0,233	14,787	14,817	15,039	15,03	14,68	14,707	14,764	14,776	14,687	14,77	14,949	14,784	14,765	13,80	0	14,677	16,709	16,703	16,705	0,14	-0,31	0,06	-0,19	-0,68	1004,43	1020,63	129,84
		19260	1020,66																										1004,43	1020,63
		19296		0,009	15,08	15,105	15,098	15,106	14,709	14,729	14,788	14,833	14,727	14,835	15,019	14,856	14,812					16,703	16,708
		19320	1019,74																										1004,43	1020,63
		19380	1019,68																										1004,43	1020,63
		19392		-0,201	15,34	15,361	15,137	15,161	14,775	14,779	14,83	14,898	14,744	14,897	15,091	14,941	14,869			14,714	16,708	16,706	16,709
		19440	1019,93																										1004,43	1020,63
		19488		-0,326	15,549	15,575	15,225	15,247	14,841	14,889	14,959	14,957	14,795	14,966	15,149	15,028	14,948					16,708	16,71
		19500	1019,92															13,79											1004,43	1020,63
		19560	1020,23																										1004,43	1020,63
		19584		-0,446	15,73	15,75	15,285	15,302	14,972	14,968	15,015	15,03	14,83	14,925	15,22	15,096	15,007			14,793	16,706	16,709	16,707
		19620	1019,47																										1004,43	1020,63
		19680	1018,89	-0,529	15,879	15,894	15,353	15,362	15,013	15,05	15,113	15,072	14,904	14,952	15,282	15,143	15,066					16,708	16,706						1004,43	1020,63
		19740	1019,09																										1005,22	1020,63
		19776		-0,585	16,001	16,018	15,417	15,431	15,057	15,071	15,164	15,143	15,01	15,122	15,344	15,213	15,141			14,863	16,705	16,703	16,704
		19800	1019,25															13,78	0					0,12	-0,34	0,03	-0,21	-0,71	1005,22	1020,63	130,18
		19860	1019,68																										1005,8	1020,63
		19872		-0,639	16,102	16,119	15,473	15,471	15,055	15,122	15,198	15,229	15,068	15,039	15,412	15,265	15,173					16,701	16,701
		19920	1020,24																										1005,8	1020,63
		19968		-0,656	16,194	16,21	15,538	15,555	15,232	15,153	15,293	15,3	15,039	15,091	15,471	15,385	15,246			14,995	16,705	16,7	16,704
		19980	1021,02																										1005,8	1020,63
		20040	1021,11																										1005,8	1020,63
		20064		-0,661	16,267	16,283	15,606	15,621	15,308	15,248	15,327	15,376	15,262	15,13	15,534	15,416	15,325					16,7	16,701
		20100	1022,08															13,78											1005,8	1020,63
		20160	1021,01	-0,717	16,327	16,343	15,614	15,622	15,277	15,276	15,309	15,278	15,364	15,207	15,601	15,524	15,355			15,156	16,703	16,699	16,702						1005,8	1020,63
		20220	1021,12																										1005,8	1020,63
		20256		-0,696	16,38	16,394	15,682	15,701	15,399	15,342	15,336	15,342	15,438	15,313	15,637	15,445	15,407					16,699	16,702
		20280	1020,76																										1005,8	1020,63
		20340	1020,73																										1005,8	1020,63
		20352		-0,670	16,428	16,44	15,755	15,772	15,458	15,417	15,504	15,454	15,439	15,537	15,705	15,473	15,498			15,311	16,705	16,702	16,703
		20400	1020,34															13,78	0					0,11	-0,35	0,04	-0,21	-0,72	1005,8	1020,63	130,61
		20448		-0,655	16,467	16,477	15,815	15,82	15,513	15,506	15,503	15,522	15,474	15,519	15,764	15,477	15,535					16,701	16,698
		20460	1021,15																										1005,8	1020,63
		20520	1021,4																										1005,8	1020,63
		20544		-0,628	16,498	16,511	15,868	15,886	15,549	15,542	15,604	15,577	15,477	15,661	15,819	15,603	15,604			15,452	16,699	16,699	16,695
		20580	1021,72																										1005,8	1020,63
		20640	1021,92	-0,590	16,529	16,534	15,945	15,938	15,592	15,607	15,657	15,657	15,666	15,713	15,878	15,61	15,673					16,694	16,692						1005,8	1020,63
		20700	1022,12															13,77											1005,17	1020,63
		20736		-0,565	16,55	16,562	15,989	15,992	15,635	15,639	15,663	15,743	15,729	15,833	15,941	15,699	15,735			15,628	16,699	16,694	16,698
		20760	1021,93																										1005,17	1020,63
		20820	1020,99																										1004,54	1020,63
		20832		-0,511	16,571	16,58	16,058	16,072	15,736	15,687	15,771	15,797	15,75	15,895	16,115	15,775	15,816					16,695	16,696
		20880	1021,36																										1004,54	1020,63
		20928		-0,479	16,588	16,597	16,114	16,113	15,795	15,778	15,826	15,869	15,863	15,956	16,109	15,792	15,873			15,849	16,7	16,695	16,696
		20940	1020,47																										1004,54	1020,63
		21000	1020,36															13,77	0					0,13	-0,33	0,04	-0,21	-0,7	1004,54	1020,63	130,15
		21024		-0,438	16,606	16,611	16,172	16,169	15,856	15,846	15,835	15,924	16,042	15,952	16,134	15,852	15,930					16,695	16,698
		21060	1020,02																										1004,54	1020,63
		21120	1019,94	-0,369	16,615	16,624	16,248	16,254	15,946	15,928	15,925	15,97	15,974	16,055	16,182	15,957	15,992			15,95	16,701	16,694	16,698						1004,54	1020,63
		21180	1022,05																										1004,54	1020,63
		21216		-0,336	16,626	16,633	16,284	16,303	15,971	15,966	15,988	16,025	16,03	16,136	16,237	15,976	16,041					16,696	16,695
		21240	1021,18																										1004,54	1020,63
		21300	1021,9															13,77											1004,01	1020,63
		21312		-0,272	16,631	16,643	16,358	16,371	16,025	16,023	15,997	16,095	16,119	16,123	16,292	16,048	16,090			16,077	16,699	16,694	16,695
		21360	1019,7																										1004,01	1020,63
		21408		-0,239	16,636	16,654	16,404	16,409	16,069	16,12	16,054	16,125	16,146	16,176	16,351	16,153	16,149					16,695	16,697
		21420	1019,03																										1004,01	1020,63
		21480	1018,64																										1004,01	1020,63
		21504		-0,182	16,646	16,656	16,478	16,461	16,125	16,139	16,168	16,193	16,223	16,281	16,412	16,17	16,214			16,209	16,698	16,694	16,698
		21540	1019,19																										1005,01	1020,63
		21600	1019,59	-0,120	16,653	16,665	16,539	16,538	16,205	16,226	16,206	16,276	16,291	16,348	16,474	16,244	16,284	13,75	0			16,696	16,7	0,1	-0,36	0,02	-0,24	-0,74	1005,01	1020,63	130,09
		21660	1019,61																										1005,64	1020,63
		21696		-0,079	16,656	16,666	16,579	16,586	16,263	16,282	16,268	16,295	16,357	16,404	16,522	16,283	16,334			16,292	16,696	16,695	16,698
		21720	1019,4																										1005,64	1020,63
		21780	1020,12																										1006,16	1020,63
		21792		-0,008	16,661	16,67	16,661	16,654	16,34	16,354	16,329	16,376	16,402	16,47	16,586	16,306	16,395					16,693	16,695
		21840	1020,84																										1006,16	1020,63
		21888		0,042	16,664	16,673	16,706	16,714	16,357	16,402	16,426	16,426	16,471	16,427	16,647	16,347	16,438			16,399	16,695	16,691	16,695
		21900	1021,16															13,76											1006,16	1020,63
		21960	1021,05																										1006,16	1020,63
		21984		0,104	16,665	16,678	16,773	16,779	16,399	16,443	16,463	16,506	16,464	16,564	16,705	16,45	16,499					16,691	16,694
		22020	1020,98																										1006,16	1020,63
		22080	1021,29	0,157	16,67	16,679	16,828	16,835	16,492	16,504	16,494	16,55	16,488	16,624	16,763	16,536	16,556			16,513	16,696	16,689	16,691						1006,16	1020,63
		22140	1021,81																										1006,16	1020,63
		22176		0,234	16,671	16,681	16,915	16,906	16,534	16,549	16,602	16,657	16,585	16,685	16,831	16,658	16,638					16,687	16,687
		22200	1020,42															13,76	0					0,07	-0,38	0,01	-0,25	-0,76	1006,16	1020,63	130,04
		22260	1020,62																										1006,16	1020,63
		22272		0,277	16,673	16,684	16,958	16,952	16,579	16,567	16,651	16,762	16,586	16,728	16,885	16,731	16,686			16,544	16,694	16,685	16,693
		22320	1020,64																										1006,16	1020,63
		22368		0,353	16,675	16,683	17,034	17,03	16,662	16,691	16,731	16,784	16,654	16,787	16,955	16,807	16,759					16,692	16,694
		22380	1021,63																										1006,16	1020,63
		22440	1021,03																										1006,16	1020,63
		22464		0,414	16,678	16,687	17,091	17,101	16,717	16,782	16,822	16,817	16,673	16,846	17,016	16,871	16,818			16,61	16,693	16,69	16,692
		22500	1020,97															13,76											1006,16	1020,63
		22560	1020,27	0,459	16,679	16,688	17,135	17,15	16,84	16,859	16,884	16,851	16,704	16,857	17,068	16,937	16,875					16,69	16,694						1006,16	1020,63
		22620	1020,45																										1006,16	1020,63
		22656		0,531	16,68	16,69	17,209	17,222	16,902	16,866	16,929	16,944	16,831	16,914	17,137	17,01	16,942			16,769	16,695	16,692	16,692
		22680	1021																										1006,16	1020,63
		22740	1020,76																										1006,16	1020,63
		22752		0,576	16,68	16,691	17,266	17,257	16,951	16,919	16,972	16,993	16,811	16,883	17,196	17,084	16,976					16,687	16,687
		22800	1020,51															13,76	0					0,07	-0,38	0	-0,25	-0,75	1006,16	1020,63	130,17
		22848		0,654	16,68	16,692	17,333	17,346	17,029	16,985	17,08	17,07	16,924	16,877	17,27	17,118	17,044			16,817	16,693	16,689	16,691
		22860	1020,91																										1006,16	1020,63
		22920	1021,03																										1006,16	1020,63
		22944		0,703	16,681	16,693	17,381	17,398	17,062	17,046	17,152	17,145	16,96	16,999	17,338	17,222	17,116					16,69	16,689
		22980	1020,13																										1006,16	1020,63
		23040	1021,15	0,742	16,682	16,692	17,433	17,425	17,13	17,027	17,093	17,12	17,07	17,019	17,411	17,287	17,145			16,913	16,693	16,686	16,692						1006,16	1020,63
		23100	1021,06															13,76											1006,16	1020,63
		23136		0,815	16,683	16,69	17,503	17,499	17,148	17,174	17,221	17,207	17,14	17,043	17,464	17,366	17,220					16,692	16,692
		23160	1021,04																										1006,16	1020,63
		23220	1021,77																										1006,16	1020,63
		23232		0,869	16,682	16,693	17,552	17,561	17,296	17,191	17,25	17,323	17,176	17,114	17,538	17,362	17,281			17,054	16,693	16,687	16,693
		23280	1021,51																										1006,16	1020,63
		23328		0,945	16,684	16,694	17,64	17,628	17,334	17,297	17,381	17,354	17,198	17,265	17,605	17,45	17,360					16,688	16,691
		23340	1021,53																										1005,64	1020,63
		23400	1021,71															13,74	0					0,11	-0,36	0,03	-0,22	-0,73	1005,64	1020,63	130,2
		23424		0,978	16,685	16,693	17,662	17,672	17,365	17,341	17,352	17,34	17,267	17,279	17,668	17,528	17,392			17,207	16,691	16,688	16,688
		23460	1020,68																										1005,11	1020,63
		23520	1018,87	1,030	16,68	16,691	17,712	17,72	17,384	17,429	17,391	17,345	17,339	17,336	17,73	17,596	17,444					16,685	16,69						1005,11	1020,63
		23580	1019,12																										1005,11	1020,63
		23616		1,123	16,686	16,694	17,815	17,812	17,492	17,516	17,523	17,514	17,377	17,379	17,786	17,584	17,521			17,321	16,695	16,687	16,687
		23640	1019,04																										1005,11	1020,63
		23700	1019,47															13,74											1005,85	1020,63
		23712		1,156	16,683	16,692	17,845	17,841	17,557	17,51	17,594	17,643	17,474	17,426	17,856	17,665	17,591					16,687	16,691
		23760	1020,23																										1005,85	1020,63
		23808		1,208	16,685	16,699	17,896	17,904	17,648	17,584	17,605	17,578	17,545	17,443	17,923	17,665	17,624			17,409	16,692	16,689	16,691
		23820	1020,26																										1005,85	1020,63
		23880	1020,94																										1005,85	1020,63
		23904		1,270	16,684	16,693	17,955	17,961	17,674	17,65	17,653	17,665	17,572	17,643	17,994	17,777	17,703					16,686	16,688
		23940	1021,26																										1005,85	1020,63
		24000	1021,34	1,329	16,685	16,694	18,021	18,017	17,674	17,677	17,741	17,715	17,617	17,718	18,054	17,775	17,746	13,75	0	17,603	16,693	16,689	16,691	0,11	-0,35	0,03	-0,23	-0,73	1005,85	1020,63	130,57
		24060	1021,04																										1005,85	1020,63
		24096		1,398	16,683	16,694	18,084	18,09	17,741	17,697	17,853	17,863	17,637	17,719	18,109	17,917	17,817					16,687	16,691
		24120	1020,39																										1005,85	1020,63
		24180	1019,59																										1005,85	1020,63
		24192		1,465	16,684	16,693	18,154	18,154	17,855	17,778	17,897	17,953	17,678	17,72	18,236	17,966	17,885			17,623	16,691	16,689	16,691
		24240	1019,37																										1005,85	1020,63
		24288		1,524	16,684	16,691	18,214	18,208	17,89	17,844	17,953	17,993	17,758	17,767	18,27	18,036	17,939					16,683	16,681
		24300	1020,45															13,74											1005,85	1020,63
		24360	1020,12																										1005,85	1020,63
		24384		1,578	16,684	16,693	18,259	18,273	17,995	17,955	17,971	17,933	17,867	17,8	18,329	18,077	17,991			17,773	16,693	16,687	16,686
		24420	1018,92																										1005,85	1020,63
		24480	1019,45	1,608	16,682	16,693	18,294	18,297	17,985	17,993	17,948	17,948	18,062	17,919	18,37	18,174	18,050					16,684	16,687						1005,85	1020,63
		24540	1019,55																										1006,43	1020,63
		24576		1,664	16,686	16,69	18,346	18,357	18,056	18,026	18,036	18,063	18,052	17,971	18,426	18,163	18,099			17,991	16,693	16,681	16,684
		24600	1020,26															13,75	0					0,09	-0,37	0,02	-0,24	-0,74	1006,43	1020,63	130,68
		24660	1020,52																										1006,43	1020,63
		24672		1,712	16,686	16,692	18,394	18,409	18,123	18,095	18,085	18,143	18,074	18,105	18,477	18,184	18,161					16,681	16,684
		24720	1020,19																										1006,43	1020,63
		24768		1,797	16,684	16,692	18,48	18,49	18,237	18,168	18,175	18,196	18,122	18,286	18,541	18,175	18,238			18,101	16,694	16,682	16,684
		24780	1020,74																										1006,43	1020,63
		24840	1021,58																										1006,43	1020,63
		24864		1,839	16,684	16,695	18,53	18,527	18,2	18,256	18,248	18,203	18,146	18,341	18,589	18,243	18,278					16,683	16,689
		24900	1020,82															13,75											1006,43	1020,63
		24960	1020,37	1,889	16,684	16,694	18,574	18,582	18,196	18,205	18,301	18,29	18,185	18,378	18,65	18,297	18,313			18,244	16,694	16,686	16,688						1006,43	1020,63
		25020	1021,21																										1006,43	1020,63
		25056		1,959	16,683	16,693	18,643	18,651	18,268	18,284	18,375	18,401	18,298	18,391	18,708	18,329	18,382					16,685	16,686
		25080	1020,64																										1006,43	1020,63
		25140	1020,54																										1006,43	1020,63
		25152		2,020	16,684	16,693	18,712	18,705	18,333	18,354	18,421	18,467	18,449	18,5	18,764	18,393	18,460			18,363	16,692	16,68	16,681
		25200	1020,68															13,74	0					0,1	-0,35	0,03	-0,23	-0,72	1006,43	1020,63	130,49
		25248		2,060	16,683	16,693	18,742	18,753	18,363	18,405	18,427	18,493	18,491	18,514	18,829	18,434	18,494					16,679	16,683
		25260	1021,57																										1006,43	1020,63
		25320	1021,25																										1006,43	1020,63
		25344		2,116	16,685	16,692	18,803	18,806	18,453	18,454	18,547	18,537	18,557	18,614	18,74	18,484	18,548			18,447	16,691	16,681	16,682
		25380	1020,19																										1006,43	1020,63
		25440	1020,56	2,179	16,683	16,693	18,866	18,868	18,529	18,534	18,573	18,639	18,604	18,659	18,796	18,571	18,613					16,677	16,679						1006,43	1020,63
		25500	1019,24															13,74											1006,43	1020,63
		25536		2,239	16,682	16,691	18,919	18,933	18,583	18,593	18,622	18,689	18,653	18,684	18,854	18,612	18,661			18,565	16,691	16,678	16,678
		25560	1020,2																										1006,43	1020,63
		25620	1020,81																										1006,43	1020,63
		25632		2,294	16,681	16,692	18,982	18,979	18,645	18,645	18,7	18,729	18,703	18,785	18,913	18,672	18,724					16,681	16,678
		25680	1020,64																										1006,43	1020,63
		25728		2,368	16,68	16,691	19,054	19,054	18,72	18,706	18,753	18,791	18,735	18,832	18,975	18,804	18,790			18,687	16,691	16,676	16,678
		25740	1022,18																										1006,43	1020,63
		25800	1020,5															13,74	0					0,05	-0,41	0	-0,27	-0,78	1006,43	1020,63	130,25
		25824		2,410	16,682	16,691	19,098	19,095	18,769	18,734	18,776	18,837	18,807	18,852	19,029	18,803	18,826					16,678	16,679
		25860	1020,5																										1006,43	1020,63
		25920	1021,46	2,487	16,68	16,689	19,166	19,177	18,841	18,811	18,871	18,926	18,89	18,908	19,08	18,85	18,897			18,816	16,687	16,677	16,678						1006,43	1020,63
		25980	1021,67																										1006,43	1020,63
		26016		2,531	16,678	16,689	19,208	19,221	18,886	18,861	18,915	18,93	18,948	18,949	19,142	18,866	18,937					16,675	16,681
		26040	1020,36																										1006,43	1020,63
		26100	1020,47															13,74											1006,43	1020,63
		26112		2,587	16,678	16,689	19,257	19,283	18,918	18,91	18,96	18,989	18,986	19,068	19,197	18,935	18,995			18,912	16,685	16,678	16,682
		26160	1020,31																										1006,43	1020,63
		26208		2,641	16,677	16,688	19,325	19,322	18,998	18,984	19,022	19,049	19,008	19,101	19,249	19,043	19,057					16,681	16,683
		26220	1019,85																										1006,43	1020,63
		26280	1021,22																										1006,43	1020,63
		26304		2,705	16,675	16,687	19,382	19,389	19,039	19,031	19,104	19,132	19,054	19,091	19,311	19,203	19,121			18,994	16,686	16,677	16,677
		26340	1020,26																										1006,43	1020,63
		26400	1021,14	2,763	16,677	16,687	19,436	19,454	19,128	19,058	19,15	19,244	19,073	19,135	19,368	19,208	19,170	13,74	0			16,675	16,68	0,07	-0,39	0	-0,25	-0,75	1006,43	1020,63	130,31
		26460	1020,38																										1006,43	1020,63
		26496		2,838	16,674	16,686	19,517	19,52	19,196	19,209	19,269	19,274	19,108	19,141	19,419	19,295	19,239			19,1	16,687	16,675	16,682
		26520	1020,34																										1006,43	1020,63
		26580	1020,87																										1006,43	1020,63
		26592		2,896	16,678	16,689	19,581	19,577	19,296	19,272	19,268	19,26	19,133	19,155	19,49	19,391	19,283					16,676	16,678
		26640	1020,32																										1006,43	1020,63
		26688		2,965	16,671	16,685	19,646	19,64	19,366	19,339	19,328	19,354	19,284	19,2	19,542	19,461	19,359			19,21	16,686	16,671	16,677
		26700	1019,87															13,75											1006,43	1020,63
		26760	1020,04																										1006,43	1020,63
		26784		2,985	16,675	16,685	19,663	19,667	19,35	19,376	19,4	19,334	19,331	19,265	19,606	19,416	19,385					16,678	16,676
		26820	1019,07																										1006,43	1020,63
		26880	1020,07	3,063	16,675	16,686	19,745	19,743	19,459	19,419	19,415	19,444	19,353	19,496	19,65	19,438	19,459			19,26	16,686	16,672	16,675						1006,43	1020,63
		26940	1019,6																										1006,43	1020,63
		26976		3,113	16,674	16,683	19,787	19,797	19,514	19,484	19,487	19,485	19,408	19,555	19,717	19,482	19,517					16,67	16,672
		27000	1019,81															13,74	0					0,13	-0,33	0,04	-0,2	-0,7	1006,43	1020,63	130,28
		27060	1019,93																										1006,43	1020,63
		27072		3,150	16,673	16,682	19,831	19,825	19,479	19,474	19,584	19,533	19,472	19,661	19,765	19,603	19,571			19,425	16,686	16,672	16,673
		27120	1020,44																										1006,43	1020,63
		27168		3,202	16,678	16,681	19,877	19,886	19,53	19,53	19,584	19,583	19,544	19,712	19,809	19,588	19,610					16,674	16,677
		27180	1019,54																										1006,43	1020,63
		27240	1019,27																										1006,43	1020,63
		27264		3,257	16,669	16,684	19,928	19,94	19,617	19,596	19,652	19,7	19,693	19,753	19,866	19,663	19,693			19,68	16,689	16,671	16,672
		27300	1019,59															13,74											1006,43	1020,63
		27360	1018,37	3,314	16,672	16,682	19,989	19,993	19,646	19,661	19,68	19,74	19,759	19,835	19,911	19,724	19,745					16,672	16,671						1006,43	1020,63
		27420	1019,57																										1007,32	1020,63
		27456		3,376	16,672	16,683	20,043	20,064	19,698	19,73	19,769	19,791	19,817	19,878	19,97	19,818	19,809			19,842	16,685	16,672	16,675
		27480	1021,49																										1007,32	1020,63
		27540	1020,33																										1007,32	1020,63
		27552		3,428	16,671	16,68	20,093	20,114	19,797	19,811	19,805	19,811	19,892	19,934	20,024	19,83	19,863					16,672	16,678
		27600	1020,65															13,74	0					0,1	-0,36	0,02	-0,22	-0,73	1007,32	1020,63	130,49
		27648		3,485	16,672	16,682	20,152	20,172	19,839	19,859	19,864	19,866	19,875	19,934	20,128	19,897	19,908			19,846	16,686	16,671	16,674
		27660	1021,29																										1007,32	1020,63
		27720	1022,2																										1007,32	1020,63
		27744		3,543	16,673	16,683	20,216	20,225	19,923	19,906	19,9	19,937	19,93	19,979	20,158	20,104	19,980					16,671	16,673
		27780	1021,58																										1007,32	1020,63
		27840	1021,24	3,596	16,671	16,681	20,27	20,274	19,931	19,954	19,991	20,01	19,961	19,953	20,198	20,04	20,005			19,878	16,686	16,67	16,67						1007,32	1020,63
		27900	1020,89															13,73											1007,32	1020,63
		27936		3,668	16,666	16,684	20,346	20,34	20,02	20,012	20,08	20,118	19,956	19,999	20,25	20,137	20,071					16,666	16,671
		27960	1020,32																										1007,32	1020,63
		28020	1021,5																										1007,32	1020,63
		28032		3,749	16,671	16,681	20,425	20,424	20,15	20,089	20,129	20,199	20,055	19,997	20,312	20,229	20,145			19,941	16,686	16,672	16,678
		28080	1020,62																										1007,32	1020,63
		28128		3,773	16,666	16,68	20,442	20,451	20,161	20,16	20,156	20,14	20,081	20,111	20,374	20,249	20,179					16,671	16,672
		28140	1020,68																										1007,32	1020,63
		28200	1019,39															13,73	0					0,11	-0,35	0,03	-0,23	-0,72	1007,32	1020,63	130,63
		28224		3,838	16,671	16,679	20,509	20,518	20,23	20,192	20,231	20,234	20,113	20,117	20,425	20,239	20,223			20,045	16,685	16,671	16,669
		28260	1019,65																										1007,32	1020,63
		28320	1020,41	3,889	16,67	16,679	20,562	20,565	20,315	20,257	20,256	20,267	20,215	20,333	20,483	20,27	20,299					16,669	16,671						1007,32	1020,63
		28380	1021,45																										1007,32	1020,63
		28416		3,925	16,668	16,678	20,595	20,6	20,273	20,313	20,327	20,304	20,199	20,386	20,54	20,307	20,331			20,208	16,684	16,669	16,669
		28440	1021,56																										1007,32	1020,63
		28500	1020,97															13,74											1007,32	1020,63
		28512		3,975	16,67	16,68	20,635	20,664	20,306	20,285	20,363	20,367	20,316	20,469	20,584	20,333	20,378					16,668	16,671
		28560	1021,71																										1007,32	1020,63
		28608		4,007	16,67	16,678	20,677	20,685	20,35	20,33	20,349	20,389	20,444	20,523	20,632	20,508	20,441			20,367	16,684	16,668	16,67
		28620	1021,1																										1007,32	1020,63
		28680	1021,03																										1007,32	1020,63
		28704		4,069	16,669	16,679	20,74	20,746	20,397	20,425	20,418	20,474	20,504	20,573	20,671	20,573	20,504					16,667	16,669
		28740	1020,62																										1007,32	1020,63
		28800	1019,43	4,125	16,667	16,678	20,798	20,798	20,485	20,487	20,501	20,549	20,536	20,622	20,727	20,604	20,564	13,74	0	20,479	16,686	16,668	16,669	0,08	-0,38	0,01	-0,25	-0,76	1007,32	1020,63	130,82
		28860	1019,19																										1007,32	1020,63
		28896		4,202	16,667	16,678	20,866	20,883	20,536	20,556	20,588	20,603	20,578	20,635	20,781	20,688	20,621					16,667	16,672
		28920	1020,43																										1007,32	1020,63
		28980	1020,34																										1007,32	1020,63
		28992		4,239	16,668	16,678	20,912	20,911	20,571	20,581	20,629	20,667	20,604	20,692	20,835	20,744	20,665			20,576	16,687	16,671	16,675
		29040	1020,7																										1007,32	1020,63
		29088		4,322	16,667	16,678	20,987	21,002	20,675	20,684	20,708	20,724	20,627	20,729	20,891	20,78	20,727					16,668	16,674
		29100	1021,11															13,74											1007,32	1020,63
		29160	1020,45																										1007,32	1020,63
		29184		4,378	16,669	16,677	21,054	21,049	20,714	20,737	20,788	20,779	20,692	20,731	20,952	20,852	20,781			20,634	16,683	16,669	16,673
		29220	1021,14																										1007,32	1020,63
		29280	1021,01	4,430	16,669	16,677	21,102	21,104	20,798	20,792	20,846	20,85	20,69	20,776	21,018	20,915	20,836					16,67	16,674						1007,32	1020,63
		29340	1020,68																										1007,32	1020,63
		29376		4,497	16,668	16,676	21,17	21,168	20,849	20,83	20,887	20,872	20,73	20,8	21,072	20,995	20,879			20,697	16,681	16,671	16,675
		29400	1020,11															13,74	0					0,13	-0,33	0,05	-0,19	-0,7	1007,32	1020,63	130,93
		29460	1021,5																										1007,32	1020,63
		29472		4,551	16,666	16,677	21,22	21,225	20,923	20,914	20,941	20,923	20,784	20,785	21,13	21,032	20,929					16,673	16,676
		29520	1021,04																										1007,32	1020,63
		29568		4,583	16,666	16,677	21,252	21,257	20,939	20,92	20,944	20,934	20,888	20,846	21,183	21,123	20,972			20,825	16,682	16,673	16,676
		29580	1021,11																										1007,32	1020,63
		29640	1020,54																										1007,32	1020,63
		29664		4,633	16,665	16,675	21,295	21,31	20,987	20,991	21,001	20,974	20,96	20,881	21,232	21,138	21,021					16,674	16,675
		29700	1018,4															13,74											1007,32	1020,63
		29760	1020,3	4,687	16,667	16,677	21,353	21,365	21,072	21,07	21,066	21,068	21,053	21,035	21,283	21,053	21,088			20,887	16,684	16,673	16,678						1007,32	1020,63
		29820	1019,47																										1008	1020,63
		29856		4,758	16,664	16,675	21,423	21,433	21,141	21,128	21,128	21,145	21,071	21,246	21,341	21,154	21,169					16,676	16,677
		29880	1020,14																										1008	1020,63
		29940	1020,99																										1008	1020,63
		29952		4,799	16,665	16,675	21,465	21,473	21,149	21,149	21,174	21,184	21,198	21,271	21,386	21,173	21,211			21,149	16,683	16,671	16,676
		30000	1020,86															13,74	0					0,12	-0,34	0,04	-0,21	-0,72	1008	1020,63	130,86
		30048		4,828	16,666	16,676	21,501	21,496	21,142	21,16	21,179	21,195	21,281	21,272	21,439	21,237	21,238					16,675	16,675
		30060	1019,64																										1008	1020,63
		30120	1019,83																										1008	1020,63
		30144		4,892	16,667	16,677	21,555	21,573	21,252	21,263	21,255	21,271	21,27	21,315	21,479	21,377	21,310			21,212	16,684	16,673	16,679
		30180	1020,72																										1008	1020,63
		30240	1020,25	4,943	16,668	16,678	21,607	21,624	21,316	21,314	21,323	21,319	21,301	21,311	21,542	21,444	21,359					16,675	16,679						1008	1020,63
		30300	1021,13															13,74											1008	1020,63
		30336		5,020	16,667	16,677	21,697	21,687	21,399	21,379	21,4	21,436	21,367	21,373	21,594	21,482	21,429			21,279	16,688	16,676	16,679
		30360	1019,99																										1008	1020,63
		30420	1020,39																										1008	1020,63
		30432		5,072	16,669	16,678	21,738	21,753	21,41	21,395	21,437	21,496	21,369	21,366	21,651	21,552	21,460					16,676	16,681
		30480	1020,73																										1008	1020,63
		30528		5,134	16,669	16,678	21,799	21,816	21,523	21,502	21,537	21,51	21,45	21,44	21,709	21,61	21,535			21,336	16,687	16,674	16,678
		30540	1021,09																										1008	1020,63
		30600	1021,74															13,75	0					0,14	-0,32	0,05	-0,19	-0,69	1008	1020,63	131,24
		30624		5,162	16,671	16,679	21,836	21,838	21,574	21,55	21,594	21,554	21,482	21,545	21,754	21,623	21,584					16,676	16,68
		30660	1020,62																										1008	1020,63
		30720	1021,6	5,231	16,671	16,68	21,902	21,91	21,568	21,569	21,608	21,62	21,534	21,646	21,825	21,644	21,627			21,494	16,694	16,676	16,677						1008	1020,63
		30780	1020,97																										1008	1020,63
		30816		5,262	16,67	16,682	21,937	21,939	21,603	21,643	21,661	21,662	21,566	21,695	21,868	21,681	21,672					16,675	16,677
		30840	1019,37																										1008	1020,63
		30900	1020,19															13,75											1008	1020,63
		30912		5,331	16,669	16,681	22,006	22,005	21,657	21,672	21,748	21,734	21,657	21,821	21,919	21,679	21,736			21,7	16,687	16,674	16,68
		30960	1019,77																										1008	1020,63
		31008		5,383	16,672	16,68	22,053	22,065	21,719	21,69	21,78	21,797	21,805	21,805	21,977	21,72	21,787					16,677	16,673
		31020	1019,63																										1008	1020,63
		31080	1019,72																										1008	1020,63
		31104		5,418	16,671	16,682	22,09	22,099	21,761	21,742	21,79	21,836	21,756	21,833	22,023	21,773	21,814			21,759	16,688	16,668	16,671
		31140	1020																										1008	1020,63
		31200	1019,72	5,468	16,673	16,682	22,141	22,149	21,807	21,795	21,852	21,894	21,831	21,821	22,134	21,964	21,887	13,74	0			16,67	16,672	0,11	-0,35	0,03	-0,23	-0,73	1008	1020,63	131,15
		31260	1020,32																										1008	1020,63
		31296		5,512	16,673	16,68	22,184	22,193	21,874	21,864	21,883	21,959	21,916	21,871	22,115	21,999	21,935			21,833	16,693	16,67	16,671
		31320	1020,09																										1008	1020,63
		31380	1020,03																										1008	1020,63
		31392		5,599	16,671	16,681	22,275	22,276	22,013	21,951	21,99	22,053	21,915	21,899	22,183	22,022	22,003					16,669	16,672
		31440	1023,39																										1008	1020,63
		31488		5,649	16,671	16,68	22,325	22,325	22,067	22,032	22,056	22,043	21,947	21,913	22,236	22,116	22,051			21,917	16,692	16,668	16,671
		31500	1021,94															13,74											1007,42	1020,63
		31560	1020,39																										1007,42	1020,63
		31584		5,718	16,671	16,68	22,398	22,389	22,121	22,076	22,107	22,105	21,983	21,968	22,287	22,19	22,105					16,667	16,669
		31620	1019,74																										1007,42	1020,63
		31680	1019,59	5,762	16,67	16,679	22,437	22,436	22,207	22,094	22,129	22,166	22,066	22	22,344	22,247	22,157			21,981	16,69	16,67	16,669						1007,42	1020,63
		31740	1020,85																										1007,42	1020,63
		31776		5,809	16,67	16,679	22,481	22,486	22,186	22,211	22,203	22,187	22,103	22,132	22,396	22,306	22,216					16,673	16,671
		31800	1020,34															13,75	0					0,12	-0,34	0,04	-0,21	-0,72	1007,42	1020,63	130,96
		31860	1019,87																										1007,42	1020,63
		31872		5,846	16,67	16,68	22,517	22,525	22,233	22,227	22,226	22,223	22,145	22,182	22,439	22,36	22,254			22,016	16,688	16,668	16,671
		31920	1020,95																										1007,42	1020,63
		31968		5,913	16,667	16,677	22,584	22,587	22,288	22,264	22,341	22,311	22,205	22,187	22,488	22,418	22,313					16,664	16,665
		31980	1020,16																										1007,42	1020,63
		32040	1020,98																										1007,42	1020,63
		32064		5,949	16,668	16,678	22,623	22,62	22,344	22,339	22,331	22,304	22,284	22,238	22,547	22,446	22,354			22,171	16,688	16,665	16,669
		32100	1020,13															13,76											1007,42	1020,63
		32160	1019,18	5,993	16,671	16,676	22,665	22,668	22,362	22,375	22,399	22,408	22,366	22,415	22,594	22,423	22,418					16,662	16,661						1007,42	1020,63
		32220	1019,99																										1008	1020,63
		32256		6,042	16,67	16,678	22,716	22,716	22,431	22,413	22,422	22,404	22,449	22,462	22,648	22,459	22,461			22,326	16,684	16,66	16,664
		32280	1019,89																										1008	1020,63
		32340	1021,56																										1008	1020,63
		32352		6,089	16,667	16,678	22,75	22,773	22,469	22,458	22,477	22,464	22,463	22,594	22,691	22,476	22,512					16,662	16,668
		32400	1019,23															13,75	0					0,07	-0,39	0,01	-0,24	-0,76	1008	1020,63	131,02
		32448		6,136	16,668	16,678	22,804	22,813	22,498	22,49	22,518	22,572	22,51	22,624	22,738	22,519	22,559			22,544	16,681	16,665	16,667
		32460	1021,55																										1008	1020,63
		32520	1020,64																										1008	1020,63
		32544		6,210	16,667	16,676	22,865	22,897	22,559	22,555	22,584	22,613	22,613	22,653	22,793	22,543	22,614					16,661	16,664
		32580	1021,92																										1008	1020,63
		32640	1020,75	6,247	16,667	16,678	22,921	22,917	22,583	22,579	22,616	22,664	22,617	22,68	22,836	22,707	22,660			22,569	16,681	16,658	16,658						1008	1020,63
		32700	1020,94															13,76											1008	1020,63
		32736		6,298	16,666	16,674	22,968	22,969	22,631	22,643	22,677	22,731	22,711	22,664	22,884	22,789	22,716					16,663	16,665
		32760	1020,91																										1008	1020,63
		32820	1021,77																										1008	1020,63
		32832		6,367	16,664	16,669	23,04	23,028	22,71	22,695	22,744	22,801	22,722	22,66	22,94	22,851	22,765			22,629	16,682	16,661	16,662
		32880	1021,45																										1008	1020,63
		32928		6,425	16,66	16,674	23,085	23,099	22,805	22,785	22,847	22,829	22,727	22,753	22,998	22,815	22,820					16,664	16,668
		32940	1020,99																										1008	1020,63
		33000	1020,52															13,75	0					0,1	-0,37	0,03	-0,23	-0,74	1008	1020,63	130,8
		33024		6,487	16,665	16,668	23,153	23,154	22,899	22,866	22,854	22,871	22,831	22,757	23,049	22,887	22,877			22,694	16,681	16,664	16,665
		33060	1022,96																										1008	1020,63
		33120	1021,86	6,519	16,662	16,67	23,183	23,187	22,889	22,889	22,887	22,864	22,837	22,964	23,092	22,936	22,920					16,663	16,665						1008	1020,63
		33180	1020																										1007,37	1020,63
		33216		6,563	16,66	16,67	23,224	23,232	22,928	22,928	22,916	22,928	22,893	23,04	23,142	22,947	22,965			22,924	16,682	16,658	16,665
		33240	1021,19																										1007,37	1020,63
		33300	1019,35															13,75											1007,37	1020,63
		33312		6,607	16,66	16,668	23,265	23,277	22,991	23,004	23,003	23,036	22,912	23,089	23,202	23,067	23,038					16,665	16,666
		33360	1019,1																										1007,37	1020,63
		33408		6,655	16,658	16,669	23,323	23,314	22,993	22,995	23,023	23,053	22,984	23,174	23,247	23,088	23,070			23,053	16,681	16,66	16,664
		33420	1019,32																										1008,26	1020,63
		33480	1019,85																										1008,26	1020,63
		33504		6,711	16,658	16,672	23,371	23,38	23,067	23,072	23,129	23,078	23,152	23,169	23,288	23,103	23,132					16,66	16,662
		33540	1019,94																										1008,26	1020,63
		33600	1020,15	6,756	16,658	16,669	23,422	23,417	23,129	23,107	23,151	23,15	23,096	23,152	23,344	23,228	23,170	13,77	0	23,094	16,68	16,66	16,662	0,11	-0,36	0,03	-0,22	-0,73	1008,26	1020,63	130,88
		33660	1020,88																										1008,26	1020,63
		33696		6,819	16,659	16,667	23,467	23,497	23,172	23,148	23,218	23,262	23,126	23,17	23,4	23,314	23,226					16,66	16,662
		33720	1020,78																										1008,26	1020,63
		33780	1020,86																										1008,26	1020,63
		33792		6,884	16,658	16,668	23,539	23,555	23,243	23,248	23,303	23,286	23,177	23,179	23,449	23,361	23,281			23,126	16,679	16,658	16,66
		33840	1020,45																										1008,26	1020,63
		33888		6,949	16,66	16,67	23,6	23,628	23,332	23,322	23,398	23,381	23,205	23,218	23,512	23,319	23,336					16,659	16,661
		33900	1020,1															13,77											1008,26	1020,63
		33960	1020,99																										1008,26	1020,63
		33984		6,992	16,659	16,669	23,659	23,652	23,415	23,348	23,405	23,383	23,276	23,243	23,555	23,482	23,388			23,244	16,677	16,662	16,663
		34020	1021,73																										1008,26	1020,63
		34080	1021,52	7,027	16,658	16,669	23,695	23,686	23,413	23,395	23,381	23,381	23,355	23,277	23,616	23,481	23,412					16,661	16,661						1008,26	1020,63
		34140	1021,48																										1008,26	1020,63
		34176		7,099	16,659	16,668	23,763	23,762	23,497	23,473	23,495	23,491	23,384	23,333	23,669	23,56	23,488			23,303	16,679	16,659	16,667
		34200	1021,28															13,77	0					0,14	-0,32	0,05	-0,19	-0,7	1008,26	1020,63	130,76
		34260	1020,53																										1008,26	1020,63
		34272		7,128	16,656	16,667	23,792	23,786	23,522	23,487	23,489	23,484	23,446	23,504	23,704	23,568	23,525					16,664	16,661
		34320	1021,08																										1008,26	1020,63
		34368		7,175	16,66	16,668	23,838	23,84	23,55	23,538	23,548	23,524	23,457	23,671	23,756	23,591	23,579			23,466	16,681	16,658	16,659
		34380	1020,99																										1008,26	1020,63
		34440	1020,86																										1008,26	1020,63
		34464		7,226	16,658	16,668	23,893	23,886	23,633	23,578	23,617	23,628	23,486	23,66	23,802	23,624	23,629					16,656	16,657
		34500	1022,13															13,77											1008,26	1020,63
		34560	1020,91	7,268	16,658	16,668	23,925	23,936	23,635	23,593	23,612	23,659	23,635	23,728	23,857	23,725	23,681			23,621	16,681	16,654	16,657						1008,26	1020,63
		34620	1021,18																										1008,26	1020,63
		34656		7,303	16,659	16,672	23,96	23,977	23,639	23,667	23,697	23,696	23,644	23,759	23,883	23,775	23,720					16,655	16,664
		34680	1020,93																										1008,26	1020,63
		34740	1019,9																										1008,26	1020,63
		34752		7,370	16,657	16,667	24,031	24,033	23,76	23,7	23,744	23,759	23,719	23,838	23,94	23,844	23,788			23,67	16,683	16,659	16,655
		34800	1020,8															13,77	0					0,18	-0,29	0,09	-0,14	-0,65	1008,26	1020,63	130,53
		34848		7,418	16,654	16,665	24,08	24,075	23,778	23,769	23,795	23,802	23,772	23,86	23,995	23,882	23,832					16,657	16,66
		34860	1020,25																										1008,26	1020,63
		34920	1020,67																										1008,26	1020,63
		34944		7,464	16,656	16,666	24,129	24,121	23,808	23,828	23,86	23,87	23,856	23,914	24,148	23,925	23,901			23,747	16,682	16,657	16,655
		34980	1022,01																										1008,26	1020,63
		35040	1022,19	7,504	16,656	16,668	24,165	24,167	23,834	23,872	23,911	23,924	23,865	23,945	24,09	23,972	23,927					16,652	16,655						1008,26	1020,63
		35100	1021,2															13,78											1007,53	1020,63
		35136		7,555	16,656	16,667	24,214	24,219	23,914	23,912	23,94	23,966	23,941	23,982	24,162	24,008	23,978			23,84	16,678	16,652	16,66
		35160	1020,23																										1007,53	1020,63
		35220	1020,17																										1007,53	1020,63
		35232		7,611	16,656	16,669	24,272	24,274	23,936	23,968	24,023	23,985	23,986	24,044	24,198	24,119	24,032					16,65	16,658
		35280	1020,32																										1007,53	1020,63
		35328		7,664	16,658	16,67	24,331	24,324	24,027	24,034	24,083	24,048	24,019	24,132	24,234	24,144	24,090			23,952	16,676	16,653	16,655
		35340	1019,92																										1007,53	1020,63
		35400	1019,8															13,78	0					0,08	-0,38	0,01	-0,25	-0,76	1007,53	1020,63	130,54
		35424		7,716	16,657	16,667	24,381	24,375	24,057	24,083	24,136	24,121	24,072	24,132	24,283	24,19	24,134					16,654	16,656
		35460	1019,4																										1007,53	1020,63
		35520	1020,18	7,768	16,655	16,667	24,437	24,422	24,101	24,105	24,167	24,176	24,075	24,139	24,34	24,251	24,169			24,001	16,679	16,653	16,657						1007,53	1020,63
		35580	1019,55																										1007,53	1020,63
		35616		7,817	16,657	16,666	24,49	24,468	24,137	24,158	24,252	24,245	24,108	24,149	24,386	24,317	24,219					16,655	16,656
		35640	1020,3																										1007,53	1020,63
		35700	1019,37															13,78											1007,53	1020,63
		35712		7,864	16,659	16,663	24,521	24,528	24,215	24,192	24,28	24,269	24,137	24,168	24,431	24,363	24,257			24,073	16,681	16,652	16,656
		35760	1019,38																										1007,53	1020,63
		35808		7,932	16,655	16,666	24,586	24,599	24,318	24,283	24,366	24,33	24,208	24,185	24,49	24,422	24,325					16,65	16,655
		35820	1020,42																										1008,11	1020,63
		35880	1020,57																										1008,11	1020,63
		35904		7,970	16,652	16,665	24,626	24,631	24,372	24,34	24,359	24,332	24,278	24,227	24,536	24,475	24,365			24,17	16,679	16,658	16,656
		35940	1020,38																										1008,11	1020,63
		36000	1020,67	8,022	16,654	16,665	24,679	24,684	24,385	24,413	24,445	24,415	24,43	24,298	24,587	24,519	24,436	13,77	0			16,654	16,655	0,13	-0,33	0,05	-0,19	-0,7	1008,11	1020,63	130,88
		36060	1020,72																										1008,11	1020,63
		36096		8,058	16,657	16,665	24,716	24,723	24,415	24,429	24,43	24,44	24,444	24,392	24,636	24,399	24,448			24,37	16,681	16,655	16,655
		36120	1020,39																										1008,11	1020,63
		36180	1019,81																										1008,11	1020,63
		36192		8,111	16,654	16,664	24,768	24,771	24,487	24,477	24,476	24,495	24,468	24,402	24,682	24,532	24,502					16,653	16,654
		36240	1020,06																										1008,11	1020,63
		36288		8,155	16,654	16,664	24,809	24,819	24,481	24,504	24,513	24,545	24,526	24,446	24,736	24,577	24,541			24,438	16,681	16,654	16,656
		36300	1019,88															13,78											1008,11	1020,63
		36360	1020,81																										1008,11	1020,63
		36384		8,200	16,653	16,667	24,86	24,86	24,508	24,534	24,574	24,605	24,571	24,527	24,772	24,612	24,588					16,649	16,652
		36420	1021,56																										1008,11	1020,63
		36480	1021,98	8,244	16,654	16,664	24,903	24,902	24,569	24,578	24,633	24,683	24,567	24,693	24,813	24,677	24,652			24,489	16,682	16,652	16,651						1008,11	1020,63
		36540	1020,62																										1007,58	1020,63
		36576		8,301	16,655	16,664	24,955	24,967	24,623	24,667	24,703	24,7	24,594	24,716	24,86	24,724	24,698					16,652	16,654
		36600	1020,57															13,78	0					0,17	-0,3	0,07	-0,15	-0,66	1007,58	1020,63	130,85
		36660	1020,7																										1007,58	1020,63
		36672		8,343	16,654	16,664	25,001	25,002	24,703	24,698	24,722	24,751	24,63	24,767	24,906	24,788	24,746			24,626	16,685	16,651	16,653
		36720	1020,8																										1007,58	1020,63
		36768		8,399	16,654	16,664	25,055	25,06	24,781	24,739	24,791	24,805	24,675	24,762	24,962	24,839	24,794					16,651	16,652
		36780	1019,81																										1007,58	1020,63
		36840	1019,29																										1007,58	1020,63
		36864		8,449	16,653	16,664	25,1	25,115	24,839	24,831	24,853	24,85	24,707	24,794	25,013	24,91	24,850			24,687	16,68	16,65	16,656
		36900	1019,32															13,77											1008,11	1020,63
		36960	1019,59	8,501	16,653	16,664	25,163	25,155	24,856	24,826	24,913	24,903	24,775	24,857	25,057	24,973	24,895					16,649	16,651						1008,11	1020,63
		37020	1019,96																										1008,63	1020,63
		37056		8,549	16,654	16,663	25,204	25,21	24,887	24,854	24,956	24,996	24,792	24,914	25,099	25,028	24,941			24,779	16,678	16,648	16,654
		37080	1020,28																										1008,63	1020,63
		37140	1020,74																										1008,63	1020,63
		37152		8,602	16,651	16,661	25,252	25,264	24,963	24,897	25,012	25,041	24,851	24,929	25,16	25,085	24,992					16,647	16,65
		37200	1021,01															13,77	0					0,11	-0,35	0,03	-0,21	-0,73	1008,63	1020,63	130,6
		37248		8,664	16,653	16,662	25,321	25,321	25,047	24,989	25,083	25,074	24,918	24,919	25,209	25,11	25,044			24,817	16,678	16,647	16,651
		37260	1021,18																										1008,63	1020,63
		37320	1020,87																										1008,63	1020,63
		37344		8,708	16,651	16,665	25,367	25,365	25,068	25,069	25,158	25,1	24,98	24,971	25,268	25,157	25,096					16,645	16,65
		37380	1020,81																										1008,63	1020,63
		37440	1020,63	8,731	16,658	16,663	25,397	25,385	25,09	25,093	25,081	25,101	25,097	25,06	25,303	25,103	25,116			24,998	16,677	16,653	16,65						1008,63	1020,63
		37500	1021,41															13,79											1008,63	1020,63
		37536		8,786	16,653	16,664	25,434	25,456	25,133	25,124	25,16	25,164	25,128	25,115	25,351	25,141	25,165					16,646	16,648
		37560	1020,93																										1008,63	1020,63
		37620	1020,36																										1008,63	1020,63
		37632		8,828	16,653	16,662	25,481	25,489	25,227	25,199	25,183	25,193	25,173	25,223	25,396	25,176	25,221			25,129	16,676	16,643	16,644
		37680	1020,2																										1008,63	1020,63
		37728		8,862	16,652	16,662	25,518	25,52	25,216	25,204	25,232	25,275	25,252	25,309	25,434	25,24	25,270					16,646	16,65
		37740	1020,86																										1008,63	1020,63
		37800	1020,85															13,79	0					0,13	-0,33	0,05	-0,19	-0,7	1008,63	1020,63	130,64
		37824		8,919	16,653	16,666	25,579	25,579	25,248	25,265	25,287	25,32	25,268	25,292	25,482	25,301	25,308			25,212	16,68	16,649	16,649
		37860	1020,62																										1008,63	1020,63
		37920	1020,6	8,953	16,648	16,663	25,611	25,607	25,261	25,323	25,351	25,35	25,306	25,324	25,521	25,388	25,353					16,643	16,642						1008,63	1020,63
		37980	1021,02																										1008,63	1020,63
		38016		9,021	16,653	16,662	25,674	25,682	25,378	25,414	25,433	25,466	25,321	25,349	25,577	25,505	25,430			25,3	16,672	16,645	16,647
		38040	1020,42																										1008,63	1020,63
		38100	1020,26															13,79											1008,63	1020,63
		38112		9,082	16,648	16,658	25,734	25,737	25,484	25,486	25,514	25,492	25,367	25,373	25,633	25,55	25,487					16,639	16,644
		38160	1019,97																										1008,63	1020,63
		38208		9,129	16,649	16,661	25,782	25,787	25,507	25,519	25,551	25,516	25,429	25,446	25,679	25,468	25,514			25,352	16,674	16,644	16,648
		38220	1020,53																										1008,63	1020,63
		38280	1021,11																										1008,63	1020,63
		38304		9,159	16,651	16,661	25,819	25,81	25,502	25,539	25,527	25,493	25,505	25,569	25,723	25,575	25,554					16,645	16,646
		38340	1020,69																										1008,63	1020,63
		38400	1021,09	9,201	16,649	16,661	25,857	25,855	25,558	25,546	25,567	25,538	25,54	25,596	25,778	25,563	25,586	13,79	0	25,509	16,674	16,64	16,645	0,15	-0,31	0,06	-0,18	-0,69	1008,63	1020,63	130,42
		38460	1020,99																										1008,63	1020,63
		38496		9,247	16,651	16,658	25,896	25,908	25,615	25,611	25,62	25,604	25,634	25,675	25,807	25,628	25,649					16,64	16,643
		38520	1020,75																										1008,63	1020,63
		38580	1020,3																										1008,63	1020,63
		38592		9,284	16,648	16,659	25,934	25,941	25,631	25,641	25,651	25,687	25,659	25,764	25,858	25,726	25,702			25,682	16,671	16,644	16,644
		38640	1020,24																										1008,63	1020,63
		38688		9,344	16,652	16,66	26,002	25,998	25,685	25,71	25,735	25,718	25,742	25,806	25,896	25,754	25,756					16,646	16,648
		38700	1020,15															13,79											1008,63	1020,63
		38760	1020,74																										1008,63	1020,63
		38784		9,381	16,65	16,661	26,043	26,031	25,723	25,733	25,753	25,799	25,784	25,874	25,945	25,809	25,802			25,808	16,671	16,644	16,646
		38820	1020,87																										1008,63	1020,63
		38880	1020,55	9,426	16,648	16,659	26,071	26,088	25,764	25,798	25,832	25,844	25,872	25,912	25,989	25,818	25,854					16,642	16,643						1008,63	1020,63
		38940	1021,43																										1008,63	1020,63
		38976		9,478	16,65	16,658	26,134	26,129	25,843	25,852	25,863	25,882	25,884	25,917	26,034	25,854	25,891			25,819	16,669	16,64	16,646
		39000	1021,58															13,79	0					0,16	-0,3	0,07	-0,17	-0,69	1008,63	1020,63	130,35
		39060	1020,08																										1008,63	1020,63
		39072		9,524	16,646	16,661	26,175	26,18	25,887	25,886	25,886	25,925	25,898	25,873	26,16	25,99	25,938					16,64	16,645
		39120	1020,06																										1008,63	1020,63
		39168		9,582	16,647	16,657	26,232	26,236	25,929	25,919	25,977	26,012	25,923	25,908	26,168	25,955	25,974			25,931	16,671	16,644	16,641
		39180	1020,81																										1008,63	1020,63
		39240	1020,7																										1008,63	1020,63
		39264		9,631	16,646	16,655	26,286	26,277	26,017	25,958	26,027	26,028	25,949	25,959	26,187	26,134	26,032					16,641	16,643
		39300	1020,19															13,79											1008,63	1020,63
		39360	1019,9	9,675	16,646	16,652	26,328	26,321	26,085	26,011	26,047	26,067	26,014	26,192	26,23	26,134	26,098			25,948	16,671	16,64	16,643						1008,63	1020,63
		39420	1020,14																										1008,63	1020,63
		39456		9,732	16,647	16,654	26,376	26,389	26,079	26,102	26,149	26,14	26,006	26,15	26,273	26,131	26,129					16,642	16,644
		39480	1020,96																										1008,63	1020,63
		39540	1019,96																										1008,63	1020,63
		39552		9,771	16,64	16,653	26,409	26,426	26,132	26,133	26,156	26,118	26,071	26,156	26,318	26,159	26,155			26,015	16,67	16,645	16,645
		39600	1020,5															13,80	0					0,06	-0,41	0	-0,27	-0,78	1008,63	1020,63	130,75
		39648		9,809	16,645	16,654	26,453	26,463	26,113	26,137	26,188	26,181	26,102	26,242	26,358	26,168	26,186					16,639	16,647
		39660	1018,83																										1008,63	1020,63
		39720	1021,07																										1008,63	1020,63
		39744		9,849	16,642	16,652	26,49	26,503	26,164	26,197	26,255	26,233	26,229	26,232	26,405	26,283	26,250			26,138	16,674	16,643	16,639
		39780	1020,32																										1008,63	1020,63
		39840	1020,5	9,871	16,649	16,654	26,519	26,527	26,187	26,22	26,232	26,263	26,248	26,313	26,444	26,3	26,276					16,647	16,642						1008,63	1020,63
		39900	1020,13															13,79											1008,63	1020,63
		39936		9,935	16,643	16,655	26,588	26,58	26,258	26,281	26,319	26,325	26,274	26,402	26,487	26,339	26,336			26,202	16,678	16,642	16,644
		39960	1020,56																										1008,63	1020,63
		40020	1020,64																										1008,63	1020,63
		40032		9,986	16,645	16,654	26,638	26,632	26,308	26,336	26,402	26,408	26,331	26,43	26,527	26,364	26,388					16,639	16,645
		40080	1019,17																										1008,63	1020,63
		40128		10,046	16,644	16,653	26,689	26,7	26,367	26,395	26,479	26,453	26,343	26,486	26,582	26,418	26,440			26,386	16,683	16,64	16,642
		40140	1019,39																										1008,63	1020,63
		40200	1020,66															13,80	0					0,1	-0,37	0,02	-0,23	-0,75	1008,63	1020,63	130,51
		40224		10,087	16,643	16,65	26,727	26,739	26,395	26,434	26,504	26,494	26,473	26,549	26,634	26,478	26,495					16,639	16,644
		40260	1020,56																										1008,63	1020,63
		40320	1020,12	10,106	16,648	16,65	26,757	26,752	26,402	26,422	26,436	26,489	26,527	26,535	26,674	26,518	26,500			26,482	16,686	16,638	16,644						1008,63	1020,63
		40380	1020,06																										1008,63	1020,63
		40416		10,155	16,645	16,655	26,805	26,805	26,51	26,503	26,509	26,548	26,546	26,544	26,706	26,621	26,561					16,64	16,647
		40440	1020,68																										1008,63	1020,63
		40500	1020,27															13,81											1008,63	1020,63
		40512		10,205	16,643	16,651	26,849	26,854	26,57	26,562	26,571	26,641	26,544	26,591	26,751	26,629	26,607			26,511	16,677	16,639	16,644
		40560	1020,14																										1008,63	1020,63
		40608		10,272	16,645	16,654	26,916	26,926	26,669	26,6	26,647	26,667	26,582	26,611	26,806	26,693	26,659					16,639	16,641
		40620	1020,66																										1008,63	1020,63
		40680	1020,43																										1008,63	1020,63
		40704		10,306	16,647	16,653	26,947	26,965	26,694	26,667	26,684	26,715	26,607	26,62	26,851	26,78	26,702			26,563	16,678	16,637	16,639
		40740	1021,62																										1008,63	1020,63
		40800	1020,74	10,368	16,644	16,653	27,019	27,014	26,736	26,738	26,759	26,778	26,634	26,67	26,898	26,809	26,753	13,80	0			16,636	16,637	0,15	-0,32	0,06	-0,18	-0,7	1008,63	1020,63	130,4
		40860	1019,54																										1008,63	1020,63
		40896		10,409	16,643	16,655	27,055	27,061	26,798	26,773	26,793	26,775	26,709	26,698	26,948	26,833	26,791			26,655	16,674	16,637	16,644
		40920	1020,45																										1008,63	1020,63
		40980	1020,2																										1008,63	1020,63
		40992		10,432	16,645	16,654	27,079	27,083	26,796	26,759	26,793	26,798	26,802	26,765	26,99	26,838	26,818					16,638	16,638
		41040	1020,87																										1008,63	1020,63
		41088		10,488	16,644	16,654	27,134	27,139	26,833	26,893	26,88	26,851	26,836	26,828	27,027	26,814	26,870			26,748	16,676	16,636	16,637
		41100	1020,28															13,81											1008,63	1020,63
		41160	1020,37																										1008,63	1020,63
		41184		10,520	16,645	16,653	27,159	27,18	26,854	26,872	26,904	26,915	26,847	26,976	27,067	26,846	26,910					16,635	16,638
		41220	1020,81																										1008,63	1020,63
Tue Apr 18 2017 20:45:54
