# Supplementary material for: Data from calorimetric decay heat measurements of five used PWR 17x17 nuclear fuel assemblies
Source: Data Brief. 2019 Dec 2;28:104917. doi: 10.1016/j.dib.2019.104917 (PMC6926112; doi:10.1016/j.dib.2019.104917)
Supplement: Multimedia component 1 [file mmc1.zip › Data/Calibration data from model measurements/EV_ 600W_2017-04-12.xlsx]

## Sheet: ev 600
Tinfo1	Tinfo2	Logg_tid	T1	T2	T3	T4	T5	T6	T7	T8	T9	T10	T11	T12	T13	T14	T15	T16	T17	T18	T19	T20	T21	T22	T23	T24	T25	T26	T27	T28	T29	T30
kjell svensson	ev 600
Kalib. Temperaturstegringsprincipen	ev 600
KA701	KA702
0	-90
0,00528	0,00520
KA703	KA704
-35	-199
0,00374	0,00517
KA705	KALIB.TEMP
-106	19,6
0,00538	FÖRSTÄRKNING
	007
			_251KA901_A_kW	_251KA509	_251KA501_B1	_251KA501_B2	_251KA502_B1	_251KA502_B2	_251KA511_B1	_251KA511_B2	_251KA511_B3	_251KA511_B4	_251KA511_B5	_251KA511_B6	_251KA511_B7	_251KA511_B8	_251KA511	_251KA751_Vikt	_251KA101	_251KA521_B1	_251KA522_B1	_251KA531_B1	_251KA531_B2	_251KA701	_251KA702	_251KA703	_251KA704	_251KA705	_251EA1	EA1_Börvärde	_251KA901_B_PA
			W	°C	°C	°C	°C	°C	°C	°C	°C	°C	°C	°C	°C	°C	°C	kg	bar	°C	°C	°C	°C	Gy/h	Gy/h	Gy/h	Gy/h	Gy/h	W	W	W
Wed Apr 12 2017 08:43:17		60	595,4																										607,42	600,01
		96		-1,669	21,926	21,929	20,267	20,249	19,617	19,43	19,563	19,701	19,469	19,811	20,406	19,813	19,726					18,295	18,313
		120	598,76																										607,42	600,01
		180	600,43																										607,42	600,01
		192		-1,488	21,704	21,697	20,217	20,209	19,544	19,631	19,734	19,769	19,978	19,778	20,48	20,161	19,884			19,707	18,501	18,281	18,288
		240	600,75																										607,42	600,01
		288		-1,148	21,46	21,447	20,303	20,308	19,861	19,839	20,06	20,065	20,082	19,93	20,527	20,405	20,096					18,281	18,293
		300	600,87															14,68											607,42	600,01
		360	600,89																										607,42	601,09
		384		-0,780	21,168	21,159	20,376	20,391	20,088	19,997	20,149	20,162	20,192	20,073	20,565	20,439	20,208			20,111	18,508	18,275	18,304
		420	600,43																										607,42	601,09
		480	600,51	-0,365	20,849	20,836	20,467	20,488	20,226	20,184	20,273	20,313	20,246	20,285	20,572	20,543	20,330					18,283	18,284						607,42	601,09
		540	600,5																										607,42	601,09
		576		-0,002	20,54	20,532	20,53	20,538	20,378	20,332	20,383	20,422	20,291	20,33	20,575	20,49	20,400			20,273	18,506	18,306	18,307
		600	600,33															14,69	0					0,22	0,04	0,04	-0,19	-0,13	607,42	601,09	132,67
		660	600,01																										607,42	601,09
		672		0,288	20,286	20,254	20,553	20,562	20,411	20,404	20,404	20,441	20,419	20,499	20,543	20,551	20,459					18,31	18,323
		720	600,86																										607,85	601,09
		768		0,678	19,917	19,883	20,575	20,58	20,451	20,464	20,507	20,521	20,439	20,551	20,489	20,524	20,493			20,394	18,505	18,284	18,319
		780	599,92																										607,85	601,09
		840	601,62																										608,21	601,09
		864		1,123	19,463	19,449	20,58	20,579	20,479	20,477	20,532	20,539	20,505	20,535	20,403	20,526	20,500					18,262	18,291
		900	601,27															14,68											608,21	601,09
		960	601,16	1,478	19,084	19,055	20,545	20,55	20,495	20,509	20,526	20,546	20,52	20,477	20,268	20,486	20,478			20,455	18,513	18,264	18,281						608,21	601,09
		1020	600,02																										608,21	601,09
		1056		1,917	18,588	18,568	20,496	20,494	20,524	20,525	20,515	20,51	20,488	20,376	20,144	20,382	20,433					18,286	18,29
		1080	600,35																										608,21	601,09
		1140	601,21																										608,21	601,09
		1152		2,136	18,289	18,271	20,416	20,417	20,486	20,497	20,474	20,458	20,413	20,277	19,977	20,257	20,355			20,37	18,527	18,31	18,3
		1200	601															14,69	0					0,2	0,02	0,03	-0,21	-0,1	608,21	601,09	132
		1248		2,325	18,005	17,99	20,325	20,32	20,411	20,438	20,405	20,366	20,307	20,124	19,828	20,108	20,248					18,31	18,309
		1260	601,51																										608,21	601,09
		1320	600,81																										608,21	601,09
		1344		2,428	17,784	17,772	20,21	20,202	20,307	20,342	20,297	20,251	20,169	19,978	19,68	19,949	20,122			20,148	18,539	18,305	18,31
		1380	601,77																										608,21	601,09
		1440	600,67	2,473	17,609	17,609	20,089	20,075	20,172	20,211	20,168	20,125	20,022	19,835	19,54	19,803	19,984					18,291	18,31						608,21	601,09
		1500	599,61															14,69											608,21	601,09
		1536		2,456	17,48	17,485	19,945	19,932	20,027	20,058	20,029	19,979	19,869	19,688	19,412	19,661	19,840			19,87	18,505	18,288	18,309
		1560	599,75																										608,9	601,09
		1620	600,02																										608,9	601,09
		1632		2,396	17,403	17,407	19,801	19,801	19,882	19,926	19,886	19,842	19,732	19,563	19,289	19,524	19,706					18,296	18,305
		1680	599,78																										609,47	601,09
		1728		2,380	17,295	17,292	19,674	19,672	19,751	19,783	19,74	19,708	19,6	19,406	19,169	19,373	19,566			19,593	18,476	18,311	18,319
		1740	600,49																										609,47	601,09
		1800	601,33															14,69	0					0,18	-0,01	0,01	-0,23	-0,13	609,84	601,09	131,28
		1824		2,438	17,103	17,094	19,536	19,536	19,614	19,649	19,606	19,571	19,463	19,304	19,029	19,25	19,436					18,294	18,323
		1860	601,54																										609,84	601,09
		1920	600,9	2,514	16,892	16,885	19,399	19,405	19,478	19,518	19,468	19,441	19,349	19,184	18,893	19,117	19,306			19,354	18,481	18,275	18,297						609,84	601,09
		1980	600,6																										609,84	601,09
		2016		2,535	16,741	16,739	19,278	19,273	19,352	19,382	19,344	19,305	19,212	19,054	18,755	18,99	19,174					18,272	18,284
		2040	600,81																										609,84	601,09
		2100	601,31															14,68											609,84	601,09
		2112		2,474	16,662	16,667	19,142	19,135	19,223	19,266	19,217	19,184	19,077	18,914	18,761	18,861	19,063			19,099	18,502	18,279	18,286
		2160	601,03																										609,84	601,09
		2208		2,349	16,657	16,669	19,016	19,009	19,09	19,134	19,087	19,054	18,941	18,776	18,646	18,708	18,929					18,284	18,297
		2220	601,34																										609,84	601,09
		2280	601,71																										609,84	601,09
		2304		2,172	16,707	16,724	18,892	18,883	18,965	19,006	18,956	18,917	18,806	18,639	18,542	18,597	18,803			18,822	18,526	18,291	18,298
		2340	601,16																										609,84	601,09
		2400	600,36	1,968	16,792	16,809	18,772	18,764	18,818	18,844	18,821	18,775	18,67	18,526	18,453	18,508	18,677	14,68	0			18,287	18,296	0,21	0,02	0,03	-0,21	-0,1	609,84	601,09	130,74
		2460	599,69																										609,84	601,09
		2496		1,771	16,871	16,887	18,652	18,648	18,688	18,717	18,685	18,652	18,558	18,431	18,356	18,396	18,560			18,582	18,54	18,28	18,293
		2520	599,91																										610,37	601,09
		2580	600,92																										610,37	601,09
		2592		1,608	16,923	16,942	18,542	18,54	18,573	18,596	18,561	18,546	18,459	18,327	18,285	18,3	18,456					18,276	18,297
		2640	600,86																										610,73	601,09
		2688		1,494	16,958	16,976	18,464	18,458	18,478	18,5	18,467	18,454	18,364	18,244	18,251	18,224	18,373			18,391	18,528	18,285	18,304
		2700	601,24															14,69											610,73	601,09
		2760	601																										610,73	601,09
		2784		1,399	16,974	16,987	18,381	18,378	18,382	18,4	18,377	18,361	18,277	18,179	18,233	18,16	18,296					18,295	18,301
		2820	600,86																										610,73	601,09
		2880	600,84	1,319	16,985	16,987	18,307	18,302	18,296	18,306	18,288	18,28	18,202	18,125	18,238	18,109	18,231			18,244	18,534	18,299	18,302						610,73	601,09
		2940	601,38																										610,73	601,09
		2976		1,332	16,908	16,906	18,24	18,238	18,219	18,228	18,215	18,208	18,144	18,096	18,26	18,051	18,178					18,297	18,306
		3000	601,57															14,68	0					0,2	0,02	0,04	-0,21	-0,1	610,73	601,09	130,59
		3060	600,58																										610,73	601,09
		3072		1,476	16,709	16,696	18,18	18,177	18,161	18,166	18,151	18,15	18,087	18,084	17,978	18	18,097			18,118	18,514	18,293	18,305
		3120	602,03																										610,73	601,09
		3168		1,662	16,454	16,448	18,113	18,113	18,103	18,107	18,102	18,095	18,037	17,973	17,864	17,942	18,028					18,292	18,305
		3180	601,82																										610,73	601,09
		3240	600,92																										610,42	601,09
		3264		1,775	16,269	16,273	18,047	18,044	18,052	18,053	18,046	18,04	17,984	17,893	17,751	17,854	17,959			18,023	18,505	18,289	18,299
		3300	600,84															14,68											610,42	601,09
		3360	600,34	1,778	16,187	16,194	17,969	17,967	17,99	18,002	17,985	17,971	17,911	17,813	17,647	17,749	17,884					18,306	18,294						610,42	601,09
		3420	600,54																										610,42	601,09
		3456		1,703	16,182	16,195	17,894	17,889	17,916	17,93	17,922	17,9	17,826	17,718	17,567	17,659	17,805			17,86	18,511	18,312	18,322
		3480	600,45																										610,89	601,09
		3540	599,42																										610,89	601,09
		3552		1,578	16,232	16,244	17,818	17,815	17,837	17,85	17,828	17,815	17,734	17,632	17,499	17,574	17,721					18,309	18,324
		3600	600,58															14,68	0					0,17	-0,01	0,02	-0,24	-0,12	611,36	601,09	130,44
		3648		1,419	16,311	16,326	17,739	17,737	17,75	17,762	17,739	17,72	17,647	17,557	17,447	17,514	17,642			17,671	18,505	18,296	18,314
		3660	601,15																										611,36	601,09
		3720	600,54																										611,36	601,09
		3744		1,268	16,392	16,408	17,671	17,665	17,657	17,672	17,655	17,647	17,568	17,497	17,411	17,464	17,571					18,27	18,304
		3780	600,18																										611,36	601,09
		3840	600,14	1,146	16,454	16,468	17,606	17,607	17,582	17,592	17,579	17,576	17,502	17,441	17,375	17,421	17,509			17,545	18,504	18,276	18,277						611,73	601,09
		3900	600,86															14,68											611,73	601,09
		3936		1,057	16,5	16,514	17,563	17,565	17,522	17,525	17,519	17,517	17,455	17,408	17,354	17,382	17,460					18,294	18,299
		3960	600,76																										611,73	601,09
		4020	601,37																										611,73	601,09
		4032		0,983	16,531	16,544	17,518	17,524	17,477	17,479	17,466	17,475	17,414	17,385	17,334	17,359	17,424			17,451	18,496	18,287	18,317
		4080	600,97																										611,73	601,09
		4128		0,936	16,551	16,56	17,488	17,494	17,437	17,433	17,437	17,443	17,388	17,357	17,309	17,337	17,393					18,297	18,308
		4140	601,03																										611,73	601,09
		4200	601,32															14,69	0					0,18	0,01	0,03	-0,23	-0,12	611,73	601,09	130,44
		4224		0,914	16,547	16,559	17,462	17,471	17,414	17,399	17,403	17,41	17,354	17,331	17,276	17,311	17,362			17,395	18,493	18,274	18,309
		4260	602,28																										611,73	601,09
		4320	600,06	0,873	16,551	16,561	17,427	17,43	17,38	17,376	17,379	17,385	17,336	17,307	17,244	17,292	17,337					18,264	18,281						611,73	601,09
		4380	600,9																										611,73	601,09
		4416		0,908	16,494	16,495	17,403	17,403	17,357	17,352	17,342	17,359	17,312	17,272	17,207	17,257	17,307			17,343	18,517	18,272	18,276
		4440	601,57																										611,73	601,09
		4500	601,03															14,68											611,73	601,09
		4512		1,079	16,302	16,299	17,376	17,383	17,326	17,321	17,328	17,334	17,285	17,256	17,161	17,23	17,280					18,286	18,288
		4560	601,12																										611,73	601,09
		4608		1,284	16,057	16,059	17,341	17,343	17,297	17,291	17,301	17,305	17,255	17,224	17,094	17,19	17,245			17,29	18,509	18,292	18,292
		4620	600,92																										611,73	601,09
		4680	601,8																										611,73	601,09
		4704		1,410	15,884	15,883	17,291	17,296	17,264	17,263	17,265	17,27	17,226	17,171	17,014	17,138	17,201					18,284	18,292
		4740	601,67																										611,73	601,09
		4800	602,51	1,412	15,827	15,836	17,245	17,242	17,233	17,23	17,226	17,224	17,182	17,11	16,934	17,072	17,151	14,68	0	17,2	18,505	18,298	18,305	0,15	-0,04	0	-0,25	-0,16	611,26	601,09	130,36
		4860	601,25																										611,26	601,09
		4896		1,343	15,84	15,856	17,191	17,19	17,184	17,187	17,176	17,177	17,114	17,042	16,894	16,987	17,095					18,3	18,299
		4920	601,3																										611,26	601,09
		4980	601,72																										611,26	601,09
		4992		1,207	15,923	15,936	17,138	17,135	17,126	17,132	17,119	17,116	17,044	16,975	16,861	16,926	17,037			17,079	18,502	18,32	18,324
		5040	600,87																										611,26	601,09
		5088		1,062	16,02	16,029	17,087	17,086	17,057	17,068	17,051	17,051	16,978	16,929	16,833	16,888	16,982					18,336	18,333
		5100	601,18															14,68											611,26	601,09
		5160	600,42																										611,26	601,09
		5184		0,938	16,088	16,11	17,035	17,039	16,994	17,003	16,994	16,993	16,922	16,888	16,831	16,855	16,935			16,967	18,509	18,32	18,325
		5220	600,73																										611,26	601,09
		5280	600,63	0,853	16,146	16,158	17,006	17,004	16,943	16,946	16,942	16,951	16,89	16,872	16,814	16,837	16,899					18,297	18,313						611,26	601,09
		5340	600,14																										611,26	601,09
		5376		0,790	16,18	16,192	16,977	16,975	16,907	16,905	16,909	16,918	16,861	16,855	16,803	16,823	16,873			16,906	18,504	18,3	18,316
		5400	600,77															14,67	0					0,2	0,02	0,04	-0,21	-0,1	611,57	601,09	130,23
		5460	601,29																										611,57	601,09
		5472		0,747	16,201	16,211	16,953	16,954	16,876	16,877	16,884	16,893	16,849	16,84	16,792	16,808	16,852					18,287	18,316
		5520	600,83																										611,57	601,09
		5568		0,720	16,212	16,226	16,939	16,938	16,859	16,855	16,868	16,882	16,836	16,829	16,788	16,802	16,840			16,861	18,522	18,287	18,304
		5580	601,34																										611,57	601,09
		5640	600,71																										611,57	601,09
		5664		0,698	16,227	16,233	16,928	16,928	16,855	16,845	16,855	16,867	16,822	16,824	16,781	16,794	16,830					18,291	18,313
		5700	601,7															14,67											611,57	601,09
		5760	601,76	0,686	16,228	16,236	16,918	16,919	16,834	16,825	16,847	16,852	16,813	16,815	16,774	16,794	16,819			16,837	18,5	18,274	18,288						611,57	601,09
		5820	602,18																										611,57	601,09
		5856		0,671	16,232	16,247	16,912	16,91	16,829	16,821	16,834	16,848	16,805	16,802	16,775	16,775	16,811					18,271	18,287
		5880	601,83																										611,15	601,09
		5940	601,99																										611,15	601,09
		5952		0,664	16,231	16,235	16,896	16,898	16,824	16,812	16,826	16,84	16,799	16,793	16,766	16,777	16,805			16,82	18,515	18,311	18,312
		6000	602,01															14,68	0					0,22	0,04	0,06	-0,19	-0,07	610,73	601,09	129,68
		6048		0,662	16,228	16,241	16,897	16,896	16,82	16,816	16,824	16,844	16,789	16,789	16,746	16,77	16,800					18,3	18,327
		6060	601,63																										610,73	601,09
		6120	600,82																										610,73	601,09
		6144		0,635	16,236	16,247	16,878	16,875	16,815	16,803	16,816	16,824	16,784	16,777	16,732	16,758	16,789			16,806	18,53	18,285	18,292
		6180	600,65																										610,73	601,09
		6240	600,46	0,663	16,207	16,212	16,873	16,871	16,807	16,789	16,8	16,814	16,778	16,77	16,727	16,749	16,779					18,288	18,298						610,73	601,09
		6300	600,8															14,68											610,73	601,09
		6336		0,794	16,071	16,071	16,865	16,865	16,796	16,785	16,792	16,804	16,772	16,763	16,706	16,739	16,770			16,777	18,513	18,291	18,306
		6360	599,9																										610,73	601,09
		6420	599,11																										610,73	601,09
		6432		0,980	15,864	15,866	16,844	16,846	16,78	16,77	16,783	16,795	16,758	16,752	16,656	16,723	16,752					18,288	18,293
		6480	598,7																										611,57	601,09
		6528		1,132	15,687	15,688	16,82	16,82	16,765	16,752	16,76	16,775	16,74	16,707	16,602	16,687	16,724			16,755	18,516	18,305	18,289
		6540	600,68																										611,57	601,09
		6600	600,14															14,68	0					0,14	-0,04	0	-0,27	-0,16	612,26	601,09	129,74
		6624		1,190	15,594	15,598	16,785	16,787	16,75	16,739	16,746	16,752	16,719	16,679	16,538	16,637	16,695					18,303	18,324
		6660	602,1																										612,26	601,09
		6720	602,73	1,139	15,602	15,613	16,746	16,748	16,723	16,717	16,721	16,722	16,678	16,622	16,498	16,576	16,657			16,695	18,517	18,292	18,307						612,26	601,09
		6780	602,23																										612,26	601,09
		6816		1,049	15,656	15,669	16,712	16,711	16,686	16,68	16,681	16,682	16,626	16,574	16,471	16,531	16,616					18,283	18,301
		6840	601,73																										611,73	601,09
		6900	600,6															14,68											611,73	601,09
		6912		0,938	15,733	15,745	16,676	16,678	16,639	16,636	16,633	16,633	16,571	16,52	16,459	16,494	16,573			16,601	18,497	18,277	18,295
		6960	599,84																										611,73	601,09
		7008		0,835	15,799	15,814	16,641	16,641	16,584	16,587	16,587	16,592	16,529	16,494	16,449	16,471	16,537					18,293	18,3
		7020	600,69																										611,73	601,09
		7080	600,97																										611,73	601,09
		7104		0,753	15,852	15,867	16,614	16,611	16,548	16,541	16,549	16,556	16,499	16,486	16,442	16,456	16,510			16,537	18,499	18,289	18,31
		7140	600,63																										611,73	601,09
		7200	600,25	0,699	15,889	15,895	16,592	16,59	16,514	16,509	16,521	16,533	16,481	16,481	16,445	16,456	16,492	14,67	0			18,292	18,301	0,21	0,03	0,04	-0,2	-0,09	611,73	601,09	129,54
		7260	601,12																										611,73	601,09
		7296		0,661	15,915	15,925	16,579	16,582	16,499	16,489	16,501	16,519	16,472	16,467	16,437	16,449	16,479			16,505	18,5	18,289	18,307
		7320	601,1																										611,73	601,09
		7380	600,58																										611,73	601,09
		7392		0,634	15,931	15,943	16,57	16,572	16,487	16,482	16,49	16,51	16,467	16,47	16,432	16,447	16,473					18,279	18,309
		7440	600,25																										611,73	601,09
		7488		0,618	15,944	15,952	16,564	16,568	16,482	16,475	16,485	16,502	16,463	16,461	16,433	16,443	16,468			16,487	18,524	18,288	18,293
		7500	600,73															14,68											611,73	601,09
		7560	600,7																										611,73	601,09
		7584		0,663	15,889	15,901	16,558	16,558	16,482	16,482	16,488	16,497	16,456	16,452	16,41	16,44	16,463					18,295	18,297
		7620	600,93																										611,73	601,09
		7680	600,62	0,649	15,884	15,893	16,536	16,539	16,473	16,472	16,473	16,486	16,455	16,442	16,389	16,424	16,452			16,463	18,53	18,297	18,299						611,73	601,09
		7740	600,81																										611,73	601,09
		7776		0,641	15,879	15,889	16,525	16,524	16,466	16,467	16,463	16,475	16,443	16,432	16,363	16,402	16,439					18,3	18,306
		7800	600,5															14,68	0					0,2	0,02	0,04	-0,21	-0,09	611,73	601,09	128,64
		7860	600,31																										611,73	601,09
		7872		0,633	15,868	15,876	16,505	16,505	16,452	16,455	16,455	16,459	16,424	16,405	16,34	16,376	16,421			16,433	18,515	18,303	18,312
		7920	601,31																										611,73	601,09
		7968		0,757	15,732	15,726	16,488	16,483	16,435	16,429	16,433	16,441	16,398	16,379	16,297	16,357	16,396					18,303	18,319
		7980	601																										611,73	601,09
		8040	601																										611,73	601,09
		8064		1,017	15,443	15,429	16,453	16,453	16,406	16,407	16,41	16,415	16,371	16,357	16,218	16,324	16,364			16,39	18,537	18,283	18,324
		8100	602,1															14,68											611,73	601,09
		8160	602,57	1,169	15,231	15,236	16,404	16,402	16,378	16,378	16,379	16,381	16,351	16,314	16,139	16,262	16,323					18,265	18,276						611,42	601,09
		8220	602,04																										611,42	601,09
		8256		1,143	15,198	15,212	16,348	16,347	16,35	16,344	16,338	16,335	16,301	16,226	16,054	16,165	16,264			16,311	18,505	18,286	18,271
		8280	601,54																										610,94	601,09
		8340	601,03																										610,94	601,09
		8352		1,002	15,274	15,301	16,291	16,288	16,299	16,301	16,277	16,276	16,219	16,144	16,115	16,097	16,216					18,31	18,313
		8400	600,69															14,67	0					0,2	0,01	0,03	-0,21	-0,1	610,94	601,09	128,53
		8448		0,837	15,38	15,404	16,231	16,228	16,222	16,229	16,206	16,201	16,135	16,094	16	16,025	16,139			16,148	18,487	18,298	18,308
		8460	600,82																										610,94	601,09
		8520	600,47																										610,94	601,09
		8544		0,710	15,475	15,488	16,192	16,192	16,152	16,154	16,145	16,149	16,081	16,079	16,026	16,007	16,099					18,321	18,309
		8580	600,53																										610,94	601,09
		8640	601,21	0,128	16,045	16,093	16,194	16,199	16,104	16,103	16,109	16,111	16,05	16,036	16,118	16,098	16,091			16,093	18,528	18,32	18,329						610,94	601,09
		8700	600,49															13,09											610,94	601,09
		8736		-0,268	16,489	16,547	16,245	16,255	16,064	16,077	16,088	16,111	16,034	16,038	16,186	16,087	16,086					18,297	18,313
		8760	601,39																										610,94	601,09
		8820	602,45																										610,94	601,09
		8832		-0,796	17,049	17,112	16,284	16,286	16,057	16,066	16,1	16,115	16,034	16,096	16,242	16,119	16,104			16,079	18,502	18,312	18,314
		8880	601,63																										610,94	601,09
		8928		-1,242	17,515	17,598	16,313	16,315	16,055	16,051	16,1	16,132	16,044	16,144	16,29	16,179	16,124					18,325	18,334
		8940	601,26																										610,94	601,09
		9000	601,39															10,98	0					0,17	-0,01	0,03	-0,23	-0,13	610,94	601,09	131,27
		9024		-1,605	17,923	17,99	16,347	16,355	16,108	16,112	16,167	16,169	16,078	16,22	16,331	16,205	16,174			16,107	18,495	18,289	18,335
		9060	600,89																										610,94	601,09
		9120	600,13	-1,828	18,204	18,249	16,401	16,396	16,123	16,193	16,235	16,217	16,117	16,274	16,373	16,277	16,226					18,275	18,287						610,94	601,09
		9180	601,16																										610,94	601,09
		9216		-2,004	18,436	18,462	16,436	16,453	16,145	16,229	16,297	16,27	16,146	16,322	16,416	16,316	16,268			16,144	18,501	18,283	18,282
		9240	601,46																										610,94	601,09
		9300	600,6															8,94											610,94	601,09
		9312		-2,158	18,634	18,67	16,493	16,495	16,226	16,242	16,316	16,357	16,182	16,371	16,463	16,342	16,312					18,297	18,302
		9360	600,25																										610,94	601,09
		9408		-2,335	18,852	18,881	16,531	16,533	16,286	16,307	16,371	16,38	16,191	16,408	16,505	16,397	16,356			16,22	18,504	18,304	18,309
		9420	600,24																										610,94	601,09
		9480	600,88																										611,26	601,09
		9504		-2,458	19,018	19,036	16,566	16,571	16,265	16,328	16,425	16,383	16,282	16,461	16,558	16,44	16,393					18,297	18,313
		9540	600,78																										611,26	601,09
		9600	600,58	-2,568	19,186	19,177	16,614	16,613	16,349	16,34	16,393	16,478	16,353	16,505	16,595	16,47	16,435	6,97	0	16,406	18,497	18,27	18,293	0,17	0,01	0,03	-0,22	-0,11	611,26	601,09	131,39
		9660	600,67																										611,26	601,09
		9696		-2,633	19,274	19,276	16,64	16,644	16,373	16,365	16,443	16,513	16,379	16,548	16,643	16,526	16,474					18,279	18,284
		9720	601,05																										611,26	601,09
		9780	600,75																										611,26	601,09
		9792		-2,629	19,314	19,321	16,685	16,693	16,414	16,427	16,501	16,542	16,49	16,596	16,678	16,585	16,529			16,499	18,52	18,297	18,308
		9840	600,21																										611,26	601,09
		9888		-2,598	19,311	19,353	16,73	16,738	16,47	16,487	16,574	16,582	16,552	16,631	16,717	16,599	16,577					18,283	18,292
		9900	601,16															5,07											611,26	601,09
		9960	600,4																										611,26	601,09
		9984		-2,586	19,348	19,376	16,772	16,779	16,536	16,527	16,605	16,612	16,608	16,678	16,76	16,625	16,619			16,499	18,486	18,277	18,284
		10020	600,98																										611,26	601,09
		10080	602,22	-2,539	19,342	19,346	16,802	16,808	16,569	16,568	16,64	16,661	16,638	16,7	16,798	16,642	16,652					18,308	18,291						611,26	601,09
		10140	601,28																										611,26	601,09
		10176		-2,457	19,311	19,333	16,863	16,868	16,618	16,638	16,695	16,69	16,681	16,759	16,844	16,696	16,703			16,607	18,475	18,323	18,325
		10200	601,3															3,22	0					0,17	0	0,02	-0,23	-0,12	611,26	601,09	131,23
		10260	601,8																										611,26	601,09
		10272		-2,419	19,32	19,325	16,902	16,904	16,647	16,714	16,733	16,708	16,727	16,802	16,887	16,784	16,750					18,306	18,338
		10320	600,64																										611,26	601,09
		10368		-2,383	19,325	19,348	16,951	16,956	16,719	16,726	16,773	16,78	16,724	16,834	16,928	16,813	16,787			16,714	18,505	18,29	18,32
		10380	600,82																										611,26	601,09
		10440	600,1																										611,26	601,09
		10464		-2,329	19,321	19,32	16,994	16,99	16,786	16,803	16,825	16,787	16,793	16,896	16,97	16,845	16,838					18,289	18,315
		10500	599,83															1,45											611,26	601,09
		10560	599,29	-2,273	19,314	19,309	17,038	17,038	16,781	16,837	16,872	16,868	16,834	16,916	17,017	16,843	16,871			16,79	18,515	18,302	18,305						611,94	601,09
		10620	600,37																										611,94	601,09
		10656		-2,225	19,301	19,3	17,077	17,073	16,81	16,875	16,902	16,87	16,871	16,966	17,055	16,928	16,910					18,31	18,307
		10680	602,05																										612,36	601,09
		10740	601,65																										612,36	601,09
		10752		-2,142	19,26	19,27	17,121	17,126	16,894	16,917	16,944	16,915	16,942	17,002	17,099	16,93	16,955			16,906	18,524	18,291	18,316
		10800	601,23															0,50	0					0,2	0,02	0,04	-0,2	-0,1	612,36	601,09	131,22
		10848		-2,031	19,17	19,197	17,152	17,154	16,915	16,96	16,989	16,958	16,978	17,041	17,132	17,013	16,998					18,302	18,303
		10860	601,41																										612,36	601,09
		10920	601,04																										612,36	601,09
		10944		-1,907	19,12	19,104	17,204	17,205	16,958	16,999	17,031	17,046	16,991	17,066	17,178	17,064	17,042			17,009	18,522	18,299	18,315
		10980	601,64																										612,36	601,09
		11040	601,74	-1,631	18,89	18,863	17,243	17,248	17,026	17,043	17,073	17,08	17,011	17,107	17,222	17,084	17,081					18,287	18,32						612,36	601,09
		11100	600,82															0,46											612,36	601,09
		11136		-1,433	18,723	18,72	17,281	17,296	17,035	17,105	17,124	17,125	17,003	17,163	17,264	17,094	17,114			17,049	18,537	18,304	18,309
		11160	600,81																										612,36	601,09
		11220	601,72																										612,36	601,09
		11232		-1,303	18,622	18,62	17,315	17,321	17,101	17,112	17,148	17,105	17,077	17,211	17,313	17,161	17,153					18,291	18,306
		11280	601,89																										612,36	601,09
		11328		-1,185	18,544	18,542	17,346	17,369	17,146	17,165	17,186	17,154	17,134	17,25	17,347	17,193	17,197			17,147	18,528	18,286	18,301
		11340	601,9																										612,36	601,09
		11400	601,93															0,44	0					0,19	0,01	0,04	-0,21	-0,11	611,83	601,09	131,49
		11424		-1,096	18,489	18,487	17,39	17,394	17,164	17,174	17,229	17,199	17,188	17,286	17,394	17,199	17,229					18,286	18,297
		11460	601,29																										611,83	601,09
		11520	601,93	-1,017	18,446	18,448	17,428	17,433	17,193	17,228	17,273	17,249	17,25	17,328	17,436	17,276	17,279			17,233	18,514	18,287	18,306						611,83	601,09
		11580	602,02																										611,83	601,09
		11616		-0,930	18,406	18,413	17,478	17,481	17,207	17,259	17,313	17,313	17,287	17,362	17,486	17,327	17,319					18,293	18,31
		11640	602,1																										611,42	601,09
		11700	601,34															0,43											611,42	601,09
		11712		-0,871	18,381	18,387	17,513	17,512	17,273	17,306	17,339	17,34	17,314	17,398	17,536	17,334	17,355			17,297	18,529	18,282	18,306
		11760	600,95																										611,42	601,09
		11808		-0,799	18,359	18,363	17,561	17,564	17,334	17,365	17,378	17,388	17,366	17,442	17,567	17,375	17,402					18,284	18,296
		11820	600,7																										611,42	601,09
		11880	601,43																										611,42	601,09
		11904		-0,749	18,341	18,345	17,599	17,59	17,364	17,407	17,438	17,385	17,397	17,476	17,612	17,446	17,441			17,359	18,506	18,309	18,293
		11940	601,27																										611,42	601,09
		12000	600,65	-0,686	18,324	18,33	17,638	17,644	17,41	17,422	17,455	17,451	17,46	17,524	17,656	17,449	17,478	0,43	0			18,308	18,321	0,22	0,03	0,05	-0,19	-0,08	611,42	601,09	131,52
		12060	600,65																										611,42	601,09
		12096		-0,630	18,312	18,315	17,678	17,688	17,444	17,478	17,511	17,499	17,489	17,557	17,699	17,485	17,520			17,482	18,504	18,294	18,318
		12120	601,02																										611,42	601,09
		12180	600,35																										611,42	601,09
		12192		-0,583	18,301	18,307	17,722	17,719	17,48	17,515	17,55	17,562	17,517	17,596	17,76	17,546	17,566					18,294	18,309
		12240	599,92																										611,78	601,09
		12288		-0,550	18,291	18,3	17,738	17,753	17,522	17,547	17,545	17,548	17,549	17,631	17,791	17,629	17,595			17,54	18,509	18,285	18,299
		12300	599,29															0,42											611,78	601,09
		12360	599,09																										612,41	601,09
		12384		-0,486	18,283	18,291	17,802	17,801	17,592	17,605	17,614	17,618	17,572	17,667	17,83	17,627	17,641					18,295	18,3
		12420	600,95																										612,41	601,09
		12480	601,25	-0,449	18,274	18,28	17,828	17,828	17,626	17,631	17,664	17,638	17,606	17,71	17,873	17,646	17,674			17,614	18,508	18,308	18,309						612,73	601,09
		12540	601,07																										612,73	601,09
		12576		-0,394	18,267	18,275	17,877	17,877	17,669	17,675	17,684	17,705	17,632	17,758	17,919	17,682	17,716					18,289	18,302
		12600	601,22															0,42	0					0,2	0,01	0,03	-0,22	-0,1	612,73	601,09	131,64
		12660	601,07																										612,73	601,09
		12672		-0,354	18,262	18,272	17,911	17,915	17,677	17,718	17,74	17,733	17,717	17,785	17,963	17,706	17,755			17,712	18,503	18,281	18,311
		12720	601,13																										612,73	601,09
		12768		-0,317	18,259	18,266	17,942	17,95	17,707	17,771	17,777	17,78	17,727	17,832	18,005	17,767	17,796					18,293	18,314
		12780	601,21																										612,73	601,09
		12840	601,33																										612,73	601,09
		12864		-0,268	18,249	18,261	17,983	17,992	17,757	17,799	17,808	17,799	17,786	17,865	18,054	17,806	17,834			17,769	18,502	18,285	18,303
		12900	600,81															0,42											612,73	601,09
		12960	600,94	-0,219	18,247	18,256	18,032	18,033	17,795	17,847	17,858	17,854	17,8	17,897	18,242	17,861	17,894					18,28	18,289						612,73	601,09
		13020	601,33																										612,73	601,09
		13056		-0,183	18,244	18,252	18,063	18,066	17,839	17,88	17,882	17,893	17,821	17,952	18,14	17,92	17,916			17,829	18,515	18,29	18,305
		13080	601,01																										612,73	601,09
		13140	600,05																										612,73	601,09
		13152		-0,152	18,241	18,25	18,095	18,093	17,862	17,901	17,921	17,878	17,865	18,099	18,179	17,959	17,958					18,305	18,325
		13200	601,82															0,42	0					0,21	0,03	0,04	-0,2	-0,09	612,73	601,09	131,86
		13248		-0,109	18,238	18,248	18,128	18,14	17,921	17,93	17,973	17,94	17,929	18,019	18,247	17,978	17,992			17,905	18,516	18,312	18,319
		13260	602,08																										612,73	601,09
		13320	601,07																										612,36	601,09
		13344		-0,062	18,235	18,245	18,178	18,178	17,968	17,982	18,008	17,988	17,969	18,069	18,27	18,016	18,034					18,3	18,314
		13380	600,61																										612,36	601,09
		13440	601,48	-0,019	18,232	18,241	18,217	18,218	17,962	18,03	18,047	18,052	18,013	18,1	18,301	18,02	18,066			17,993	18,519	18,285	18,315						612,36	601,09
		13500	601,9															0,42											612,36	601,09
		13536		0,021	18,229	18,238	18,25	18,258	18,026	18,061	18,082	18,085	18,049	18,138	18,344	18,102	18,111					18,285	18,309
		13560	601,39																										612,36	601,09
		13620	600,09																										612,36	601,09
		13632		0,058	18,227	18,236	18,294	18,286	18,065	18,097	18,122	18,075	18,095	18,174	18,38	18,11	18,140			18,094	18,503	18,273	18,283
		13680	600,63																										612,36	601,09
		13728		0,102	18,225	18,234	18,328	18,335	18,085	18,163	18,169	18,162	18,099	18,21	18,417	18,135	18,180					18,287	18,301
		13740	601,52																										612,36	601,09
		13800	601,64															0,42	0					0,19	0,01	0,03	-0,22	-0,12	612,36	601,09	131,81
		13824		0,143	18,222	18,232	18,37	18,371	18,171	18,184	18,2	18,184	18,183	18,253	18,462	18,191	18,228			18,153	18,499	18,307	18,317
		13860	601,97																										612,36	601,09
		13920	601,01	0,178	18,221	18,231	18,402	18,405	18,17	18,228	18,21	18,201	18,225	18,285	18,501	18,263	18,260					18,303	18,314						612,36	601,09
		13980	600,2																										612,36	601,09
		14016		0,227	18,222	18,229	18,447	18,457	18,204	18,277	18,279	18,288	18,243	18,329	18,54	18,28	18,305			18,229	18,511	18,301	18,32
		14040	601,15																										612,36	601,09
		14100	600,74															0,41											612,36	601,09
		14112		0,264	18,217	18,229	18,485	18,489	18,262	18,321	18,321	18,29	18,253	18,362	18,57	18,333	18,339					18,3	18,308
		14160	600,1																										612,36	601,09
		14208		0,293	18,217	18,227	18,515	18,516	18,319	18,295	18,319	18,329	18,326	18,398	18,61	18,367	18,370			18,312	18,507	18,3	18,31
		14220	600,42																										612,36	601,09
		14280	600,21																										612,67	601,09
		14304		0,338	18,216	18,225	18,565	18,553	18,298	18,386	18,39	18,378	18,35	18,423	18,65	18,389	18,408					18,315	18,34
		14340	600,62																										612,67	601,09
		14400	600,51	0,371	18,215	18,224	18,593	18,589	18,361	18,401	18,422	18,417	18,354	18,471	18,691	18,432	18,444	0,41	0	18,387	18,5	18,336	18,345	0,19	0,01	0,03	-0,21	-0,12	613,04	601,09	131,75
		14460	600,23																										613,04	601,09
		14496		0,421	18,213	18,222	18,641	18,636	18,467	18,455	18,455	18,467	18,378	18,516	18,739	18,452	18,491					18,321	18,307
		14520	599,84																										613,36	601,09
		14580	601,13																										613,36	601,09
		14592		0,460	18,211	18,222	18,675	18,679	18,459	18,496	18,499	18,506	18,439	18,555	18,773	18,488	18,527			18,469	18,491	18,299	18,303
		14640	601,21																										613,36	601,09
		14688		0,491	18,211	18,22	18,706	18,707	18,497	18,525	18,529	18,54	18,513	18,59	18,817	18,556	18,571					18,285	18,309
		14700	602															0,41											613,36	601,09
		14760	602,3																										612,99	601,09
		14784		0,525	18,21	18,216	18,735	18,741	18,518	18,548	18,536	18,533	18,554	18,629	18,855	18,59	18,595			18,53	18,477	18,281	18,282
		14820	602,23																										612,99	601,09
		14880	601,84	0,574	18,208	18,218	18,787	18,786	18,567	18,609	18,616	18,627	18,583	18,665	18,746	18,601	18,627					18,281	18,281						612,52	601,09
		14940	600,26																										612,52	601,09
		14976		0,613	18,208	18,218	18,828	18,823	18,621	18,647	18,657	18,628	18,62	18,703	18,788	18,595	18,657			18,62	18,476	18,276	18,292
		15000	599,56															0,40	0					0,16	-0,03	0,01	-0,22	-0,12	612,52	601,09	131,6
		15060	599,49																										612,52	601,09
		15072		0,651	18,207	18,215	18,859	18,865	18,636	18,656	18,692	18,698	18,627	18,739	18,822	18,687	18,695					18,276	18,291
		15120	600,05																										613,25	601,09
		15168		0,679	18,206	18,217	18,891	18,89	18,654	18,695	18,727	18,696	18,707	18,78	18,862	18,739	18,733			18,698	18,531	18,285	18,305
		15180	601,29																										613,25	601,09
		15240	601,03																										613,25	601,09
		15264		0,721	18,206	18,214	18,929	18,933	18,681	18,748	18,767	18,739	18,758	18,813	18,899	18,784	18,774					18,31	18,32
		15300	600,62															0,41											613,25	601,09
		15360	600,67	0,766	18,205	18,215	18,969	18,983	18,737	18,796	18,807	18,77	18,753	18,863	18,934	18,753	18,802			18,734	18,508	18,31	18,32						613,25	601,09
		15420	599,88																										613,25	601,09
		15456		0,807	18,205	18,215	19,014	19,019	18,807	18,816	18,847	18,833	18,763	18,895	18,971	18,815	18,843					18,303	18,314
		15480	600,59																										613,73	601,09
		15540	603,12																										613,73	601,09
		15552		0,838	18,205	18,217	19,046	19,052	18,839	18,88	18,887	18,849	18,809	18,925	19,009	18,872	18,884			18,817	18,506	18,309	18,336
		15600	601,65															0,40	0					0,22	0,03	0,04	-0,19	-0,08	613,2	601,09	131,59
		15648		0,872	18,205	18,215	19,08	19,084	18,884	18,871	18,904	18,881	18,874	18,967	19,048	18,899	18,916					18,28	18,282
		15660	601,3																										613,2	601,09
		15720	601,75																										613,2	601,09
		15744		0,907	18,204	18,215	19,114	19,119	18,929	18,912	18,923	18,929	18,921	19,002	19,079	18,958	18,957			18,905	18,53	18,274	18,296
		15780	601,6																										613,2	601,09
		15840	601,67	0,954	18,203	18,215	19,159	19,167	18,923	18,973	18,979	18,994	18,983	19,044	19,122	18,977	18,999					18,292	18,296						613,2	601,09
		15900	601,72															0,40											613,2	601,09
		15936		0,979	18,203	18,213	19,186	19,189	18,972	19,008	19,029	18,996	19,008	19,075	19,157	19,034	19,035			18,987	18,506	18,289	18,305
		15960	602,11																										613,2	601,09
		16020	601,46																										613,2	601,09
		16032		1,029	18,204	18,214	19,237	19,238	19,018	19,036	19,064	19,076	19,035	19,103	19,199	19,06	19,074					18,331	18,345
		16080	602,04																										613,2	601,09
		16128		1,068	18,203	18,213	19,277	19,274	19,041	19,082	19,103	19,089	19,042	19,147	19,236	19,118	19,107			19,04	18,522	18,312	18,324
		16140	602,06																										613,2	601,09
		16200	601,35															0,40	0					0,23	0,04	0,06	-0,18	-0,08	612,89	601,09	131,66
		16224		1,105	18,203	18,213	19,31	19,316	19,083	19,129	19,144	19,145	19,046	19,196	19,27	19,172	19,148					18,3	18,301
		16260	601,58																										612,89	601,09
		16320	601,2	1,133	18,203	18,212	19,34	19,341	19,139	19,151	19,176	19,15	19,122	19,233	19,312	19,166	19,181			19,113	18,518	18,292	18,316						612,89	601,09
		16380	601,05																										612,89	601,09
		16416		1,172	18,204	18,213	19,375	19,385	19,177	19,177	19,193	19,196	19,164	19,271	19,348	19,211	19,217					18,297	18,318
		16440	601,48																										612,89	601,09
		16500	600,78															0,40											612,89	601,09
		16512		1,207	18,204	18,214	19,413	19,419	19,176	19,221	19,257	19,215	19,208	19,299	19,378	19,226	19,248			19,169	18,535	18,312	18,313
		16560	601,12																										612,89	601,09
		16608		1,244	18,204	18,212	19,45	19,453	19,255	19,253	19,265	19,265	19,249	19,344	19,418	19,294	19,293					18,303	18,3
		16620	602,03																										612,89	601,09
		16680	602,1																										612,89	601,09
		16704		1,280	18,204	18,213	19,485	19,491	19,262	19,273	19,314	19,287	19,303	19,37	19,448	19,325	19,323			19,243	18,543	18,292	18,315
		16740	601,44																										612,89	601,09
		16800	601,26	1,322	18,206	18,214	19,538	19,526	19,315	19,303	19,358	19,357	19,335	19,41	19,487	19,377	19,368	0,40	0			18,315	18,344	0,19	0,01	0,03	-0,22	-0,11	612,57	601,09	131,34
		16860	601,22																										612,57	601,09
		16896		1,357	18,209	18,214	19,564	19,572	19,327	19,389	19,409	19,399	19,362	19,445	19,521	19,421	19,409			19,316	18,517	18,322	18,306
		16920	601,32																										612,57	601,09
		16980	600,5																										612,57	601,09
		16992		1,383	18,205	18,214	19,584	19,602	19,38	19,408	19,42	19,408	19,378	19,483	19,56	19,458	19,437					18,293	18,298
		17040	602,6																										612,57	601,09
		17088		1,431	18,206	18,213	19,641	19,639	19,446	19,443	19,477	19,454	19,416	19,519	19,603	19,471	19,479			19,4	18,501	18,3	18,324
		17100	601,09															0,40											612,57	601,09
		17160	599,86																										612,57	601,09
		17184		1,472	18,203	18,213	19,675	19,686	19,483	19,472	19,505	19,497	19,467	19,558	19,635	19,51	19,516					18,295	18,315
		17220	600,02																										612,57	601,09
		17280	600,32	1,493	18,206	18,216	19,704	19,705	19,467	19,51	19,547	19,525	19,494	19,579	19,672	19,565	19,545			19,513	18,509	18,282	18,301						613,04	601,09
		17340	600,31																										613,04	601,09
		17376		1,531	18,207	18,212	19,751	19,73	19,499	19,526	19,576	19,569	19,541	19,631	19,7	19,58	19,578					18,292	18,307
		17400	600,88															2,79	0					0,23	0,04	0,05	-0,19	-0,08	613,46	601,09	131,38
		17460	600,17																										613,46	601,09
		17472		1,580	18,202	18,212	19,79	19,784	19,564	19,582	19,624	19,614	19,592	19,667	19,742	19,635	19,628			19,578	18,51	18,304	18,31
		17520	599,4																										613,83	601,09
		17568		1,611	18,203	18,214	19,82	19,819	19,598	19,619	19,655	19,645	19,614	19,697	19,778	19,666	19,659					18,286	18,287
		17580	600,44																										613,83	601,09
		17640	600,73																										614,3	601,09
		17664		1,657	18,205	18,215	19,869	19,864	19,658	19,649	19,688	19,668	19,666	19,724	19,821	19,708	19,698			19,644	18,519	18,287	18,311
		17700	601,86															24,77											614,3	601,09
		17760	601,37	1,685	18,208	18,218	19,903	19,893	19,669	19,702	19,729	19,728	19,683	19,771	19,851	19,728	19,733					18,321	18,352						613,93	601,09
		17820	600,59																										613,93	601,09
		17856		1,719	18,207	18,217	19,932	19,93	19,714	19,771	19,77	19,751	19,7	19,805	19,885	19,742	19,767			19,7	18,516	18,326	18,322
		17880	599,71																										613,93	601,09
		17940	600,68																										613,93	601,09
		17952		1,753	18,207	18,217	19,966	19,964	19,757	19,762	19,797	19,778	19,749	19,84	19,927	19,813	19,803					18,294	18,296
		18000	602,04															24,77	0					0,23	0,06	0,07	-0,17	-0,06	613,93	601,09	131,4
		18048		1,795	18,207	18,214	20,008	20,003	19,815	19,801	19,824	19,826	19,805	19,88	20,157	19,826	19,867			19,797	18,497	18,295	18,316
		18060	603,57																										613,93	601,09
		18120	602,2																										612,94	601,09
		18144		1,814	18,206	18,216	20,025	20,026	19,79	19,88	19,865	19,847	19,847	19,927	19,986	19,843	19,873					18,293	18,296
		18180	600,55																										612,94	601,09
		18240	600,84	1,860	18,206	18,215	20,07	20,07	19,871	19,874	19,902	19,901	19,891	19,952	20,13	19,898	19,927			19,858	18,526	18,285	18,285						612,94	601,09
		18300	600,67															24,77											612,94	601,09
		18336		1,887	18,206	18,215	20,098	20,098	19,869	19,933	19,944	19,915	19,937	19,971	20,07	19,936	19,947					18,301	18,327
		18360	600,64																										612,94	601,09
		18420	600,58																										612,94	601,09
		18432		1,937	18,207	18,216	20,147	20,15	19,953	19,958	19,966	19,979	19,96	19,983	20,14	19,979	19,990			19,954	18,539	18,352	18,346
		18480	600,82																										612,94	601,09
		18528		1,964	18,209	18,216	20,174	20,179	19,959	20,016	19,997	20,002	19,94	20,051	20,153	20,014	20,016					18,269	18,272
		18540	600																										612,94	601,09
		18600	600,12															24,78	0					0,21	0,03	0,05	-0,2	-0,08	613,3	601,09	131,44
		18624		2,004	18,209	18,214	20,215	20,217	20,023	20,041	20,05	20,038	19,951	20,108	20,185	20,067	20,058			19,952	18,52	18,281	18,313
		18660	600,45																										613,3	601,09
		18720	602,1	2,044	18,207	18,219	20,258	20,257	20,072	20,096	20,083	20,096	20,004	20,127	20,208	20,076	20,095					18,376	18,387						613,62	601,09
		18780	600,96																										613,62	601,09
		18816		2,075	18,208	18,216	20,285	20,289	20,1	20,107	20,111	20,118	20,043	20,166	20,246	20,113	20,126			20,017	18,519	18,304	18,292
		18840	601,36																										613,62	601,09
		18900	601,64															24,78											613,62	601,09
		18912		2,107	18,207	18,214	20,313	20,323	20,086	20,123	20,164	20,121	20,095	20,201	20,282	20,175	20,156					18,281	18,286
		18960	601,78																										613,2	601,09
		19008		2,149	18,207	18,212	20,361	20,355	20,151	20,145	20,19	20,17	20,103	20,237	20,318	20,217	20,191			20,12	18,52	18,288	18,328
		19020	602,25																										613,2	601,09
		19080	601,73																										612,83	601,09
		19104		2,184	18,209	18,218	20,407	20,388	20,176	20,181	20,228	20,249	20,183	20,279	20,35	20,237	20,235					18,315	18,313
		19140	599,81																										612,83	601,09
		19200	600,78	2,219	18,206	18,212	20,432	20,423	20,206	20,244	20,273	20,24	20,209	20,307	20,389	20,233	20,263	24,78	0	20,198	18,531	18,327	18,336	0,12	-0,06	-0,01	-0,28	-0,18	613,15	601,09	131,44
		19260	601,29																										613,15	601,09
		19296		2,266	18,206	18,215	20,472	20,481	20,264	20,263	20,293	20,304	20,242	20,317	20,428	20,321	20,304					18,309	18,325
		19320	601,28																										613,15	601,09
		19380	601,67																										613,15	601,09
		19392		2,292	18,207	18,215	20,499	20,507	20,295	20,324	20,343	20,329	20,271	20,374	20,461	20,325	20,340			20,28	18,515	18,289	18,297
		19440	600,93																										613,15	601,09
		19488		2,334	18,206	18,215	20,542	20,546	20,355	20,376	20,381	20,378	20,284	20,426	20,498	20,385	20,385					18,298	18,301
		19500	600,06															24,79											613,15	601,09
		19560	599,39																										613,62	601,09
		19584		2,369	18,202	18,216	20,578	20,578	20,405	20,39	20,395	20,402	20,371	20,43	20,541	20,417	20,419			20,346	18,519	18,316	18,362
		19620	601,69																										613,62	601,09
		19680	602,25	2,383	18,203	18,216	20,589	20,597	20,366	20,443	20,441	20,399	20,396	20,469	20,568	20,454	20,442					18,31	18,298						613,62	601,09
		19740	603,35																										613,62	601,09
		19776		2,439	18,207	18,214	20,649	20,65	20,438	20,471	20,48	20,479	20,418	20,514	20,602	20,5	20,488			20,41	18,516	18,279	18,287
		19800	601,76															24,78	0					0,17	-0,01	0,02	-0,24	-0,13	612,62	601,09	131,43
		19860	601,04																										612,62	601,09
		19872		2,469	18,206	18,215	20,673	20,685	20,466	20,509	20,523	20,505	20,473	20,551	20,635	20,527	20,524					18,286	18,307
		19920	600,8																										612,62	601,09
		19968		2,501	18,206	18,215	20,715	20,708	20,507	20,497	20,527	20,513	20,499	20,59	20,674	20,558	20,546			20,472	18,517	18,295	18,323
		19980	600,5																										612,62	601,09
		20040	600,56																										612,94	601,09
		20064		2,549	18,205	18,214	20,755	20,761	20,554	20,58	20,585	20,586	20,508	20,632	20,705	20,606	20,595					18,291	18,313
		20100	602,08															24,79											612,94	601,09
		20160	600,77	2,568	18,21	18,213	20,78	20,78	20,579	20,611	20,631	20,593	20,564	20,65	20,744	20,621	20,624			20,571	18,524	18,293	18,301						612,94	601,09
		20220	600,42																										612,94	601,09
		20256		2,612	18,209	18,214	20,821	20,825	20,623	20,628	20,653	20,654	20,603	20,691	20,777	20,684	20,664					18,29	18,3
		20280	601,02																										612,94	601,09
		20340	600,36																										612,94	601,09
		20352		2,644	18,208	18,214	20,852	20,857	20,642	20,697	20,694	20,695	20,635	20,723	20,819	20,701	20,701			20,613	18,522	18,3	18,304
		20400	601,23															24,79	0					0,2	0,01	0,04	-0,21	-0,11	612,94	601,09	131,41
		20448		2,675	18,206	18,214	20,885	20,884	20,677	20,719	20,715	20,692	20,649	20,747	20,856	20,729	20,723					18,301	18,3
		20460	601,02																										612,94	601,09
		20520	600,96																										612,94	601,09
		20544		2,723	18,205	18,215	20,934	20,932	20,754	20,761	20,746	20,768	20,705	20,792	20,893	20,761	20,772			20,718	18,512	18,308	18,331
		20580	600,76																										612,94	601,09
		20640	601,87	2,740	18,209	18,213	20,948	20,955	20,76	20,77	20,776	20,741	20,747	20,833	20,918	20,764	20,789					18,354	18,383						612,94	601,09
		20700	599,78															24,79											612,94	601,09
		20736		2,787	18,21	18,212	21,001	20,995	20,792	20,815	20,829	20,848	20,797	20,855	20,951	20,828	20,839			20,814	18,521	18,296	18,284
		20760	600,93																										612,94	601,09
		20820	600,52																										612,94	601,09
		20832		2,818	18,204	18,214	21,026	21,028	20,814	20,828	20,843	20,859	20,828	20,801	20,991	20,839	20,850					18,267	18,273
		20880	601,2																										612,94	601,09
		20928		2,854	18,207	18,214	21,057	21,073	20,851	20,888	20,91	20,903	20,837	20,839	21,02	20,931	20,897			20,8	18,522	18,276	18,288
		20940	601,8																										612,94	601,09
		21000	601,66															24,79	0					0,21	0,03	0,04	-0,2	-0,1	612,94	601,09	131,22
		21024		2,898	18,206	18,215	21,106	21,111	20,927	20,933	20,942	20,933	20,83	20,884	21,053	20,962	20,933					18,281	18,31
		21060	601,34																										612,94	601,09
		21120	599,96	2,941	18,203	18,215	21,149	21,151	20,96	20,967	20,999	20,98	20,897	20,889	21,095	21,006	20,974			20,84	18,529	18,298	18,302						612,94	601,09
		21180	600,75																										612,94	601,09
		21216		2,960	18,205	18,215	21,172	21,167	21,011	20,959	20,958	20,998	20,923	20,908	21,136	21,06	20,994					18,275	18,293
		21240	599,97																										612,94	601,09
		21300	600,03															24,79											612,94	601,09
		21312		3,013	18,204	18,214	21,222	21,221	21,014	21,028	21,011	21,056	20,958	20,963	21,166	21,094	21,036			20,941	18,534	18,306	18,324
		21360	599,94																										613,46	601,09
		21408		3,036	18,205	18,215	21,239	21,254	21,049	21,06	21,106	21,074	20,986	20,994	21,201	21,134	21,076					18,336	18,356
		21420	600,58																										613,46	601,09
		21480	600,72																										613,83	601,09
		21504		3,063	18,206	18,216	21,27	21,278	21,109	21,058	21,11	21,121	21,056	21,04	21,231	21,156	21,110			21,036	18,542	18,323	18,329
		21540	601,23																										613,83	601,09
		21600	601,79	3,078	18,207	18,216	21,288	21,292	21,065	21,071	21,112	21,125	21,092	21,091	21,268	21,207	21,129	24,79	0			18,286	18,291	0,16	-0,03	0,01	-0,24	-0,15	613,83	601,09	131,51
		21660	601,86																										613,83	601,09
		21696		3,140	18,206	18,216	21,344	21,357	21,145	21,153	21,191	21,209	21,11	21,109	21,298	21,249	21,183			21,044	18,536	18,278	18,286
		21720	600,97																										613,41	601,09
		21780	601,01																										613,41	601,09
		21792		3,163	18,21	18,217	21,378	21,376	21,185	21,192	21,219	21,203	21,137	21,153	21,345	21,27	21,213					18,294	18,31
		21840	601,26																										613,41	601,09
		21888		3,183	18,212	18,216	21,388	21,406	21,192	21,186	21,238	21,241	21,167	21,178	21,372	21,301	21,234			21,146	18,517	18,294	18,301
		21900	600,84															24,79											613,41	601,09
		21960	599,71																										613,41	601,09
		21984		3,249	18,207	18,215	21,453	21,468	21,267	21,252	21,304	21,312	21,27	21,257	21,407	21,279	21,293					18,282	18,301
		22020	600,52																										613,41	601,09
		22080	599,83	3,275	18,207	18,216	21,482	21,491	21,285	21,324	21,339	21,312	21,244	21,377	21,445	21,324	21,331			21,259	18,503	18,303	18,322						613,83	601,09
		22140	600,38																										613,83	601,09
		22176		3,311	18,204	18,214	21,514	21,525	21,295	21,29	21,346	21,344	21,243	21,412	21,472	21,365	21,346					18,296	18,29
		22200	601,8															24,80	0					0,2	0,01	0,04	-0,21	-0,1	613,83	601,09	131,34
		22260	601,53																										613,83	601,09
		22272		3,337	18,206	18,216	21,543	21,553	21,324	21,311	21,356	21,415	21,286	21,439	21,506	21,374	21,376			21,335	18,51	18,289	18,308
		22320	601,84																										613,83	601,09
		22368		3,364	18,207	18,215	21,573	21,578	21,352	21,367	21,393	21,424	21,318	21,484	21,534	21,382	21,407					18,302	18,338
		22380	601,53																										613,83	601,09
		22440	601,58																										613,52	601,09
		22464		3,401	18,208	18,216	21,61	21,617	21,388	21,442	21,463	21,447	21,448	21,512	21,575	21,422	21,462			21,424	18,503	18,348	18,348
		22500	601,89															24,79											613,52	601,09
		22560	600,49	3,424	18,208	18,216	21,632	21,64	21,392	21,413	21,434	21,495	21,487	21,538	21,602	21,484	21,481					18,303	18,305						613,52	601,09
		22620	601,26																										613,52	601,09
		22656		3,453	18,206	18,218	21,661	21,669	21,447	21,472	21,495	21,509	21,506	21,57	21,634	21,529	21,520			21,482	18,54	18,276	18,311
		22680	601,13																										613,52	601,09
		22740	600,51																										613,52	601,09
		22752		3,505	18,208	18,216	21,715	21,72	21,521	21,515	21,542	21,566	21,558	21,594	21,668	21,536	21,563					18,313	18,324
		22800	600,75															24,79	0					0,21	0,03	0,05	-0,19	-0,09	613,52	601,09	131,59
		22848		3,539	18,207	18,216	21,752	21,75	21,567	21,543	21,589	21,599	21,584	21,625	21,705	21,606	21,602			21,571	18,548	18,306	18,309
		22860	600,91																										613,52	601,09
		22920	600,47																										613,52	601,09
		22944		3,571	18,208	18,217	21,781	21,785	21,587	21,577	21,606	21,634	21,612	21,662	21,744	21,643	21,633					18,3	18,323
		22980	599,44																										613,52	601,09
		23040	600,17	3,608	18,208	18,216	21,821	21,82	21,631	21,616	21,638	21,668	21,643	21,707	21,776	21,663	21,668			21,625	18,537	18,308	18,334						613,99	601,09
		23100	601,19															24,80											613,99	601,09
		23136		3,643	18,207	18,216	21,851	21,859	21,659	21,65	21,65	21,699	21,688	21,733	21,807	21,712	21,700					18,312	18,312
		23160	601,97																										613,99	601,09
		23220	600,42																										613,99	601,09
		23232		3,679	18,208	18,216	21,894	21,888	21,681	21,685	21,705	21,735	21,72	21,771	21,84	21,748	21,736			21,675	18,515	18,307	18,323
		23280	601,45																										613,99	601,09
		23328		3,706	18,21	18,217	21,921	21,917	21,712	21,726	21,732	21,761	21,743	21,806	21,876	21,782	21,767					18,335	18,362
		23340	601,69																										613,99	601,09
		23400	601,77															24,79	0					0,14	-0,04	0	-0,26	-0,17	613,99	601,09	131,57
		23424		3,743	18,207	18,216	21,948	21,961	21,759	21,75	21,756	21,799	21,783	21,835	21,914	21,82	21,802			21,704	18,514	18,298	18,294
		23460	600,17																										613,99	601,09
		23520	601,5	3,774	18,207	18,216	21,979	21,993	21,772	21,792	21,821	21,837	21,81	21,865	21,948	21,861	21,838					18,268	18,277						613,99	601,09
		23580	602,66																										613,99	601,09
		23616		3,809	18,208	18,216	22,021	22,021	21,812	21,815	21,85	21,866	21,83	21,899	21,977	21,884	21,867			21,819	18,508	18,281	18,308
		23640	602,12																										613,41	601,09
		23700	600,59															24,80											613,41	601,09
		23712		3,850	18,209	18,218	22,064	22,063	21,843	21,841	21,862	21,911	21,861	21,94	22,148	21,926	21,916					18,317	18,339
		23760	601,45																										613,41	601,09
		23808		3,878	18,208	18,217	22,091	22,09	21,878	21,88	21,9	21,945	21,898	21,973	22,046	21,958	21,935			21,867	18,518	18,323	18,31
		23820	601,29																										613,41	601,09
		23880	599,3																										613,41	601,09
		23904		3,902	18,207	18,216	22,116	22,112	21,886	21,908	21,958	21,968	21,918	22,011	22,08	21,991	21,965					18,28	18,291
		23940	599,1																										613,41	601,09
		24000	599,91	3,945	18,207	18,216	22,153	22,16	21,937	21,955	21,996	22	21,937	22,031	22,146	22,005	22,001	24,79	0	21,936	18,504	18,306	18,317	0,2	-0,01	0,03	-0,22	-0,12	614,36	601,09	131,6
		24060	601,85																										614,36	601,09
		24096		3,978	18,207	18,218	22,19	22,191	21,998	22,012	22,031	22,02	21,99	22,062	22,162	22,041	22,039					18,304	18,321
		24120	601,7																										614,36	601,09
		24180	601,67																										614,36	601,09
		24192		4,011	18,206	18,216	22,222	22,222	22,002	22,032	22,066	22,079	21,996	22,111	22,187	22,121	22,074			21,975	18,508	18,303	18,325
		24240	601,44																										614,36	601,09
		24288		4,043	18,208	18,218	22,256	22,255	22,051	22,074	22,089	22,079	22,033	22,139	22,214	22,136	22,102					18,316	18,317
		24300	601,61															24,80											614,36	601,09
		24360	601,47																										614,04	601,09
		24384		4,079	18,206	18,216	22,286	22,295	22,109	22,11	22,118	22,102	22,083	22,162	22,246	22,15	22,135			22,064	18,53	18,308	18,306
		24420	601,22																										614,04	601,09
		24480	601,36	4,109	18,207	18,217	22,323	22,32	22,157	22,129	22,144	22,13	22,103	22,172	22,279	22,183	22,162					18,293	18,311						614,04	601,09
		24540	600,44																										614,04	601,09
		24576		4,154	18,206	18,217	22,359	22,371	22,178	22,166	22,184	22,195	22,115	22,213	22,306	22,218	22,197			22,103	18,522	18,324	18,337
		24600	601,33															24,80	0					0,14	-0,04	0	-0,26	-0,17	614,04	601,09	131,67
		24660	601,58																										614,04	601,09
		24672		4,180	18,207	18,217	22,393	22,391	22,212	22,237	22,209	22,216	22,121	22,274	22,342	22,26	22,234					18,336	18,342
		24720	601,37																										614,04	601,09
		24768		4,213	18,207	18,217	22,422	22,428	22,24	22,249	22,274	22,245	22,165	22,298	22,373	22,287	22,266			22,132	18,513	18,312	18,31
		24780	600,3																										614,04	601,09
		24840	599,96																										614,36	601,09
		24864		4,250	18,206	18,216	22,461	22,461	22,272	22,279	22,299	22,274	22,198	22,337	22,41	22,315	22,298					18,296	18,304
		24900	600,42															24,80											614,36	601,09
		24960	601,17	4,280	18,207	18,215	22,489	22,493	22,3	22,28	22,325	22,337	22,251	22,366	22,451	22,345	22,332			22,237	18,52	18,289	18,319						614,36	601,09
		25020	601,81																										614,36	601,09
		25056		4,315	18,207	18,217	22,526	22,529	22,336	22,33	22,369	22,358	22,274	22,4	22,479	22,364	22,364					18,3	18,306
		25080	602,07																										614,36	601,09
		25140	602,72																										614,36	601,09
		25152		4,346	18,207	18,216	22,556	22,56	22,348	22,363	22,397	22,385	22,318	22,433	22,514	22,434	22,399			22,289	18,525	18,319	18,337
		25200	601,74															24,79	0					0,18	-0,01	0,03	-0,23	-0,12	613,78	601,09	131,61
		25248		4,381	18,207	18,215	22,59	22,594	22,391	22,399	22,437	22,42	22,365	22,474	22,543	22,45	22,435					18,329	18,342
		25260	599,5																										613,78	601,09
		25320	600,21																										614,2	601,09
		25344		4,404	18,207	18,216	22,616	22,615	22,386	22,405	22,46	22,461	22,388	22,502	22,575	22,489	22,458			22,37	18,534	18,294	18,301
		25380	600,12																										614,2	601,09
		25440	600,16	4,443	18,205	18,215	22,651	22,656	22,431	22,438	22,498	22,48	22,445	22,53	22,607	22,502	22,491					18,304	18,338						614,62	601,09
		25500	601,25															24,79											614,62	601,09
		25536		4,469	18,206	18,215	22,676	22,684	22,462	22,504	22,531	22,504	22,46	22,565	22,638	22,53	22,524			22,388	18,542	18,33	18,347
		25560	601,58																										614,62	601,09
		25620	601,29																										614,62	601,09
		25632		4,503	18,206	18,214	22,708	22,718	22,518	22,525	22,549	22,549	22,501	22,601	22,674	22,577	22,562					18,3	18,299
		25680	601,83																										614,62	601,09
		25728		4,543	18,203	18,216	22,752	22,754	22,555	22,585	22,594	22,578	22,512	22,636	22,705	22,62	22,598			22,498	18,531	18,308	18,304
		25740	601,5																										614,62	601,09
		25800	601,29															24,79	0					0,21	0,02	0,04	-0,2	-0,11	614,62	601,09	131,75
		25824		4,570	18,206	18,215	22,779	22,782	22,594	22,6	22,622	22,605	22,544	22,662	22,738	22,633	22,625					18,298	18,312
		25860	600,87																										614,62	601,09
		25920	600,26	4,601	18,207	18,218	22,809	22,818	22,604	22,633	22,664	22,631	22,63	22,699	22,769	22,666	22,662			22,553	18,552	18,285	18,297						614,62	601,09
		25980	602,24																										614,62	601,09
		26016		4,640	18,206	18,212	22,845	22,854	22,634	22,645	22,685	22,683	22,644	22,731	22,803	22,681	22,688					18,278	18,298
		26040	602,94																										614,25	601,09
		26100	602,14															24,79											614,25	601,09
		26112		4,669	18,207	18,218	22,877	22,887	22,678	22,681	22,718	22,722	22,675	22,756	22,837	22,733	22,725			22,59	18,546	18,28	18,298
		26160	601,98																										613,46	601,09
		26208		4,704	18,206	18,216	22,913	22,916	22,702	22,706	22,756	22,745	22,734	22,795	22,866	22,765	22,759					18,305	18,308
		26220	601,1																										613,46	601,09
		26280	599,93																										613,46	601,09
		26304		4,729	18,204	18,217	22,943	22,935	22,725	22,741	22,78	22,763	22,759	22,823	22,896	22,809	22,787			22,705	18,522	18,294	18,308
		26340	600,36																										613,46	601,09
		26400	600,77	4,774	18,208	18,217	22,98	22,992	22,758	22,768	22,813	22,848	22,765	22,844	22,924	22,848	22,821	24,80	0			18,295	18,312	0,17	-0,01	0,02	-0,24	-0,14	613,88	601,09	131,77
		26460	601,17																										613,88	601,09
		26496		4,803	18,207	18,22	23,016	23,018	22,809	22,822	22,85	22,882	22,787	22,898	22,956	22,844	22,856			22,756	18,554	18,308	18,342
		26520	600,57																										613,88	601,09
		26580	600,87																										613,88	601,09
		26592		4,837	18,209	18,217	23,051	23,049	22,832	22,846	22,88	22,907	22,806	22,918	22,999	22,878	22,883					18,346	18,355
		26640	601,19																										613,88	601,09
		26688		4,854	18,208	18,216	23,062	23,07	22,882	22,885	22,894	22,874	22,866	22,955	23,027	22,93	22,914			22,849	18,55	18,324	18,314
		26700	601,42															24,80											613,88	601,09
		26760	601,04																										613,88	601,09
		26784		4,889	18,207	18,217	23,106	23,096	22,933	22,932	22,948	22,925	22,92	22,984	23,059	22,935	22,955					18,294	18,324
		26820	600,2																										613,88	601,09
		26880	599,79	4,924	18,208	18,216	23,134	23,139	22,922	22,959	22,981	22,976	22,95	23,027	23,092	22,998	22,988			22,902	18,515	18,313	18,326						614,25	601,09
		26940	601,32																										614,25	601,09
		26976		4,964	18,208	18,215	23,178	23,172	22,961	22,985	23,013	23,008	22,957	23,048	23,125	23,028	23,016					18,303	18,309
		27000	601,03															24,80	0					0,15	-0,04	0	-0,26	-0,16	614,25	601,09	131,92
		27060	600,95																										614,25	601,09
		27072		4,990	18,209	18,216	23,204	23,201	23,007	23,029	23,053	23,048	23,004	23,052	23,16	23,029	23,048			22,976	18,537	18,284	18,3
		27120	601,16																										614,25	601,09
		27168		5,031	18,207	18,217	23,243	23,243	23,043	23,059	23,086	23,089	23,002	23,091	23,192	23,074	23,080					18,288	18,307
		27180	600,74																										614,25	601,09
		27240	600,59																										614,25	601,09
		27264		5,054	18,209	18,216	23,259	23,274	23,064	23,082	23,119	23,096	23,048	23,122	23,23	23,119	23,110			22,984	18,538	18,316	18,311
		27300	600,01															24,80											614,25	601,09
		27360	600,82	5,089	18,207	18,216	23,3	23,301	23,097	23,125	23,151	23,122	23,064	23,163	23,256	23,149	23,141					18,3	18,302						614,62	601,09
		27420	601,77																										614,62	601,09
		27456		5,130	18,21	18,214	23,335	23,349	23,141	23,166	23,172	23,182	23,107	23,208	23,287	23,179	23,180			23,068	18,543	18,282	18,299
		27480	601,91																										614,62	601,09
		27540	601,49																										614,62	601,09
		27552		5,157	18,209	18,218	23,368	23,373	23,165	23,186	23,209	23,195	23,124	23,239	23,32	23,224	23,208					18,303	18,324
		27600	601,46															24,79	0					0,18	0	0,03	-0,23	-0,12	614,62	601,09	131,88
		27648		5,188	18,21	18,219	23,4	23,405	23,23	23,213	23,232	23,225	23,143	23,282	23,348	23,233	23,238			23,12	18,531	18,328	18,343
		27660	601,5																										614,62	601,09
		27720	601,64																										614,62	601,09
		27744		5,215	18,209	18,218	23,428	23,428	23,247	23,256	23,276	23,271	23,208	23,326	23,38	23,284	23,281					18,326	18,343
		27780	601,33																										614,62	601,09
		27840	600,58	5,247	18,21	18,219	23,458	23,466	23,261	23,262	23,297	23,288	23,259	23,334	23,416	23,297	23,302			23,197	18,532	18,306	18,304						614,62	601,09
		27900	601,91															24,79											614,62	601,09
		27936		5,282	18,209	18,219	23,495	23,496	23,297	23,31	23,341	23,324	23,292	23,374	23,444	23,337	23,340					18,301	18,322
		27960	601,08																										614,62	601,09
		28020	600,12																										614,62	601,09
		28032		5,310	18,21	18,219	23,524	23,525	23,32	23,346	23,374	23,345	23,32	23,404	23,473	23,333	23,364			23,315	18,518	18,309	18,326
		28080	601,6																										614,62	601,09
		28128		5,348	18,21	18,217	23,562	23,562	23,373	23,39	23,402	23,386	23,356	23,441	23,507	23,38	23,404					18,311	18,317
		28140	600,79																										614,62	601,09
		28200	601,11															24,79	0					0,16	-0,02	0,01	-0,24	-0,15	614,62	601,09	131,8
		28224		5,379	18,21	18,219	23,593	23,595	23,403	23,427	23,432	23,443	23,434	23,429	23,537	23,414	23,440			23,381	18,496	18,312	18,316
		28260	600,96																										614,62	601,09
		28320	601,4	5,389	18,209	18,219	23,599	23,606	23,423	23,417	23,422	23,423	23,427	23,418	23,573	23,457	23,445					18,295	18,312						614,62	601,09
		28380	601,89																										614,62	601,09
		28416		5,439	18,209	18,22	23,652	23,655	23,478	23,469	23,479	23,493	23,448	23,448	23,597	23,523	23,492			23,419	18,503	18,281	18,294
		28440	600,87																										614,62	601,09
		28500	601,38															24,80											614,62	601,09
		28512		5,470	18,207	18,223	23,687	23,683	23,489	23,556	23,524	23,517	23,462	23,478	23,63	23,551	23,526					18,281	18,292
		28560	600,82																										614,62	601,09
		28608		5,500	18,211	18,221	23,717	23,716	23,557	23,555	23,556	23,557	23,48	23,5	23,663	23,569	23,555			23,429	18,511	18,285	18,301
		28620	601,73																										614,62	601,09
		28680	601,75																										614,25	601,09
		28704		5,531	18,214	18,223	23,751	23,748	23,577	23,583	23,573	23,604	23,505	23,515	23,693	23,618	23,583					18,313	18,326
		28740	600,74																										614,25	601,09
		28800	600,33	5,561	18,213	18,222	23,78	23,777	23,589	23,599	23,647	23,621	23,527	23,586	23,724	23,654	23,618	24,79	0	23,487	18,522	18,334	18,342	0,2	0,01	0,04	-0,21	-0,11	614,25	601,09	131,58
		28860	601,91																										614,25	601,09
		28896		5,597	18,211	18,22	23,811	23,815	23,605	23,634	23,678	23,639	23,566	23,679	23,774	23,68	23,657					18,321	18,347
		28920	602,91																										614,25	601,09
		28980	602,21																										614,25	601,09
		28992		5,620	18,213	18,221	23,834	23,841	23,672	23,644	23,705	23,687	23,587	23,671	23,798	23,706	23,684			23,551	18,524	18,313	18,341
		29040	601,25																										613,57	601,09
		29088		5,657	18,212	18,22	23,873	23,873	23,707	23,662	23,71	23,728	23,62	23,687	23,828	23,744	23,711					18,318	18,336
		29100	600,63															24,79											613,57	601,09
		29160	600,9																										613,57	601,09
		29184		5,681	18,214	18,223	23,893	23,906	23,724	23,697	23,734	23,74	23,643	23,691	23,86	23,773	23,733			23,605	18,522	18,326	18,325
		29220	600,62																										613,57	601,09
		29280	600,33	5,731	18,211	18,219	23,946	23,945	23,767	23,762	23,787	23,786	23,703	23,69	23,886	23,803	23,773					18,317	18,328						613,57	601,09
		29340	601,08																										613,57	601,09
		29376		5,758	18,21	18,218	23,971	23,973	23,78	23,813	23,832	23,807	23,717	23,72	23,921	23,851	23,805			23,67	18,514	18,308	18,324
		29400	600,44															24,80	0					0,17	-0,01	0,02	-0,23	-0,14	613,57	601,09	131,83
		29460	600,19																										613,57	601,09
		29472		5,782	18,21	18,218	23,995	23,996	23,798	23,778	23,813	23,831	23,764	23,76	23,946	23,878	23,821					18,3	18,305
		29520	600,91																										613,57	601,09
		29568		5,818	18,208	18,221	24,03	24,036	23,852	23,841	23,871	23,858	23,826	23,796	24,185	23,92	23,894			23,734	18,52	18,289	18,3
		29580	600,32																										613,57	601,09
		29640	600,49																										613,57	601,09
		29664		5,831	18,21	18,219	24,045	24,046	23,857	23,848	23,88	23,859	23,85	23,826	24,167	23,949	23,905					18,296	18,315
		29700	600,8															24,79											613,57	601,09
		29760	600,54	5,870	18,209	18,218	24,08	24,087	23,917	23,929	23,907	23,912	23,866	23,903	24,035	23,98	23,931			23,807	18,536	18,309	18,319						613,57	601,09
		29820	599,45																										613,57	601,09
		29856		5,906	18,209	18,218	24,121	24,118	23,959	23,96	23,974	23,938	23,895	23,902	24,151	24,006	23,973					18,307	18,315
		29880	599,47																										614,3	601,09
		29940	600,5																										614,3	601,09
		29952		5,930	18,208	18,218	24,136	24,149	23,956	23,952	23,982	23,988	23,937	23,937	24,151	24,133	24,005			23,888	18,53	18,318	18,327
		30000	601,45															24,79	0					0,17	-0,02	0,02	-0,23	-0,14	614,72	601,09	131,82
		30048		5,970	18,209	18,217	24,182	24,183	23,991	24,026	24,036	24,019	23,947	23,954	24,157	24,128	24,032					18,302	18,312
		30060	601,09																										614,72	601,09
		30120	600,8																										614,72	601,09
		30144		6,000	18,207	18,218	24,211	24,213	24,047	24,001	24,047	24,088	23,978	23,969	24,173	24,127	24,054			23,94	18,539	18,296	18,306
		30180	600,3																										614,72	601,09
		30240	601,25	6,033	18,208	18,218	24,242	24,25	24,057	24,071	24,096	24,094	24,026	24,004	24,196	24,134	24,085					18,298	18,317						614,72	601,09
		30300	600,53															24,80											614,72	601,09
		30336		6,061	18,209	18,22	24,273	24,278	24,096	24,07	24,104	24,144	24,066	24,041	24,219	24,163	24,113			23,984	18,532	18,296	18,311
		30360	601,84																										614,72	601,09
		30420	602,14																										614,72	601,09
		30432		6,086	18,207	18,217	24,295	24,302	24,126	24,109	24,131	24,112	24,097	24,055	24,249	24,195	24,134					18,299	18,313
		30480	601,7																										614,3	601,09
		30528		6,117	18,206	18,216	24,325	24,33	24,169	24,119	24,191	24,188	24,116	24,082	24,279	24,219	24,170			24,046	18,532	18,301	18,313
		30540	600,69																										614,3	601,09
		30600	601,07															24,79	0					0,18	0	0,03	-0,22	-0,13	614,3	601,09	132
		30624		6,149	18,207	18,218	24,359	24,364	24,212	24,165	24,181	24,19	24,145	24,136	24,303	24,255	24,198					18,297	18,309
		30660	601,23																										614,3	601,09
		30720	601,56	6,175	18,207	18,217	24,384	24,391	24,202	24,214	24,215	24,195	24,191	24,234	24,34	24,26	24,231			24,106	18,528	18,295	18,306						614,3	601,09
		30780	602,31																										614,3	601,09
		30816		6,213	18,209	18,22	24,427	24,427	24,247	24,249	24,271	24,267	24,193	24,305	24,372	24,27	24,272					18,297	18,317
		30840	601,6																										613,83	601,09
		30900	600,83															24,80											613,83	601,09
		30912		6,239	18,206	18,216	24,45	24,451	24,278	24,258	24,295	24,272	24,224	24,33	24,392	24,275	24,291			24,206	18,539	18,307	18,322
		30960	600,59																										613,83	601,09
		31008		6,273	18,207	18,216	24,483	24,486	24,268	24,272	24,321	24,329	24,309	24,319	24,427	24,346	24,324					18,315	18,331
		31020	600,64																										613,83	601,09
		31080	600,04																										613,83	601,09
		31104		6,295	18,206	18,218	24,507	24,507	24,321	24,295	24,341	24,349	24,322	24,35	24,454	24,345	24,347			24,233	18,554	18,316	18,335
		31140	601,3																										613,83	601,09
		31200	601,06	6,332	18,207	18,214	24,543	24,543	24,363	24,344	24,363	24,389	24,351	24,367	24,485	24,398	24,383	24,80	0			18,312	18,328	0,22	0,04	0,05	-0,19	-0,09	613,83	601,09	132,07
		31260	600,68																										613,83	601,09
		31296		6,360	18,208	18,216	24,572	24,573	24,388	24,379	24,414	24,424	24,366	24,445	24,517	24,407	24,418			24,3	18,568	18,309	18,319
		31320	601,57																										613,83	601,09
		31380	601,46																										613,83	601,09
		31392		6,386	18,207	18,216	24,599	24,596	24,395	24,399	24,462	24,438	24,385	24,478	24,545	24,418	24,440					18,306	18,315
		31440	601,66																										613,83	601,09
		31488		6,418	18,207	18,216	24,631	24,628	24,428	24,44	24,471	24,465	24,437	24,504	24,575	24,476	24,474			24,378	18,552	18,306	18,323
		31500	601,07															24,80											613,83	601,09
		31560	601,01																										613,83	601,09
		31584		6,438	18,207	18,215	24,649	24,648	24,454	24,464	24,477	24,52	24,457	24,534	24,597	24,515	24,502					18,298	18,317
		31620	600,99																										613,83	601,09
		31680	602,34	6,470	18,206	18,219	24,682	24,682	24,497	24,488	24,515	24,535	24,477	24,562	24,634	24,553	24,533			24,451	18,542	18,297	18,311						613,83	601,09
		31740	601,13																										613,83	601,09
		31776		6,504	18,207	18,22	24,714	24,722	24,531	24,52	24,558	24,565	24,511	24,597	24,662	24,572	24,564					18,293	18,31
		31800	601,45															24,79	0					0,15	-0,04	0	-0,25	-0,16	613,83	601,09	131,86
		31860	600,9																										613,83	601,09
		31872		6,530	18,211	18,217	24,738	24,749	24,561	24,545	24,573	24,614	24,545	24,634	24,695	24,602	24,596			24,486	18,546	18,304	18,31
		31920	601,66																										613,83	601,09
		31968		6,559	18,209	18,218	24,768	24,777	24,565	24,59	24,618	24,637	24,559	24,656	24,728	24,633	24,623					18,298	18,308
		31980	600,57																										613,83	601,09
		32040	601,19																										613,83	601,09
		32064		6,599	18,207	18,217	24,813	24,809	24,598	24,591	24,626	24,676	24,614	24,685	24,754	24,665	24,651			24,55	18,547	18,293	18,296
		32100	601,34															24,79											613,83	601,09
		32160	600,91	6,619	18,209	18,217	24,829	24,835	24,626	24,634	24,668	24,69	24,609	24,707	24,789	24,685	24,676					18,294	18,311						613,83	601,09
		32220	601,67																										613,83	601,09
		32256		6,652	18,211	18,218	24,861	24,872	24,668	24,685	24,706	24,724	24,689	24,744	24,811	24,707	24,717			24,65	18,548	18,318	18,339
		32280	601,33																										613,83	601,09
		32340	601,34																										613,83	601,09
		32352		6,678	18,209	18,218	24,891	24,891	24,685	24,688	24,724	24,742	24,7	24,771	24,838	24,771	24,740					18,329	18,342
		32400	601,24															24,80	0					0,18	0	0,03	-0,22	-0,13	613,83	601,09	131,73
		32448		6,711	18,212	18,214	24,921	24,926	24,714	24,735	24,759	24,773	24,754	24,805	24,872	24,79	24,775			24,706	18,544	18,321	18,336
		32460	600,97																										613,83	601,09
		32520	601,1																										613,83	601,09
		32544		6,738	18,209	18,219	24,95	24,954	24,749	24,772	24,796	24,803	24,761	24,832	24,901	24,798	24,802					18,316	18,327
		32580	600,46																										613,83	601,09
		32640	601,24	6,769	18,211	18,22	24,986	24,984	24,766	24,8	24,818	24,846	24,779	24,862	24,93	24,846	24,831			24,746	18,538	18,315	18,325						613,83	601,09
		32700	600,7															24,79											613,83	601,09
		32736		6,808	18,211	18,219	25,024	25,022	24,819	24,837	24,86	24,864	24,801	24,883	24,961	24,861	24,861					18,312	18,326
		32760	600,84																										613,83	601,09
		32820	601,64																										613,83	601,09
		32832		6,834	18,212	18,221	25,051	25,05	24,846	24,864	24,894	24,892	24,835	24,916	24,992	24,91	24,894			24,82	18,529	18,31	18,319
		32880	600,86																										613,83	601,09
		32928		6,858	18,214	18,221	25,077	25,075	24,879	24,888	24,908	24,921	24,86	24,928	25,023	24,933	24,918					18,312	18,331
		32940	601,65																										613,83	601,09
		33000	600,33															24,79	0					0,19	-0,01	0,03	-0,22	-0,13	613,83	601,09	131,89
		33024		6,892	18,214	18,221	25,112	25,107	24,936	24,924	24,945	24,954	24,88	24,976	25,051	24,953	24,952			24,873	18,532	18,313	18,321
		33060	600,27																										613,83	601,09
		33120	600,71	6,925	18,213	18,221	25,143	25,141	24,955	24,952	24,969	24,965	24,902	25,004	25,082	24,985	24,977					18,312	18,317						614,2	601,09
		33180	601,02																										614,2	601,09
		33216		6,950	18,212	18,222	25,161	25,173	24,989	24,986	25,008	24,993	24,945	25,04	25,11	25,025	25,012			24,929	18,523	18,314	18,319
		33240	600,89																										614,2	601,09
		33300	601,74															24,79											614,2	601,09
		33312		6,979	18,212	18,221	25,192	25,199	25,022	25,017	25,024	25,043	24,968	25,07	25,139	25,055	25,042					18,314	18,337
		33360	601,44																										614,2	601,09
		33408		7,007	18,213	18,221	25,224	25,224	25,027	25,047	25,072	25,061	25,02	25,104	25,168	25,078	25,072			24,98	18,54	18,316	18,336
		33420	601,77																										614,2	601,09
		33480	601,15																										614,2	601,09
		33504		7,035	18,214	18,225	25,249	25,26	25,069	25,082	25,1	25,089	25,031	25,126	25,2	25,108	25,101					18,311	18,322
		33540	600,33																										614,2	601,09
		33600	600,57	7,067	18,215	18,221	25,276	25,294	25,112	25,119	25,128	25,126	25,067	25,16	25,227	25,123	25,133	24,79	0	25,047	18,527	18,309	18,319	0,2	0,01	0,03	-0,21	-0,12	614,2	601,09	131,35
		33660	601,23																										614,2	601,09
		33696		7,097	18,215	18,223	25,308	25,323	25,119	25,132	25,16	25,146	25,091	25,19	25,257	25,155	25,156					18,31	18,328
		33720	601,16																										614,2	601,09
		33780	603,05																										614,2	601,09
		33792		7,120	18,215	18,222	25,338	25,338	25,172	25,192	25,197	25,183	25,114	25,203	25,284	25,182	25,191			25,121	18,518	18,306	18,319
		33840	602,68																										613,67	601,09
		33888		7,154	18,215	18,223	25,369	25,377	25,198	25,212	25,214	25,212	25,156	25,235	25,312	25,219	25,220					18,292	18,3
		33900	601,33															24,80											613,67	601,09
		33960	601,28																										613,67	601,09
		33984		7,184	18,214	18,221	25,4	25,403	25,222	25,219	25,243	25,234	25,177	25,261	25,347	25,248	25,244			25,168	18,511	18,288	18,306
		34020	601,18																										613,67	601,09
		34080	601,24	7,207	18,213	18,222	25,421	25,428	25,208	25,267	25,278	25,275	25,219	25,255	25,374	25,269	25,268					18,31	18,325						613,67	601,09
		34140	600,18																										613,67	601,09
		34176		7,240	18,213	18,222	25,458	25,457	25,293	25,303	25,307	25,29	25,247	25,286	25,402	25,297	25,303			25,185	18,518	18,315	18,331
		34200	600,85															24,79	0					0,21	0,03	0,04	-0,2	-0,11	613,67	601,09	131,43
		34260	601,19																										613,67	601,09
		34272		7,275	18,212	18,221	25,492	25,492	25,317	25,323	25,319	25,332	25,261	25,285	25,419	25,355	25,326					18,31	18,317
		34320	602,1																										613,67	601,09
		34368		7,305	18,209	18,221	25,515	25,526	25,339	25,368	25,353	25,369	25,279	25,352	25,459	25,391	25,364			25,249	18,536	18,297	18,308
		34380	600,92																										613,67	601,09
		34440	601,61																										613,67	601,09
		34464		7,324	18,21	18,22	25,541	25,537	25,362	25,396	25,391	25,37	25,3	25,358	25,488	25,426	25,386					18,304	18,33
		34500	601,9															24,79											613,67	601,09
		34560	601,65	7,364	18,212	18,223	25,582	25,58	25,414	25,397	25,431	25,413	25,321	25,375	25,518	25,458	25,416			25,277	18,54	18,323	18,344						613,67	601,09
		34620	601,68																										613,67	601,09
		34656		7,389	18,213	18,221	25,604	25,607	25,442	25,429	25,465	25,437	25,356	25,428	25,543	25,482	25,448					18,312	18,321
		34680	600,8																										613,67	601,09
		34740	601,49																										613,67	601,09
		34752		7,413	18,213	18,223	25,633	25,629	25,46	25,462	25,486	25,474	25,407	25,477	25,574	25,514	25,482			25,381	18,535	18,287	18,297
		34800	601,61															24,80	0					0,16	-0,02	0,01	-0,24	-0,15	613,67	601,09	131,48
		34848		7,440	18,212	18,22	25,655	25,658	25,484	25,474	25,505	25,509	25,41	25,503	25,6	25,532	25,502					18,295	18,319
		34860	601,93																										613,67	601,09
		34920	602,25																										613,36	601,09
		34944		7,468	18,209	18,221	25,681	25,686	25,482	25,492	25,537	25,534	25,441	25,561	25,632	25,564	25,530			25,423	18,53	18,315	18,326
		34980	601,26																										613,36	601,09
		35040	600,92	7,497	18,21	18,22	25,71	25,713	25,523	25,476	25,541	25,582	25,48	25,563	25,66	25,592	25,552					18,316	18,322						613,36	601,09
		35100	601,69															24,79											613,36	601,09
		35136		7,522	18,21	18,22	25,735	25,738	25,511	25,537	25,603	25,576	25,514	25,596	25,689	25,61	25,580			25,486	18,533	18,311	18,327
		35160	601,57																										613,36	601,09
		35220	601,54																										613,36	601,09
		35232		7,560	18,211	18,22	25,781	25,77	25,574	25,558	25,615	25,643	25,526	25,647	25,717	25,631	25,614					18,303	18,321
		35280	602,07																										613,36	601,09
		35328		7,582	18,211	18,22	25,797	25,797	25,605	25,611	25,656	25,646	25,555	25,686	25,738	25,667	25,645			25,537	18,533	18,302	18,314
		35340	600,95																										613,36	601,09
		35400	602,14															24,79	0					0,16	-0,03	0	-0,26	-0,17	613,36	601,09	131,67
		35424		7,614	18,211	18,216	25,831	25,824	25,628	25,629	25,686	25,692	25,595	25,702	25,769	25,702	25,675					18,308	18,32
		35460	601,35																										613,36	601,09
		35520	600,82	7,649	18,208	18,221	25,857	25,869	25,662	25,66	25,711	25,716	25,639	25,725	25,801	25,72	25,704			25,603	18,541	18,315	18,326						613,36	601,09
		35580	600,7																										613,36	601,09
		35616		7,661	18,212	18,222	25,879	25,877	25,681	25,69	25,717	25,701	25,674	25,759	25,83	25,756	25,726					18,315	18,322
		35640	600,66																										613,67	601,09
		35700	601,27															24,79											613,67	601,09
		35712		7,692	18,215	18,218	25,904	25,913	25,71	25,71	25,734	25,768	25,706	25,792	25,857	25,767	25,756			25,662	18,549	18,306	18,321
		35760	601,22																										613,67	601,09
		35808		7,725	18,209	18,22	25,94	25,94	25,726	25,737	25,786	25,793	25,725	25,822	25,883	25,804	25,784					18,31	18,324
		35820	601,97																										613,67	601,09
		35880	601,38																										613,67	601,09
		35904		7,748	18,215	18,221	25,972	25,961	25,782	25,784	25,811	25,819	25,757	25,846	25,908	25,819	25,816			25,728	18,548	18,295	18,301
		35940	601,08																										613,67	601,09
		36000	600,05	7,770	18,212	18,222	25,987	25,987	25,785	25,815	25,845	25,832	25,779	25,875	25,94	25,851	25,840	24,79	0			18,293	18,304	0,22	0,03	0,05	-0,19	-0,09	613,67	601,09	131,53
		36060	601,74																										613,67	601,09
		36096		7,803	18,215	18,222	26,021	26,022	25,848	25,849	25,872	25,857	25,806	25,897	25,965	25,875	25,871			25,813	18,566	18,297	18,302
		36120	601,68																										613,67	601,09
		36180	601,2																										613,67	601,09
		36192		7,834	18,216	18,224	26,057	26,051	25,86	25,884	25,903	25,898	25,857	25,93	26,198	25,916	25,931					18,288	18,323
		36240	601,34																										613,67	601,09
		36288		7,858	18,216	18,226	26,082	26,076	25,87	25,915	25,933	25,92	25,879	25,952	26,02	25,939	25,929			25,817	18,556	18,344	18,369
		36300	600,61															24,79											613,67	601,09
		36360	600,61																										613,67	601,09
		36384		7,888	18,215	18,226	26,109	26,107	25,961	25,939	25,948	25,941	25,89	25,99	26,169	25,972	25,976					18,362	18,353
		36420	600,73																										613,67	601,09
		36480	600,29	7,916	18,217	18,224	26,137	26,137	25,976	25,97	25,979	25,98	25,934	26,005	26,078	25,997	25,990			25,856	18,541	18,3	18,296						613,67	601,09
		36540	600,98																										613,67	601,09
		36576		7,931	18,214	18,224	26,146	26,154	25,979	26,004	26,009	25,976	25,955	26,034	26,108	26,18	26,031					18,277	18,301
		36600	601,73															24,79	0					0,19	0	0,03	-0,22	-0,12	613,67	601,09	131,57
		36660	601,5																										613,67	601,09
		36672		7,966	18,215	18,223	26,18	26,19	26,034	26,015	26,022	26,036	26	26,069	26,171	26,047	26,049			25,958	18,538	18,308	18,325
		36720	601,85																										613,67	601,09
		36768		7,989	18,216	18,226	26,211	26,21	26,019	26,04	26,073	26,064	26,017	26,103	26,167	26,062	26,068					18,316	18,316
		36780	602,67																										613,67	601,09
		36840	601,6																										613,67	601,09
		36864		8,017	18,216	18,225	26,236	26,239	26,056	26,076	26,098	26,083	26,052	26,138	26,196	26,138	26,105			26,044	18,541	18,318	18,321
		36900	601,01															24,79											613,04	601,09
		36960	600,11	8,050	18,22	18,225	26,274	26,272	26,109	26,099	26,116	26,114	26,066	26,152	26,221	26,14	26,127					18,299	18,304						613,04	601,09
		37020	600,26																										613,04	601,09
		37056		8,077	18,218	18,224	26,292	26,303	26,11	26,134	26,152	26,147	26,083	26,165	26,242	26,15	26,148			26,07	18,528	18,31	18,334
		37080	599,81																										613,04	601,09
		37140	600,47																										613,62	601,09
		37152		8,109	18,217	18,225	26,33	26,331	26,157	26,185	26,182	26,176	26,115	26,192	26,269	26,136	26,177					18,311	18,326
		37200	599,96															24,78	0					0,21	0,01	0,04	-0,2	-0,11	613,62	601,09	131,42
		37248		8,127	18,216	18,228	26,343	26,355	26,179	26,185	26,205	26,187	26,172	26,154	26,296	26,183	26,195			26,139	18,541	18,304	18,32
		37260	601,31																										614,15	601,09
		37320	601,41																										614,15	601,09
		37344		8,163	18,216	18,225	26,384	26,383	26,225	26,205	26,218	26,224	26,186	26,243	26,325	26,193	26,227					18,317	18,332
		37380	600,74																										614,15	601,09
		37440	601,99	8,190	18,216	18,225	26,409	26,413	26,23	26,27	26,249	26,257	26,199	26,285	26,349	26,253	26,261			26,155	18,541	18,33	18,341						614,15	601,09
		37500	601,96															24,79											614,15	601,09
		37536		8,215	18,218	18,225	26,438	26,436	26,282	26,264	26,264	26,261	26,212	26,288	26,377	26,284	26,279					18,327	18,338
		37560	601,97																										614,15	601,09
		37620	601,92																										613,57	601,09
		37632		8,246	18,216	18,225	26,464	26,469	26,297	26,312	26,317	26,299	26,259	26,338	26,403	26,295	26,315			26,215	18,538	18,294	18,312
		37680	600,77																										613,57	601,09
		37728		8,268	18,216	18,225	26,488	26,49	26,323	26,334	26,336	26,337	26,275	26,367	26,431	26,326	26,341					18,296	18,325
		37740	600,37																										613,57	601,09
		37800	601,04															24,72	0					0,16	-0,03	0,01	-0,25	-0,15	613,57	601,09	66,15
		37824		8,297	18,216	18,223	26,518	26,514	26,384	26,358	26,386	26,404	26,301	26,375	26,441	26,351	26,375			26,25	18,543	18,33	18,342
		37860	545,45																										0	0
		37920	242,61	8,261	18,217	18,225	26,503	26,46	26,544	26,542	26,551	26,567	26,326	26,357	26,422	26,374	26,460					18,323	18,332						0	0
		37980	107,91																										0	0
		38016		8,217	18,217	18,225	26,414	26,461	26,676	26,653	26,678	26,691	26,339	26,378	26,387	26,384	26,523			26,356	18,541	18,313	18,328
		38040	48																										0	0
		38100	21,35															24,73											0	0
		38112		8,226	18,216	18,225	26,438	26,454	26,748	26,722	26,76	26,743	26,376	26,388	26,378	26,364	26,560					18,302	18,31
		38160	9,49																										0	0
		38208		8,266	18,216	18,224	26,432	26,54	26,773	26,75	26,781	26,758	26,382	26,404	26,384	26,375	26,576			26,385	18,56	18,309	18,324
		38220	4,22																										0	0
		38280	1,88																										0	0
		38304		8,282	18,214	18,223	26,466	26,534	26,78	26,767	26,78	26,765	26,389	26,403	26,387	26,386	26,582					18,328	18,344
		38340	0,84																										0	0
		38400	0,37	8,235	18,214	18,223	26,427	26,479	26,778	26,768	26,779	26,764	26,391	26,398	26,391	26,39	26,582	24,72	0	26,344	18,551	18,326	18,339	0,15	-0,04	0	-0,26	-0,17	0	0	0,02
		38460	0,16																										0	0
		38496		8,253	18,213	18,223	26,45	26,493	26,76	26,762	26,77	26,76	26,399	26,391	26,392	26,389	26,578					18,315	18,329
		38520	0,07																										0	0
		38580	0,03																										0	0
		38592		8,234	18,212	18,222	26,413	26,489	26,756	26,751	26,758	26,752	26,406	26,39	26,391	26,391	26,574			26,338	18,534	18,318	18,344
		38640	0,01																										0	0
		38688		8,233	18,212	18,221	26,414	26,486	26,741	26,735	26,743	26,735	26,41	26,39	26,39	26,393	26,567					18,341	18,351
		38700	0,01															24,72											0	0
		38760	0																										0	0
		38784		8,249	18,211	18,221	26,433	26,498	26,724	26,722	26,724	26,72	26,414	26,389	26,383	26,391	26,558			26,347	18,539	18,304	18,301
		38820	0																										0	0
		38880	0	8,205	18,211	18,221	26,411	26,431	26,709	26,708	26,707	26,7	26,418	26,389	26,381	26,389	26,550					18,28	18,297						0	0
		38940	0																										0	0
		38976		8,214	18,21	18,22	26,421	26,438	26,694	26,691	26,693	26,682	26,42	26,388	26,379	26,39	26,542			26,352	18,534	18,281	18,31
		39000	0															24,72	0					0,07	-0,11	-0,05	-0,33	-0,24	0	0	0
		39060	0																										0	0
		39072		8,194	18,21	18,22	26,388	26,429	26,682	26,679	26,681	26,675	26,42	26,387	26,377	26,387	26,536					18,307	18,318
		39120	0																										0	0
		39168		8,190	18,209	18,219	26,391	26,416	26,669	26,666	26,668	26,662	26,421	26,388	26,375	26,386	26,529			26,353	18,535	18,312	18,31
		39180	0																										0	0
		39240	0																										0	0
		39264		8,145	18,209	18,218	26,335	26,382	26,659	26,653	26,656	26,645	26,423	26,387	26,373	26,386	26,523					18,311	18,334
		39300	0															24,72											0	0
		39360	0	8,181	18,209	18,218	26,369	26,419	26,646	26,643	26,646	26,639	26,422	26,387	26,37	26,385	26,517			26,352	18,533	18,322	18,351						0	0
		39420	0																										0	0
		39456		8,165	18,208	18,218	26,366	26,39	26,635	26,633	26,635	26,63	26,422	26,386	26,37	26,383	26,512					18,325	18,324
		39480	0																										0	0
		39540	0																										0	0
		39552		8,149	18,208	18,218	26,346	26,378	26,626	26,623	26,626	26,62	26,423	26,385	26,367	26,383	26,507			26,352	18,55	18,304	18,31
		39600	0															24,72	0					0,15	-0,03	0	-0,25	-0,16	0	0	0
		39648		8,138	18,207	18,217	26,336	26,365	26,616	26,615	26,618	26,612	26,423	26,384	26,364	26,382	26,502					18,296	18,329
		39660	0																										0	0
		39720	0																										0	0
		39744		8,124	18,208	18,217	26,295	26,377	26,606	26,606	26,606	26,601	26,423	26,383	26,361	26,381	26,496			26,352	18,561	18,316	18,327
		39780	0																										0	0
		39840	0	8,142	18,207	18,217	26,308	26,401	26,594	26,597	26,597	26,591	26,422	26,382	26,36	26,381	26,491					18,33	18,325						0	0
		39900	0															24,72											0	0
		39936		8,119	18,206	18,216	26,299	26,361	26,585	26,586	26,586	26,58	26,422	26,381	26,357	26,378	26,484			26,35	18,569	18,306	18,318
		39960	0																										0	0
		40020	0																										0	0
		40032		8,108	18,207	18,216	26,298	26,341	26,578	26,578	26,578	26,575	26,421	26,38	26,355	26,378	26,480					18,317	18,331
		40080	0																										0	0
		40128		8,118	18,207	18,216	26,304	26,355	26,568	26,568	26,568	26,558	26,42	26,379	26,352	26,376	26,474			26,348	18,553	18,331	18,345
		40140	0																										0	0
		40200	0															24,71	0					0,2	-0,01	0,03	-0,22	-0,12	0	0	0
		40224		8,129	18,206	18,216	26,295	26,385	26,56	26,558	26,559	26,55	26,42	26,378	26,35	26,376	26,469					18,311	18,328
		40260	0																										0	0
		40320	0	8,089	18,206	18,216	26,276	26,324	26,55	26,545	26,55	26,54	26,419	26,377	26,347	26,375	26,463			26,347	18,535	18,298	18,317						0	0
		40380	0																										0	0
		40416		8,086	18,206	18,216	26,236	26,358	26,54	26,538	26,541	26,535	26,418	26,376	26,345	26,375	26,459					18,304	18,319
		40440	0																										0	0
		40500	0															24,72											0	0
		40512		8,069	18,206	18,216	26,249	26,311	26,532	26,531	26,532	26,527	26,418	26,375	26,343	26,374	26,454			26,346	18,548	18,329	18,354
		40560	0																										0	0
		40608		8,091	18,206	18,216	26,254	26,35	26,523	26,523	26,524	26,518	26,417	26,374	26,34	26,371	26,449					18,349	18,367
		40620	0																										0	0
		40680	0																										0	0
		40704		8,052	18,206	18,216	26,239	26,287	26,516	26,514	26,518	26,51	26,416	26,373	26,338	26,371	26,445			26,343	18,533	18,317	18,313
		40740	0																										0	0
		40800	0	8,069	18,206	18,216	26,252	26,309	26,509	26,505	26,507	26,501	26,415	26,371	26,335	26,369	26,439	24,72	0			18,296	18,306	0,18	-0,01	0,02	-0,23	-0,15	0	0	0
		40860	0																										0	0
		40896		8,024	18,206	18,215	26,19	26,278	26,501	26,497	26,5	26,49	26,415	26,37	26,333	26,368	26,434			26,342	18,529	18,301	18,311
		40920	0																										0	0
		40980	0																										0	0
		40992		8,056	18,206	18,215	26,228	26,305	26,491	26,488	26,491	26,483	26,413	26,369	26,33	26,367	26,429					18,303	18,333
		41040	0																										0	0
		41088		7,993	18,206	18,215	26,194	26,212	26,486	26,482	26,48	26,478	26,412	26,368	26,329	26,365	26,425			26,339	18,544	18,3	18,3
		41100	0															24,72											0	0
		41160	0																										0	0
		41184		8,000	18,206	18,215	26,192	26,228	26,481	26,477	26,476	26,466	26,412	26,366	26,326	26,364	26,421					18,282	18,28
		41220	0																										0	0
		41280	0	7,983	18,205	18,215	26,179	26,208	26,472	26,471	26,469	26,462	26,411	26,365	26,325	26,364	26,417			26,338	18,546	18,297	18,328						0	0
		41340	0																										0	0
		41376		7,979	18,205	18,215	26,148	26,23	26,462	26,46	26,462	26,453	26,411	26,364	26,322	26,362	26,412					18,332	18,362
		41400	0															24,72	0					0,24	0,05	0,07	-0,17	-0,08	0	0	0
		41460	0																										0	0
		41472		7,977	18,205	18,215	26,156	26,217	26,455	26,451	26,455	26,448	26,411	26,364	26,32	26,361	26,408			26,337	18,571	18,326	18,324
		41520	0																										0	0
		41568		7,951	18,205	18,215	26,152	26,17	26,448	26,446	26,447	26,443	26,409	26,362	26,316	26,359	26,404					18,294	18,321
		41580	0																										0	0
		41640	0																										0	0
		41664		7,960	18,205	18,215	26,145	26,195	26,443	26,438	26,439	26,431	26,407	26,36	26,315	26,359	26,399			26,335	18,563	18,31	18,337
		41700	0															24,71											0	0
		41760	0	7,986	18,205	18,215	26,194	26,198	26,434	26,428	26,433	26,426	26,406	26,358	26,313	26,356	26,394					18,332	18,323						0	0
		41820	0																										0	0
		41856		7,969	18,205	18,215	26,159	26,199	26,426	26,422	26,423	26,415	26,404	26,358	26,311	26,355	26,389			26,332	18,558	18,314	18,322
		41880	0																										0	0
		41940	0																										0	0
		41952		7,964	18,205	18,215	26,137	26,21	26,42	26,418	26,416	26,409	26,403	26,356	26,309	26,355	26,386					18,297	18,32
		42000	0															24,71	0					0,23	0,05	0,06	-0,18	-0,08	0	0	0
		42048		7,966	18,205	18,215	26,159	26,193	26,411	26,411	26,413	26,404	26,399	26,355	26,306	26,353	26,381			26,332	18,565	18,291	18,315
		42060	0																										0	0
		42120	0																										0	0
		42144		7,950	18,205	18,215	26,129	26,19	26,406	26,405	26,408	26,401	26,392	26,353	26,303	26,352	26,377					18,317	18,343
		42180	0																										0	0
		42240	0	7,947	18,205	18,215	26,131	26,184	26,402	26,4	26,397	26,396	26,386	26,353	26,302	26,351	26,373			26,33	18,559	18,337	18,36						0	0
		42300	0															24,72											0	0
		42336		7,925	18,206	18,215	26,087	26,184	26,397	26,394	26,393	26,388	26,384	26,352	26,299	26,349	26,369					18,348	18,363
		42360	0																										0	0
		42420	0																										0	0
		42432		7,900	18,205	18,215	26,084	26,136	26,392	26,389	26,388	26,382	26,381	26,35	26,297	26,348	26,366			26,328	18,538	18,338	18,351
		42480	0																										0	0
		42528		7,933	18,205	18,214	26,115	26,17	26,386	26,383	26,385	26,375	26,375	26,348	26,295	26,347	26,362					18,332	18,334
		42540	0																										0	0
		42600	0															24,71	0					0,18	-0,01	0,03	-0,23	-0,14	0	0	0
		42624		7,892	18,205	18,215	26,079	26,124	26,38	26,377	26,377	26,368	26,374	26,347	26,293	26,345	26,358			26,325	18,525	18,32	18,326
		42660	0																										0	0
		42720	0	7,888	18,206	18,215	26,08	26,117	26,377	26,374	26,374	26,363	26,371	26,346	26,29	26,344	26,355					18,295	18,319						0	0
		42780	0																										0	0
		42816		7,886	18,205	18,215	26,067	26,125	26,371	26,372	26,366	26,361	26,366	26,345	26,288	26,342	26,351			26,317	18,528	18,303	18,324
		42840	0																										0	0
		42900	0															24,71											0	0
		42912		7,852	18,205	18,214	26,066	26,058	26,366	26,366	26,362	26,36	26,357	26,344	26,286	26,341	26,348					18,319	18,327
		42960	0																										0	0
		43008		7,870	18,206	18,215	26,076	26,085	26,362	26,363	26,359	26,347	26,343	26,342	26,284	26,339	26,342			26,311	18,546	18,311	18,32
		43020	0																										0	0
		43080	0																										0	0
		43104		7,904	18,206	18,215	26,089	26,139	26,356	26,356	26,355	26,348	26,342	26,341	26,282	26,337	26,340					18,304	18,314
		43140	0																										0	0
		43200	0	7,855	18,205	18,215	26,045	26,085	26,349	26,351	26,35	26,345	26,34	26,339	26,28	26,335	26,336	24,71	0	26,308	18,55	18,301	18,312	0,22	0,02	0,05	-0,19	-0,1	0	0	0
		43260	0																										0	0
		43296		7,834	18,206	18,215	26,012	26,076	26,346	26,349	26,348	26,343	26,332	26,336	26,278	26,335	26,333					18,3	18,316
		43320	0																										0	0
		43380	0																										0	0
		43392		7,867	18,206	18,215	26,056	26,098	26,339	26,346	26,346	26,332	26,329	26,334	26,276	26,331	26,329			26,297	18,544	18,314	18,336
		43440	0																										0	0
		43488		7,896	18,206	18,216	26,086	26,129	26,332	26,342	26,332	26,329	26,324	26,33	26,271	26,329	26,324					18,328	18,338
		43500	0															24,71											0	0
		43560	0																										0	0
		43584		7,867	18,205	18,216	26,043	26,112	26,331	26,337	26,333	26,324	26,323	26,327	26,271	26,326	26,321			26,292	18,544	18,319	18,319
		43620	0																										0	0
		43680	0	7,884	18,206	18,215	26,075	26,113	26,333	26,332	26,332	26,321	26,322	26,325	26,268	26,324	26,320					18,305	18,319						0	0
		43740	0																										0	0
		43776		7,848	18,205	18,215	26,061	26,056	26,331	26,329	26,326	26,318	26,316	26,32	26,266	26,322	26,316			26,281	18,548	18,322	18,352
		43800	0															24,71	0					0,18	-0,01	0,02	-0,23	-0,14	0	0	0
		43860	0																										0	0
		43872		7,828	18,205	18,216	26,028	26,048	26,327	26,324	26,318	26,316	26,312	26,315	26,264	26,318	26,312					18,344	18,358
		43920	0																										0	0
		43968		7,843	18,206	18,215	26,024	26,083	26,322	26,318	26,306	26,317	26,307	26,313	26,262	26,316	26,308			26,27	18,546	18,334	18,335
		43980	0																										0	0
		44040	0																										0	0
		44064		7,860	18,206	18,215	26,049	26,092	26,322	26,316	26,302	26,314	26,307	26,309	26,26	26,313	26,305					18,312	18,322
		44100	0															24,71											0	0
		44160	0	7,832	18,206	18,216	26,023	26,062	26,317	26,311	26,302	26,307	26,307	26,308	26,257	26,31	26,302			26,26	18,531	18,301	18,32						0	0
		44220	0																										0	0
		44256		7,866	18,206	18,216	26,059	26,095	26,313	26,31	26,308	26,311	26,307	26,302	26,255	26,307	26,302					18,303	18,321
		44280	0																										0	0
		44340	0																										0	0
		44352		7,836	18,208	18,214	26,029	26,064	26,309	26,309	26,306	26,305	26,307	26,304	26,252	26,302	26,299			26,258	18,525	18,31	18,331
		44400	0															24,71	0					0,23	0,03	0,05	-0,19	-0,1	0	0	0
		44448		7,843	18,207	18,216	26,03	26,08	26,306	26,305	26,305	26,304	26,299	26,297	26,25	26,301	26,296					18,336	18,344
		44460	0																										0	0
		44520	0																										0	0
		44544		7,856	18,206	18,216	26,029	26,104	26,305	26,3	26,299	26,299	26,277	26,296	26,248	26,297	26,290			26,252	18,538	18,322	18,334
		44580	0																										0	0
		44640	0	7,835	18,207	18,216	26,023	26,071	26,301	26,296	26,293	26,295	26,284	26,296	26,245	26,289	26,287					18,309	18,322						0	0
		44700	0															24,70											0	0
		44736		7,819	18,207	18,215	25,989	26,07	26,297	26,294	26,291	26,291	26,282	26,293	26,243	26,288	26,285			26,245	18,555	18,309	18,323
		44760	0																										0	0
		44820	0																										0	0
		44832		7,846	18,207	18,216	26,038	26,078	26,292	26,29	26,283	26,289	26,279	26,287	26,242	26,285	26,281					18,31	18,32
		44880	0																										0	0
		44928		7,835	18,206	18,216	26,024	26,067	26,29	26,285	26,283	26,284	26,272	26,282	26,239	26,285	26,278			26,259	18,555	18,324	18,338
		44940	0																										0	0
		45000	0															24,71	0					0,14	-0,05	0	-0,26	-0,19	0	0	0
		45024		7,816	18,207	18,215	26,015	26,039	26,282	26,282	26,283	26,278	26,271	26,282	26,235	26,279	26,274					18,33	18,337
		45060	0																										0	0
		45120	0	7,805	18,207	18,216	25,973	26,061	26,276	26,277	26,275	26,275	26,276	26,276	26,234	26,28	26,271			26,24	18,548	18,312	18,323						0	0
		45180	0																										0	0
		45216		7,812	18,206	18,216	25,997	26,049	26,274	26,271	26,271	26,268	26,271	26,269	26,231	26,278	26,267					18,306	18,325
		45240	0																										0	0
		45300	0															24,71											0	0
		45312		7,807	18,206	18,216	25,982	26,055	26,271	26,269	26,273	26,267	26,271	26,269	26,229	26,27	26,265			26,225	18,535	18,312	18,328
		45360	0																										0	0
		45408		7,805	18,206	18,216	26,006	26,027	26,272	26,267	26,269	26,266	26,258	26,267	26,227	26,261	26,261					18,31	18,321
		45420	0																										0	0
		45480	0																										0	0
		45504		7,804	18,206	18,215	25,974	26,055	26,269	26,263	26,266	26,259	26,251	26,264	26,224	26,259	26,257			26,221	18,544	18,301	18,31
		45540	0																										0	0
		45600	0	7,726	18,207	18,216	25,862	26,013	26,263	26,262	26,26	26,259	26,245	26,267	26,222	26,264	26,255	24,71	0			18,299	18,312	0,21	0,01	0,05	-0,2	-0,11	0	0	0
		45660	0																										0	0
		45696		7,757	18,207	18,215	25,962	25,975	26,259	26,26	26,26	26,26	26,245	26,261	26,219	26,261	26,253			26,222	18,549	18,309	18,32
		45720	0																										0	0
		45780	0																										0	0
		45792		7,771	18,207	18,215	25,964	26	26,256	26,259	26,259	26,254	26,243	26,254	26,216	26,26	26,250					18,304	18,321
		45840	0																										0	0
		45888		7,762	18,206	18,216	25,955	25,992	26,255	26,255	26,254	26,255	26,248	26,248	26,213	26,254	26,248			26,207	18,546	18,307	18,329
		45900	0															24,70											0	0
		45960	0																										0	0
		45984		7,773	18,207	18,216	25,964	26,005	26,249	26,252	26,253	26,252	26,238	26,242	26,211	26,252	26,244					18,32	18,339
		46020	0																										0	0
		46080	0	7,754	18,207	18,216	25,938	25,992	26,245	26,249	26,25	26,249	26,233	26,242	26,209	26,25	26,241			26,204	18,556	18,332	18,351						0	0
		46140	0																										0	0
		46176		7,731	18,207	18,216	25,916	25,969	26,246	26,245	26,24	26,245	26,225	26,233	26,206	26,244	26,235					18,331	18,33
		46200	0															24,71	0					0,17	-0,03	0,02	-0,24	-0,16	0	0	0
		46260	0																										0	0
		46272		7,718	18,207	18,216	25,888	25,971	26,242	26,243	26,239	26,24	26,225	26,237	26,203	26,245	26,234			26,193	18,557	18,304	18,317
		46320	0																										0	0
		46368		7,739	18,207	18,217	25,916	25,985	26,241	26,238	26,238	26,237	26,225	26,237	26,201	26,243	26,233					18,3	18,324
		46380	0																										0	0
		46440	0																										0	0
		46464		7,763	18,207	18,217	25,967	25,983	26,239	26,239	26,237	26,239	26,221	26,236	26,199	26,24	26,231			26,193	18,562	18,304	18,314
		46500	0															24,70											0	0
		46560	0	7,718	18,207	18,217	25,909	25,951	26,238	26,236	26,233	26,233	26,216	26,23	26,195	26,231	26,226					18,308	18,318						0	0
		46620	0																										0	0
		46656		7,755	18,207	18,216	25,94	25,994	26,234	26,235	26,231	26,226	26,217	26,225	26,192	26,229	26,224			26,188	18,554	18,329	18,352
		46680	0																										0	0
		46740	0																										0	0
		46752		7,767	18,206	18,216	25,951	26,005	26,234	26,232	26,225	26,223	26,218	26,222	26,189	26,223	26,221					18,333	18,337
		46800	0															24,70	0					0,16	-0,04	0	-0,25	-0,17	0	0	0
		46848		7,758	18,207	18,217	25,929	26,01	26,23	26,226	26,224	26,223	26,21	26,223	26,186	26,218	26,217			26,177	18,561	18,296	18,304
		46860	0																										0	0
		46920	0																										0	0
		46944		7,740	18,207	18,216	25,93	25,973	26,226	26,223	26,224	26,221	26,207	26,22	26,183	26,218	26,215					18,287	18,31
		46980	0																										0	0
		47040	0	7,688	18,207	18,217	25,877	25,924	26,223	26,22	26,223	26,217	26,208	26,218	26,181	26,219	26,214			26,179	18,567	18,296	18,318						0	0
		47100	0															24,70											0	0
		47136		7,722	18,207	18,216	25,913	25,954	26,218	26,218	26,219	26,204	26,201	26,211	26,178	26,217	26,208					18,324	18,338
		47160	0																										0	0
		47220	0																										0	0
		47232		7,718	18,207	18,216	25,899	25,96	26,213	26,213	26,215	26,202	26,196	26,207	26,176	26,214	26,205			26,168	18,549	18,337	18,351
		47280	0																										0	0
		47328		7,715	18,206	18,216	25,887	25,966	26,205	26,209	26,209	26,202	26,196	26,204	26,173	26,211	26,201					18,302	18,312
		47340	0																										0	0
		47400	0															24,70	0					0,21	0,03	0,05	-0,19	-0,1	0	0	0
		47424		7,684	18,206	18,216	25,869	25,92	26,204	26,202	26,206	26,204	26,193	26,201	26,169	26,208	26,198			26,158	18,536	18,285	18,3
		47460	0																										0	0
		47520	0	7,691	18,207	18,216	25,867	25,938	26,202	26,202	26,205	26,202	26,186	26,202	26,165	26,204	26,196					18,295	18,321						0	0
		47580	0																										0	0
		47616		7,707	18,207	18,216	25,889	25,947	26,201	26,198	26,197	26,195	26,183	26,197	26,162	26,198	26,191			26,154	18,5	18,323	18,349
		47640	0																										0	0
		47700	0															24,71											0	0
		47712		7,680	18,206	18,216	25,862	25,921	26,201	26,194	26,195	26,191	26,182	26,188	26,16	26,2	26,189					18,326	18,332
		47760	0																										0	0
		47808		7,662	18,207	18,216	25,845	25,901	26,196	26,191	26,191	26,183	26,18	26,191	26,156	26,197	26,186			26,163	18,522	18,311	18,317
		47820	0																										0	0
		47880	0																										0	0
		47904		7,647	18,207	18,217	25,855	25,863	26,192	26,188	26,192	26,177	26,174	26,19	26,152	26,194	26,182					18,309	18,326
		47940	0																										0	0
		48000	0	7,661	18,207	18,216	25,858	25,887	26,189	26,186	26,186	26,183	26,172	26,186	26,149	26,192	26,180	24,70	0	26,144	18,555	18,311	18,336	0,23	0,03	0,06	-0,19	-0,1	0	0	0
		48060	0																										0	0
		48096		7,630	18,206	18,216	25,834	25,849	26,186	26,184	26,185	26,185	26,172	26,179	26,146	26,189	26,178					18,337	18,356
		48120	0																										0	0
		48180	0																										0	0
		48192		7,631	18,206	18,216	25,826	25,857	26,183	26,184	26,174	26,175	26,174	26,174	26,143	26,186	26,174			26,139	18,561	18,362	18,363
		48240	0																										0	0
		48288		7,662	18,207	18,216	25,839	25,908	26,184	26,178	26,171	26,169	26,172	26,17	26,139	26,183	26,171					18,35	18,354
		48300	0															24,70											0	0
		48360	0																										0	0
		48384		7,637	18,207	18,216	25,819	25,878	26,177	26,177	26,172	26,168	26,179	26,17	26,137	26,173	26,169			26,136	18,551	18,317	18,337
		48420	0																										0	0
		48480	0	7,633	18,206	18,216	25,823	25,865	26,174	26,174	26,173	26,166	26,16	26,167	26,132	26,173	26,165					18,31	18,331						0	0
		48540	0																										0	0
		48576		7,642	18,206	18,216	25,813	25,893	26,17	26,17	26,169	26,164	26,156	26,166	26,129	26,169	26,162			26,13	18,544	18,313	18,317
		48600	0															24,71	0					0,17	-0,03	0,01	-0,24	-0,15	0	0	0
		48660	0																										0	0
		48672		7,641	18,206	18,216	25,838	25,866	26,166	26,165	26,166	26,162	26,153	26,165	26,125	26,167	26,159					18,293	18,306
		48720	0																										0	0
		48768		7,631	18,206	18,216	25,825	25,859	26,166	26,16	26,166	26,16	26,146	26,162	26,123	26,166	26,156			26,121	18,542	18,295	18,312
		48780	0																										0	0
		48840	0																										0	0
		48864		7,632	18,206	18,216	25,822	25,864	26,166	26,156	26,166	26,158	26,148	26,16	26,122	26,164	26,155					18,316	18,324
		48900	0															24,70											0	0
		48960	0	7,626	18,207	18,216	25,829	25,846	26,161	26,151	26,163	26,154	26,147	26,156	26,117	26,162	26,151			26,116	18,544	18,319	18,327						0	0
		49020	0																										0	0
		49056		7,639	18,206	18,216	25,831	25,869	26,162	26,149	26,159	26,15	26,145	26,152	26,115	26,159	26,149					18,305	18,309
		49080	0																										0	0
		49140	0																										0	0
		49152		7,639	18,207	18,216	25,821	25,881	26,155	26,148	26,152	26,148	26,143	26,149	26,112	26,156	26,145			26,108	18,536	18,305	18,317
		49200	0															24,70	0					0,11	-0,08	-0,03	-0,3	-0,23	0	0	0
		49248		7,618	18,206	18,216	25,825	25,832	26,15	26,148	26,149	26,15	26,146	26,146	26,108	26,153	26,144					18,321	18,36
		49260	0																										0	0
		49320	0																										0	0
		49344		7,640	18,206	18,216	25,821	25,882	26,144	26,145	26,149	26,142	26,135	26,144	26,103	26,15	26,139			26,1	18,54	18,334	18,361
		49380	0																										0	0
		49440	0	7,616	18,206	18,216	25,799	25,856	26,141	26,144	26,145	26,138	26,127	26,134	26,101	26,139	26,134					18,318	18,315						0	0
		49500	0															24,70											0	0
		49536		7,603	18,206	18,215	25,778	25,848	26,137	26,139	26,137	26,128	26,128	26,132	26,097	26,143	26,130			26,101	18,552	18,296	18,316
		49560	0																										0	0
		49620	0																										0	0
		49632		7,620	18,206	18,216	25,812	25,85	26,129	26,133	26,131	26,128	26,13	26,13	26,093	26,139	26,127					18,305	18,324
		49680	0																										0	0
		49728		7,618	18,206	18,216	25,817	25,84	26,126	26,13	26,132	26,133	26,115	26,13	26,09	26,133	26,124			26,099	18,555	18,317	18,324
		49740	0																										0	0
		49800	0															24,70	0					0,22	0,03	0,05	-0,19	-0,11	0	0	0
		49824		7,568	18,206	18,216	25,763	25,794	26,125	26,13	26,129	26,132	26,113	26,132	26,086	26,132	26,122					18,314	18,323
		49860	0																										0	0
		49920	0	7,572	18,206	18,218	25,783	25,786	26,128	26,13	26,131	26,129	26,111	26,129	26,081	26,134	26,122			26,085	18,549	18,31	18,327						0	0
		49980	0																										0	0
		50016		7,574	18,206	18,216	25,768	25,801	26,125	26,127	26,13	26,126	26,109	26,115	26,077	26,133	26,118					18,324	18,339
		50040	0																										0	0
		50100	0															24,70											0	0
		50112		7,588	18,207	18,216	25,788	25,81	26,118	26,125	26,124	26,121	26,113	26,116	26,076	26,129	26,115			26,08	18,542	18,321	18,339
		50160	0																										0	0
		50208		7,598	18,206	18,216	25,792	25,825	26,117	26,122	26,122	26,118	26,114	26,108	26,07	26,118	26,111					18,318	18,328
		50220	0																										0	0
		50280	0																										0	0
		50304		7,592	18,207	18,216	25,771	25,836	26,117	26,12	26,118	26,115	26,107	26,108	26,066	26,118	26,109			26,072	18,532	18,321	18,338
		50340	0																										0	0
		50400	0	7,551	18,206	18,216	25,745	25,779	26,118	26,116	26,114	26,111	26,097	26,107	26,062	26,119	26,106	24,70	0			18,301	18,316	0,21	0,03	0,05	-0,19	-0,11	0	0	0
		50460	0																										0	0
		50496		7,554	18,206	18,217	25,769	25,762	26,115	26,111	26,11	26,105	26,094	26,105	26,06	26,116	26,102			26,062	18,535	18,314	18,339
		50520	0																										0	0
		50580	0																										0	0
		50592		7,564	18,206	18,216	25,765	25,786	26,106	26,106	26,102	26,102	26,095	26,102	26,054	26,113	26,097					18,328	18,346
		50640	0																										0	0
		50688		7,552	18,206	18,216	25,756	25,771	26,108	26,103	26,099	26,098	26,096	26,1	26,049	26,109	26,095			26,065	18,565	18,311	18,306
		50700	0															24,70											0	0
		50760	0																										0	0
		50784		7,526	18,206	18,216	25,723	25,752	26,104	26,098	26,099	26,101	26,092	26,101	26,047	26,105	26,093					18,302	18,306
		50820	0																										0	0
		50880	0	7,546	18,207	18,216	25,75	25,765	26,105	26,097	26,1	26,098	26,089	26,099	26,042	26,103	26,092			26,061	18,563	18,321	18,338						0	0
		50940	0																										0	0
		50976		7,549	18,207	18,216	25,745	25,775	26,099	26,093	26,098	26,095	26,088	26,096	26,038	26,1	26,088					18,321	18,346
		51000	0															24,70	0					0,23	0,04	0,06	-0,19	-0,09	0	0	0
		51060	0																										0	0
		51072		7,524	18,207	18,216	25,742	25,73	26,092	26,091	26,094	26,093	26,083	26,095	26,032	26,096	26,085			26,055	18,561	18,324	18,324
		51120	0																										0	0
		51168		7,549	18,207	18,216	25,744	25,776	26,09	26,088	26,088	26,092	26,074	26,086	26,031	26,095	26,081					18,296	18,301
		51180	0																										0	0
		51240	0																										0	0
		51264		7,519	18,207	18,216	25,715	25,746	26,091	26,087	26,086	26,086	26,072	26,085	26,025	26,093	26,078			26,046	18,563	18,321	18,324
		51300	0															24,70											0	0
		51360	0	7,543	18,207	18,217	25,725	25,785	26,084	26,084	26,08	26,083	26,069	26,086	26,02	26,091	26,075					18,334	18,359						0	0
		51420	0																										0	0
		51456		7,523	18,207	18,217	25,721	25,75	26,078	26,077	26,076	26,076	26,075	26,087	26,016	26,088	26,072			26,041	18,554	18,349	18,366
		51480	0																										0	0
		51540	0																										0	0
		51552		7,502	18,207	18,216	25,693	25,735	26,076	26,078	26,072	26,073	26,067	26,079	26,011	26,079	26,067					18,347	18,348
		51600	0															24,70	0					0,17	-0,03	0,01	-0,25	-0,16	0	0	0
		51648		7,503	18,206	18,216	25,703	25,725	26,076	26,075	26,072	26,073	26,057	26,072	26,007	26,076	26,064			26,032	18,555	18,316	18,342
		51660	0																										0	0
		51720	0																										0	0
		51744		7,510	18,207	18,216	25,71	25,732	26,076	26,075	26,072	26,065	26,059	26,062	25,998	26,078	26,061					18,341	18,352
		51780	0																										0	0
		51840	0	7,499	18,208	18,216	25,685	25,737	26,07	26,07	26,071	26,066	26,061	26,068	25,998	26,067	26,059			26,024	18,555	18,348	18,342						0	0
		51900	0															24,69											0	0
		51936		7,527	18,207	18,217	25,721	25,757	26,067	26,065	26,068	26,063	26,064	26,064	25,993	26,066	26,056					18,289	18,311
		51960	0																										0	0
		52020	0																										0	0
		52032		7,535	18,206	18,217	25,713	25,78	26,064	26,061	26,066	26,058	26,055	26,06	25,986	26,065	26,052			26,018	18,528	18,283	18,309
		52080	0																										0	0
		52128		7,504	18,207	18,216	25,699	25,733	26,061	26,059	26,062	26,063	26,059	26,06	25,983	26,065	26,051					18,308	18,315
		52140	0																										0	0
		52200	0															24,69	0					0,15	-0,03	0,01	-0,26	-0,17	0	0	0
		52224		7,513	18,207	18,216	25,721	25,729	26,062	26,056	26,062	26,062	26,049	26,057	25,978	26,062	26,048			26,014	18,541	18,306	18,315
		52260	0																										0	0
		52320	0	7,483	18,207	18,216	25,681	25,709	26,054	26,056	26,061	26,05	26,04	26,048	25,971	26,059	26,042					18,324	18,339						0	0
		52380	0																										0	0
		52416		7,479	18,207	18,216	25,676	25,706	26,047	26,052	26,059	26,05	26,039	26,048	25,965	26,056	26,040			26,011	18,56	18,322	18,334
		52440	0																										0	0
		52500	0															24,70											0	0
		52512		7,491	18,208	18,216	25,671	25,735	26,051	26,053	26,055	26,046	26,035	26,042	25,961	26,055	26,037					18,325	18,335
		52560	0																										0	0
		52608		7,487	18,207	18,217	25,687	25,712	26,048	26,048	26,053	26,045	26,039	26,041	25,955	26,052	26,035			26,006	18,576	18,324	18,331
		52620	0																										0	0
		52680	0																										0	0
		52704		7,465	18,207	18,216	25,671	25,683	26,043	26,046	26,045	26,043	26,031	26,037	25,949	26,047	26,030					18,316	18,35
		52740	0																										0	0
		52800	0	7,489	18,207	18,217	25,688	25,713	26,041	26,045	26,044	26,045	26,022	26,037	25,943	26,041	26,027	24,70	0	25,995	18,571	18,324	18,333	0,13	-0,06	0	-0,27	-0,19	0	0	0
		52860	0																										0	0
		52896		7,476	18,207	18,217	25,688	25,688	26,04	26,041	26,043	26,039	26,021	26,036	25,936	26,04	26,024					18,316	18,32
		52920	0																										0	0
		52980	0																										0	0
		52992		7,477	18,207	18,217	25,667	25,71	26,04	26,039	26,039	26,039	26,021	26,03	25,93	26,037	26,022			25,991	18,549	18,304	18,321
		53040	0																										0	0
		53088		7,492	18,207	18,217	25,699	25,709	26,039	26,037	26,038	26,033	26,021	26,027	25,923	26,035	26,019					18,32	18,32
		53100	0															24,69											0	0
		53160	0																										0	0
		53184		7,475	18,207	18,217	25,687	25,687	26,038	26,033	26,035	26,028	26,019	26,028	25,919	26,032	26,017			25,983	18,543	18,312	18,334
		53220	0																										0	0
		53280	0	7,444	18,207	18,217	25,64	25,673	26,038	26,031	26,029	26,028	26,012	26,03	25,911	26,027	26,013					18,314	18,352						0	0
		53340	0																										0	0
		53376		7,474	18,207	18,216	25,657	25,714	26,035	26,029	26,025	26,026	26,012	26,022	25,904	26,02	26,009			25,982	18,545	18,322	18,304
		53400	0															24,69	0					0,19	0	0,03	-0,21	-0,13	0	0	0
		53460	0																										0	0
		53472		7,439	18,207	18,217	25,638	25,663	26,023	26,019	26,024	26,015	26,011	26,017	25,897	26,017	26,003					18,294	18,311
		53520	0																										0	0
		53568		7,440	18,207	18,217	25,634	25,67	26,017	26,019	26,02	26,016	26,011	26,012	25,887	26,018	26,000			25,97	18,557	18,314	18,343
		53580	0																										0	0
		53640	0																										0	0
		53664		7,463	18,208	18,217	25,657	25,693	26,017	26,017	26,017	26,017	26,01	26,014	25,88	26,01	25,998					18,327	18,33
		53700	0															24,69											0	0
		53760	0	7,455	18,207	18,217	25,645	25,688	26,014	26,015	26,013	26,013	25,998	26,012	25,872	26,013	25,994			25,967	18,566	18,321	18,332						0	0
		53820	0																										0	0
		53856		7,429	18,208	18,217	25,625	25,659	26,014	26,014	26,008	26,01	25,999	26,01	25,864	26,011	25,991					18,328	18,339
		53880	0																										0	0
		53940	0																										0	0
		53952		7,450	18,207	18,217	25,634	25,69	26,014	26,013	26,008	26,006	25,991	26,009	25,854	26,008	25,988			25,962	18,571	18,332	18,34
		54000	0															24,69	0					0,2	0,01	0,04	-0,2	-0,13	0	0	0
		54048		7,424	18,207	18,217	25,624	25,648	26,005	26,008	26,005	26,004	25,989	26,005	25,845	26,002	25,983					18,319	18,33
		54060	0																										0	0
		54120	0																										0	0
		54144		7,443	18,207	18,217	25,645	25,665	26,005	26,008	25,999	26,003	25,989	25,989	25,837	25,998	25,978			25,98	18,569	18,323	18,357
		54180	0																										0	0
		54240	0	7,438	18,208	18,217	25,635	25,665	26,003	26,002	25,995	26	25,986	25,988	25,826	25,995	25,974					18,364	18,368						0	0
		54300	0															24,69											0	0
		54336		7,411	18,207	18,217	25,608	25,638	26,003	26	25,994	25,998	25,986	25,989	25,815	25,99	25,972			25,966	18,545	18,323	18,326
		54360	0																										0	0
		54420	0																										0	0
		54432		7,427	18,209	18,218	25,634	25,647	26	25,996	25,995	25,978	25,98	25,99	25,805	25,987	25,966					18,291	18,31
		54480	0																										0	0
		54528		7,410	18,208	18,217	25,604	25,641	25,994	25,994	25,994	25,983	25,969	25,99	25,794	25,99	25,963			25,944	18,542	18,293	18,313
		54540	0																										0	0
		54600	0															24,69	0					0,22	0,03	0,06	-0,19	-0,1	0	0	0
		54624		7,415	18,206	18,216	25,619	25,633	25,991	25,991	25,989	25,985	25,97	25,988	25,783	25,986	25,960					18,309	18,323
		54660	0																										0	0
		54720	0	7,452	18,208	18,217	25,654	25,675	25,99	25,986	25,987	25,985	25,964	25,979	25,77	25,985	25,956			25,946	18,56	18,311	18,328						0	0
		54780	0																										0	0
		54816		7,407	18,208	18,217	25,616	25,622	25,988	25,983	25,976	25,979	25,962	25,972	25,759	25,982	25,950					18,355	18,369
		54840	0																										0	0
		54900	0															24,69											0	0
		54912		7,416	18,208	18,217	25,602	25,655	25,988	25,981	25,974	25,973	25,96	25,97	25,745	25,98	25,946			25,937	18,557	18,354	18,352
		54960	0																										0	0
		55008		7,401	18,207	18,217	25,605	25,622	25,98	25,982	25,976	25,975	25,963	25,97	25,735	25,977	25,945					18,355	18,343
		55020	0																										0	0
		55080	0																										0	0
		55104		7,407	18,208	18,217	25,605	25,634	25,98	25,972	25,978	25,972	25,958	25,968	25,719	25,974	25,940			25,925	18,529	18,311	18,322
		55140	0																										0	0
		55200	0	7,395	18,209	18,218	25,598	25,619	25,973	25,973	25,969	25,967	25,958	25,958	25,705	25,967	25,934	24,69	0			18,299	18,309	0,21	0,02	0,04	-0,2	-0,11	0	0	0
		55260	0																										0	0
		55296		7,385	18,208	18,217	25,591	25,605	25,97	25,968	25,968	25,964	25,953	25,957	25,692	25,956	25,929			25,919	18,524	18,293	18,297
		55320	0																										0	0
		55380	0																										0	0
		55392		7,402	18,207	18,217	25,607	25,62	25,967	25,965	25,962	25,962	25,954	25,956	25,676	25,958	25,925					18,28	18,297
		55440	0																										0	0
		55488		7,394	18,207	18,217	25,601	25,611	25,964	25,96	25,959	25,953	25,944	25,955	25,66	25,96	25,919			25,922	18,534	18,309	18,348
		55500	0															24,68											0	0
		55560	0																										0	0
		55584		7,364	18,208	18,218	25,572	25,582	25,96	25,956	25,957	25,955	25,947	25,956	25,645	25,956	25,917					18,357	18,359
		55620	0																										0	0
		55680	0	7,374	18,207	18,217	25,576	25,596	25,956	25,952	25,957	25,955	25,943	25,951	25,628	25,952	25,912			25,904	18,537	18,32	18,321						0	0
		55740	0																										0	0
		55776		7,371	18,207	18,216	25,576	25,59	25,952	25,941	25,955	25,951	25,942	25,95	25,612	25,947	25,906					18,316	18,336
		55800	0															24,68	0					0,22	0,02	0,05	-0,19	-0,11	0	0	0
		55860	0																										0	0
		55872		7,390	18,208	18,218	25,589	25,616	25,951	25,943	25,949	25,946	25,939	25,949	25,594	25,946	25,902			25,898	18,557	18,326	18,354
		55920	0																										0	0
		55968		7,379	18,208	18,217	25,587	25,596	25,949	25,945	25,945	25,94	25,937	25,948	25,577	25,942	25,898					18,32	18,323
		55980	0																										0	0
		56040	0																										0	0
		56064		7,354	18,207	18,217	25,571	25,561	25,946	25,944	25,939	25,937	25,935	25,938	25,56	25,941	25,893			25,899	18,567	18,312	18,31
		56100	0															24,68											0	0
		56160	0	7,372	18,207	18,217	25,572	25,597	25,943	25,939	25,938	25,935	25,938	25,934	25,54	25,937	25,888					18,307	18,324						0	0
		56220	0																										0	0
		56256		7,363	18,207	18,217	25,557	25,592	25,94	25,939	25,934	25,936	25,932	25,933	25,522	25,935	25,884			25,894	18,556	18,335	18,356
		56280	0																										0	0
		56340	0																										0	0
		56352		7,360	18,208	18,217	25,574	25,571	25,937	25,935	25,933	25,936	25,922	25,93	25,502	25,932	25,878					18,34	18,339
		56400	0															24,68	0					0,2	0	0,04	-0,21	-0,13	0	0	0
		56448		7,363	18,208	18,217	25,568	25,582	25,937	25,931	25,936	25,932	25,916	25,921	25,481	25,931	25,873			25,892	18,545	18,314	18,328
		56460	0																										0	0
		56520	0																										0	0
		56544		7,350	18,207	18,217	25,565	25,559	25,939	25,93	25,935	25,928	25,918	25,92	25,462	25,927	25,870					18,324	18,352
		56580	0																										0	0
		56640	0	7,363	18,208	18,217	25,547	25,604	25,931	25,928	25,929	25,923	25,923	25,917	25,441	25,924	25,865			25,884	18,559	18,322	18,326						0	0
		56700	0															24,68											0	0
		56736		7,347	18,207	18,217	25,539	25,579	25,926	25,927	25,925	25,924	25,912	25,91	25,42	25,918	25,858					18,302	18,316
		56760	0																										0	0
		56820	0																										0	0
		56832		7,353	18,208	18,217	25,563	25,568	25,919	25,924	25,924	25,922	25,909	25,915	25,399	25,918	25,854			25,876	18,565	18,323	18,337
		56880	0																										0	0
		56928		7,335	18,207	18,218	25,532	25,562	25,921	25,919	25,918	25,911	25,907	25,913	25,376	25,915	25,847					18,342	18,347
		56940	0																										0	0
		57000	0															24,68	0					0,18	0	0,03	-0,22	-0,14	0	0	0
		57024		7,336	18,207	18,217	25,538	25,559	25,919	25,916	25,916	25,909	25,903	25,911	25,355	25,913	25,843			25,872	18,587	18,336	18,348
		57060	0																										0	0
		57120	0	7,321	18,208	18,217	25,523	25,544	25,917	25,913	25,907	25,912	25,899	25,907	25,331	25,907	25,837					18,316	18,324						0	0
		57180	0																										0	0
		57216		7,331	18,208	18,217	25,53	25,556	25,913	25,908	25,902	25,906	25,893	25,905	25,307	25,906	25,830			25,863	18,569	18,297	18,306
		57240	0																										0	0
		57300	0															24,68											0	0
		57312		7,319	18,208	18,218	25,518	25,546	25,91	25,906	25,901	25,907	25,89	25,904	25,285	25,902	25,826					18,317	18,325
		57360	0																										0	0
		57408		7,341	18,208	18,218	25,547	25,561	25,909	25,902	25,896	25,906	25,891	25,891	25,262	25,898	25,819			25,866	18,557	18,326	18,348
		57420	0																										0	0
		57480	0																										0	0
		57504		7,334	18,208	18,218	25,525	25,569	25,904	25,899	25,895	25,897	25,885	25,892	25,237	25,895	25,813					18,329	18,343
		57540	0																										0	0
		57600	0	7,300	18,208	18,218	25,509	25,517	25,902	25,895	25,897	25,899	25,884	25,892	25,214	25,893	25,809	24,67	0	25,855	18,562	18,313	18,325	0,15	-0,04	0,01	-0,26	-0,18	0	0	0
		57660	0																										0	0
		57696		7,307	18,208	18,217	25,516	25,523	25,899	25,891	25,888	25,891	25,882	25,886	25,188	25,893	25,802					18,311	18,333
		57720	0																										0	0
		57780	0																										0	0
		57792		7,301	18,207	18,217	25,499	25,527	25,893	25,887	25,884	25,888	25,884	25,885	25,164	25,89	25,797			25,845	18,564	18,304	18,342
		57840	0																										0	0
		57888		7,317	18,208	18,218	25,515	25,545	25,888	25,887	25,882	25,884	25,882	25,884	25,139	25,887	25,792					18,305	18,309
		57900	0															24,67											0	0
		57960	0																										0	0
		57984		7,284	18,208	18,218	25,486	25,508	25,881	25,884	25,883	25,884	25,873	25,877	25,113	25,877	25,784			25,841	18,551	18,297	18,315
		58020	0																										0	0
		58080	0	7,288	18,208	18,217	25,486	25,515	25,881	25,88	25,88	25,875	25,866	25,878	25,087	25,874	25,778					18,331	18,35						0	0
		58140	0																										0	0
		58176		7,304	18,208	18,217	25,512	25,522	25,882	25,879	25,877	25,874	25,856	25,871	25,061	25,876	25,772			25,834	18,542	18,329	18,337
		58200	0															24,67	0					0,16	-0,03	0,01	-0,25	-0,18	0	0	0
		58260	0																										0	0
		58272		7,292	18,208	18,217	25,49	25,52	25,884	25,872	25,87	25,873	25,859	25,868	25,036	25,868	25,766					18,337	18,34
		58320	0																										0	0
		58368		7,323	18,208	18,217	25,517	25,554	25,877	25,869	25,872	25,863	25,859	25,864	25,012	25,869	25,761			25,826	18,55	18,307	18,318
		58380	0																										0	0
		58440	0																										0	0
		58464		7,302	18,209	18,218	25,507	25,523	25,876	25,869	25,874	25,864	25,858	25,863	24,985	25,868	25,757					18,317	18,346
		58500	0															24,68											0	0
		58560	0	7,276	18,208	18,218	25,482	25,495	25,878	25,868	25,865	25,866	25,854	25,86	24,96	25,859	25,751			25,827	18,553	18,357	18,365						0	0
		58620	0																										0	0
		58656		7,298	18,208	18,218	25,497	25,524	25,869	25,866	25,865	25,865	25,847	25,855	24,935	25,856	25,745					18,322	18,329
		58680	0																										0	0
		58740	0																										0	0
		58752		7,274	18,209	18,218	25,484	25,491	25,863	25,864	25,865	25,863	25,848	25,854	24,91	25,858	25,741			25,823	18,552	18,33	18,36
		58800	0															24,67	0					0,2	0,01	0,03	-0,23	-0,15	0	0	0
		58848		7,269	18,208	18,218	25,476	25,488	25,863	25,863	25,86	25,855	25,845	25,852	24,885	25,855	25,735					18,318	18,306
		58860	0																										0	0
		58920	0																										0	0
		58944		7,276	18,209	18,218	25,468	25,511	25,86	25,857	25,858	25,851	25,842	25,851	24,861	25,85	25,729			25,813	18,541	18,291	18,289
		58980	0																										0	0
		59040	0	7,272	18,208	18,218	25,465	25,505	25,853	25,852	25,853	25,847	25,839	25,847	24,836	25,846	25,722					18,274	18,291						0	0
		59100	0															24,67											0	0
		59136		7,268	18,208	18,218	25,465	25,496	25,85	25,849	25,85	25,847	25,838	25,845	24,811	25,843	25,717			25,813	18,553	18,327	18,372
		59160	0																										0	0
		59220	0																										0	0
		59232		7,268	18,208	18,218	25,467	25,494	25,849	25,847	25,843	25,848	25,837	25,843	24,786	25,841	25,712					18,376	18,361
		59280	0																										0	0
		59328		7,255	18,208	18,218	25,458	25,477	25,844	25,844	25,844	25,84	25,838	25,839	24,762	25,841	25,707			25,795	18,548	18,324	18,319
		59340	0																										0	0
		59400	0															24,67	0					0,22	0,02	0,05	-0,19	-0,11	0	0	0
		59424		7,264	18,208	18,218	25,472	25,481	25,842	25,841	25,842	25,838	25,827	25,837	24,738	25,838	25,700					18,307	18,345
		59460	0																										0	0
		59520	0	7,256	18,208	18,218	25,456	25,481	25,84	25,837	25,838	25,829	25,823	25,836	24,714	25,833	25,694			25,783	18,546	18,338	18,357						0	0
		59580	0																										0	0
		59616		7,281	18,208	18,219	25,479	25,511	25,836	25,835	25,834	25,83	25,829	25,832	24,689	25,83	25,689					18,336	18,35
		59640	0																										0	0
		59700	0															24,67											0	0
		59712		7,237	18,208	18,218	25,428	25,471	25,83	25,833	25,835	25,825	25,815	25,831	24,665	25,827	25,683			25,795	18,566	18,329	18,326
		59760	0																										0	0
		59808		7,238	18,209	18,218	25,441	25,461	25,83	25,831	25,829	25,828	25,816	25,828	24,641	25,821	25,678					18,309	18,326
		59820	0																										0	0
		59880	0																										0	0
		59904		7,241	18,208	18,218	25,436	25,472	25,832	25,827	25,825	25,822	25,807	25,818	24,618	25,822	25,671			25,782	18,547	18,305	18,337
		59940	0																										0	0
		60000	0	7,238	18,208	18,218	25,436	25,466	25,831	25,827	25,824	25,82	25,805	25,818	24,595	25,82	25,667	24,67	0			18,331	18,336	0,23	0,03	0,06	-0,19	-0,1	0	0	0
		60060	0																										0	0
		60096		7,230	18,208	18,218	25,43	25,455	25,824	25,822	25,823	25,814	25,805	25,813	24,572	25,819	25,662			25,774	18,522	18,331	18,326
		60120	0																										0	0
		60180	0																										0	0
		60192		7,236	18,209	18,218	25,442	25,457	25,821	25,817	25,821	25,808	25,806	25,812	24,549	25,817	25,656					18,321	18,332
		60240	0																										0	0
		60288		7,238	18,208	18,218	25,435	25,467	25,816	25,815	25,81	25,803	25,805	25,807	24,528	25,811	25,649			25,766	18,551	18,323	18,346
		60300	0															24,67											0	0
		60360	0																										0	0
		60384		7,229	18,209	18,219	25,445	25,441	25,809	25,81	25,81	25,803	25,801	25,806	24,507	25,809	25,644					18,323	18,337
		60420	0																										0	0
		60480	0	7,243	18,209	18,218	25,447	25,465	25,804	25,805	25,81	25,798	25,79	25,804	24,485	25,805	25,638			25,764	18,543	18,315	18,335						0	0
		60540	0																										0	0
		60576		7,207	18,209	18,218	25,407	25,433	25,808	25,802	25,803	25,798	25,785	25,801	24,464	25,801	25,633					18,313	18,33
		60600	0															24,67	0					0,16	-0,04	0,01	-0,24	-0,17	0	0	0
		60660	0																										0	0
		60672		7,216	18,209	18,218	25,422	25,436	25,805	25,802	25,79	25,797	25,785	25,796	24,444	25,799	25,627			25,754	18,55	18,323	18,333
		60720	0																										0	0
		60768		7,220	18,209	18,219	25,417	25,451	25,802	25,797	25,789	25,795	25,781	25,793	24,423	25,795	25,622					18,305	18,329
		60780	0																										0	0
		60840	0																										0	0
		60864		7,230	18,209	18,219	25,455	25,432	25,798	25,798	25,792	25,793	25,784	25,795	24,403	25,795	25,620			25,75	18,558	18,301	18,326
		60900	0															24,67											0	0
		60960	0	7,223	18,209	18,218	25,432	25,44	25,796	25,793	25,791	25,79	25,781	25,789	24,384	25,791	25,614					18,326	18,334						0	0
		61020	0																										0	0
		61056		7,217	18,209	18,219	25,431	25,43	25,797	25,793	25,791	25,788	25,777	25,787	24,365	25,787	25,611			25,747	18,559	18,332	18,331
		61080	0																										0	0
		61140	0																										0	0
		61152		7,204	18,209	18,219	25,41	25,425	25,791	25,788	25,786	25,784	25,777	25,779	24,347	25,784	25,604					18,308	18,316
		61200	0															24,67	0					0,14	-0,06	0	-0,27	-0,2	0	0	0
		61248		7,198	18,21	18,219	25,404	25,421	25,787	25,786	25,782	25,784	25,773	25,784	24,329	25,781	25,601			25,737	18,552	18,302	18,321
		61260	0																										0	0
		61320	0																										0	0
		61344		7,190	18,209	18,219	25,399	25,408	25,781	25,78	25,781	25,775	25,777	25,776	24,311	25,777	25,595					18,307	18,333
		61380	0																										0	0
		61440	0	7,218	18,21	18,219	25,421	25,445	25,78	25,776	25,78	25,78	25,762	25,776	24,295	25,773	25,590			25,754	18,563	18,313	18,322						0	0
		61500	0															24,67											0	0
		61536		7,202	18,21	18,219	25,416	25,417	25,781	25,777	25,781	25,775	25,757	25,768	24,278	25,767	25,585					18,313	18,322
		61560	0																										0	0
		61620	0																										0	0
		61632		7,205	18,208	18,219	25,414	25,423	25,779	25,774	25,773	25,772	25,757	25,766	24,26	25,767	25,581			25,732	18,552	18,323	18,342
		61680	0																										0	0
		61728		7,181	18,209	18,219	25,387	25,404	25,774	25,77	25,771	25,768	25,758	25,762	24,244	25,764	25,576					18,325	18,338
		61740	0																										0	0
		61800	0															24,66	0					0,1	-0,1	-0,03	-0,31	-0,24	0	0	0
		61824		7,195	18,21	18,22	25,395	25,426	25,77	25,767	25,764	25,765	25,759	25,761	24,229	25,762	25,572			25,721	18,547	18,326	18,331
		61860	0																										0	0
		61920	0	7,174	18,21	18,219	25,379	25,399	25,769	25,764	25,761	25,756	25,752	25,762	24,213	25,758	25,567					18,329	18,339						0	0
		61980	0																										0	0
		62016		7,186	18,21	18,219	25,395	25,406	25,768	25,762	25,76	25,758	25,758	25,757	24,197	25,754	25,564			25,716	18,567	18,339	18,355
		62040	0																										0	0
		62100	0															24,67											0	0
		62112		7,183	18,209	18,22	25,406	25,389	25,763	25,759	25,76	25,758	25,746	25,75	24,183	25,751	25,559					18,341	18,358
		62160	0																										0	0
		62208		7,190	18,21	18,219	25,39	25,419	25,761	25,756	25,755	25,757	25,741	25,751	24,169	25,75	25,555			25,718	18,579	18,312	18,336
		62220	0																										0	0
		62280	0																										0	0
		62304		7,171	18,209	18,219	25,382	25,387	25,76	25,751	25,752	25,756	25,739	25,747	24,154	25,748	25,551					18,312	18,334
		62340	0																										0	0
		62400	0	7,179	18,209	18,219	25,388	25,397	25,757	25,744	25,749	25,756	25,732	25,746	24,141	25,745	25,546	24,66	0	25,708	18,566	18,33	18,342	0,22	0,01	0,05	-0,2	-0,12	0	0	0
		62460	0																										0	0
		62496		7,182	18,209	18,219	25,392	25,401	25,753	25,743	25,744	25,746	25,728	25,742	24,127	25,742	25,541					18,323	18,328
		62520	0																										0	0
		62580	0																										0	0
		62592		7,169	18,21	18,219	25,377	25,39	25,75	25,743	25,745	25,743	25,728	25,738	24,114	25,735	25,537			25,698	18,546	18,317	18,33
		62640	0																										0	0
		62688		7,165	18,21	18,22	25,361	25,4	25,746	25,742	25,741	25,74	25,729	25,734	24,104	25,733	25,534					18,332	18,344
		62700	0															24,66											0	0
		62760	0																										0	0
		62784		7,147	18,209	18,219	25,354	25,369	25,743	25,741	25,737	25,738	25,729	25,734	24,093	25,731	25,531			25,691	18,539	18,346	18,345
		62820	0																										0	0
		62880	0	7,163	18,21	18,219	25,392	25,364	25,737	25,735	25,738	25,737	25,727	25,731	24,079	25,729	25,527					18,325	18,34						0	0
		62940	0																										0	0
		62976		7,153	18,209	18,219	25,368	25,366	25,733	25,731	25,734	25,728	25,727	25,727	24,068	25,725	25,522			25,685	18,533	18,302	18,31
		63000	0															24,65	0					0,2	-0,01	0,04	-0,21	-0,14	0	0	0
		63060	0																										0	0
		63072		7,151	18,21	18,22	25,351	25,381	25,731	25,726	25,731	25,725	25,727	25,726	24,056	25,721	25,518					18,302	18,32
		63120	0																										0	0
		63168		7,131	18,21	18,219	25,341	25,35	25,73	25,724	25,725	25,721	25,719	25,723	24,044	25,718	25,513			25,681	18,54	18,325	18,352
		63180	0																										0	0
		63240	0																										0	0
		63264		7,132	18,21	18,22	25,337	25,358	25,728	25,722	25,726	25,719	25,717	25,719	24,033	25,716	25,510					18,337	18,341
		63300	0															24,65											0	0
		63360	0	7,138	18,21	18,219	25,34	25,366	25,725	25,722	25,723	25,716	25,712	25,717	24,023	25,715	25,507			25,676	18,541	18,315	18,336						0	0
		63420	0																										0	0
		63456		7,137	18,209	18,219	25,334	25,368	25,723	25,717	25,718	25,714	25,703	25,715	24,013	25,712	25,502					18,305	18,328
		63480	0																										0	0
		63540	0																										0	0
		63552		7,141	18,21	18,219	25,343	25,369	25,718	25,715	25,717	25,713	25,698	25,712	24,001	25,706	25,498			25,667	18,54	18,324	18,338
		63600	0															24,66	0					0,22	0,02	0,05	-0,19	-0,11	0	0	0
		63648		7,122	18,21	18,22	25,335	25,34	25,716	25,713	25,711	25,711	25,701	25,705	23,991	25,704	25,494					18,332	18,349
		63660	0																										0	0
		63720	0																										0	0
		63744		7,124	18,21	18,22	25,33	25,347	25,713	25,709	25,712	25,706	25,696	25,702	23,982	25,706	25,491			25,665	18,541	18,342	18,345
		63780	0																										0	0
		63840	0	7,119	18,209	18,219	25,326	25,341	25,711	25,706	25,713	25,702	25,695	25,7	23,972	25,702	25,488					18,308	18,315						0	0
		63900	0															24,66											0	0
		63936		7,117	18,209	18,219	25,327	25,335	25,705	25,701	25,706	25,7	25,683	25,693	23,962	25,699	25,481			25,652	18,57	18,309	18,338
		63960	0																										0	0
		64020	0																										0	0
		64032		7,112	18,21	18,219	25,314	25,339	25,701	25,702	25,703	25,696	25,684	25,693	23,953	25,696	25,478					18,339	18,357
		64080	0																										0	0
		64128		7,096	18,21	18,219	25,315	25,306	25,7	25,699	25,698	25,695	25,679	25,687	23,944	25,691	25,474			25,651	18,564	18,347	18,348
		64140	0																										0	0
		64200	0															24,65	0					0,17	-0,03	0,01	-0,24	-0,17	0	0	0
		64224		7,107	18,21	18,219	25,315	25,329	25,694	25,696	25,695	25,694	25,679	25,688	23,935	25,688	25,471					18,319	18,331
		64260	0																										0	0
		64320	0	7,096	18,21	18,219	25,315	25,307	25,691	25,694	25,694	25,69	25,679	25,685	23,926	25,685	25,468			25,642	18,559	18,316	18,328						0	0
		64380	0																										0	0
		64416		7,122	18,21	18,219	25,335	25,338	25,688	25,691	25,692	25,687	25,678	25,682	23,918	25,681	25,465					18,318	18,329
		64440	0																										0	0
		64500	0															24,65											0	0
		64512		7,096	18,21	18,219	25,303	25,319	25,684	25,689	25,688	25,681	25,675	25,679	23,909	25,677	25,460			25,644	18,549	18,329	18,339
		64560	0																										0	0
		64608		7,101	18,209	18,22	25,314	25,316	25,683	25,686	25,685	25,677	25,673	25,678	23,901	25,673	25,457					18,343	18,349
		64620	0																										0	0
		64680	0																										0	0
		64704		7,093	18,208	18,218	25,316	25,295	25,679	25,679	25,683	25,677	25,677	25,673	23,892	25,67	25,454			25,631	18,549	18,326	18,339
		64740	0																										0	0
		64800	0	7,093	18,209	18,218	25,318	25,295	25,678	25,678	25,681	25,675	25,661	25,67	23,885	25,667	25,449	24,65	0			18,315	18,329	0,15	-0,05	0	-0,26	-0,19	0	0	0
		64860	0																										0	0
		64896		7,093	18,209	18,219	25,3	25,313	25,674	25,677	25,68	25,673	25,656	25,667	23,878	25,665	25,446			25,626	18,559	18,318	18,324
		64920	0																										0	0
		64980	0																										0	0
		64992		7,068	18,209	18,219	25,285	25,279	25,668	25,672	25,674	25,668	25,654	25,667	23,871	25,663	25,442					18,317	18,328
		65040	0																										0	0
		65088		7,090	18,209	18,219	25,297	25,311	25,663	25,668	25,669	25,665	25,652	25,661	23,862	25,661	25,438			25,623	18,565	18,311	18,32
		65100	0															24,65											0	0
		65160	0																										0	0
		65184		7,076	18,209	18,219	25,297	25,282	25,664	25,662	25,665	25,661	25,649	25,658	23,858	25,658	25,434					18,312	18,33
		65220	0																										0	0
		65280	0	7,074	18,209	18,219	25,296	25,28	25,661	25,658	25,659	25,653	25,652	25,657	23,849	25,653	25,430			25,613	18,553	18,312	18,332						0	0
		65340	0																										0	0
		65376		7,076	18,211	18,22	25,294	25,288	25,656	25,655	25,658	25,651	25,648	25,652	23,844	25,651	25,427					18,309	18,325
		65400	0															24,65	0					0,15	-0,05	0	-0,26	-0,19	0	0	0
		65460	0																										0	0
		65472		7,060	18,21	18,22	25,294	25,256	25,654	25,652	25,655	25,651	25,648	25,648	23,834	25,648	25,424			25,616	18,57	18,309	18,322
		65520	0																										0	0
		65568		7,063	18,209	18,219	25,278	25,276	25,652	25,65	25,653	25,648	25,639	25,649	23,827	25,644	25,420					18,308	18,325
		65580	0																										0	0
		65640	0																										0	0
		65664		7,060	18,21	18,219	25,297	25,252	25,652	25,647	25,646	25,643	25,638	25,646	23,822	25,642	25,417			25,606	18,558	18,313	18,326
		65700	0															24,64											0	0
		65760	0	7,055	18,21	18,219	25,276	25,263	25,649	25,643	25,647	25,644	25,629	25,644	23,816	25,641	25,414					18,32	18,332						0	0
		65820	0																										0	0
		65856		7,051	18,209	18,219	25,274	25,255	25,645	25,641	25,646	25,642	25,632	25,643	23,809	25,64	25,412			25,599	18,562	18,32	18,351
		65880	0																										0	0
		65940	0																										0	0
		65952		7,044	18,209	18,219	25,258	25,258	25,646	25,638	25,642	25,636	25,63	25,642	23,803	25,635	25,409					18,344	18,348
		66000	0															24,64	0					0,16	-0,04	0,01	-0,25	-0,17	0	0	0
		66048		7,047	18,21	18,22	25,27	25,254	25,643	25,635	25,639	25,635	25,622	25,636	23,798	25,632	25,405			25,602	18,55	18,347	18,351
		66060	0																										0	0
		66120	0																										0	0
		66144		7,040	18,209	18,22	25,281	25,229	25,643	25,632	25,638	25,639	25,617	25,631	23,791	25,63	25,403					18,331	18,348
		66180	0																										0	0
		66240	0	7,035	18,21	18,219	25,246	25,254	25,64	25,632	25,63	25,634	25,617	25,63	23,784	25,625	25,399			25,595	18,562	18,318	18,316						0	0
		66300	0															24,64											0	0
		66336		7,025	18,209	18,219	25,243	25,236	25,638	25,627	25,629	25,627	25,615	25,624	23,778	25,624	25,395					18,303	18,327
		66360	0																										0	0
		66420	0																										0	0
		66432		7,024	18,209	18,219	25,249	25,226	25,633	25,626	25,63	25,626	25,612	25,619	23,772	25,619	25,392			25,585	18,57	18,327	18,336
		66480	0																										0	0
		66528		7,022	18,21	18,219	25,24	25,233	25,63	25,623	25,629	25,622	25,608	25,614	23,766	25,614	25,388					18,326	18,328
		66540	0																										0	0
		66600	0															24,64	0					0,17	-0,04	0,01	-0,24	-0,17	0	0	0
		66624		7,023	18,21	18,22	25,25	25,226	25,627	25,621	25,625	25,618	25,604	25,61	23,762	25,61	25,385			25,587	18,568	18,321	18,339
		66660	0																										0	0
		66720	0	7,028	18,21	18,219	25,244	25,242	25,619	25,619	25,62	25,611	25,602	25,605	23,753	25,61	25,380					18,328	18,342						0	0
		66780	0																										0	0
		66816		7,021	18,21	18,219	25,25	25,222	25,617	25,615	25,62	25,611	25,601	25,606	23,751	25,605	25,378			25,572	18,551	18,326	18,338
		66840	0																										0	0
		66900	0															24,64											0	0
		66912		7,009	18,21	18,22	25,226	25,222	25,615	25,612	25,612	25,608	25,601	25,602	23,744	25,601	25,374					18,317	18,338
		66960	0																										0	0
		67008		7,010	18,21	18,219	25,239	25,21	25,612	25,61	25,608	25,604	25,598	25,598	23,739	25,599	25,371			25,565	18,541	18,329	18,332
		67020	0																										0	0
		67080	0																										0	0
		67104		7,006	18,21	18,22	25,226	25,216	25,611	25,605	25,61	25,604	25,597	25,598	23,733	25,594	25,369					18,326	18,343
		67140	0																										0	0
		67200	0	7,010	18,21	18,22	25,233	25,216	25,606	25,603	25,607	25,601	25,594	25,595	23,727	25,595	25,366	24,64	0	25,558	18,542	18,337	18,351	0,16	-0,05	0	-0,26	-0,19	0	0	0
		67260	0																										0	0
		67296		7,006	18,21	18,22	25,225	25,217	25,605	25,599	25,602	25,602	25,583	25,595	23,726	25,591	25,363					18,329	18,331
		67320	0																										0	0
		67380	0																										0	0
		67392		6,995	18,211	18,22	25,22	25,201	25,6	25,596	25,6	25,599	25,584	25,592	23,721	25,587	25,360			25,559	18,554	18,303	18,307
		67440	0																										0	0
		67488		6,993	18,211	18,221	25,219	25,2	25,598	25,595	25,597	25,594	25,585	25,59	23,713	25,584	25,357					18,301	18,317
		67500	0															24,64											0	0
		67560	0																										0	0
		67584		6,998	18,21	18,22	25,214	25,212	25,594	25,59	25,592	25,59	25,571	25,582	23,709	25,582	25,351			25,551	18,557	18,316	18,35
		67620	0																										0	0
		67680	0	6,989	18,21	18,22	25,216	25,192	25,592	25,59	25,59	25,584	25,57	25,58	23,704	25,579	25,349					18,339	18,346						0	0
		67740	0																										0	0
		67776		6,990	18,21	18,22	25,205	25,205	25,592	25,588	25,59	25,584	25,57	25,576	23,7	25,576	25,347			25,544	18,545	18,332	18,332
		67800	0															24,64	0					0,17	-0,03	0,02	-0,24	-0,16	0	0	0
		67860	0																										0	0
		67872		6,982	18,21	18,22	25,202	25,191	25,587	25,582	25,587	25,58	25,569	25,577	23,696	25,573	25,344					18,329	18,348
		67920	0																										0	0
		67968		6,984	18,212	18,22	25,203	25,196	25,581	25,578	25,581	25,572	25,569	25,574	23,69	25,569	25,339			25,536	18,559	18,33	18,344
		67980	0																										0	0
		68040	0																										0	0
		68064		6,980	18,211	18,22	25,205	25,186	25,576	25,576	25,578	25,573	25,564	25,57	23,685	25,567	25,336					18,329	18,336
		68100	0															24,63											0	0
		68160	0	6,979	18,211	18,221	25,195	25,196	25,574	25,573	25,57	25,569	25,561	25,567	23,681	25,565	25,332			25,529	18,559	18,335	18,35						0	0
		68220	0																										0	0
		68256		6,974	18,211	18,221	25,204	25,177	25,567	25,572	25,571	25,57	25,562	25,565	23,675	25,563	25,331					18,341	18,361
		68280	0																										0	0
		68340	0																										0	0
		68352		6,963	18,211	18,22	25,181	25,176	25,568	25,568	25,571	25,566	25,559	25,56	23,67	25,558	25,327			25,524	18,553	18,333	18,34
		68400	0															24,64	0					0,2	-0,01	0,04	-0,21	-0,14	0	0	0
		68448		6,964	18,211	18,22	25,183	25,175	25,562	25,566	25,567	25,561	25,557	25,556	23,666	25,555	25,324					18,301	18,316
		68460	0																										0	0
		68520	0																										0	0
		68544		6,967	18,211	18,221	25,185	25,18	25,561	25,563	25,564	25,56	25,549	25,557	23,664	25,549	25,321			25,52	18,538	18,292	18,315
		68580	0																										0	0
		68640	0	6,960	18,211	18,221	25,19	25,162	25,561	25,556	25,561	25,556	25,553	25,553	23,657	25,549	25,318					18,302	18,325						0	0
		68700	0															24,63											0	0
		68736		6,975	18,211	18,221	25,21	25,172	25,559	25,556	25,551	25,553	25,555	25,55	23,653	25,546	25,315			25,513	18,549	18,31	18,328
		68760	0																										0	0
		68820	0																										0	0
		68832		6,967	18,211	18,221	25,178	25,188	25,555	25,555	25,552	25,551	25,542	25,547	23,648	25,543	25,312					18,33	18,346
		68880	0																										0	0
		68928		6,958	18,211	18,22	25,191	25,156	25,555	25,552	25,549	25,543	25,534	25,544	23,645	25,541	25,308			25,514	18,549	18,32	18,337
		68940	0																										0	0
		69000	0															24,63	0					0,2	0	0,04	-0,21	-0,13	0	0	0
		69024		6,951	18,21	18,22	25,164	25,168	25,548	25,548	25,546	25,539	25,537	25,539	23,639	25,537	25,304					18,318	18,333
		69060	0																										0	0
		69120	0	6,958	18,21	18,221	25,184	25,163	25,549	25,541	25,541	25,541	25,53	25,535	23,636	25,536	25,301			25,501	18,547	18,317	18,332						0	0
		69180	0																										0	0
		69216		6,947	18,211	18,221	25,162	25,164	25,543	25,538	25,538	25,537	25,53	25,535	23,633	25,53	25,298					18,326	18,338
		69240	0																										0	0
		69300	0															24,63											0	0
		69312		6,943	18,21	18,221	25,17	25,148	25,538	25,533	25,536	25,532	25,528	25,531	23,627	25,527	25,294			25,499	18,546	18,334	18,344
		69360	0																										0	0
		69408		6,936	18,212	18,221	25,166	25,14	25,536	25,534	25,532	25,532	25,524	25,525	23,624	25,523	25,291					18,33	18,346
		69420	0																										0	0
		69480	0																										0	0
		69504		6,942	18,212	18,22	25,167	25,149	25,535	25,53	25,534	25,531	25,521	25,524	23,618	25,521	25,289			25,49	18,551	18,327	18,336
		69540	0																										0	0
		69600	0	6,938	18,21	18,221	25,164	25,143	25,533	25,529	25,527	25,53	25,518	25,52	23,615	25,517	25,286	24,63	0			18,323	18,338	0,24	0,04	0,07	-0,16	-0,09	0	0	0
		69660	0																										0	0
		69696		6,936	18,21	18,22	25,16	25,143	25,533	25,526	25,523	25,521	25,518	25,517	23,611	25,515	25,283			25,481	18,557	18,329	18,342
		69720	0																										0	0
		69780	0																										0	0
		69792		6,931	18,211	18,221	25,161	25,132	25,529	25,524	25,523	25,518	25,516	25,519	23,608	25,512	25,281					18,321	18,333
		69840	0																										0	0
		69888		6,925	18,211	18,221	25,158	25,125	25,527	25,523	25,522	25,518	25,505	25,516	23,602	25,51	25,278			25,478	18,56	18,303	18,313
		69900	0															24,63											0	0
		69960	0																										0	0
		69984		6,927	18,21	18,22	25,155	25,129	25,524	25,523	25,519	25,518	25,508	25,513	23,599	25,507	25,276					18,319	18,342
		70020	0																										0	0
		70080	0	6,919	18,212	18,221	25,149	25,122	25,516	25,518	25,51	25,513	25,505	25,509	23,596	25,504	25,271			25,48	18,56	18,342	18,368						0	0
		70140	0																										0	0
		70176		6,926	18,211	18,221	25,159	25,125	25,511	25,511	25,509	25,51	25,498	25,506	23,59	25,501	25,267					18,339	18,348
		70200	0															24,63	0					0,18	-0,02	0,02	-0,23	-0,16	0	0	0
		70260	0																										0	0
		70272		6,922	18,211	18,221	25,137	25,139	25,509	25,509	25,508	25,511	25,491	25,501	23,585	25,495	25,264			25,473	18,556	18,336	18,33
		70320	0																										0	0
		70368		6,910	18,211	18,221	25,135	25,118	25,508	25,506	25,506	25,505	25,493	25,501	23,582	25,494	25,262					18,308	18,323
		70380	0																										0	0
		70440	0																										0	0
		70464		6,911	18,211	18,221	25,136	25,119	25,505	25,504	25,507	25,503	25,487	25,496	23,578	25,49	25,259			25,464	18,565	18,324	18,347
		70500	0															24,63											0	0
		70560	0	6,900	18,212	18,221	25,134	25,1	25,502	25,501	25,507	25,501	25,481	25,491	23,574	25,487	25,256					18,345	18,346						0	0
		70620	0																										0	0
		70656		6,903	18,211	18,221	25,13	25,109	25,504	25,5	25,503	25,494	25,483	25,488	23,571	25,485	25,254			25,463	18,573	18,336	18,342
		70680	0																										0	0
		70740	0																										0	0
		70752		6,898	18,211	18,221	25,129	25,1	25,494	25,495	25,496	25,493	25,483	25,485	23,568	25,481	25,249					18,332	18,345
		70800	0															24,63	0					0,17	-0,03	0,01	-0,24	-0,17	0	0	0
		70848		6,893	18,211	18,221	25,119	25,099	25,493	25,494	25,491	25,488	25,481	25,482	23,564	25,48	25,247			25,455	18,567	18,332	18,343
		70860	0																										0	0
		70920	0																										0	0
		70944		6,897	18,212	18,222	25,123	25,106	25,491	25,489	25,489	25,48	25,478	25,477	23,56	25,475	25,242					18,307	18,326
		70980	0																										0	0
		71040	0	6,892	18,212	18,221	25,121	25,095	25,492	25,488	25,489	25,482	25,475	25,474	23,555	25,472	25,241			25,446	18,552	18,311	18,338						0	0
		71100	0															24,63											0	0
		71136		6,883	18,212	18,221	25,117	25,082	25,486	25,486	25,486	25,486	25,467	25,474	23,55	25,469	25,238					18,332	18,333
		71160	0																										0	0
		71220	0																										0	0
		71232		6,880	18,212	18,222	25,108	25,086	25,481	25,483	25,487	25,482	25,463	25,469	23,547	25,466	25,235			25,442	18,543	18,315	18,326
		71280	0																										0	0
		71328		6,882	18,213	18,221	25,111	25,087	25,481	25,478	25,479	25,473	25,463	25,466	23,543	25,463	25,231					18,319	18,337
		71340	0																										0	0
		71400	0															24,63	0					0,17	-0,03	0,02	-0,24	-0,17	0	0	0
		71424		6,876	18,212	18,222	25,1	25,086	25,476	25,474	25,473	25,473	25,464	25,463	23,541	25,459	25,228			25,435	18,542	18,301	18,315
		71460	0																										0	0
		71520	0	6,886	18,212	18,222	25,121	25,085	25,476	25,47	25,469	25,472	25,464	25,46	23,537	25,457	25,226					18,306	18,318						0	0
		71580	0																										0	0
		71616		6,881	18,212	18,222	25,119	25,076	25,476	25,468	25,466	25,468	25,456	25,455	23,532	25,454	25,222			25,424	18,537	18,319	18,332
		71640	0																										0	0
		71700	0															24,63											0	0
		71712		6,874	18,212	18,221	25,109	25,071	25,472	25,467	25,46	25,463	25,452	25,454	23,53	25,45	25,219					18,339	18,362
		71760	0																										0	0
		71808		6,870	18,211	18,222	25,101	25,073	25,467	25,464	25,46	25,459	25,455	25,452	23,526	25,446	25,216			25,422	18,548	18,337	18,351
		71820	0																										0	0
		71880	0																										0	0
		71904		6,867	18,212	18,221	25,096	25,071	25,464	25,461	25,458	25,451	25,448	25,448	23,521	25,444	25,212					18,328	18,332
		71940	0																										0	0
		72000	0	6,864	18,212	18,221	25,092	25,069	25,46	25,459	25,458	25,451	25,446	25,447	23,518	25,44	25,210	24,63	0	25,419	18,563	18,342	18,35	0,16	-0,05	0	-0,25	-0,18	0	0	0
		72060	0																										0	0
		72096		6,871	18,211	18,222	25,104	25,071	25,455	25,456	25,456	25,449	25,443	25,443	23,515	25,437	25,207					18,342	18,347
		72120	0																										0	0
		72180	0																										0	0
		72192		6,867	18,212	18,222	25,089	25,079	25,452	25,451	25,452	25,448	25,442	25,438	23,512	25,433	25,203			25,411	18,566	18,339	18,35
		72240	0																										0	0
		72288		6,860	18,211	18,221	25,091	25,062	25,449	25,447	25,448	25,446	25,434	25,436	23,507	25,432	25,200					18,313	18,324
		72300	0															24,62											0	0
		72360	0																										0	0
		72384		6,857	18,212	18,222	25,089	25,059	25,447	25,443	25,443	25,439	25,429	25,431	23,503	25,427	25,195			25,406	18,552	18,308	18,324
		72420	0																										0	0
		72480	0	6,854	18,212	18,221	25,083	25,058	25,444	25,44	25,443	25,44	25,429	25,427	23,5	25,424	25,193					18,311	18,329						0	0
		72540	0																										0	0
		72576		6,869	18,212	18,222	25,108	25,065	25,444	25,436	25,439	25,44	25,432	25,428	23,498	25,422	25,192			25,399	18,559	18,331	18,348
		72600	0															24,62	0					0,16	-0,04	0,01	-0,25	-0,18	0	0	0
		72660	0																										0	0
		72672		6,863	18,212	18,222	25,095	25,065	25,441	25,433	25,439	25,437	25,428	25,422	23,493	25,422	25,189					18,351	18,367
		72720	0																										0	0
		72768		6,861	18,212	18,222	25,095	25,062	25,438	25,431	25,434	25,435	25,421	25,419	23,489	25,413	25,185			25,389	18,561	18,317	18,326
		72780	0																										0	0
		72840	0																										0	0
		72864		6,853	18,212	18,222	25,081	25,058	25,434	25,434	25,432	25,431	25,419	25,412	23,486	25,411	25,182					18,316	18,327
		72900	0															24,63											0	0
		72960	0	6,844	18,213	18,222	25,071	25,052	25,43	25,43	25,427	25,426	25,412	25,411	23,482	25,41	25,179			25,384	18,549	18,322	18,336						0	0
		73020	0																										0	0
		73056		6,846	18,212	18,222	25,081	25,044	25,425	25,425	25,422	25,423	25,411	25,411	23,478	25,408	25,175					18,326	18,335
		73080	0																										0	0
		73140	0																										0	0
		73152		6,840	18,211	18,222	25,065	25,048	25,423	25,424	25,418	25,418	25,41	25,406	23,472	25,404	25,172			25,384	18,552	18,314	18,34
		73200	0															24,62	0					0,16	-0,05	0,01	-0,25	-0,17	0	0	0
		73248		6,829	18,211	18,221	25,06	25,031	25,422	25,422	25,417	25,419	25,402	25,401	23,472	25,402	25,170					18,323	18,345
		73260	0																										0	0
		73320	0																										0	0
		73344		6,826	18,212	18,222	25,049	25,036	25,418	25,419	25,418	25,415	25,399	25,398	23,467	25,398	25,166			25,375	18,556	18,33	18,335
		73380	0																										0	0
		73440	0	6,825	18,212	18,222	25,057	25,027	25,418	25,415	25,415	25,412	25,4	25,396	23,464	25,396	25,164					18,331	18,347						0	0
		73500	0															24,62											0	0
		73536		6,827	18,213	18,222	25,063	25,026	25,417	25,413	25,409	25,41	25,397	25,398	23,461	25,392	25,162			25,374	18,552	18,33	18,35
		73560	0																										0	0
		73620	0																										0	0
		73632		6,835	18,212	18,222	25,071	25,033	25,415	25,411	25,402	25,403	25,393	25,394	23,458	25,388	25,158					18,326	18,342
		73680	0																										0	0
		73728		6,828	18,212	18,221	25,067	25,021	25,412	25,407	25,4	25,406	25,388	25,39	23,453	25,386	25,155			25,36	18,554	18,325	18,334
		73740	0																										0	0
		73800	0															24,61	0					0,17	-0,02	0,02	-0,23	-0,17	0	0	0
		73824		6,813	18,212	18,222	25,048	25,012	25,408	25,406	25,4	25,405	25,383	25,384	23,45	25,381	25,152					18,329	18,328
		73860	0																										0	0
		73920	0	6,811	18,212	18,222	25,033	25,023	25,403	25,402	25,395	25,4	25,386	25,382	23,448	25,377	25,149			25,359	18,554	18,328	18,342						0	0
		73980	0																										0	0
		74016		6,807	18,213	18,222	25,025	25,024	25,398	25,398	25,395	25,394	25,387	25,378	23,443	25,375	25,146					18,329	18,343
		74040	0																										0	0
		74100	0															24,62											0	0
		74112		6,803	18,212	18,222	25,024	25,015	25,397	25,394	25,393	25,393	25,382	25,376	23,44	25,37	25,143			25,355	18,564	18,322	18,336
		74160	0																										0	0
		74208		6,810	18,213	18,222	25,04	25,015	25,394	25,392	25,392	25,39	25,382	25,379	23,436	25,367	25,141					18,33	18,346
		74220	0																										0	0
		74280	0																										0	0
		74304		6,810	18,212	18,222	25,042	25,012	25,391	25,389	25,388	25,385	25,378	25,373	23,433	25,364	25,138			25,345	18,574	18,338	18,349
		74340	0																										0	0
		74400	0	6,806	18,212	18,222	25,032	25,014	25,388	25,387	25,386	25,382	25,376	25,363	23,427	25,361	25,134	24,62	0			18,352	18,36	0,22	0,02	0,05	-0,19	-0,12	0	0	0
		74460	0																										0	0
		74496		6,792	18,213	18,222	25,019	25	25,387	25,382	25,38	25,376	25,373	25,362	23,427	25,359	25,131			25,335	18,567	18,317	18,335
		74520	0																										0	0
		74580	0																										0	0
		74592		6,790	18,212	18,222	25,018	24,997	25,379	25,378	25,378	25,372	25,369	25,359	23,424	25,357	25,127					18,313	18,332
		74640	0																										0	0
		74688		6,780	18,213	18,222	25,001	24,994	25,377	25,375	25,375	25,369	25,369	25,357	23,419	25,351	25,124			25,336	18,553	18,319	18,339
		74700	0															24,61											0	0
		74760	0																										0	0
		74784		6,783	18,213	18,222	25,006	24,995	25,375	25,374	25,373	25,369	25,365	25,356	23,418	25,349	25,122					18,321	18,334
		74820	0																										0	0
		74880	0	6,781	18,213	18,222	25,006	24,992	25,366	25,37	25,367	25,365	25,352	25,352	23,414	25,345	25,116			25,34	18,546	18,317	18,331						0	0
		74940	0																										0	0
		74976		6,782	18,212	18,222	25,009	24,988	25,365	25,366	25,363	25,363	25,35	25,35	23,41	25,343	25,114					18,313	18,331
		75000	0															24,62	0					0,2	-0,02	0,04	-0,21	-0,15	0	0	0
		75060	0																										0	0
		75072		6,792	18,212	18,222	25,029	24,989	25,364	25,362	25,362	25,362	25,347	25,345	23,406	25,339	25,111			25,324	18,542	18,313	18,334
		75120	0																										0	0
		75168		6,787	18,212	18,223	25,027	24,981	25,361	25,359	25,361	25,36	25,343	25,344	23,403	25,336	25,108					18,33	18,343
		75180	0																										0	0
		75240	0																										0	0
		75264		6,787	18,212	18,222	25,022	24,985	25,358	25,356	25,356	25,354	25,345	25,336	23,398	25,331	25,104			25,315	18,548	18,334	18,344
		75300	0															24,61											0	0
		75360	0	6,777	18,212	18,222	25,011	24,977	25,356	25,355	25,356	25,352	25,34	25,334	23,396	25,328	25,102					18,312	18,323						0	0
		75420	0																										0	0
		75456		6,773	18,213	18,222	25,001	24,981	25,354	25,351	25,346	25,351	25,331	25,33	23,391	25,325	25,097			25,312	18,552	18,32	18,343
		75480	0																										0	0
		75540	0																										0	0
		75552		6,764	18,212	18,222	24,985	24,976	25,351	25,35	25,348	25,346	25,328	25,326	23,389	25,32	25,095					18,354	18,367
		75600	0															24,61	0					0,17	-0,03	0,02	-0,23	-0,17	0	0	0
		75648		6,762	18,212	18,223	24,986	24,972	25,348	25,346	25,344	25,344	25,333	25,327	23,386	25,315	25,093			25,308	18,559	18,345	18,351
		75660	0																										0	0
		75720	0																										0	0
		75744		6,763	18,212	18,222	24,988	24,971	25,345	25,344	25,343	25,341	25,327	25,322	23,386	25,311	25,090					18,327	18,348
		75780	0																										0	0
		75840	0	6,759	18,212	18,222	24,982	24,969	25,344	25,34	25,34	25,337	25,326	25,322	23,38	25,31	25,087			25,305	18,575	18,332	18,346						0	0
		75900	0															24,61											0	0
		75936		6,753	18,212	18,222	24,97	24,969	25,343	25,336	25,339	25,333	25,318	25,319	23,377	25,307	25,084					18,313	18,324
		75960	0																										0	0
		76020	0																										0	0
		76032		6,754	18,212	18,222	24,978	24,963	25,337	25,336	25,338	25,33	25,315	25,313	23,373	25,303	25,081			25,296	18,565	18,304	18,319
		76080	0																										0	0
		76128		6,754	18,212	18,222	24,981	24,96	25,334	25,334	25,335	25,323	25,316	25,312	23,369	25,299	25,078					18,316	18,339
		76140	0																										0	0
		76200	0															24,61	0					0,18	-0,03	0,02	-0,23	-0,17	0	0	0
		76224		6,749	18,213	18,222	24,969	24,964	25,329	25,331	25,328	25,324	25,318	25,306	23,365	25,295	25,074			25,284	18,557	18,337	18,347
		76260	0																										0	0
		76320	0	6,744	18,212	18,222	24,965	24,958	25,328	25,326	25,325	25,319	25,32	25,304	23,363	25,292	25,072					18,338	18,341						0	0
		76380	0																										0	0
		76416		6,746	18,213	18,222	24,97	24,958	25,323	25,322	25,319	25,316	25,318	25,298	23,36	25,289	25,068			25,281	18,557	18,323	18,338
		76440	0																										0	0
		76500	0															24,61											0	0
		76512		6,746	18,212	18,222	24,967	24,958	25,32	25,32	25,316	25,312	25,313	25,294	23,356	25,285	25,065					18,322	18,348
		76560	0																										0	0
		76608		6,747	18,213	18,222	24,971	24,959	25,318	25,316	25,316	25,31	25,306	25,291	23,352	25,281	25,061			25,27	18,559	18,31	18,333
		76620	0																										0	0
		76680	0																										0	0
		76704		6,740	18,213	18,222	24,96	24,955	25,313	25,315	25,313	25,308	25,307	25,285	23,35	25,277	25,059					18,343	18,349
		76740	0																										0	0
		76800	0	6,733	18,212	18,223	24,953	24,948	25,307	25,31	25,311	25,301	25,304	25,281	23,347	25,274	25,054	24,61	0	25,265	18,581	18,352	18,358	0,2	-0,02	0,04	-0,22	-0,15	0	0	0
		76860	0																										0	0
		76896		6,734	18,212	18,222	24,948	24,954	25,305	25,307	25,306	25,305	25,295	25,275	23,344	25,27	25,051					18,325	18,334
		76920	0																										0	0
		76980	0																										0	0
		76992		6,728	18,212	18,222	24,946	24,944	25,303	25,303	25,304	25,302	25,285	25,273	23,34	25,266	25,047			25,265	18,571	18,318	18,325
		77040	0																										0	0
		77088		6,723	18,212	18,222	24,944	24,935	25,304	25,297	25,293	25,297	25,291	25,268	23,336	25,263	25,044					18,315	18,332
		77100	0															24,61											0	0
		77160	0																										0	0
		77184		6,725	18,213	18,223	24,948	24,938	25,299	25,296	25,297	25,294	25,281	25,264	23,334	25,257	25,040			25,253	18,55	18,326	18,35
		77220	0																										0	0
		77280	0	6,718	18,213	18,223	24,94	24,933	25,3	25,295	25,293	25,291	25,277	25,259	23,33	25,255	25,038					18,339	18,352						0	0
		77340	0																										0	0
		77376		6,723	18,212	18,222	24,955	24,924	25,297	25,296	25,294	25,29	25,273	25,261	23,328	25,252	25,036			25,251	18,534	18,325	18,323
		77400	0															24,62	0					0,23	0,02	0,06	-0,19	-0,11	0	0	0
		77460	0																										0	0
		77472		6,726	18,212	18,222	24,971	24,914	25,292	25,29	25,288	25,283	25,274	25,259	23,324	25,246	25,032					18,325	18,345
		77520	0																										0	0
		77568		6,718	18,213	18,223	24,958	24,913	25,288	25,287	25,284	25,279	25,272	25,254	23,322	25,243	25,029			25,241	18,543	18,333	18,364
		77580	0																										0	0
		77640	0																										0	0
		77664		6,723	18,213	18,222	24,965	24,917	25,283	25,283	25,283	25,281	25,272	25,247	23,319	25,24	25,026					18,336	18,35
		77700	0															24,62											0	0
		77760	0	6,712	18,213	18,222	24,946	24,913	25,281	25,282	25,281	25,277	25,26	25,241	23,317	25,236	25,022			25,237	18,554	18,339	18,344						0	0
		77820	0																										0	0
		77856		6,705	18,213	18,222	24,926	24,919	25,28	25,275	25,282	25,272	25,266	25,237	23,311	25,232	25,019					18,337	18,348
		77880	0																										0	0
		77940	0																										0	0
		77952		6,701	18,213	18,222	24,917	24,921	25,276	25,269	25,273	25,271	25,261	25,236	23,309	25,227	25,015			25,233	18,562	18,33	18,342
		78000	0															24,61	0					0,15	-0,06	0	-0,26	-0,2	0	0	0
		78048		6,697	18,212	18,222	24,911	24,916	25,272	25,269	25,27	25,264	25,259	25,235	23,305	25,223	25,012					18,319	18,332
		78060	0																										0	0
		78120	0																										0	0
		78144		6,697	18,213	18,222	24,914	24,916	25,268	25,264	25,267	25,261	25,249	25,224	23,301	25,22	25,007			25,228	18,555	18,314	18,332
		78180	0																										0	0
		78240	0	6,700	18,213	18,223	24,92	24,916	25,263	25,262	25,263	25,261	25,25	25,22	23,298	25,216	25,004					18,318	18,337						0	0
		78300	0															24,62											0	0
		78336		6,695	18,213	18,223	24,91	24,916	25,262	25,26	25,26	25,26	25,249	25,214	23,295	25,21	25,001			25,22	18,545	18,308	18,317
		78360	0																										0	0
		78420	0																										0	0
		78432		6,696	18,213	18,223	24,917	24,912	25,261	25,26	25,258	25,253	25,245	25,209	23,292	25,208	24,998					18,314	18,331
		78480	0																										0	0
		78528		6,701	18,213	18,223	24,922	24,916	25,26	25,254	25,251	25,252	25,243	25,204	23,289	25,2	24,994			25,221	18,561	18,337	18,346
		78540	0																										0	0
		78600	0															24,61	0					0,22	0,01	0,05	-0,2	-0,13	0	0	0
		78624		6,702	18,213	18,223	24,925	24,915	25,255	25,254	25,247	25,242	25,242	25,201	23,285	25,194	24,990					18,337	18,348
		78660	0																										0	0
		78720	0	6,702	18,214	18,222	24,924	24,916	25,252	25,251	25,247	25,247	25,237	25,201	23,282	25,188	24,988			25,211	18,557	18,34	18,353						0	0
		78780	0																										0	0
		78816		6,694	18,214	18,223	24,908	24,916	25,25	25,25	25,248	25,244	25,238	25,201	23,279	25,185	24,987					18,318	18,332
		78840	0																										0	0
		78900	0															24,61											0	0
		78912		6,688	18,213	18,223	24,9	24,911	25,248	25,246	25,242	25,239	25,234	25,181	23,276	25,183	24,981			25,198	18,562	18,296	18,32
		78960	0																										0	0
		79008		6,693	18,213	18,223	24,912	24,911	25,243	25,243	25,24	25,237	25,23	25,18	23,272	25,178	24,978					18,321	18,336
		79020	0																										0	0
		79080	0																										0	0
		79104		6,684	18,214	18,223	24,901	24,904	25,238	25,239	25,238	25,236	25,229	25,177	23,267	25,171	24,974			25,192	18,554	18,349	18,35
		79140	0																										0	0
		79200	0	6,672	18,214	18,223	24,889	24,892	25,233	25,235	25,233	25,23	25,225	25,169	23,267	25,163	24,969	24,61	0			18,347	18,359	0,18	-0,03	0,02	-0,23	-0,18	0	0	0
		79260	0																										0	0
		79296		6,672	18,213	18,223	24,882	24,897	25,228	25,23	25,231	25,227	25,22	25,163	23,263	25,157	24,965			25,187	18,564	18,329	18,34
		79320	0																										0	0
		79380	0																										0	0
		79392		6,673	18,214	18,223	24,889	24,894	25,228	25,228	25,225	25,224	25,221	25,157	23,26	25,153	24,962					18,327	18,334
[truncated: 92 more rows]
