# Supplementary material for: Data from calorimetric decay heat measurements of five used PWR 17x17 nuclear fuel assemblies
Source: Data Brief. 2019 Dec 2;28:104917. doi: 10.1016/j.dib.2019.104917 (PMC6926112; doi:10.1016/j.dib.2019.104917)
Supplement: Multimedia component 1 [file mmc1.zip › Data/Data from fuel assemblies/BT01_2019-01-29.xlsx]

## Sheet: 2019-01-29, BT01
Tinfo1	Tinfo2	Logg_tid	T1	T2	T3	T4	T5	T6	T7	T8	T9	T10	T11	T12	T13	T14	T15	T16	T17	T18	T19	T20	T21	T22	T23	T24	T25	T26	T27	T28	T29	T30
KSN	BT01 2019-01-9
Kalib. Temperaturstegringsprincipen	43494
KA701	KA702
40	-82
0,00528	0,00520
KA703	KA704
-29	-239
0,00374	0,00517
KA705	KALIB.TEMP
-118	0,0
0,00538	FÖRSTÄRKNING
	007
			_251KA901_A_kW	_251KA509	_251KA501_B1	_251KA501_B2	_251KA502_B1	_251KA502_B2	_251KA511_B1	_251KA511_B2	_251KA511_B3	_251KA511_B4	_251KA511_B5	_251KA511_B6	_251KA511_B7	_251KA511_B8	_251KA511	_251KA751_Vikt	_251KA101	_251KA521_B1	_251KA522_B1	_251KA531_B1	_251KA531_B2	_251KA701	_251KA702	_251KA703	_251KA704	_251KA705	_251EA1	EA1_Börvärde	_251KA901_B_PA
			W	°C	°C	°C	°C	°C	°C	°C	°C	°C	°C	°C	°C	°C	°C	kg	bar	°C	°C	°C	°C	Gy/h	Gy/h	Gy/h	Gy/h	Gy/h	W	W	W
Tue Jan 29 2019 11:20:33		60	0																										0	0
		96		0,988	15,154	15,206	16,175	16,161	15,828	15,834	15,741	15,774	15,883	15,92	16,093	16,204	15,910					19,178	19,186
		120	0																										0	0
		180	0																										0	0
		192		0,087	16,209	16,22	16,302	16,301	15,941	16,05	16,114	16,168	16,019	16,197	16,222	16,277	16,124			16,039	19,204	19,177	19,185
		240	0																										0	0
		288		-0,375	16,736	16,766	16,37	16,382	16,121	16,049	16,184	16,267	16,262	16,313	16,338	16,436	16,246					19,175	19,181
		300	0															25,65											0	0
		360	0																										0	0
		384		-0,727	17,152	17,188	16,447	16,439	16,283	16,184	16,286	16,366	16,375	16,458	16,417	16,491	16,358			16,307	19,205	19,173	19,179
		420	0																										0	0
		480	0	-1,012	17,536	17,564	16,534	16,543	16,387	16,327	16,419	16,457	16,474	16,533	16,494	16,549	16,455					19,172	19,176						0	0
		540	0																										0	0
		576		-1,221	17,844	17,868	16,635	16,635	16,506	16,456	16,544	16,547	16,563	16,628	16,585	16,697	16,566			16,462	19,219	19,172	19,175
		600	0															25,56	0					0	0	15,39	0	0	0	0	130,56
		660	0																										0	0
		672		-1,368	18,089	18,11	16,711	16,752	16,596	16,555	16,616	16,64	16,674	16,708	16,687	16,773	16,656					19,172	19,177
		720	0																										0	0
		768		-1,466	18,284	18,304	16,816	16,839	16,721	16,64	16,721	16,75	16,777	16,801	16,786	16,88	16,760			16,675	19,224	19,173	19,177
		780	0																										0	0
		840	0																										0	0
		864		-1,511	18,435	18,452	16,931	16,934	16,779	16,73	16,825	16,843	16,877	16,928	16,884	16,968	16,854					19,172	19,177
		900	0															25,52											0	0
		960	0	-1,524	18,556	18,571	17,041	17,039	16,915	16,856	16,921	16,943	16,983	17,004	16,989	17,115	16,966			16,856	19,212	19,176	19,179						0	0
		1020	0																										0	0
		1056		-1,515	18,65	18,664	17,142	17,142	16,998	16,939	17,037	17,045	17,084	17,13	17,093	17,226	17,069					19,183	19,179
		1080	0																										0	0
		1140	0																										0	0
		1152		-1,484	18,724	18,738	17,242	17,253	17,082	17,035	17,152	17,158	17,178	17,218	17,199	17,319	17,168			17,047	19,197	19,185	19,187
		1200	0															25,47	0					0	0	15,48	0	0	0	0	130,92
		1248		-1,433	18,784	18,798	17,348	17,367	17,205	17,114	17,25	17,255	17,28	17,305	17,314	17,371	17,262					19,187	19,185
		1260	0																										0	0
		1320	0																										0	0
		1344		-1,386	18,835	18,847	17,462	17,448	17,312	17,222	17,36	17,362	17,366	17,417	17,435	17,484	17,370			17,279	19,193	19,187	19,19
		1380	0																										0	0
		1440	0	-1,324	18,876	18,888	17,558	17,559	17,415	17,33	17,457	17,459	17,472	17,494	17,547	17,564	17,467					19,187	19,19						0	0
		1500	0															25,47											0	0
		1536		-1,261	18,913	18,925	17,647	17,669	17,516	17,445	17,534	17,571	17,57	17,652	17,666	17,684	17,580			17,483	19,194	19,186	19,189
		1560	0																										0	0
		1620	0																										0	0
		1632		-1,185	18,944	18,956	17,754	17,777	17,624	17,545	17,643	17,66	17,675	17,746	17,778	17,806	17,685					19,186	19,187
		1680	0																										0	0
		1728		-1,108	18,969	18,98	17,855	17,879	17,725	17,659	17,757	17,756	17,802	17,852	17,899	17,914	17,796			17,695	19,197	19,184	19,188
		1740	0																										0	0
		1800	0															25,46	0					0	0	15,48	0	0	0	0	131,56
		1824		-1,021	18,991	19,002	17,966	17,986	17,816	17,753	17,856	17,869	17,905	17,924	18,02	17,977	17,890					19,185	19,185
		1860	0																										0	0
		1920	0	-0,945	19,009	19,021	18,066	18,074	17,912	17,851	17,947	17,969	18,008	18,036	18,123	18,108	17,994			17,869	19,2	19,182	19,185						0	0
		1980	0																										0	0
		2016		-0,865	19,025	19,036	18,155	18,176	18,013	17,978	18,066	18,072	18,096	18,135	18,23	18,205	18,099					19,181	19,184
		2040	0																										0	0
		2100	0															25,46											0	0
		2112		-0,765	19,038	19,048	18,276	18,281	18,116	18,047	18,167	18,171	18,185	18,243	18,335	18,33	18,199			18,092	19,206	19,18	19,186
		2160	0																										0	0
		2208		-0,682	19,049	19,061	18,367	18,379	18,23	18,16	18,233	18,279	18,282	18,314	18,447	18,423	18,296					19,182	19,186
		2220	0																										0	0
		2280	0																										0	0
		2304		-0,581	19,06	19,069	18,478	18,489	18,34	18,259	18,355	18,37	18,394	18,429	18,538	18,525	18,401			18,286	19,216	19,182	19,185
		2340	0																										0	0
		2400	0	-0,500	19,069	19,079	18,565	18,584	18,414	18,349	18,473	18,482	18,498	18,544	18,651	18,665	18,509	25,47	0			19,185	19,188	0	0	15,4	0	0	0	0	129,63
		2460	0																										0	0
		2496		-0,404	19,076	19,086	18,678	18,675	18,528	18,477	18,563	18,584	18,601	18,627	18,755	18,69	18,603			18,472	19,22	19,19	19,192
		2520	0																										0	0
		2580	0																										0	0
		2592		-0,308	19,083	19,092	18,761	18,797	18,625	18,543	18,664	18,696	18,696	18,736	18,726	18,845	18,691					19,191	19,193
		2640	0																										0	0
		2688		-0,211	19,089	19,099	18,877	18,888	18,743	18,636	18,782	18,789	18,795	18,856	18,827	18,897	18,791			18,71	19,222	19,192	19,192
		2700	0															25,46											0	0
		2760	0																										0	0
		2784		-0,112	19,095	19,104	18,979	18,996	18,831	18,728	18,85	18,891	18,913	18,946	18,918	19,01	18,886					19,187	19,19
		2820	0																										0	0
		2880	0	-0,008	19,1	19,109	19,106	19,086	18,928	18,851	18,976	18,986	19,005	19,038	19,029	19,121	18,992			18,902	19,219	19,187	19,188						0	0
		2940	0																										0	0
		2976		0,078	19,104	19,115	19,193	19,181	19,038	18,923	19,093	19,09	19,114	19,162	19,128	19,216	19,095					19,185	19,185
		3000	0															25,46	0					0	0	15,51	0	0	0	0	129,96
		3060	0																										0	0
		3072		0,169	19,109	19,117	19,276	19,289	19,136	19,035	19,134	19,186	19,189	19,247	19,226	19,311	19,183			19,115	19,217	19,185	19,188
		3120	0																										0	0
		3168		0,271	19,112	19,124	19,389	19,389	19,239	19,133	19,275	19,29	19,308	19,357	19,326	19,416	19,293					19,185	19,187
		3180	0																										0	0
		3240	0																										0	0
		3264		0,359	19,116	19,125	19,475	19,484	19,324	19,264	19,374	19,382	19,418	19,477	19,422	19,518	19,397			19,317	19,217	19,183	19,187
		3300	0															25,47											0	0
		3360	0	0,462	19,119	19,128	19,579	19,593	19,427	19,344	19,455	19,487	19,511	19,533	19,523	19,608	19,486					19,184	19,187						0	0
		3420	0																										0	0
		3456		0,551	19,122	19,131	19,677	19,678	19,531	19,447	19,575	19,599	19,601	19,649	19,626	19,697	19,591			19,522	19,222	19,184	19,186
		3480	0																										0	0
		3540	0																										0	0
		3552		0,658	19,124	19,134	19,788	19,786	19,638	19,539	19,696	19,689	19,698	19,722	19,722	19,813	19,690					19,183	19,187
		3600	0															25,46	0					0	0	15,42	0	0	0	0	129,96
		3648		0,748	19,127	19,136	19,881	19,879	19,765	19,65	19,747	19,778	19,79	19,876	19,826	19,925	19,795			19,7	19,229	19,182	19,186
		3660	0																										0	0
		3720	0																										0	0
		3744		0,850	19,13	19,139	19,989	19,981	19,805	19,72	19,848	19,893	19,869	19,954	19,918	19,986	19,874					19,182	19,185
		3780	0																										0	0
		3840	0	0,946	19,132	19,142	20,081	20,085	19,931	19,818	19,957	19,991	19,999	20,043	20,023	20,142	19,988			19,904	19,228	19,182	19,185						0	0
		3900	0															25,47											0	0
		3936		1,033	19,134	19,143	20,178	20,165	20,012	19,931	20,044	20,085	20,082	20,15	20,119	20,217	20,080					19,186	19,187
		3960	0																										0	0
		4020	0																										0	0
		4032		1,129	19,137	19,145	20,265	20,275	20,132	20,034	20,162	20,193	20,185	20,216	20,212	20,294	20,178			20,079	19,225	19,188	19,196
		4080	0																										0	0
		4128		1,226	19,139	19,148	20,359	20,38	20,225	20,147	20,255	20,283	20,295	20,334	20,314	20,408	20,283					19,19	19,195
		4140	0																										0	0
		4200	0															25,47	0					0	0	15,58	0	0	0	0	130,16
		4224		1,321	19,141	19,151	20,462	20,471	20,317	20,207	20,35	20,383	20,383	20,459	20,411	20,482	20,374			20,264	19,228	19,19	19,192
		4260	0																										0	0
		4320	0	1,428	19,141	19,15	20,572	20,574	20,42	20,32	20,449	20,478	20,471	20,525	20,514	20,566	20,468					19,192	19,191						0	0
		4380	0																										0	0
		4416		1,521	19,143	19,151	20,665	20,671	20,526	20,409	20,58	20,592	20,59	20,631	20,611	20,711	20,581			20,469	19,233	19,193	19,192
		4440	0																										0	0
		4500	0															25,48											0	0
		4512		1,630	19,143	19,153	20,774	20,781	20,658	20,505	20,637	20,668	20,671	20,711	20,705	20,779	20,667					19,194	19,194
		4560	0																										0	0
		4608		1,711	19,144	19,153	20,855	20,864	20,713	20,612	20,744	20,768	20,77	20,803	20,803	20,916	20,766			20,672	19,232	19,196	19,197
		4620	0																										0	0
		4680	0																										0	0
		4704		1,811	19,145	19,154	20,955	20,965	20,811	20,711	20,866	20,887	20,866	20,894	20,901	20,994	20,866					19,198	19,202
		4740	0																										0	0
		4800	0	1,910	19,146	19,155	21,056	21,065	20,907	20,791	20,971	20,973	20,972	21,007	20,993	21,091	20,963	25,49	0	20,863	19,229	19,196	19,203	0	0	15,66	0	0	0	0	130,02
		4860	0																										0	0
		4896		2,013	19,146	19,157	21,167	21,163	21,022	20,893	21,037	21,062	21,081	21,112	21,095	21,185	21,061					19,192	19,201
		4920	0																										0	0
		4980	0																										0	0
		4992		2,119	19,146	19,155	21,264	21,275	21,109	20,999	21,144	21,172	21,21	21,236	21,195	21,265	21,166			21,061	19,231	19,187	19,199
		5040	0																										0	0
		5088		2,197	19,147	19,156	21,338	21,359	21,214	21,121	21,21	21,258	21,263	21,333	21,292	21,38	21,259					19,183	19,194
		5100	0															25,50											0	0
		5160	0																										0	0
		5184		2,300	19,148	19,158	21,447	21,459	21,3	21,207	21,356	21,356	21,356	21,409	21,389	21,463	21,355			21,261	19,23	19,181	19,186
		5220	0																										0	0
		5280	0	2,398	19,148	19,156	21,552	21,548	21,399	21,325	21,452	21,459	21,451	21,503	21,483	21,549	21,453					19,176	19,184						0	0
		5340	0																										0	0
		5376		2,492	19,15	19,159	21,633	21,659	21,498	21,379	21,569	21,551	21,552	21,605	21,581	21,655	21,549			21,449	19,233	19,174	19,181
		5400	0															25,51	0					0	0	15,61	0	0	0	0	129,91
		5460	0																										0	0
		5472		2,602	19,149	19,16	21,777	21,737	21,596	21,482	21,61	21,649	21,647	21,723	21,674	21,765	21,643					19,179	19,18
		5520	0																										0	0
		5568		2,696	19,15	19,159	21,847	21,853	21,692	21,589	21,726	21,751	21,738	21,735	21,774	21,85	21,732			21,673	19,237	19,186	19,184
		5580	0																										0	0
		5640	0																										0	0
		5664		2,786	19,151	19,159	21,944	21,938	21,8	21,655	21,798	21,839	21,832	21,877	21,866	21,982	21,831					19,192	19,191
		5700	0															25,51											0	0
		5760	0	2,887	19,15	19,159	22,03	22,052	21,887	21,751	21,899	21,938	21,947	22,011	21,965	22,054	21,931			21,835	19,234	19,197	19,196						0	0
		5820	0																										0	0
		5856		2,969	19,15	19,158	22,113	22,132	21,978	21,888	21,998	22,038	22,039	22,067	22,061	22,175	22,031					19,197	19,2
		5880	0																										0	0
		5940	0																										0	0
		5952		3,063	19,15	19,159	22,212	22,223	22,064	21,975	22,102	22,121	22,14	22,182	22,156	22,226	22,121			22,058	19,239	19,196	19,201
		6000	0															25,51	0					0	0	15,66	0	0	0	0	130,2
		6048		3,158	19,15	19,16	22,317	22,309	22,154	22,059	22,195	22,227	22,222	22,29	22,249	22,34	22,217					19,19	19,199
		6060	0																										0	0
		6120	0																										0	0
		6144		3,265	19,151	19,159	22,414	22,425	22,268	22,145	22,305	22,341	22,32	22,351	22,339	22,405	22,309			22,228	19,239	19,188	19,195
		6180	0																										0	0
		6240	0	3,354	19,15	19,161	22,511	22,508	22,365	22,254	22,365	22,414	22,393	22,445	22,437	22,529	22,400					19,187	19,19						0	0
		6300	0															25,52											0	0
		6336		3,444	19,153	19,161	22,597	22,606	22,456	22,342	22,479	22,52	22,517	22,539	22,532	22,612	22,500			22,405	19,24	19,186	19,187
		6360	0																										0	0
		6420	0																										0	0
		6432		3,542	19,155	19,161	22,703	22,696	22,554	22,425	22,588	22,609	22,6	22,631	22,625	22,697	22,591					19,188	19,188
		6480	0																										0	0
		6528		3,641	19,155	19,162	22,791	22,807	22,662	22,548	22,688	22,712	22,682	22,751	22,723	22,813	22,697			22,617	19,239	19,187	19,189
		6540	0																										0	0
		6600	0															25,52	0					0	0	15,63	0	0	0	0	130,69
		6624		3,736	19,155	19,162	22,889	22,901	22,742	22,622	22,758	22,793	22,794	22,84	22,813	22,902	22,783					19,194	19,193
		6660	0																										0	0
		6720	0	3,831	19,154	19,162	22,987	22,99	22,861	22,727	22,867	22,894	22,879	22,936	22,91	23,071	22,893			22,801	19,236	19,195	19,197						0	0
		6780	0																										0	0
		6816		3,919	19,154	19,162	23,079	23,074	22,935	22,798	22,968	22,991	22,994	23,03	23,008	23,069	22,974					19,195	19,196
		6840	0																										0	0
		6900	0															25,53											0	0
		6912		4,017	19,154	19,161	23,171	23,178	23,019	22,925	23,082	23,098	23,071	23,128	23,103	23,198	23,078			22,975	19,236	19,193	19,196
		6960	0																										0	0
		7008		4,112	19,153	19,161	23,262	23,276	23,134	22,998	23,147	23,168	23,162	23,188	23,199	23,277	23,159					19,194	19,195
		7020	0																										0	0
		7080	0																										0	0
		7104		4,210	19,153	19,161	23,371	23,362	23,221	23,092	23,245	23,286	23,278	23,286	23,293	23,403	23,263			23,178	19,238	19,194	19,195
		7140	0																										0	0
		7200	0	4,305	19,152	19,161	23,448	23,475	23,321	23,166	23,313	23,365	23,354	23,4	23,386	23,479	23,348	25,54	0			19,193	19,196	0	0	15,55	0	0	0	0	130,56
		7260	0																										0	0
		7296		4,391	19,152	19,162	23,538	23,557	23,412	23,295	23,443	23,452	23,468	23,45	23,475	23,589	23,448			23,354	19,241	19,193	19,196
		7320	0																										0	0
		7380	0																										0	0
		7392		4,483	19,153	19,162	23,631	23,651	23,511	23,382	23,524	23,552	23,532	23,588	23,573	23,645	23,538					19,192	19,195
		7440	0																										0	0
		7488		4,588	19,153	19,162	23,744	23,747	23,6	23,445	23,607	23,648	23,652	23,698	23,665	23,769	23,635			23,524	19,244	19,193	19,195
		7500	0															25,55											0	0
		7560	0																										0	0
		7584		4,676	19,155	19,163	23,832	23,839	23,67	23,56	23,709	23,75	23,73	23,764	23,757	23,827	23,721					19,19	19,193
		7620	0																										0	0
		7680	0	4,762	19,154	19,163	23,918	23,924	23,792	23,646	23,819	23,841	23,835	23,895	23,85	23,937	23,827			23,733	19,248	19,189	19,194						0	0
		7740	0																										0	0
		7776		4,861	19,156	19,164	24,033	24,008	23,88	23,755	23,868	23,92	23,894	23,947	23,942	24,047	23,907					19,191	19,194
		7800	0															25,55	0					0	0	15,56	0	0	0	0	130,7
		7860	0																										0	0
		7872		4,936	19,158	19,165	24,098	24,098	23,941	23,847	23,994	24,019	24,02	24,026	24,038	24,119	24,001			23,943	19,251	19,19	19,192
		7920	0																										0	0
		7968		5,035	19,159	19,165	24,191	24,203	24,057	23,947	24,098	24,118	24,096	24,168	24,122	24,199	24,101					19,19	19,193
		7980	0																										0	0
		8040	0																										0	0
		8064		5,132	19,16	19,165	24,3	24,29	24,147	24,016	24,204	24,203	24,16	24,235	24,223	24,319	24,188			24,114	19,251	19,191	19,193
		8100	0															25,56											0	0
		8160	0	5,231	19,159	19,165	24,382	24,403	24,254	24,123	24,253	24,306	24,277	24,338	24,311	24,364	24,278					19,192	19,194						0	0
		8220	0																										0	0
		8256		5,319	19,158	19,165	24,483	24,478	24,332	24,203	24,389	24,381	24,378	24,42	24,402	24,498	24,375			24,303	19,251	19,191	19,194
		8280	0																										0	0
		8340	0																										0	0
		8352		5,419	19,158	19,165	24,577	24,583	24,434	24,296	24,438	24,476	24,458	24,486	24,5	24,591	24,460					19,19	19,195
		8400	0															25,57	0					0	0	15,43	0	0	0	0	130,64
		8448		5,499	19,157	19,165	24,664	24,656	24,518	24,387	24,536	24,567	24,574	24,581	24,587	24,669	24,552			24,432	19,254	19,19	19,193
		8460	0																										0	0
		8520	0																										0	0
		8544		5,597	19,156	19,165	24,763	24,752	24,612	24,484	24,657	24,677	24,605	24,71	24,679	24,766	24,649					19,191	19,192
		8580	0																										0	0
		8640	0	5,689	19,157	19,165	24,852	24,847	24,722	24,583	24,733	24,758	24,745	24,765	24,772	24,855	24,742			24,647	19,256	19,191	19,192						0	0
		8700	0															25,56											0	0
		8736		5,765	19,156	19,165	24,922	24,929	24,782	24,68	24,799	24,84	24,821	24,889	24,864	24,962	24,830					19,191	19,193
		8760	0																										0	0
		8820	0																										0	0
		8832		5,872	19,156	19,166	25,031	25,036	24,886	24,774	24,903	24,961	24,928	24,969	24,949	25,022	24,924			24,885	19,255	19,191	19,194
		8880	0																										0	0
		8928		5,974	19,156	19,165	25,132	25,136	24,973	24,84	25,007	25,025	25,015	25,063	25,041	25,129	25,012					19,192	19,194
		8940	0																										0	0
		9000	0															25,56	0					0	0	15,51	0	0	0	0	130,47
		9024		6,050	19,157	19,165	25,204	25,219	25,079	24,953	25,079	25,116	25,1	25,151	25,137	25,232	25,106			25,014	19,259	19,193	19,196
		9060	0																										0	0
		9120	0	6,144	19,156	19,163	25,305	25,303	25,15	25,024	25,169	25,213	25,191	25,234	25,219	25,33	25,191					19,192	19,197						0	0
		9180	0																										0	0
		9216		6,246	19,155	19,164	25,406	25,405	25,257	25,112	25,285	25,303	25,298	25,353	25,316	25,401	25,291			25,215	19,26	19,193	19,198
		9240	0																										0	0
		9300	0															25,59											0	0
		9312		6,324	19,154	19,163	25,473	25,492	25,334	25,193	25,356	25,39	25,377	25,413	25,408	25,498	25,371					19,195	19,201
		9360	0																										0	0
		9408		6,412	19,154	19,163	25,565	25,577	25,43	25,328	25,441	25,488	25,47	25,528	25,498	25,629	25,477			25,368	19,26	19,195	19,201
		9420	0																										0	0
		9480	0																										0	0
		9504		6,517	19,154	19,163	25,675	25,675	25,526	25,408	25,554	25,569	25,547	25,57	25,583	25,678	25,554					19,195	19,198
		9540	0																										0	0
		9600	0	6,615	19,152	19,161	25,764	25,778	25,627	25,476	25,638	25,668	25,66	25,69	25,681	25,767	25,651	25,58	0	25,558	19,261	19,192	19,198	0	0	15,55	0	0	0	0	130,45
		9660	0																										0	0
		9696		6,690	19,152	19,162	25,845	25,849	25,701	25,569	25,71	25,75	25,73	25,84	25,768	25,822	25,736					19,19	19,196
		9720	0																										0	0
		9780	0																										0	0
		9792		6,781	19,153	19,162	25,937	25,94	25,803	25,669	25,803	25,848	25,831	25,866	25,856	25,933	25,826			25,743	19,262	19,187	19,194
		9840	0																										0	0
		9888		6,887	19,154	19,163	26,042	26,048	25,901	25,754	25,928	25,936	25,91	25,94	25,949	26,048	25,921					19,186	19,191
		9900	0															25,60											0	0
		9960	0																										0	0
		9984		6,968	19,153	19,163	26,116	26,136	25,961	25,86	25,995	26,017	25,99	26,026	26,038	26,134	26,003			25,911	19,259	19,187	19,187
		10020	0																										0	0
		10080	0	7,049	19,155	19,162	26,207	26,207	26,053	25,952	26,088	26,127	26,106	26,148	26,124	26,198	26,099					19,185	19,187						0	0
		10140	0																										0	0
		10176		7,136	19,155	19,164	26,296	26,296	26,165	26,015	26,2	26,203	26,172	26,261	26,213	26,29	26,190			26,119	19,261	19,189	19,189
		10200	0															25,59	0					0	0	15,51	0	0	0	0	130,44
		10260	0																										0	0
		10272		7,228	19,154	19,163	26,383	26,39	26,233	26,137	26,257	26,295	26,259	26,327	26,3	26,379	26,273					19,193	19,193
		10320	0																										0	0
		10368		7,322	19,154	19,163	26,482	26,478	26,325	26,237	26,344	26,383	26,339	26,413	26,386	26,457	26,360			26,256	19,257	19,194	19,196
		10380	0																										0	0
		10440	0																										0	0
		10464		7,417	19,154	19,163	26,571	26,579	26,439	26,33	26,448	26,472	26,46	26,481	26,477	26,546	26,457					19,195	19,197
		10500	0															25,60											0	0
		10560	0	7,488	19,153	19,163	26,645	26,647	26,526	26,426	26,505	26,558	26,531	26,557	26,574	26,658	26,542			26,453	19,257	19,194	19,197						0	0
		10620	0																										0	0
		10656		7,590	19,154	19,162	26,744	26,752	26,586	26,486	26,609	26,66	26,636	26,652	26,659	26,729	26,627					19,195	19,198
		10680	0																										0	0
		10740	0																										0	0
		10752		7,680	19,154	19,162	26,831	26,844	26,691	26,548	26,709	26,746	26,707	26,78	26,748	26,82	26,719			26,642	19,26	19,194	19,197
		10800	0															25,61	0					0	0	15,42	0	0	0	0	130,06
		10848		7,763	19,153	19,162	26,916	26,924	26,786	26,649	26,764	26,812	26,817	26,856	26,834	26,907	26,803					19,193	19,197
		10860	0																										0	0
		10920	0																										0	0
		10944		7,855	19,152	19,162	27,025	26,999	26,859	26,74	26,88	26,908	26,887	26,925	26,915	27,006	26,890			26,806	19,258	19,192	19,196
		10980	0																										0	0
		11040	0	7,936	19,154	19,162	27,087	27,101	26,94	26,835	26,966	26,998	26,966	27,054	27,005	27,101	26,983					19,188	19,197						0	0
		11100	0															25,61											0	0
		11136		8,021	19,154	19,163	27,18	27,179	27,04	26,948	27,051	27,097	27,069	27,139	27,093	27,159	27,075			27,002	19,26	19,19	19,196
		11160	0																										0	0
		11220	0																										0	0
		11232		8,106	19,154	19,163	27,256	27,273	27,117	27,03	27,145	27,173	27,153	27,234	27,179	27,245	27,160					19,191	19,194
		11280	0																										0	0
		11328		8,199	19,154	19,163	27,362	27,353	27,202	27,112	27,23	27,265	27,25	27,282	27,269	27,37	27,247			27,171	19,263	19,195	19,197
		11340	0																										0	0
		11400	0															25,62	0					0	0	15,53	0	0	0	0	130,13
		11424		8,276	19,155	19,164	27,429	27,441	27,289	27,175	27,303	27,359	27,336	27,351	27,357	27,445	27,327					19,197	19,199
		11460	0																										0	0
		11520	0	8,371	19,154	19,163	27,522	27,537	27,375	27,276	27,418	27,453	27,434	27,481	27,44	27,553	27,429			27,344	19,263	19,198	19,201						0	0
		11580	0																										0	0
		11616		8,463	19,154	19,163	27,616	27,626	27,462	27,386	27,487	27,526	27,503	27,568	27,531	27,643	27,513					19,2	19,201
		11640	0																										0	0
		11700	0															25,63											0	0
		11712		8,549	19,154	19,163	27,704	27,711	27,568	27,441	27,601	27,61	27,568	27,678	27,613	27,695	27,597			27,502	19,265	19,198	19,202
		11760	0																										0	0
		11808		8,624	19,154	19,163	27,783	27,783	27,648	27,544	27,666	27,704	27,677	27,727	27,704	27,795	27,683					19,197	19,201
		11820	0																										0	0
		11880	0																										0	0
		11904		8,717	19,156	19,164	27,87	27,884	27,764	27,602	27,728	27,8	27,758	27,804	27,79	27,857	27,763			27,661	19,264	19,196	19,199
		11940	0																										0	0
		12000	0	8,815	19,156	19,166	27,983	27,969	27,838	27,703	27,842	27,875	27,846	27,906	27,87	27,981	27,858	25,61	0			19,195	19,199	0	0	15,42	0	0	0	0	130,23
		12060	0																										0	0
		12096		8,884	19,156	19,166	28,036	28,054	27,906	27,805	27,94	27,953	27,904	27,969	27,959	28,061	27,937			27,862	19,268	19,196	19,199
		12120	0																										0	0
		12180	0																										0	0
		12192		8,973	19,156	19,167	28,133	28,137	27,974	27,915	28,019	28,042	28,011	28,044	28,048	28,122	28,022					19,195	19,197
		12240	0																										0	0
		12288		9,060	19,157	19,166	28,225	28,218	28,06	27,968	28,119	28,138	28,125	28,185	28,129	28,196	28,115			28,02	19,267	19,195	19,2
		12300	0															25,62											0	0
		12360	0																										0	0
		12384		9,145	19,159	19,168	28,307	28,31	28,157	28,072	28,189	28,224	28,199	28,255	28,213	28,283	28,199					19,197	19,199
		12420	0																										0	0
		12480	0	9,235	19,161	19,17	28,396	28,404	28,248	28,16	28,265	28,318	28,29	28,306	28,302	28,398	28,286			28,181	19,268	19,196	19,2						0	0
		12540	0																										0	0
		12576		9,323	19,162	19,171	28,49	28,49	28,33	28,257	28,358	28,384	28,359	28,393	28,383	28,472	28,367					19,195	19,2
		12600	0															25,64	0					0	0	15,55	0	0	0	0	130,43
		12660	0																										0	0
		12672		9,400	19,161	19,171	28,564	28,568	28,414	28,318	28,426	28,483	28,456	28,499	28,471	28,548	28,452			28,361	19,267	19,194	19,199
		12720	0																										0	0
		12768		9,483	19,164	19,171	28,646	28,655	28,507	28,394	28,542	28,552	28,534	28,546	28,559	28,633	28,533					19,19	19,196
		12780	0																										0	0
		12840	0																										0	0
		12864		9,569	19,163	19,173	28,735	28,739	28,598	28,487	28,593	28,636	28,619	28,667	28,641	28,739	28,623			28,535	19,271	19,187	19,192
		12900	0															25,65											0	0
		12960	0	9,654	19,163	19,172	28,81	28,832	28,678	28,576	28,681	28,714	28,708	28,736	28,723	28,817	28,704					19,185	19,191						0	0
		13020	0																										0	0
		13056		9,743	19,162	19,172	28,903	28,917	28,754	28,666	28,789	28,82	28,783	28,862	28,808	28,899	28,798			28,705	19,278	19,185	19,189
		13080	0																										0	0
		13140	0																										0	0
		13152		9,835	19,162	19,172	28,994	29,01	28,826	28,735	28,877	28,904	28,887	28,94	28,893	28,985	28,881					19,185	19,189
		13200	0															25,67	0					0	0	15,41	0	0	0	0	130,28
		13248		9,900	19,16	19,171	29,067	29,065	28,932	28,82	28,942	28,975	28,95	28,978	28,98	29,102	28,960			28,892	19,274	19,185	19,186
		13260	0																										0	0
		13320	0																										0	0
		13344		9,986	19,16	19,169	29,143	29,159	29,021	28,948	29,03	29,063	29,036	29,104	29,059	29,141	29,050					19,185	19,188
		13380	0																										0	0
		13440	0	10,078	19,16	19,169	29,241	29,244	29,089	29,014	29,14	29,16	29,1	29,154	29,15	29,206	29,127			29,044	19,281	19,187	19,189						0	0
		13500	0															25,66											0	0
		13536		10,162	19,159	19,169	29,325	29,326	29,177	29,081	29,202	29,236	29,205	29,239	29,232	29,298	29,209					19,187	19,19
		13560	0																										0	0
		13620	0																										0	0
		13632		10,249	19,159	19,167	29,411	29,413	29,274	29,167	29,283	29,318	29,277	29,343	29,315	29,385	29,295			29,189	19,278	19,188	19,19
		13680	0																										0	0
		13728		10,340	19,158	19,167	29,495	29,509	29,367	29,242	29,391	29,391	29,369	29,409	29,396	29,483	29,381					19,189	19,191
		13740	0																										0	0
		13800	0															25,66	0					0	0	15,4	0	0	0	0	130,13
		13824		10,424	19,157	19,167	29,582	29,589	29,446	29,341	29,447	29,49	29,463	29,473	29,482	29,556	29,462			29,38	19,283	19,193	19,192
		13860	0																										0	0
		13920	0	10,493	19,158	19,167	29,654	29,656	29,513	29,4	29,562	29,572	29,516	29,62	29,568	29,647	29,550					19,196	19,196						0	0
		13980	0																										0	0
		14016		10,578	19,157	19,166	29,73	29,75	29,604	29,525	29,639	29,647	29,65	29,653	29,642	29,732	29,637			29,528	19,278	19,198	19,199
		14040	0																										0	0
		14100	0															25,67											0	0
		14112		10,669	19,157	19,166	29,825	29,837	29,695	29,624	29,716	29,737	29,712	29,736	29,726	29,833	29,722					19,199	19,202
		14160	0																										0	0
		14208		10,753	19,155	19,166	29,916	29,912	29,758	29,674	29,775	29,813	29,8	29,809	29,809	29,883	29,790			29,701	19,284	19,199	19,202
		14220	0																										0	0
		14280	0																										0	0
		14304		10,828	19,157	19,167	29,979	30,002	29,852	29,756	29,861	29,912	29,875	29,921	29,899	29,967	29,880					19,2	19,201
		14340	0																										0	0
		14400	0	10,913	19,159	19,168	30,078	30,074	29,933	29,865	29,948	29,985	29,96	29,988	29,977	30,06	29,965	25,65	0	29,887	19,282	19,199	19,201	0	0	15,48	0	0	0	0	130,06
		14460	0																										0	0
		14496		10,993	19,159	19,168	30,155	30,159	30,008	29,908	30,042	30,072	30,038	30,051	30,059	30,148	30,041					19,197	19,202
		14520	0																										0	0
		14580	0																										0	0
		14592		11,087	19,158	19,169	30,247	30,254	30,087	30,015	30,113	30,148	30,125	30,162	30,145	30,213	30,126			30,03	19,279	19,196	19,201
		14640	0																										0	0
		14688		11,164	19,159	19,169	30,323	30,332	30,18	30,108	30,196	30,226	30,21	30,231	30,22	30,297	30,208					19,196	19,199
		14700	0															25,67											0	0
		14760	0																										0	0
		14784		11,250	19,158	19,168	30,416	30,41	30,247	30,195	30,275	30,316	30,287	30,332	30,299	30,41	30,295			30,22	19,272	19,196	19,199
		14820	0																										0	0
		14880	0	11,324	19,158	19,167	30,476	30,497	30,34	30,276	30,369	30,38	30,353	30,415	30,385	30,458	30,372					19,195	19,199						0	0
		14940	0																										0	0
		14976		11,400	19,159	19,169	30,563	30,564	30,444	30,352	30,438	30,466	30,421	30,469	30,47	30,554	30,452			30,383	19,275	19,195	19,199
		15000	0															25,67	0					0	0	15,56	0	0	0	0	130,03
		15060	0																										0	0
		15072		11,485	19,159	19,169	30,652	30,646	30,501	30,451	30,532	30,56	30,544	30,596	30,548	30,638	30,546					19,194	19,199
		15120	0																										0	0
		15168		11,573	19,16	19,169	30,735	30,739	30,592	30,479	30,606	30,641	30,625	30,643	30,627	30,726	30,617			30,526	19,279	19,194	19,198
		15180	0																										0	0
		15240	0																										0	0
		15264		11,648	19,16	19,169	30,805	30,82	30,668	30,607	30,686	30,714	30,701	30,71	30,707	30,777	30,696					19,195	19,199
		15300	0															25,70											0	0
		15360	0	11,734	19,161	19,17	30,901	30,897	30,744	30,695	30,746	30,795	30,768	30,818	30,781	30,886	30,779			30,702	19,281	19,196	19,197						0	0
		15420	0																										0	0
		15456		11,812	19,161	19,17	30,973	30,982	30,817	30,757	30,847	30,885	30,848	30,905	30,871	30,948	30,860					19,197	19,199
		15480	0																										0	0
		15540	0																										0	0
		15552		11,885	19,162	19,171	31,038	31,065	30,909	30,834	30,941	30,962	30,896	30,987	30,957	31,026	30,939			30,853	19,287	19,2	19,2
		15600	0															25,71	0					0	0	15,56	0	0	0	0	130,36
		15648		11,981	19,162	19,17	31,145	31,149	30,985	30,924	31,023	31,036	30,999	31,048	31,03	31,144	31,024					19,202	19,203
		15660	0																										0	0
		15720	0																										0	0
		15744		12,058	19,161	19,17	31,22	31,226	31,071	30,994	31,105	31,121	31,108	31,125	31,117	31,195	31,104			31,002	19,285	19,199	19,204
		15780	0																										0	0
		15840	0	12,129	19,16	19,171	31,286	31,303	31,15	31,085	31,171	31,207	31,189	31,224	31,195	31,287	31,189					19,194	19,202						0	0
		15900	0															25,71											0	0
		15936		12,211	19,161	19,172	31,379	31,376	31,219	31,198	31,251	31,271	31,258	31,287	31,269	31,379	31,267			31,173	19,284	19,192	19,198
		15960	0																										0	0
		16020	0																										0	0
		16032		12,294	19,162	19,171	31,456	31,466	31,311	31,239	31,352	31,365	31,344	31,322	31,352	31,396	31,335					19,191	19,195
		16080	0																										0	0
		16128		12,364	19,162	19,172	31,527	31,535	31,4	31,302	31,399	31,438	31,432	31,406	31,438	31,504	31,415			31,336	19,289	19,19	19,195
		16140	0																										0	0
		16200	0															25,72	0					0	0	15,55	0	0	0	0	130,27
		16224		12,452	19,161	19,171	31,618	31,619	31,462	31,456	31,478	31,515	31,487	31,519	31,505	31,588	31,501					19,191	19,194
		16260	0																										0	0
		16320	0	12,532	19,161	19,171	31,696	31,7	31,566	31,507	31,6	31,602	31,569	31,607	31,579	31,657	31,586			31,483	19,294	19,192	19,196						0	0
		16380	0																										0	0
		16416		12,624	19,162	19,171	31,795	31,786	31,624	31,574	31,644	31,68	31,649	31,671	31,669	31,746	31,657					19,194	19,198
		16440	0																										0	0
		16500	0															25,73											0	0
		16512		12,693	19,161	19,171	31,873	31,845	31,714	31,643	31,738	31,756	31,698	31,82	31,747	31,817	31,742			31,647	19,288	19,197	19,198
		16560	0																										0	0
		16608		12,770	19,161	19,171	31,936	31,936	31,801	31,709	31,805	31,832	31,8	31,853	31,826	31,912	31,817					19,201	19,203
		16620	0																										0	0
		16680	0																										0	0
		16704		12,860	19,161	19,172	32,018	32,035	31,866	31,797	31,887	31,922	31,909	31,919	31,907	31,982	31,899			31,797	19,287	19,205	19,208
		16740	0																										0	0
		16800	0	12,916	19,161	19,17	32,069	32,094	31,945	31,877	31,959	31,986	31,964	32,026	31,987	32,094	31,980	25,76	0			19,203	19,21	0	0	15,53	0	0	0	0	130,93
		16860	0																										0	0
		16896		12,998	19,162	19,17	32,16	32,168	32,021	31,986	32,029	32,074	32,055	32,08	32,056	32,116	32,052			31,963	19,287	19,203	19,202
		16920	0																										0	0
		16980	0																										0	0
		16992		13,093	19,161	19,171	32,26	32,257	32,107	32,058	32,102	32,142	32,128	32,174	32,139	32,214	32,133					19,201	19,199
		17040	0																										0	0
		17088		13,154	19,161	19,171	32,316	32,323	32,184	32,129	32,183	32,229	32,19	32,228	32,22	32,295	32,207			32,119	19,287	19,194	19,197
		17100	0															25,76											0	0
		17160	0																										0	0
		17184		13,235	19,161	19,17	32,403	32,399	32,258	32,214	32,294	32,304	32,274	32,282	32,296	32,382	32,288					19,191	19,197
		17220	0																										0	0
		17280	0	13,316	19,161	19,169	32,48	32,483	32,326	32,312	32,343	32,383	32,374	32,386	32,373	32,472	32,371			32,27	19,29	19,189	19,195						0	0
		17340	0																										0	0
		17376		13,389	19,161	19,168	32,545	32,561	32,418	32,347	32,444	32,454	32,433	32,485	32,45	32,507	32,442					19,189	19,198
		17400	0															25,77	0					0	0	15,46	0	0	0	0	131
		17460	0																										0	0
		17472		13,473	19,16	19,169	32,63	32,645	32,492	32,446	32,497	32,539	32,529	32,551	32,525	32,617	32,525			32,408	19,292	19,19	19,197
		17520	0																										0	0
		17568		13,556	19,161	19,169	32,718	32,723	32,573	32,534	32,604	32,618	32,591	32,596	32,599	32,698	32,602					19,195	19,2
		17580	0																										0	0
		17640	0																										0	0
		17664		13,629	19,159	19,168	32,788	32,797	32,651	32,605	32,654	32,682	32,664	32,704	32,681	32,776	32,677			32,563	19,303	19,196	19,201
		17700	0															25,78											0	0
		17760	0	13,721	19,159	19,168	32,88	32,89	32,73	32,692	32,729	32,763	32,771	32,783	32,758	32,839	32,758					19,199	19,199						0	0
		17820	0																										0	0
		17856		13,790	19,16	19,168	32,954	32,954	32,794	32,772	32,819	32,838	32,812	32,834	32,834	32,935	32,830			32,716	19,297	19,198	19,201
		17880	0																										0	0
		17940	0																										0	0
		17952		13,857	19,158	19,167	33,015	33,024	32,871	32,853	32,902	32,905	32,906	32,96	32,912	32,965	32,909					19,196	19,2
		18000	0															25,80	0					0	0	15,61	0	0	0	0	130,63
		18048		13,946	19,159	19,168	33,11	33,108	32,956	32,904	32,963	33,005	32,968	32,975	32,983	33,058	32,976			32,876	19,297	19,197	19,2
		18060	0																										0	0
		18120	0																										0	0
		18144		14,023	19,158	19,168	33,186	33,187	33,047	32,944	33,05	33,075	33,06	33,065	33,066	33,151	33,057					19,198	19,201
		18180	0																										0	0
		18240	0	14,091	19,159	19,167	33,248	33,259	33,107	33,053	33,107	33,145	33,119	33,117	33,141	33,21	33,125			33,012	19,297	19,199	19,198						0	0
		18300	0															25,82											0	0
		18336		14,164	19,159	19,168	33,332	33,323	33,17	33,11	33,199	33,221	33,199	33,22	33,219	33,279	33,202					19,196	19,199
		18360	0																										0	0
		18420	0																										0	0
		18432		14,252	19,158	19,169	33,41	33,421	33,263	33,233	33,27	33,313	33,301	33,312	33,288	33,361	33,293			33,18	19,289	19,195	19,198
		18480	0																										0	0
		18528		14,330	19,159	19,168	33,483	33,505	33,328	33,299	33,345	33,366	33,347	33,374	33,372	33,452	33,360					19,193	19,197
		18540	0																										0	0
		18600	0															25,81	0					0	0	15,54	0	0	0	0	130,43
		18624		14,390	19,161	19,17	33,542	33,569	33,416	33,373	33,434	33,448	33,447	33,487	33,443	33,535	33,448			33,344	19,292	19,193	19,198
		18660	0																										0	0
		18720	0	14,479	19,16	19,169	33,652	33,636	33,506	33,436	33,48	33,535	33,525	33,533	33,521	33,581	33,515					19,193	19,199						0	0
Tue Jan 29 2019 16:33:15
