# Supplementary material for: Data from calorimetric decay heat measurements of five used PWR 17x17 nuclear fuel assemblies
Source: Data Brief. 2019 Dec 2;28:104917. doi: 10.1016/j.dib.2019.104917 (PMC6926112; doi:10.1016/j.dib.2019.104917)
Supplement: Multimedia component 1 [file mmc1.zip › Data/Data from fuel assemblies/BT02_2019-01-23.xlsx]

## Sheet: 2019-01-23, BT01
Tinfo1	Tinfo2	Logg_tid	T1	T2	T3	T4	T5	T6	T7	T8	T9	T10	T11	T12	T13	T14	T15	T16	T17	T18	T19	T20	T21	T22	T23	T24	T25	T26	T27	T28	T29	T30
KSN	BT02
Kalib. Temperaturstegringsprincipen	2019-01-23
KA701	KA702
40	-82
0,00528	0,00520
KA703	KA704
-29	-239
0,00374	0,00517
KA705	KALIB.TEMP
-118	0,0
0,00538	FÖRSTÄRKNING
	007
			_251KA901_A_kW	_251KA509	_251KA501_B1	_251KA501_B2	_251KA502_B1	_251KA502_B2	_251KA511_B1	_251KA511_B2	_251KA511_B3	_251KA511_B4	_251KA511_B5	_251KA511_B6	_251KA511_B7	_251KA511_B8	_251KA511	_251KA751_Vikt	_251KA101	_251KA521_B1	_251KA522_B1	_251KA531_B1	_251KA531_B2	_251KA701	_251KA702	_251KA703	_251KA704	_251KA705	_251EA1	EA1_Börvärde	_251KA901_B_PA
			W	°C	°C	°C	°C	°C	°C	°C	°C	°C	°C	°C	°C	°C	°C	kg	bar	°C	°C	°C	°C	Gy/h	Gy/h	Gy/h	Gy/h	Gy/h	W	W	W
Wed Jan 23 2019 11:27:22		60	0																										0	0
		96		1,122	14,807	14,804	15,924	15,931	15,727	15,693	15,618	15,694	15,731	15,803	15,836	15,936	15,755					18,978	18,98
		120	0																										0	0
		180	0																										0	0
		192		0,126	15,852	15,908	16,01	16,003	15,76	15,709	15,931	15,853	15,909	16,003	15,955	15,986	15,888			15,83	18,984	18,978	18,98
		240	0																										0	0
		288		-0,402	16,436	16,468	16,05	16,05	15,874	15,813	15,987	16,021	16,02	16,042	16,035	16,071	15,983					18,977	18,981
		300	0															9,63											0	0
		360	0																										0	0
		384		-0,874	16,967	17,006	16,105	16,119	15,99	15,968	16,071	16,048	16,111	16,115	16,101	16,135	16,067			16,005	18,984	18,978	18,981
		420	0																										0	0
		480	0	-1,276	17,446	17,48	16,183	16,192	16,07	16,051	16,148	16,122	16,18	16,178	16,171	16,219	16,142					18,978	18,981						0	0
		540	0																										0	0
		576		-1,547	17,802	17,826	16,267	16,267	16,148	16,126	16,204	16,186	16,243	16,264	16,239	16,302	16,214			16,166	18,984	18,979	18,982
		600	0															9,44	0							7,98			0	0	131,33
		660	0																										0	0
		672		-1,756	18,064	18,086	16,312	16,327	16,224	16,202	16,281	16,267	16,304	16,361	16,311	16,365	16,289					18,979	18,983
		720	0																										0	0
		768		-1,861	18,254	18,27	16,397	16,404	16,311	16,275	16,355	16,336	16,39	16,425	16,374	16,427	16,362			16,291	18,984	18,983	18,984
		780	0																										0	0
		840	0																										0	0
		864		-1,944	18,398	18,413	16,459	16,463	16,381	16,348	16,403	16,42	16,459	16,488	16,439	16,496	16,429					18,982	18,985
		900	0															9,29											0	0
		960	0	-1,985	18,508	18,523	16,529	16,533	16,457	16,417	16,48	16,476	16,525	16,55	16,51	16,574	16,499			16,446	18,984	18,983	18,985						0	0
		1020	0																										0	0
		1056		-2,001	18,592	18,605	16,591	16,604	16,507	16,485	16,56	16,544	16,609	16,616	16,578	16,637	16,567					18,983	18,985
		1080	0																										0	0
		1140	0																										0	0
		1152		-2,006	18,66	18,673	16,659	16,662	16,583	16,555	16,621	16,616	16,666	16,719	16,646	16,688	16,637			16,572	18,985	18,984	18,985
		1200	0															9,18	0							8,04			0	0	131,32
		1248		-1,984	18,715	18,727	16,736	16,738	16,655	16,625	16,69	16,685	16,738	16,834	16,711	16,757	16,712					18,984	18,987
		1260	0																										0	0
		1320	0																										0	0
		1344		-1,957	18,76	18,771	16,804	16,814	16,715	16,687	16,758	16,754	16,818	16,805	16,781	16,865	16,773			16,697	18,985	18,984	18,987
		1380	0																										0	0
		1440	0	-1,929	18,796	18,807	16,871	16,874	16,777	16,757	16,841	16,818	16,873	16,917	16,849	16,889	16,840					18,984	18,986						0	0
		1500	0															9,08											0	0
		1536		-1,889	18,821	18,832	16,935	16,94	16,861	16,826	16,88	16,888	16,939	16,996	16,92	16,968	16,910			16,861	18,985	18,985	18,986
		1560	0																										0	0
		1620	0																										0	0
		1632		-1,834	18,845	18,854	17,008	17,022	16,92	16,894	16,971	16,949	17,027	17,072	16,992	17,048	16,984					18,985	18,986
		1680	0																										0	0
		1728		-1,781	18,861	18,871	17,084	17,087	16,987	16,972	17,038	17,032	17,099	17,075	17,058	17,111	17,047			17,008	18,985	18,983	18,986
		1740	0																										0	0
		1800	0															9,00	0							8,05			0	0	131,61
		1824		-1,729	18,877	18,886	17,145	17,161	17,063	17,038	17,101	17,087	17,142	17,144	17,123	17,178	17,109					18,981	18,984
		1860	0																										0	0
		1920	0	-1,664	18,888	18,897	17,223	17,234	17,119	17,103	17,173	17,165	17,231	17,238	17,201	17,245	17,184			17,127	18,986	18,981	18,983						0	0
		1980	0																										0	0
		2016		-1,611	18,898	18,908	17,295	17,288	17,194	17,174	17,239	17,236	17,281	17,337	17,278	17,294	17,254					18,981	18,982
		2040	0																										0	0
		2100	0															8,95											0	0
		2112		-1,549	18,906	18,916	17,354	17,371	17,284	17,237	17,305	17,306	17,358	17,394	17,356	17,397	17,330			17,258	18,987	18,98	18,981
		2160	0																										0	0
		2208		-1,495	18,914	18,922	17,419	17,427	17,339	17,314	17,38	17,371	17,418	17,426	17,433	17,458	17,392					18,978	18,979
		2220	0																										0	0
		2280	0																										0	0
		2304		-1,422	18,919	18,929	17,497	17,507	17,408	17,378	17,445	17,449	17,5	17,527	17,513	17,518	17,467			17,396	18,988	18,977	18,979
		2340	0																										0	0
		2400	0	-1,362	18,923	18,935	17,556	17,579	17,467	17,444	17,504	17,511	17,549	17,565	17,59	17,585	17,527	8,92	0			18,976	18,979			7,93			0	0	131,16
		2460	0																										0	0
		2496		-1,301	18,929	18,938	17,635	17,629	17,558	17,515	17,593	17,578	17,636	17,65	17,659	17,662	17,606			17,532	18,989	18,977	18,979
		2520	0																										0	0
		2580	0																										0	0
		2592		-1,228	18,933	18,942	17,713	17,706	17,623	17,585	17,665	17,647	17,712	17,739	17,739	17,721	17,679					18,977	18,978
		2640	0																										0	0
		2688		-1,174	18,934	18,945	17,764	17,768	17,685	17,644	17,715	17,704	17,769	17,786	17,816	17,786	17,738			17,677	18,989	18,976	18,979
		2700	0															8,89											0	0
		2760	0																										0	0
		2784		-1,110	18,939	18,948	17,827	17,839	17,755	17,714	17,78	17,786	17,833	17,925	17,891	17,864	17,819					18,976	18,978
		2820	0																										0	0
		2880	0	-1,042	18,942	18,951	17,904	17,905	17,806	17,794	17,86	17,848	17,908	17,898	17,97	17,925	17,876			17,811	18,989	18,977	18,979						0	0
		2940	0																										0	0
		2976		-0,972	18,943	18,952	17,974	17,977	17,909	17,845	17,923	17,923	17,959	17,978	18,051	17,989	17,947					18,977	18,98
		3000	0															8,88	0							7,9			0	0	131,39
		3060	0																										0	0
		3072		-0,912	18,946	18,954	18,034	18,042	17,936	17,916	17,985	17,99	18,029	18,101	18,119	18,073	18,019			17,989	18,991	18,98	18,98
		3120	0																										0	0
		3168		-0,838	18,948	18,956	18,116	18,112	18,029	17,988	18,076	18,059	18,111	18,137	18,19	18,143	18,092					18,981	18,983
		3180	0																										0	0
		3240	0																										0	0
		3264		-0,778	18,949	18,958	18,177	18,175	18,091	18,066	18,136	18,124	18,172	18,189	18,264	18,197	18,155			18,106	18,991	18,983	18,985
		3300	0															8,87											0	0
		3360	0	-0,707	18,95	18,96	18,243	18,253	18,172	18,128	18,203	18,187	18,248	18,26	18,341	18,273	18,226					18,983	18,984						0	0
		3420	0																										0	0
		3456		-0,649	18,952	18,962	18,299	18,316	18,226	18,195	18,265	18,26	18,308	18,341	18,408	18,327	18,291			18,205	18,991	18,981	18,985
		3480	0																										0	0
		3540	0																										0	0
		3552		-0,576	18,953	18,962	18,379	18,383	18,295	18,256	18,331	18,322	18,356	18,428	18,486	18,396	18,359					18,983	18,984
		3600	0															8,87	0							7,84			0	0	131,75
		3648		-0,516	18,955	18,964	18,437	18,45	18,363	18,327	18,407	18,391	18,43	18,482	18,536	18,468	18,426			18,365	18,994	18,982	18,984
		3660	0																										0	0
		3720	0																										0	0
		3744		-0,440	18,956	18,965	18,525	18,515	18,413	18,395	18,465	18,454	18,507	18,517	18,613	18,532	18,487					18,982	18,984
		3780	0																										0	0
		3840	0	-0,386	18,956	18,967	18,575	18,576	18,489	18,464	18,53	18,523	18,584	18,588	18,678	18,586	18,555			18,505	18,993	18,981	18,984						0	0
		3900	0															8,86											0	0
		3936		-0,315	18,957	18,967	18,644	18,649	18,559	18,533	18,605	18,584	18,622	18,661	18,76	18,671	18,624					18,982	18,984
		3960	0																										0	0
		4020	0																										0	0
		4032		-0,242	18,958	18,968	18,72	18,722	18,634	18,589	18,653	18,658	18,709	18,724	18,825	18,739	18,691			18,61	18,994	18,982	18,985
		4080	0																										0	0
		4128		-0,183	18,959	18,969	18,782	18,78	18,691	18,661	18,748	18,715	18,766	18,794	18,752	18,798	18,741					18,982	18,985
		4140	0																										0	0
		4200	0															8,86	0							7,94			0	0	131,86
		4224		-0,115	18,959	18,969	18,84	18,859	18,766	18,73	18,797	18,785	18,839	18,895	18,814	18,859	18,811			18,745	18,994	18,982	18,983
		4260	0																										0	0
		4320	0	-0,050	18,959	18,971	18,915	18,916	18,819	18,785	18,863	18,858	18,905	18,954	18,886	18,937	18,876					18,981	18,985						0	0
		4380	0																										0	0
		4416		0,013	18,96	18,971	18,973	18,985	18,902	18,86	18,932	18,926	18,979	18,989	18,954	18,999	18,943			18,9	18,994	18,982	18,984
		4440	0																										0	0
		4500	0															8,86											0	0
		4512		0,083	18,961	18,971	19,038	19,061	18,95	18,924	18,998	18,987	19,038	19,085	19,016	19,082	19,010					18,983	18,983
		4560	0																										0	0
		4608		0,149	18,962	18,971	19,113	19,118	19,025	18,998	19,054	19,061	19,104	19,111	19,085	19,135	19,072			19,029	18,996	18,982	18,984
		4620	0																										0	0
		4680	0																										0	0
		4704		0,210	18,961	18,972	19,169	19,183	19,113	19,056	19,125	19,139	19,172	19,206	19,147	19,21	19,146					18,981	18,984
		4740	0																										0	0
		4800	0	0,279	18,961	18,973	19,245	19,248	19,142	19,122	19,186	19,202	19,253	19,256	19,216	19,279	19,207	8,85	0	19,141	18,995	18,981	18,983			8			0	0	132,05
		4860	0																										0	0
		4896		0,343	18,962	18,972	19,309	19,311	19,208	19,19	19,254	19,263	19,318	19,348	19,284	19,335	19,275					18,981	18,982
		4920	0																										0	0
		4980	0																										0	0
		4992		0,407	18,964	18,974	19,374	19,379	19,283	19,26	19,327	19,318	19,375	19,401	19,351	19,392	19,338			19,263	18,996	18,981	18,981
		5040	0																										0	0
		5088		0,468	18,964	18,974	19,438	19,437	19,354	19,33	19,408	19,392	19,452	19,454	19,411	19,463	19,408					18,981	18,983
		5100	0															8,87											0	0
		5160	0																										0	0
		5184		0,536	18,964	18,974	19,509	19,501	19,412	19,391	19,458	19,454	19,507	19,524	19,48	19,549	19,472			19,431	18,995	18,98	18,981
		5220	0																										0	0
		5280	0	0,608	18,964	18,974	19,575	19,579	19,48	19,454	19,531	19,522	19,574	19,602	19,545	19,604	19,539					18,98	18,982						0	0
		5340	0																										0	0
		5376		0,672	18,964	18,973	19,638	19,643	19,544	19,516	19,595	19,587	19,631	19,654	19,612	19,664	19,600			19,539	18,996	18,979	18,982
		5400	0															8,87	0							7,98			0	0	132,21
		5460	0																										0	0
		5472		0,728	18,965	18,974	19,689	19,705	19,609	19,584	19,666	19,649	19,693	19,727	19,68	19,708	19,665					18,981	18,982
		5520	0																										0	0
		5568		0,806	18,965	18,975	19,776	19,776	19,688	19,648	19,721	19,723	19,75	19,771	19,739	19,785	19,728			19,667	18,996	18,981	18,982
		5580	0																										0	0
		5640	0																										0	0
		5664		0,871	18,965	18,975	19,838	19,844	19,752	19,712	19,787	19,792	19,836	19,887	19,806	19,867	19,805					18,983	18,983
		5700	0															8,85											0	0
		5760	0	0,936	18,965	18,974	19,898	19,913	19,809	19,781	19,842	19,848	19,887	19,944	19,87	19,917	19,862			19,802	19	18,988	18,984						0	0
		5820	0																										0	0
		5856		1,003	18,965	18,975	19,967	19,979	19,888	19,846	19,909	19,91	19,952	20,011	19,932	19,975	19,928					18,987	18,987
		5880	0																										0	0
		5940	0																										0	0
		5952		1,070	18,965	18,975	20,044	20,036	19,941	19,915	19,983	19,977	20,027	20,037	20,001	20,056	19,992			19,928	19,003	18,988	18,988
		6000	0															8,86	0							7,95			0	0	131,76
		6048		1,127	18,965	18,976	20,094	20,1	20,012	19,975	20,05	20,055	20,075	20,1	20,068	20,111	20,056					18,987	18,988
		6060	0																										0	0
		6120	0																										0	0
		6144		1,197	18,966	18,976	20,178	20,159	20,074	20,045	20,104	20,113	20,146	20,164	20,132	20,184	20,120			20,084	19,004	18,987	18,99
		6180	0																										0	0
		6240	0	1,254	18,966	18,976	20,223	20,227	20,131	20,102	20,189	20,186	20,198	20,245	20,192	20,237	20,185					18,984	18,989						0	0
		6300	0															8,86											0	0
		6336		1,325	18,967	18,976	20,296	20,297	20,208	20,16	20,245	20,228	20,283	20,31	20,26	20,295	20,249			20,189	19,004	18,984	18,988
		6360	0																										0	0
		6420	0																										0	0
		6432		1,392	18,966	18,976	20,351	20,375	20,269	20,235	20,314	20,314	20,327	20,386	20,321	20,387	20,319					18,983	18,988
		6480	0																										0	0
		6528		1,454	18,965	18,977	20,416	20,433	20,316	20,284	20,374	20,372	20,4	20,407	20,389	20,432	20,372			20,337	19,004	18,983	18,986
		6540	0																										0	0
		6600	0															8,86	0							8			0	0	131,74
		6624		1,519	18,966	18,977	20,49	20,491	20,374	20,355	20,445	20,43	20,473	20,485	20,451	20,482	20,437					18,981	18,988
		6660	0																										0	0
		6720	0	1,583	18,967	18,977	20,549	20,561	20,452	20,429	20,501	20,484	20,534	20,562	20,518	20,565	20,506			20,454	19,003	18,982	18,987						0	0
		6780	0																										0	0
		6816		1,654	18,967	18,977	20,623	20,629	20,512	20,483	20,567	20,57	20,597	20,615	20,581	20,635	20,570					18,983	18,986
		6840	0																										0	0
		6900	0															8,86											0	0
		6912		1,703	18,966	18,976	20,67	20,679	20,573	20,547	20,628	20,638	20,645	20,679	20,647	20,721	20,635			20,596	19,002	18,982	18,986
		6960	0																										0	0
		7008		1,775	18,966	18,977	20,739	20,755	20,637	20,613	20,691	20,682	20,721	20,756	20,71	20,746	20,695					18,983	18,986
		7020	0																										0	0
		7080	0																										0	0
		7104		1,834	18,968	18,976	20,806	20,806	20,721	20,681	20,76	20,748	20,789	20,81	20,773	20,815	20,762			20,729	19,004	18,984	18,987
		7140	0																										0	0
		7200	0	1,905	18,966	18,977	20,88	20,873	20,77	20,75	20,831	20,819	20,835	20,876	20,838	20,898	20,827	8,85	0			18,982	18,987			7,9			0	0	131,5
		7260	0																										0	0
		7296		1,971	18,967	18,976	20,932	20,953	20,842	20,807	20,901	20,887	20,92	20,998	20,903	20,943	20,900			20,848	19,006	18,982	18,988
		7320	0																										0	0
		7380	0																										0	0
		7392		2,031	18,967	18,976	20,992	21,013	20,902	20,865	20,949	20,942	20,983	20,998	20,966	21,027	20,954					18,983	18,986
		7440	0																										0	0
		7488		2,088	18,966	18,976	21,059	21,059	20,983	20,93	21,02	21,022	21,043	21,094	21,03	21,075	21,025			20,986	19,007	18,983	18,988
		7500	0															8,87											0	0
		7560	0																										0	0
		7584		2,157	18,967	18,976	21,136	21,121	21,039	20,997	21,058	21,072	21,115	21,172	21,093	21,131	21,085					18,98	18,985
		7620	0																										0	0
		7680	0	2,218	18,966	18,976	21,201	21,177	21,082	21,066	21,136	21,14	21,165	21,196	21,155	21,209	21,144			21,158	19,01	18,981	18,985						0	0
		7740	0																										0	0
		7776		2,282	18,966	18,977	21,257	21,251	21,161	21,13	21,194	21,206	21,226	21,25	21,216	21,261	21,206					18,98	18,984
		7800	0															8,87	0							7,96			0	0	131,57
		7860	0																										0	0
		7872		2,353	18,967	18,976	21,317	21,331	21,228	21,189	21,272	21,266	21,299	21,366	21,281	21,316	21,277			21,222	19,006	18,98	18,983
		7920	0																										0	0
		7968		2,416	18,969	18,977	21,384	21,394	21,28	21,25	21,345	21,333	21,352	21,393	21,344	21,379	21,334					18,981	18,983
		7980	0																										0	0
		8040	0																										0	0
		8064		2,475	18,968	18,977	21,455	21,439	21,346	21,319	21,394	21,387	21,425	21,48	21,409	21,46	21,403			21,333	19,006	18,981	18,984
		8100	0															8,86											0	0
		8160	0	2,536	18,969	18,978	21,501	21,518	21,41	21,378	21,456	21,456	21,483	21,571	21,472	21,52	21,468					18,979	18,983						0	0
		8220	0																										0	0
		8256		2,607	18,969	18,978	21,574	21,587	21,478	21,446	21,519	21,514	21,565	21,628	21,535	21,573	21,532			21,498	19,006	18,981	18,984
		8280	0																										0	0
		8340	0																										0	0
		8352		2,657	18,97	18,978	21,634	21,628	21,545	21,517	21,579	21,586	21,637	21,635	21,594	21,652	21,593					18,981	18,984
		8400	0															8,86	0							7,97			0	0	132,09
		8448		2,724	18,968	18,978	21,698	21,695	21,607	21,565	21,655	21,638	21,666	21,728	21,657	21,696	21,652			21,603	19,006	18,981	18,986
		8460	0																										0	0
		8520	0																										0	0
		8544		2,782	18,969	18,978	21,756	21,756	21,65	21,646	21,695	21,723	21,748	21,776	21,718	21,767	21,715					18,983	18,985
		8580	0																										0	0
		8640	0	2,854	18,969	18,979	21,821	21,834	21,739	21,687	21,766	21,764	21,802	21,852	21,788	21,822	21,778			21,71	19,01	18,982	18,986						0	0
		8700	0															8,88											0	0
		8736		2,925	18,969	18,978	21,902	21,894	21,784	21,768	21,826	21,826	21,862	21,886	21,844	21,898	21,837					18,981	18,987
		8760	0																										0	0
		8820	0																										0	0
		8832		2,977	18,97	18,98	21,954	21,95	21,847	21,826	21,895	21,887	21,933	21,951	21,911	21,964	21,902			21,856	19,008	18,984	18,988
		8880	0																										0	0
		8928		3,047	18,97	18,979	22,024	22,018	21,937	21,877	21,968	21,974	21,996	22,015	21,972	22,014	21,969					18,985	18,988
		8940	0																										0	0
		9000	0															8,87	0							7,95			0	0	132,13
		9024		3,104	18,97	18,979	22,075	22,081	21,979	21,942	22,021	22,007	22,048	22,122	22,033	22,103	22,032			21,963	19,012	18,986	18,989
		9060	0																										0	0
		9120	0	3,154	18,97	18,98	22,122	22,137	22,026	22,008	22,084	22,081	22,117	22,128	22,095	22,15	22,086					18,984	18,988						0	0
		9180	0																										0	0
		9216		3,218	18,971	18,98	22,191	22,197	22,09	22,07	22,142	22,138	22,171	22,202	22,159	22,195	22,146			22,087	19,014	18,985	18,989
		9240	0																										0	0
		9300	0															8,88											0	0
		9312		3,283	18,97	18,98	22,254	22,262	22,188	22,134	22,214	22,191	22,246	22,251	22,217	22,27	22,214					18,985	18,987
		9360	0																										0	0
		9408		3,349	18,972	18,981	22,325	22,325	22,241	22,194	22,256	22,27	22,301	22,327	22,281	22,327	22,275			22,231	19,013	18,985	18,988
		9420	0																										0	0
		9480	0																										0	0
		9504		3,402	18,973	18,981	22,374	22,384	22,286	22,247	22,33	22,324	22,355	22,395	22,343	22,382	22,333					18,986	18,988
		9540	0																										0	0
		9600	0	3,463	18,972	18,981	22,44	22,439	22,345	22,31	22,378	22,376	22,425	22,463	22,4	22,454	22,394	8,87	0	22,317	19,013	18,986	18,986			8,02			0	0	132,1
		9660	0																										0	0
		9696		3,530	18,973	18,981	22,502	22,511	22,4	22,376	22,465	22,443	22,483	22,517	22,464	22,504	22,456					18,984	18,987
		9720	0																										0	0
		9780	0																										0	0
		9792		3,587	18,971	18,981	22,569	22,557	22,462	22,436	22,507	22,511	22,559	22,577	22,522	22,568	22,518			22,472	19,016	18,986	18,988
		9840	0																										0	0
		9888		3,656	18,972	18,981	22,631	22,634	22,53	22,504	22,583	22,576	22,594	22,66	22,586	22,632	22,583					18,985	18,989
		9900	0															8,88											0	0
		9960	0																										0	0
		9984		3,708	18,97	18,982	22,684	22,684	22,589	22,562	22,623	22,633	22,655	22,685	22,65	22,7	22,637			22,615	19,018	18,985	18,988
		10020	0																										0	0
		10080	0	3,774	18,971	18,98	22,745	22,754	22,663	22,625	22,701	22,686	22,726	22,743	22,705	22,759	22,701					18,986	18,987						0	0
		10140	0																										0	0
		10176		3,835	18,97	18,981	22,811	22,809	22,718	22,684	22,767	22,759	22,784	22,816	22,77	22,803	22,763			22,74	19,019	18,986	18,986
		10200	0															8,89	0							7,94			0	0	131,9
		10260	0																										0	0
		10272		3,899	18,972	18,981	22,87	22,88	22,781	22,744	22,82	22,81	22,852	22,869	22,831	22,877	22,823					18,984	18,988
		10320	0																										0	0
		10368		3,966	18,971	18,98	22,942	22,942	22,863	22,798	22,88	22,873	22,916	22,931	22,891	22,933	22,886			22,851	19,021	18,985	18,987
		10380	0																										0	0
		10440	0																										0	0
		10464		4,024	18,971	18,98	23,002	22,998	22,907	22,869	22,929	22,942	22,966	23,016	22,949	22,994	22,947					18,985	18,986
		10500	0															8,89											0	0
		10560	0	4,079	18,971	18,98	23,049	23,061	22,967	22,924	22,995	22,999	23,037	23,061	23,013	23,066	23,008			22,961	19,022	18,986	18,987						0	0
		10620	0																										0	0
		10656		4,138	18,971	18,98	23,109	23,118	23,028	22,983	23,074	23,059	23,091	23,112	23,071	23,127	23,068					18,985	18,987
		10680	0																										0	0
		10740	0																										0	0
		10752		4,204	18,971	18,981	23,183	23,177	23,089	23,054	23,115	23,117	23,135	23,173	23,132	23,172	23,123			23,072	19,027	18,985	18,987
		10800	0															8,89	0							7,94			0	0	132,16
		10848		4,261	18,97	18,98	23,233	23,239	23,14	23,109	23,187	23,17	23,222	23,227	23,19	23,238	23,185					18,985	18,987
		10860	0																										0	0
		10920	0																										0	0
		10944		4,325	18,97	18,98	23,298	23,302	23,208	23,17	23,24	23,24	23,26	23,299	23,25	23,302	23,246			23,191	19,031	18,985	18,987
		10980	0																										0	0
		11040	0	4,381	18,971	18,98	23,348	23,365	23,283	23,225	23,291	23,308	23,316	23,374	23,315	23,366	23,310					18,985	18,987						0	0
		11100	0															8,90											0	0
		11136		4,447	18,97	18,979	23,419	23,423	23,322	23,281	23,366	23,361	23,389	23,455	23,374	23,431	23,372			23,313	19,026	18,986	18,986
		11160	0																										0	0
		11220	0																										0	0
		11232		4,499	18,971	18,98	23,474	23,474	23,379	23,343	23,419	23,428	23,446	23,465	23,435	23,48	23,424					18,984	18,987
		11280	0																										0	0
		11328		4,556	18,971	18,98	23,533	23,531	23,435	23,413	23,49	23,481	23,509	23,531	23,494	23,528	23,485			23,441	19,02	18,984	18,987
		11340	0																										0	0
		11400	0															8,89	0							8,03			0	0	132,24
		11424		4,619	18,971	18,98	23,586	23,603	23,495	23,477	23,538	23,554	23,568	23,617	23,552	23,604	23,551					18,984	18,987
		11460	0																										0	0
		11520	0	4,676	18,972	18,981	23,643	23,662	23,559	23,524	23,596	23,614	23,632	23,664	23,614	23,65	23,607			23,58	19,016	18,984	18,987						0	0
		11580	0																										0	0
		11616		4,747	18,972	18,981	23,712	23,735	23,617	23,585	23,661	23,659	23,69	23,73	23,675	23,718	23,667					18,985	18,986
		11640	0																										0	0
		11700	0															8,90											0	0
		11712		4,804	18,972	18,98	23,785	23,776	23,68	23,652	23,717	23,725	23,75	23,756	23,735	23,779	23,724			23,698	19,019	18,984	18,986
		11760	0																										0	0
		11808		4,857	18,972	18,981	23,829	23,838	23,733	23,711	23,777	23,781	23,818	23,84	23,793	23,84	23,787					18,984	18,987
		11820	0																										0	0
		11880	0																										0	0
		11904		4,924	18,971	18,981	23,887	23,913	23,805	23,77	23,839	23,848	23,857	23,899	23,855	23,903	23,847			23,79	19,022	18,984	18,987
		11940	0																										0	0
		12000	0	4,985	18,972	18,981	23,96	23,963	23,862	23,835	23,906	23,909	23,918	23,953	23,91	23,961	23,907	8,91	0			18,985	18,987			8,03			0	0	132,34
		12060	0																										0	0
		12096		5,040	18,972	18,982	24,019	24,015	23,92	23,88	23,962	23,963	23,989	24,017	23,967	24,022	23,965			23,928	19,023	18,984	18,986
		12120	0																										0	0
		12180	0																										0	0
		12192		5,094	18,973	18,982	24,069	24,075	23,976	23,946	24,01	24,012	24,047	24,047	24,029	24,071	24,017					18,985	18,986
		12240	0																										0	0
		12288		5,157	18,972	18,983	24,13	24,138	24,041	24,002	24,081	24,082	24,093	24,119	24,087	24,13	24,079			24,051	19,022	18,985	18,986
		12300	0															8,91											0	0
		12360	0																										0	0
		12384		5,217	18,972	18,983	24,196	24,193	24,099	24,059	24,146	24,128	24,161	24,191	24,142	24,185	24,139					18,983	18,986
		12420	0																										0	0
		12480	0	5,267	18,973	18,982	24,243	24,246	24,158	24,125	24,186	24,197	24,212	24,255	24,203	24,243	24,197			24,161	19,027	18,984	18,985						0	0
		12540	0																										0	0
		12576		5,330	18,973	18,982	24,309	24,306	24,213	24,191	24,251	24,256	24,307	24,299	24,257	24,302	24,260					18,984	18,986
		12600	0															8,91	0							8,01			0	0	132,05
		12660	0																										0	0
		12672		5,396	18,973	18,982	24,367	24,381	24,272	24,244	24,315	24,309	24,34	24,382	24,323	24,364	24,319			24,274	19,033	18,985	18,987
		12720	0																										0	0
		12768		5,443	18,972	18,982	24,412	24,429	24,324	24,296	24,372	24,384	24,399	24,45	24,38	24,42	24,378					18,984	18,985
		12780	0																										0	0
		12840	0																										0	0
		12864		5,502	18,974	18,982	24,48	24,481	24,375	24,355	24,431	24,421	24,449	24,477	24,434	24,505	24,431			24,377	19,031	18,984	18,985
		12900	0															8,91											0	0
		12960	0	5,568	18,973	18,982	24,548	24,544	24,448	24,417	24,483	24,489	24,503	24,551	24,499	24,559	24,494					18,984	18,986						0	0
		13020	0																										0	0
		13056		5,621	18,973	18,982	24,599	24,598	24,514	24,474	24,547	24,537	24,561	24,596	24,55	24,604	24,548			24,512	19,036	18,984	18,986
		13080	0																										0	0
		13140	0																										0	0
		13152		5,681	18,973	18,982	24,656	24,661	24,567	24,533	24,61	24,589	24,63	24,655	24,611	24,645	24,605					18,984	18,985
		13200	0															8,90	0							8,09			0	0	132,32
		13248		5,738	18,973	18,982	24,712	24,719	24,617	24,587	24,652	24,672	24,696	24,715	24,67	24,718	24,666			24,653	19,04	18,984	18,986
		13260	0																										0	0
		13320	0																										0	0
		13344		5,799	18,973	18,983	24,774	24,779	24,681	24,64	24,711	24,71	24,735	24,801	24,73	24,759	24,721					18,984	18,986
		13380	0																										0	0
		13440	0	5,863	18,973	18,983	24,84	24,842	24,742	24,703	24,774	24,769	24,793	24,832	24,782	24,829	24,778			24,746	19,035	18,984	18,986						0	0
		13500	0															8,92											0	0
		13536		5,917	18,974	18,983	24,893	24,898	24,797	24,765	24,837	24,843	24,858	24,89	24,843	24,886	24,840					18,984	18,987
		13560	0																										0	0
		13620	0																										0	0
		13632		5,974	18,973	18,983	24,96	24,944	24,849	24,822	24,89	24,895	24,909	24,937	24,898	24,941	24,893			24,852	19,033	18,984	18,988
		13680	0																										0	0
		13728		6,029	18,974	18,983	25,013	25,003	24,904	24,877	24,957	24,944	24,977	24,976	24,955	24,999	24,949					18,984	18,987
		13740	0																										0	0
		13800	0															8,92	0							7,99			0	0	132,06
		13824		6,090	18,974	18,983	25,061	25,076	24,967	24,937	25,005	25,012	25,035	25,067	25,016	25,058	25,012			24,935	19,03	18,984	18,987
		13860	0																										0	0
		13920	0	6,145	18,974	18,983	25,117	25,13	25,022	24,99	25,072	25,061	25,083	25,123	25,069	25,106	25,066					18,985	18,987						0	0
		13980	0																										0	0
		14016		6,201	18,974	18,982	25,173	25,185	25,073	25,043	25,131	25,13	25,142	25,175	25,131	25,179	25,125			25,096	19,032	18,984	18,986
		14040	0																										0	0
		14100	0															8,92											0	0
		14112		6,255	18,973	18,983	25,234	25,232	25,136	25,11	25,174	25,178	25,211	25,256	25,187	25,241	25,187					18,985	18,987
		14160	0																										0	0
		14208		6,310	18,973	18,983	25,29	25,287	25,2	25,176	25,235	25,241	25,263	25,28	25,243	25,296	25,242			25,206	19,037	18,985	18,987
		14220	0																										0	0
		14280	0																										0	0
		14304		6,381	18,973	18,982	25,356	25,36	25,246	25,215	25,302	25,314	25,32	25,331	25,298	25,341	25,296					18,985	18,988
		14340	0																										0	0
		14400	0	6,449	18,973	18,982	25,427	25,425	25,302	25,272	25,342	25,356	25,377	25,424	25,352	25,415	25,355	8,93	0	25,318	19,043	18,985	18,987			7,97			0	0	131,95
		14460	0																										0	0
		14496		6,487	18,973	18,982	25,46	25,47	25,357	25,334	25,413	25,407	25,442	25,476	25,411	25,468	25,414					18,985	18,989
		14520	0																										0	0
		14580	0																										0	0
		14592		6,545	18,974	18,982	25,522	25,525	25,417	25,392	25,46	25,478	25,498	25,505	25,471	25,511	25,467			25,423	19,04	18,986	18,988
		14640	0																										0	0
		14688		6,598	18,973	18,982	25,571	25,58	25,468	25,443	25,526	25,518	25,541	25,572	25,527	25,573	25,521					18,985	18,988
		14700	0															8,93											0	0
		14760	0																										0	0
		14784		6,656	18,973	18,982	25,633	25,635	25,539	25,505	25,582	25,585	25,602	25,622	25,585	25,621	25,580			25,536	19,037	18,986	18,988
		14820	0																										0	0
		14880	0	6,711	18,974	18,982	25,683	25,696	25,599	25,565	25,628	25,632	25,668	25,664	25,64	25,703	25,637					18,986	18,988						0	0
		14940	0																										0	0
		14976		6,765	18,974	18,983	25,738	25,75	25,646	25,629	25,685	25,687	25,712	25,738	25,697	25,772	25,696			25,636	19,036	18,985	18,987
		15000	0															8,93	0							7,98			0	0	131,86
		15060	0																										0	0
		15072		6,828	18,973	18,982	25,809	25,801	25,717	25,67	25,749	25,744	25,777	25,773	25,753	25,806	25,749					18,985	18,987
		15120	0																										0	0
		15168		6,892	18,973	18,982	25,868	25,871	25,766	25,734	25,808	25,811	25,824	25,852	25,807	25,866	25,808			25,76	19,035	18,985	18,988
		15180	0																										0	0
		15240	0																										0	0
		15264		6,948	18,974	18,982	25,922	25,93	25,82	25,791	25,867	25,861	25,89	25,912	25,865	25,897	25,863					18,985	18,988
		15300	0															8,93											0	0
		15360	0	6,991	18,973	18,983	25,961	25,978	25,868	25,841	25,922	25,933	25,951	25,961	25,922	25,969	25,921			25,851	19,04	18,985	18,988						0	0
		15420	0																										0	0
		15456		7,055	18,974	18,982	26,032	26,034	25,921	25,899	25,986	25,972	26	26,016	25,978	26,006	25,972					18,985	18,987
		15480	0																										0	0
		15540	0																										0	0
		15552		7,116	18,974	18,983	26,085	26,105	25,985	25,948	26,049	26,042	26,051	26,076	26,033	26,076	26,033			25,981	19,042	18,984	18,988
		15600	0															8,93	0							7,97			0	0	131,93
		15648		7,166	18,974	18,982	26,144	26,144	26,053	26,024	26,094	26,076	26,092	26,134	26,092	26,123	26,086					18,986	18,987
		15660	0																										0	0
		15720	0																										0	0
		15744		7,222	18,973	18,983	26,199	26,201	26,088	26,061	26,146	26,149	26,169	26,196	26,14	26,184	26,142			26,095	19,043	18,984	18,987
		15780	0																										0	0
		15840	0	7,278	18,974	18,983	26,251	26,262	26,136	26,113	26,193	26,193	26,213	26,24	26,196	26,249	26,192					18,985	18,988						0	0
		15900	0															8,94											0	0
		15936		7,340	18,973	18,982	26,32	26,315	26,199	26,178	26,26	26,245	26,278	26,319	26,251	26,287	26,252			26,235	19,043	18,986	18,989
		15960	0																										0	0
		16020	0																										0	0
		16032		7,383	18,973	18,982	26,357	26,365	26,249	26,234	26,317	26,315	26,329	26,33	26,309	26,353	26,304					18,986	18,988
		16080	0																										0	0
		16128		7,444	18,972	18,982	26,424	26,418	26,32	26,285	26,365	26,365	26,363	26,407	26,362	26,394	26,358			26,311	19,041	18,987	18,989
		16140	0																										0	0
		16200	0															8,95	0							7,9			0	0	131,5
		16224		7,494	18,973	18,982	26,476	26,467	26,38	26,342	26,409	26,424	26,443	26,436	26,423	26,474	26,416					18,987	18,989
		16260	0																										0	0
		16320	0	7,558	18,972	18,981	26,532	26,537	26,41	26,405	26,476	26,471	26,495	26,524	26,473	26,522	26,472			26,419	19,038	18,987	18,989						0	0
		16380	0																										0	0
		16416		7,618	18,972	18,98	26,587	26,602	26,494	26,449	26,529	26,542	26,548	26,591	26,53	26,559	26,530					18,988	18,991
		16440	0																										0	0
		16500	0															8,94											0	0
		16512		7,667	18,971	18,98	26,637	26,649	26,549	26,506	26,606	26,575	26,598	26,645	26,584	26,626	26,586			26,511	19,039	18,988	18,99
		16560	0																										0	0
		16608		7,730	18,971	18,981	26,704	26,708	26,592	26,559	26,652	26,644	26,653	26,662	26,638	26,682	26,635					18,989	18,99
		16620	0																										0	0
		16680	0																										0	0
		16704		7,772	18,971	18,979	26,747	26,747	26,649	26,613	26,694	26,699	26,719	26,72	26,694	26,737	26,691			26,658	19,044	18,989	18,99
		16740	0																										0	0
		16800	0	7,831	18,971	18,98	26,806	26,807	26,701	26,677	26,728	26,751	26,773	26,809	26,747	26,782	26,746	8,94	0			18,988	18,99			7,95			0	0	131,54
		16860	0																										0	0
		16896		7,882	18,971	18,981	26,848	26,868	26,756	26,73	26,813	26,807	26,82	26,857	26,805	26,843	26,804			26,758	19,047	18,988	18,99
		16920	0																										0	0
		16980	0																										0	0
		16992		7,938	18,971	18,981	26,912	26,916	26,822	26,775	26,854	26,863	26,871	26,905	26,859	26,909	26,857					18,987	18,991
		17040	0																										0	0
		17088		8,000	18,972	18,98	26,971	26,981	26,867	26,837	26,918	26,911	26,929	26,936	26,91	26,966	26,909			26,854	19,047	18,986	18,989
		17100	0															8,95											0	0
		17160	0																										0	0
		17184		8,044	18,972	18,982	27,022	27,02	26,926	26,88	26,963	26,977	26,984	27,024	26,965	27	26,965					18,984	18,989
		17220	0																										0	0
		17280	0	8,098	18,973	18,982	27,079	27,072	26,964	26,947	27,031	27,019	27,013	27,089	27,019	27,063	27,018			26,983	19,044	18,984	18,988						0	0
		17340	0																										0	0
		17376		8,149	18,973	18,982	27,127	27,126	27,025	27	27,076	27,086	27,089	27,144	27,073	27,12	27,077					18,983	18,986
		17400	0															8,97	0							7,97			0	0	131,56
		17460	0																										0	0
		17472		8,212	18,973	18,983	27,188	27,193	27,099	27,063	27,129	27,118	27,149	27,175	27,125	27,161	27,127			27,071	19,042	18,982	18,985
		17520	0																										0	0
		17568		8,258	18,973	18,982	27,234	27,238	27,14	27,107	27,179	27,184	27,202	27,24	27,178	27,211	27,180					18,983	18,985
		17580	0																										0	0
		17640	0																										0	0
		17664		8,322	18,972	18,982	27,299	27,3	27,195	27,163	27,249	27,233	27,258	27,258	27,236	27,275	27,233			27,174	19,037	18,985	18,985
		17700	0															8,95											0	0
		17760	0	8,377	18,973	18,983	27,355	27,356	27,246	27,206	27,295	27,285	27,301	27,368	27,286	27,332	27,290					18,982	18,984						0	0
		17820	0																										0	0
		17856		8,426	18,973	18,982	27,399	27,409	27,307	27,265	27,359	27,342	27,364	27,367	27,343	27,385	27,342			27,281	19,04	18,983	18,985
		17880	0																										0	0
		17940	0																										0	0
		17952		8,479	18,973	18,983	27,457	27,456	27,367	27,321	27,413	27,393	27,417	27,435	27,393	27,429	27,396					18,984	18,986
		18000	0															8,96	0							7,88			0	0	131,49
		18048		8,536	18,973	18,982	27,512	27,514	27,418	27,385	27,445	27,446	27,45	27,512	27,45	27,481	27,448			27,389	19,045	18,985	18,986
		18060	0																										0	0
		18120	0																										0	0
		18144		8,593	18,973	18,982	27,574	27,568	27,461	27,433	27,498	27,51	27,521	27,524	27,5	27,547	27,499					18,985	18,987
		18180	0																										0	0
		18240	0	8,646	18,973	18,982	27,615	27,632	27,506	27,486	27,561	27,553	27,577	27,611	27,556	27,599	27,556			27,507	19,047	18,985	18,987						0	0
		18300	0															8,96											0	0
		18336		8,698	18,973	18,983	27,679	27,673	27,572	27,539	27,605	27,601	27,62	27,638	27,606	27,647	27,604					18,986	18,987
		18360	0																										0	0
		18420	0																										0	0
		18432		8,744	18,973	18,982	27,724	27,719	27,604	27,594	27,676	27,663	27,692	27,719	27,659	27,693	27,663			27,614	19,049	18,986	18,988
		18480	0																										0	0
		18528		8,795	18,972	18,982	27,768	27,777	27,674	27,645	27,722	27,723	27,755	27,771	27,709	27,774	27,722					18,987	18,989
		18540	0																										0	0
		18600	0															8,96	0							7,96			0	0	131,44
		18624		8,846	18,972	18,982	27,824	27,823	27,731	27,696	27,764	27,763	27,785	27,836	27,759	27,815	27,769			27,725	19,05	18,988	18,99
		18660	0																										0	0
		18720	0	8,904	18,972	18,981	27,882	27,88	27,772	27,749	27,817	27,838	27,843	27,87	27,817	27,86	27,821					18,989	18,99						0	0
		18780	0																										0	0
		18816		8,957	18,971	18,981	27,924	27,942	27,824	27,798	27,876	27,88	27,901	27,918	27,872	27,926	27,874			27,825	19,053	18,989	18,991
		18840	0																										0	0
		18900	0															8,97											0	0
		18912		9,008	18,972	18,982	27,986	27,984	27,89	27,858	27,934	27,924	27,961	27,962	27,919	27,953	27,925					18,99	18,992
		18960	0																										0	0
		19008		9,064	18,972	18,981	28,038	28,043	27,938	27,91	27,978	27,975	27,989	28,009	27,975	28,011	27,973			27,946	19,057	18,99	18,992
		19020	0																										0	0
		19080	0																										0	0
		19104		9,120	18,972	18,982	28,095	28,099	27,987	27,946	28,037	28,035	28,045	28,084	28,029	28,073	28,030					18,99	18,992
		19140	0																										0	0
		19200	0	9,163	18,972	18,981	28,141	28,137	28,034	28,008	28,093	28,097	28,088	28,146	28,081	28,127	28,084	8,98	0	28,058	19,056	18,991	18,992			7,92			0	0	131,39
		19260	0																										0	0
		19296		9,214	18,972	18,982	28,187	28,196	28,089	28,067	28,132	28,143	28,146	28,185	28,132	28,169	28,133					18,99	18,992
		19320	0																										0	0
		19380	0																										0	0
		19392		9,266	18,972	18,981	28,235	28,25	28,137	28,115	28,195	28,188	28,184	28,242	28,182	28,221	28,183			28,149	19,055	18,988	18,99
		19440	0																										0	0
		19488		9,318	18,973	18,981	28,294	28,295	28,201	28,153	28,24	28,247	28,252	28,279	28,233	28,26	28,233					18,987	18,99
		19500	0															8,97											0	0
		19560	0																										0	0
		19584		9,371	18,973	18,982	28,348	28,348	28,248	28,217	28,297	28,282	28,313	28,329	28,287	28,334	28,288			28,251	19,049	18,988	18,99
		19620	0																										0	0
		19680	0	9,424	18,973	18,982	28,396	28,408	28,306	28,264	28,342	28,342	28,357	28,385	28,337	28,384	28,340					18,987	18,991						0	0
		19740	0																										0	0
		19776		9,477	18,972	18,982	28,453	28,456	28,346	28,313	28,402	28,397	28,4	28,411	28,385	28,426	28,385			28,351	19,056	18,988	18,99
		19800	0															8,97	0							8,03			0	0	131,64
		19860	0																										0	0
		19872		9,536	18,972	18,982	28,519	28,507	28,408	28,367	28,439	28,454	28,46	28,489	28,438	28,471	28,441					18,988	18,989
		19920	0																										0	0
		19968		9,582	18,973	18,983	28,562	28,559	28,447	28,423	28,499	28,496	28,52	28,568	28,492	28,528	28,497			28,461	19,055	18,986	18,989
		19980	0																										0	0
		20040	0																										0	0
		20064		9,629	18,974	18,983	28,601	28,613	28,506	28,465	28,541	28,544	28,559	28,564	28,541	28,583	28,538					18,987	18,988
		20100	0															8,98											0	0
		20160	0	9,684	18,974	18,982	28,654	28,67	28,564	28,523	28,595	28,615	28,592	28,658	28,594	28,618	28,595			28,547	19,056	18,988	18,99						0	0
		20220	0																										0	0
		20256		9,729	18,974	18,982	28,708	28,707	28,61	28,576	28,659	28,651	28,656	28,685	28,647	28,689	28,647					18,987	18,989
		20280	0																										0	0
		20340	0																										0	0
		20352		9,777	18,974	18,983	28,755	28,757	28,661	28,617	28,704	28,718	28,712	28,724	28,695	28,764	28,699			28,652	19,056	18,987	18,989
		20400	0															8,98	0							8,08			0	0	132,07
		20448		9,835	18,974	18,984	28,816	28,812	28,716	28,683	28,755	28,745	28,768	28,792	28,747	28,795	28,750					18,986	18,99
		20460	0																										0	0
		20520	0																										0	0
		20544		9,882	18,974	18,983	28,857	28,863	28,75	28,735	28,793	28,804	28,811	28,824	28,796	28,832	28,793			28,762	19,056	18,987	18,99
		20580	0																										0	0
		20640	0	9,928	18,975	18,984	28,905	28,911	28,814	28,781	28,862	28,857	28,878	28,95	28,848	28,883	28,859					18,988	18,991						0	0
		20700	0															8,98											0	0
		20736		9,986	18,975	18,983	28,962	28,967	28,854	28,837	28,908	28,917	28,929	28,942	28,898	28,962	28,906			28,861	19,056	18,988	18,991
		20760	0																										0	0
		20820	0																										0	0
		20832		10,042	18,974	18,984	29,021	29,02	28,911	28,883	28,964	28,974	28,976	29,012	28,95	28,987	28,957					18,987	18,99
		20880	0																										0	0
		20928		10,088	18,975	18,984	29,065	29,07	28,959	28,942	29,019	29,017	29,018	29,022	29,004	29,052	29,004			28,949	19,06	18,988	18,992
		20940	0																										0	0
		21000	0															8,98	0							8			0	0	131,86
		21024		10,140	18,975	18,984	29,12	29,118	29,025	28,979	29,069	29,066	29,087	29,102	29,054	29,09	29,059					18,989	18,991
		21060	0																										0	0
		21120	0	10,192	18,975	18,985	29,173	29,17	29,064	29,039	29,114	29,123	29,123	29,189	29,101	29,15	29,113			29,066	19,058	18,989	18,991						0	0
		21180	0																										0	0
		21216		10,235	18,975	18,985	29,21	29,221	29,118	29,073	29,162	29,16	29,185	29,187	29,151	29,197	29,154					18,99	18,992
		21240	0																										0	0
		21300	0															8,98											0	0
		21312		10,285	18,975	18,985	29,258	29,272	29,167	29,136	29,204	29,216	29,222	29,27	29,202	29,24	29,207			29,158	19,063	18,988	18,992
		21360	0																										0	0
		21408		10,354	18,976	18,985	29,334	29,335	29,226	29,176	29,247	29,27	29,275	29,32	29,255	29,3	29,259					18,99	18,991
		21420	0																										0	0
		21480	0																										0	0
		21504		10,393	18,975	18,984	29,374	29,37	29,278	29,23	29,306	29,307	29,334	29,376	29,305	29,342	29,310			29,262	19,057	18,988	18,99
		21540	0																										0	0
		21600	0	10,444	18,975	18,983	29,418	29,428	29,331	29,286	29,365	29,366	29,373	29,421	29,351	29,401	29,362	8,98	0			18,989	18,992			8,04			0	0	131,75
		21660	0																										0	0
		21696		10,493	18,974	18,984	29,468	29,477	29,364	29,341	29,414	29,408	29,431	29,479	29,405	29,434	29,410			29,38	19,058	18,988	18,992
		21720	0																										0	0
		21780	0																										0	0
		21792		10,541	18,974	18,984	29,518	29,522	29,409	29,388	29,458	29,459	29,473	29,511	29,451	29,49	29,455					18,989	18,991
		21840	0																										0	0
		21888		10,593	18,974	18,984	29,574	29,571	29,48	29,437	29,512	29,51	29,527	29,548	29,506	29,554	29,509			29,477	19,064	18,988	18,991
		21900	0															8,99											0	0
		21960	0																										0	0
		21984		10,644	18,974	18,983	29,618	29,628	29,518	29,492	29,565	29,584	29,581	29,618	29,55	29,587	29,562					18,987	18,992
		22020	0																										0	0
		22080	0	10,691	18,973	18,983	29,677	29,661	29,567	29,537	29,613	29,603	29,629	29,666	29,601	29,648	29,608			29,563	19,06	18,987	18,99						0	0
		22140	0																										0	0
		22176		10,746	18,974	18,983	29,728	29,722	29,61	29,601	29,665	29,664	29,665	29,72	29,653	29,708	29,661					18,987	18,991
		22200	0															8,99	0							8,04			0	0	131,89
		22260	0																										0	0
		22272		10,794	18,975	18,983	29,765	29,781	29,665	29,64	29,71	29,709	29,722	29,75	29,701	29,753	29,706			29,653	19,06	18,987	18,991
		22320	0																										0	0
		22368		10,839	18,974	18,983	29,814	29,82	29,717	29,694	29,762	29,769	29,777	29,779	29,753	29,784	29,754					18,988	18,991
		22380	0																										0	0
		22440	0																										0	0
		22464		10,894	18,975	18,984	29,881	29,866	29,765	29,748	29,812	29,813	29,818	29,833	29,799	29,84	29,803			29,757	19,054	18,987	18,99
		22500	0															8,98											0	0
		22560	0	10,935	18,974	18,984	29,921	29,907	29,817	29,786	29,867	29,857	29,872	29,875	29,848	29,884	29,851					18,988	18,99						0	0
		22620	0																										0	0
		22656		10,988	18,974	18,984	29,968	29,966	29,863	29,839	29,907	29,904	29,912	29,928	29,898	29,961	29,902			29,869	19,053	18,988	18,99
		22680	0																										0	0
		22740	0																										0	0
		22752		11,039	18,975	18,984	30,014	30,023	29,921	29,883	29,96	29,96	29,968	30,024	29,949	29,981	29,956					18,988	18,991
		22800	0															8,99	0							7,91			0	0	132,16
		22848		11,090	18,975	18,985	30,063	30,077	29,976	29,936	30,006	30,011	30,018	30,035	29,995	30,038	30,002			29,961	19,048	18,988	18,991
		22860	0																										0	0
		22920	0																										0	0
		22944		11,131	18,976	18,986	30,114	30,109	30,011	29,983	30,046	30,047	30,065	30,083	30,042	30,075	30,044					18,987	18,99
		22980	0																										0	0
		23040	0	11,178	18,977	18,986	30,16	30,159	30,06	30,03	30,099	30,107	30,111	30,133	30,092	30,137	30,096			30,054	19,051	18,988	18,991						0	0
		23100	0															8,99											0	0
		23136		11,226	18,978	18,987	30,203	30,213	30,107	30,074	30,149	30,145	30,15	30,197	30,14	30,174	30,142					18,988	18,99
		23160	0																										0	0
		23220	0																										0	0
		23232		11,274	18,979	18,987	30,253	30,26	30,171	30,131	30,217	30,189	30,21	30,278	30,183	30,224	30,200			30,158	19,052	18,988	18,99
		23280	0																										0	0
		23328		11,329	18,979	18,988	30,31	30,315	30,197	30,175	30,257	30,246	30,272	30,284	30,232	30,29	30,244					18,989	18,99
		23340	0																										0	0
		23400	0															8,99	0							7,98			0	0	132,46
		23424		11,370	18,978	18,988	30,349	30,357	30,247	30,225	30,314	30,296	30,321	30,363	30,281	30,348	30,299			30,245	19,058	18,989	18,991
		23460	0																										0	0
		23520	0	11,413	18,978	18,988	30,397	30,395	30,305	30,276	30,327	30,342	30,36	30,367	30,333	30,388	30,337					18,99	18,992						0	0
		23580	0																										0	0
		23616		11,472	18,979	18,987	30,459	30,451	30,347	30,325	30,401	30,388	30,415	30,414	30,382	30,413	30,386			30,34	19,057	18,99	18,993
		23640	0																										0	0
		23700	0															9,00											0	0
		23712		11,514	18,978	18,989	30,492	30,503	30,401	30,386	30,447	30,439	30,451	30,48	30,429	30,474	30,438					18,991	18,992
		23760	0																										0	0
		23808		11,572	18,978	18,988	30,557	30,553	30,438	30,416	30,493	30,496	30,491	30,552	30,478	30,525	30,486			30,426	19,06	18,991	18,995
		23820	0																										0	0
		23880	0																										0	0
		23904		11,613	18,979	18,989	30,593	30,602	30,515	30,455	30,537	30,515	30,567	30,584	30,523	30,555	30,531					18,993	18,995
		23940	0																										0	0
		24000	0	11,659	18,978	18,989	30,635	30,65	30,53	30,519	30,575	30,575	30,595	30,619	30,571	30,603	30,573	8,99	0	30,525	19,061	18,993	18,996			8,05			0	0	130,81
		24060	0																										0	0
		24096		11,706	18,978	18,988	30,686	30,692	30,604	30,554	30,64	30,632	30,638	30,666	30,617	30,664	30,627					18,993	18,996
		24120	0																										0	0
		24180	0																										0	0
		24192		11,762	18,979	18,989	30,741	30,751	30,628	30,604	30,673	30,677	30,687	30,718	30,666	30,706	30,670			30,65	19,067	18,992	18,995
		24240	0																										0	0
		24288		11,803	18,978	18,989	30,787	30,786	30,669	30,656	30,723	30,719	30,718	30,771	30,713	30,774	30,718					18,992	18,994
		24300	0															9,00											0	0
		24360	0																										0	0
		24384		11,862	18,979	18,988	30,842	30,848	30,729	30,693	30,774	30,78	30,793	30,785	30,759	30,813	30,766			30,714	19,073	18,991	18,993
		24420	0																										0	0
		24480	0	11,903	18,979	18,988	30,884	30,889	30,768	30,758	30,83	30,813	30,829	30,854	30,805	30,842	30,812					18,989	18,99						0	0
		24540	0																										0	0
		24576		11,944	18,981	18,989	30,928	30,93	30,82	30,81	30,882	30,864	30,896	30,894	30,853	30,908	30,866			30,827	19,071	18,988	18,99
		24600	0															9,00	0							8,03			0	0	131,32
		24660	0																										0	0
		24672		11,997	18,979	18,989	30,978	30,984	30,873	30,856	30,91	30,919	30,932	30,935	30,905	30,949	30,910					18,987	18,99
		24720	0																										0	0
		24768		12,044	18,979	18,988	31,021	31,035	30,925	30,904	30,965	30,965	30,972	31,076	30,946	30,99	30,968			30,917	19,062	18,988	18,99
		24780	0																										0	0
		24840	0																										0	0
		24864		12,085	18,98	18,989	31,067	31,072	30,957	30,942	31,006	31	31,022	31,033	30,998	31,035	30,999					18,988	18,99
		24900	0															9,00											0	0
		24960	0	12,135	18,979	18,989	31,117	31,12	31,012	30,989	31,063	31,059	31,059	31,103	31,041	31,092	31,052			31,018	19,062	18,99	18,992						0	0
		25020	0																										0	0
		25056		12,184	18,981	18,989	31,17	31,167	31,062	31,03	31,105	31,1	31,113	31,163	31,087	31,118	31,097					18,989	18,992
		25080	0																										0	0
		25140	0																										0	0
		25152		12,223	18,98	18,99	31,208	31,208	31,112	31,083	31,148	31,147	31,16	31,169	31,136	31,174	31,141			31,085	19,067	18,988	18,993
		25200	0															9,00	0							7,94			0	0	131,27
		25248		12,279	18,981	18,99	31,259	31,271	31,159	31,121	31,212	31,194	31,219	31,239	31,184	31,235	31,195					18,991	18,994
		25260	0																										0	0
		25320	0																										0	0
		25344		12,319	18,979	18,99	31,306	31,302	31,184	31,185	31,242	31,232	31,256	31,256	31,226	31,288	31,234			31,191	19,063	18,991	18,994
		25380	0																										0	0
		25440	0	12,375	18,98	18,99	31,353	31,368	31,251	31,221	31,275	31,301	31,291	31,333	31,273	31,323	31,284					18,991	18,993						0	0
		25500	0															9,01											0	0
		25536		12,413	18,98	18,99	31,397	31,398	31,286	31,27	31,348	31,336	31,333	31,373	31,324	31,365	31,329			31,305	19,068	18,99	18,992
		25560	0																										0	0
		25620	0																										0	0
		25632		12,461	18,98	18,991	31,447	31,447	31,349	31,305	31,392	31,383	31,401	31,426	31,365	31,399	31,377					18,988	18,991
		25680	0																										0	0
		25728		12,502	18,98	18,99	31,488	31,485	31,373	31,368	31,426	31,437	31,433	31,447	31,416	31,45	31,419			31,39	19,074	18,988	18,99
		25740	0																										0	0
		25800	0															9,01	0							7,97			0	0	131,33
		25824		12,552	18,981	18,991	31,543	31,534	31,421	31,408	31,464	31,48	31,499	31,527	31,46	31,509	31,471					18,988	18,989
		25860	0																										0	0
		25920	0	12,602	18,981	18,991	31,582	31,594	31,475	31,456	31,531	31,527	31,507	31,548	31,504	31,538	31,511			31,459	19,069	18,988	18,989						0	0
		25980	0																										0	0
		26016		12,649	18,981	18,991	31,628	31,642	31,531	31,495	31,568	31,562	31,576	31,597	31,548	31,606	31,560					18,988	18,989
		26040	0																										0	0
		26100	0															9,01											0	0
		26112		12,688	18,982	18,991	31,675	31,675	31,562	31,545	31,603	31,613	31,621	31,664	31,6	31,647	31,607			31,559	19,072	18,989	18,989
		26160	0																										0	0
		26208		12,742	18,982	18,992	31,729	31,728	31,633	31,599	31,659	31,661	31,684	31,703	31,64	31,686	31,658					18,987	18,989
		26220	0																										0	0
		26280	0																										0	0
		26304		12,773	18,982	18,992	31,753	31,767	31,666	31,632	31,715	31,718	31,728	31,751	31,69	31,733	31,704			31,647	19,076	18,987	18,988
		26340	0																										0	0
		26400	0	12,819	18,983	18,992	31,806	31,808	31,718	31,678	31,754	31,753	31,773	31,761	31,735	31,787	31,745	9,01	0			18,988	18,989			7,92			0	0	130,93
		26460	0																										0	0
		26496		12,873	18,983	18,993	31,856	31,866	31,761	31,723	31,795	31,797	31,817	31,805	31,78	31,816	31,787			31,728	19,076	18,988	18,99
		26520	0																										0	0
		26580	0																										0	0
		26592		12,916	18,983	18,993	31,897	31,91	31,799	31,769	31,839	31,837	31,86	31,845	31,825	31,855	31,829					18,989	18,991
		26640	0																										0	0
		26688		12,960	18,983	18,993	31,95	31,946	31,857	31,821	31,89	31,888	31,893	31,91	31,871	31,913	31,880			31,858	19,074	18,99	18,992
		26700	0															9,01											0	0
		26760	0																										0	0
		26784		13,005	18,983	18,993	32	31,986	31,879	31,859	31,934	31,938	31,951	31,955	31,918	31,961	31,924					18,99	18,994
		26820	0																										0	0
		26880	0	13,056	18,983	18,993	32,04	32,048	31,951	31,913	31,982	31,973	31,986	32,011	31,959	31,996	31,971			31,916	19,071	18,995	18,998						0	0
		26940	0																										0	0
		26976		13,094	18,983	18,993	32,085	32,08	31,988	31,966	32,034	32,028	32,042	32,038	32,004	32,047	32,018					18,998	19,001
		27000	0															9,02	0							8,03			0	0	130,69
		27060	0																										0	0
		27072		13,139	18,983	18,992	32,121	32,132	32,022	32,008	32,071	32,064	32,075	32,089	32,048	32,102	32,060			32,028	19,071	19	19,002
		27120	0																										0	0
		27168		13,182	18,983	18,992	32,166	32,173	32,07	32,044	32,12	32,121	32,125	32,135	32,096	32,131	32,105					19	19
		27180	0																										0	0
		27240	0																										0	0
		27264		13,234	18,982	18,992	32,213	32,23	32,141	32,093	32,149	32,15	32,142	32,173	32,142	32,178	32,146			32,092	19,07	18,999	18,993
		27300	0															9,02											0	0
		27360	0	13,276	18,983	18,991	32,265	32,262	32,157	32,126	32,204	32,202	32,215	32,222	32,179	32,224	32,191					18,989	18,992						0	0
		27420	0																										0	0
		27456		13,317	18,981	18,991	32,305	32,301	32,207	32,175	32,24	32,251	32,243	32,257	32,225	32,273	32,234			32,174	19,079	18,988	18,99
		27480	0																										0	0
Wed Jan 23 2019 19:06:15
