# Supplementary material for: Data from calorimetric decay heat measurements of five used PWR 17x17 nuclear fuel assemblies
Source: Data Brief. 2019 Dec 2;28:104917. doi: 10.1016/j.dib.2019.104917 (PMC6926112; doi:10.1016/j.dib.2019.104917)
Supplement: Multimedia component 1 [file mmc1.zip › Data/Data from fuel assemblies/BT03_2019-02-04.xlsx]

## Sheet: 2019-02-04, BT03
Tinfo1	Tinfo2	Logg_tid	T1	T2	T3	T4	T5	T6	T7	T8	T9	T10	T11	T12	T13	T14	T15	T16	T17	T18	T19	T20	T21	T22	T23	T24	T25	T26	T27	T28	T29	T30
KSN	BT03 2019-02-04
Kalib. Temperaturstegringsprincipen	BT03 2019-02-04
KA701	KA702
40	-82
0,00528	0,00520
KA703	KA704
-29	-239
0,00374	0,00517
KA705	KALIB.TEMP
-118	0,0
0,00538	FÖRSTÄRKNING
	007
			_251KA901_A_kW	_251KA509	_251KA501_B1	_251KA501_B2	_251KA502_B1	_251KA502_B2	_251KA511_B1	_251KA511_B2	_251KA511_B3	_251KA511_B4	_251KA511_B5	_251KA511_B6	_251KA511_B7	_251KA511_B8	_251KA511	_251KA751_Vikt	_251KA101	_251KA521_B1	_251KA522_B1	_251KA531_B1	_251KA531_B2	_251KA701	_251KA702	_251KA703	_251KA704	_251KA705	_251EA1	EA1_Börvärde	_251KA901_B_PA
			W	°C	°C	°C	°C	°C	°C	°C	°C	°C	°C	°C	°C	°C	°C	kg	bar	°C	°C	°C	°C	Gy/h	Gy/h	Gy/h	Gy/h	Gy/h	W	W	W
Mon Feb 04 2019 11:11:06		60	0																										0	0
		96		1,086	14,885	14,923	15,985	15,994	15,921	15,946	15,895	15,907	15,882	15,72	15,649	15,715	15,829					18,947	18,95
		120	0																										0	0
		180	0																										0	0
		192		0,838	15,171	15,205	16,035	16,017	15,824	15,833	15,828	15,833	15,868	15,862	15,761	15,866	15,834			15,793	18,945	18,948	18,95
		240	0																										0	0
		288		0,221	15,739	15,775	15,975	15,98	15,788	15,783	15,832	15,802	15,958	15,962	15,972	16,033	15,891					18,948	18,95
		300	0															9,74											0	0
		360	0																										0	0
		384		-0,185	16,241	16,279	16,079	16,072	15,887	15,823	16,031	16,044	16,067	16,055	16,052	16,078	16,005			15,951	18,944	18,947	18,95
		420	0																										0	0
		480	0	-0,728	16,846	16,881	16,133	16,138	16,045	15,995	16,053	16,087	16,147	16,113	16,119	16,159	16,090					18,947	18,95						0	0
		540	0																										0	0
		576		-1,143	17,33	17,362	16,197	16,209	16,105	16,071	16,131	16,161	16,203	16,186	16,193	16,226	16,159			16,087	18,946	18,947	18,95
		600	0															9,56	0					0	0	5,66	0	0	0	0	129,93
		660	0																										0	0
		672		-1,452	17,7	17,728	16,256	16,268	16,172	16,14	16,204	16,229	16,266	16,246	16,255	16,294	16,226					18,947	18,95
		720	0																										0	0
		768		-1,672	17,981	18,004	16,32	16,321	16,239	16,205	16,264	16,282	16,349	16,322	16,314	16,358	16,292			16,224	18,945	18,947	18,949
		780	0																										0	0
		840	0																										0	0
		864		-1,828	18,203	18,222	16,383	16,386	16,311	16,279	16,33	16,35	16,408	16,402	16,376	16,429	16,361					18,946	18,949
		900	0															9,39											0	0
		960	0	-1,944	18,37	18,386	16,436	16,431	16,375	16,339	16,385	16,4	16,464	16,441	16,432	16,479	16,414			16,379	18,944	18,945	18,949						0	0
		1020	0																										0	0
		1056		-2,001	18,486	18,501	16,494	16,491	16,445	16,399	16,453	16,468	16,527	16,512	16,491	16,537	16,479					18,947	18,949
		1080	0																										0	0
		1140	0																										0	0
		1152		-2,029	18,573	18,587	16,549	16,553	16,497	16,459	16,505	16,52	16,572	16,585	16,546	16,592	16,535			16,48	18,945	18,946	18,949
		1200	0															9,26	0					0	0	5,61	0	0	0	0	130,02
		1248		-2,040	18,643	18,656	16,605	16,613	16,556	16,511	16,562	16,586	16,641	16,625	16,605	16,65	16,592					18,94	18,948
		1260	0																										0	0
		1320	0																										0	0
		1344		-2,029	18,694	18,709	16,674	16,671	16,625	16,576	16,632	16,646	16,704	16,679	16,66	16,712	16,654			16,608	18,945	18,941	18,946
		1380	0																										0	0
		1440	0	-2,017	18,735	18,747	16,723	16,725	16,667	16,632	16,68	16,707	16,786	16,747	16,718	16,763	16,713					18,943	18,944						0	0
		1500	0															9,16											0	0
		1536		-1,982	18,767	18,778	16,787	16,795	16,745	16,696	16,746	16,757	16,821	16,798	16,778	16,828	16,771			16,711	18,942	18,944	18,947
		1560	0																										0	0
		1620	0																										0	0
		1632		-1,955	18,792	18,803	16,842	16,843	16,792	16,758	16,788	16,825	16,868	16,87	16,837	16,895	16,829					18,944	18,944
		1680	0																										0	0
		1728		-1,906	18,813	18,822	16,91	16,914	16,861	16,815	16,854	16,883	16,947	16,921	16,896	16,955	16,892			16,826	18,941	18,941	18,945
		1740	0																										0	0
		1800	0															9,08	0					0	0	5,6	0	0	0	0	129,93
		1824		-1,869	18,83	18,839	16,961	16,97	16,911	16,866	16,927	16,942	16,989	16,996	16,952	17,006	16,949					18,942	18,944
		1860	0																										0	0
		1920	0	-1,821	18,844	18,854	17,027	17,028	16,97	16,933	16,979	17,004	17,057	17,059	17,011	17,065	17,010			16,953	18,942	18,943	18,943						0	0
		1980	0																										0	0
		2016		-1,769	18,855	18,866	17,084	17,1	17,028	16,998	17,041	17,051	17,128	17,123	17,07	17,133	17,071					18,943	18,944
		2040	0																										0	0
		2100	0															9,02											0	0
		2112		-1,719	18,866	18,876	17,149	17,154	17,079	17,045	17,086	17,123	17,181	17,159	17,136	17,172	17,123			17,08	18,942	18,941	18,945
		2160	0																										0	0
		2208		-1,674	18,874	18,884	17,196	17,213	17,138	17,105	17,149	17,177	17,231	17,209	17,199	17,228	17,180					18,941	18,945
		2220	0																										0	0
		2280	0																										0	0
		2304		-1,626	18,881	18,891	17,254	17,266	17,207	17,165	17,21	17,234	17,289	17,276	17,259	17,323	17,245			17,185	18,941	18,942	18,946
		2340	0																										0	0
		2400	0	-1,567	18,887	18,897	17,318	17,332	17,25	17,224	17,277	17,288	17,341	17,326	17,328	17,366	17,300	8,96	0			18,943	18,945	0	0	5,6	0	0	0	0	130,21
		2460	0																										0	0
		2496		-1,511	18,893	18,902	17,384	17,39	17,318	17,28	17,333	17,355	17,403	17,378	17,393	17,401	17,358			17,285	18,939	18,942	18,945
		2520	0																										0	0
		2580	0																										0	0
		2592		-1,458	18,895	18,906	17,433	17,451	17,381	17,345	17,396	17,418	17,456	17,452	17,461	17,472	17,423					18,94	18,944
		2640	0																										0	0
		2688		-1,408	18,9	18,909	17,488	17,504	17,431	17,397	17,439	17,46	17,53	17,502	17,522	17,544	17,478			17,434	18,937	18,94	18,945
		2700	0															8,92											0	0
		2760	0																										0	0
		2784		-1,338	18,902	18,913	17,57	17,57	17,498	17,46	17,505	17,535	17,589	17,565	17,591	17,61	17,544					18,941	18,942
		2820	0																										0	0
		2880	0	-1,289	18,905	18,915	17,618	17,625	17,557	17,525	17,563	17,591	17,631	17,622	17,66	17,66	17,601			17,529	18,937	18,941	18,943						0	0
		2940	0																										0	0
		2976		-1,244	18,907	18,916	17,669	17,667	17,619	17,578	17,623	17,642	17,693	17,683	17,725	17,735	17,662					18,941	18,942
		3000	0															8,89	0					0	0	5,63	0	0	0	0	130,18
		3060	0																										0	0
		3072		-1,183	18,908	18,918	17,732	17,728	17,677	17,634	17,67	17,696	17,751	17,746	17,785	17,75	17,714			17,656	18,938	18,941	18,946
		3120	0																										0	0
		3168		-1,125	18,909	18,92	17,779	17,8	17,735	17,693	17,742	17,758	17,801	17,814	17,855	17,798	17,774					18,944	18,946
		3180	0																										0	0
		3240	0																										0	0
		3264		-1,069	18,912	18,921	17,843	17,852	17,789	17,75	17,799	17,817	17,873	17,853	17,919	17,872	17,834			17,765	18,941	18,943	18,946
		3300	0															8,88											0	0
		3360	0	-1,006	18,912	18,921	17,902	17,919	17,835	17,812	17,857	17,875	17,931	17,91	17,987	17,946	17,894					18,942	18,946						0	0
		3420	0																										0	0
		3456		-0,953	18,914	18,923	17,96	17,971	17,899	17,859	17,913	17,938	17,98	17,99	18,049	18,014	17,955			17,891	18,94	18,943	18,945
		3480	0																										0	0
		3540	0																										0	0
		3552		-0,892	18,914	18,923	18,024	18,028	17,956	17,925	17,975	17,988	18,053	18,023	18,11	18,063	18,012					18,943	18,944
		3600	0															8,87	0					0	0	5,68	0	0	0	0	130,25
		3648		-0,836	18,915	18,925	18,079	18,09	18,021	17,978	18,027	18,055	18,112	18,076	18,173	18,102	18,068			17,991	18,94	18,943	18,943
		3660	0																										0	0
		3720	0																										0	0
		3744		-0,781	18,915	18,925	18,136	18,142	18,079	18,042	18,086	18,104	18,161	18,139	18,233	18,166	18,126					18,941	18,943
		3780	0																										0	0
		3840	0	-0,728	18,916	18,926	18,189	18,197	18,13	18,091	18,136	18,179	18,219	18,214	18,297	18,225	18,186			18,106	18,934	18,941	18,943						0	0
		3900	0															8,85											0	0
		3936		-0,667	18,916	18,926	18,248	18,26	18,193	18,151	18,192	18,228	18,264	18,254	18,357	18,292	18,241					18,941	18,944
		3960	0																										0	0
		4020	0																										0	0
		4032		-0,614	18,915	18,926	18,301	18,312	18,25	18,211	18,256	18,288	18,328	18,323	18,421	18,355	18,304			18,206	18,933	18,941	18,943
		4080	0																										0	0
		4128		-0,553	18,916	18,926	18,369	18,366	18,303	18,265	18,323	18,343	18,377	18,373	18,485	18,426	18,362					18,942	18,942
		4140	0																										0	0
		4200	0															8,86	0					0	0	5,71	0	0	0	0	130,41
		4224		-0,494	18,915	18,926	18,421	18,431	18,361	18,323	18,381	18,39	18,459	18,435	18,541	18,466	18,419			18,338	18,936	18,941	18,943
		4260	0																										0	0
		4320	0	-0,440	18,917	18,926	18,481	18,482	18,421	18,388	18,425	18,444	18,506	18,504	18,589	18,509	18,473					18,943	18,943						0	0
		4380	0																										0	0
		4416		-0,379	18,917	18,927	18,539	18,546	18,477	18,44	18,482	18,51	18,557	18,572	18,654	18,579	18,534			18,448	18,939	18,94	18,943
		4440	0																										0	0
		4500	0															8,86											0	0
		4512		-0,326	18,917	18,927	18,591	18,6	18,539	18,499	18,549	18,571	18,64	18,588	18,712	18,611	18,589					18,942	18,943
		4560	0																										0	0
		4608		-0,263	18,918	18,927	18,655	18,663	18,595	18,558	18,599	18,629	18,68	18,638	18,77	18,678	18,643			18,581	18,936	18,94	18,942
		4620	0																										0	0
		4680	0																										0	0
		4704		-0,212	18,916	18,926	18,708	18,71	18,646	18,614	18,66	18,675	18,756	18,734	18,832	18,738	18,707					18,939	18,943
		4740	0																										0	0
		4800	0	-0,156	18,917	18,927	18,765	18,767	18,707	18,668	18,719	18,733	18,78	18,786	18,752	18,791	18,742	8,84	0	18,668	18,938	18,941	18,942	0	0	5,67	0	0	0	0	130,64
		4860	0																										0	0
		4896		-0,098	18,916	18,926	18,819	18,827	18,756	18,719	18,773	18,803	18,838	18,815	18,807	18,859	18,796					18,939	18,941
		4920	0																										0	0
		4980	0																										0	0
		4992		-0,036	18,916	18,927	18,885	18,886	18,83	18,783	18,823	18,853	18,91	18,884	18,871	18,908	18,858			18,807	18,937	18,94	18,941
		5040	0																										0	0
		5088		0,015	18,916	18,927	18,936	18,938	18,862	18,843	18,888	18,913	18,957	18,94	18,922	18,947	18,909					18,939	18,942
		5100	0															8,85											0	0
		5160	0																										0	0
		5184		0,077	18,917	18,926	18,993	19,004	18,936	18,894	18,951	18,968	19,026	19,039	18,97	19,053	18,980			18,918	18,94	18,94	18,942
		5220	0																										0	0
		5280	0	0,131	18,917	18,926	19,051	19,054	18,991	18,954	19,004	19,014	19,079	19,061	19,038	19,092	19,029					18,94	18,941						0	0
		5340	0																										0	0
		5376		0,185	18,917	18,926	19,103	19,109	19,048	19,015	19,061	19,076	19,125	19,132	19,088	19,147	19,086			19,021	18,939	18,941	18,94
		5400	0															8,85	0					0	0	5,7	0	0	0	0	130,45
		5460	0																										0	0
		5472		0,241	18,917	18,926	19,157	19,168	19,1	19,057	19,112	19,142	19,179	19,155	19,143	19,195	19,135					18,938	18,94
		5520	0																										0	0
		5568		0,301	18,918	18,927	19,222	19,224	19,159	19,119	19,172	19,189	19,239	19,246	19,199	19,272	19,199			19,152	18,939	18,939	18,94
		5580	0																										0	0
		5640	0																										0	0
		5664		0,356	18,917	18,926	19,274	19,28	19,216	19,181	19,221	19,244	19,3	19,268	19,258	19,291	19,247					18,937	18,94
		5700	0															8,85											0	0
		5760	0	0,407	18,917	18,927	19,331	19,328	19,276	19,232	19,28	19,308	19,354	19,339	19,315	19,369	19,309			19,252	18,939	18,94	18,94						0	0
		5820	0																										0	0
		5856		0,467	18,917	18,926	19,384	19,392	19,325	19,288	19,341	19,367	19,408	19,385	19,367	19,428	19,364					18,938	18,94
		5880	0																										0	0
		5940	0																										0	0
		5952		0,526	18,918	18,927	19,444	19,452	19,37	19,347	19,396	19,421	19,478	19,501	19,426	19,464	19,425			19,358	18,939	18,938	18,941
		6000	0															8,84	0					0	0	5,6	0	0	0	0	130,58
		6048		0,578	18,917	18,926	19,498	19,501	19,443	19,405	19,448	19,473	19,534	19,507	19,484	19,53	19,478					18,939	18,941
		6060	0																										0	0
		6120	0																										0	0
		6144		0,638	18,918	18,926	19,553	19,566	19,484	19,46	19,503	19,528	19,578	19,56	19,538	19,578	19,529			19,472	18,941	18,938	18,941
		6180	0																										0	0
		6240	0	0,696	18,916	18,927	19,612	19,623	19,541	19,509	19,558	19,587	19,644	19,615	19,592	19,642	19,586					18,938	18,942						0	0
		6300	0															8,84											0	0
		6336		0,741	18,916	18,927	19,659	19,666	19,598	19,564	19,615	19,645	19,694	19,694	19,647	19,699	19,644			19,577	18,94	18,937	18,938
		6360	0																										0	0
		6420	0																										0	0
		6432		0,801	18,916	18,926	19,722	19,722	19,644	19,619	19,672	19,692	19,749	19,726	19,701	19,757	19,695					18,937	18,938
		6480	0																										0	0
		6528		0,859	18,917	18,926	19,782	19,778	19,714	19,684	19,726	19,751	19,795	19,788	19,761	19,812	19,754			19,696	18,943	18,938	18,941
		6540	0																										0	0
		6600	0															8,85	0					0	0	5,68	0	0	0	0	130,46
		6624		0,908	18,916	18,926	19,83	19,828	19,759	19,729	19,78	19,81	19,845	19,855	19,818	19,872	19,808					18,938	18,941
		6660	0																										0	0
		6720	0	0,968	18,917	18,927	19,888	19,893	19,83	19,785	19,832	19,857	19,909	19,89	19,869	19,919	19,861			19,795	18,945	18,937	18,939						0	0
		6780	0																										0	0
		6816		1,024	18,916	18,927	19,943	19,949	19,867	19,846	19,896	19,914	19,959	19,948	19,926	19,969	19,916					18,937	18,939
		6840	0																										0	0
		6900	0															8,84											0	0
		6912		1,081	18,917	18,926	19,997	20,007	19,937	19,901	19,948	19,973	20,014	19,984	19,976	20,017	19,969			19,919	18,948	18,938	18,939
		6960	0																										0	0
		7008		1,140	18,916	18,926	20,057	20,065	19,99	19,945	20,006	20,03	20,07	20,039	20,034	20,104	20,027					18,936	18,94
		7020	0																										0	0
		7080	0																										0	0
		7104		1,193	18,916	18,926	20,106	20,122	20,043	20,005	20,06	20,078	20,121	20,12	20,09	20,143	20,082			20,015	18,95	18,937	18,939
		7140	0																										0	0
		7200	0	1,244	18,916	18,926	20,16	20,17	20,098	20,062	20,11	20,137	20,179	20,163	20,142	20,198	20,136	8,84	0			18,937	18,939	0	0	5,67	0	0	0	0	129,99
		7260	0																										0	0
		7296		1,296	18,917	18,926	20,217	20,217	20,158	20,116	20,173	20,186	20,239	20,233	20,196	20,276	20,197			20,148	18,951	18,937	18,938
		7320	0																										0	0
		7380	0																										0	0
		7392		1,353	18,915	18,926	20,268	20,278	20,203	20,171	20,228	20,238	20,288	20,29	20,249	20,305	20,247					18,937	18,939
		7440	0																										0	0
		7488		1,409	18,916	18,925	20,319	20,34	20,253	20,228	20,272	20,303	20,348	20,325	20,302	20,356	20,298			20,252	18,95	18,936	18,938
		7500	0															8,84											0	0
		7560	0																										0	0
		7584		1,467	18,915	18,925	20,385	20,388	20,315	20,286	20,324	20,359	20,407	20,372	20,359	20,445	20,358					18,937	18,938
		7620	0																										0	0
		7680	0	1,514	18,915	18,925	20,427	20,441	20,372	20,336	20,379	20,415	20,445	20,463	20,416	20,457	20,410			20,345	18,949	18,937	18,939						0	0
		7740	0																										0	0
		7776		1,571	18,915	18,925	20,49	20,491	20,416	20,388	20,441	20,479	20,516	20,496	20,467	20,525	20,466					18,936	18,94
		7800	0															8,85	0					0	0	5,75	0	0	0	0	129,9
		7860	0																										0	0
		7872		1,622	18,916	18,926	20,544	20,543	20,475	20,445	20,483	20,511	20,57	20,546	20,518	20,585	20,517			20,46	18,947	18,936	18,939
		7920	0																										0	0
		7968		1,683	18,915	18,924	20,601	20,605	20,53	20,504	20,545	20,569	20,622	20,634	20,577	20,62	20,575					18,938	18,938
		7980	0																										0	0
		8040	0																										0	0
		8064		1,738	18,915	18,924	20,651	20,665	20,584	20,554	20,611	20,618	20,672	20,652	20,632	20,671	20,624			20,591	18,948	18,937	18,94
		8100	0															8,84											0	0
		8160	0	1,788	18,915	18,925	20,709	20,707	20,645	20,606	20,662	20,679	20,721	20,707	20,684	20,734	20,680					18,937	18,939						0	0
		8220	0																										0	0
		8256		1,841	18,915	18,925	20,761	20,761	20,687	20,667	20,71	20,728	20,772	20,757	20,74	20,797	20,732			20,69	18,949	18,938	18,94
		8280	0																										0	0
		8340	0																										0	0
		8352		1,896	18,915	18,924	20,811	20,819	20,742	20,71	20,766	20,775	20,816	20,81	20,793	20,839	20,781					18,938	18,94
		8400	0															8,84	0					0	0	5,76	0	0	0	0	130,18
		8448		1,950	18,915	18,924	20,867	20,873	20,792	20,768	20,814	20,839	20,866	20,884	20,847	20,89	20,837			20,784	18,95	18,938	18,941
		8460	0																										0	0
		8520	0																										0	0
		8544		2,007	18,914	18,924	20,924	20,928	20,86	20,819	20,867	20,895	20,948	20,906	20,898	20,958	20,894					18,938	18,94
		8580	0																										0	0
		8640	0	2,057	18,914	18,925	20,972	20,981	20,909	20,885	20,937	20,946	20,986	20,974	20,949	21	20,948			20,91	18,949	18,938	18,939						0	0
		8700	0															8,84											0	0
		8736		2,108	18,915	18,925	21,025	21,03	20,966	20,927	20,986	20,998	21,036	21,046	21,009	21,064	21,004					18,938	18,94
		8760	0																										0	0
		8820	0																										0	0
		8832		2,171	18,915	18,924	21,086	21,094	21,022	20,979	21,037	21,059	21,093	21,086	21,06	21,105	21,055			21,012	18,949	18,938	18,94
		8880	0																										0	0
		8928		2,222	18,915	18,925	21,135	21,149	21,079	21,037	21,087	21,117	21,156	21,134	21,115	21,179	21,113					18,938	18,941
		8940	0																										0	0
		9000	0															8,84	0					0	0	5,67	0	0	0	0	130,36
		9024		2,276	18,915	18,924	21,191	21,2	21,118	21,089	21,148	21,163	21,211	21,178	21,168	21,232	21,163			21,099	18,95	18,937	18,94
		9060	0																										0	0
		9120	0	2,331	18,916	18,925	21,251	21,252	21,181	21,147	21,189	21,209	21,262	21,227	21,221	21,256	21,211					18,94	18,942						0	0
		9180	0																										0	0
		9216		2,383	18,915	18,925	21,307	21,299	21,231	21,198	21,24	21,266	21,313	21,276	21,274	21,333	21,266			21,206	18,952	18,938	18,942
		9240	0																										0	0
		9300	0															8,85											0	0
		9312		2,440	18,915	18,925	21,355	21,364	21,289	21,25	21,304	21,318	21,371	21,351	21,328	21,387	21,325					18,938	18,943
		9360	0																										0	0
		9408		2,484	18,915	18,925	21,4	21,408	21,335	21,303	21,357	21,387	21,408	21,409	21,387	21,438	21,378			21,302	18,954	18,936	18,94
		9420	0																										0	0
		9480	0																										0	0
		9504		2,543	18,915	18,925	21,468	21,458	21,388	21,356	21,404	21,426	21,463	21,446	21,433	21,475	21,424					18,936	18,939
		9540	0																										0	0
		9600	0	2,592	18,916	18,925	21,509	21,517	21,444	21,423	21,457	21,482	21,527	21,527	21,488	21,54	21,486	8,85	0	21,439	18,955	18,938	18,938	0	0	5,65	0	0	0	0	130,47
		9660	0																										0	0
		9696		2,646	18,915	18,925	21,563	21,568	21,483	21,475	21,514	21,541	21,585	21,565	21,543	21,595	21,538					18,938	18,94
		9720	0																										0	0
		9780	0																										0	0
		9792		2,697	18,916	18,926	21,612	21,625	21,559	21,518	21,561	21,596	21,609	21,629	21,591	21,638	21,588			21,541	18,955	18,937	18,94
		9840	0																										0	0
		9888		2,748	18,917	18,926	21,664	21,674	21,618	21,573	21,611	21,647	21,693	21,661	21,645	21,687	21,642					18,938	18,941
		9900	0															8,86											0	0
		9960	0																										0	0
		9984		2,807	18,919	18,925	21,733	21,724	21,657	21,631	21,678	21,699	21,733	21,737	21,696	21,741	21,697			21,621	18,956	18,936	18,94
		10020	0																										0	0
		10080	0	2,858	18,918	18,928	21,781	21,78	21,696	21,682	21,719	21,737	21,791	21,786	21,756	21,802	21,746					18,936	18,938						0	0
		10140	0																										0	0
		10176		2,906	18,918	18,927	21,823	21,833	21,758	21,738	21,786	21,798	21,831	21,865	21,804	21,847	21,803			21,738	18,958	18,937	18,939
		10200	0															8,86	0					0	0	5,61	0	0	0	0	130,73
		10260	0																										0	0
		10272		2,964	18,921	18,929	21,878	21,899	21,817	21,777	21,836	21,852	21,896	21,875	21,857	21,914	21,853					18,934	18,938
		10320	0																										0	0
		10368		3,012	18,919	18,929	21,936	21,935	21,86	21,834	21,882	21,909	21,951	21,94	21,907	21,96	21,905			21,848	18,958	18,937	18,938
		10380	0																										0	0
		10440	0																										0	0
		10464		3,062	18,92	18,93	21,984	21,99	21,923	21,889	21,932	21,959	21,998	21,999	21,961	22,005	21,958					18,938	18,938
		10500	0															8,86											0	0
		10560	0	3,114	18,921	18,931	22,042	22,038	21,982	21,942	21,993	22,01	22,059	22,023	22,014	22,067	22,011			21,984	18,957	18,938	18,94						0	0
		10620	0																										0	0
		10656		3,170	18,92	18,931	22,093	22,098	22,034	21,997	22,042	22,067	22,097	22,094	22,064	22,123	22,065					18,937	18,939
		10680	0																										0	0
		10740	0																										0	0
		10752		3,215	18,921	18,931	22,136	22,146	22,082	22,044	22,1	22,119	22,161	22,154	22,112	22,141	22,114			22,055	18,957	18,938	18,939
		10800	0															8,87	0					0	0	5,7	0	0	0	0	130,71
		10848		3,267	18,922	18,932	22,187	22,202	22,126	22,098	22,147	22,154	22,211	22,209	22,163	22,218	22,166					18,937	18,939
		10860	0																										0	0
		10920	0																										0	0
		10944		3,320	18,922	18,933	22,243	22,253	22,175	22,145	22,192	22,214	22,253	22,233	22,217	22,264	22,212			22,19	18,96	18,936	18,94
		10980	0																										0	0
		11040	0	3,372	18,923	18,934	22,293	22,308	22,246	22,189	22,244	22,262	22,306	22,276	22,273	22,325	22,265					18,938	18,939						0	0
		11100	0															8,87											0	0
		11136		3,421	18,924	18,934	22,348	22,352	22,284	22,245	22,289	22,311	22,346	22,341	22,321	22,368	22,313			22,279	18,963	18,937	18,94
		11160	0																										0	0
		11220	0																										0	0
		11232		3,477	18,925	18,935	22,4	22,415	22,337	22,299	22,353	22,375	22,408	22,4	22,375	22,427	22,372					18,937	18,939
		11280	0																										0	0
		11328		3,529	18,925	18,934	22,454	22,463	22,382	22,349	22,406	22,428	22,458	22,451	22,425	22,486	22,423			22,352	18,966	18,937	18,94
		11340	0																										0	0
		11400	0															8,86	0					0	0	5,67	0	0	0	0	130,29
		11424		3,576	18,925	18,935	22,503	22,51	22,425	22,398	22,454	22,483	22,518	22,483	22,477	22,504	22,468					18,938	18,94
		11460	0																										0	0
		11520	0	3,626	18,926	18,937	22,553	22,561	22,496	22,456	22,509	22,526	22,574	22,546	22,523	22,576	22,526			22,475	18,969	18,936	18,939						0	0
		11580	0																										0	0
		11616		3,682	18,926	18,937	22,62	22,606	22,541	22,514	22,557	22,575	22,608	22,623	22,581	22,649	22,581					18,937	18,94
		11640	0																										0	0
		11700	0															8,87											0	0
		11712		3,732	18,927	18,937	22,663	22,665	22,585	22,556	22,606	22,629	22,66	22,634	22,629	22,678	22,622			22,577	18,97	18,936	18,939
		11760	0																										0	0
		11808		3,774	18,927	18,937	22,703	22,709	22,644	22,61	22,664	22,678	22,716	22,725	22,681	22,748	22,683					18,936	18,937
		11820	0																										0	0
		11880	0																										0	0
		11904		3,829	18,927	18,938	22,76	22,763	22,696	22,659	22,706	22,729	22,772	22,756	22,736	22,794	22,731			22,668	18,966	18,935	18,938
		11940	0																										0	0
		12000	0	3,885	18,928	18,937	22,816	22,819	22,753	22,715	22,757	22,779	22,829	22,797	22,783	22,829	22,780	8,87	0			18,936	18,939	0	0	5,71	0	0	0	0	130,49
		12060	0																										0	0
		12096		3,929	18,928	18,937	22,856	22,866	22,803	22,764	22,81	22,837	22,875	22,893	22,838	22,872	22,836			22,772	18,966	18,935	18,937
		12120	0																										0	0
		12180	0																										0	0
		12192		3,980	18,927	18,937	22,911	22,913	22,849	22,815	22,866	22,889	22,904	22,898	22,883	22,963	22,883					18,936	18,936
		12240	0																										0	0
		12288		4,039	18,927	18,937	22,975	22,966	22,893	22,858	22,918	22,934	22,957	22,952	22,933	23,007	22,932			22,887	18,963	18,936	18,937
		12300	0															8,87											0	0
		12360	0																										0	0
		12384		4,081	18,929	18,939	23,011	23,018	22,953	22,925	22,954	22,992	23,028	23,017	22,983	23,042	22,987					18,937	18,939
		12420	0																										0	0
		12480	0	4,137	18,93	18,938	23,065	23,078	22,998	22,967	23,012	23,032	23,073	23,053	23,035	23,097	23,033			22,987	18,962	18,937	18,938						0	0
		12540	0																										0	0
		12576		4,185	18,929	18,939	23,112	23,125	23,051	23,015	23,061	23,088	23,126	23,104	23,088	23,131	23,083					18,937	18,938
		12600	0															8,87	0					0	0	5,74	0	0	0	0	130,52
		12660	0																										0	0
		12672		4,237	18,929	18,939	23,166	23,176	23,103	23,068	23,117	23,134	23,178	23,153	23,139	23,206	23,137			23,078	18,964	18,936	18,938
		12720	0																										0	0
		12768		4,288	18,93	18,938	23,219	23,226	23,149	23,115	23,161	23,186	23,225	23,218	23,186	23,234	23,184					18,936	18,938
		12780	0																										0	0
		12840	0																										0	0
		12864		4,338	18,93	18,938	23,268	23,276	23,217	23,176	23,217	23,236	23,264	23,279	23,24	23,29	23,240			23,195	18,966	18,936	18,938
		12900	0															8,87											0	0
		12960	0	4,390	18,93	18,938	23,317	23,331	23,249	23,216	23,271	23,294	23,326	23,319	23,291	23,333	23,287					18,936	18,938						0	0
		13020	0																										0	0
		13056		4,443	18,93	18,939	23,375	23,38	23,316	23,27	23,324	23,339	23,378	23,372	23,34	23,4	23,342			23,274	18,97	18,935	18,939
		13080	0																										0	0
		13140	0																										0	0
		13152		4,496	18,929	18,938	23,424	23,434	23,36	23,326	23,374	23,39	23,433	23,4	23,39	23,431	23,388					18,934	18,939
		13200	0															8,88	0					0	0	5,69	0	0	0	0	130,47
		13248		4,539	18,93	18,939	23,467	23,48	23,408	23,376	23,416	23,442	23,476	23,479	23,445	23,491	23,442			23,374	18,969	18,933	18,939
		13260	0																										0	0
		13320	0																										0	0
		13344		4,586	18,929	18,938	23,519	23,52	23,452	23,424	23,47	23,491	23,528	23,525	23,488	23,564	23,493					18,934	18,937
		13380	0																										0	0
		13440	0	4,643	18,929	18,938	23,582	23,57	23,503	23,466	23,518	23,545	23,578	23,609	23,539	23,59	23,543			23,477	18,977	18,933	18,935						0	0
		13500	0															8,87											0	0
		13536		4,700	18,929	18,938	23,636	23,631	23,551	23,525	23,574	23,588	23,626	23,605	23,588	23,635	23,587					18,933	18,936
		13560	0																										0	0
		13620	0																										0	0
		13632		4,738	18,929	18,938	23,671	23,671	23,6	23,568	23,622	23,645	23,664	23,692	23,64	23,689	23,640			23,583	18,971	18,932	18,936
		13680	0																										0	0
		13728		4,790	18,929	18,937	23,721	23,725	23,658	23,614	23,668	23,69	23,724	23,73	23,69	23,745	23,690					18,93	18,935
		13740	0																										0	0
		13800	0															8,88	0					0	0	5,63	0	0	0	0	130,55
		13824		4,840	18,928	18,938	23,775	23,772	23,713	23,667	23,711	23,736	23,765	23,763	23,739	23,775	23,734			23,692	18,97	18,932	18,935
		13860	0																										0	0
		13920	0	4,899	18,927	18,937	23,827	23,834	23,769	23,72	23,77	23,792	23,822	23,81	23,784	23,828	23,787					18,931	18,935						0	0
		13980	0																										0	0
		14016		4,937	18,927	18,937	23,866	23,871	23,806	23,768	23,814	23,833	23,872	23,856	23,837	23,876	23,833			23,801	18,96	18,931	18,934
		14040	0																										0	0
		14100	0															8,88											0	0
		14112		4,987	18,927	18,936	23,923	23,914	23,858	23,819	23,863	23,889	23,925	23,927	23,885	23,946	23,889					18,932	18,935
		14160	0																										0	0
		14208		5,037	18,926	18,935	23,966	23,969	23,897	23,863	23,925	23,94	23,961	23,964	23,936	23,993	23,935			23,889	18,951	18,932	18,934
		14220	0																										0	0
		14280	0																										0	0
		14304		5,098	18,924	18,933	24,028	24,025	23,967	23,912	23,966	23,983	24,023	24,029	23,987	24,03	23,987					18,932	18,934
		14340	0																										0	0
		14400	0	5,144	18,924	18,932	24,075	24,07	24	23,966	24,012	24,039	24,072	24,053	24,033	24,092	24,033	8,88	0	23,974	18,95	18,933	18,936	0	0	5,66	0	0	0	0	130,57
		14460	0																										0	0
		14496		5,189	18,922	18,931	24,117	24,114	24,054	24,021	24,058	24,084	24,116	24,125	24,08	24,128	24,083					18,932	18,934
		14520	0																										0	0
		14580	0																										0	0
		14592		5,243	18,921	18,931	24,171	24,166	24,096	24,064	24,116	24,125	24,161	24,165	24,129	24,174	24,129			24,075	18,949	18,932	18,934
		14640	0																										0	0
		14688		5,292	18,921	18,931	24,213	24,222	24,154	24,114	24,163	24,182	24,211	24,197	24,179	24,221	24,178					18,932	18,934
		14700	0															8,88											0	0
		14760	0																										0	0
		14784		5,345	18,921	18,93	24,267	24,274	24,199	24,162	24,204	24,234	24,27	24,255	24,229	24,275	24,228			24,171	18,952	18,932	18,934
		14820	0																										0	0
		14880	0	5,384	18,919	18,93	24,305	24,312	24,235	24,208	24,255	24,274	24,31	24,294	24,278	24,328	24,273					18,932	18,934						0	0
		14940	0																										0	0
		14976		5,435	18,92	18,93	24,362	24,357	24,297	24,257	24,301	24,329	24,362	24,37	24,322	24,362	24,325			24,279	18,949	18,932	18,935
		15000	0															8,88	0					0	0	5,69	0	0	0	0	130,68
		15060	0																										0	0
		15072		5,489	18,92	18,93	24,41	24,417	24,344	24,305	24,35	24,369	24,415	24,38	24,371	24,42	24,369					18,933	18,934
		15120	0																										0	0
		15168		5,534	18,92	18,929	24,454	24,463	24,39	24,347	24,404	24,421	24,457	24,452	24,42	24,458	24,419			24,359	18,956	18,933	18,934
		15180	0																										0	0
		15240	0																										0	0
		15264		5,585	18,92	18,929	24,507	24,512	24,43	24,402	24,45	24,472	24,497	24,49	24,467	24,524	24,467					18,934	18,936
		15300	0															8,88											0	0
		15360	0	5,636	18,92	18,929	24,555	24,566	24,482	24,457	24,496	24,531	24,55	24,54	24,515	24,58	24,519			24,454	18,957	18,934	18,936						0	0
		15420	0																										0	0
		15456		5,676	18,92	18,93	24,597	24,606	24,537	24,51	24,547	24,559	24,6	24,575	24,563	24,6	24,561					18,936	18,936
		15480	0																										0	0
		15540	0																										0	0
		15552		5,721	18,92	18,93	24,644	24,648	24,578	24,55	24,597	24,607	24,641	24,663	24,613	24,674	24,615			24,569	18,957	18,934	18,938
		15600	0															8,88	0					0	0	5,66	0	0	0	0	130,97
		15648		5,778	18,92	18,929	24,704	24,701	24,631	24,599	24,65	24,663	24,693	24,679	24,66	24,705	24,660					18,935	18,937
		15660	0																										0	0
		15720	0																										0	0
		15744		5,824	18,919	18,929	24,75	24,745	24,676	24,643	24,692	24,707	24,742	24,715	24,704	24,752	24,704			24,653	18,963	18,934	18,938
		15780	0																										0	0
		15840	0	5,871	18,919	18,929	24,794	24,796	24,715	24,695	24,741	24,763	24,778	24,777	24,757	24,791	24,752					18,933	18,936						0	0
		15900	0															8,89											0	0
		15936		5,917	18,919	18,928	24,839	24,842	24,776	24,746	24,781	24,805	24,84	24,839	24,803	24,844	24,804			24,761	18,958	18,934	18,937
		15960	0																										0	0
		16020	0																										0	0
		16032		5,961	18,919	18,929	24,881	24,89	24,814	24,789	24,842	24,848	24,877	24,852	24,849	24,9	24,846					18,933	18,937
		16080	0																										0	0
		16128		6,014	18,92	18,929	24,935	24,941	24,87	24,831	24,882	24,905	24,931	24,924	24,895	24,948	24,898			24,859	18,962	18,934	18,936
		16140	0																										0	0
		16200	0															8,89	0					0	0	5,62	0	0	0	0	131,06
		16224		6,059	18,92	18,929	24,98	24,986	24,909	24,882	24,933	24,936	24,976	24,98	24,942	24,994	24,944					18,933	18,936
		16260	0																										0	0
		16320	0	6,114	18,919	18,929	25,029	25,047	24,972	24,928	24,983	24,998	25,034	25,029	24,994	25,038	24,997			24,936	18,956	18,933	18,936						0	0
		16380	0																										0	0
		16416		6,156	18,919	18,928	25,076	25,082	25,015	24,978	25,026	25,05	25,091	25,065	25,04	25,102	25,046					18,931	18,936
		16440	0																										0	0
		16500	0															8,89											0	0
		16512		6,203	18,919	18,929	25,125	25,129	25,055	25,023	25,07	25,088	25,128	25,126	25,087	25,138	25,089			25,046	18,96	18,931	18,936
		16560	0																										0	0
		16608		6,253	18,919	18,928	25,178	25,176	25,105	25,076	25,121	25,15	25,171	25,159	25,133	25,178	25,137					18,928	18,932
		16620	0																										0	0
		16680	0																										0	0
		16704		6,296	18,918	18,929	25,218	25,22	25,16	25,127	25,179	25,18	25,221	25,214	25,181	25,223	25,186			25,131	18,962	18,931	18,931
		16740	0																										0	0
		16800	0	6,346	18,918	18,928	25,267	25,271	25,2	25,17	25,221	25,237	25,263	25,245	25,23	25,281	25,231	8,89	0			18,93	18,932	0	0	5,65	0	0	0	0	130,8
		16860	0																										0	0
		16896		6,396	18,919	18,927	25,317	25,321	25,242	25,221	25,259	25,28	25,313	25,294	25,278	25,341	25,279			25,233	18,953	18,932	18,931
		16920	0																										0	0
		16980	0																										0	0
		16992		6,446	18,917	18,927	25,37	25,367	25,311	25,262	25,309	25,329	25,351	25,34	25,322	25,387	25,326					18,933	18,933
		17040	0																										0	0
		17088		6,491	18,917	18,927	25,406	25,42	25,35	25,307	25,355	25,378	25,405	25,389	25,366	25,416	25,371			25,326	18,955	18,931	18,934
		17100	0															8,89											0	0
		17160	0																										0	0
		17184		6,536	18,917	18,926	25,453	25,461	25,385	25,35	25,407	25,421	25,453	25,45	25,418	25,46	25,418					18,931	18,933
		17220	0																										0	0
		17280	0	6,582	18,917	18,927	25,498	25,51	25,426	25,398	25,46	25,472	25,507	25,502	25,462	25,503	25,466			25,418	18,956	18,932	18,933						0	0
		17340	0																										0	0
		17376		6,619	18,917	18,926	25,545	25,536	25,489	25,443	25,514	25,522	25,547	25,55	25,508	25,555	25,516					18,932	18,933
		17400	0															8,90	0					0	0	5,67	0	0	0	0	131,41
		17460	0																										0	0
		17472		6,674	18,917	18,927	25,592	25,599	25,518	25,497	25,556	25,568	25,595	25,563	25,554	25,613	25,558			25,514	18,953	18,932	18,934
		17520	0																										0	0
		17568		6,724	18,918	18,927	25,643	25,65	25,568	25,537	25,589	25,61	25,634	25,637	25,602	25,651	25,603					18,931	18,934
		17580	0																										0	0
		17640	0																										0	0
		17664		6,770	18,918	18,928	25,694	25,691	25,614	25,584	25,64	25,656	25,678	25,675	25,647	25,691	25,648			25,602	18,953	18,932	18,933
		17700	0															8,91											0	0
		17760	0	6,812	18,92	18,93	25,732	25,742	25,678	25,634	25,679	25,704	25,728	25,721	25,692	25,727	25,695					18,933	18,936						0	0
		17820	0																										0	0
		17856		6,865	18,92	18,93	25,788	25,792	25,715	25,684	25,724	25,749	25,792	25,737	25,739	25,789	25,741			25,681	18,963	18,932	18,935
		17880	0																										0	0
		17940	0																										0	0
		17952		6,910	18,92	18,929	25,833	25,835	25,759	25,737	25,771	25,796	25,829	25,797	25,787	25,825	25,788					18,931	18,934
		18000	0															8,90	0					0	0	5,74	0	0	0	0	130,91
		18048		6,950	18,919	18,928	25,867	25,879	25,8	25,774	25,829	25,835	25,87	25,839	25,836	25,878	25,833			25,771	18,956	18,932	18,933
		18060	0																										0	0
		18120	0																										0	0
		18144		6,995	18,92	18,928	25,919	25,919	25,852	25,83	25,883	25,885	25,918	25,903	25,883	25,939	25,887					18,932	18,934
		18180	0																										0	0
		18240	0	7,047	18,919	18,928	25,971	25,97	25,895	25,873	25,91	25,932	25,958	25,976	25,927	25,97	25,930			25,881	18,949	18,931	18,935						0	0
		18300	0															8,89											0	0
		18336		7,090	18,92	18,929	26,02	26,009	25,938	25,919	25,953	25,981	26,005	25,982	25,972	26,021	25,971					18,931	18,933
		18360	0																										0	0
		18420	0																										0	0
		18432		7,140	18,918	18,927	26,059	26,066	25,998	25,957	26,004	26,024	26,045	26,048	26,012	26,07	26,020			25,96	18,961	18,926	18,933
		18480	0																										0	0
		18528		7,183	18,918	18,927	26,101	26,111	26,036	26	26,055	26,068	26,097	26,106	26,065	26,122	26,069					18,927	18,93
		18540	0																										0	0
		18600	0															8,91	0					0	0	5,65	0	0	0	0	130,9
		18624		7,225	18,918	18,927	26,144	26,15	26,063	26,05	26,102	26,107	26,14	26,137	26,108	26,147	26,107			26,049	18,959	18,928	18,929
		18660	0																										0	0
		18720	0	7,274	18,917	18,926	26,195	26,195	26,13	26,089	26,15	26,158	26,187	26,18	26,153	26,18	26,153					18,93	18,929						0	0
		18780	0																										0	0
		18816		7,330	18,915	18,926	26,25	26,25	26,175	26,14	26,191	26,202	26,242	26,219	26,193	26,242	26,201			26,159	18,963	18,93	18,932
		18840	0																										0	0
		18900	0															8,91											0	0
		18912		7,369	18,916	18,925	26,289	26,289	26,212	26,183	26,222	26,247	26,286	26,275	26,238	26,293	26,244					18,928	18,931
		18960	0																										0	0
		19008		7,414	18,915	18,925	26,33	26,338	26,266	26,223	26,273	26,297	26,323	26,295	26,285	26,358	26,290			26,244	18,968	18,929	18,932
		19020	0																										0	0
		19080	0																										0	0
		19104		7,457	18,916	18,925	26,379	26,376	26,305	26,266	26,316	26,338	26,365	26,349	26,332	26,37	26,330					18,928	18,933
		19140	0																										0	0
		19200	0	7,502	18,914	18,925	26,419	26,424	26,36	26,319	26,359	26,383	26,405	26,394	26,38	26,424	26,378	8,90	0	26,328	18,966	18,931	18,932	0	0	5,71	0	0	0	0	131,22
		19260	0																										0	0
		19296		7,546	18,915	18,925	26,467	26,465	26,406	26,362	26,411	26,434	26,447	26,44	26,423	26,462	26,423					18,929	18,93
		19320	0																										0	0
		19380	0																										0	0
		19392		7,598	18,914	18,924	26,518	26,516	26,44	26,409	26,458	26,483	26,495	26,475	26,468	26,519	26,468			26,411	18,964	18,93	18,932
		19440	0																										0	0
		19488		7,642	18,914	18,924	26,566	26,556	26,491	26,454	26,503	26,518	26,538	26,557	26,514	26,549	26,516					18,928	18,932
		19500	0															8,91											0	0
		19560	0																										0	0
		19584		7,682	18,914	18,924	26,598	26,605	26,525	26,501	26,552	26,566	26,596	26,603	26,555	26,625	26,565			26,509	18,961	18,926	18,933
		19620	0																										0	0
		19680	0	7,731	18,914	18,924	26,648	26,651	26,577	26,541	26,592	26,608	26,63	26,629	26,601	26,657	26,604					18,927	18,929						0	0
		19740	0																										0	0
		19776		7,779	18,914	18,923	26,687	26,707	26,613	26,586	26,635	26,651	26,682	26,679	26,646	26,697	26,649			26,581	18,964	18,928	18,928
		19800	0															8,91	0					0	0	5,7	0	0	0	0	131,02
		19860	0																										0	0
		19872		7,822	18,913	18,924	26,741	26,739	26,67	26,641	26,675	26,708	26,726	26,726	26,691	26,738	26,697					18,928	18,929
		19920	0																										0	0
		19968		7,861	18,913	18,922	26,777	26,781	26,704	26,68	26,727	26,743	26,759	26,774	26,731	26,788	26,738			26,687	18,954	18,928	18,93
		19980	0																										0	0
		20040	0																										0	0
		20064		7,912	18,912	18,922	26,824	26,834	26,751	26,718	26,77	26,789	26,805	26,803	26,778	26,832	26,781					18,928	18,929
		20100	0															8,91											0	0
		20160	0	7,951	18,912	18,922	26,866	26,87	26,796	26,768	26,823	26,835	26,851	26,843	26,824	26,877	26,827			26,774	18,96	18,928	18,93						0	0
		20220	0																										0	0
		20256		7,999	18,913	18,922	26,914	26,919	26,838	26,812	26,872	26,874	26,901	26,916	26,866	26,946	26,878					18,929	18,929
		20280	0																										0	0
		20340	0																										0	0
		20352		8,046	18,912	18,922	26,962	26,965	26,9	26,857	26,915	26,922	26,954	26,952	26,914	26,965	26,922			26,862	18,963	18,929	18,932
		20400	0															8,91	0					0	0	5,6	0	0	0	0	131,06
		20448		8,090	18,912	18,922	27,005	27,009	26,93	26,888	26,959	26,966	26,998	26,987	26,953	26,99	26,959					18,929	18,931
		20460	0																										0	0
		20520	0																										0	0
		20544		8,133	18,913	18,922	27,049	27,053	26,976	26,938	26,995	27,004	27,032	27,017	27,002	27,049	27,002			26,95	18,966	18,928	18,932
		20580	0																										0	0
		20640	0	8,174	18,912	18,922	27,089	27,092	27,034	26,986	27,039	27,063	27,08	27,073	27,042	27,098	27,052					18,928	18,93						0	0
		20700	0															8,91											0	0
		20736		8,215	18,912	18,923	27,13	27,135	27,069	27,028	27,09	27,096	27,119	27,12	27,087	27,126	27,092			27,048	18,973	18,928	18,93
		20760	0																										0	0
		20820	0																										0	0
		20832		8,259	18,913	18,921	27,175	27,177	27,098	27,074	27,129	27,137	27,158	27,161	27,131	27,181	27,134					18,928	18,931
		20880	0																										0	0
		20928		8,306	18,913	18,922	27,223	27,224	27,161	27,113	27,179	27,193	27,212	27,199	27,171	27,237	27,183			27,121	18,969	18,928	18,931
		20940	0																										0	0
		21000	0															8,91	0					0	0	5,67	0	0	0	0	131,08
		21024		8,354	18,913	18,922	27,272	27,271	27,195	27,159	27,211	27,228	27,26	27,247	27,22	27,266	27,223					18,927	18,931
		21060	0																										0	0
		21120	0	8,393	18,912	18,922	27,304	27,316	27,235	27,207	27,263	27,278	27,29	27,311	27,266	27,31	27,270			27,198	18,967	18,927	18,929						0	0
		21180	0																										0	0
		21216		8,441	18,912	18,922	27,361	27,356	27,275	27,254	27,299	27,311	27,344	27,34	27,305	27,342	27,309					18,926	18,93
		21240	0																										0	0
		21300	0															8,91											0	0
		21312		8,487	18,912	18,92	27,404	27,402	27,325	27,302	27,34	27,361	27,388	27,372	27,351	27,398	27,355			27,299	18,967	18,927	18,929
		21360	0																										0	0
		21408		8,528	18,911	18,921	27,44	27,448	27,371	27,337	27,391	27,406	27,432	27,421	27,392	27,441	27,399					18,926	18,929
		21420	0																										0	0
Mon Feb 04 2019 17:08:24
