# Supplementary material for: Data from calorimetric decay heat measurements of five used PWR 17x17 nuclear fuel assemblies
Source: Data Brief. 2019 Dec 2;28:104917. doi: 10.1016/j.dib.2019.104917 (PMC6926112; doi:10.1016/j.dib.2019.104917)
Supplement: Multimedia component 1 [file mmc1.zip › Data/Data from fuel assemblies/BT04_2019-01-28.xlsx]

## Sheet: 2019-01-28, BT04
Tinfo1	Tinfo2	Logg_tid	T1	T2	T3	T4	T5	T6	T7	T8	T9	T10	T11	T12	T13	T14	T15	T16	T17	T18	T19	T20	T21	T22	T23	T24	T25	T26	T27	T28	T29	T30
KSN	BT04 2019-01-28
Kalib. Temperaturstegringsprincipen	43493
KA701	KA702
40	-82
0,00528	0,00520
KA703	KA704
-29	-239
0,00374	0,00517
KA705	KALIB.TEMP
-118	0,0
0,00538	FÖRSTÄRKNING
	007
			_251KA901_A_kW	_251KA509	_251KA501_B1	_251KA501_B2	_251KA502_B1	_251KA502_B2	_251KA511_B1	_251KA511_B2	_251KA511_B3	_251KA511_B4	_251KA511_B5	_251KA511_B6	_251KA511_B7	_251KA511_B8	_251KA511	_251KA751_Vikt	_251KA101	_251KA521_B1	_251KA522_B1	_251KA531_B1	_251KA531_B2	_251KA701	_251KA702	_251KA703	_251KA704	_251KA705	_251EA1	EA1_Börvärde	_251KA901_B_PA
			W	°C	°C	°C	°C	°C	°C	°C	°C	°C	°C	°C	°C	°C	°C	kg	bar	°C	°C	°C	°C	Gy/h	Gy/h	Gy/h	Gy/h	Gy/h	W	W	W
Mon Jan 28 2019 12:37:22		60	0																										0	0
		96		0,399	16,224	16,257	16,644	16,636	16,571	16,563	16,539	16,53	16,59	16,628	16,631	16,667	16,590					19,127	19,129
		120	0																										0	0
		180	0																										0	0
		192		-0,515	17,169	17,238	16,687	16,691	16,567	16,576	16,642	16,652	16,668	16,699	16,714	16,708	16,653			16,628	19,129	19,128	19,13
		240	0																										0	0
		288		-0,649	17,381	17,407	16,743	16,748	16,658	16,653	16,703	16,706	16,729	16,761	16,765	16,763	16,717					19,13	19,129
		300	0															26,66											0	0
		360	0																										0	0
		384		-0,861	17,652	17,677	16,804	16,804	16,726	16,719	16,748	16,757	16,794	16,808	16,82	16,817	16,774			16,733	19,128	19,13	19,129
		420	0																										0	0
		480	0	-1,091	17,932	17,958	16,855	16,854	16,771	16,767	16,805	16,805	16,845	16,861	16,875	16,874	16,825					19,129	19,129						0	0
		540	0																										0	0
		576		-1,278	18,172	18,195	16,905	16,906	16,826	16,82	16,864	16,858	16,905	16,917	16,924	16,931	16,881			16,823	19,129	19,127	19,13
		600	0															26,56	0					0	0	3,9	0	0	0	0	129,97
		660	0																										0	0
		672		-1,411	18,359	18,378	16,957	16,958	16,886	16,878	16,911	16,916	16,938	16,97	16,979	16,982	16,933					19,126	19,129
		720	0																										0	0
		768		-1,507	18,509	18,526	17,006	17,014	16,933	16,922	16,97	16,974	16,998	17,026	17,033	17,031	16,986			16,934	19,128	19,125	19,128
		780	0																										0	0
		840	0																										0	0
		864		-1,573	18,624	18,64	17,053	17,065	16,991	16,982	17,016	17,026	17,04	17,073	17,082	17,078	17,036					19,125	19,127
		900	0															26,49											0	0
		960	0	-1,607	18,712	18,725	17,109	17,115	17,034	17,033	17,063	17,069	17,114	17,134	17,137	17,128	17,089			17,031	19,127	19,123	19,127						0	0
		1020	0																										0	0
		1056		-1,621	18,781	18,794	17,164	17,169	17,095	17,084	17,121	17,121	17,161	17,179	17,179	17,181	17,140					19,122	19,124
		1080	0																										0	0
		1140	0																										0	0
		1152		-1,626	18,837	18,848	17,214	17,218	17,153	17,137	17,173	17,178	17,203	17,217	17,244	17,228	17,192			17,143	19,126	19,121	19,125
		1200	0															26,42	0					0	0	3,92	0	0	0	0	129,89
		1248		-1,617	18,881	18,892	17,264	17,275	17,206	17,19	17,219	17,232	17,249	17,277	17,299	17,28	17,244					19,121	19,123
		1260	0																										0	0
		1320	0																										0	0
		1344		-1,602	18,917	18,929	17,32	17,322	17,245	17,235	17,272	17,283	17,311	17,324	17,364	17,338	17,297			17,251	19,125	19,121	19,122
		1380	0																										0	0
		1440	0	-1,582	18,945	18,957	17,363	17,376	17,305	17,293	17,328	17,33	17,361	17,398	17,419	17,392	17,353					19,12	19,122						0	0
		1500	0															26,40											0	0
		1536		-1,551	18,966	18,978	17,418	17,424	17,352	17,346	17,381	17,381	17,41	17,433	17,475	17,443	17,403			17,355	19,125	19,118	19,121
		1560	0																										0	0
		1620	0																										0	0
		1632		-1,511	18,986	18,997	17,48	17,481	17,41	17,393	17,432	17,436	17,462	17,478	17,532	17,492	17,454					19,118	19,121
		1680	0																										0	0
		1728		-1,482	19,005	19,016	17,526	17,532	17,457	17,442	17,486	17,485	17,523	17,563	17,591	17,548	17,512			17,473	19,125	19,118	19,122
		1740	0																										0	0
		1800	0															26,34	0					0	0	4	0	0	0	0	129,36
		1824		-1,450	19,02	19,03	17,57	17,58	17,51	17,5	17,545	17,546	17,57	17,589	17,658	17,596	17,564					19,119	19,122
		1860	0																										0	0
		1920	0	-1,397	19,03	19,041	17,63	17,646	17,565	17,548	17,59	17,592	17,621	17,631	17,716	17,651	17,614			17,578	19,126	19,121	19,123						0	0
		1980	0																										0	0
		2016		-1,357	19,04	19,049	17,687	17,688	17,615	17,598	17,639	17,635	17,665	17,686	17,775	17,702	17,664					19,119	19,122
		2040	0																										0	0
		2100	0															26,31											0	0
		2112		-1,318	19,047	19,059	17,734	17,735	17,665	17,65	17,686	17,698	17,726	17,743	17,824	17,754	17,718			17,671	19,126	19,121	19,123
		2160	0																										0	0
		2208		-1,266	19,054	19,065	17,79	17,796	17,72	17,709	17,75	17,752	17,771	17,804	17,882	17,807	17,774					19,122	19,122
		2220	0																										0	0
		2280	0																										0	0
		2304		-1,229	19,06	19,07	17,832	17,84	17,77	17,754	17,791	17,796	17,823	17,868	17,94	17,857	17,825			17,745	19,127	19,125	19,125
		2340	0																										0	0
		2400	0	-1,183	19,065	19,075	17,884	17,889	17,817	17,803	17,844	17,852	17,871	17,935	17,994	17,9	17,877	26,28	0			19,129	19,128	0	0	3,97	0	0	0	0	129,61
		2460	0																										0	0
		2496		-1,128	19,069	19,079	17,939	17,954	17,865	17,863	17,901	17,894	17,928	17,958	18,052	17,954	17,927			17,864	19,128	19,129	19,13
		2520	0																										0	0
		2580	0																										0	0
		2592		-1,088	19,073	19,083	17,988	17,992	17,925	17,911	17,945	17,949	17,982	18,013	18,113	18,021	17,982					19,129	19,132
		2640	0																										0	0
		2688		-1,039	19,076	19,087	18,04	18,044	17,975	17,955	17,992	18	18,035	18,047	18,171	18,062	18,030			17,965	19,126	19,13	19,133
		2700	0															26,26											0	0
		2760	0																										0	0
		2784		-0,990	19,081	19,09	18,094	18,096	18,025	18,011	18,052	18,046	18,098	18,105	18,226	18,127	18,086					19,132	19,133
		2820	0																										0	0
		2880	0	-0,943	19,082	19,092	18,142	18,146	18,077	18,065	18,09	18,105	18,143	18,161	18,277	18,166	18,135			18,077	19,126	19,132	19,133						0	0
		2940	0																										0	0
		2976		-0,894	19,085	19,096	18,194	18,199	18,12	18,11	18,153	18,157	18,187	18,242	18,326	18,215	18,189					19,131	19,133
		3000	0															26,25	0					0	0	3,89	0	0	0	0	129,72
		3060	0																										0	0
		3072		-0,841	19,088	19,097	18,243	18,26	18,177	18,165	18,202	18,205	18,235	18,252	18,384	18,265	18,236			18,173	19,127	19,133	19,135
		3120	0																										0	0
		3168		-0,795	19,089	19,098	18,3	18,296	18,23	18,208	18,242	18,256	18,283	18,293	18,442	18,317	18,284					19,13	19,138
		3180	0																										0	0
		3240	0																										0	0
		3264		-0,747	19,091	19,101	18,346	18,351	18,268	18,261	18,299	18,31	18,333	18,364	18,5	18,369	18,338			18,271	19,125	19,13	19,135
		3300	0															26,25											0	0
		3360	0	-0,694	19,093	19,102	18,396	18,41	18,331	18,315	18,353	18,356	18,377	18,395	18,545	18,414	18,386					19,131	19,131						0	0
		3420	0																										0	0
		3456		-0,648	19,093	19,104	18,448	18,453	18,377	18,38	18,394	18,41	18,434	18,458	18,586	18,465	18,438			18,373	19,128	19,13	19,129
		3480	0																										0	0
		3540	0																										0	0
		3552		-0,601	19,095	19,104	18,494	18,502	18,419	18,421	18,446	18,453	18,472	18,515	18,644	18,516	18,486					19,128	19,129
		3600	0															26,24	0					0	0	3,92	0	0	0	0	129,37
		3648		-0,550	19,096	19,104	18,553	18,547	18,471	18,462	18,503	18,51	18,547	18,572	18,695	18,563	18,540			18,477	19,128	19,123	19,13
		3660	0																										0	0
		3720	0																										0	0
		3744		-0,498	19,099	19,107	18,602	18,608	18,533	18,519	18,547	18,554	18,58	18,609	18,745	18,612	18,587					19,12	19,128
		3780	0																										0	0
		3840	0	-0,455	19,099	19,108	18,648	18,65	18,576	18,565	18,595	18,609	18,647	18,672	18,813	18,665	18,643			18,552	19,129	19,126	19,126						0	0
		3900	0															26,24											0	0
		3936		-0,399	19,1	19,109	18,703	18,707	18,626	18,618	18,66	18,656	18,684	18,725	18,856	18,716	18,693					19,123	19,126
		3960	0																										0	0
		4020	0																										0	0
		4032		-0,349	19,101	19,111	18,758	18,755	18,691	18,67	18,702	18,703	18,734	18,739	18,77	18,76	18,721			18,673	19,129	19,121	19,127
		4080	0																										0	0
		4128		-0,310	19,102	19,111	18,797	18,796	18,733	18,717	18,752	18,761	18,782	18,806	18,82	18,81	18,773					19,12	19,122
		4140	0																										0	0
		4200	0															26,23	0					0	0	3,86	0	0	0	0	129,43
		4224		-0,261	19,102	19,113	18,844	18,85	18,781	18,767	18,799	18,81	18,837	18,855	18,865	18,863	18,822			18,77	19,129	19,119	19,122
		4260	0																										0	0
		4320	0	-0,199	19,102	19,112	18,908	18,908	18,822	18,812	18,859	18,863	18,874	18,913	18,914	18,922	18,872					19,12	19,124						0	0
		4380	0																										0	0
		4416		-0,156	19,103	19,113	18,947	18,957	18,879	18,865	18,903	18,915	18,934	18,976	18,962	18,957	18,924			18,858	19,127	19,12	19,129
		4440	0																										0	0
		4500	0															26,24											0	0
		4512		-0,102	19,104	19,114	19,002	19,011	18,932	18,919	18,953	18,957	18,974	19,018	19,015	19,017	18,973					19,12	19,129
		4560	0																										0	0
		4608		-0,055	19,104	19,114	19,055	19,052	18,981	18,965	18,997	19,008	19,038	19,075	19,065	19,069	19,025			18,975	19,126	19,124	19,125
		4620	0																										0	0
		4680	0																										0	0
		4704		-0,013	19,106	19,115	19,098	19,098	19,029	19,012	19,05	19,059	19,098	19,11	19,114	19,114	19,073					19,124	19,125
		4740	0																										0	0
		4800	0	0,037	19,104	19,115	19,141	19,152	19,087	19,067	19,099	19,105	19,135	19,171	19,156	19,177	19,125	26,23	0	19,072	19,126	19,126	19,127	0	0	3,94	0	0	0	0	129,35
		4860	0																										0	0
		4896		0,098	19,105	19,115	19,212	19,204	19,135	19,118	19,148	19,162	19,184	19,22	19,213	19,222	19,175					19,128	19,128
		4920	0																										0	0
		4980	0																										0	0
		4992		0,138	19,106	19,115	19,24	19,257	19,167	19,163	19,197	19,215	19,229	19,25	19,262	19,259	19,218			19,164	19,126	19,129	19,13
		5040	0																										0	0
		5088		0,182	19,105	19,115	19,287	19,296	19,223	19,219	19,249	19,256	19,295	19,311	19,31	19,315	19,272					19,129	19,13
		5100	0															26,22											0	0
		5160	0																										0	0
		5184		0,239	19,105	19,116	19,348	19,351	19,271	19,263	19,301	19,303	19,338	19,363	19,368	19,363	19,321			19,259	19,127	19,125	19,13
		5220	0																										0	0
		5280	0	0,290	19,106	19,115	19,4	19,4	19,33	19,317	19,353	19,351	19,385	19,396	19,411	19,41	19,369					19,128	19,132						0	0
		5340	0																										0	0
		5376		0,333	19,107	19,116	19,442	19,447	19,372	19,367	19,398	19,398	19,441	19,454	19,46	19,452	19,418			19,363	19,128	19,126	19,129
		5400	0															26,24	0					0	0	3,98	0	0	0	0	129,24
		5460	0																										0	0
		5472		0,381	19,106	19,116	19,493	19,491	19,419	19,412	19,444	19,448	19,484	19,501	19,508	19,509	19,466					19,125	19,131
		5520	0																										0	0
		5568		0,436	19,107	19,116	19,549	19,547	19,461	19,462	19,498	19,495	19,537	19,559	19,557	19,556	19,516			19,451	19,13	19,126	19,128
		5580	0																										0	0
		5640	0																										0	0
		5664		0,478	19,106	19,117	19,589	19,59	19,518	19,51	19,543	19,549	19,591	19,615	19,609	19,605	19,567					19,124	19,126
		5700	0															26,23											0	0
		5760	0	0,538	19,107	19,116	19,643	19,656	19,571	19,573	19,598	19,602	19,632	19,638	19,655	19,661	19,616			19,569	19,132	19,124	19,127						0	0
		5820	0																										0	0
		5856		0,582	19,107	19,116	19,692	19,696	19,619	19,611	19,642	19,653	19,675	19,713	19,702	19,701	19,665					19,125	19,127
		5880	0																										0	0
		5940	0																										0	0
		5952		0,629	19,107	19,117	19,74	19,742	19,676	19,655	19,695	19,695	19,721	19,75	19,753	19,746	19,711			19,673	19,133	19,125	19,128
		6000	0															26,24	0					0	0	3,92	0	0	0	0	129,05
		6048		0,679	19,106	19,117	19,789	19,792	19,719	19,707	19,739	19,754	19,772	19,793	19,802	19,804	19,761					19,126	19,127
		6060	0																										0	0
		6120	0																										0	0
		6144		0,730	19,108	19,117	19,843	19,843	19,768	19,756	19,79	19,804	19,827	19,848	19,851	19,849	19,812			19,779	19,133	19,126	19,129
		6180	0																										0	0
		6240	0	0,779	19,107	19,117	19,892	19,891	19,812	19,804	19,84	19,845	19,876	19,902	19,903	19,904	19,861					19,126	19,127						0	0
		6300	0															26,24											0	0
		6336		0,826	19,108	19,117	19,931	19,946	19,859	19,855	19,891	19,896	19,922	19,936	19,947	19,968	19,909			19,87	19,137	19,125	19,128
		6360	0																										0	0
		6420	0																										0	0
		6432		0,871	19,107	19,117	19,987	19,98	19,9	19,909	19,934	19,943	19,978	20,008	19,998	20,006	19,959					19,125	19,127
		6480	0																										0	0
		6528		0,924	19,107	19,117	20,031	20,042	19,957	19,957	19,985	19,993	20,008	20,044	20,04	20,047	20,004			19,971	19,14	19,125	19,126
		6540	0																										0	0
		6600	0															26,24	0					0	0	3,93	0	0	0	0	128,88
		6624		0,974	19,107	19,117	20,084	20,088	20,008	19,999	20,041	20,044	20,062	20,094	20,095	20,091	20,054					19,129	19,13
		6660	0																										0	0
		6720	0	1,014	19,107	19,117	20,121	20,13	20,057	20,046	20,077	20,08	20,112	20,134	20,132	20,135	20,097			20,057	19,144	19,129	19,131						0	0
		6780	0																										0	0
		6816		1,068	19,108	19,118	20,174	20,187	20,108	20,093	20,13	20,134	20,152	20,171	20,183	20,178	20,144					19,132	19,134
		6840	0																										0	0
		6900	0															26,24											0	0
		6912		1,114	19,108	19,118	20,222	20,231	20,152	20,143	20,178	20,181	20,215	20,231	20,229	20,236	20,196			20,148	19,146	19,133	19,135
		6960	0																										0	0
		7008		1,160	19,109	19,119	20,268	20,28	20,201	20,189	20,218	20,233	20,252	20,267	20,281	20,287	20,241					19,134	19,136
		7020	0																										0	0
		7080	0																										0	0
		7104		1,214	19,109	19,119	20,323	20,334	20,251	20,237	20,27	20,279	20,291	20,327	20,331	20,328	20,289			20,246	19,143	19,133	19,135
		7140	0																										0	0
		7200	0	1,253	19,109	19,119	20,366	20,368	20,299	20,289	20,32	20,334	20,344	20,372	20,38	20,376	20,339	26,23	0			19,132	19,134	0	0	3,95	0	0	0	0	129,06
		7260	0																										0	0
		7296		1,304	19,109	19,118	20,413	20,422	20,338	20,335	20,366	20,371	20,392	20,417	20,426	20,422	20,383			20,351	19,141	19,132	19,133
		7320	0																										0	0
		7380	0																										0	0
		7392		1,354	19,109	19,118	20,46	20,475	20,395	20,382	20,41	20,425	20,443	20,483	20,481	20,477	20,437					19,132	19,135
		7440	0																										0	0
		7488		1,397	19,109	19,119	20,507	20,514	20,438	20,427	20,474	20,468	20,495	20,54	20,527	20,529	20,487			20,43	19,141	19,132	19,132
		7500	0															26,23											0	0
		7560	0																										0	0
		7584		1,449	19,109	19,118	20,554	20,57	20,491	20,476	20,522	20,525	20,539	20,567	20,568	20,572	20,532					19,126	19,131
		7620	0																										0	0
		7680	0	1,493	19,109	19,118	20,606	20,606	20,528	20,524	20,558	20,561	20,595	20,612	20,62	20,616	20,577			20,547	19,143	19,123	19,131						0	0
		7740	0																										0	0
		7776		1,545	19,11	19,119	20,656	20,664	20,582	20,576	20,606	20,613	20,636	20,641	20,667	20,668	20,624					19,124	19,129
		7800	0															26,23	0					0	0	3,95	0	0	0	0	129,08
		7860	0																										0	0
		7872		1,594	19,11	19,118	20,71	20,706	20,626	20,625	20,651	20,659	20,68	20,731	20,714	20,709	20,674			20,614	19,145	19,126	19,127
		7920	0																										0	0
		7968		1,638	19,11	19,119	20,753	20,753	20,679	20,672	20,698	20,715	20,729	20,759	20,758	20,765	20,722					19,125	19,126
		7980	0																										0	0
		8040	0																										0	0
		8064		1,687	19,11	19,119	20,798	20,806	20,728	20,712	20,744	20,755	20,783	20,802	20,807	20,807	20,767			20,72	19,148	19,126	19,127
		8100	0															26,22											0	0
		8160	0	1,735	19,111	19,12	20,848	20,853	20,771	20,762	20,792	20,802	20,842	20,871	20,854	20,854	20,818					19,125	19,128						0	0
		8220	0																										0	0
		8256		1,779	19,112	19,122	20,894	20,897	20,828	20,809	20,841	20,853	20,872	20,897	20,9	20,904	20,863			20,825	19,151	19,127	19,128
		8280	0																										0	0
		8340	0																										0	0
		8352		1,825	19,114	19,122	20,939	20,946	20,863	20,856	20,896	20,895	20,926	20,961	20,949	20,957	20,913					19,128	19,128
		8400	0															26,22	0					0	0	4,03	0	0	0	0	129,53
		8448		1,869	19,115	19,124	20,989	20,989	20,914	20,898	20,936	20,941	20,972	20,993	21	20,988	20,955			20,9	19,154	19,128	19,129
		8460	0																										0	0
		8520	0																										0	0
		8544		1,919	19,115	19,122	21,042	21,034	20,966	20,956	20,984	20,984	21,015	21,036	21,043	21,044	21,003					19,129	19,131
		8580	0																										0	0
		8640	0	1,967	19,114	19,122	21,081	21,09	21,007	21,001	21,043	21,043	21,062	21,079	21,093	21,085	21,052			20,992	19,157	19,128	19,13						0	0
		8700	0															26,22											0	0
		8736		2,012	19,114	19,122	21,126	21,134	21,054	21,046	21,077	21,092	21,108	21,127	21,138	21,138	21,098					19,128	19,131
		8760	0																										0	0
		8820	0																										0	0
		8832		2,056	19,115	19,123	21,171	21,178	21,107	21,093	21,127	21,136	21,161	21,167	21,187	21,201	21,147			21,108	19,157	19,129	19,133
		8880	0																										0	0
		8928		2,106	19,114	19,121	21,225	21,223	21,144	21,143	21,177	21,171	21,205	21,228	21,234	21,229	21,191					19,131	19,132
		8940	0																										0	0
		9000	0															26,22	0					0	0	3,98	0	0	0	0	129,36
		9024		2,149	19,113	19,121	21,26	21,273	21,199	21,191	21,214	21,229	21,242	21,271	21,278	21,278	21,238			21,195	19,159	19,131	19,132
		9060	0																										0	0
		9120	0	2,205	19,114	19,122	21,321	21,325	21,238	21,236	21,272	21,279	21,289	21,329	21,327	21,324	21,287					19,131	19,131						0	0
		9180	0																										0	0
		9216		2,247	19,114	19,124	21,365	21,368	21,286	21,287	21,324	21,325	21,34	21,354	21,371	21,371	21,332			21,287	19,158	19,13	19,132
		9240	0																										0	0
		9300	0															26,22											0	0
		9312		2,294	19,114	19,123	21,411	21,413	21,338	21,331	21,359	21,368	21,383	21,408	21,417	21,419	21,378					19,131	19,134
		9360	0																										0	0
		9408		2,340	19,115	19,124	21,461	21,459	21,379	21,376	21,402	21,415	21,431	21,465	21,466	21,467	21,425			21,372	19,158	19,13	19,133
		9420	0																										0	0
		9480	0																										0	0
		9504		2,391	19,115	19,123	21,502	21,517	21,443	21,417	21,458	21,46	21,483	21,508	21,514	21,506	21,474					19,131	19,132
		9540	0																										0	0
		9600	0	2,435	19,113	19,123	21,552	21,553	21,47	21,466	21,501	21,509	21,522	21,554	21,561	21,555	21,517	26,23	0	21,484	19,16	19,13	19,132	0	0	4,03	0	0	0	0	129,67
		9660	0																										0	0
		9696		2,479	19,114	19,124	21,597	21,599	21,515	21,515	21,546	21,555	21,564	21,599	21,608	21,598	21,563					19,13	19,132
		9720	0																										0	0
		9780	0																										0	0
		9792		2,525	19,115	19,124	21,639	21,65	21,568	21,563	21,59	21,601	21,622	21,644	21,655	21,654	21,612			21,577	19,16	19,131	19,132
		9840	0																										0	0
		9888		2,575	19,115	19,124	21,692	21,696	21,608	21,61	21,641	21,643	21,65	21,686	21,695	21,7	21,654					19,13	19,133
		9900	0															26,23											0	0
		9960	0																										0	0
		9984		2,618	19,113	19,123	21,733	21,738	21,655	21,651	21,687	21,691	21,71	21,734	21,742	21,742	21,701			21,656	19,159	19,13	19,134
		10020	0																										0	0
		10080	0	2,664	19,115	19,124	21,783	21,783	21,714	21,697	21,734	21,748	21,763	21,77	21,79	21,782	21,750					19,131	19,132						0	0
		10140	0																										0	0
		10176		2,716	19,114	19,123	21,83	21,838	21,749	21,745	21,777	21,784	21,807	21,834	21,835	21,837	21,796			21,763	19,161	19,13	19,131
		10200	0															26,24	0					0	0	3,97	0	0	0	0	129,63
		10260	0																										0	0
		10272		2,757	19,115	19,123	21,868	21,884	21,804	21,791	21,826	21,83	21,851	21,868	21,886	21,887	21,843					19,13	19,132
		10320	0																										0	0
		10368		2,805	19,112	19,123	21,926	21,919	21,856	21,844	21,872	21,88	21,89	21,931	21,93	21,924	21,891			21,845	19,163	19,13	19,132
		10380	0																										0	0
		10440	0																										0	0
		10464		2,850	19,114	19,123	21,966	21,97	21,897	21,885	21,908	21,924	21,944	21,957	21,972	21,969	21,932					19,13	19,132
		10500	0															26,24											0	0
		10560	0	2,897	19,114	19,124	22,014	22,018	21,944	21,931	21,961	21,978	21,996	22,023	22,02	22,017	21,984			21,932	19,163	19,13	19,132						0	0
		10620	0																										0	0
		10656		2,948	19,113	19,123	22,069	22,063	21,977	21,976	22,008	22,015	22,035	22,054	22,067	22,061	22,024					19,13	19,132
		10680	0																										0	0
		10740	0																										0	0
		10752		2,982	19,113	19,122	22,099	22,1	22,033	22,021	22,051	22,059	22,067	22,112	22,105	22,114	22,070			22,043	19,164	19,13	19,132
		10800	0															26,24	0					0	0	3,89	0	0	0	0	129,63
		10848		3,029	19,113	19,123	22,145	22,149	22,06	22,064	22,089	22,1	22,124	22,151	22,153	22,154	22,112					19,13	19,133
		10860	0																										0	0
		10920	0																										0	0
		10944		3,075	19,113	19,123	22,193	22,193	22,123	22,11	22,145	22,143	22,168	22,203	22,192	22,208	22,161			22,113	19,162	19,131	19,133
		10980	0																										0	0
		11040	0	3,120	19,113	19,122	22,235	22,24	22,163	22,159	22,188	22,188	22,219	22,245	22,243	22,248	22,207					19,13	19,133						0	0
		11100	0															26,23											0	0
		11136		3,168	19,113	19,122	22,282	22,29	22,202	22,207	22,235	22,236	22,262	22,28	22,286	22,297	22,251			22,196	19,163	19,13	19,134
		11160	0																										0	0
		11220	0																										0	0
		11232		3,214	19,113	19,122	22,332	22,331	22,252	22,249	22,277	22,283	22,303	22,34	22,337	22,331	22,297					19,131	19,134
		11280	0																										0	0
		11328		3,256	19,114	19,123	22,374	22,375	22,296	22,287	22,326	22,328	22,348	22,366	22,379	22,372	22,338			22,306	19,162	19,132	19,135
		11340	0																										0	0
		11400	0															26,24	0					0	0	3,96	0	0	0	0	129,82
		11424		3,309	19,115	19,123	22,425	22,431	22,344	22,336	22,368	22,375	22,392	22,405	22,425	22,421	22,383					19,134	19,134
		11460	0																										0	0
		11520	0	3,343	19,114	19,123	22,463	22,46	22,385	22,387	22,412	22,424	22,451	22,469	22,468	22,467	22,433			22,376	19,16	19,132	19,135						0	0
		11580	0																										0	0
		11616		3,390	19,115	19,123	22,505	22,513	22,433	22,429	22,454	22,464	22,474	22,508	22,508	22,508	22,472					19,132	19,135
		11640	0																										0	0
		11700	0															26,22											0	0
		11712		3,437	19,115	19,122	22,558	22,552	22,473	22,474	22,498	22,517	22,533	22,564	22,553	22,556	22,521			22,477	19,16	19,133	19,134
		11760	0																										0	0
		11808		3,481	19,114	19,123	22,603	22,596	22,526	22,513	22,549	22,555	22,581	22,601	22,605	22,602	22,567					19,132	19,134
		11820	0																										0	0
		11880	0																										0	0
		11904		3,524	19,114	19,122	22,643	22,641	22,568	22,56	22,594	22,598	22,625	22,637	22,645	22,654	22,610			22,574	19,161	19,131	19,134
		11940	0																										0	0
		12000	0	3,572	19,113	19,123	22,686	22,695	22,604	22,607	22,629	22,648	22,658	22,684	22,687	22,689	22,651	26,23	0			19,131	19,134	0	0	3,94	0	0	0	0	129,86
		12060	0																										0	0
		12096		3,618	19,113	19,122	22,733	22,738	22,656	22,647	22,683	22,693	22,707	22,726	22,733	22,73	22,697			22,657	19,165	19,13	19,133
		12120	0																										0	0
		12180	0																										0	0
		12192		3,660	19,114	19,123	22,779	22,778	22,699	22,689	22,723	22,731	22,761	22,786	22,78	22,784	22,744					19,13	19,133
		12240	0																										0	0
		12288		3,702	19,113	19,124	22,815	22,827	22,747	22,742	22,778	22,772	22,806	22,83	22,827	22,822	22,791			22,752	19,168	19,128	19,132
		12300	0															26,23											0	0
		12360	0																										0	0
		12384		3,745	19,114	19,123	22,86	22,866	22,792	22,788	22,811	22,825	22,834	22,857	22,867	22,868	22,830					19,128	19,131
		12420	0																										0	0
		12480	0	3,791	19,114	19,122	22,906	22,912	22,842	22,826	22,863	22,864	22,876	22,916	22,913	22,916	22,877			22,853	19,169	19,126	19,131						0	0
		12540	0																										0	0
		12576		3,844	19,114	19,124	22,962	22,964	22,887	22,87	22,902	22,91	22,935	22,953	22,961	22,958	22,922					19,125	19,129
		12600	0															26,23	0					0	0	3,95	0	0	0	0	130,32
		12660	0																										0	0
		12672		3,889	19,113	19,123	23,004	23,011	22,935	22,921	22,95	22,959	22,978	22,988	23,006	23,004	22,968			22,935	19,167	19,128	19,131
		12720	0																										0	0
		12768		3,928	19,116	19,124	23,045	23,052	22,972	22,962	22,993	23,013	23,025	23,059	23,042	23,043	23,014					19,127	19,132
		12780	0																										0	0
		12840	0																										0	0
		12864		3,970	19,116	19,124	23,091	23,09	23,005	23,006	23,041	23,052	23,075	23,093	23,092	23,083	23,056			23,02	19,166	19,127	19,131
		12900	0															26,23											0	0
		12960	0	4,018	19,117	19,125	23,134	23,145	23,05	23,045	23,083	23,091	23,102	23,131	23,131	23,135	23,096					19,127	19,13						0	0
		13020	0																										0	0
		13056		4,063	19,116	19,125	23,182	23,184	23,104	23,091	23,126	23,135	23,152	23,157	23,175	23,174	23,139			23,106	19,168	19,128	19,133
		13080	0																										0	0
		13140	0																										0	0
		13152		4,102	19,116	19,125	23,217	23,229	23,15	23,139	23,176	23,179	23,191	23,264	23,224	23,223	23,193					19,13	19,133
		13200	0															26,24	0					0	0	3,98	0	0	0	0	130,53
		13248		4,150	19,117	19,125	23,269	23,273	23,198	23,181	23,212	23,219	23,241	23,252	23,259	23,269	23,229			23,182	19,169	19,131	19,133
		13260	0																										0	0
		13320	0																										0	0
		13344		4,191	19,117	19,125	23,31	23,313	23,228	23,228	23,251	23,27	23,275	23,309	23,312	23,309	23,273					19,131	19,132
		13380	0																										0	0
		13440	0	4,239	19,118	19,126	23,359	23,362	23,276	23,271	23,304	23,302	23,328	23,337	23,355	23,35	23,315			23,292	19,169	19,132	19,134						0	0
		13500	0															26,24											0	0
		13536		4,275	19,117	19,125	23,392	23,401	23,324	23,312	23,342	23,353	23,371	23,398	23,4	23,397	23,362					19,133	19,137
		13560	0																										0	0
		13620	0																										0	0
		13632		4,320	19,116	19,127	23,437	23,446	23,382	23,35	23,392	23,395	23,405	23,44	23,442	23,44	23,406			23,365	19,165	19,136	19,138
		13680	0																										0	0
		13728		4,364	19,116	19,126	23,479	23,491	23,417	23,399	23,436	23,444	23,462	23,479	23,483	23,484	23,450					19,137	19,14
		13740	0																										0	0
		13800	0															26,22	0					0	0	4,01	0	0	0	0	130,41
		13824		4,412	19,115	19,125	23,532	23,532	23,453	23,445	23,471	23,484	23,505	23,519	23,524	23,533	23,492			23,44	19,165	19,134	19,138
		13860	0																										0	0
		13920	0	4,459	19,114	19,124	23,573	23,584	23,491	23,487	23,519	23,524	23,548	23,576	23,569	23,568	23,535					19,135	19,136						0	0
		13980	0																										0	0
		14016		4,502	19,114	19,124	23,625	23,617	23,537	23,531	23,562	23,566	23,586	23,607	23,611	23,61	23,576			23,533	19,167	19,133	19,136
		14040	0																										0	0
		14100	0															26,23											0	0
		14112		4,542	19,114	19,124	23,66	23,661	23,585	23,574	23,603	23,616	23,631	23,652	23,656	23,672	23,624					19,129	19,133
		14160	0																										0	0
		14208		4,586	19,114	19,124	23,699	23,71	23,628	23,617	23,65	23,66	23,673	23,74	23,704	23,7	23,671			23,638	19,17	19,128	19,13
		14220	0																										0	0
		14280	0																										0	0
		14304		4,624	19,116	19,124	23,743	23,746	23,669	23,661	23,692	23,694	23,712	23,753	23,745	23,753	23,710					19,127	19,13
		14340	0																										0	0
		14400	0	4,665	19,116	19,126	23,789	23,784	23,707	23,702	23,74	23,74	23,752	23,776	23,786	23,785	23,749	26,23	0	23,722	19,172	19,128	19,129	0	0	4,01	0	0	0	0	130,17
		14460	0																										0	0
		14496		4,712	19,116	19,126	23,829	23,837	23,756	23,749	23,779	23,784	23,8	23,844	23,835	23,831	23,797					19,127	19,129
		14520	0																										0	0
		14580	0																										0	0
		14592		4,749	19,118	19,127	23,869	23,874	23,801	23,786	23,821	23,833	23,848	23,893	23,876	23,868	23,841			23,803	19,171	19,127	19,128
		14640	0																										0	0
		14688		4,793	19,119	19,127	23,909	23,924	23,852	23,829	23,871	23,87	23,875	23,916	23,917	23,93	23,883					19,127	19,129
		14700	0															26,24											0	0
		14760	0																										0	0
		14784		4,841	19,12	19,128	23,969	23,961	23,882	23,878	23,908	23,916	23,938	23,941	23,956	23,955	23,922			23,899	19,17	19,128	19,13
		14820	0																										0	0
		14880	0	4,880	19,12	19,129	24,002	24,006	23,932	23,924	23,95	23,955	23,98	23,989	23,997	23,998	23,966					19,128	19,13						0	0
		14940	0																										0	0
		14976		4,922	19,12	19,129	24,043	24,051	23,965	23,96	23,99	24,002	24,009	24,045	24,044	24,044	24,007			23,982	19,168	19,127	19,131
		15000	0															26,23	0					0	0	3,9	0	0	0	0	129,89
		15060	0																										0	0
		15072		4,961	19,122	19,129	24,08	24,093	24,009	24,008	24,038	24,046	24,06	24,073	24,088	24,084	24,051					19,127	19,132
		15120	0																										0	0
		15168		5,007	19,12	19,129	24,126	24,137	24,045	24,049	24,077	24,091	24,093	24,118	24,129	24,125	24,091			24,048	19,164	19,127	19,136
		15180	0																										0	0
		15240	0																										0	0
		15264		5,045	19,12	19,129	24,168	24,171	24,094	24,082	24,122	24,124	24,146	24,168	24,163	24,17	24,134					19,129	19,14
		15300	0															26,23											0	0
		15360	0	5,092	19,12	19,129	24,21	24,222	24,139	24,128	24,159	24,163	24,184	24,208	24,208	24,211	24,175			24,134	19,166	19,13	19,141						0	0
		15420	0																										0	0
		15456		5,133	19,12	19,127	24,255	24,257	24,175	24,174	24,199	24,21	24,225	24,248	24,251	24,254	24,217					19,129	19,14
		15480	0																										0	0
		15540	0																										0	0
		15552		5,174	19,119	19,128	24,301	24,294	24,218	24,215	24,237	24,248	24,268	24,304	24,296	24,292	24,260			24,221	19,171	19,131	19,137
		15600	0															26,23	0					0	0	4,04	0	0	0	0	130,05
		15648		5,225	19,118	19,126	24,35	24,343	24,265	24,26	24,287	24,291	24,311	24,345	24,341	24,334	24,304					19,134	19,134
		15660	0																										0	0
		15720	0																										0	0
		15744		5,265	19,116	19,124	24,38	24,391	24,303	24,301	24,334	24,339	24,36	24,378	24,382	24,392	24,349			24,317	19,173	19,135	19,134
		15780	0																										0	0
		15840	0	5,303	19,117	19,126	24,421	24,427	24,339	24,345	24,367	24,378	24,402	24,416	24,421	24,416	24,386					19,136	19,135						0	0
		15900	0															26,23											0	0
		15936		5,352	19,116	19,125	24,472	24,473	24,397	24,382	24,41	24,417	24,434	24,447	24,465	24,464	24,427			24,402	19,178	19,137	19,137
		15960	0																										0	0
		16020	0																										0	0
		16032		5,389	19,115	19,124	24,506	24,512	24,429	24,424	24,454	24,461	24,48	24,523	24,505	24,503	24,472					19,137	19,137
		16080	0																										0	0
		16128		5,434	19,115	19,124	24,551	24,556	24,476	24,467	24,5	24,501	24,515	24,548	24,544	24,546	24,512			24,483	19,183	19,135	19,136
		16140	0																										0	0
		16200	0															26,24	0					0	0	3,92	0	0	0	0	130,39
		16224		5,479	19,114	19,124	24,595	24,602	24,506	24,509	24,542	24,548	24,559	24,581	24,591	24,589	24,553					19,135	19,137
		16260	0																										0	0
		16320	0	5,514	19,114	19,122	24,63	24,633	24,558	24,549	24,578	24,585	24,608	24,622	24,634	24,625	24,595			24,561	19,181	19,136	19,138						0	0
		16380	0																										0	0
		16416		5,560	19,112	19,123	24,672	24,683	24,601	24,59	24,618	24,628	24,658	24,665	24,669	24,681	24,639					19,137	19,139
		16440	0																										0	0
		16500	0															26,24											0	0
		16512		5,598	19,114	19,122	24,716	24,716	24,645	24,635	24,663	24,674	24,678	24,701	24,71	24,718	24,678			24,649	19,181	19,136	19,141
		16560	0																										0	0
		16608		5,643	19,113	19,122	24,757	24,764	24,675	24,673	24,701	24,713	24,732	24,749	24,752	24,75	24,718					19,135	19,138
		16620	0																										0	0
		16680	0																										0	0
		16704		5,684	19,113	19,121	24,799	24,803	24,72	24,719	24,753	24,755	24,768	24,789	24,793	24,795	24,761			24,732	19,178	19,134	19,136
		16740	0																										0	0
		16800	0	5,726	19,112	19,122	24,841	24,844	24,763	24,755	24,784	24,796	24,808	24,829	24,838	24,836	24,801	26,24	0			19,131	19,135	0	0	3,98	0	0	0	0	130,32
		16860	0																										0	0
		16896		5,769	19,111	19,122	24,884	24,888	24,803	24,803	24,827	24,833	24,859	24,867	24,876	24,884	24,844			24,81	19,178	19,127	19,13
		16920	0																										0	0
		16980	0																										0	0
		16992		5,811	19,113	19,122	24,927	24,93	24,847	24,841	24,869	24,873	24,899	24,932	24,918	24,923	24,888					19,127	19,129
		17040	0																										0	0
		17088		5,850	19,111	19,122	24,966	24,968	24,882	24,886	24,912	24,922	24,945	24,963	24,965	24,97	24,931			24,898	19,18	19,124	19,127
		17100	0															26,24											0	0
		17160	0																										0	0
		17184		5,892	19,113	19,122	25,008	25,01	24,928	24,924	24,95	24,956	24,979	25,001	24,995	25	24,967					19,125	19,128
		17220	0																										0	0
		17280	0	5,928	19,112	19,122	25,048	25,041	24,976	24,969	24,994	25,001	25,017	25,024	25,045	25,038	25,008			24,965	19,182	19,125	19,128						0	0
		17340	0																										0	0
		17376		5,977	19,113	19,122	25,093	25,096	25,011	25,008	25,037	25,045	25,052	25,086	25,084	25,087	25,051					19,123	19,127
		17400	0															26,22	0					0	0	3,96	0	0	0	0	130,15
		17460	0																										0	0
		17472		6,011	19,112	19,123	25,126	25,131	25,053	25,047	25,076	25,083	25,098	25,122	25,125	25,122	25,091			25,056	19,181	19,128	19,13
		17520	0																										0	0
		17568		6,056	19,113	19,122	25,171	25,175	25,089	25,092	25,108	25,13	25,145	25,176	25,16	25,179	25,135					19,128	19,132
		17580	0																										0	0
		17640	0																										0	0
		17664		6,100	19,112	19,122	25,209	25,226	25,138	25,132	25,158	25,161	25,185	25,2	25,203	25,212	25,174			25,127	19,18	19,13	19,135
		17700	0															26,24											0	0
		17760	0	6,140	19,112	19,122	25,25	25,264	25,168	25,17	25,206	25,204	25,216	25,237	25,245	25,254	25,212					19,132	19,135						0	0
		17820	0																										0	0
		17856		6,174	19,113	19,123	25,292	25,292	25,208	25,214	25,257	25,244	25,268	25,287	25,288	25,291	25,257			25,224	19,177	19,134	19,137
		17880	0																										0	0
		17940	0																										0	0
		17952		6,219	19,112	19,123	25,333	25,34	25,252	25,254	25,277	25,284	25,312	25,306	25,329	25,322	25,292					19,135	19,138
		18000	0															26,24	0					0	0	3,99	0	0	0	0	130,41
		18048		6,257	19,112	19,122	25,375	25,373	25,298	25,299	25,329	25,332	25,336	25,357	25,368	25,368	25,336			25,307	19,182	19,136	19,138
		18060	0																										0	0
		18120	0																										0	0
		18144		6,297	19,113	19,123	25,412	25,419	25,333	25,331	25,361	25,365	25,382	25,399	25,407	25,403	25,373					19,137	19,139
		18180	0																										0	0
		18240	0	6,349	19,113	19,122	25,463	25,469	25,376	25,375	25,405	25,41	25,425	25,429	25,45	25,444	25,414			25,383	19,182	19,135	19,14						0	0
		18300	0															26,24											0	0
		18336		6,383	19,113	19,121	25,496	25,505	25,42	25,412	25,443	25,444	25,465	25,479	25,487	25,499	25,456					19,135	19,139
		18360	0																										0	0
		18420	0																										0	0
		18432		6,428	19,113	19,123	25,538	25,553	25,458	25,453	25,498	25,488	25,495	25,557	25,529	25,525	25,500			25,474	19,184	19,135	19,137
		18480	0																										0	0
		18528		6,471	19,113	19,123	25,587	25,592	25,506	25,495	25,539	25,526	25,537	25,56	25,57	25,578	25,539					19,133	19,136
		18540	0																										0	0
		18600	0															26,24	0					0	0	4,03	0	0	0	0	130,42
		18624		6,508	19,112	19,123	25,628	25,624	25,538	25,531	25,563	25,574	25,59	25,6	25,611	25,61	25,577			25,538	19,183	19,132	19,135
		18660	0																										0	0
		18720	0	6,544	19,113	19,124	25,659	25,666	25,581	25,583	25,615	25,604	25,635	25,652	25,648	25,653	25,621					19,131	19,136						0	0
		18780	0																										0	0
		18816		6,578	19,114	19,123	25,691	25,701	25,621	25,612	25,645	25,647	25,659	25,691	25,686	25,69	25,656			25,609	19,188	19,133	19,136
		18840	0																										0	0
		18900	0															26,24											0	0
		18912		6,619	19,114	19,124	25,742	25,734	25,659	25,656	25,682	25,696	25,708	25,719	25,733	25,726	25,697					19,132	19,135
		18960	0																										0	0
		19008		6,660	19,116	19,125	25,778	25,784	25,701	25,69	25,722	25,731	25,741	25,76	25,775	25,771	25,736			25,697	19,187	19,131	19,135
		19020	0																										0	0
		19080	0																										0	0
		19104		6,701	19,115	19,124	25,817	25,824	25,738	25,737	25,766	25,77	25,79	25,802	25,816	25,814	25,779					19,132	19,136
		19140	0																										0	0
		19200	0	6,738	19,115	19,124	25,856	25,859	25,782	25,777	25,798	25,809	25,82	25,87	25,845	25,848	25,819	26,24	0	25,788	19,188	19,133	19,137	0	0	3,97	0	0	0	0	130,57
		19260	0																										0	0
		19296		6,780	19,116	19,125	25,899	25,903	25,817	25,81	25,845	25,848	25,873	25,902	25,884	25,886	25,858					19,134	19,138
		19320	0																										0	0
		19380	0																										0	0
		19392		6,820	19,115	19,125	25,934	25,945	25,851	25,85	25,889	25,891	25,894	25,929	25,93	25,931	25,896			25,877	19,187	19,135	19,138
		19440	0																										0	0
		19488		6,857	19,115	19,125	25,976	25,978	25,902	25,899	25,929	25,929	25,952	25,961	25,977	25,967	25,939					19,134	19,139
		19500	0															26,25											0	0
		19560	0																										0	0
		19584		6,898	19,117	19,126	26,019	26,019	25,936	25,929	25,962	25,964	25,987	25,994	26,012	26,004	25,974			25,948	19,184	19,136	19,14
		19620	0																										0	0
		19680	0	6,942	19,116	19,126	26,054	26,071	25,978	25,975	26,005	26,002	26,033	26,037	26,05	26,048	26,016					19,136	19,14						0	0
		19740	0																										0	0
		19776		6,981	19,116	19,126	26,094	26,109	26,019	26,011	26,052	26,045	26,062	26,079	26,089	26,087	26,056			26,016	19,185	19,136	19,142
		19800	0															26,24	0					0	0	4,01	0	0	0	0	130,47
		19860	0																										0	0
		19872		7,019	19,117	19,125	26,14	26,141	26,051	26,05	26,073	26,09	26,111	26,115	26,127	26,12	26,092					19,137	19,141
		19920	0																										0	0
		19968		7,053	19,117	19,126	26,172	26,176	26,092	26,096	26,122	26,121	26,135	26,155	26,163	26,156	26,130			26,097	19,189	19,139	19,142
		19980	0																										0	0
		20040	0																										0	0
		20064		7,095	19,118	19,126	26,216	26,218	26,142	26,127	26,162	26,159	26,188	26,203	26,203	26,199	26,173					19,139	19,14
		20100	0															26,24											0	0
		20160	0	7,135	19,118	19,127	26,251	26,263	26,177	26,165	26,195	26,2	26,221	26,241	26,243	26,248	26,211			26,173	19,191	19,139	19,14						0	0
		20220	0																										0	0
		20256		7,170	19,119	19,128	26,288	26,298	26,222	26,209	26,236	26,246	26,253	26,268	26,285	26,285	26,250					19,138	19,14
		20280	0																										0	0
		20340	0																										0	0
		20352		7,212	19,119	19,128	26,335	26,337	26,259	26,248	26,272	26,279	26,298	26,324	26,324	26,32	26,291			26,25	19,188	19,136	19,139
		20400	0															26,25	0					0	0	3,93	0	0	0	0	130,47
		20448		7,247	19,12	19,128	26,374	26,369	26,285	26,289	26,31	26,318	26,332	26,374	26,366	26,369	26,330					19,136	19,139
		20460	0																										0	0
		20520	0																										0	0
		20544		7,289	19,119	19,129	26,41	26,416	26,322	26,326	26,351	26,361	26,384	26,404	26,395	26,396	26,367			26,318	19,183	19,134	19,138
		20580	0																										0	0
		20640	0	7,324	19,12	19,129	26,442	26,455	26,368	26,369	26,395	26,398	26,408	26,436	26,435	26,433	26,405					19,135	19,138						0	0
		20700	0															26,25											0	0
		20736		7,365	19,12	19,13	26,488	26,492	26,4	26,4	26,435	26,429	26,446	26,476	26,473	26,468	26,441			26,405	19,184	19,134	19,138
		20760	0																										0	0
		20820	0																										0	0
		20832		7,403	19,12	19,13	26,523	26,532	26,448	26,449	26,468	26,476	26,491	26,533	26,518	26,511	26,487					19,133	19,137
		20880	0																										0	0
		20928		7,446	19,121	19,129	26,566	26,575	26,488	26,481	26,517	26,516	26,528	26,544	26,552	26,549	26,522			26,485	19,184	19,133	19,136
		20940	0																										0	0
		21000	0															26,24	0					0	0	4,03	0	0	0	0	130,85
		21024		7,479	19,123	19,131	26,604	26,608	26,525	26,518	26,542	26,552	26,564	26,587	26,589	26,593	26,559					19,133	19,135
		21060	0																										0	0
		21120	0	7,518	19,123	19,131	26,643	26,647	26,573	26,56	26,582	26,588	26,613	26,627	26,63	26,623	26,600			26,572	19,187	19,132	19,134						0	0
		21180	0																										0	0
		21216		7,552	19,124	19,132	26,678	26,682	26,596	26,594	26,629	26,634	26,643	26,66	26,667	26,669	26,637					19,132	19,135
		21240	0																										0	0
		21300	0															26,25											0	0
		21312		7,590	19,124	19,131	26,714	26,721	26,638	26,627	26,665	26,665	26,688	26,713	26,698	26,703	26,675			26,659	19,19	19,133	19,134
		21360	0																										0	0
		21408		7,628	19,125	19,131	26,751	26,76	26,667	26,682	26,696	26,704	26,712	26,741	26,742	26,745	26,711					19,131	19,135
		21420	0																										0	0
		21480	0																										0	0
		21504		7,666	19,125	19,132	26,785	26,804	26,707	26,713	26,739	26,738	26,758	26,777	26,783	26,779	26,749			26,717	19,183	19,13	19,134
		21540	0																										0	0
		21600	0	7,709	19,124	19,132	26,838	26,837	26,75	26,75	26,778	26,784	26,793	26,821	26,823	26,809	26,788	26,24	0			19,131	19,134	0	0	3,99	0	0	0	0	131,09
		21660	0																										0	0
		21696		7,746	19,125	19,133	26,874	26,876	26,791	26,794	26,821	26,814	26,831	26,858	26,861	26,856	26,828			26,814	19,185	19,132	19,135
		21720	0																										0	0
Mon Jan 28 2019 18:39:30
