# Supplementary material for: Data from calorimetric decay heat measurements of five used PWR 17x17 nuclear fuel assemblies
Source: Data Brief. 2019 Dec 2;28:104917. doi: 10.1016/j.dib.2019.104917 (PMC6926112; doi:10.1016/j.dib.2019.104917)
Supplement: Multimedia component 1 [file mmc1.zip › Data/Data from fuel assemblies/BT05_2019-01-24.xlsx]

## Sheet: 2019-01-24, BT05
Tinfo1	Tinfo2	Logg_tid	T1	T2	T3	T4	T5	T6	T7	T8	T9	T10	T11	T12	T13	T14	T15	T16	T17	T18	T19	T20	T21	T22	T23	T24	T25	T26	T27	T28	T29	T30
KSN	BT05 2019-01-24
Kalib. Temperaturstegringsprincipen	BT05 2019-01-24
KA701	KA702
40	-82
0,00528	0,00520
KA703	KA704
-29	-239
0,00374	0,00517
KA705	KALIB.TEMP
-118	0,0
0,00538	FÖRSTÄRKNING
	007
			_251KA901_A_kW	_251KA509	_251KA501_B1	_251KA501_B2	_251KA502_B1	_251KA502_B2	_251KA511_B1	_251KA511_B2	_251KA511_B3	_251KA511_B4	_251KA511_B5	_251KA511_B6	_251KA511_B7	_251KA511_B8	_251KA511	_251KA751_Vikt	_251KA101	_251KA521_B1	_251KA522_B1	_251KA531_B1	_251KA531_B2	_251KA701	_251KA702	_251KA703	_251KA704	_251KA705	_251EA1	EA1_Börvärde	_251KA901_B_PA
			W	°C	°C	°C	°C	°C	°C	°C	°C	°C	°C	°C	°C	°C	°C	kg	bar	°C	°C	°C	°C	Gy/h	Gy/h	Gy/h	Gy/h	Gy/h	W	W	W
Thu Jan 24 2019 11:43:51		60	0																										0	0
		96		-0,910	17,34	17,372	16,442	16,449	16,367	16,358	16,387	16,397	16,422	16,443	16,473	16,457	16,413					19,019	19,016
		120	0																										0	0
		180	0																										0	0
		192		-1,223	17,697	17,724	16,481	16,495	16,42	16,412	16,439	16,446	16,48	16,511	16,52	16,507	16,467			16,416	19,026	19,016	19,017
		240	0																										0	0
		288		-1,455	17,973	17,995	16,524	16,534	16,484	16,461	16,489	16,492	16,531	16,555	16,563	16,556	16,516					19,018	19,018
		300	0															8,57											0	0
		360	0																										0	0
		384		-1,618	18,183	18,202	16,575	16,574	16,527	16,512	16,534	16,54	16,582	16,62	16,611	16,597	16,565			16,536	19,027	19,019	19,019
		420	0																										0	0
		480	0	-1,742	18,348	18,366	16,61	16,62	16,579	16,56	16,576	16,59	16,623	16,646	16,651	16,642	16,608					19,019	19,019						0	0
		540	0																										0	0
		576		-1,819	18,474	18,49	16,659	16,667	16,626	16,604	16,622	16,631	16,655	16,678	16,69	16,69	16,649			16,611	19,025	19,019	19,02
		600	0															8,45	0							3,23			0	0	131,8
		660	0																										0	0
		672		-1,871	18,573	18,586	16,705	16,711	16,671	16,651	16,668	16,679	16,723	16,729	16,735	16,734	16,699					19,019	19,022
		720	0																										0	0
		768		-1,904	18,65	18,665	16,754	16,754	16,713	16,697	16,714	16,723	16,746	16,795	16,781	16,786	16,744			16,719	19,025	19,02	19,022
		780	0																										0	0
		840	0																										0	0
		864		-1,919	18,71	18,725	16,797	16,799	16,76	16,743	16,757	16,774	16,809	16,836	16,831	16,825	16,792					19,019	19,021
		900	0															8,37											0	0
		960	0	-1,924	18,76	18,772	16,837	16,847	16,798	16,79	16,804	16,812	16,863	16,857	16,871	16,87	16,833			16,788	19,023	19,019	19,022						0	0
		1020	0																										0	0
		1056		-1,913	18,8	18,81	16,89	16,894	16,844	16,834	16,85	16,861	16,891	16,907	16,919	16,912	16,877					19,019	19,022
		1080	0																										0	0
		1140	0																										0	0
		1152		-1,896	18,831	18,842	16,939	16,941	16,903	16,877	16,897	16,903	16,948	16,953	16,962	16,965	16,926			16,888	19,023	19,019	19,022
		1200	0															8,31	0							3,27			0	0	131,63
		1248		-1,872	18,855	18,867	16,986	16,992	16,934	16,923	16,938	16,943	16,996	17,008	17,012	17,002	16,969					19,02	19,022
		1260	0																										0	0
		1320	0																										0	0
		1344		-1,848	18,876	18,888	17,034	17,034	16,988	16,969	16,991	16,998	17,036	17,117	17,055	17,049	17,025			16,988	19,021	19,019	19,021
		1380	0																										0	0
		1440	0	-1,824	18,895	18,906	17,075	17,078	17,032	17,015	17,03	17,043	17,083	17,087	17,099	17,097	17,061					19,019	19,019						0	0
		1500	0															8,24											0	0
		1536		-1,786	18,908	18,918	17,13	17,123	17,075	17,058	17,078	17,089	17,124	17,146	17,148	17,142	17,108			17,059	19,022	19,019	19,018
		1560	0																										0	0
		1620	0																										0	0
		1632		-1,753	18,92	18,932	17,173	17,173	17,117	17,105	17,128	17,138	17,176	17,206	17,194	17,191	17,157					19,018	19,018
		1680	0																										0	0
		1728		-1,715	18,932	18,941	17,223	17,221	17,168	17,152	17,176	17,188	17,229	17,231	17,244	17,243	17,204			17,149	19,023	19,019	19,018
		1740	0																										0	0
		1800	0															8,21	0							3,26			0	0	131,61
		1824		-1,678	18,939	18,95	17,266	17,268	17,221	17,201	17,226	17,231	17,29	17,28	17,306	17,282	17,255					19,018	19,02
		1860	0																										0	0
		1920	0	-1,643	18,947	18,957	17,307	17,312	17,25	17,245	17,264	17,271	17,312	17,311	17,355	17,33	17,292			17,241	19,022	19,019	19,019						0	0
		1980	0																										0	0
		2016		-1,601	18,954	18,962	17,354	17,36	17,299	17,291	17,311	17,321	17,355	17,363	17,409	17,373	17,340					19,02	19,02
		2040	0																										0	0
		2100	0															8,16											0	0
		2112		-1,566	18,959	18,968	17,395	17,399	17,353	17,338	17,354	17,368	17,405	17,425	17,456	17,42	17,390			17,345	19,023	19,019	19,022
		2160	0																										0	0
		2208		-1,514	18,963	18,973	17,453	17,455	17,404	17,384	17,406	17,412	17,452	17,468	17,505	17,465	17,437					19,018	19,024
		2220	0																										0	0
		2280	0																										0	0
		2304		-1,479	18,967	18,976	17,489	17,495	17,446	17,431	17,453	17,46	17,5	17,508	17,557	17,507	17,483			17,435	19,024	19,018	19,024
		2340	0																										0	0
		2400	0	-1,435	18,971	18,98	17,536	17,545	17,487	17,477	17,491	17,507	17,529	17,548	17,612	17,554	17,526	8,13	0			19,018	19,023			3,23			0	0	131,53
		2460	0																										0	0
		2496		-1,395	18,974	18,985	17,577	17,592	17,537	17,521	17,537	17,548	17,603	17,605	17,662	17,599	17,576			17,51	19,025	19,018	19,021
		2520	0																										0	0
		2580	0																										0	0
		2592		-1,352	18,977	18,986	17,624	17,635	17,577	17,565	17,579	17,596	17,648	17,666	17,717	17,648	17,624					19,019	19,02
		2640	0																										0	0
		2688		-1,304	18,979	18,989	17,67	17,69	17,63	17,614	17,635	17,636	17,675	17,693	17,754	17,692	17,666			17,614	19,024	19,018	19,021
		2700	0															8,11											0	0
		2760	0																										0	0
		2784		-1,266	18,981	18,991	17,72	17,72	17,667	17,661	17,673	17,686	17,724	17,742	17,817	17,743	17,714					19,018	19,021
		2820	0																										0	0
		2880	0	-1,219	18,982	18,992	17,766	17,77	17,719	17,698	17,725	17,731	17,773	17,785	17,869	17,777	17,760			17,719	19,024	19,019	19,021						0	0
		2940	0																										0	0
		2976		-1,184	18,984	18,994	17,803	17,807	17,764	17,746	17,766	17,775	17,812	17,832	17,912	17,834	17,805					19,021	19,021
		3000	0															8,09	0							3,32			0	0	131,84
		3060	0																										0	0
		3072		-1,138	18,985	18,996	17,851	17,854	17,804	17,79	17,811	17,819	17,853	17,867	17,964	17,875	17,848			17,79	19,023	19,023	19,022
		3120	0																										0	0
		3168		-1,086	18,986	18,996	17,904	17,906	17,86	17,84	17,857	17,866	17,896	17,915	18,023	17,912	17,896					19,022	19,023
		3180	0																										0	0
		3240	0																										0	0
		3264		-1,047	18,988	18,998	17,941	17,95	17,891	17,878	17,906	17,914	17,954	17,977	18,066	17,974	17,945			17,876	19,022	19,022	19,024
		3300	0															8,08											0	0
		3360	0	-1,004	18,989	18,998	17,987	17,993	17,942	17,929	17,944	17,952	17,988	17,997	18,118	18,001	17,984					19,023	19,023						0	0
		3420	0																										0	0
		3456		-0,955	18,99	19	18,039	18,041	17,993	17,971	17,993	18	18,043	18,047	18,164	18,054	18,033			17,966	19,022	19,023	19,025
		3480	0																										0	0
		3540	0																										0	0
		3552		-0,921	18,991	19	18,074	18,076	18,032	18,015	18,035	18,043	18,083	18,104	18,213	18,093	18,077					19,023	19,026
		3600	0															8,06	0							3,21			0	0	131,86
		3648		-0,868	18,991	19,001	18,127	18,129	18,079	18,065	18,078	18,089	18,117	18,141	18,264	18,139	18,121			18,031	19,022	19,023	19,027
		3660	0																										0	0
		3720	0																										0	0
		3744		-0,829	18,992	19,002	18,165	18,172	18,122	18,099	18,123	18,135	18,17	18,178	18,314	18,183	18,166					19,024	19,028
		3780	0																										0	0
		3840	0	-0,784	18,991	19,002	18,208	18,218	18,159	18,152	18,17	18,183	18,211	18,225	18,36	18,236	18,212			18,135	19,024	19,024	19,028						0	0
		3900	0															8,05											0	0
		3936		-0,733	18,992	19,001	18,26	18,267	18,208	18,193	18,211	18,225	18,258	18,283	18,402	18,277	18,257					19,025	19,028
		3960	0																										0	0
		4020	0																										0	0
		4032		-0,695	18,992	19,002	18,304	18,301	18,263	18,237	18,258	18,268	18,292	18,323	18,45	18,321	18,301			18,225	19,024	19,026	19,027
		4080	0																										0	0
		4128		-0,649	18,992	19,002	18,344	18,352	18,299	18,281	18,298	18,314	18,337	18,354	18,506	18,36	18,344					19,024	19,027
		4140	0																										0	0
		4200	0															8,05	0							3,24			0	0	131,93
		4224		-0,608	18,993	19,002	18,383	18,395	18,355	18,323	18,344	18,358	18,387	18,407	18,532	18,402	18,389			18,324	19,024	19,024	19,027
		4260	0																										0	0
		4320	0	-0,560	18,993	19,003	18,439	18,437	18,393	18,37	18,391	18,409	18,438	18,447	18,578	18,451	18,435					19,021	19,025						0	0
		4380	0																										0	0
		4416		-0,521	18,994	19,004	18,474	18,482	18,434	18,42	18,434	18,441	18,479	18,488	18,631	18,488	18,477			18,43	19,026	19,019	19,024
		4440	0																										0	0
		4500	0															8,04											0	0
		4512		-0,475	18,994	19,004	18,523	18,526	18,478	18,458	18,476	18,49	18,553	18,542	18,673	18,538	18,526					19,018	19,022
		4560	0																										0	0
		4608		-0,433	18,994	19,004	18,565	18,568	18,522	18,507	18,522	18,533	18,584	18,586	18,72	18,583	18,570			18,509	19,026	19,018	19,021
		4620	0																										0	0
		4680	0																										0	0
		4704		-0,384	18,994	19,005	18,614	18,618	18,571	18,551	18,567	18,582	18,603	18,637	18,77	18,629	18,614					19,016	19,02
		4740	0																										0	0
		4800	0	-0,339	18,995	19,005	18,657	18,664	18,605	18,586	18,609	18,625	18,664	18,684	18,819	18,678	18,659	8,05	0	18,582	19,027	19,015	19,019			3,19			0	0	131,97
		4860	0																										0	0
		4896		-0,299	18,995	19,005	18,7	18,702	18,661	18,635	18,653	18,667	18,7	18,722	18,722	18,713	18,684					19,016	19,018
		4920	0																										0	0
		4980	0																										0	0
		4992		-0,254	18,995	19,005	18,745	18,748	18,697	18,683	18,699	18,71	18,752	18,761	18,767	18,758	18,728			18,693	19,027	19,015	19,017
		5040	0																										0	0
		5088		-0,217	18,996	19,005	18,784	18,784	18,734	18,727	18,741	18,754	18,792	18,802	18,804	18,807	18,770					19,015	19,018
		5100	0															8,03											0	0
		5160	0																										0	0
		5184		-0,170	18,995	19,006	18,826	18,835	18,79	18,77	18,784	18,796	18,828	18,836	18,85	18,846	18,813			18,779	19,028	19,017	19,019
		5220	0																										0	0
		5280	0	-0,129	18,996	19,007	18,868	18,878	18,834	18,812	18,831	18,844	18,878	18,891	18,893	18,888	18,859					19,018	19,019						0	0
		5340	0																										0	0
		5376		-0,081	18,996	19,007	18,919	18,922	18,867	18,858	18,875	18,886	18,925	18,931	18,937	18,933	18,901			18,881	19,03	19,02	19,021
		5400	0															8,02	0							3,24			0	0	131,69
		5460	0																										0	0
		5472		-0,037	18,997	19,007	18,966	18,965	18,918	18,899	18,916	18,927	18,963	18,972	18,985	18,978	18,945					19,026	19,023
		5520	0																										0	0
		5568		0,005	18,997	19,008	19,004	19,012	18,958	18,942	18,957	18,973	19,003	19,023	19,029	19,02	18,988			18,961	19,03	19,028	19,029
		5580	0																										0	0
		5640	0																										0	0
		5664		0,049	18,997	19,007	19,05	19,053	19,005	18,984	19,004	19,019	19,053	19,069	19,071	19,07	19,034					19,027	19,03
		5700	0															8,06											0	0
		5760	0	0,096	18,998	19,007	19,099	19,098	19,042	19,029	19,049	19,06	19,089	19,107	19,111	19,113	19,075			19,052	19,031	19,028	19,029						0	0
		5820	0																										0	0
		5856		0,144	18,997	19,008	19,144	19,149	19,084	19,074	19,094	19,107	19,135	19,167	19,149	19,151	19,120					19,028	19,03
		5880	0																										0	0
		5940	0																										0	0
		5952		0,178	18,998	19,008	19,179	19,184	19,14	19,118	19,137	19,146	19,181	19,183	19,198	19,196	19,162			19,13	19,033	19,028	19,03
		6000	0															8,04	0							3,27			0	0	131,79
		6048		0,221	18,998	19,007	19,222	19,224	19,18	19,168	19,178	19,197	19,218	19,241	19,238	19,229	19,206					19,027	19,029
		6060	0																										0	0
		6120	0																										0	0
		6144		0,262	18,998	19,008	19,261	19,269	19,213	19,203	19,226	19,237	19,27	19,28	19,281	19,279	19,249			19,223	19,034	19,024	19,029
		6180	0																										0	0
		6240	0	0,308	18,998	19,008	19,309	19,314	19,265	19,248	19,27	19,272	19,306	19,326	19,332	19,324	19,293					19,018	19,028						0	0
		6300	0															8,04											0	0
		6336		0,358	18,998	19,008	19,355	19,366	19,307	19,292	19,309	19,321	19,354	19,354	19,368	19,373	19,335			19,283	19,035	19,016	19,025
		6360	0																										0	0
		6420	0																										0	0
		6432		0,396	18,998	19,008	19,399	19,398	19,35	19,337	19,351	19,364	19,39	19,414	19,41	19,407	19,378					19,017	19,021
		6480	0																										0	0
		6528		0,439	18,997	19,008	19,439	19,444	19,393	19,373	19,397	19,409	19,434	19,466	19,459	19,464	19,424			19,366	19,035	19,018	19,018
		6540	0																										0	0
		6600	0															8,04	0							3,27			0	0	131,5
		6624		0,476	18,997	19,008	19,471	19,486	19,43	19,42	19,436	19,454	19,491	19,49	19,498	19,501	19,465					19,021	19,02
		6660	0																										0	0
		6720	0	0,529	18,999	19,008	19,534	19,531	19,478	19,467	19,48	19,493	19,533	19,559	19,541	19,541	19,511			19,47	19,036	19,024	19,023						0	0
		6780	0																										0	0
		6816		0,565	18,998	19,008	19,565	19,572	19,528	19,5	19,524	19,533	19,565	19,594	19,586	19,579	19,551					19,025	19,025
		6840	0																										0	0
		6900	0															8,04											0	0
		6912		0,610	18,998	19,008	19,607	19,618	19,565	19,545	19,565	19,584	19,6	19,624	19,627	19,626	19,592			19,536	19,037	19,026	19,028
		6960	0																										0	0
		7008		0,654	18,998	19,008	19,656	19,659	19,609	19,589	19,609	19,621	19,655	19,667	19,671	19,676	19,637					19,026	19,029
		7020	0																										0	0
		7080	0																										0	0
		7104		0,697	18,998	19,008	19,696	19,703	19,649	19,632	19,65	19,67	19,7	19,728	19,714	19,712	19,682			19,623	19,038	19,026	19,028
		7140	0																										0	0
		7200	0	0,735	18,998	19,008	19,734	19,742	19,688	19,677	19,693	19,704	19,729	19,745	19,76	19,753	19,719	8,04	0			19,027	19,028			3,27			0	0	131,41
		7260	0																										0	0
		7296		0,782	18,998	19,008	19,778	19,791	19,736	19,724	19,734	19,747	19,783	19,796	19,801	19,797	19,765			19,725	19,038	19,026	19,028
		7320	0																										0	0
		7380	0																										0	0
		7392		0,826	18,997	19,008	19,827	19,831	19,777	19,76	19,779	19,792	19,827	19,841	19,842	19,84	19,807					19,025	19,028
		7440	0																										0	0
		7488		0,867	18,999	19,008	19,865	19,876	19,82	19,804	19,825	19,835	19,865	19,901	19,886	19,882	19,852			19,82	19,039	19,024	19,028
		7500	0															8,04											0	0
		7560	0																										0	0
		7584		0,908	18,997	19,009	19,905	19,916	19,863	19,854	19,864	19,874	19,902	19,922	19,932	19,922	19,892					19,024	19,03
		7620	0																										0	0
		7680	0	0,950	18,999	19,008	19,949	19,957	19,906	19,891	19,907	19,912	19,945	19,994	19,967	19,969	19,936			19,885	19,039	19,023	19,028						0	0
		7740	0																										0	0
		7776		0,993	18,999	19,007	19,994	19,998	19,942	19,933	19,942	19,965	19,994	20,029	20,015	20,011	19,979					19,019	19,025
		7800	0															8,04	0							3,19			0	0	131,74
		7860	0																										0	0
		7872		1,031	18,999	19,008	20,029	20,04	19,989	19,974	19,991	20,004	20,039	20,063	20,055	20,05	20,021			19,982	19,039	19,017	19,024
		7920	0																										0	0
		7968		1,074	18,998	19,007	20,074	20,079	20,028	20,017	20,029	20,045	20,075	20,084	20,09	20,09	20,057					19,016	19,021
		7980	0																										0	0
		8040	0																										0	0
		8064		1,122	18,999	19,008	20,123	20,128	20,077	20,057	20,081	20,089	20,117	20,134	20,133	20,135	20,103			20,059	19,04	19,016	19,02
		8100	0															8,03											0	0
		8160	0	1,160	18,998	19,007	20,157	20,167	20,112	20,092	20,119	20,124	20,163	20,178	20,178	20,168	20,142					19,017	19,02						0	0
		8220	0																										0	0
		8256		1,198	18,999	19,009	20,204	20,201	20,157	20,131	20,154	20,167	20,202	20,209	20,217	20,209	20,181			20,134	19,038	19,018	19,021
		8280	0																										0	0
		8340	0																										0	0
		8352		1,245	18,998	19,008	20,248	20,248	20,189	20,186	20,193	20,211	20,243	20,25	20,26	20,258	20,224					19,021	19,023
		8400	0															8,03	0							3,25			0	0	131,63
		8448		1,285	18,998	19,009	20,284	20,292	20,238	20,225	20,242	20,249	20,27	20,292	20,303	20,303	20,265			20,225	19,038	19,021	19,023
		8460	0																										0	0
		8520	0																										0	0
		8544		1,326	18,998	19,008	20,331	20,328	20,28	20,269	20,278	20,297	20,325	20,359	20,344	20,336	20,311					19,021	19,024
		8580	0																										0	0
		8640	0	1,370	18,999	19,008	20,371	20,376	20,321	20,31	20,331	20,338	20,365	20,388	20,385	20,377	20,352			20,307	19,038	19,02	19,025						0	0
		8700	0															8,04											0	0
		8736		1,415	18,998	19,009	20,413	20,423	20,357	20,354	20,367	20,381	20,404	20,416	20,431	20,431	20,393					19,021	19,025
		8760	0																										0	0
		8820	0																										0	0
		8832		1,452	18,998	19,009	20,454	20,457	20,404	20,39	20,403	20,42	20,453	20,455	20,468	20,458	20,431			20,396	19,039	19,02	19,027
		8880	0																										0	0
		8928		1,494	18,999	19,008	20,498	20,498	20,443	20,432	20,451	20,462	20,49	20,52	20,505	20,518	20,478					19,02	19,024
		8940	0																										0	0
		9000	0															8,05	0							3,18			0	0	131,67
		9024		1,533	19,001	19,009	20,535	20,541	20,487	20,477	20,492	20,507	20,531	20,551	20,554	20,542	20,518			20,463	19,039	19,018	19,023
		9060	0																										0	0
		9120	0	1,572	19,001	19,009	20,576	20,579	20,535	20,512	20,53	20,548	20,58	20,591	20,596	20,592	20,561					19,019	19,022						0	0
		9180	0																										0	0
		9216		1,615	19,002	19,009	20,618	20,623	20,567	20,556	20,574	20,588	20,606	20,64	20,64	20,631	20,600			20,558	19,041	19,02	19,022
		9240	0																										0	0
		9300	0															8,04											0	0
		9312		1,658	19,002	19,01	20,662	20,666	20,616	20,596	20,615	20,636	20,669	20,689	20,679	20,672	20,647					19,019	19,022
		9360	0																										0	0
		9408		1,700	19,002	19,011	20,7	20,714	20,655	20,643	20,653	20,668	20,697	20,728	20,718	20,711	20,684			20,635	19,041	19,021	19,023
		9420	0																										0	0
		9480	0																										0	0
		9504		1,740	19,004	19,011	20,746	20,748	20,701	20,689	20,696	20,716	20,749	20,745	20,756	20,754	20,726					19,021	19,023
		9540	0																										0	0
		9600	0	1,781	19,005	19,012	20,788	20,791	20,753	20,723	20,738	20,75	20,784	20,802	20,803	20,805	20,770	8,04	0	20,719	19,042	19,024	19,025			3,24			0	0	131,75
		9660	0																										0	0
		9696		1,817	19,006	19,013	20,824	20,829	20,772	20,764	20,779	20,795	20,826	20,84	20,839	20,837	20,806					19,025	19,026
		9720	0																										0	0
		9780	0																										0	0
		9792		1,865	19,005	19,012	20,874	20,872	20,827	20,807	20,823	20,837	20,867	20,885	20,882	20,883	20,851			20,806	19,043	19,026	19,027
		9840	0																										0	0
		9888		1,906	19,004	19,013	20,914	20,914	20,865	20,848	20,861	20,876	20,898	20,902	20,924	20,917	20,886					19,028	19,028
		9900	0															8,04											0	0
		9960	0																										0	0
		9984		1,944	19,004	19,012	20,946	20,958	20,901	20,887	20,907	20,92	20,953	20,95	20,967	20,957	20,930			20,893	19,045	19,028	19,03
		10020	0																										0	0
		10080	0	1,987	19,004	19,013	20,996	20,994	20,941	20,927	20,947	20,954	20,987	21,001	21,005	21,001	20,970					19,03	19,031						0	0
		10140	0																										0	0
		10176		2,022	19,005	19,012	21,032	21,029	20,986	20,974	20,986	20,999	21,023	21,04	21,044	21,044	21,012			20,966	19,046	19,03	19,032
		10200	0															8,03	0							3,25			0	0	131,79
		10260	0																										0	0
		10272		2,072	19,004	19,013	21,075	21,085	21,029	21,01	21,034	21,041	21,064	21,081	21,087	21,086	21,054					19,03	19,032
		10320	0																										0	0
		10368		2,111	19,005	19,013	21,115	21,126	21,065	21,046	21,072	21,082	21,109	21,115	21,127	21,141	21,095			21,05	19,048	19,028	19,033
		10380	0																										0	0
		10440	0																										0	0
		10464		2,150	19,005	19,012	21,159	21,157	21,116	21,094	21,108	21,12	21,158	21,158	21,166	21,163	21,135					19,028	19,032
		10500	0															8,03											0	0
		10560	0	2,189	19,004	19,013	21,193	21,202	21,137	21,135	21,152	21,158	21,194	21,199	21,21	21,204	21,174			21,155	19,049	19,026	19,032						0	0
		10620	0																										0	0
		10656		2,233	19,004	19,015	21,237	21,247	21,191	21,175	21,194	21,206	21,229	21,248	21,247	21,241	21,216					19,023	19,028
		10680	0																										0	0
		10740	0																										0	0
		10752		2,275	19,003	19,014	21,285	21,281	21,229	21,22	21,232	21,246	21,28	21,294	21,287	21,285	21,259			21,217	19,048	19,022	19,026
		10800	0															8,04	0							3,22			0	0	131,52
		10848		2,313	19,004	19,013	21,321	21,321	21,265	21,254	21,274	21,286	21,32	21,335	21,329	21,323	21,298					19,022	19,024
		10860	0																										0	0
		10920	0																										0	0
		10944		2,355	19,004	19,014	21,364	21,363	21,311	21,296	21,31	21,327	21,369	21,371	21,372	21,367	21,340			21,29	19,05	19,02	19,023
		10980	0																										0	0
		11040	0	2,391	19,004	19,013	21,392	21,407	21,352	21,338	21,348	21,362	21,397	21,402	21,419	21,413	21,379					19,02	19,021						0	0
		11100	0															8,03											0	0
		11136		2,431	19,004	19,014	21,436	21,443	21,388	21,376	21,392	21,408	21,433	21,437	21,457	21,448	21,417			21,378	19,051	19,021	19,019
		11160	0																										0	0
		11220	0																										0	0
		11232		2,473	19,005	19,013	21,486	21,478	21,428	21,416	21,436	21,446	21,474	21,491	21,495	21,499	21,461					19,018	19,019
		11280	0																										0	0
		11328		2,510	19,004	19,014	21,521	21,517	21,472	21,461	21,478	21,488	21,514	21,524	21,529	21,525	21,499			21,45	19,053	19,021	19,022
		11340	0																										0	0
		11400	0															8,04	0							3,26			0	0	131,5
		11424		2,556	19,005	19,013	21,563	21,568	21,507	21,499	21,518	21,522	21,562	21,579	21,575	21,572	21,542					19,022	19,024
		11460	0																										0	0
		11520	0	2,595	19,005	19,014	21,601	21,608	21,559	21,539	21,556	21,562	21,603	21,628	21,615	21,611	21,584			21,558	19,056	19,023	19,027						0	0
		11580	0																										0	0
		11616		2,633	19,005	19,014	21,642	21,644	21,592	21,584	21,596	21,609	21,626	21,652	21,657	21,646	21,620					19,024	19,026
		11640	0																										0	0
		11700	0															8,03											0	0
		11712		2,674	19,005	19,014	21,681	21,687	21,634	21,615	21,634	21,646	21,662	21,688	21,694	21,689	21,658			21,609	19,057	19,025	19,027
		11760	0																										0	0
		11808		2,711	19,005	19,015	21,714	21,727	21,662	21,669	21,676	21,688	21,715	21,723	21,735	21,73	21,700					19,024	19,027
		11820	0																										0	0
		11880	0																										0	0
		11904		2,762	19,006	19,015	21,771	21,773	21,712	21,699	21,718	21,727	21,767	21,77	21,772	21,768	21,742			21,694	19,058	19,024	19,026
		11940	0																										0	0
		12000	0	2,792	19,006	19,015	21,805	21,8	21,75	21,743	21,752	21,771	21,787	21,798	21,815	21,807	21,778	8,04	0			19,024	19,027			3,3			0	0	131,99
		12060	0																										0	0
		12096		2,829	19,006	19,015	21,838	21,841	21,788	21,782	21,797	21,809	21,83	21,867	21,85	21,844	21,821			21,78	19,06	19,024	19,027
		12120	0																										0	0
		12180	0																										0	0
		12192		2,874	19,006	19,015	21,882	21,886	21,837	21,82	21,831	21,854	21,878	21,882	21,896	21,888	21,861					19,026	19,026
		12240	0																										0	0
		12288		2,909	19,005	19,014	21,918	21,92	21,864	21,86	21,875	21,883	21,906	21,934	21,927	21,928	21,897			21,854	19,06	19,028	19,028
		12300	0															8,03											0	0
		12360	0																										0	0
		12384		2,956	19,005	19,015	21,963	21,969	21,913	21,894	21,917	21,922	21,949	21,977	21,978	21,974	21,941					19,027	19,027
		12420	0																										0	0
		12480	0	2,994	19,005	19,015	22,003	22,006	21,945	21,938	21,95	21,963	22,001	22,023	22,017	22,01	21,981			21,928	19,059	19,026	19,027						0	0
		12540	0																										0	0
		12576		3,031	19,004	19,015	22,039	22,042	21,988	21,977	21,993	22,002	22,039	22,056	22,052	22,043	22,019					19,025	19,028
		12600	0															8,04	0							3,27			0	0	132,04
		12660	0																										0	0
		12672		3,069	19,005	19,014	22,076	22,082	22,036	22,021	22,035	22,047	22,064	22,1	22,089	22,084	22,060			22,003	19,057	19,025	19,026
		12720	0																										0	0
		12768		3,114	19,005	19,014	22,122	22,126	22,071	22,053	22,067	22,08	22,115	22,117	22,127	22,117	22,093					19,024	19,027
		12780	0																										0	0
		12840	0																										0	0
		12864		3,149	19,004	19,016	22,158	22,159	22,1	22,095	22,107	22,12	22,147	22,149	22,171	22,162	22,131			22,104	19,059	19,024	19,027
		12900	0															8,03											0	0
		12960	0	3,188	19,005	19,014	22,195	22,199	22,142	22,13	22,149	22,166	22,192	22,199	22,207	22,208	22,174					19,024	19,027						0	0
		13020	0																										0	0
		13056		3,229	19,004	19,014	22,234	22,242	22,183	22,171	22,184	22,201	22,233	22,254	22,248	22,234	22,213			22,171	19,059	19,023	19,026
		13080	0																										0	0
		13140	0																										0	0
		13152		3,271	19,004	19,013	22,273	22,285	22,214	22,21	22,229	22,236	22,279	22,282	22,281	22,281	22,251					19,025	19,026
		13200	0															8,04	0							3,27			0	0	131,94
		13248		3,303	19,004	19,014	22,311	22,312	22,259	22,248	22,265	22,276	22,308	22,318	22,322	22,316	22,289			22,247	19,058	19,024	19,027
		13260	0																										0	0
		13320	0																										0	0
		13344		3,343	19,004	19,014	22,353	22,351	22,305	22,293	22,303	22,317	22,341	22,374	22,358	22,351	22,330					19,024	19,027
		13380	0																										0	0
		13440	0	3,383	19,007	19,014	22,394	22,393	22,333	22,329	22,341	22,359	22,376	22,374	22,393	22,388	22,362			22,331	19,058	19,025	19,028						0	0
		13500	0															8,04											0	0
		13536		3,419	19,009	19,015	22,43	22,432	22,379	22,365	22,377	22,394	22,419	22,446	22,434	22,432	22,406					19,025	19,028
		13560	0																										0	0
		13620	0																										0	0
		13632		3,460	19,009	19,016	22,469	22,475	22,413	22,407	22,418	22,434	22,479	22,478	22,477	22,471	22,447			22,422	19,058	19,024	19,027
		13680	0																										0	0
		13728		3,495	19,009	19,016	22,503	22,512	22,464	22,451	22,46	22,47	22,5	22,518	22,519	22,513	22,487					19,024	19,026
		13740	0																										0	0
		13800	0															8,05	0							3,23			0	0	132
		13824		3,539	19,008	19,016	22,551	22,551	22,489	22,48	22,497	22,511	22,532	22,585	22,56	22,555	22,526			22,473	19,058	19,023	19,026
		13860	0																										0	0
		13920	0	3,578	19,008	19,017	22,589	22,592	22,537	22,523	22,535	22,545	22,567	22,591	22,594	22,588	22,560					19,024	19,027						0	0
		13980	0																										0	0
		14016		3,610	19,008	19,017	22,622	22,623	22,575	22,56	22,575	22,591	22,608	22,653	22,632	22,627	22,603			22,568	19,06	19,024	19,027
		14040	0																										0	0
		14100	0															8,04											0	0
		14112		3,657	19,008	19,018	22,665	22,674	22,61	22,598	22,618	22,627	22,647	22,661	22,673	22,667	22,638					19,024	19,026
		14160	0																										0	0
		14208		3,690	19,008	19,017	22,697	22,708	22,652	22,635	22,652	22,666	22,694	22,7	22,711	22,71	22,678			22,635	19,061	19,024	19,026
		14220	0																										0	0
		14280	0																										0	0
		14304		3,729	19,007	19,017	22,739	22,743	22,688	22,675	22,688	22,704	22,724	22,744	22,75	22,743	22,715					19,024	19,026
		14340	0																										0	0
		14400	0	3,765	19,006	19,018	22,774	22,779	22,719	22,715	22,733	22,741	22,766	22,782	22,787	22,776	22,752	8,03	0	22,699	19,063	19,024	19,027			3,26			0	0	132
		14460	0																										0	0
		14496		3,806	19,006	19,016	22,819	22,814	22,77	22,75	22,77	22,782	22,81	22,806	22,82	22,827	22,792					19,025	19,027
		14520	0																										0	0
		14580	0																										0	0
		14592		3,842	19,007	19,016	22,85	22,857	22,798	22,793	22,807	22,817	22,848	22,86	22,869	22,86	22,832			22,8	19,06	19,027	19,029
		14640	0																										0	0
		14688		3,882	19,006	19,016	22,888	22,897	22,845	22,829	22,843	22,856	22,889	22,905	22,898	22,898	22,870					19,028	19,031
		14700	0															8,04											0	0
		14760	0																										0	0
		14784		3,921	19,006	19,016	22,928	22,937	22,88	22,87	22,889	22,893	22,928	22,928	22,937	22,936	22,908			22,857	19,06	19,029	19,03
		14820	0																										0	0
		14880	0	3,953	19,009	19,016	22,964	22,966	22,919	22,901	22,924	22,931	22,95	22,979	22,971	22,979	22,944					19,029	19,032						0	0
		14940	0																										0	0
		14976		4,000	19,008	19,016	23,012	23,012	22,956	22,949	22,963	22,969	22,999	23,007	23,016	23,007	22,983			22,933	19,059	19,029	19,032
		15000	0															8,04	0							3,24			0	0	131,69
		15060	0																										0	0
		15072		4,037	19,007	19,016	23,046	23,051	22,996	22,983	22,994	23,008	23,026	23,047	23,044	23,047	23,018					19,03	19,034
		15120	0																										0	0
		15168		4,076	19,008	19,017	23,082	23,095	23,031	23,021	23,036	23,047	23,072	23,083	23,09	23,085	23,058			23,016	19,058	19,03	19,034
		15180	0																										0	0
		15240	0																										0	0
		15264		4,107	19,008	19,017	23,117	23,122	23,068	23,057	23,074	23,081	23,108	23,13	23,127	23,12	23,096					19,03	19,034
		15300	0															8,03											0	0
		15360	0	4,146	19,008	19,017	23,153	23,165	23,116	23,101	23,11	23,122	23,15	23,171	23,175	23,158	23,138			23,101	19,062	19,029	19,033						0	0
		15420	0																										0	0
		15456		4,186	19,009	19,018	23,197	23,201	23,139	23,136	23,147	23,162	23,186	23,215	23,2	23,195	23,172					19,031	19,032
		15480	0																										0	0
		15540	0																										0	0
		15552		4,221	19,009	19,018	23,23	23,239	23,182	23,175	23,188	23,197	23,228	23,233	23,239	23,24	23,210			23,176	19,061	19,03	19,032
		15600	0															8,03	0							3,24			0	0	131,74
		15648		4,261	19,01	19,019	23,275	23,276	23,211	23,209	23,226	23,238	23,263	23,296	23,284	23,274	23,250					19,029	19,032
		15660	0																										0	0
		15720	0																										0	0
		15744		4,297	19,011	19,019	23,306	23,318	23,254	23,244	23,263	23,279	23,309	23,31	23,312	23,305	23,284			23,249	19,062	19,025	19,023
		15780	0																										0	0
		15840	0	4,334	19,01	19,02	23,349	23,349	23,291	23,293	23,3	23,312	23,326	23,358	23,353	23,343	23,322					19,021	19,023						0	0
		15900	0															8,04											0	0
		15936		4,375	19,01	19,02	23,388	23,392	23,334	23,324	23,336	23,349	23,38	23,385	23,39	23,389	23,361			23,326	19,06	19,029	19,029
		15960	0																										0	0
		16020	0																										0	0
		16032		4,411	19,009	19,019	23,425	23,425	23,365	23,362	23,369	23,383	23,419	23,434	23,433	23,426	23,399					19,031	19,031
		16080	0																										0	0
		16128		4,448	19,009	19,018	23,457	23,466	23,406	23,406	23,411	23,423	23,448	23,489	23,467	23,46	23,439			23,413	19,058	19,031	19,032
		16140	0																										0	0
		16200	0															8,03	0							3,26			0	0	132,13
		16224		4,485	19,009	19,018	23,499	23,498	23,441	23,44	23,448	23,464	23,494	23,496	23,501	23,503	23,473					19,032	19,033
		16260	0																										0	0
		16320	0	4,523	19,008	19,017	23,533	23,538	23,484	23,474	23,481	23,496	23,52	23,537	23,539	23,535	23,508			23,475	19,054	19,032	19,035						0	0
		16380	0																										0	0
		16416		4,564	19,011	19,017	23,567	23,589	23,519	23,516	23,535	23,531	23,573	23,569	23,58	23,573	23,550					19,033	19,035
		16440	0																										0	0
		16500	0															8,03											0	0
		16512		4,600	19,011	19,017	23,616	23,612	23,56	23,55	23,56	23,571	23,594	23,605	23,618	23,602	23,583			23,548	19,051	19,032	19,036
		16560	0																										0	0
		16608		4,635	19,011	19,019	23,649	23,651	23,586	23,58	23,601	23,611	23,638	23,639	23,652	23,657	23,621					19,031	19,037
		16620	0																										0	0
		16680	0																										0	0
		16704		4,668	19,013	19,019	23,682	23,686	23,637	23,619	23,632	23,644	23,682	23,67	23,69	23,678	23,657			23,634	19,051	19,033	19,035
		16740	0																										0	0
		16800	0	4,707	19,014	19,02	23,717	23,73	23,679	23,653	23,673	23,685	23,706	23,722	23,73	23,727	23,697	8,02	0			19,033	19,035			3,25			0	0	131,87
		16860	0																										0	0
		16896		4,746	19,016	19,021	23,765	23,764	23,702	23,698	23,709	23,722	23,748	23,758	23,758	23,756	23,731			23,69	19,052	19,03	19,033
		16920	0																										0	0
		16980	0																										0	0
		16992		4,779	19,016	19,023	23,792	23,806	23,735	23,732	23,745	23,756	23,79	23,804	23,793	23,799	23,769					19,022	19,03
		17040	0																										0	0
		17088		4,818	19,016	19,022	23,833	23,841	23,786	23,768	23,777	23,795	23,816	23,825	23,838	23,827	23,804			23,756	19,058	19,021	19,024
		17100	0															8,03											0	0
		17160	0																										0	0
		17184		4,851	19,015	19,023	23,868	23,871	23,817	23,805	23,82	23,83	23,86	23,887	23,873	23,864	23,844					19,021	19,023
		17220	0																										0	0
		17280	0	4,885	19,016	19,022	23,9	23,909	23,852	23,84	23,85	23,863	23,892	23,899	23,912	23,899	23,876			23,847	19,057	19,02	19,023						0	0
		17340	0																										0	0
		17376		4,919	19,021	19,024	23,935	23,949	23,887	23,877	23,891	23,904	23,923	23,931	23,953	23,94	23,913					19,023	19,024
		17400	0															8,03	0							3,23			0	0	131,58
		17460	0																										0	0
		17472		4,960	19,022	19,023	23,979	23,987	23,926	23,91	23,925	23,938	23,971	23,986	23,979	23,978	23,952			23,918	19,062	19,024	19,023
		17520	0																										0	0
		17568		4,997	19,02	19,023	24,017	24,02	23,963	23,953	23,968	23,975	24,012	24,019	24,018	24,013	23,990					19,029	19,026
		17580	0																										0	0
		17640	0																										0	0
		17664		5,034	19,019	19,024	24,048	24,063	23,996	23,994	24,003	24,012	24,05	24,067	24,053	24,05	24,028			23,994	19,064	19,032	19,034
		17700	0															8,03											0	0
		17760	0	5,064	19,019	19,025	24,086	24,086	24,033	24,024	24,042	24,044	24,07	24,101	24,096	24,081	24,061					19,032	19,035						0	0
		17820	0																										0	0
		17856		5,103	19,018	19,026	24,125	24,124	24,058	24,058	24,075	24,087	24,112	24,136	24,122	24,12	24,096			24,061	19,065	19,034	19,036
		17880	0																										0	0
		17940	0																										0	0
		17952		5,140	19,018	19,026	24,163	24,16	24,105	24,095	24,109	24,119	24,155	24,165	24,16	24,156	24,133					19,034	19,039
		18000	0															8,03	0							3,22			0	0	131,64
		18048		5,175	19,017	19,025	24,194	24,197	24,139	24,133	24,143	24,156	24,187	24,178	24,2	24,195	24,166			24,134	19,069	19,036	19,04
		18060	0																										0	0
		18120	0																										0	0
		18144		5,214	19,016	19,025	24,233	24,236	24,172	24,164	24,185	24,189	24,223	24,225	24,232	24,227	24,202					19,035	19,038
		18180	0																										0	0
		18240	0	5,249	19,015	19,024	24,268	24,269	24,217	24,204	24,217	24,227	24,256	24,267	24,272	24,26	24,240			24,212	19,067	19,034	19,037						0	0
		18300	0															8,04											0	0
		18336		5,284	19,015	19,025	24,302	24,305	24,247	24,238	24,254	24,264	24,29	24,289	24,306	24,3	24,273					19,029	19,035
		18360	0																										0	0
		18420	0																										0	0
		18432		5,318	19,014	19,024	24,334	24,341	24,279	24,276	24,289	24,302	24,324	24,333	24,343	24,337	24,310			24,28	19,066	19,025	19,029
		18480	0																										0	0
		18528		5,357	19,013	19,024	24,374	24,378	24,323	24,31	24,319	24,337	24,365	24,375	24,382	24,37	24,348					19,026	19,026
		18540	0																										0	0
		18600	0															8,04	0							3,24			0	0	131,54
		18624		5,399	19,012	19,023	24,415	24,417	24,35	24,349	24,361	24,37	24,393	24,41	24,41	24,412	24,382			24,335	19,069	19,023	19,023
		18660	0																										0	0
		18720	0	5,428	19,011	19,022	24,444	24,445	24,392	24,386	24,395	24,416	24,439	24,472	24,448	24,443	24,424					19,023	19,022						0	0
		18780	0																										0	0
		18816		5,472	19,012	19,022	24,489	24,488	24,425	24,422	24,43	24,442	24,482	24,473	24,484	24,488	24,456			24,424	19,068	19,022	19,022
		18840	0																										0	0
		18900	0															8,04											0	0
		18912		5,504	19,01	19,021	24,524	24,515	24,462	24,454	24,47	24,48	24,507	24,512	24,53	24,51	24,491					19,022	19,022
		18960	0																										0	0
		19008		5,543	19,01	19,021	24,561	24,556	24,501	24,494	24,5	24,518	24,533	24,563	24,553	24,552	24,527			24,471	19,072	19,021	19,023
		19020	0																										0	0
		19080	0																										0	0
		19104		5,574	19,01	19,02	24,581	24,596	24,531	24,529	24,54	24,554	24,58	24,584	24,59	24,58	24,561					19,023	19,023
		19140	0																										0	0
		19200	0	5,616	19,01	19,018	24,624	24,635	24,562	24,564	24,574	24,591	24,61	24,619	24,625	24,615	24,595	8,04	0	24,555	19,07	19,023	19,023			3,22			0	0	131,88
		19260	0																										0	0
		19296		5,653	19,008	19,018	24,664	24,667	24,608	24,603	24,608	24,621	24,638	24,674	24,656	24,658	24,633					19,025	19,026
		19320	0																										0	0
		19380	0																										0	0
		19392		5,680	19,009	19,017	24,69	24,696	24,639	24,63	24,642	24,658	24,686	24,717	24,695	24,688	24,669			24,637	19,066	19,03	19,033
		19440	0																										0	0
		19488		5,722	19,008	19,018	24,733	24,736	24,677	24,671	24,686	24,69	24,718	24,724	24,729	24,723	24,702					19,029	19,041
		19500	0															8,05											0	0
		19560	0																										0	0
		19584		5,757	19,009	19,018	24,769	24,772	24,708	24,702	24,72	24,723	24,752	24,771	24,769	24,761	24,738			24,697	19,065	19,031	19,036
		19620	0																										0	0
		19680	0	5,789	19,009	19,018	24,803	24,802	24,745	24,742	24,754	24,763	24,78	24,794	24,793	24,791	24,770					19,03	19,033						0	0
		19740	0																										0	0
		19776		5,830	19,009	19,018	24,845	24,841	24,792	24,774	24,787	24,795	24,822	24,855	24,831	24,832	24,811			24,771	19,07	19,028	19,032
		19800	0															8,04	0							3,21			0	0	132,03
		19860	0																										0	0
		19872		5,857	19,009	19,019	24,873	24,87	24,82	24,811	24,824	24,83	24,858	24,886	24,868	24,866	24,845					19,026	19,032
		19920	0																										0	0
		19968		5,901	19,008	19,019	24,913	24,916	24,857	24,847	24,855	24,87	24,883	24,896	24,909	24,907	24,878			24,846	19,074	19,026	19,03
		19980	0																										0	0
		20040	0																										0	0
		20064		5,932	19,008	19,019	24,945	24,947	24,895	24,883	24,895	24,906	24,917	24,929	24,942	24,934	24,913					19,027	19,028
		20100	0															8,04											0	0
		20160	0	5,961	19,01	19,018	24,978	24,973	24,915	24,918	24,928	24,941	24,965	24,994	24,973	24,973	24,951			24,898	19,077	19,028	19,029						0	0
		20220	0																										0	0
		20256		6,003	19,009	19,019	25,009	25,024	24,955	24,955	24,968	24,978	24,996	25,019	25,014	25,003	24,986					19,027	19,029
		20280	0																										0	0
		20340	0																										0	0
		20352		6,040	19,008	19,019	25,052	25,055	24,996	24,985	24,994	25,011	25,03	25,043	25,054	25,041	25,019			24,969	19,079	19,027	19,029
		20400	0															8,05	0							3,18			0	0	131,75
		20448		6,076	19,009	19,018	25,08	25,098	25,026	25,024	25,026	25,046	25,06	25,078	25,082	25,084	25,053					19,026	19,029
		20460	0																										0	0
		20520	0																										0	0
		20544		6,109	19,009	19,018	25,121	25,123	25,064	25,053	25,073	25,077	25,107	25,133	25,115	25,112	25,092			25,063	19,08	19,025	19,029
		20580	0																										0	0
		20640	0	6,140	19,008	19,018	25,152	25,153	25,093	25,088	25,095	25,113	25,133	25,169	25,153	25,147	25,124					19,025	19,028						0	0
		20700	0															8,05											0	0
		20736		6,177	19,008	19,019	25,195	25,186	25,126	25,126	25,134	25,15	25,184	25,18	25,186	25,18	25,158			25,133	19,083	19,026	19,029
		20760	0																										0	0
		20820	0																										0	0
		20832		6,212	19,008	19,018	25,228	25,223	25,162	25,167	25,169	25,184	25,208	25,232	25,218	25,215	25,194					19,025	19,028
		20880	0																										0	0
		20928		6,246	19,009	19,017	25,258	25,26	25,198	25,197	25,207	25,216	25,247	25,242	25,252	25,245	25,226			25,189	19,087	19,024	19,027
		20940	0																										0	0
		21000	0															8,05	0							3,23			0	0	131,81
		21024		6,282	19,008	19,016	25,292	25,297	25,232	25,228	25,24	25,254	25,271	25,29	25,289	25,287	25,261					19,023	19,027
		21060	0																										0	0
		21120	0	6,316	19,007	19,017	25,328	25,328	25,277	25,261	25,272	25,287	25,311	25,316	25,322	25,317	25,295			25,269	19,091	19,025	19,027						0	0
		21180	0																										0	0
		21216		6,350	19,008	19,017	25,36	25,365	25,302	25,299	25,31	25,315	25,347	25,362	25,359	25,357	25,331					19,025	19,027
		21240	0																										0	0
		21300	0															8,04											0	0
		21312		6,392	19,007	19,016	25,404	25,403	25,347	25,34	25,349	25,355	25,38	25,392	25,395	25,386	25,368			25,326	19,089	19,026	19,028
		21360	0																										0	0
		21408		6,421	19,007	19,018	25,434	25,433	25,366	25,364	25,376	25,394	25,408	25,419	25,429	25,419	25,397					19,026	19,029
		21420	0																										0	0
		21480	0																										0	0
		21504		6,449	19,009	19,016	25,457	25,465	25,399	25,406	25,412	25,421	25,443	25,459	25,459	25,45	25,431			25,393	19,078	19,026	19,028
		21540	0																										0	0
		21600	0	6,487	19,01	19,018	25,499	25,503	25,451	25,436	25,445	25,46	25,477	25,493	25,486	25,491	25,467	8,05	0			19,026	19,029			3,24			0	0	131,88
		21660	0																										0	0
		21696		6,515	19,011	19,019	25,532	25,529	25,479	25,466	25,483	25,491	25,518	25,534	25,528	25,52	25,502			25,465	19,074	19,026	19,029
		21720	0																										0	0
		21780	0																										0	0
		21792		6,553	19,012	19,019	25,566	25,571	25,504	25,505	25,518	25,522	25,56	25,575	25,558	25,556	25,537					19,025	19,031
		21840	0																										0	0
		21888		6,588	19,012	19,02	25,599	25,609	25,545	25,539	25,546	25,562	25,585	25,587	25,598	25,595	25,570			25,519	19,074	19,027	19,029
		21900	0															8,04											0	0
		21960	0																										0	0
		21984		6,619	19,012	19,02	25,635	25,636	25,585	25,575	25,578	25,594	25,609	25,62	25,63	25,623	25,602					19,028	19,029
		22020	0																										0	0
Thu Jan 24 2019 17:51:21
